# Supplementary material for: A Novel Spectral Annotation Strategy Streamlines Reporting of Mono-ADP-ribosylated Peptides Derived from Mouse Liver and Spleen in Response to IFN-γ
Source: Mol Cell Proteomics. 2021 Sep 28;21(4):100153. doi: 10.1016/j.mcpro.2021.100153 (PMC9014395; doi:10.1016/j.mcpro.2021.100153)
Supplement: Supplemental Data 27 [file mmc29.zip › mcpro_100153_mmc29.mzTab]

COM	This	line	serves	as	a	size	and	separator	hint	for	spreadsheet	applications.	-	-	-	-	-	-	-	-	-	-	-	-	-	-	-	-	-	-	-	-	-	-	-	-	-	-	-	-	-	-	-	-	-	-
COM	Report of a minimal "Summary Quantification report" Proteome Discoverer 2.4.1.15 experiment.
MTD	mzTab-Version	1.0.0
MTD	mzTag-mode	Summary
MTD	mzTab-type	Identification
MTD	description	Export of M:\PostDocAnalysis\01_Singh\SKuraoka\PD2.4.beta.p.08282020\HCD_ColE\01_SK_MLiver_IFNgPilot_HCD20%-(1).pdResult
MTD	ms_run[1]-location	file://M:\LumosIncomingRAWFiles(Previous)\06-2020\06-27-2020\01_SK_MLiver_IFNgPilot_HCD20%.raw
MTD	protein_search_engine_score[1]	[MS,MS:1001155,SEQUEST:xcorr,]
MTD	protein_search_engine_score[2]	Sum PEP Score
MTD	psm_search_engine_score[1]	[MS,MS:1001491,percolator:Q value,]
MTD	fixed_mod[1]	[UNIMOD, UNIMOD:4, Carbamidomethyl, ]
MTD	variable_mod[1]	[UNIMOD, UNIMOD:35, Oxidation, ]
MTD	variable_mod[2]	[UNIMOD, UNIMOD:213, ADP-Ribosyl, ]
MTD	variable_mod[3]	[UNIMOD, UNIMOD:1, Acetyl, ]
MTD	assay[1]-ms_run_ref	ms_run[1]

PRH	accession	description	taxid	species	database	database_version	search_engine	best_search_engine_score[1]	best_search_engine_score[2]	ambiguity_members	modifications	protein_coverage
PRT	Q8C196	Carbamoyl-phosphate synthase [ammonia], mitochondrial OS=Mus musculus OX=10090 GN=Cps1 PE=1 SV=2	null	null	Mouse_09-2020	null	[MS,MS:1001208,SEQUEST,]	272.20	473.351	null	null	0.61
PRT	Q8R0Y6	Cytosolic 10-formyltetrahydrofolate dehydrogenase OS=Mus musculus OX=10090 GN=Aldh1l1 PE=1 SV=1	null	null	Mouse_09-2020	null	[MS,MS:1001208,SEQUEST,]	93.38	148.967	null	null	0.46
PRT	P26443	Glutamate dehydrogenase 1, mitochondrial OS=Mus musculus OX=10090 GN=Glud1 PE=1 SV=1	null	null	Mouse_09-2020	null	[MS,MS:1001208,SEQUEST,]	42.29	88.166	null	null	0.44
PRT	P16015	Carbonic anhydrase 3 OS=Mus musculus OX=10090 GN=Ca3 PE=1 SV=3	null	null	Mouse_09-2020	null	[MS,MS:1001208,SEQUEST,]	120.24	188.072	null	null	0.75
PRT	Q03265	ATP synthase subunit alpha, mitochondrial OS=Mus musculus OX=10090 GN=Atp5f1a PE=1 SV=1	null	null	Mouse_09-2020	null	[MS,MS:1001208,SEQUEST,]	58.13	101.602	null	null	0.50
PRT	P20029	Endoplasmic reticulum chaperone BiP OS=Mus musculus OX=10090 GN=Hspa5 PE=1 SV=3	null	null	Mouse_09-2020	null	[MS,MS:1001208,SEQUEST,]	67.47	136.364	null	null	0.48
PRT	P47738	Aldehyde dehydrogenase, mitochondrial OS=Mus musculus OX=10090 GN=Aldh2 PE=1 SV=1	null	null	Mouse_09-2020	null	[MS,MS:1001208,SEQUEST,]	69.31	122.292	null	null	0.44
PRT	P32020	Non-specific lipid-transfer protein OS=Mus musculus OX=10090 GN=Scp2 PE=1 SV=3	null	null	Mouse_09-2020	null	[MS,MS:1001208,SEQUEST,]	51.48	103.413	null	null	0.44
PRT	Q8BMS1	Trifunctional enzyme subunit alpha, mitochondrial OS=Mus musculus OX=10090 GN=Hadha PE=1 SV=1	null	null	Mouse_09-2020	null	[MS,MS:1001208,SEQUEST,]	55.74	99.762	null	null	0.34
PRT	P16460	Argininosuccinate synthase OS=Mus musculus OX=10090 GN=Ass1 PE=1 SV=1	null	null	Mouse_09-2020	null	[MS,MS:1001208,SEQUEST,]	40.34	84.252	null	null	0.42
PRT	P09103	Protein disulfide-isomerase OS=Mus musculus OX=10090 GN=P4hb PE=1 SV=2	null	null	Mouse_09-2020	null	[MS,MS:1001208,SEQUEST,]	57.74	102.215	null	null	0.50
PRT	P24270	Catalase OS=Mus musculus OX=10090 GN=Cat PE=1 SV=4	null	null	Mouse_09-2020	null	[MS,MS:1001208,SEQUEST,]	64.20	106.559	null	null	0.51
PRT	P63017	Heat shock cognate 71 kDa protein OS=Mus musculus OX=10090 GN=Hspa8 PE=1 SV=1	null	null	Mouse_09-2020	null	[MS,MS:1001208,SEQUEST,]	90.85	152.649	null	null	0.47
PRT	P12710	Fatty acid-binding protein, liver OS=Mus musculus OX=10090 GN=Fabp1 PE=1 SV=2	null	null	Mouse_09-2020	null	[MS,MS:1001208,SEQUEST,]	63.51	124.948	null	null	0.80
PRT	P17182	Alpha-enolase OS=Mus musculus OX=10090 GN=Eno1 PE=1 SV=3	null	null	Mouse_09-2020	null	[MS,MS:1001208,SEQUEST,]	49.37	99.135	null	null	0.59
PRT	P38647	Stress-70 protein, mitochondrial OS=Mus musculus OX=10090 GN=Hspa9 PE=1 SV=3	null	null	Mouse_09-2020	null	[MS,MS:1001208,SEQUEST,]	54.26	93.616	null	null	0.36
PRT	Q9R0H0	Peroxisomal acyl-coenzyme A oxidase 1 OS=Mus musculus OX=10090 GN=Acox1 PE=1 SV=5	null	null	Mouse_09-2020	null	[MS,MS:1001208,SEQUEST,]	76.00	124.842	null	null	0.44
PRT	P05202	Aspartate aminotransferase, mitochondrial OS=Mus musculus OX=10090 GN=Got2 PE=1 SV=1	null	null	Mouse_09-2020	null	[MS,MS:1001208,SEQUEST,]	68.39	83.001	null	null	0.42
PRT	O35490	Betaine--homocysteine S-methyltransferase 1 OS=Mus musculus OX=10090 GN=Bhmt PE=1 SV=1	null	null	Mouse_09-2020	null	[MS,MS:1001208,SEQUEST,]	43.84	72.010	null	null	0.47
PRT	Q9DBM2	Peroxisomal bifunctional enzyme OS=Mus musculus OX=10090 GN=Ehhadh PE=1 SV=4	null	null	Mouse_09-2020	null	[MS,MS:1001208,SEQUEST,]	49.23	93.150	null	null	0.38
PRT	P63038	60 kDa heat shock protein, mitochondrial OS=Mus musculus OX=10090 GN=Hspd1 PE=1 SV=1	null	null	Mouse_09-2020	null	[MS,MS:1001208,SEQUEST,]	59.97	89.788	null	null	0.42
PRT	Q8VCT4	Carboxylesterase 1D OS=Mus musculus OX=10090 GN=Ces1d PE=1 SV=1	null	null	Mouse_09-2020	null	[MS,MS:1001208,SEQUEST,]	32.50	65.157	null	null	0.46
PRT	P54869	Hydroxymethylglutaryl-CoA synthase, mitochondrial OS=Mus musculus OX=10090 GN=Hmgcs2 PE=1 SV=2	null	null	Mouse_09-2020	null	[MS,MS:1001208,SEQUEST,]	49.67	89.455	null	null	0.31
PRT	Q8BWT1	3-ketoacyl-CoA thiolase, mitochondrial OS=Mus musculus OX=10090 GN=Acaa2 PE=1 SV=3	null	null	Mouse_09-2020	null	[MS,MS:1001208,SEQUEST,]	51.41	98.300	null	null	0.57
PRT	P56480	ATP synthase subunit beta, mitochondrial OS=Mus musculus OX=10090 GN=Atp5f1b PE=1 SV=2	null	null	Mouse_09-2020	null	[MS,MS:1001208,SEQUEST,]	62.30	100.392	null	null	0.49
PRT	Q91Y97	Fructose-bisphosphate aldolase B OS=Mus musculus OX=10090 GN=Aldob PE=1 SV=3	null	null	Mouse_09-2020	null	[MS,MS:1001208,SEQUEST,]	54.67	110.377	null	null	0.38
PRT	A0A1D5RLD8	Glyceraldehyde-3-phosphate dehydrogenase OS=Mus musculus OX=10090 GN=Gm10358 PE=1 SV=1	null	null	Mouse_09-2020	null	[MS,MS:1001208,SEQUEST,]	52.90	80.893	null	null	0.60
PRT	O88844	Isocitrate dehydrogenase [NADP] cytoplasmic OS=Mus musculus OX=10090 GN=Idh1 PE=1 SV=2	null	null	Mouse_09-2020	null	[MS,MS:1001208,SEQUEST,]	57.46	93.923	null	null	0.47
PRT	P27773	Protein disulfide-isomerase A3 OS=Mus musculus OX=10090 GN=Pdia3 PE=1 SV=2	null	null	Mouse_09-2020	null	[MS,MS:1001208,SEQUEST,]	53.64	80.939	null	null	0.39
PRT	Q91VB8	Alpha globin 1 OS=Mus musculus OX=10090 GN=Hba-a1 PE=1 SV=1	null	null	Mouse_09-2020	null	[MS,MS:1001208,SEQUEST,]	69.07	95.533	null	null	0.92
PRT	P50247	Adenosylhomocysteinase OS=Mus musculus OX=10090 GN=Ahcy PE=1 SV=3	null	null	Mouse_09-2020	null	[MS,MS:1001208,SEQUEST,]	49.04	104.669	null	null	0.38
PRT	P11725	Ornithine carbamoyltransferase, mitochondrial OS=Mus musculus OX=10090 GN=Otc PE=1 SV=1	null	null	Mouse_09-2020	null	[MS,MS:1001208,SEQUEST,]	42.94	81.007	null	null	0.44
PRT	P08113	Endoplasmin OS=Mus musculus OX=10090 GN=Hsp90b1 PE=1 SV=2	null	null	Mouse_09-2020	null	[MS,MS:1001208,SEQUEST,]	57.85	78.611	null	null	0.27
PRT	A8DUK4	Beta-globin OS=Mus musculus OX=10090 GN=Hbb-bs PE=1 SV=1	null	null	Mouse_09-2020	null	[MS,MS:1001208,SEQUEST,]	122.27	153.614	null	null	0.82
PRT	P19157	Glutathione S-transferase P 1 OS=Mus musculus OX=10090 GN=Gstp1 PE=1 SV=2	null	null	Mouse_09-2020	null	[MS,MS:1001208,SEQUEST,]	82.99	112.658	null	null	0.63
PRT	P00329	Alcohol dehydrogenase 1 OS=Mus musculus OX=10090 GN=Adh1 PE=1 SV=2	null	null	Mouse_09-2020	null	[MS,MS:1001208,SEQUEST,]	39.63	55.364	null	null	0.38
PRT	P10126	Elongation factor 1-alpha 1 OS=Mus musculus OX=10090 GN=Eef1a1 PE=1 SV=3	null	null	Mouse_09-2020	null	[MS,MS:1001208,SEQUEST,]	51.59	74.412	null	null	0.36
PRT	Q9ET01	Glycogen phosphorylase, liver form OS=Mus musculus OX=10090 GN=Pygl PE=1 SV=4	null	null	Mouse_09-2020	null	[MS,MS:1001208,SEQUEST,]	35.07	63.933	null	null	0.24
PRT	G5E8R3	Pyruvate carboxylase OS=Mus musculus OX=10090 GN=Pcx PE=1 SV=1	null	null	Mouse_09-2020	null	[MS,MS:1001208,SEQUEST,]	36.46	64.439	null	null	0.19
PRT	P24549	Retinal dehydrogenase 1 OS=Mus musculus OX=10090 GN=Aldh1a1 PE=1 SV=5	null	null	Mouse_09-2020	null	[MS,MS:1001208,SEQUEST,]	95.60	160.091	null	null	0.44
PRT	P30115	Glutathione S-transferase A3 OS=Mus musculus OX=10090 GN=Gsta3 PE=1 SV=2	null	null	Mouse_09-2020	null	[MS,MS:1001208,SEQUEST,]	23.45	55.999	null	null	0.50
PRT	P35700	Peroxiredoxin-1 OS=Mus musculus OX=10090 GN=Prdx1 PE=1 SV=1	null	null	Mouse_09-2020	null	[MS,MS:1001208,SEQUEST,]	48.12	71.618	null	null	0.53
PRT	Q61176	Arginase-1 OS=Mus musculus OX=10090 GN=Arg1 PE=1 SV=1	null	null	Mouse_09-2020	null	[MS,MS:1001208,SEQUEST,]	47.47	91.351	null	null	0.54
PRT	P49429	4-hydroxyphenylpyruvate dioxygenase OS=Mus musculus OX=10090 GN=Hpd PE=1 SV=3	null	null	Mouse_09-2020	null	[MS,MS:1001208,SEQUEST,]	33.88	64.652	null	null	0.48
PRT	Q8VC30	Triokinase/FMN cyclase OS=Mus musculus OX=10090 GN=Tkfc PE=1 SV=1	null	null	Mouse_09-2020	null	[MS,MS:1001208,SEQUEST,]	47.79	73.746	null	null	0.32
PRT	Q91YI0	Argininosuccinate lyase OS=Mus musculus OX=10090 GN=Asl PE=1 SV=1	null	null	Mouse_09-2020	null	[MS,MS:1001208,SEQUEST,]	31.29	55.750	null	null	0.35
PRT	Q9DBT9	Dimethylglycine dehydrogenase, mitochondrial OS=Mus musculus OX=10090 GN=Dmgdh PE=1 SV=1	null	null	Mouse_09-2020	null	[MS,MS:1001208,SEQUEST,]	34.85	59.019	null	null	0.29
PRT	Q64374	Regucalcin OS=Mus musculus OX=10090 GN=Rgn PE=1 SV=1	null	null	Mouse_09-2020	null	[MS,MS:1001208,SEQUEST,]	46.01	83.902	null	null	0.40
PRT	O08601	Microsomal triglyceride transfer protein large subunit OS=Mus musculus OX=10090 GN=Mttp PE=1 SV=2	null	null	Mouse_09-2020	null	[MS,MS:1001208,SEQUEST,]	28.07	49.385	null	null	0.19
PRT	Q8QZT1	Acetyl-CoA acetyltransferase, mitochondrial OS=Mus musculus OX=10090 GN=Acat1 PE=1 SV=1	null	null	Mouse_09-2020	null	[MS,MS:1001208,SEQUEST,]	37.09	70.120	null	null	0.47
PRT	P34914	Bifunctional epoxide hydrolase 2 OS=Mus musculus OX=10090 GN=Ephx2 PE=1 SV=2	null	null	Mouse_09-2020	null	[MS,MS:1001208,SEQUEST,]	40.95	58.716	null	null	0.32
PRT	P07724	Albumin OS=Mus musculus OX=10090 GN=Alb PE=1 SV=3	null	null	Mouse_09-2020	null	[MS,MS:1001208,SEQUEST,]	46.89	69.899	null	null	0.20
PRT	Q9EQ20	Methylmalonate-semialdehyde dehydrogenase [acylating], mitochondrial OS=Mus musculus OX=10090 GN=Aldh6a1 PE=1 SV=1	null	null	Mouse_09-2020	null	[MS,MS:1001208,SEQUEST,]	53.29	74.502	null	null	0.37
PRT	P10649	Glutathione S-transferase Mu 1 OS=Mus musculus OX=10090 GN=Gstm1 PE=1 SV=2	null	null	Mouse_09-2020	null	[MS,MS:1001208,SEQUEST,]	64.74	106.447	null	null	0.61
PRT	P70694	Estradiol 17 beta-dehydrogenase 5 OS=Mus musculus OX=10090 GN=Akr1c6 PE=1 SV=1	null	null	Mouse_09-2020	null	[MS,MS:1001208,SEQUEST,]	52.49	83.004	null	null	0.55
PRT	Q64433	10 kDa heat shock protein, mitochondrial OS=Mus musculus OX=10090 GN=Hspe1 PE=1 SV=2	null	null	Mouse_09-2020	null	[MS,MS:1001208,SEQUEST,]	21.73	43.446	null	null	0.93
PRT	P08249	Malate dehydrogenase, mitochondrial OS=Mus musculus OX=10090 GN=Mdh2 PE=1 SV=3	null	null	Mouse_09-2020	null	[MS,MS:1001208,SEQUEST,]	31.71	54.463	null	null	0.44
PRT	P51660	Peroxisomal multifunctional enzyme type 2 OS=Mus musculus OX=10090 GN=Hsd17b4 PE=1 SV=3	null	null	Mouse_09-2020	null	[MS,MS:1001208,SEQUEST,]	36.49	58.276	null	null	0.23
PRT	P58252	Elongation factor 2 OS=Mus musculus OX=10090 GN=Eef2 PE=1 SV=2	null	null	Mouse_09-2020	null	[MS,MS:1001208,SEQUEST,]	9.72	28.557	null	null	0.17
PRT	P51881	ADP/ATP translocase 2 OS=Mus musculus OX=10090 GN=Slc25a5 PE=1 SV=3	null	null	Mouse_09-2020	null	[MS,MS:1001208,SEQUEST,]	16.54	43.311	null	null	0.27
PRT	P09411	Phosphoglycerate kinase 1 OS=Mus musculus OX=10090 GN=Pgk1 PE=1 SV=4	null	null	Mouse_09-2020	null	[MS,MS:1001208,SEQUEST,]	15.93	33.640	null	null	0.40
PRT	Q91WU0	Carboxylesterase 1F OS=Mus musculus OX=10090 GN=Ces1f PE=1 SV=1	null	null	Mouse_09-2020	null	[MS,MS:1001208,SEQUEST,]	55.63	78.361	null	null	0.32
PRT	Q9QXD6	Fructose-1,6-bisphosphatase 1 OS=Mus musculus OX=10090 GN=Fbp1 PE=1 SV=3	null	null	Mouse_09-2020	null	[MS,MS:1001208,SEQUEST,]	60.25	96.205	null	null	0.35
PRT	Q64459	Cytochrome P450 3A11 OS=Mus musculus OX=10090 GN=Cyp3a11 PE=1 SV=1	null	null	Mouse_09-2020	null	[MS,MS:1001208,SEQUEST,]	31.88	49.879	null	null	0.31
PRT	Q9DCW4	Electron transfer flavoprotein subunit beta OS=Mus musculus OX=10090 GN=Etfb PE=1 SV=3	null	null	Mouse_09-2020	null	[MS,MS:1001208,SEQUEST,]	27.28	50.794	null	null	0.39
PRT	P35505	Fumarylacetoacetase OS=Mus musculus OX=10090 GN=Fah PE=1 SV=2	null	null	Mouse_09-2020	null	[MS,MS:1001208,SEQUEST,]	29.67	56.889	null	null	0.41
PRT	Q9JII6	Aldo-keto reductase family 1 member A1 OS=Mus musculus OX=10090 GN=Akr1a1 PE=1 SV=3	null	null	Mouse_09-2020	null	[MS,MS:1001208,SEQUEST,]	21.13	31.781	null	null	0.31
PRT	Q9CPY7	Cytosol aminopeptidase OS=Mus musculus OX=10090 GN=Lap3 PE=1 SV=3	null	null	Mouse_09-2020	null	[MS,MS:1001208,SEQUEST,]	31.85	45.318	null	null	0.25
PRT	Q8BH00	2-aminomuconic semialdehyde dehydrogenase OS=Mus musculus OX=10090 GN=Aldh8a1 PE=1 SV=1	null	null	Mouse_09-2020	null	[MS,MS:1001208,SEQUEST,]	18.48	36.748	null	null	0.28
PRT	P47911	60S ribosomal protein L6 OS=Mus musculus OX=10090 GN=Rpl6 PE=1 SV=3	null	null	Mouse_09-2020	null	[MS,MS:1001208,SEQUEST,]	22.43	33.175	null	null	0.30
PRT	Q9DB20	ATP synthase subunit O, mitochondrial OS=Mus musculus OX=10090 GN=Atp5po PE=1 SV=1	null	null	Mouse_09-2020	null	[MS,MS:1001208,SEQUEST,]	35.94	56.215	null	null	0.46
PRT	E9PWK1	Epoxide hydrolase OS=Mus musculus OX=10090 GN=Ephx1 PE=1 SV=1	null	null	Mouse_09-2020	null	[MS,MS:1001208,SEQUEST,]	20.63	25.950	null	null	0.32
PRT	Q9Z2V4	Phosphoenolpyruvate carboxykinase, cytosolic [GTP] OS=Mus musculus OX=10090 GN=Pck1 PE=1 SV=1	null	null	Mouse_09-2020	null	[MS,MS:1001208,SEQUEST,]	19.97	33.211	null	null	0.24
PRT	G3X982	Aldehyde oxidase 3 OS=Mus musculus OX=10090 GN=Aox3 PE=1 SV=1	null	null	Mouse_09-2020	null	[MS,MS:1001208,SEQUEST,]	25.58	46.092	null	null	0.12
PRT	P19096	Fatty acid synthase OS=Mus musculus OX=10090 GN=Fasn PE=1 SV=2	null	null	Mouse_09-2020	null	[MS,MS:1001208,SEQUEST,]	21.67	41.570	null	null	0.07
PRT	Q99LB7	Sarcosine dehydrogenase, mitochondrial OS=Mus musculus OX=10090 GN=Sardh PE=1 SV=1	null	null	Mouse_09-2020	null	[MS,MS:1001208,SEQUEST,]	21.28	37.547	null	null	0.13
PRT	Q64458	Cytochrome P450 2C29 OS=Mus musculus OX=10090 GN=Cyp2c29 PE=1 SV=2	null	null	Mouse_09-2020	null	[MS,MS:1001208,SEQUEST,]	26.20	40.605	null	null	0.35
PRT	D3Z041	Long-chain-fatty-acid--CoA ligase 1 OS=Mus musculus OX=10090 GN=Acsl1 PE=1 SV=1	null	null	Mouse_09-2020	null	[MS,MS:1001208,SEQUEST,]	25.41	38.721	null	null	0.19
PRT	Q64442	Sorbitol dehydrogenase OS=Mus musculus OX=10090 GN=Sord PE=1 SV=3	null	null	Mouse_09-2020	null	[MS,MS:1001208,SEQUEST,]	16.83	34.595	null	null	0.36
PRT	G5E850	Cytochrome b5 OS=Mus musculus OX=10090 GN=Cyb5a PE=1 SV=1	null	null	Mouse_09-2020	null	[MS,MS:1001208,SEQUEST,]	20.26	35.018	null	null	0.79
PRT	P24369	Peptidyl-prolyl cis-trans isomerase B OS=Mus musculus OX=10090 GN=Ppib PE=1 SV=2	null	null	Mouse_09-2020	null	[MS,MS:1001208,SEQUEST,]	12.03	34.425	null	null	0.53
PRT	Q01853	Transitional endoplasmic reticulum ATPase OS=Mus musculus OX=10090 GN=Vcp PE=1 SV=4	null	null	Mouse_09-2020	null	[MS,MS:1001208,SEQUEST,]	18.36	32.637	null	null	0.16
PRT	P06801	NADP-dependent malic enzyme OS=Mus musculus OX=10090 GN=Me1 PE=1 SV=2	null	null	Mouse_09-2020	null	[MS,MS:1001208,SEQUEST,]	25.27	40.955	null	null	0.21
PRT	Q99J08	SEC14-like protein 2 OS=Mus musculus OX=10090 GN=Sec14l2 PE=1 SV=1	null	null	Mouse_09-2020	null	[MS,MS:1001208,SEQUEST,]	17.56	25.889	null	null	0.27
PRT	Q91ZJ5	UTP--glucose-1-phosphate uridylyltransferase OS=Mus musculus OX=10090 GN=Ugp2 PE=1 SV=3	null	null	Mouse_09-2020	null	[MS,MS:1001208,SEQUEST,]	22.84	34.949	null	null	0.23
PRT	P40142	Transketolase OS=Mus musculus OX=10090 GN=Tkt PE=1 SV=1	null	null	Mouse_09-2020	null	[MS,MS:1001208,SEQUEST,]	17.28	33.994	null	null	0.23
PRT	Q05421	Cytochrome P450 2E1 OS=Mus musculus OX=10090 GN=Cyp2e1 PE=1 SV=1	null	null	Mouse_09-2020	null	[MS,MS:1001208,SEQUEST,]	17.22	22.403	null	null	0.24
PRT	P11499	Heat shock protein HSP 90-beta OS=Mus musculus OX=10090 GN=Hsp90ab1 PE=1 SV=3	null	null	Mouse_09-2020	null	[MS,MS:1001208,SEQUEST,]	42.32	60.521	null	null	0.27
PRT	Q8K169	UDP-glucuronosyltransferase OS=Mus musculus OX=10090 GN=Ugt2b5 PE=1 SV=1	null	null	Mouse_09-2020	null	[MS,MS:1001208,SEQUEST,]	46.80	52.600	null	null	0.26
PRT	P31786	Acyl-CoA-binding protein OS=Mus musculus OX=10090 GN=Dbi PE=1 SV=2	null	null	Mouse_09-2020	null	[MS,MS:1001208,SEQUEST,]	10.12	29.533	null	null	0.75
PRT	Q9CQ62	2,4-dienoyl-CoA reductase, mitochondrial OS=Mus musculus OX=10090 GN=Decr1 PE=1 SV=1	null	null	Mouse_09-2020	null	[MS,MS:1001208,SEQUEST,]	20.99	33.679	null	null	0.28
PRT	E9Q5F6	Polyubiquitin-C (Fragment) OS=Mus musculus OX=10090 GN=Ubc PE=1 SV=1	null	null	Mouse_09-2020	null	[MS,MS:1001208,SEQUEST,]	13.72	35.423	null	null	0.87
PRT	P14152	Malate dehydrogenase, cytoplasmic OS=Mus musculus OX=10090 GN=Mdh1 PE=1 SV=3	null	null	Mouse_09-2020	null	[MS,MS:1001208,SEQUEST,]	11.60	29.895	null	null	0.24
PRT	P54071	Isocitrate dehydrogenase [NADP], mitochondrial OS=Mus musculus OX=10090 GN=Idh2 PE=1 SV=3	null	null	Mouse_09-2020	null	[MS,MS:1001208,SEQUEST,]	19.17	35.615	null	null	0.24
PRT	P28271	Cytoplasmic aconitate hydratase OS=Mus musculus OX=10090 GN=Aco1 PE=1 SV=3	null	null	Mouse_09-2020	null	[MS,MS:1001208,SEQUEST,]	19.07	37.975	null	null	0.14
PRT	P17751	Triosephosphate isomerase OS=Mus musculus OX=10090 GN=Tpi1 PE=1 SV=4	null	null	Mouse_09-2020	null	[MS,MS:1001208,SEQUEST,]	15.93	30.762	null	null	0.32
PRT	Q9DBE0	Cysteine sulfinic acid decarboxylase OS=Mus musculus OX=10090 GN=Csad PE=1 SV=1	null	null	Mouse_09-2020	null	[MS,MS:1001208,SEQUEST,]	20.09	27.050	null	null	0.16
PRT	P97872	Flavin-containing monooxygenase 5 OS=Mus musculus OX=10090 GN=Fmo5 PE=1 SV=4	null	null	Mouse_09-2020	null	[MS,MS:1001208,SEQUEST,]	10.88	22.786	null	null	0.17
PRT	A0A1W2P733	C-1-tetrahydrofolate synthase, cytoplasmic OS=Mus musculus OX=10090 GN=Mthfd1 PE=1 SV=1	null	null	Mouse_09-2020	null	[MS,MS:1001208,SEQUEST,]	22.70	30.947	null	null	0.15
PRT	Q9D0F9	Phosphoglucomutase-1 OS=Mus musculus OX=10090 GN=Pgm1 PE=1 SV=4	null	null	Mouse_09-2020	null	[MS,MS:1001208,SEQUEST,]	15.58	32.432	null	null	0.19
PRT	Q9DBF1	Alpha-aminoadipic semialdehyde dehydrogenase OS=Mus musculus OX=10090 GN=Aldh7a1 PE=1 SV=4	null	null	Mouse_09-2020	null	[MS,MS:1001208,SEQUEST,]	22.56	35.514	null	null	0.16
PRT	Q3UEL5	Imidazolonepropionate hydrolase OS=Mus musculus OX=10090 GN=Uroc1 PE=1 SV=1	null	null	Mouse_09-2020	null	[MS,MS:1001208,SEQUEST,]	18.34	33.095	null	null	0.15
PRT	G3UZJ4	Peroxiredoxin-5, mitochondrial OS=Mus musculus OX=10090 GN=Prdx5 PE=1 SV=1	null	null	Mouse_09-2020	null	[MS,MS:1001208,SEQUEST,]	22.44	29.033	null	null	0.43
PRT	P52760	2-iminobutanoate/2-iminopropanoate deaminase OS=Mus musculus OX=10090 GN=Rida PE=1 SV=3	null	null	Mouse_09-2020	null	[MS,MS:1001208,SEQUEST,]	43.27	58.784	null	null	0.67
PRT	Q9QXX4	Calcium-binding mitochondrial carrier protein Aralar2 OS=Mus musculus OX=10090 GN=Slc25a13 PE=1 SV=1	null	null	Mouse_09-2020	null	[MS,MS:1001208,SEQUEST,]	23.46	31.765	null	null	0.18
PRT	P42125	Enoyl-CoA delta isomerase 1, mitochondrial OS=Mus musculus OX=10090 GN=Eci1 PE=1 SV=2	null	null	Mouse_09-2020	null	[MS,MS:1001208,SEQUEST,]	19.17	22.838	null	null	0.33
PRT	Q921R2	40S ribosomal protein S13 OS=Mus musculus OX=10090 GN=Rps13 PE=1 SV=1	null	null	Mouse_09-2020	null	[MS,MS:1001208,SEQUEST,]	13.20	26.802	null	null	0.45
PRT	P48036	Annexin A5 OS=Mus musculus OX=10090 GN=Anxa5 PE=1 SV=1	null	null	Mouse_09-2020	null	[MS,MS:1001208,SEQUEST,]	18.12	22.820	null	null	0.26
PRT	Q9CPU0	Lactoylglutathione lyase OS=Mus musculus OX=10090 GN=Glo1 PE=1 SV=3	null	null	Mouse_09-2020	null	[MS,MS:1001208,SEQUEST,]	23.49	30.025	null	null	0.40
PRT	A0A1B0GSR9	L-lactate dehydrogenase OS=Mus musculus OX=10090 GN=Ldha PE=1 SV=1	null	null	Mouse_09-2020	null	[MS,MS:1001208,SEQUEST,]	20.86	24.440	null	null	0.16
PRT	O55022	Membrane-associated progesterone receptor component 1 OS=Mus musculus OX=10090 GN=Pgrmc1 PE=1 SV=4	null	null	Mouse_09-2020	null	[MS,MS:1001208,SEQUEST,]	19.58	27.197	null	null	0.35
PRT	P12970	60S ribosomal protein L7a OS=Mus musculus OX=10090 GN=Rpl7a PE=1 SV=2	null	null	Mouse_09-2020	null	[MS,MS:1001208,SEQUEST,]	6.03	14.486	null	null	0.28
PRT	P00186	Cytochrome P450 1A2 OS=Mus musculus OX=10090 GN=Cyp1a2 PE=1 SV=1	null	null	Mouse_09-2020	null	[MS,MS:1001208,SEQUEST,]	17.77	29.829	null	null	0.18
PRT	Q99K67	Alpha-aminoadipic semialdehyde synthase, mitochondrial OS=Mus musculus OX=10090 GN=Aass PE=1 SV=1	null	null	Mouse_09-2020	null	[MS,MS:1001208,SEQUEST,]	26.30	23.065	null	null	0.10
PRT	Q9JHI5	Isovaleryl-CoA dehydrogenase, mitochondrial OS=Mus musculus OX=10090 GN=Ivd PE=1 SV=1	null	null	Mouse_09-2020	null	[MS,MS:1001208,SEQUEST,]	15.33	20.141	null	null	0.20
PRT	O09173	Homogentisate 1,2-dioxygenase OS=Mus musculus OX=10090 GN=Hgd PE=1 SV=2	null	null	Mouse_09-2020	null	[MS,MS:1001208,SEQUEST,]	17.60	28.578	null	null	0.23
PRT	Q9EQF5	Dihydropyrimidinase OS=Mus musculus OX=10090 GN=Dpys PE=1 SV=2	null	null	Mouse_09-2020	null	[MS,MS:1001208,SEQUEST,]	11.92	19.034	null	null	0.21
PRT	P50544	Very long-chain specific acyl-CoA dehydrogenase, mitochondrial OS=Mus musculus OX=10090 GN=Acadvl PE=1 SV=3	null	null	Mouse_09-2020	null	[MS,MS:1001208,SEQUEST,]	7.88	17.513	null	null	0.14
PRT	Q9D8E6	60S ribosomal protein L4 OS=Mus musculus OX=10090 GN=Rpl4 PE=1 SV=3	null	null	Mouse_09-2020	null	[MS,MS:1001208,SEQUEST,]	12.48	25.535	null	null	0.32
PRT	P14824	Annexin A6 OS=Mus musculus OX=10090 GN=Anxa6 PE=1 SV=3	null	null	Mouse_09-2020	null	[MS,MS:1001208,SEQUEST,]	9.26	13.916	null	null	0.15
PRT	Q8CHT0	Delta-1-pyrroline-5-carboxylate dehydrogenase, mitochondrial OS=Mus musculus OX=10090 GN=Aldh4a1 PE=1 SV=3	null	null	Mouse_09-2020	null	[MS,MS:1001208,SEQUEST,]	14.11	24.037	null	null	0.16
PRT	P60710	Actin, cytoplasmic 1 OS=Mus musculus OX=10090 GN=Actb PE=1 SV=1	null	null	Mouse_09-2020	null	[MS,MS:1001208,SEQUEST,]	62.57	101.115	null	null	0.58
PRT	Q63880	Carboxylesterase 3A OS=Mus musculus OX=10090 GN=Ces3a PE=1 SV=2	null	null	Mouse_09-2020	null	[MS,MS:1001208,SEQUEST,]	51.62	70.548	null	null	0.23
PRT	A0A0R4IZY2	Cytochrome P450 2D26 OS=Mus musculus OX=10090 GN=Cyp2d26 PE=1 SV=1	null	null	Mouse_09-2020	null	[MS,MS:1001208,SEQUEST,]	23.52	29.834	null	null	0.21
PRT	Q60932	Voltage-dependent anion-selective channel protein 1 OS=Mus musculus OX=10090 GN=Vdac1 PE=1 SV=3	null	null	Mouse_09-2020	null	[MS,MS:1001208,SEQUEST,]	23.46	30.573	null	null	0.26
PRT	P62270	40S ribosomal protein S18 OS=Mus musculus OX=10090 GN=Rps18 PE=1 SV=3	null	null	Mouse_09-2020	null	[MS,MS:1001208,SEQUEST,]	11.77	24.516	null	null	0.36
PRT	Q9QXF8	Glycine N-methyltransferase OS=Mus musculus OX=10090 GN=Gnmt PE=1 SV=3	null	null	Mouse_09-2020	null	[MS,MS:1001208,SEQUEST,]	38.95	57.498	null	null	0.33
PRT	Q80XN0	D-beta-hydroxybutyrate dehydrogenase, mitochondrial OS=Mus musculus OX=10090 GN=Bdh1 PE=1 SV=2	null	null	Mouse_09-2020	null	[MS,MS:1001208,SEQUEST,]	32.43	15.717	null	null	0.16
PRT	Q61425	Hydroxyacyl-coenzyme A dehydrogenase, mitochondrial OS=Mus musculus OX=10090 GN=Hadh PE=1 SV=2	null	null	Mouse_09-2020	null	[MS,MS:1001208,SEQUEST,]	6.35	19.399	null	null	0.33
PRT	Q9DCX2	ATP synthase subunit d, mitochondrial OS=Mus musculus OX=10090 GN=Atp5pd PE=1 SV=3	null	null	Mouse_09-2020	null	[MS,MS:1001208,SEQUEST,]	19.33	33.564	null	null	0.75
PRT	P17742	Peptidyl-prolyl cis-trans isomerase A OS=Mus musculus OX=10090 GN=Ppia PE=1 SV=2	null	null	Mouse_09-2020	null	[MS,MS:1001208,SEQUEST,]	2.43	18.628	null	null	0.60
PRT	Q91XE0	Glycine N-acyltransferase OS=Mus musculus OX=10090 GN=Glyat PE=1 SV=1	null	null	Mouse_09-2020	null	[MS,MS:1001208,SEQUEST,]	19.79	34.935	null	null	0.31
PRT	P97351	40S ribosomal protein S3a OS=Mus musculus OX=10090 GN=Rps3a PE=1 SV=3	null	null	Mouse_09-2020	null	[MS,MS:1001208,SEQUEST,]	10.24	21.070	null	null	0.31
PRT	P11352	Glutathione peroxidase 1 OS=Mus musculus OX=10090 GN=Gpx1 PE=1 SV=2	null	null	Mouse_09-2020	null	[MS,MS:1001208,SEQUEST,]	27.28	41.349	null	null	0.53
PRT	Q9DBJ1	Phosphoglycerate mutase 1 OS=Mus musculus OX=10090 GN=Pgam1 PE=1 SV=3	null	null	Mouse_09-2020	null	[MS,MS:1001208,SEQUEST,]	10.67	23.133	null	null	0.30
PRT	A0A0R4J0Z1	Protein disulfide-isomerase A4 OS=Mus musculus OX=10090 GN=Pdia4 PE=1 SV=1	null	null	Mouse_09-2020	null	[MS,MS:1001208,SEQUEST,]	11.68	17.911	null	null	0.14
PRT	P14131	40S ribosomal protein S16 OS=Mus musculus OX=10090 GN=Rps16 PE=1 SV=4	null	null	Mouse_09-2020	null	[MS,MS:1001208,SEQUEST,]	12.83	17.092	null	null	0.44
PRT	P28474	Alcohol dehydrogenase class-3 OS=Mus musculus OX=10090 GN=Adh5 PE=1 SV=3	null	null	Mouse_09-2020	null	[MS,MS:1001208,SEQUEST,]	13.57	25.723	null	null	0.16
PRT	O88451	Retinol dehydrogenase 7 OS=Mus musculus OX=10090 GN=Rdh7 PE=1 SV=1	null	null	Mouse_09-2020	null	[MS,MS:1001208,SEQUEST,]	15.01	13.376	null	null	0.24
PRT	Q91YQ5	Dolichyl-diphosphooligosaccharide--protein glycosyltransferase subunit 1 OS=Mus musculus OX=10090 GN=Rpn1 PE=1 SV=1	null	null	Mouse_09-2020	null	[MS,MS:1001208,SEQUEST,]	24.14	32.259	null	null	0.15
PRT	P40936	Indolethylamine N-methyltransferase OS=Mus musculus OX=10090 GN=Inmt PE=1 SV=1	null	null	Mouse_09-2020	null	[MS,MS:1001208,SEQUEST,]	15.57	23.462	null	null	0.32
PRT	P97807	Fumarate hydratase, mitochondrial OS=Mus musculus OX=10090 GN=Fh PE=1 SV=3	null	null	Mouse_09-2020	null	[MS,MS:1001208,SEQUEST,]	19.48	25.939	null	null	0.19
PRT	Q00623	Apolipoprotein A-I OS=Mus musculus OX=10090 GN=Apoa1 PE=1 SV=2	null	null	Mouse_09-2020	null	[MS,MS:1001208,SEQUEST,]	6.98	16.745	null	null	0.30
PRT	Q9DCM2	Glutathione S-transferase kappa 1 OS=Mus musculus OX=10090 GN=Gstk1 PE=1 SV=3	null	null	Mouse_09-2020	null	[MS,MS:1001208,SEQUEST,]	17.83	29.333	null	null	0.37
PRT	Q5FW57	Glycine N-acyltransferase-like protein OS=Mus musculus OX=10090 GN=Gm4952 PE=1 SV=3	null	null	Mouse_09-2020	null	[MS,MS:1001208,SEQUEST,]	5.09	14.870	null	null	0.27
PRT	B1AU25	Apoptosis-inducing factor 1, mitochondrial OS=Mus musculus OX=10090 GN=Aifm1 PE=1 SV=1	null	null	Mouse_09-2020	null	[MS,MS:1001208,SEQUEST,]	5.66	14.980	null	null	0.14
PRT	Q80X81	Acetyl-Coenzyme A acetyltransferase 3 OS=Mus musculus OX=10090 GN=Acat3 PE=1 SV=1	null	null	Mouse_09-2020	null	[MS,MS:1001208,SEQUEST,]	10.06	18.891	null	null	0.34
PRT	P07901	Heat shock protein HSP 90-alpha OS=Mus musculus OX=10090 GN=Hsp90aa1 PE=1 SV=4	null	null	Mouse_09-2020	null	[MS,MS:1001208,SEQUEST,]	25.31	39.137	null	null	0.20
PRT	P56593	Cytochrome P450 2A12 OS=Mus musculus OX=10090 GN=Cyp2a12 PE=1 SV=2	null	null	Mouse_09-2020	null	[MS,MS:1001208,SEQUEST,]	10.72	15.626	null	null	0.16
PRT	P52196	Thiosulfate sulfurtransferase OS=Mus musculus OX=10090 GN=Tst PE=1 SV=3	null	null	Mouse_09-2020	null	[MS,MS:1001208,SEQUEST,]	12.59	25.708	null	null	0.27
PRT	Q8JZR0	Long-chain-fatty-acid--CoA ligase 5 OS=Mus musculus OX=10090 GN=Acsl5 PE=1 SV=1	null	null	Mouse_09-2020	null	[MS,MS:1001208,SEQUEST,]	15.40	23.860	null	null	0.15
PRT	P33267	Cytochrome P450 2F2 OS=Mus musculus OX=10090 GN=Cyp2f2 PE=1 SV=1	null	null	Mouse_09-2020	null	[MS,MS:1001208,SEQUEST,]	18.54	18.156	null	null	0.15
PRT	Q91WT7	3-alpha-hydroxysteroid dehydrogenase type 1 OS=Mus musculus OX=10090 GN=Akr1c14 PE=1 SV=1	null	null	Mouse_09-2020	null	[MS,MS:1001208,SEQUEST,]	14.49	20.594	null	null	0.33
PRT	Q99LC5	Electron transfer flavoprotein subunit alpha, mitochondrial OS=Mus musculus OX=10090 GN=Etfa PE=1 SV=2	null	null	Mouse_09-2020	null	[MS,MS:1001208,SEQUEST,]	24.43	40.759	null	null	0.35
PRT	Q9WTP6	Adenylate kinase 2, mitochondrial OS=Mus musculus OX=10090 GN=Ak2 PE=1 SV=5	null	null	Mouse_09-2020	null	[MS,MS:1001208,SEQUEST,]	12.68	20.514	null	null	0.28
PRT	Q6GT24	Peroxiredoxin-6 OS=Mus musculus OX=10090 GN=Prdx6 PE=1 SV=1	null	null	Mouse_09-2020	null	[MS,MS:1001208,SEQUEST,]	22.60	28.369	null	null	0.29
PRT	E9PZF0	Nucleoside diphosphate kinase OS=Mus musculus OX=10090 GN=Gm20390 PE=3 SV=1	null	null	Mouse_09-2020	null	[MS,MS:1001208,SEQUEST,]	10.70	16.342	null	null	0.49
PRT	P14148	60S ribosomal protein L7 OS=Mus musculus OX=10090 GN=Rpl7 PE=1 SV=2	null	null	Mouse_09-2020	null	[MS,MS:1001208,SEQUEST,]	10.68	14.722	null	null	0.24
PRT	E0CXN5	Glycerol-3-phosphate dehydrogenase [NAD(+)] OS=Mus musculus OX=10090 GN=Gpd1 PE=1 SV=1	null	null	Mouse_09-2020	null	[MS,MS:1001208,SEQUEST,]	13.70	21.429	null	null	0.26
PRT	P45952	Medium-chain specific acyl-CoA dehydrogenase, mitochondrial OS=Mus musculus OX=10090 GN=Acadm PE=1 SV=1	null	null	Mouse_09-2020	null	[MS,MS:1001208,SEQUEST,]	27.40	37.341	null	null	0.21
PRT	P08228	Superoxide dismutase [Cu-Zn] OS=Mus musculus OX=10090 GN=Sod1 PE=1 SV=2	null	null	Mouse_09-2020	null	[MS,MS:1001208,SEQUEST,]	18.93	27.084	null	null	0.53
PRT	D3YVC1	40S ribosomal protein S2 (Fragment) OS=Mus musculus OX=10090 GN=Rps2 PE=1 SV=1	null	null	Mouse_09-2020	null	[MS,MS:1001208,SEQUEST,]	8.41	9.259	null	null	0.19
PRT	A0A0R4J083	Long-chain specific acyl-CoA dehydrogenase, mitochondrial OS=Mus musculus OX=10090 GN=Acadl PE=1 SV=1	null	null	Mouse_09-2020	null	[MS,MS:1001208,SEQUEST,]	12.80	20.960	null	null	0.19
PRT	Q9CZ13	Cytochrome b-c1 complex subunit 1, mitochondrial OS=Mus musculus OX=10090 GN=Uqcrc1 PE=1 SV=2	null	null	Mouse_09-2020	null	[MS,MS:1001208,SEQUEST,]	13.04	12.564	null	null	0.13
PRT	Q61598	Rab GDP dissociation inhibitor beta OS=Mus musculus OX=10090 GN=Gdi2 PE=1 SV=1	null	null	Mouse_09-2020	null	[MS,MS:1001208,SEQUEST,]	15.05	30.057	null	null	0.14
PRT	Q9D819	Inorganic pyrophosphatase OS=Mus musculus OX=10090 GN=Ppa1 PE=1 SV=1	null	null	Mouse_09-2020	null	[MS,MS:1001208,SEQUEST,]	13.50	19.197	null	null	0.17
PRT	P26043	Radixin OS=Mus musculus OX=10090 GN=Rdx PE=1 SV=3	null	null	Mouse_09-2020	null	[MS,MS:1001208,SEQUEST,]	10.30	14.203	null	null	0.11
PRT	P37040	NADPH--cytochrome P450 reductase OS=Mus musculus OX=10090 GN=Por PE=1 SV=2	null	null	Mouse_09-2020	null	[MS,MS:1001208,SEQUEST,]	10.02	17.725	null	null	0.12
PRT	P61255	60S ribosomal protein L26 OS=Mus musculus OX=10090 GN=Rpl26 PE=1 SV=1	null	null	Mouse_09-2020	null	[MS,MS:1001208,SEQUEST,]	7.63	12.151	null	null	0.36
PRT	P35492	Histidine ammonia-lyase OS=Mus musculus OX=10090 GN=Hal PE=1 SV=1	null	null	Mouse_09-2020	null	[MS,MS:1001208,SEQUEST,]	12.60	17.074	null	null	0.09
PRT	P16331	Phenylalanine-4-hydroxylase OS=Mus musculus OX=10090 GN=Pah PE=1 SV=4	null	null	Mouse_09-2020	null	[MS,MS:1001208,SEQUEST,]	5.15	11.320	null	null	0.12
PRT	Q61838	Pregnancy zone protein OS=Mus musculus OX=10090 GN=Pzp PE=1 SV=3	null	null	Mouse_09-2020	null	[MS,MS:1001208,SEQUEST,]	15.79	24.592	null	null	0.05
PRT	Q68FD5	Clathrin heavy chain 1 OS=Mus musculus OX=10090 GN=Cltc PE=1 SV=3	null	null	Mouse_09-2020	null	[MS,MS:1001208,SEQUEST,]	12.11	20.072	null	null	0.04
PRT	P62897	Cytochrome c, somatic OS=Mus musculus OX=10090 GN=Cycs PE=1 SV=2	null	null	Mouse_09-2020	null	[MS,MS:1001208,SEQUEST,]	11.72	21.258	null	null	0.45
PRT	A0A0R4J135	Selenium-binding protein 2 OS=Mus musculus OX=10090 GN=Selenbp2 PE=1 SV=1	null	null	Mouse_09-2020	null	[MS,MS:1001208,SEQUEST,]	85.68	98.333	null	null	0.51
PRT	P68372	Tubulin beta-4B chain OS=Mus musculus OX=10090 GN=Tubb4b PE=1 SV=1	null	null	Mouse_09-2020	null	[MS,MS:1001208,SEQUEST,]	56.68	76.888	null	null	0.49
PRT	Q8QZR3	Pyrethroid hydrolase Ces2a OS=Mus musculus OX=10090 GN=Ces2a PE=1 SV=1	null	null	Mouse_09-2020	null	[MS,MS:1001208,SEQUEST,]	22.52	36.464	null	null	0.23
PRT	Q91X77	Cytochrome P450 2C50 OS=Mus musculus OX=10090 GN=Cyp2c50 PE=1 SV=2	null	null	Mouse_09-2020	null	[MS,MS:1001208,SEQUEST,]	21.79	21.236	null	null	0.19
PRT	Q63886	UDP-glucuronosyltransferase 1A1 OS=Mus musculus OX=10090 GN=Ugt1a1 PE=1 SV=2	null	null	Mouse_09-2020	null	[MS,MS:1001208,SEQUEST,]	19.40	28.577	null	null	0.23
PRT	Q9CQN1	Heat shock protein 75 kDa, mitochondrial OS=Mus musculus OX=10090 GN=Trap1 PE=1 SV=1	null	null	Mouse_09-2020	null	[MS,MS:1001208,SEQUEST,]	20.49	31.856	null	null	0.11
PRT	A0A1B0GS68	60S ribosomal protein L13a OS=Mus musculus OX=10090 GN=Gm45713 PE=2 SV=1	null	null	Mouse_09-2020	null	[MS,MS:1001208,SEQUEST,]	2.79	8.479	null	null	0.12
PRT	Q62425	Cytochrome c oxidase subunit NDUFA4 OS=Mus musculus OX=10090 GN=Ndufa4 PE=1 SV=2	null	null	Mouse_09-2020	null	[MS,MS:1001208,SEQUEST,]	3.08	9.875	null	null	0.51
PRT	O08749	Dihydrolipoyl dehydrogenase, mitochondrial OS=Mus musculus OX=10090 GN=Dld PE=1 SV=2	null	null	Mouse_09-2020	null	[MS,MS:1001208,SEQUEST,]	7.35	14.932	null	null	0.16
PRT	P43274	Histone H1.4 OS=Mus musculus OX=10090 GN=H1-4 PE=1 SV=2	null	null	Mouse_09-2020	null	[MS,MS:1001208,SEQUEST,]	5.79	8.759	null	null	0.21
PRT	P19783	Cytochrome c oxidase subunit 4 isoform 1, mitochondrial OS=Mus musculus OX=10090 GN=Cox4i1 PE=1 SV=2	null	null	Mouse_09-2020	null	[MS,MS:1001208,SEQUEST,]	0.00	7.837	null	null	0.43
PRT	Q9WTP7	GTP:AMP phosphotransferase AK3, mitochondrial OS=Mus musculus OX=10090 GN=Ak3 PE=1 SV=3	null	null	Mouse_09-2020	null	[MS,MS:1001208,SEQUEST,]	6.23	16.257	null	null	0.33
PRT	O55125	Protein NipSnap homolog 1 OS=Mus musculus OX=10090 GN=Nipsnap1 PE=1 SV=1	null	null	Mouse_09-2020	null	[MS,MS:1001208,SEQUEST,]	15.43	17.000	null	null	0.21
PRT	A0A2I3BQ03	14-3-3 protein zeta/delta (Fragment) OS=Mus musculus OX=10090 GN=Ywhaz PE=1 SV=1	null	null	Mouse_09-2020	null	[MS,MS:1001208,SEQUEST,]	14.55	21.165	null	null	0.42
PRT	Q9CRB3	5-hydroxyisourate hydrolase OS=Mus musculus OX=10090 GN=Urah PE=1 SV=1	null	null	Mouse_09-2020	null	[MS,MS:1001208,SEQUEST,]	22.11	21.466	null	null	0.25
PRT	Q8BP67	60S ribosomal protein L24 OS=Mus musculus OX=10090 GN=Rpl24 PE=1 SV=2	null	null	Mouse_09-2020	null	[MS,MS:1001208,SEQUEST,]	10.07	16.139	null	null	0.20
PRT	O70475	UDP-glucose 6-dehydrogenase OS=Mus musculus OX=10090 GN=Ugdh PE=1 SV=1	null	null	Mouse_09-2020	null	[MS,MS:1001208,SEQUEST,]	7.38	15.793	null	null	0.14
PRT	Q9DD20	Methyltransferase-like protein 7B OS=Mus musculus OX=10090 GN=Mettl7b PE=1 SV=2	null	null	Mouse_09-2020	null	[MS,MS:1001208,SEQUEST,]	17.23	13.030	null	null	0.23
PRT	Q78PY7	Staphylococcal nuclease domain-containing protein 1 OS=Mus musculus OX=10090 GN=Snd1 PE=1 SV=1	null	null	Mouse_09-2020	null	[MS,MS:1001208,SEQUEST,]	16.45	21.970	null	null	0.07
PRT	Q9DCY0	Glycine N-acyltransferase-like protein Keg1 OS=Mus musculus OX=10090 GN=Keg1 PE=1 SV=1	null	null	Mouse_09-2020	null	[MS,MS:1001208,SEQUEST,]	11.31	23.219	null	null	0.24
PRT	Q9D1R9	60S ribosomal protein L34 OS=Mus musculus OX=10090 GN=Rpl34 PE=1 SV=2	null	null	Mouse_09-2020	null	[MS,MS:1001208,SEQUEST,]	4.46	9.208	null	null	0.32
PRT	A0A0G2JDI9	ATP-binding cassette sub-family D member 3 OS=Mus musculus OX=10090 GN=Abcd3 PE=1 SV=1	null	null	Mouse_09-2020	null	[MS,MS:1001208,SEQUEST,]	11.79	14.179	null	null	0.12
PRT	Q9CR57	60S ribosomal protein L14 OS=Mus musculus OX=10090 GN=Rpl14 PE=1 SV=3	null	null	Mouse_09-2020	null	[MS,MS:1001208,SEQUEST,]	6.16	14.976	null	null	0.27
PRT	Q3TML0	Protein disulfide-isomerase A6 OS=Mus musculus OX=10090 GN=Pdia6 PE=1 SV=1	null	null	Mouse_09-2020	null	[MS,MS:1001208,SEQUEST,]	18.20	26.686	null	null	0.15
PRT	Q9DB77	Cytochrome b-c1 complex subunit 2, mitochondrial OS=Mus musculus OX=10090 GN=Uqcrc2 PE=1 SV=1	null	null	Mouse_09-2020	null	[MS,MS:1001208,SEQUEST,]	16.68	27.858	null	null	0.17
PRT	Q78JT3	3-hydroxyanthranilate 3,4-dioxygenase OS=Mus musculus OX=10090 GN=Haao PE=1 SV=1	null	null	Mouse_09-2020	null	[MS,MS:1001208,SEQUEST,]	16.00	17.139	null	null	0.23
PRT	G3X925	Pyruvate kinase OS=Mus musculus OX=10090 GN=Pklr PE=1 SV=1	null	null	Mouse_09-2020	null	[MS,MS:1001208,SEQUEST,]	13.62	22.658	null	null	0.11
PRT	P29341	Polyadenylate-binding protein 1 OS=Mus musculus OX=10090 GN=Pabpc1 PE=1 SV=2	null	null	Mouse_09-2020	null	[MS,MS:1001208,SEQUEST,]	6.30	11.868	null	null	0.10
PRT	D3YWR7	Dihydropteridine reductase OS=Mus musculus OX=10090 GN=Qdpr PE=1 SV=1	null	null	Mouse_09-2020	null	[MS,MS:1001208,SEQUEST,]	13.39	29.691	null	null	0.47
PRT	Q543K9	Purine nucleoside phosphorylase OS=Mus musculus OX=10090 GN=Pnp PE=1 SV=1	null	null	Mouse_09-2020	null	[MS,MS:1001208,SEQUEST,]	15.80	24.637	null	null	0.22
PRT	Q9Z2I8	Succinate--CoA ligase [GDP-forming] subunit beta, mitochondrial OS=Mus musculus OX=10090 GN=Suclg2 PE=1 SV=3	null	null	Mouse_09-2020	null	[MS,MS:1001208,SEQUEST,]	6.89	13.867	null	null	0.11
PRT	O35129	Prohibitin-2 OS=Mus musculus OX=10090 GN=Phb2 PE=1 SV=1	null	null	Mouse_09-2020	null	[MS,MS:1001208,SEQUEST,]	11.54	18.186	null	null	0.20
PRT	Q91X83	S-adenosylmethionine synthase isoform type-1 OS=Mus musculus OX=10090 GN=Mat1a PE=1 SV=1	null	null	Mouse_09-2020	null	[MS,MS:1001208,SEQUEST,]	7.06	17.358	null	null	0.19
PRT	O35459	Delta(3,5)-Delta(2,4)-dienoyl-CoA isomerase, mitochondrial OS=Mus musculus OX=10090 GN=Ech1 PE=1 SV=1	null	null	Mouse_09-2020	null	[MS,MS:1001208,SEQUEST,]	4.87	10.987	null	null	0.11
PRT	O35488	Very long-chain acyl-CoA synthetase OS=Mus musculus OX=10090 GN=Slc27a2 PE=1 SV=2	null	null	Mouse_09-2020	null	[MS,MS:1001208,SEQUEST,]	13.22	23.905	null	null	0.10
PRT	Q9D2G2	Dihydrolipoyllysine-residue succinyltransferase component of 2-oxoglutarate dehydrogenase complex, mitochondrial OS=Mus musculus OX=10090 GN=Dlst PE=1 SV=1	null	null	Mouse_09-2020	null	[MS,MS:1001208,SEQUEST,]	10.94	9.541	null	null	0.12
PRT	Q8BGL3	Sulfotransferase OS=Mus musculus OX=10090 GN=Sult2a8 PE=1 SV=1	null	null	Mouse_09-2020	null	[MS,MS:1001208,SEQUEST,]	14.30	15.070	null	null	0.25
PRT	P48758	Carbonyl reductase [NADPH] 1 OS=Mus musculus OX=10090 GN=Cbr1 PE=1 SV=3	null	null	Mouse_09-2020	null	[MS,MS:1001208,SEQUEST,]	13.68	11.864	null	null	0.19
PRT	P18760	Cofilin-1 OS=Mus musculus OX=10090 GN=Cfl1 PE=1 SV=3	null	null	Mouse_09-2020	null	[MS,MS:1001208,SEQUEST,]	14.94	19.589	null	null	0.34
PRT	Q8BHN3	Neutral alpha-glucosidase AB OS=Mus musculus OX=10090 GN=Ganab PE=1 SV=1	null	null	Mouse_09-2020	null	[MS,MS:1001208,SEQUEST,]	13.00	17.456	null	null	0.08
PRT	P17563	Methanethiol oxidase OS=Mus musculus OX=10090 GN=Selenbp1 PE=1 SV=2	null	null	Mouse_09-2020	null	[MS,MS:1001208,SEQUEST,]	57.35	82.232	null	null	0.44
PRT	O35945	Aldehyde dehydrogenase, cytosolic 1 OS=Mus musculus OX=10090 GN=Aldh1a7 PE=1 SV=1	null	null	Mouse_09-2020	null	[MS,MS:1001208,SEQUEST,]	49.70	79.019	null	null	0.22
PRT	Q8R084	UDP-glucuronosyltransferase OS=Mus musculus OX=10090 GN=Ugt2b1 PE=1 SV=1	null	null	Mouse_09-2020	null	[MS,MS:1001208,SEQUEST,]	26.56	30.274	null	null	0.14
PRT	Q9CZN7	Serine hydroxymethyltransferase, mitochondrial OS=Mus musculus OX=10090 GN=Shmt2 PE=1 SV=1	null	null	Mouse_09-2020	null	[MS,MS:1001208,SEQUEST,]	12.94	20.361	null	null	0.13
PRT	A2AFQ2	3-hydroxyacyl-CoA dehydrogenase type-2 OS=Mus musculus OX=10090 GN=Hsd17b10 PE=1 SV=1	null	null	Mouse_09-2020	null	[MS,MS:1001208,SEQUEST,]	16.11	25.421	null	null	0.24
PRT	Q07417	Short-chain specific acyl-CoA dehydrogenase, mitochondrial OS=Mus musculus OX=10090 GN=Acads PE=1 SV=2	null	null	Mouse_09-2020	null	[MS,MS:1001208,SEQUEST,]	14.70	18.499	null	null	0.11
PRT	P62082	40S ribosomal protein S7 OS=Mus musculus OX=10090 GN=Rps7 PE=2 SV=1	null	null	Mouse_09-2020	null	[MS,MS:1001208,SEQUEST,]	9.85	12.292	null	null	0.19
PRT	P28665	Murinoglobulin-1 OS=Mus musculus OX=10090 GN=Mug1 PE=1 SV=3	null	null	Mouse_09-2020	null	[MS,MS:1001208,SEQUEST,]	3.45	13.697	null	null	0.03
PRT	Q64523	Histone H2A type 2-C OS=Mus musculus OX=10090 GN=H2ac20 PE=1 SV=3	null	null	Mouse_09-2020	null	[MS,MS:1001208,SEQUEST,]	19.48	32.400	null	null	0.36
PRT	Q8BFR5	Elongation factor Tu, mitochondrial OS=Mus musculus OX=10090 GN=Tufm PE=1 SV=1	null	null	Mouse_09-2020	null	[MS,MS:1001208,SEQUEST,]	4.44	11.711	null	null	0.12
PRT	Q9CZM2	60S ribosomal protein L15 OS=Mus musculus OX=10090 GN=Rpl15 PE=1 SV=4	null	null	Mouse_09-2020	null	[MS,MS:1001208,SEQUEST,]	4.28	6.735	null	null	0.15
PRT	P14211	Calreticulin OS=Mus musculus OX=10090 GN=Calr PE=1 SV=1	null	null	Mouse_09-2020	null	[MS,MS:1001208,SEQUEST,]	0.00	5.604	null	null	0.11
PRT	Q9CXW4	60S ribosomal protein L11 OS=Mus musculus OX=10090 GN=Rpl11 PE=1 SV=4	null	null	Mouse_09-2020	null	[MS,MS:1001208,SEQUEST,]	7.96	15.840	null	null	0.16
PRT	P15105	Glutamine synthetase OS=Mus musculus OX=10090 GN=Glul PE=1 SV=6	null	null	Mouse_09-2020	null	[MS,MS:1001208,SEQUEST,]	12.25	24.892	null	null	0.16
PRT	P67984	60S ribosomal protein L22 OS=Mus musculus OX=10090 GN=Rpl22 PE=1 SV=2	null	null	Mouse_09-2020	null	[MS,MS:1001208,SEQUEST,]	6.99	14.709	null	null	0.30
PRT	P62900	60S ribosomal protein L31 OS=Mus musculus OX=10090 GN=Rpl31 PE=1 SV=1	null	null	Mouse_09-2020	null	[MS,MS:1001208,SEQUEST,]	10.00	19.173	null	null	0.34
PRT	Q64475	Histone H2B type 1-B OS=Mus musculus OX=10090 GN=H2bc3 PE=1 SV=3	null	null	Mouse_09-2020	null	[MS,MS:1001208,SEQUEST,]	4.83	6.259	null	null	0.32
PRT	P99027	60S acidic ribosomal protein P2 OS=Mus musculus OX=10090 GN=Rplp2 PE=1 SV=3	null	null	Mouse_09-2020	null	[MS,MS:1001208,SEQUEST,]	28.42	41.950	null	null	0.39
PRT	P09671	Superoxide dismutase [Mn], mitochondrial OS=Mus musculus OX=10090 GN=Sod2 PE=1 SV=3	null	null	Mouse_09-2020	null	[MS,MS:1001208,SEQUEST,]	18.73	27.264	null	null	0.28
PRT	Q6ZWN5	40S ribosomal protein S9 OS=Mus musculus OX=10090 GN=Rps9 PE=1 SV=3	null	null	Mouse_09-2020	null	[MS,MS:1001208,SEQUEST,]	2.67	8.750	null	null	0.24
PRT	P25688	Uricase OS=Mus musculus OX=10090 GN=Uox PE=1 SV=2	null	null	Mouse_09-2020	null	[MS,MS:1001208,SEQUEST,]	9.54	18.350	null	null	0.20
PRT	Q9R0P3	S-formylglutathione hydrolase OS=Mus musculus OX=10090 GN=Esd PE=1 SV=1	null	null	Mouse_09-2020	null	[MS,MS:1001208,SEQUEST,]	13.28	28.997	null	null	0.29
PRT	Q9WVL0	Maleylacetoacetate isomerase OS=Mus musculus OX=10090 GN=Gstz1 PE=1 SV=1	null	null	Mouse_09-2020	null	[MS,MS:1001208,SEQUEST,]	16.76	24.207	null	null	0.26
PRT	P67778	Prohibitin OS=Mus musculus OX=10090 GN=Phb PE=1 SV=1	null	null	Mouse_09-2020	null	[MS,MS:1001208,SEQUEST,]	18.41	30.361	null	null	0.18
PRT	Q8BH95	Enoyl-CoA hydratase, mitochondrial OS=Mus musculus OX=10090 GN=Echs1 PE=1 SV=1	null	null	Mouse_09-2020	null	[MS,MS:1001208,SEQUEST,]	10.24	17.287	null	null	0.22
PRT	Q9DCN2	NADH-cytochrome b5 reductase 3 OS=Mus musculus OX=10090 GN=Cyb5r3 PE=1 SV=3	null	null	Mouse_09-2020	null	[MS,MS:1001208,SEQUEST,]	11.00	17.676	null	null	0.22
PRT	P62281	40S ribosomal protein S11 OS=Mus musculus OX=10090 GN=Rps11 PE=1 SV=3	null	null	Mouse_09-2020	null	[MS,MS:1001208,SEQUEST,]	1.92	5.043	null	null	0.19
PRT	Q8BWF0	Succinate-semialdehyde dehydrogenase, mitochondrial OS=Mus musculus OX=10090 GN=Aldh5a1 PE=1 SV=1	null	null	Mouse_09-2020	null	[MS,MS:1001208,SEQUEST,]	5.03	7.116	null	null	0.10
PRT	P47963	60S ribosomal protein L13 OS=Mus musculus OX=10090 GN=Rpl13 PE=1 SV=3	null	null	Mouse_09-2020	null	[MS,MS:1001208,SEQUEST,]	10.53	11.726	null	null	0.25
PRT	P62717	60S ribosomal protein L18a OS=Mus musculus OX=10090 GN=Rpl18a PE=1 SV=1	null	null	Mouse_09-2020	null	[MS,MS:1001208,SEQUEST,]	7.17	8.713	null	null	0.20
PRT	Q9DBG6	Dolichyl-diphosphooligosaccharide--protein glycosyltransferase subunit 2 OS=Mus musculus OX=10090 GN=Rpn2 PE=1 SV=1	null	null	Mouse_09-2020	null	[MS,MS:1001208,SEQUEST,]	15.25	22.974	null	null	0.10
PRT	Q8CG76	Aflatoxin B1 aldehyde reductase member 2 OS=Mus musculus OX=10090 GN=Akr7a2 PE=1 SV=3	null	null	Mouse_09-2020	null	[MS,MS:1001208,SEQUEST,]	17.98	25.970	null	null	0.16
PRT	O88587	Catechol O-methyltransferase OS=Mus musculus OX=10090 GN=Comt PE=1 SV=2	null	null	Mouse_09-2020	null	[MS,MS:1001208,SEQUEST,]	7.70	11.703	null	null	0.17
PRT	P52840	Sulfotransferase 1A1 OS=Mus musculus OX=10090 GN=Sult1a1 PE=1 SV=1	null	null	Mouse_09-2020	null	[MS,MS:1001208,SEQUEST,]	9.67	10.984	null	null	0.18
PRT	P06745	Glucose-6-phosphate isomerase OS=Mus musculus OX=10090 GN=Gpi PE=1 SV=4	null	null	Mouse_09-2020	null	[MS,MS:1001208,SEQUEST,]	13.67	20.159	null	null	0.11
PRT	Q9QXE0	2-hydroxyacyl-CoA lyase 1 OS=Mus musculus OX=10090 GN=Hacl1 PE=1 SV=2	null	null	Mouse_09-2020	null	[MS,MS:1001208,SEQUEST,]	10.04	12.942	null	null	0.09
PRT	Q8VCM7	Fibrinogen gamma chain OS=Mus musculus OX=10090 GN=Fgg PE=1 SV=1	null	null	Mouse_09-2020	null	[MS,MS:1001208,SEQUEST,]	14.61	17.461	null	null	0.14
PRT	P62267	40S ribosomal protein S23 OS=Mus musculus OX=10090 GN=Rps23 PE=1 SV=3	null	null	Mouse_09-2020	null	[MS,MS:1001208,SEQUEST,]	8.38	12.570	null	null	0.31
PRT	Q8K2B3	Succinate dehydrogenase [ubiquinone] flavoprotein subunit, mitochondrial OS=Mus musculus OX=10090 GN=Sdha PE=1 SV=1	null	null	Mouse_09-2020	null	[MS,MS:1001208,SEQUEST,]	8.42	16.482	null	null	0.09
PRT	Q9CQB4	Cytochrome b-c1 complex subunit 7 OS=Mus musculus OX=10090 GN=Uqcrb PE=1 SV=1	null	null	Mouse_09-2020	null	[MS,MS:1001208,SEQUEST,]	3.07	8.288	null	null	0.34
PRT	Q8BW75	Amine oxidase [flavin-containing] B OS=Mus musculus OX=10090 GN=Maob PE=1 SV=4	null	null	Mouse_09-2020	null	[MS,MS:1001208,SEQUEST,]	12.40	17.792	null	null	0.11
PRT	P63325	40S ribosomal protein S10 OS=Mus musculus OX=10090 GN=Rps10 PE=1 SV=1	null	null	Mouse_09-2020	null	[MS,MS:1001208,SEQUEST,]	4.70	8.564	null	null	0.28
PRT	P53395	Lipoamide acyltransferase component of branched-chain alpha-keto acid dehydrogenase complex, mitochondrial OS=Mus musculus OX=10090 GN=Dbt PE=1 SV=2	null	null	Mouse_09-2020	null	[MS,MS:1001208,SEQUEST,]	9.85	11.697	null	null	0.10
PRT	Q921I1	Serotransferrin OS=Mus musculus OX=10090 GN=Tf PE=1 SV=1	null	null	Mouse_09-2020	null	[MS,MS:1001208,SEQUEST,]	10.18	14.283	null	null	0.07
PRT	Q9QXD1	Peroxisomal acyl-coenzyme A oxidase 2 OS=Mus musculus OX=10090 GN=Acox2 PE=1 SV=2	null	null	Mouse_09-2020	null	[MS,MS:1001208,SEQUEST,]	2.69	5.891	null	null	0.07
PRT	P62751	60S ribosomal protein L23a OS=Mus musculus OX=10090 GN=Rpl23a PE=1 SV=1	null	null	Mouse_09-2020	null	[MS,MS:1001208,SEQUEST,]	10.92	12.543	null	null	0.32
PRT	P14869	60S acidic ribosomal protein P0 OS=Mus musculus OX=10090 GN=Rplp0 PE=1 SV=3	null	null	Mouse_09-2020	null	[MS,MS:1001208,SEQUEST,]	15.55	20.796	null	null	0.20
PRT	Q9D0M3	Cytochrome c1, heme protein, mitochondrial OS=Mus musculus OX=10090 GN=Cyc1 PE=1 SV=1	null	null	Mouse_09-2020	null	[MS,MS:1001208,SEQUEST,]	8.17	7.216	null	null	0.16
PRT	Q9D6Y7	Mitochondrial peptide methionine sulfoxide reductase OS=Mus musculus OX=10090 GN=Msra PE=1 SV=1	null	null	Mouse_09-2020	null	[MS,MS:1001208,SEQUEST,]	8.84	14.235	null	null	0.28
PRT	Q91WN4	Kynurenine 3-monooxygenase OS=Mus musculus OX=10090 GN=Kmo PE=1 SV=1	null	null	Mouse_09-2020	null	[MS,MS:1001208,SEQUEST,]	8.27	11.633	null	null	0.08
PRT	P62806	Histone H4 OS=Mus musculus OX=10090 GN=H4c1 PE=1 SV=2	null	null	Mouse_09-2020	null	[MS,MS:1001208,SEQUEST,]	9.50	13.351	null	null	0.42
PRT	A0A140T8T4	60S ribosomal protein L9 OS=Mus musculus OX=10090 GN=Rpl9-ps6 PE=3 SV=1	null	null	Mouse_09-2020	null	[MS,MS:1001208,SEQUEST,]	7.15	9.358	null	null	0.12
PRT	P62908	40S ribosomal protein S3 OS=Mus musculus OX=10090 GN=Rps3 PE=1 SV=1	null	null	Mouse_09-2020	null	[MS,MS:1001208,SEQUEST,]	6.12	4.680	null	null	0.21
PRT	P61358	60S ribosomal protein L27 OS=Mus musculus OX=10090 GN=Rpl27 PE=1 SV=2	null	null	Mouse_09-2020	null	[MS,MS:1001208,SEQUEST,]	4.74	5.955	null	null	0.32
PRT	P05201	Aspartate aminotransferase, cytoplasmic OS=Mus musculus OX=10090 GN=Got1 PE=1 SV=3	null	null	Mouse_09-2020	null	[MS,MS:1001208,SEQUEST,]	10.07	11.159	null	null	0.13
PRT	P14206	40S ribosomal protein SA OS=Mus musculus OX=10090 GN=Rpsa PE=1 SV=4	null	null	Mouse_09-2020	null	[MS,MS:1001208,SEQUEST,]	12.15	19.667	null	null	0.20
PRT	Q99KB8	Hydroxyacylglutathione hydrolase, mitochondrial OS=Mus musculus OX=10090 GN=Hagh PE=1 SV=2	null	null	Mouse_09-2020	null	[MS,MS:1001208,SEQUEST,]	4.00	12.827	null	null	0.17
PRT	Q9QZ85	Interferon-inducible GTPase 1 OS=Mus musculus OX=10090 GN=Iigp1 PE=1 SV=2	null	null	Mouse_09-2020	null	[MS,MS:1001208,SEQUEST,]	7.97	13.522	null	null	0.14
PRT	Q8VCN5	Cystathionine gamma-lyase OS=Mus musculus OX=10090 GN=Cth PE=1 SV=1	null	null	Mouse_09-2020	null	[MS,MS:1001208,SEQUEST,]	9.43	14.425	null	null	0.13
PRT	Q91XD4	Formimidoyltransferase-cyclodeaminase OS=Mus musculus OX=10090 GN=Ftcd PE=1 SV=1	null	null	Mouse_09-2020	null	[MS,MS:1001208,SEQUEST,]	7.21	11.694	null	null	0.11
PRT	E9PV24	Fibrinogen alpha chain OS=Mus musculus OX=10090 GN=Fga PE=1 SV=1	null	null	Mouse_09-2020	null	[MS,MS:1001208,SEQUEST,]	8.94	11.248	null	null	0.06
PRT	Q8QZR5	Alanine aminotransferase 1 OS=Mus musculus OX=10090 GN=Gpt PE=1 SV=3	null	null	Mouse_09-2020	null	[MS,MS:1001208,SEQUEST,]	4.37	8.287	null	null	0.11
PRT	Q8VC28	Aldo-keto reductase family 1 member C13 OS=Mus musculus OX=10090 GN=Akr1c13 PE=1 SV=2	null	null	Mouse_09-2020	null	[MS,MS:1001208,SEQUEST,]	8.20	11.396	null	null	0.18
PRT	Q99MZ7	Peroxisomal trans-2-enoyl-CoA reductase OS=Mus musculus OX=10090 GN=Pecr PE=1 SV=1	null	null	Mouse_09-2020	null	[MS,MS:1001208,SEQUEST,]	16.32	20.194	null	null	0.17
PRT	P50580	Proliferation-associated protein 2G4 OS=Mus musculus OX=10090 GN=Pa2g4 PE=1 SV=3	null	null	Mouse_09-2020	null	[MS,MS:1001208,SEQUEST,]	9.69	16.666	null	null	0.13
PRT	Q9QYG0	Protein NDRG2 OS=Mus musculus OX=10090 GN=Ndrg2 PE=1 SV=1	null	null	Mouse_09-2020	null	[MS,MS:1001208,SEQUEST,]	14.96	22.738	null	null	0.17
PRT	Q91VK2	Eef1d protein OS=Mus musculus OX=10090 GN=Eef1d PE=1 SV=1	null	null	Mouse_09-2020	null	[MS,MS:1001208,SEQUEST,]	9.92	15.422	null	null	0.19
PRT	Q8R0F9	SEC14-like protein 4 OS=Mus musculus OX=10090 GN=Sec14l4 PE=1 SV=1	null	null	Mouse_09-2020	null	[MS,MS:1001208,SEQUEST,]	4.31	9.714	null	null	0.15
PRT	Q9CQA3	Succinate dehydrogenase [ubiquinone] iron-sulfur subunit, mitochondrial OS=Mus musculus OX=10090 GN=Sdhb PE=1 SV=1	null	null	Mouse_09-2020	null	[MS,MS:1001208,SEQUEST,]	4.78	7.146	null	null	0.12
PRT	Q99KI0	Aconitate hydratase, mitochondrial OS=Mus musculus OX=10090 GN=Aco2 PE=1 SV=1	null	null	Mouse_09-2020	null	[MS,MS:1001208,SEQUEST,]	5.73	9.101	null	null	0.07
PRT	G3X9Y6	Aldo-keto reductase family 1, member C19 OS=Mus musculus OX=10090 GN=Akr1c19 PE=1 SV=1	null	null	Mouse_09-2020	null	[MS,MS:1001208,SEQUEST,]	5.38	6.067	null	null	0.18
PRT	Q8VCH0	3-ketoacyl-CoA thiolase B, peroxisomal OS=Mus musculus OX=10090 GN=Acaa1b PE=1 SV=1	null	null	Mouse_09-2020	null	[MS,MS:1001208,SEQUEST,]	45.08	71.254	null	null	0.39
PRT	D3YUP6	UDP glucuronosyltransferase 2 family, polypeptide B36 (Fragment) OS=Mus musculus OX=10090 GN=Ugt2b36 PE=1 SV=1	null	null	Mouse_09-2020	null	[MS,MS:1001208,SEQUEST,]	38.49	35.204	null	null	0.29
PRT	Q91X75	Cyp2a4 protein OS=Mus musculus OX=10090 GN=Cyp2a5 PE=1 SV=1	null	null	Mouse_09-2020	null	[MS,MS:1001208,SEQUEST,]	12.88	11.308	null	null	0.12
PRT	P24472	Glutathione S-transferase A4 OS=Mus musculus OX=10090 GN=Gsta4 PE=1 SV=3	null	null	Mouse_09-2020	null	[MS,MS:1001208,SEQUEST,]	5.72	8.507	null	null	0.14
PRT	Q91WL5	Cytochrome P450 4A12A OS=Mus musculus OX=10090 GN=Cyp4a12a PE=1 SV=2	null	null	Mouse_09-2020	null	[MS,MS:1001208,SEQUEST,]	10.69	11.515	null	null	0.09
PRT	Q00898	Alpha-1-antitrypsin 1-5 OS=Mus musculus OX=10090 GN=Serpina1e PE=1 SV=1	null	null	Mouse_09-2020	null	[MS,MS:1001208,SEQUEST,]	7.64	17.701	null	null	0.13
PRT	P19536	Cytochrome c oxidase subunit 5B, mitochondrial OS=Mus musculus OX=10090 GN=Cox5b PE=1 SV=1	null	null	Mouse_09-2020	null	[MS,MS:1001208,SEQUEST,]	5.00	13.309	null	null	0.23
PRT	A0A0A0MQ68	Glutaryl-CoA dehydrogenase, mitochondrial OS=Mus musculus OX=10090 GN=Gcdh PE=1 SV=1	null	null	Mouse_09-2020	null	[MS,MS:1001208,SEQUEST,]	11.20	17.782	null	null	0.10
PRT	O55142	60S ribosomal protein L35a OS=Mus musculus OX=10090 GN=Rpl35a PE=1 SV=2	null	null	Mouse_09-2020	null	[MS,MS:1001208,SEQUEST,]	2.81	3.698	null	null	0.22
PRT	Q8K157	Galactose mutarotase OS=Mus musculus OX=10090 GN=Galm PE=1 SV=1	null	null	Mouse_09-2020	null	[MS,MS:1001208,SEQUEST,]	4.57	11.008	null	null	0.13
PRT	Q8VBT2	L-serine dehydratase/L-threonine deaminase OS=Mus musculus OX=10090 GN=Sds PE=1 SV=3	null	null	Mouse_09-2020	null	[MS,MS:1001208,SEQUEST,]	7.41	14.617	null	null	0.12
PRT	Q91ZA3	Propionyl-CoA carboxylase alpha chain, mitochondrial OS=Mus musculus OX=10090 GN=Pcca PE=1 SV=2	null	null	Mouse_09-2020	null	[MS,MS:1001208,SEQUEST,]	0.00	4.315	null	null	0.05
PRT	A0A1B0GS70	Proteasome endopeptidase complex OS=Mus musculus OX=10090 GN=Psma1 PE=1 SV=1	null	null	Mouse_09-2020	null	[MS,MS:1001208,SEQUEST,]	4.62	7.395	null	null	0.15
PRT	A0A1L1SQA8	40S ribosomal protein S25 OS=Mus musculus OX=10090 GN=Rps25 PE=1 SV=1	null	null	Mouse_09-2020	null	[MS,MS:1001208,SEQUEST,]	2.11	6.699	null	null	0.27
PRT	Q99KR3	Endoribonuclease LACTB2 OS=Mus musculus OX=10090 GN=Lactb2 PE=1 SV=1	null	null	Mouse_09-2020	null	[MS,MS:1001208,SEQUEST,]	6.80	6.459	null	null	0.12
PRT	Q8QZS1	3-hydroxyisobutyryl-CoA hydrolase, mitochondrial OS=Mus musculus OX=10090 GN=Hibch PE=1 SV=1	null	null	Mouse_09-2020	null	[MS,MS:1001208,SEQUEST,]	11.06	9.852	null	null	0.09
PRT	P62849	40S ribosomal protein S24 OS=Mus musculus OX=10090 GN=Rps24 PE=1 SV=1	null	null	Mouse_09-2020	null	[MS,MS:1001208,SEQUEST,]	12.19	15.934	null	null	0.29
PRT	P53026	60S ribosomal protein L10a OS=Mus musculus OX=10090 GN=Rpl10a PE=1 SV=3	null	null	Mouse_09-2020	null	[MS,MS:1001208,SEQUEST,]	6.06	6.402	null	null	0.19
PRT	P70296	Phosphatidylethanolamine-binding protein 1 OS=Mus musculus OX=10090 GN=Pebp1 PE=1 SV=3	null	null	Mouse_09-2020	null	[MS,MS:1001208,SEQUEST,]	13.67	14.454	null	null	0.36
PRT	P70349	Histidine triad nucleotide-binding protein 1 OS=Mus musculus OX=10090 GN=Hint1 PE=1 SV=3	null	null	Mouse_09-2020	null	[MS,MS:1001208,SEQUEST,]	9.75	20.764	null	null	0.40
PRT	Q9WUM5	Succinate--CoA ligase [ADP/GDP-forming] subunit alpha, mitochondrial OS=Mus musculus OX=10090 GN=Suclg1 PE=1 SV=4	null	null	Mouse_09-2020	null	[MS,MS:1001208,SEQUEST,]	4.32	6.743	null	null	0.15
PRT	Q8K0E8	Fibrinogen beta chain OS=Mus musculus OX=10090 GN=Fgb PE=1 SV=1	null	null	Mouse_09-2020	null	[MS,MS:1001208,SEQUEST,]	8.39	9.924	null	null	0.06
PRT	B1AV77	Aldehyde dehydrogenase OS=Mus musculus OX=10090 GN=Aldh3a2 PE=1 SV=1	null	null	Mouse_09-2020	null	[MS,MS:1001208,SEQUEST,]	1.98	7.199	null	null	0.09
PRT	P62242	40S ribosomal protein S8 OS=Mus musculus OX=10090 GN=Rps8 PE=1 SV=2	null	null	Mouse_09-2020	null	[MS,MS:1001208,SEQUEST,]	14.02	21.092	null	null	0.19
PRT	P97494	Glutamate--cysteine ligase catalytic subunit OS=Mus musculus OX=10090 GN=Gclc PE=1 SV=4	null	null	Mouse_09-2020	null	[MS,MS:1001208,SEQUEST,]	2.37	5.326	null	null	0.06
PRT	P62702	40S ribosomal protein S4, X isoform OS=Mus musculus OX=10090 GN=Rps4x PE=1 SV=2	null	null	Mouse_09-2020	null	[MS,MS:1001208,SEQUEST,]	6.54	9.053	null	null	0.11
PRT	Q99LC3	NADH dehydrogenase [ubiquinone] 1 alpha subcomplex subunit 10, mitochondrial OS=Mus musculus OX=10090 GN=Ndufa10 PE=1 SV=1	null	null	Mouse_09-2020	null	[MS,MS:1001208,SEQUEST,]	4.54	5.145	null	null	0.09
PRT	F8WHP8	ATP synthase membrane subunit f OS=Mus musculus OX=10090 GN=Atp5j2 PE=1 SV=1	null	null	Mouse_09-2020	null	[MS,MS:1001208,SEQUEST,]	5.54	7.293	null	null	0.32
PRT	P63276	40S ribosomal protein S17 OS=Mus musculus OX=10090 GN=Rps17 PE=1 SV=2	null	null	Mouse_09-2020	null	[MS,MS:1001208,SEQUEST,]	10.91	16.031	null	null	0.28
PRT	Q9CPQ8	ATP synthase subunit g, mitochondrial OS=Mus musculus OX=10090 GN=Atp5mg PE=1 SV=1	null	null	Mouse_09-2020	null	[MS,MS:1001208,SEQUEST,]	6.64	8.837	null	null	0.31
PRT	Q3ULD5	Methylcrotonoyl-CoA carboxylase beta chain, mitochondrial OS=Mus musculus OX=10090 GN=Mccc2 PE=1 SV=1	null	null	Mouse_09-2020	null	[MS,MS:1001208,SEQUEST,]	4.50	4.901	null	null	0.06
PRT	Q8VEK3	Heterogeneous nuclear ribonucleoprotein U OS=Mus musculus OX=10090 GN=Hnrnpu PE=1 SV=1	null	null	Mouse_09-2020	null	[MS,MS:1001208,SEQUEST,]	7.84	9.370	null	null	0.05
PRT	Q8R1G2	Carboxymethylenebutenolidase homolog OS=Mus musculus OX=10090 GN=Cmbl PE=1 SV=1	null	null	Mouse_09-2020	null	[MS,MS:1001208,SEQUEST,]	0.00	3.387	null	null	0.13
PRT	O09174	Alpha-methylacyl-CoA racemase OS=Mus musculus OX=10090 GN=Amacr PE=1 SV=4	null	null	Mouse_09-2020	null	[MS,MS:1001208,SEQUEST,]	7.04	11.115	null	null	0.10
PRT	Q8R164	Valacyclovir hydrolase OS=Mus musculus OX=10090 GN=Bphl PE=1 SV=1	null	null	Mouse_09-2020	null	[MS,MS:1001208,SEQUEST,]	9.32	12.036	null	null	0.12
PRT	Q922B2	Aspartate--tRNA ligase, cytoplasmic OS=Mus musculus OX=10090 GN=Dars1 PE=1 SV=2	null	null	Mouse_09-2020	null	[MS,MS:1001208,SEQUEST,]	5.83	7.495	null	null	0.07
PRT	Q9DCU9	4-hydroxy-2-oxoglutarate aldolase, mitochondrial OS=Mus musculus OX=10090 GN=Hoga1 PE=1 SV=1	null	null	Mouse_09-2020	null	[MS,MS:1001208,SEQUEST,]	1.87	4.634	null	null	0.11
PRT	P62830	60S ribosomal protein L23 OS=Mus musculus OX=10090 GN=Rpl23 PE=1 SV=1	null	null	Mouse_09-2020	null	[MS,MS:1001208,SEQUEST,]	11.71	16.493	null	null	0.22
PRT	P62827	GTP-binding nuclear protein Ran OS=Mus musculus OX=10090 GN=Ran PE=1 SV=3	null	null	Mouse_09-2020	null	[MS,MS:1001208,SEQUEST,]	6.43	8.406	null	null	0.17
PRT	P61458	Pterin-4-alpha-carbinolamine dehydratase OS=Mus musculus OX=10090 GN=Pcbd1 PE=1 SV=2	null	null	Mouse_09-2020	null	[MS,MS:1001208,SEQUEST,]	10.07	11.302	null	null	0.34
PRT	P50172	Corticosteroid 11-beta-dehydrogenase isozyme 1 OS=Mus musculus OX=10090 GN=Hsd11b1 PE=1 SV=3	null	null	Mouse_09-2020	null	[MS,MS:1001208,SEQUEST,]	8.20	12.858	null	null	0.15
PRT	E9Q1J7	Propionyl-CoA carboxylase beta chain, mitochondrial OS=Mus musculus OX=10090 GN=Pccb PE=1 SV=1	null	null	Mouse_09-2020	null	[MS,MS:1001208,SEQUEST,]	7.62	15.791	null	null	0.08
PRT	A8Y5N4	17-beta-hydroxysteroid dehydrogenase 13 OS=Mus musculus OX=10090 GN=Hsd17b13 PE=1 SV=1	null	null	Mouse_09-2020	null	[MS,MS:1001208,SEQUEST,]	5.74	5.975	null	null	0.12
PRT	Q99JY0	Trifunctional enzyme subunit beta, mitochondrial OS=Mus musculus OX=10090 GN=Hadhb PE=1 SV=1	null	null	Mouse_09-2020	null	[MS,MS:1001208,SEQUEST,]	0.00	7.320	null	null	0.12
PRT	A0A1B0GSS8	60S ribosomal protein L18 OS=Mus musculus OX=10090 GN=Rpl18 PE=1 SV=1	null	null	Mouse_09-2020	null	[MS,MS:1001208,SEQUEST,]	5.91	8.184	null	null	0.15
PRT	P62754	40S ribosomal protein S6 OS=Mus musculus OX=10090 GN=Rps6 PE=1 SV=1	null	null	Mouse_09-2020	null	[MS,MS:1001208,SEQUEST,]	1.75	3.394	null	null	0.11
PRT	Q61171	Peroxiredoxin-2 OS=Mus musculus OX=10090 GN=Prdx2 PE=1 SV=3	null	null	Mouse_09-2020	null	[MS,MS:1001208,SEQUEST,]	7.32	7.530	null	null	0.15
PRT	Q99L13	3-hydroxyisobutyrate dehydrogenase, mitochondrial OS=Mus musculus OX=10090 GN=Hibadh PE=1 SV=1	null	null	Mouse_09-2020	null	[MS,MS:1001208,SEQUEST,]	6.39	13.216	null	null	0.18
PRT	Q99PG0	Arylacetamide deacetylase OS=Mus musculus OX=10090 GN=Aadac PE=1 SV=3	null	null	Mouse_09-2020	null	[MS,MS:1001208,SEQUEST,]	12.22	11.610	null	null	0.11
PRT	F6Y6L6	Predicted gene, 49369 (Fragment) OS=Mus musculus OX=10090 GN=Gm49369 PE=1 SV=1	null	null	Mouse_09-2020	null	[MS,MS:1001208,SEQUEST,]	6.18	9.548	null	null	0.14
PRT	Q99LB2	Dehydrogenase/reductase SDR family member 4 OS=Mus musculus OX=10090 GN=Dhrs4 PE=1 SV=3	null	null	Mouse_09-2020	null	[MS,MS:1001208,SEQUEST,]	2.23	5.323	null	null	0.08
PRT	A0A087WPF8	Protein ABHD14B (Fragment) OS=Mus musculus OX=10090 GN=Abhd14b PE=1 SV=1	null	null	Mouse_09-2020	null	[MS,MS:1001208,SEQUEST,]	8.17	10.926	null	null	0.31
PRT	G3UX26	Outer mitochondrial membrane protein porin 2 OS=Mus musculus OX=10090 GN=Vdac2 PE=1 SV=1	null	null	Mouse_09-2020	null	[MS,MS:1001208,SEQUEST,]	7.77	8.552	null	null	0.13
PRT	P47915	60S ribosomal protein L29 OS=Mus musculus OX=10090 GN=Rpl29 PE=1 SV=2	null	null	Mouse_09-2020	null	[MS,MS:1001208,SEQUEST,]	2.03	7.712	null	null	0.21
PRT	Q8R086	Sulfite oxidase, mitochondrial OS=Mus musculus OX=10090 GN=Suox PE=1 SV=2	null	null	Mouse_09-2020	null	[MS,MS:1001208,SEQUEST,]	14.88	13.729	null	null	0.11
PRT	Q9DCQ2	Putative L-aspartate dehydrogenase OS=Mus musculus OX=10090 GN=Aspdh PE=1 SV=1	null	null	Mouse_09-2020	null	[MS,MS:1001208,SEQUEST,]	5.45	8.883	null	null	0.18
PRT	Q9WVM8	Kynurenine/alpha-aminoadipate aminotransferase, mitochondrial OS=Mus musculus OX=10090 GN=Aadat PE=1 SV=1	null	null	Mouse_09-2020	null	[MS,MS:1001208,SEQUEST,]	5.15	8.887	null	null	0.11
PRT	Q64471	Glutathione S-transferase theta-1 OS=Mus musculus OX=10090 GN=Gstt1 PE=1 SV=4	null	null	Mouse_09-2020	null	[MS,MS:1001208,SEQUEST,]	4.02	4.638	null	null	0.12
PRT	Q91X91	Nicotinate-nucleotide pyrophosphorylase [carboxylating] OS=Mus musculus OX=10090 GN=Qprt PE=1 SV=1	null	null	Mouse_09-2020	null	[MS,MS:1001208,SEQUEST,]	5.29	5.420	null	null	0.11
PRT	Q9DC50	Peroxisomal carnitine O-octanoyltransferase OS=Mus musculus OX=10090 GN=Crot PE=1 SV=1	null	null	Mouse_09-2020	null	[MS,MS:1001208,SEQUEST,]	1.71	4.951	null	null	0.08
PRT	P68040	Receptor of activated protein C kinase 1 OS=Mus musculus OX=10090 GN=Rack1 PE=1 SV=3	null	null	Mouse_09-2020	null	[MS,MS:1001208,SEQUEST,]	8.03	7.842	null	null	0.14
PRT	Q8BWQ1	UDP-glucuronosyltransferase 2A3 OS=Mus musculus OX=10090 GN=Ugt2a3 PE=1 SV=1	null	null	Mouse_09-2020	null	[MS,MS:1001208,SEQUEST,]	6.14	9.313	null	null	0.08
PRT	P08226	Apolipoprotein E OS=Mus musculus OX=10090 GN=Apoe PE=1 SV=2	null	null	Mouse_09-2020	null	[MS,MS:1001208,SEQUEST,]	5.36	10.218	null	null	0.12
PRT	Q3U367	4-trimethylaminobutyraldehyde dehydrogenase OS=Mus musculus OX=10090 GN=Aldh9a1 PE=1 SV=1	null	null	Mouse_09-2020	null	[MS,MS:1001208,SEQUEST,]	7.82	9.919	null	null	0.07
PRT	P97450	ATP synthase-coupling factor 6, mitochondrial OS=Mus musculus OX=10090 GN=Atp5pf PE=1 SV=1	null	null	Mouse_09-2020	null	[MS,MS:1001208,SEQUEST,]	7.61	7.031	null	null	0.33
PRT	A0A338P6G0	Omega-amidase NIT2 OS=Mus musculus OX=10090 GN=Nit2 PE=1 SV=1	null	null	Mouse_09-2020	null	[MS,MS:1001208,SEQUEST,]	2.00	5.854	null	null	0.19
PRT	P27659	60S ribosomal protein L3 OS=Mus musculus OX=10090 GN=Rpl3 PE=1 SV=3	null	null	Mouse_09-2020	null	[MS,MS:1001208,SEQUEST,]	0.00	5.913	null	null	0.05
PRT	P00405	Cytochrome c oxidase subunit 2 OS=Mus musculus OX=10090 GN=Mtco2 PE=1 SV=1	null	null	Mouse_09-2020	null	[MS,MS:1001208,SEQUEST,]	11.52	18.614	null	null	0.21
PRT	Q9JKR6	Hypoxia up-regulated protein 1 OS=Mus musculus OX=10090 GN=Hyou1 PE=1 SV=1	null	null	Mouse_09-2020	null	[MS,MS:1001208,SEQUEST,]	2.02	8.589	null	null	0.04
PRT	Q8K154	UDP-glucuronosyltransferase OS=Mus musculus OX=10090 GN=Ugt2b34 PE=1 SV=1	null	null	Mouse_09-2020	null	[MS,MS:1001208,SEQUEST,]	0.00	4.320	null	null	0.09
PRT	Q8VCW8	Medium-chain acyl-CoA ligase ACSF2, mitochondrial OS=Mus musculus OX=10090 GN=Acsf2 PE=1 SV=1	null	null	Mouse_09-2020	null	[MS,MS:1001208,SEQUEST,]	8.55	13.910	null	null	0.07
PRT	F8WJ41	40S ribosomal protein S15a (Fragment) OS=Mus musculus OX=10090 GN=Rps15a PE=1 SV=1	null	null	Mouse_09-2020	null	[MS,MS:1001208,SEQUEST,]	7.03	7.599	null	null	0.28
PRT	F8VPN4	4-alpha-glucanotransferase OS=Mus musculus OX=10090 GN=Agl PE=1 SV=1	null	null	Mouse_09-2020	null	[MS,MS:1001208,SEQUEST,]	5.98	8.076	null	null	0.04
PRT	Q9CZU6	Citrate synthase, mitochondrial OS=Mus musculus OX=10090 GN=Cs PE=1 SV=1	null	null	Mouse_09-2020	null	[MS,MS:1001208,SEQUEST,]	5.82	8.727	null	null	0.05
PRT	K4DI63	Protein CREG1 OS=Mus musculus OX=10090 GN=Creg1 PE=1 SV=1	null	null	Mouse_09-2020	null	[MS,MS:1001208,SEQUEST,]	8.96	9.792	null	null	0.28
PRT	P14115	60S ribosomal protein L27a OS=Mus musculus OX=10090 GN=Rpl27a PE=1 SV=5	null	null	Mouse_09-2020	null	[MS,MS:1001208,SEQUEST,]	6.91	10.585	null	null	0.22
PRT	Q60597	2-oxoglutarate dehydrogenase, mitochondrial OS=Mus musculus OX=10090 GN=Ogdh PE=1 SV=3	null	null	Mouse_09-2020	null	[MS,MS:1001208,SEQUEST,]	6.97	9.178	null	null	0.04
PRT	G5E902	Phosphate carrier protein, mitochondrial OS=Mus musculus OX=10090 GN=Slc25a3 PE=1 SV=1	null	null	Mouse_09-2020	null	[MS,MS:1001208,SEQUEST,]	5.51	9.119	null	null	0.08
PRT	A0A0R4J0I1	Serine protease inhibitor A3K OS=Mus musculus OX=10090 GN=Serpina3k PE=1 SV=1	null	null	Mouse_09-2020	null	[MS,MS:1001208,SEQUEST,]	7.39	13.471	null	null	0.09
PRT	Q9D6Y9	1,4-alpha-glucan-branching enzyme OS=Mus musculus OX=10090 GN=Gbe1 PE=1 SV=1	null	null	Mouse_09-2020	null	[MS,MS:1001208,SEQUEST,]	8.61	9.086	null	null	0.08
PRT	P62862	40S ribosomal protein S30 OS=Mus musculus OX=10090 GN=Fau PE=1 SV=1	null	null	Mouse_09-2020	null	[MS,MS:1001208,SEQUEST,]	6.64	8.792	null	null	0.32
PRT	A0A087WSI8	Acyl-CoA dehydrogenase family member 11 OS=Mus musculus OX=10090 GN=Acad11 PE=1 SV=2	null	null	Mouse_09-2020	null	[MS,MS:1001208,SEQUEST,]	5.47	6.101	null	null	0.05
PRT	Q3V117	ATP-citrate synthase OS=Mus musculus OX=10090 GN=Acly PE=1 SV=1	null	null	Mouse_09-2020	null	[MS,MS:1001208,SEQUEST,]	5.72	7.041	null	null	0.03
PRT	Q8VCU1	Carboxylesterase 3B OS=Mus musculus OX=10090 GN=Ces3b PE=1 SV=2	null	null	Mouse_09-2020	null	[MS,MS:1001208,SEQUEST,]	38.52	47.648	null	null	0.14
PRT	Q7TMM9	Tubulin beta-2A chain OS=Mus musculus OX=10090 GN=Tubb2a PE=1 SV=1	null	null	Mouse_09-2020	null	[MS,MS:1001208,SEQUEST,]	45.59	61.525	null	null	0.34
PRT	D3YX76	Glutathione S-transferase OS=Mus musculus OX=10090 GN=Gstm2 PE=1 SV=1	null	null	Mouse_09-2020	null	[MS,MS:1001208,SEQUEST,]	23.40	39.119	null	null	0.29
PRT	Q8BK48	Pyrethroid hydrolase Ces2e OS=Mus musculus OX=10090 GN=Ces2e PE=1 SV=1	null	null	Mouse_09-2020	null	[MS,MS:1001208,SEQUEST,]	16.35	25.204	null	null	0.14
PRT	P05214	Tubulin alpha-3 chain OS=Mus musculus OX=10090 GN=Tuba3a PE=1 SV=1	null	null	Mouse_09-2020	null	[MS,MS:1001208,SEQUEST,]	16.12	21.626	null	null	0.19
PRT	P19639	Glutathione S-transferase Mu 3 OS=Mus musculus OX=10090 GN=Gstm3 PE=1 SV=2	null	null	Mouse_09-2020	null	[MS,MS:1001208,SEQUEST,]	4.36	11.934	null	null	0.27
PRT	Q00897	Alpha-1-antitrypsin 1-4 OS=Mus musculus OX=10090 GN=Serpina1d PE=1 SV=1	null	null	Mouse_09-2020	null	[MS,MS:1001208,SEQUEST,]	7.28	12.426	null	null	0.12
PRT	P60843	Eukaryotic initiation factor 4A-I OS=Mus musculus OX=10090 GN=Eif4a1 PE=1 SV=1	null	null	Mouse_09-2020	null	[MS,MS:1001208,SEQUEST,]	17.37	17.894	null	null	0.18
PRT	A0A2R8VHY1	Cytochrome P450 2D10 (Fragment) OS=Mus musculus OX=10090 GN=Cyp2d10 PE=1 SV=1	null	null	Mouse_09-2020	null	[MS,MS:1001208,SEQUEST,]	15.65	16.633	null	null	0.18
PRT	P04939	Major urinary protein 3 OS=Mus musculus OX=10090 GN=Mup3 PE=1 SV=1	null	null	Mouse_09-2020	null	[MS,MS:1001208,SEQUEST,]	9.14	16.821	null	null	0.29
PRT	A0A2R8VHT1	3-mercaptopyruvate sulfurtransferase (Fragment) OS=Mus musculus OX=10090 GN=Mpst PE=1 SV=1	null	null	Mouse_09-2020	null	[MS,MS:1001208,SEQUEST,]	6.30	6.594	null	null	0.19
PRT	J3QMG3	Voltage-dependent anion-selective channel protein 3 OS=Mus musculus OX=10090 GN=Vdac3 PE=1 SV=1	null	null	Mouse_09-2020	null	[MS,MS:1001208,SEQUEST,]	11.05	13.892	null	null	0.12
PRT	Q9JKY7	Cytochrome P450 CYP2D22 OS=Mus musculus OX=10090 GN=Cyp2d22 PE=1 SV=1	null	null	Mouse_09-2020	null	[MS,MS:1001208,SEQUEST,]	7.85	9.162	null	null	0.07
PRT	G3UZ26	Serine hydroxymethyltransferase (Fragment) OS=Mus musculus OX=10090 GN=Shmt1 PE=1 SV=1	null	null	Mouse_09-2020	null	[MS,MS:1001208,SEQUEST,]	11.49	15.818	null	null	0.09
PRT	P10639	Thioredoxin OS=Mus musculus OX=10090 GN=Txn PE=1 SV=3	null	null	Mouse_09-2020	null	[MS,MS:1001208,SEQUEST,]	0.00	2.334	null	null	0.19
PRT	P62843	40S ribosomal protein S15 OS=Mus musculus OX=10090 GN=Rps15 PE=1 SV=2	null	null	Mouse_09-2020	null	[MS,MS:1001208,SEQUEST,]	3.42	6.051	null	null	0.25
PRT	E9PXB9	Mitochondrial import inner membrane translocase subunit Tim22 OS=Mus musculus OX=10090 GN=Timm22 PE=1 SV=1	null	null	Mouse_09-2020	null	[MS,MS:1001208,SEQUEST,]	0.00	1.541	null	null	0.54
PRT	P61922	4-aminobutyrate aminotransferase, mitochondrial OS=Mus musculus OX=10090 GN=Abat PE=1 SV=1	null	null	Mouse_09-2020	null	[MS,MS:1001208,SEQUEST,]	10.69	8.243	null	null	0.04
PRT	Q5SX49	Profilin OS=Mus musculus OX=10090 GN=Pfn1 PE=1 SV=1	null	null	Mouse_09-2020	null	[MS,MS:1001208,SEQUEST,]	7.24	9.860	null	null	0.29
PRT	P09813	Apolipoprotein A-II OS=Mus musculus OX=10090 GN=Apoa2 PE=1 SV=2	null	null	Mouse_09-2020	null	[MS,MS:1001208,SEQUEST,]	0.00	3.096	null	null	0.24
PRT	Q9CQM8	60S ribosomal protein L21 OS=Mus musculus OX=10090 GN=Rpl21 PE=1 SV=1	null	null	Mouse_09-2020	null	[MS,MS:1001208,SEQUEST,]	5.27	5.046	null	null	0.11
PRT	P97364	Selenide, water dikinase 2 OS=Mus musculus OX=10090 GN=Sephs2 PE=1 SV=3	null	null	Mouse_09-2020	null	[MS,MS:1001208,SEQUEST,]	4.95	10.072	null	null	0.08
PRT	P47791	Glutathione reductase, mitochondrial OS=Mus musculus OX=10090 GN=Gsr PE=1 SV=3	null	null	Mouse_09-2020	null	[MS,MS:1001208,SEQUEST,]	2.93	7.328	null	null	0.06
PRT	Q9Z2I9	Succinate--CoA ligase [ADP-forming] subunit beta, mitochondrial OS=Mus musculus OX=10090 GN=Sucla2 PE=1 SV=2	null	null	Mouse_09-2020	null	[MS,MS:1001208,SEQUEST,]	6.95	6.766	null	null	0.04
PRT	D3Z106	Acyl-coenzyme A synthetase ACSM1, mitochondrial (Fragment) OS=Mus musculus OX=10090 GN=Acsm1 PE=1 SV=1	null	null	Mouse_09-2020	null	[MS,MS:1001208,SEQUEST,]	3.06	5.777	null	null	0.05
PRT	Q99JR1	Sideroflexin-1 OS=Mus musculus OX=10090 GN=Sfxn1 PE=1 SV=3	null	null	Mouse_09-2020	null	[MS,MS:1001208,SEQUEST,]	5.06	4.634	null	null	0.06
PRT	A0A494BAS6	Peroxisomal 2,4-dienoyl-CoA reductase OS=Mus musculus OX=10090 GN=Decr2 PE=1 SV=1	null	null	Mouse_09-2020	null	[MS,MS:1001208,SEQUEST,]	2.46	5.900	null	null	0.04
PRT	Q9WUU7	Cathepsin Z OS=Mus musculus OX=10090 GN=Ctsz PE=1 SV=1	null	null	Mouse_09-2020	null	[MS,MS:1001208,SEQUEST,]	3.22	9.340	null	null	0.06
PRT	Q9DBA8	Probable imidazolonepropionase OS=Mus musculus OX=10090 GN=Amdhd1 PE=1 SV=1	null	null	Mouse_09-2020	null	[MS,MS:1001208,SEQUEST,]	0.00	3.217	null	null	0.06
PRT	Q8CGC7	Bifunctional glutamate/proline--tRNA ligase OS=Mus musculus OX=10090 GN=Eprs1 PE=1 SV=4	null	null	Mouse_09-2020	null	[MS,MS:1001208,SEQUEST,]	3.84	3.469	null	null	0.01
PRT	Q9D6J6	NADH dehydrogenase [ubiquinone] flavoprotein 2, mitochondrial OS=Mus musculus OX=10090 GN=Ndufv2 PE=1 SV=2	null	null	Mouse_09-2020	null	[MS,MS:1001208,SEQUEST,]	5.33	5.809	null	null	0.13
PRT	Q9DBP5	UMP-CMP kinase OS=Mus musculus OX=10090 GN=Cmpk1 PE=1 SV=1	null	null	Mouse_09-2020	null	[MS,MS:1001208,SEQUEST,]	6.35	8.715	null	null	0.12
PRT	Q9D8N0	Elongation factor 1-gamma OS=Mus musculus OX=10090 GN=Eef1g PE=1 SV=3	null	null	Mouse_09-2020	null	[MS,MS:1001208,SEQUEST,]	6.68	10.324	null	null	0.05
PRT	Q9CQC7	NADH dehydrogenase [ubiquinone] 1 beta subcomplex subunit 4 OS=Mus musculus OX=10090 GN=Ndufb4 PE=1 SV=3	null	null	Mouse_09-2020	null	[MS,MS:1001208,SEQUEST,]	5.91	3.777	null	null	0.30
PRT	Q8QZY2	Glycerate kinase OS=Mus musculus OX=10090 GN=Glyctk PE=1 SV=1	null	null	Mouse_09-2020	null	[MS,MS:1001208,SEQUEST,]	4.29	2.603	null	null	0.04
PRT	E9PYI8	Ubiquitin carboxyl-terminal hydrolase OS=Mus musculus OX=10090 GN=Usp14 PE=1 SV=1	null	null	Mouse_09-2020	null	[MS,MS:1001208,SEQUEST,]	7.85	10.502	null	null	0.07
PRT	Q8VCX1	Aldo-keto reductase family 1 member D1 OS=Mus musculus OX=10090 GN=Akr1d1 PE=1 SV=1	null	null	Mouse_09-2020	null	[MS,MS:1001208,SEQUEST,]	5.43	3.942	null	null	0.06
PRT	Q8BJ64	Choline dehydrogenase, mitochondrial OS=Mus musculus OX=10090 GN=Chdh PE=1 SV=1	null	null	Mouse_09-2020	null	[MS,MS:1001208,SEQUEST,]	6.26	9.803	null	null	0.04
PRT	G3UYJ6	General transcription factor II-I (Fragment) OS=Mus musculus OX=10090 GN=Gtf2i PE=1 SV=2	null	null	Mouse_09-2020	null	[MS,MS:1001208,SEQUEST,]	0.00	0.951	null	null	0.14
PRT	Q99LX0	Parkinson disease protein 7 homolog OS=Mus musculus OX=10090 GN=Park7 PE=1 SV=1	null	null	Mouse_09-2020	null	[MS,MS:1001208,SEQUEST,]	0.00	3.415	null	null	0.08
PRT	Q8BMF4	Dihydrolipoyllysine-residue acetyltransferase component of pyruvate dehydrogenase complex, mitochondrial OS=Mus musculus OX=10090 GN=Dlat PE=1 SV=2	null	null	Mouse_09-2020	null	[MS,MS:1001208,SEQUEST,]	0.00	1.903	null	null	0.04
PRT	P84244	Histone H3.3 OS=Mus musculus OX=10090 GN=H3-3a PE=1 SV=2	null	null	Mouse_09-2020	null	[MS,MS:1001208,SEQUEST,]	2.40	3.333	null	null	0.15
PRT	P16332	Methylmalonyl-CoA mutase, mitochondrial OS=Mus musculus OX=10090 GN=Mmut PE=1 SV=2	null	null	Mouse_09-2020	null	[MS,MS:1001208,SEQUEST,]	0.00	2.123	null	null	0.04
PRT	Q99P30	Peroxisomal coenzyme A diphosphatase NUDT7 OS=Mus musculus OX=10090 GN=Nudt7 PE=1 SV=2	null	null	Mouse_09-2020	null	[MS,MS:1001208,SEQUEST,]	6.00	7.271	null	null	0.10
PRT	E9PXX7	Thioredoxin domain-containing protein 5 OS=Mus musculus OX=10090 GN=Txndc5 PE=1 SV=1	null	null	Mouse_09-2020	null	[MS,MS:1001208,SEQUEST,]	6.41	8.341	null	null	0.04
PRT	Q91X72	Hemopexin OS=Mus musculus OX=10090 GN=Hpx PE=1 SV=2	null	null	Mouse_09-2020	null	[MS,MS:1001208,SEQUEST,]	5.18	8.472	null	null	0.04
PRT	Q9DBG1	Sterol 26-hydroxylase, mitochondrial OS=Mus musculus OX=10090 GN=Cyp27a1 PE=1 SV=1	null	null	Mouse_09-2020	null	[MS,MS:1001208,SEQUEST,]	6.56	6.727	null	null	0.05
PRT	O35423	Serine--pyruvate aminotransferase, mitochondrial OS=Mus musculus OX=10090 GN=Agxt PE=1 SV=3	null	null	Mouse_09-2020	null	[MS,MS:1001208,SEQUEST,]	2.47	2.560	null	null	0.07
PRT	Q9JM62	Receptor expression-enhancing protein 6 OS=Mus musculus OX=10090 GN=Reep6 PE=1 SV=1	null	null	Mouse_09-2020	null	[MS,MS:1001208,SEQUEST,]	8.72	12.151	null	null	0.12
PRT	G3UWN9	Proteasome activator complex subunit 1 (Fragment) OS=Mus musculus OX=10090 GN=Psme1 PE=1 SV=1	null	null	Mouse_09-2020	null	[MS,MS:1001208,SEQUEST,]	4.82	4.316	null	null	0.10
PRT	Q922Q1	Mitochondrial amidoxime reducing component 2 OS=Mus musculus OX=10090 GN=Mtarc2 PE=1 SV=1	null	null	Mouse_09-2020	null	[MS,MS:1001208,SEQUEST,]	6.60	8.666	null	null	0.08
PRT	O09131	Glutathione S-transferase omega-1 OS=Mus musculus OX=10090 GN=Gsto1 PE=1 SV=2	null	null	Mouse_09-2020	null	[MS,MS:1001208,SEQUEST,]	5.91	13.088	null	null	0.14
PRT	Q9QUM9	Proteasome subunit alpha type-6 OS=Mus musculus OX=10090 GN=Psma6 PE=1 SV=1	null	null	Mouse_09-2020	null	[MS,MS:1001208,SEQUEST,]	3.15	6.731	null	null	0.12
PRT	Q91X44	Glucokinase regulatory protein OS=Mus musculus OX=10090 GN=Gckr PE=1 SV=3	null	null	Mouse_09-2020	null	[MS,MS:1001208,SEQUEST,]	2.26	3.116	null	null	0.05
PRT	Q9D826	Peroxisomal sarcosine oxidase OS=Mus musculus OX=10090 GN=Pipox PE=1 SV=1	null	null	Mouse_09-2020	null	[MS,MS:1001208,SEQUEST,]	5.86	8.450	null	null	0.07
PRT	Q9CPP6	NADH dehydrogenase [ubiquinone] 1 alpha subcomplex subunit 5 OS=Mus musculus OX=10090 GN=Ndufa5 PE=1 SV=3	null	null	Mouse_09-2020	null	[MS,MS:1001208,SEQUEST,]	3.94	4.176	null	null	0.14
PRT	Q3UQ44	Ras GTPase-activating-like protein IQGAP2 OS=Mus musculus OX=10090 GN=Iqgap2 PE=1 SV=2	null	null	Mouse_09-2020	null	[MS,MS:1001208,SEQUEST,]	6.16	9.944	null	null	0.02
PRT	Q9Z1P6	NADH dehydrogenase [ubiquinone] 1 alpha subcomplex subunit 7 OS=Mus musculus OX=10090 GN=Ndufa7 PE=1 SV=3	null	null	Mouse_09-2020	null	[MS,MS:1001208,SEQUEST,]	6.83	10.616	null	null	0.25
PRT	Q9D023	Mitochondrial pyruvate carrier 2 OS=Mus musculus OX=10090 GN=Mpc2 PE=1 SV=1	null	null	Mouse_09-2020	null	[MS,MS:1001208,SEQUEST,]	5.60	4.380	null	null	0.13
PRT	Q9CPQ1	Cytochrome c oxidase subunit 6C OS=Mus musculus OX=10090 GN=Cox6c PE=1 SV=3	null	null	Mouse_09-2020	null	[MS,MS:1001208,SEQUEST,]	0.00	1.045	null	null	0.28
PRT	Q9QZD8	Mitochondrial dicarboxylate carrier OS=Mus musculus OX=10090 GN=Slc25a10 PE=1 SV=2	null	null	Mouse_09-2020	null	[MS,MS:1001208,SEQUEST,]	5.47	7.836	null	null	0.08
PRT	P55264	Adenosine kinase OS=Mus musculus OX=10090 GN=Adk PE=1 SV=2	null	null	Mouse_09-2020	null	[MS,MS:1001208,SEQUEST,]	3.52	3.596	null	null	0.09
PRT	Q9JI75	Ribosyldihydronicotinamide dehydrogenase [quinone] OS=Mus musculus OX=10090 GN=Nqo2 PE=1 SV=3	null	null	Mouse_09-2020	null	[MS,MS:1001208,SEQUEST,]	2.27	4.957	null	null	0.09
PRT	Q791V5	Mitochondrial carrier homolog 2 OS=Mus musculus OX=10090 GN=Mtch2 PE=1 SV=1	null	null	Mouse_09-2020	null	[MS,MS:1001208,SEQUEST,]	6.13	10.495	null	null	0.10
PRT	C5NSA7	Tryptophan 2,3-dioxygenase OS=Mus musculus OX=10090 GN=Tdo2 PE=1 SV=1	null	null	Mouse_09-2020	null	[MS,MS:1001208,SEQUEST,]	3.55	4.755	null	null	0.07
PRT	D6REG4	Glyoxylate reductase/hydroxypyruvate reductase OS=Mus musculus OX=10090 GN=Grhpr PE=1 SV=1	null	null	Mouse_09-2020	null	[MS,MS:1001208,SEQUEST,]	3.04	3.466	null	null	0.15
PRT	O88569	Heterogeneous nuclear ribonucleoproteins A2/B1 OS=Mus musculus OX=10090 GN=Hnrnpa2b1 PE=1 SV=2	null	null	Mouse_09-2020	null	[MS,MS:1001208,SEQUEST,]	3.36	10.389	null	null	0.10
PRT	O55060	Thiopurine S-methyltransferase OS=Mus musculus OX=10090 GN=Tpmt PE=1 SV=1	null	null	Mouse_09-2020	null	[MS,MS:1001208,SEQUEST,]	3.90	5.001	null	null	0.07
PRT	Q61767	NADPH-dependent 3-keto-steroid reductase Hsd3b4 OS=Mus musculus OX=10090 GN=Hsd3b4 PE=1 SV=3	null	null	Mouse_09-2020	null	[MS,MS:1001208,SEQUEST,]	6.21	8.717	null	null	0.10
PRT	Q8VBW8	Tetratricopeptide repeat protein 36 OS=Mus musculus OX=10090 GN=Ttc36 PE=1 SV=1	null	null	Mouse_09-2020	null	[MS,MS:1001208,SEQUEST,]	0.00	2.245	null	null	0.16
PRT	A2AKV0	ATP synthase, H+-transporting, mitochondrial F1 complex, gamma polypeptide 1 (Fragment) OS=Mus musculus OX=10090 GN=Atp5c1 PE=1 SV=1	null	null	Mouse_09-2020	null	[MS,MS:1001208,SEQUEST,]	4.93	7.705	null	null	0.23
PRT	Q9DCS9	NADH dehydrogenase [ubiquinone] 1 beta subcomplex subunit 10 OS=Mus musculus OX=10090 GN=Ndufb10 PE=1 SV=3	null	null	Mouse_09-2020	null	[MS,MS:1001208,SEQUEST,]	3.87	7.084	null	null	0.18
PRT	Q9CQM9	Glutaredoxin-3 OS=Mus musculus OX=10090 GN=Glrx3 PE=1 SV=1	null	null	Mouse_09-2020	null	[MS,MS:1001208,SEQUEST,]	2.73	3.283	null	null	0.08
PRT	P01027	Complement C3 OS=Mus musculus OX=10090 GN=C3 PE=1 SV=3	null	null	Mouse_09-2020	null	[MS,MS:1001208,SEQUEST,]	5.09	5.280	null	null	0.01
PRT	Q91WT9	Cystathionine beta-synthase OS=Mus musculus OX=10090 GN=Cbs PE=1 SV=3	null	null	Mouse_09-2020	null	[MS,MS:1001208,SEQUEST,]	3.15	3.932	null	null	0.04
PRT	O88986	2-amino-3-ketobutyrate coenzyme A ligase, mitochondrial OS=Mus musculus OX=10090 GN=Gcat PE=1 SV=2	null	null	Mouse_09-2020	null	[MS,MS:1001208,SEQUEST,]	9.53	14.390	null	null	0.04
PRT	P35979	60S ribosomal protein L12 OS=Mus musculus OX=10090 GN=Rpl12 PE=1 SV=2	null	null	Mouse_09-2020	null	[MS,MS:1001208,SEQUEST,]	5.73	6.133	null	null	0.15
PRT	Q9EP89	Serine beta-lactamase-like protein LACTB, mitochondrial OS=Mus musculus OX=10090 GN=Lactb PE=1 SV=1	null	null	Mouse_09-2020	null	[MS,MS:1001208,SEQUEST,]	3.54	4.919	null	null	0.05
PRT	Q9D0S9	Histidine triad nucleotide-binding protein 2, mitochondrial OS=Mus musculus OX=10090 GN=Hint2 PE=1 SV=1	null	null	Mouse_09-2020	null	[MS,MS:1001208,SEQUEST,]	2.63	3.335	null	null	0.15
PRT	Q8BGQ7	Alanine--tRNA ligase, cytoplasmic OS=Mus musculus OX=10090 GN=Aars1 PE=1 SV=1	null	null	Mouse_09-2020	null	[MS,MS:1001208,SEQUEST,]	4.63	6.773	null	null	0.02
PRT	Q64105	Sepiapterin reductase OS=Mus musculus OX=10090 GN=Spr PE=1 SV=1	null	null	Mouse_09-2020	null	[MS,MS:1001208,SEQUEST,]	6.68	13.365	null	null	0.11
PRT	Q9WVD5	Mitochondrial ornithine transporter 1 OS=Mus musculus OX=10090 GN=Slc25a15 PE=1 SV=1	null	null	Mouse_09-2020	null	[MS,MS:1001208,SEQUEST,]	6.62	10.043	null	null	0.08
PRT	P29758	Ornithine aminotransferase, mitochondrial OS=Mus musculus OX=10090 GN=Oat PE=1 SV=1	null	null	Mouse_09-2020	null	[MS,MS:1001208,SEQUEST,]	7.27	7.959	null	null	0.06
PRT	Q91X34	Bile acid-CoA:amino acid N-acyltransferase OS=Mus musculus OX=10090 GN=Baat PE=1 SV=1	null	null	Mouse_09-2020	null	[MS,MS:1001208,SEQUEST,]	7.40	6.280	null	null	0.06
PRT	F6TEU8	Nucleoside-diphosphate kinase (Fragment) OS=Mus musculus OX=10090 GN=Ak4 PE=1 SV=1	null	null	Mouse_09-2020	null	[MS,MS:1001208,SEQUEST,]	3.43	7.824	null	null	0.17
PRT	Q7TMF3	NADH dehydrogenase [ubiquinone] 1 alpha subcomplex subunit 12 OS=Mus musculus OX=10090 GN=Ndufa12 PE=1 SV=2	null	null	Mouse_09-2020	null	[MS,MS:1001208,SEQUEST,]	7.71	10.702	null	null	0.12
PRT	Q71RI9	Kynurenine--oxoglutarate transaminase 3 OS=Mus musculus OX=10090 GN=Kyat3 PE=1 SV=1	null	null	Mouse_09-2020	null	[MS,MS:1001208,SEQUEST,]	5.96	7.977	null	null	0.05
PRT	Q9CQJ8	NADH dehydrogenase [ubiquinone] 1 beta subcomplex subunit 9 OS=Mus musculus OX=10090 GN=Ndufb9 PE=1 SV=3	null	null	Mouse_09-2020	null	[MS,MS:1001208,SEQUEST,]	1.78	2.460	null	null	0.14
PRT	Q3TLP8	Ras-related C3 botulinum toxin substrate 1 OS=Mus musculus OX=10090 GN=Rac1 PE=1 SV=1	null	null	Mouse_09-2020	null	[MS,MS:1001208,SEQUEST,]	3.04	5.361	null	null	0.07
PRT	G3X9T7	Galectin-9 OS=Mus musculus OX=10090 GN=Lgals9 PE=1 SV=1	null	null	Mouse_09-2020	null	[MS,MS:1001208,SEQUEST,]	6.42	8.555	null	null	0.06
PRT	O08997	Copper transport protein ATOX1 OS=Mus musculus OX=10090 GN=Atox1 PE=1 SV=1	null	null	Mouse_09-2020	null	[MS,MS:1001208,SEQUEST,]	4.46	3.174	null	null	0.32
PRT	Q99JI6	Ras-related protein Rap-1b OS=Mus musculus OX=10090 GN=Rap1b PE=1 SV=2	null	null	Mouse_09-2020	null	[MS,MS:1001208,SEQUEST,]	3.99	4.729	null	null	0.13
PRT	P97742	Carnitine O-palmitoyltransferase 1, liver isoform OS=Mus musculus OX=10090 GN=Cpt1a PE=1 SV=4	null	null	Mouse_09-2020	null	[MS,MS:1001208,SEQUEST,]	2.11	2.561	null	null	0.02
PRT	Q06185	ATP synthase subunit e, mitochondrial OS=Mus musculus OX=10090 GN=Atp5me PE=1 SV=2	null	null	Mouse_09-2020	null	[MS,MS:1001208,SEQUEST,]	7.16	13.716	null	null	0.41
PRT	Q03347-3	Isoform 3 of Runt-related transcription factor 1 OS=Mus musculus OX=10090 GN=Runx1	null	null	Mouse_09-2020	null	[MS,MS:1001208,SEQUEST,]	0.00	0.946	null	null	0.34
PRT	Q922Q8	Leucine-rich repeat-containing protein 59 OS=Mus musculus OX=10090 GN=Lrrc59 PE=1 SV=1	null	null	Mouse_09-2020	null	[MS,MS:1001208,SEQUEST,]	5.11	6.117	null	null	0.07
PRT	O54734	Dolichyl-diphosphooligosaccharide--protein glycosyltransferase 48 kDa subunit OS=Mus musculus OX=10090 GN=Ddost PE=1 SV=2	null	null	Mouse_09-2020	null	[MS,MS:1001208,SEQUEST,]	5.24	6.025	null	null	0.05
PRT	Q8VDM4	26S proteasome non-ATPase regulatory subunit 2 OS=Mus musculus OX=10090 GN=Psmd2 PE=1 SV=1	null	null	Mouse_09-2020	null	[MS,MS:1001208,SEQUEST,]	2.11	3.276	null	null	0.03
PRT	Q9D0R2	Threonine--tRNA ligase 1, cytoplasmic OS=Mus musculus OX=10090 GN=Tars1 PE=1 SV=2	null	null	Mouse_09-2020	null	[MS,MS:1001208,SEQUEST,]	4.94	4.541	null	null	0.04
PRT	Q9CQX2	Cytochrome b5 type B OS=Mus musculus OX=10090 GN=Cyb5b PE=1 SV=1	null	null	Mouse_09-2020	null	[MS,MS:1001208,SEQUEST,]	3.57	3.356	null	null	0.20
PRT	P62918	60S ribosomal protein L8 OS=Mus musculus OX=10090 GN=Rpl8 PE=1 SV=2	null	null	Mouse_09-2020	null	[MS,MS:1001208,SEQUEST,]	3.59	5.874	null	null	0.13
PRT	Q8BMJ2	Leucine--tRNA ligase, cytoplasmic OS=Mus musculus OX=10090 GN=Lars1 PE=1 SV=2	null	null	Mouse_09-2020	null	[MS,MS:1001208,SEQUEST,]	1.61	3.564	null	null	0.02
PRT	Q920E5	Farnesyl pyrophosphate synthase OS=Mus musculus OX=10090 GN=Fdps PE=1 SV=1	null	null	Mouse_09-2020	null	[MS,MS:1001208,SEQUEST,]	3.73	6.683	null	null	0.07
PRT	Q8BGA8	Acyl-coenzyme A synthetase ACSM5, mitochondrial OS=Mus musculus OX=10090 GN=Acsm5 PE=1 SV=1	null	null	Mouse_09-2020	null	[MS,MS:1001208,SEQUEST,]	2.02	2.795	null	null	0.04
PRT	Q9CZX8	40S ribosomal protein S19 OS=Mus musculus OX=10090 GN=Rps19 PE=1 SV=3	null	null	Mouse_09-2020	null	[MS,MS:1001208,SEQUEST,]	6.95	7.968	null	null	0.16
PRT	P49722	Proteasome subunit alpha type-2 OS=Mus musculus OX=10090 GN=Psma2 PE=1 SV=3	null	null	Mouse_09-2020	null	[MS,MS:1001208,SEQUEST,]	9.93	15.713	null	null	0.15
PRT	A0A0R3P9C8	NADH dehydrogenase [ubiquinone] 1 alpha subcomplex subunit 9, mitochondrial OS=Mus musculus OX=10090 GN=Ndufa9 PE=1 SV=1	null	null	Mouse_09-2020	null	[MS,MS:1001208,SEQUEST,]	7.06	7.195	null	null	0.07
PRT	H7BWY3	Alanine--glyoxylate aminotransferase 2, mitochondrial OS=Mus musculus OX=10090 GN=Agxt2 PE=1 SV=1	null	null	Mouse_09-2020	null	[MS,MS:1001208,SEQUEST,]	2.23	1.065	null	null	0.05
PRT	Q8JZU2	Tricarboxylate transport protein, mitochondrial OS=Mus musculus OX=10090 GN=Slc25a1 PE=1 SV=1	null	null	Mouse_09-2020	null	[MS,MS:1001208,SEQUEST,]	6.50	8.185	null	null	0.06
PRT	P12787	Cytochrome c oxidase subunit 5A, mitochondrial OS=Mus musculus OX=10090 GN=Cox5a PE=1 SV=2	null	null	Mouse_09-2020	null	[MS,MS:1001208,SEQUEST,]	7.09	9.068	null	null	0.16
PRT	Q93092	Transaldolase OS=Mus musculus OX=10090 GN=Taldo1 PE=1 SV=2	null	null	Mouse_09-2020	null	[MS,MS:1001208,SEQUEST,]	0.00	2.949	null	null	0.05
PRT	P68134	Actin, alpha skeletal muscle OS=Mus musculus OX=10090 GN=Acta1 PE=1 SV=1	null	null	Mouse_09-2020	null	[MS,MS:1001208,SEQUEST,]	38.68	65.810	null	null	0.35
PRT	Q921H8	3-ketoacyl-CoA thiolase A, peroxisomal OS=Mus musculus OX=10090 GN=Acaa1a PE=1 SV=1	null	null	Mouse_09-2020	null	[MS,MS:1001208,SEQUEST,]	37.65	59.751	null	null	0.35
PRT	Q91WG0	Acylcarnitine hydrolase OS=Mus musculus OX=10090 GN=Ces2c PE=1 SV=1	null	null	Mouse_09-2020	null	[MS,MS:1001208,SEQUEST,]	14.52	23.158	null	null	0.11
PRT	K9J7B2	UDP-glucuronosyltransferase OS=Mus musculus OX=10090 GN=Ugt1a6b PE=1 SV=1	null	null	Mouse_09-2020	null	[MS,MS:1001208,SEQUEST,]	15.21	19.319	null	null	0.11
PRT	A0A0A0MQA5	Tubulin alpha chain (Fragment) OS=Mus musculus OX=10090 GN=Tuba4a PE=1 SV=1	null	null	Mouse_09-2020	null	[MS,MS:1001208,SEQUEST,]	12.49	13.775	null	null	0.15
PRT	E9QA79	Major urinary protein 7 OS=Mus musculus OX=10090 GN=Mup7 PE=3 SV=1	null	null	Mouse_09-2020	null	[MS,MS:1001208,SEQUEST,]	7.48	11.751	null	null	0.30
PRT	Q4FZE8	Major urinary protein 1 OS=Mus musculus OX=10090 GN=Mup22 PE=2 SV=1	null	null	Mouse_09-2020	null	[MS,MS:1001208,SEQUEST,]	9.94	11.971	null	null	0.36
PRT	P07758	Alpha-1-antitrypsin 1-1 OS=Mus musculus OX=10090 GN=Serpina1a PE=1 SV=4	null	null	Mouse_09-2020	null	[MS,MS:1001208,SEQUEST,]	6.85	10.461	null	null	0.12
PRT	Q8BTU6	RNA helicase OS=Mus musculus OX=10090 GN=Eif4a2 PE=1 SV=1	null	null	Mouse_09-2020	null	[MS,MS:1001208,SEQUEST,]	11.74	14.594	null	null	0.15
PRT	P23953	Carboxylesterase 1C OS=Mus musculus OX=10090 GN=Ces1c PE=1 SV=4	null	null	Mouse_09-2020	null	[MS,MS:1001208,SEQUEST,]	9.14	7.129	null	null	0.06
PRT	Q5FW60	Major urinary protein 20 OS=Mus musculus OX=10090 GN=Mup20 PE=1 SV=1	null	null	Mouse_09-2020	null	[MS,MS:1001208,SEQUEST,]	9.47	14.770	null	null	0.16
PRT	O35215	D-dopachrome decarboxylase OS=Mus musculus OX=10090 GN=Ddt PE=1 SV=3	null	null	Mouse_09-2020	null	[MS,MS:1001208,SEQUEST,]	7.94	6.324	null	null	0.29
PRT	G3UYJ7	Predicted gene 20441 (Fragment) OS=Mus musculus OX=10090 GN=Gm20441 PE=3 SV=1	null	null	Mouse_09-2020	null	[MS,MS:1001208,SEQUEST,]	7.60	7.141	null	null	0.13
PRT	G5E8M7	Glutathione transferase OS=Mus musculus OX=10090 GN=Gstm6 PE=1 SV=1	null	null	Mouse_09-2020	null	[MS,MS:1001208,SEQUEST,]	1.79	3.810	null	null	0.10
PRT	P11714	Cytochrome P450 2D9 OS=Mus musculus OX=10090 GN=Cyp2d9 PE=1 SV=2	null	null	Mouse_09-2020	null	[MS,MS:1001208,SEQUEST,]	7.27	7.572	null	null	0.05
PRT	Q8VCC2	Liver carboxylesterase 1 OS=Mus musculus OX=10090 GN=Ces1 PE=1 SV=1	null	null	Mouse_09-2020	null	[MS,MS:1001208,SEQUEST,]	7.63	3.888	null	null	0.03
PRT	Q61233	Plastin-2 OS=Mus musculus OX=10090 GN=Lcp1 PE=1 SV=4	null	null	Mouse_09-2020	null	[MS,MS:1001208,SEQUEST,]	3.16	5.581	null	null	0.04
PRT	Q9CZS1	Aldehyde dehydrogenase X, mitochondrial OS=Mus musculus OX=10090 GN=Aldh1b1 PE=1 SV=1	null	null	Mouse_09-2020	null	[MS,MS:1001208,SEQUEST,]	3.43	5.698	null	null	0.05
PRT	O08807	Peroxiredoxin-4 OS=Mus musculus OX=10090 GN=Prdx4 PE=1 SV=1	null	null	Mouse_09-2020	null	[MS,MS:1001208,SEQUEST,]	5.42	8.756	null	null	0.08
PRT	O35728	Cytochrome P450 4A14 OS=Mus musculus OX=10090 GN=Cyp4a14 PE=1 SV=1	null	null	Mouse_09-2020	null	[MS,MS:1001208,SEQUEST,]	1.72	2.940	null	null	0.04
PRT	A0A1C7CYV0	Plastin-3 (Fragment) OS=Mus musculus OX=10090 GN=Pls3 PE=1 SV=1	null	null	Mouse_09-2020	null	[MS,MS:1001208,SEQUEST,]	7.90	10.558	null	null	0.04
PRT	P27808	Alpha-1,3-mannosyl-glycoprotein 2-beta-N-acetylglucosaminyltransferase OS=Mus musculus OX=10090 GN=Mgat1 PE=1 SV=1	null	null	Mouse_09-2020	null	[MS,MS:1001208,SEQUEST,]	0.00	0.604	null	null	0.06
PRT	P20065	Thymosin beta-4 OS=Mus musculus OX=10090 GN=Tmsb4x PE=1 SV=1	null	null	Mouse_09-2020	null	[MS,MS:1001208,SEQUEST,]	2.46	3.401	null	null	0.48
PRT	Q9D0J8	Parathymosin OS=Mus musculus OX=10090 GN=Ptms PE=1 SV=3	null	null	Mouse_09-2020	null	[MS,MS:1001208,SEQUEST,]	0.00	3.148	null	null	0.16
PRT	Q14CH7	Alanine--tRNA ligase, mitochondrial OS=Mus musculus OX=10090 GN=Aars2 PE=1 SV=1	null	null	Mouse_09-2020	null	[MS,MS:1001208,SEQUEST,]	0.00	0.665	null	null	0.02
PRT	Q64449	C-type mannose receptor 2 OS=Mus musculus OX=10090 GN=Mrc2 PE=1 SV=3	null	null	Mouse_09-2020	null	[MS,MS:1001208,SEQUEST,]	0.00	0.463	null	null	0.02
PRT	E9Q6P9	Voltage-dependent T-type calcium channel subunit alpha-1H OS=Mus musculus OX=10090 GN=Cacna1h PE=1 SV=1	null	null	Mouse_09-2020	null	[MS,MS:1001208,SEQUEST,]	0.00	0.358	null	null	0.01
PRT	A0A1B0GSL6	Methylmalonic aciduria type A homolog, mitochondrial OS=Mus musculus OX=10090 GN=Mmaa PE=1 SV=1	null	null	Mouse_09-2020	null	[MS,MS:1001208,SEQUEST,]	0.00	0.373	null	null	0.08
PRT	Q7TSC1	Protein PRRC2A OS=Mus musculus OX=10090 GN=Prrc2a PE=1 SV=1	null	null	Mouse_09-2020	null	[MS,MS:1001208,SEQUEST,]	0.00	0.994	null	null	0.01
PRT	Q8BK06	F-box only protein 9 OS=Mus musculus OX=10090 GN=Fbxo9 PE=1 SV=1	null	null	Mouse_09-2020	null	[MS,MS:1001208,SEQUEST,]	0.00	0.498	null	null	0.04
PRT	Q7TQ69	Transmembrane channel-like protein 3 OS=Mus musculus OX=10090 GN=Tmc3 PE=2 SV=1	null	null	Mouse_09-2020	null	[MS,MS:1001208,SEQUEST,]	0.00	0.326	null	null	0.02
PRT	Q64689	Sia-alpha-2,3-Gal-beta-1,4-GlcNAc-R:alpha 2,8-sialyltransferase OS=Mus musculus OX=10090 GN=St8sia3 PE=1 SV=2	null	null	Mouse_09-2020	null	[MS,MS:1001208,SEQUEST,]	0.00	0.671	null	null	0.09
PRT	P49025	Citron Rho-interacting kinase OS=Mus musculus OX=10090 GN=Cit PE=1 SV=3	null	null	Mouse_09-2020	null	[MS,MS:1001208,SEQUEST,]	0.00	0.685	null	null	0.01
PRT	O88342	WD repeat-containing protein 1 OS=Mus musculus OX=10090 GN=Wdr1 PE=1 SV=3	null	null	Mouse_09-2020	null	[MS,MS:1001208,SEQUEST,]	0.00	2.963	null	null	0.05
PRT	Q61493	DNA polymerase zeta catalytic subunit OS=Mus musculus OX=10090 GN=Rev3l PE=1 SV=3	null	null	Mouse_09-2020	null	[MS,MS:1001208,SEQUEST,]	0.00	0.470	null	null	0.00
PRT	Q9CS00	Cactin OS=Mus musculus OX=10090 GN=Cactin PE=1 SV=2	null	null	Mouse_09-2020	null	[MS,MS:1001208,SEQUEST,]	0.00	0.525	null	null	0.01
PRT	Q9JJI8	60S ribosomal protein L38 OS=Mus musculus OX=10090 GN=Rpl38 PE=1 SV=3	null	null	Mouse_09-2020	null	[MS,MS:1001208,SEQUEST,]	3.28	6.514	null	null	0.17
PRT	P06800	Receptor-type tyrosine-protein phosphatase C OS=Mus musculus OX=10090 GN=Ptprc PE=1 SV=4	null	null	Mouse_09-2020	null	[MS,MS:1001208,SEQUEST,]	0.00	0.501	null	null	0.01
PRT	A2AJ88	Patatin-like phospholipase domain-containing protein 7 OS=Mus musculus OX=10090 GN=Pnpla7 PE=1 SV=1	null	null	Mouse_09-2020	null	[MS,MS:1001208,SEQUEST,]	0.00	0.359	null	null	0.01
PRT	A0A0G2JGL8	RNA helicase OS=Mus musculus OX=10090 GN=Dhx30 PE=1 SV=1	null	null	Mouse_09-2020	null	[MS,MS:1001208,SEQUEST,]	0.00	0.549	null	null	0.03
PRT	Q9R1B9	Slit homolog 2 protein OS=Mus musculus OX=10090 GN=Slit2 PE=2 SV=2	null	null	Mouse_09-2020	null	[MS,MS:1001208,SEQUEST,]	0.00	0.558	null	null	0.02
PRT	F8VPZ5	DNA excision repair protein ERCC-6 OS=Mus musculus OX=10090 GN=Ercc6 PE=1 SV=1	null	null	Mouse_09-2020	null	[MS,MS:1001208,SEQUEST,]	0.00	0.473	null	null	0.01
PRT	Q9CUG5	Ankyrin repeat domain-containing protein 53 (Fragment) OS=Mus musculus OX=10090 GN=Ankrd53 PE=2 SV=1	null	null	Mouse_09-2020	null	[MS,MS:1001208,SEQUEST,]	0.00	0.455	null	null	0.03
PRT	E9Q1F7	Histone acetyltransferase KAT2B (Fragment) OS=Mus musculus OX=10090 GN=Kat2b PE=1 SV=1	null	null	Mouse_09-2020	null	[MS,MS:1001208,SEQUEST,]	1.70	0.427	null	null	0.04
PRT	Q8BVA5	Lipid droplet-associated hydrolase OS=Mus musculus OX=10090 GN=Ldah PE=1 SV=1	null	null	Mouse_09-2020	null	[MS,MS:1001208,SEQUEST,]	3.41	5.514	null	null	0.06
PRT	O35594	Intraflagellar transport protein 81 homolog OS=Mus musculus OX=10090 GN=Ift81 PE=1 SV=4	null	null	Mouse_09-2020	null	[MS,MS:1001208,SEQUEST,]	0.00	0.357	null	null	0.02
PRT	A0A2R8VK72	Methyltransferase-like 7A1 OS=Mus musculus OX=10090 GN=Mettl7a1 PE=1 SV=1	null	null	Mouse_09-2020	null	[MS,MS:1001208,SEQUEST,]	7.58	11.270	null	null	0.12
PRT	Q8R0F8	Acylpyruvase FAHD1, mitochondrial OS=Mus musculus OX=10090 GN=Fahd1 PE=1 SV=2	null	null	Mouse_09-2020	null	[MS,MS:1001208,SEQUEST,]	5.81	8.966	null	null	0.07
PRT	F6ZGN3	Unconventional myosin-XVIIIa (Fragment) OS=Mus musculus OX=10090 GN=Myo18a PE=1 SV=2	null	null	Mouse_09-2020	null	[MS,MS:1001208,SEQUEST,]	0.00	0.569	null	null	0.05
PRT	Q8CJ27	Abnormal spindle-like microcephaly-associated protein homolog OS=Mus musculus OX=10090 GN=Aspm PE=1 SV=2	null	null	Mouse_09-2020	null	[MS,MS:1001208,SEQUEST,]	0.00	0.454	null	null	0.01
PRT	Q8BX02	KN motif and ankyrin repeat domain-containing protein 2 OS=Mus musculus OX=10090 GN=Kank2 PE=1 SV=1	null	null	Mouse_09-2020	null	[MS,MS:1001208,SEQUEST,]	0.00	0.643	null	null	0.03
PRT	P35969	Vascular endothelial growth factor receptor 1 OS=Mus musculus OX=10090 GN=Flt1 PE=1 SV=1	null	null	Mouse_09-2020	null	[MS,MS:1001208,SEQUEST,]	0.00	0.510	null	null	0.01
PRT	F6SX81	G-protein-signaling modulator 1 (Fragment) OS=Mus musculus OX=10090 GN=Gpsm1 PE=1 SV=1	null	null	Mouse_09-2020	null	[MS,MS:1001208,SEQUEST,]	0.00	0.598	null	null	0.07
PRT	Q8BGS7	Choline/ethanolaminephosphotransferase 1 OS=Mus musculus OX=10090 GN=Cept1 PE=1 SV=1	null	null	Mouse_09-2020	null	[MS,MS:1001208,SEQUEST,]	0.00	0.410	null	null	0.07
PRT	P48771	Cytochrome c oxidase subunit 7A2, mitochondrial OS=Mus musculus OX=10090 GN=Cox7a2 PE=1 SV=2	null	null	Mouse_09-2020	null	[MS,MS:1001208,SEQUEST,]	6.02	4.638	null	null	0.16
PRT	A0A0U1RNV0	General transcription factor 3C polypeptide 1 (Fragment) OS=Mus musculus OX=10090 GN=Gtf3c1 PE=1 SV=1	null	null	Mouse_09-2020	null	[MS,MS:1001208,SEQUEST,]	0.00	0.657	null	null	0.08
PRT	P62855	40S ribosomal protein S26 OS=Mus musculus OX=10090 GN=Rps26 PE=1 SV=3	null	null	Mouse_09-2020	null	[MS,MS:1001208,SEQUEST,]	6.18	3.143	null	null	0.13
PRT	Q9DCT2	NADH dehydrogenase [ubiquinone] iron-sulfur protein 3, mitochondrial OS=Mus musculus OX=10090 GN=Ndufs3 PE=1 SV=2	null	null	Mouse_09-2020	null	[MS,MS:1001208,SEQUEST,]	0.00	0.316	null	null	0.13
PRT	P99026	Proteasome subunit beta type-4 OS=Mus musculus OX=10090 GN=Psmb4 PE=1 SV=1	null	null	Mouse_09-2020	null	[MS,MS:1001208,SEQUEST,]	0.00	0.543	null	null	0.06
PRT	E9Q8I9	Protein furry homolog OS=Mus musculus OX=10090 GN=Fry PE=1 SV=1	null	null	Mouse_09-2020	null	[MS,MS:1001208,SEQUEST,]	0.00	0.336	null	null	0.01
PRT	A2A4N9	RNA helicase (Fragment) OS=Mus musculus OX=10090 GN=Dhx8 PE=1 SV=8	null	null	Mouse_09-2020	null	[MS,MS:1001208,SEQUEST,]	0.00	0.549	null	null	0.03
PRT	Q8BGY2	Eukaryotic translation initiation factor 5A-2 OS=Mus musculus OX=10090 GN=Eif5a2 PE=1 SV=3	null	null	Mouse_09-2020	null	[MS,MS:1001208,SEQUEST,]	5.97	7.580	null	null	0.08
PRT	Q5SWU9	Acetyl-CoA carboxylase 1 OS=Mus musculus OX=10090 GN=Acaca PE=1 SV=1	null	null	Mouse_09-2020	null	[MS,MS:1001208,SEQUEST,]	0.00	0.582	null	null	0.00
PRT	E9Q9S3	U3 small nucleolar RNA-associated protein 14 homolog B OS=Mus musculus OX=10090 GN=Utp14b PE=1 SV=1	null	null	Mouse_09-2020	null	[MS,MS:1001208,SEQUEST,]	0.00	0.503	null	null	0.03
PRT	Q5SVG5	AP complex subunit beta OS=Mus musculus OX=10090 GN=Ap1b1 PE=1 SV=1	null	null	Mouse_09-2020	null	[MS,MS:1001208,SEQUEST,]	3.48	5.737	null	null	0.01
PRT	D3YTR3	RNA-binding protein MEX3D OS=Mus musculus OX=10090 GN=Mex3d PE=1 SV=2	null	null	Mouse_09-2020	null	[MS,MS:1001208,SEQUEST,]	0.00	0.447	null	null	0.04
PRT	P85094	Isochorismatase domain-containing protein 2A OS=Mus musculus OX=10090 GN=Isoc2a PE=1 SV=1	null	null	Mouse_09-2020	null	[MS,MS:1001208,SEQUEST,]	9.44	8.997	null	null	0.08
PRT	Q62245	Son of sevenless homolog 1 OS=Mus musculus OX=10090 GN=Sos1 PE=1 SV=2	null	null	Mouse_09-2020	null	[MS,MS:1001208,SEQUEST,]	0.00	0.550	null	null	0.03
PRT	P50285	Dimethylaniline monooxygenase [N-oxide-forming] 1 OS=Mus musculus OX=10090 GN=Fmo1 PE=1 SV=1	null	null	Mouse_09-2020	null	[MS,MS:1001208,SEQUEST,]	1.68	1.000	null	null	0.01
PRT	P70362	Ubiquitin recognition factor in ER-associated degradation protein 1 OS=Mus musculus OX=10090 GN=Ufd1 PE=1 SV=2	null	null	Mouse_09-2020	null	[MS,MS:1001208,SEQUEST,]	0.00	0.325	null	null	0.06
PRT	Q9CQ69	Cytochrome b-c1 complex subunit 8 OS=Mus musculus OX=10090 GN=Uqcrq PE=1 SV=3	null	null	Mouse_09-2020	null	[MS,MS:1001208,SEQUEST,]	9.14	11.865	null	null	0.18
PRT	Q9D051	Pyruvate dehydrogenase E1 component subunit beta, mitochondrial OS=Mus musculus OX=10090 GN=Pdhb PE=1 SV=1	null	null	Mouse_09-2020	null	[MS,MS:1001208,SEQUEST,]	5.07	7.023	null	null	0.04
PRT	P0DN34	NADH dehydrogenase [ubiquinone] 1 beta subcomplex subunit 1 OS=Mus musculus OX=10090 GN=Ndufb1 PE=1 SV=1	null	null	Mouse_09-2020	null	[MS,MS:1001208,SEQUEST,]	3.60	3.638	null	null	0.19
PRT	P03930	ATP synthase protein 8 OS=Mus musculus OX=10090 GN=Mtatp8 PE=1 SV=1	null	null	Mouse_09-2020	null	[MS,MS:1001208,SEQUEST,]	3.67	3.606	null	null	0.15
PRT	Q571F8	Glutaminase liver isoform, mitochondrial OS=Mus musculus OX=10090 GN=Gls2 PE=1 SV=2	null	null	Mouse_09-2020	null	[MS,MS:1001208,SEQUEST,]	4.08	4.060	null	null	0.02
PRT	Q9EQK5	Major vault protein OS=Mus musculus OX=10090 GN=Mvp PE=1 SV=4	null	null	Mouse_09-2020	null	[MS,MS:1001208,SEQUEST,]	1.79	0.746	null	null	0.01
PRT	G3X9B1	HEAT repeat-containing protein 1 OS=Mus musculus OX=10090 GN=Heatr1 PE=1 SV=1	null	null	Mouse_09-2020	null	[MS,MS:1001208,SEQUEST,]	1.75	0.446	null	null	0.01
PRT	P42669	Transcriptional activator protein Pur-alpha OS=Mus musculus OX=10090 GN=Pura PE=1 SV=1	null	null	Mouse_09-2020	null	[MS,MS:1001208,SEQUEST,]	0.00	0.902	null	null	0.03
PRT	Q922E4	Ethanolamine-phosphate cytidylyltransferase OS=Mus musculus OX=10090 GN=Pcyt2 PE=1 SV=1	null	null	Mouse_09-2020	null	[MS,MS:1001208,SEQUEST,]	4.77	6.146	null	null	0.03
PRT	Q2TBE6	Phosphatidylinositol 4-kinase type 2-alpha OS=Mus musculus OX=10090 GN=Pi4k2a PE=1 SV=1	null	null	Mouse_09-2020	null	[MS,MS:1001208,SEQUEST,]	3.04	4.050	null	null	0.03
PRT	Q6P4T0	Autophagy-related protein 2 homolog A OS=Mus musculus OX=10090 GN=Atg2a PE=1 SV=2	null	null	Mouse_09-2020	null	[MS,MS:1001208,SEQUEST,]	0.00	0.353	null	null	0.02
PRT	Q9R112	Sulfide:quinone oxidoreductase, mitochondrial OS=Mus musculus OX=10090 GN=Sqor PE=1 SV=3	null	null	Mouse_09-2020	null	[MS,MS:1001208,SEQUEST,]	1.88	2.762	null	null	0.02
PRT	D3YVY0	E3 ubiquitin-protein ligase MARCHF1 OS=Mus musculus OX=10090 GN=Marchf1 PE=1 SV=1	null	null	Mouse_09-2020	null	[MS,MS:1001208,SEQUEST,]	0.00	0.683	null	null	0.03
PRT	D3YU75	Translationally-controlled tumor protein OS=Mus musculus OX=10090 GN=Tpt1 PE=1 SV=1	null	null	Mouse_09-2020	null	[MS,MS:1001208,SEQUEST,]	3.87	6.242	null	null	0.09
PRT	P01901	H-2 class I histocompatibility antigen, K-B alpha chain OS=Mus musculus OX=10090 GN=H2-K1 PE=1 SV=1	null	null	Mouse_09-2020	null	[MS,MS:1001208,SEQUEST,]	2.65	5.686	null	null	0.04
PRT	Q61830	Macrophage mannose receptor 1 OS=Mus musculus OX=10090 GN=Mrc1 PE=1 SV=2	null	null	Mouse_09-2020	null	[MS,MS:1001208,SEQUEST,]	1.70	0.947	null	null	0.01
PRT	Q6ZWV7	60S ribosomal protein L35 OS=Mus musculus OX=10090 GN=Rpl35 PE=1 SV=1	null	null	Mouse_09-2020	null	[MS,MS:1001208,SEQUEST,]	2.28	3.327	null	null	0.08
PRT	Q6PB66	Leucine-rich PPR motif-containing protein, mitochondrial OS=Mus musculus OX=10090 GN=Lrpprc PE=1 SV=2	null	null	Mouse_09-2020	null	[MS,MS:1001208,SEQUEST,]	0.00	1.552	null	null	0.01
PRT	O89023	Tripeptidyl-peptidase 1 OS=Mus musculus OX=10090 GN=Tpp1 PE=1 SV=2	null	null	Mouse_09-2020	null	[MS,MS:1001208,SEQUEST,]	0.00	1.994	null	null	0.02
PRT	E9Q802	Cytochrome b-245 heavy chain OS=Mus musculus OX=10090 GN=Cybb PE=1 SV=1	null	null	Mouse_09-2020	null	[MS,MS:1001208,SEQUEST,]	0.00	0.391	null	null	0.22
PRT	E9QLS6	Phosphatidylinositol 3-kinase catalytic subunit type 3 OS=Mus musculus OX=10090 GN=Pik3c3 PE=1 SV=1	null	null	Mouse_09-2020	null	[MS,MS:1001208,SEQUEST,]	0.00	0.347	null	null	0.03
PRT	Q9QUH0	Glutaredoxin-1 OS=Mus musculus OX=10090 GN=Glrx PE=1 SV=3	null	null	Mouse_09-2020	null	[MS,MS:1001208,SEQUEST,]	2.69	3.067	null	null	0.08
PRT	D3YWY6	Mitochondrial pyruvate carrier OS=Mus musculus OX=10090 GN=Mpc1 PE=1 SV=1	null	null	Mouse_09-2020	null	[MS,MS:1001208,SEQUEST,]	0.00	0.392	null	null	0.14
PRT	P47955	60S acidic ribosomal protein P1 OS=Mus musculus OX=10090 GN=Rplp1 PE=1 SV=1	null	null	Mouse_09-2020	null	[MS,MS:1001208,SEQUEST,]	4.86	7.752	null	null	0.14
PRT	Q9D7H2	WD repeat-containing protein 5B OS=Mus musculus OX=10090 GN=Wdr5b PE=1 SV=1	null	null	Mouse_09-2020	null	[MS,MS:1001208,SEQUEST,]	0.00	0.412	null	null	0.04
PRT	Q91YW3	DnaJ homolog subfamily C member 3 OS=Mus musculus OX=10090 GN=Dnajc3 PE=1 SV=1	null	null	Mouse_09-2020	null	[MS,MS:1001208,SEQUEST,]	4.31	7.719	null	null	0.04
PRT	Q9R1P1	Proteasome subunit beta type-3 OS=Mus musculus OX=10090 GN=Psmb3 PE=1 SV=1	null	null	Mouse_09-2020	null	[MS,MS:1001208,SEQUEST,]	5.25	6.749	null	null	0.08
PRT	Q9CQR4	Acyl-coenzyme A thioesterase 13 OS=Mus musculus OX=10090 GN=Acot13 PE=1 SV=1	null	null	Mouse_09-2020	null	[MS,MS:1001208,SEQUEST,]	2.57	1.820	null	null	0.07
PRT	P11930	Nucleoside diphosphate-linked moiety X motif 19 OS=Mus musculus OX=10090 GN=Nudt19 PE=1 SV=2	null	null	Mouse_09-2020	null	[MS,MS:1001208,SEQUEST,]	0.00	0.553	null	null	0.08
PRT	Q9Z2Z6	Mitochondrial carnitine/acylcarnitine carrier protein OS=Mus musculus OX=10090 GN=Slc25a20 PE=1 SV=1	null	null	Mouse_09-2020	null	[MS,MS:1001208,SEQUEST,]	0.00	1.631	null	null	0.06
PRT	Q9Z2I0	Mitochondrial proton/calcium exchanger protein OS=Mus musculus OX=10090 GN=Letm1 PE=1 SV=1	null	null	Mouse_09-2020	null	[MS,MS:1001208,SEQUEST,]	0.00	0.524	null	null	0.01
PRT	A0A0R4J140	Clustered mitochondria protein homolog OS=Mus musculus OX=10090 GN=Cluh PE=1 SV=1	null	null	Mouse_09-2020	null	[MS,MS:1001208,SEQUEST,]	3.03	2.135	null	null	0.01
PRT	P62259	14-3-3 protein epsilon OS=Mus musculus OX=10090 GN=Ywhae PE=1 SV=1	null	null	Mouse_09-2020	null	[MS,MS:1001208,SEQUEST,]	3.93	3.390	null	null	0.04
PRT	Q91WD5	NADH dehydrogenase [ubiquinone] iron-sulfur protein 2, mitochondrial OS=Mus musculus OX=10090 GN=Ndufs2 PE=1 SV=1	null	null	Mouse_09-2020	null	[MS,MS:1001208,SEQUEST,]	0.00	1.423	null	null	0.02
PRT	E9Q8K5	Titin OS=Mus musculus OX=10090 GN=Ttn PE=1 SV=1	null	null	Mouse_09-2020	null	[MS,MS:1001208,SEQUEST,]	0.00	0.471	null	null	0.00
PRT	A0A1Y7VKA0	Isoamyl acetate-hydrolyzing esterase 1 homolog (Fragment) OS=Mus musculus OX=10090 GN=Iah1 PE=1 SV=1	null	null	Mouse_09-2020	null	[MS,MS:1001208,SEQUEST,]	1.81	0.803	null	null	0.05
PRT	Q283N4	2-oxo-4-hydroxy-4-carboxy-5-ureidoimidazoline decarboxylase OS=Mus musculus OX=10090 GN=Urad PE=1 SV=1	null	null	Mouse_09-2020	null	[MS,MS:1001208,SEQUEST,]	2.12	3.225	null	null	0.06
PRT	F6ZHN3	tRNA (uracil-5-)-methyltransferase homolog A (Fragment) OS=Mus musculus OX=10090 GN=Trmt2a PE=1 SV=1	null	null	Mouse_09-2020	null	[MS,MS:1001208,SEQUEST,]	0.00	0.328	null	null	0.07
PRT	D3YZP9	Coiled-coil domain-containing protein 6 OS=Mus musculus OX=10090 GN=Ccdc6 PE=1 SV=1	null	null	Mouse_09-2020	null	[MS,MS:1001208,SEQUEST,]	0.00	0.539	null	null	0.07
PRT	P47754	F-actin-capping protein subunit alpha-2 OS=Mus musculus OX=10090 GN=Capza2 PE=1 SV=3	null	null	Mouse_09-2020	null	[MS,MS:1001208,SEQUEST,]	0.00	0.940	null	null	0.05
PRT	Q9DCV4	Regulator of microtubule dynamics protein 1 OS=Mus musculus OX=10090 GN=Rmdn1 PE=1 SV=2	null	null	Mouse_09-2020	null	[MS,MS:1001208,SEQUEST,]	2.10	2.240	null	null	0.03
PRT	P56391	Cytochrome c oxidase subunit 6B1 OS=Mus musculus OX=10090 GN=Cox6b1 PE=1 SV=2	null	null	Mouse_09-2020	null	[MS,MS:1001208,SEQUEST,]	0.00	2.046	null	null	0.17
PRT	A0A0G2JDE3	Adhesion G protein-coupled receptor L2 OS=Mus musculus OX=10090 GN=Adgrl2 PE=1 SV=1	null	null	Mouse_09-2020	null	[MS,MS:1001208,SEQUEST,]	0.00	0.545	null	null	0.01
PRT	Q9R1P3	Proteasome subunit beta type-2 OS=Mus musculus OX=10090 GN=Psmb2 PE=1 SV=1	null	null	Mouse_09-2020	null	[MS,MS:1001208,SEQUEST,]	3.38	4.554	null	null	0.06
PRT	Q69ZS0	E3 ubiquitin-protein ligase PDZRN3 OS=Mus musculus OX=10090 GN=Pdzrn3 PE=1 SV=3	null	null	Mouse_09-2020	null	[MS,MS:1001208,SEQUEST,]	0.00	0.315	null	null	0.01
PRT	O70503	Very-long-chain 3-oxoacyl-CoA reductase OS=Mus musculus OX=10090 GN=Hsd17b12 PE=1 SV=1	null	null	Mouse_09-2020	null	[MS,MS:1001208,SEQUEST,]	3.88	4.926	null	null	0.05
PRT	J3QPT6	Asialoglycoprotein receptor 1 (Fragment) OS=Mus musculus OX=10090 GN=Asgr1 PE=1 SV=1	null	null	Mouse_09-2020	null	[MS,MS:1001208,SEQUEST,]	1.71	2.028	null	null	0.05
PRT	Q9CPX8	Cytochrome b-c1 complex subunit 10 OS=Mus musculus OX=10090 GN=Uqcr11 PE=1 SV=1	null	null	Mouse_09-2020	null	[MS,MS:1001208,SEQUEST,]	3.89	4.950	null	null	0.21
PRT	P70168	Importin subunit beta-1 OS=Mus musculus OX=10090 GN=Kpnb1 PE=1 SV=2	null	null	Mouse_09-2020	null	[MS,MS:1001208,SEQUEST,]	0.00	1.042	null	null	0.01
PRT	Q99JY3	GTPase IMAP family member 4 OS=Mus musculus OX=10090 GN=Gimap4 PE=1 SV=2	null	null	Mouse_09-2020	null	[MS,MS:1001208,SEQUEST,]	2.26	2.373	null	null	0.06
PRT	Q7TNG8	Probable D-lactate dehydrogenase, mitochondrial OS=Mus musculus OX=10090 GN=Ldhd PE=1 SV=1	null	null	Mouse_09-2020	null	[MS,MS:1001208,SEQUEST,]	4.05	5.066	null	null	0.03
PRT	Q3UHA3	Spatacsin OS=Mus musculus OX=10090 GN=Spg11 PE=1 SV=3	null	null	Mouse_09-2020	null	[MS,MS:1001208,SEQUEST,]	0.00	0.628	null	null	0.01
PRT	Q91VN0	Low-density lipoprotein receptor-related protein 5 OS=Mus musculus OX=10090 GN=Lrp5 PE=1 SV=3	null	null	Mouse_09-2020	null	[MS,MS:1001208,SEQUEST,]	0.00	0.380	null	null	0.02
PRT	Q99LF4	RNA-splicing ligase RtcB homolog OS=Mus musculus OX=10090 GN=Rtcb PE=1 SV=1	null	null	Mouse_09-2020	null	[MS,MS:1001208,SEQUEST,]	3.84	4.289	null	null	0.03
PRT	Q8R404	MICOS complex subunit MIC13 OS=Mus musculus OX=10090 GN=Micos13 PE=1 SV=1	null	null	Mouse_09-2020	null	[MS,MS:1001208,SEQUEST,]	0.00	0.500	null	null	0.05
PRT	P61213	ADP-ribosylation factor-like protein 4A OS=Mus musculus OX=10090 GN=Arl4a PE=2 SV=1	null	null	Mouse_09-2020	null	[MS,MS:1001208,SEQUEST,]	0.00	0.681	null	null	0.06
PRT	Q8BMC4	Nucleolar protein 9 OS=Mus musculus OX=10090 GN=Nop9 PE=1 SV=1	null	null	Mouse_09-2020	null	[MS,MS:1001208,SEQUEST,]	0.00	0.876	null	null	0.03
PRT	Q8R059	UDP-glucose 4-epimerase OS=Mus musculus OX=10090 GN=Gale PE=1 SV=1	null	null	Mouse_09-2020	null	[MS,MS:1001208,SEQUEST,]	0.00	3.584	null	null	0.03
PRT	Q91X52	L-xylulose reductase OS=Mus musculus OX=10090 GN=Dcxr PE=1 SV=2	null	null	Mouse_09-2020	null	[MS,MS:1001208,SEQUEST,]	3.75	7.820	null	null	0.07
PRT	Q8K4Z3	NAD(P)H-hydrate epimerase OS=Mus musculus OX=10090 GN=Naxe PE=1 SV=1	null	null	Mouse_09-2020	null	[MS,MS:1001208,SEQUEST,]	3.52	3.738	null	null	0.04
PRT	P84104	Serine/arginine-rich splicing factor 3 OS=Mus musculus OX=10090 GN=Srsf3 PE=1 SV=1	null	null	Mouse_09-2020	null	[MS,MS:1001208,SEQUEST,]	2.86	5.786	null	null	0.07
PRT	Q9CQ54	NADH dehydrogenase [ubiquinone] 1 subunit C2 OS=Mus musculus OX=10090 GN=Ndufc2 PE=1 SV=1	null	null	Mouse_09-2020	null	[MS,MS:1001208,SEQUEST,]	3.43	5.341	null	null	0.11
PRT	Q9D6U8	Protein FAM162A OS=Mus musculus OX=10090 GN=Fam162a PE=1 SV=1	null	null	Mouse_09-2020	null	[MS,MS:1001208,SEQUEST,]	1.86	0.494	null	null	0.05
PRT	P43024	Cytochrome c oxidase subunit 6A1, mitochondrial OS=Mus musculus OX=10090 GN=Cox6a1 PE=1 SV=2	null	null	Mouse_09-2020	null	[MS,MS:1001208,SEQUEST,]	2.65	2.210	null	null	0.26
PRT	Q3TXN1	15-oxoprostaglandin 13-reductase OS=Mus musculus OX=10090 GN=Ptgr2 PE=1 SV=1	null	null	Mouse_09-2020	null	[MS,MS:1001208,SEQUEST,]	5.18	6.202	null	null	0.04
PRT	Q60692	Proteasome subunit beta type-6 OS=Mus musculus OX=10090 GN=Psmb6 PE=1 SV=3	null	null	Mouse_09-2020	null	[MS,MS:1001208,SEQUEST,]	1.99	1.532	null	null	0.04
PRT	E0CZ34	Proteasome subunit alpha type-3 OS=Mus musculus OX=10090 GN=Psma3 PE=1 SV=1	null	null	Mouse_09-2020	null	[MS,MS:1001208,SEQUEST,]	0.00	2.031	null	null	0.26
PRT	Q8JZN5	Complex I assembly factor ACAD9, mitochondrial OS=Mus musculus OX=10090 GN=Acad9 PE=1 SV=2	null	null	Mouse_09-2020	null	[MS,MS:1001208,SEQUEST,]	0.00	0.546	null	null	0.02
PRT	P61027	Ras-related protein Rab-10 OS=Mus musculus OX=10090 GN=Rab10 PE=1 SV=1	null	null	Mouse_09-2020	null	[MS,MS:1001208,SEQUEST,]	1.91	2.894	null	null	0.06
PRT	Q8BL97	Serine/arginine-rich splicing factor 7 OS=Mus musculus OX=10090 GN=Srsf7 PE=1 SV=1	null	null	Mouse_09-2020	null	[MS,MS:1001208,SEQUEST,]	1.90	1.526	null	null	0.03
PRT	A0A0R4J0I9	Prolow-density lipoprotein receptor-related protein 1 OS=Mus musculus OX=10090 GN=Lrp1 PE=1 SV=1	null	null	Mouse_09-2020	null	[MS,MS:1001208,SEQUEST,]	0.00	2.154	null	null	0.00
PRT	P70195	Proteasome subunit beta type-7 OS=Mus musculus OX=10090 GN=Psmb7 PE=1 SV=1	null	null	Mouse_09-2020	null	[MS,MS:1001208,SEQUEST,]	2.70	2.003	null	null	0.04
PRT	G3X9Q6	La-related protein 4 OS=Mus musculus OX=10090 GN=Larp4 PE=1 SV=1	null	null	Mouse_09-2020	null	[MS,MS:1001208,SEQUEST,]	0.00	0.634	null	null	0.03
PRT	Q9JLI2	Collagen type V alpha 3 chain OS=Mus musculus OX=10090 GN=Col5a3 PE=1 SV=1	null	null	Mouse_09-2020	null	[MS,MS:1001208,SEQUEST,]	0.00	0.417	null	null	0.01
PRT	Q5SW87	RAB1A, member RAS oncogene family OS=Mus musculus OX=10090 GN=Rab1a PE=1 SV=1	null	null	Mouse_09-2020	null	[MS,MS:1001208,SEQUEST,]	2.33	3.383	null	null	0.12
PRT	Q9DBB8	Trans-1,2-dihydrobenzene-1,2-diol dehydrogenase OS=Mus musculus OX=10090 GN=Dhdh PE=1 SV=1	null	null	Mouse_09-2020	null	[MS,MS:1001208,SEQUEST,]	2.52	2.311	null	null	0.03
PRT	Q99L45	Eukaryotic translation initiation factor 2 subunit 2 OS=Mus musculus OX=10090 GN=Eif2s2 PE=1 SV=1	null	null	Mouse_09-2020	null	[MS,MS:1001208,SEQUEST,]	0.00	1.091	null	null	0.03
PRT	Q64737	Trifunctional purine biosynthetic protein adenosine-3 OS=Mus musculus OX=10090 GN=Gart PE=1 SV=3	null	null	Mouse_09-2020	null	[MS,MS:1001208,SEQUEST,]	0.00	3.059	null	null	0.01
PRT	F6XPZ0	Lipoxygenase homology domain-containing protein 1 OS=Mus musculus OX=10090 GN=Loxhd1 PE=4 SV=2	null	null	Mouse_09-2020	null	[MS,MS:1001208,SEQUEST,]	0.00	0.447	null	null	0.01
PRT	O35683	NADH dehydrogenase [ubiquinone] 1 alpha subcomplex subunit 1 OS=Mus musculus OX=10090 GN=Ndufa1 PE=1 SV=1	null	null	Mouse_09-2020	null	[MS,MS:1001208,SEQUEST,]	3.17	4.051	null	null	0.14
PRT	Q02053	Ubiquitin-like modifier-activating enzyme 1 OS=Mus musculus OX=10090 GN=Uba1 PE=1 SV=1	null	null	Mouse_09-2020	null	[MS,MS:1001208,SEQUEST,]	2.30	1.886	null	null	0.01
PRT	G3XA79	Protein regulator of cytokinesis 1 OS=Mus musculus OX=10090 GN=Prc1 PE=1 SV=1	null	null	Mouse_09-2020	null	[MS,MS:1001208,SEQUEST,]	0.00	0.351	null	null	0.03
PRT	F6RSE8	Phospholipase ABHD3 (Fragment) OS=Mus musculus OX=10090 GN=Abhd3 PE=1 SV=2	null	null	Mouse_09-2020	null	[MS,MS:1001208,SEQUEST,]	2.31	2.537	null	null	0.06
PRT	Q99MR8	Methylcrotonoyl-CoA carboxylase subunit alpha, mitochondrial OS=Mus musculus OX=10090 GN=Mccc1 PE=1 SV=2	null	null	Mouse_09-2020	null	[MS,MS:1001208,SEQUEST,]	3.69	5.232	null	null	0.02
PRT	Q3TNA1	Xylulose kinase OS=Mus musculus OX=10090 GN=Xylb PE=1 SV=1	null	null	Mouse_09-2020	null	[MS,MS:1001208,SEQUEST,]	2.25	2.200	null	null	0.02
PRT	S4R1Y8	Protein transport protein Sec31A (Fragment) OS=Mus musculus OX=10090 GN=Sec31a PE=1 SV=1	null	null	Mouse_09-2020	null	[MS,MS:1001208,SEQUEST,]	2.41	2.663	null	null	0.08
PRT	F6T4M4	Serine/arginine repetitive matrix protein 1 (Fragment) OS=Mus musculus OX=10090 GN=Srrm1 PE=1 SV=1	null	null	Mouse_09-2020	null	[MS,MS:1001208,SEQUEST,]	0.00	1.487	null	null	0.06
PRT	P56382	ATP synthase subunit epsilon, mitochondrial OS=Mus musculus OX=10090 GN=Atp5f1e PE=1 SV=2	null	null	Mouse_09-2020	null	[MS,MS:1001208,SEQUEST,]	1.86	1.892	null	null	0.15
PRT	Q8JZZ0	UDP-glucuronosyltransferase 3A2 OS=Mus musculus OX=10090 GN=Ugt3a2 PE=1 SV=2	null	null	Mouse_09-2020	null	[MS,MS:1001208,SEQUEST,]	2.74	2.471	null	null	0.02
PRT	E9PWN2	Isoleucyl-tRNA synthetase OS=Mus musculus OX=10090 GN=Iars2 PE=1 SV=1	null	null	Mouse_09-2020	null	[MS,MS:1001208,SEQUEST,]	2.03	1.678	null	null	0.01
PRT	Q91XF0	Pyridoxine-5'-phosphate oxidase OS=Mus musculus OX=10090 GN=Pnpo PE=1 SV=1	null	null	Mouse_09-2020	null	[MS,MS:1001208,SEQUEST,]	0.00	1.746	null	null	0.06
PRT	Q60991	Cytochrome P450 7B1 OS=Mus musculus OX=10090 GN=Cyp7b1 PE=1 SV=2	null	null	Mouse_09-2020	null	[MS,MS:1001208,SEQUEST,]	2.24	1.478	null	null	0.03
PRT	A0A338P7A0	NADH dehydrogenase [ubiquinone] iron-sulfur protein 4, mitochondrial (Fragment) OS=Mus musculus OX=10090 GN=Ndufs4 PE=1 SV=1	null	null	Mouse_09-2020	null	[MS,MS:1001208,SEQUEST,]	0.00	4.120	null	null	0.14
PRT	Q921X9	Protein disulfide-isomerase A5 OS=Mus musculus OX=10090 GN=Pdia5 PE=1 SV=1	null	null	Mouse_09-2020	null	[MS,MS:1001208,SEQUEST,]	3.47	3.302	null	null	0.03
PRT	Q9QUR6	Prolyl endopeptidase OS=Mus musculus OX=10090 GN=Prep PE=1 SV=1	null	null	Mouse_09-2020	null	[MS,MS:1001208,SEQUEST,]	6.00	7.170	null	null	0.02
PRT	Q8VCB3	Glycogen [starch] synthase, liver OS=Mus musculus OX=10090 GN=Gys2 PE=1 SV=2	null	null	Mouse_09-2020	null	[MS,MS:1001208,SEQUEST,]	2.56	3.259	null	null	0.01
PRT	Q8R344	Coiled-coil domain-containing protein 12 OS=Mus musculus OX=10090 GN=Ccdc12 PE=1 SV=2	null	null	Mouse_09-2020	null	[MS,MS:1001208,SEQUEST,]	0.00	0.624	null	null	0.07
PRT	Q91XT4	Protein transport protein Sec16B OS=Mus musculus OX=10090 GN=Sec16b PE=1 SV=3	null	null	Mouse_09-2020	null	[MS,MS:1001208,SEQUEST,]	1.83	3.903	null	null	0.01
PRT	E9Q1W3	Nebulin OS=Mus musculus OX=10090 GN=Neb PE=1 SV=1	null	null	Mouse_09-2020	null	[MS,MS:1001208,SEQUEST,]	0.00	0.444	null	null	0.00
PRT	Q9Z1N5	Spliceosome RNA helicase Ddx39b OS=Mus musculus OX=10090 GN=Ddx39b PE=1 SV=1	null	null	Mouse_09-2020	null	[MS,MS:1001208,SEQUEST,]	2.86	4.645	null	null	0.02
PRT	B1AQJ2	Ubiquitin carboxyl-terminal hydrolase 36 OS=Mus musculus OX=10090 GN=Usp36 PE=1 SV=1	null	null	Mouse_09-2020	null	[MS,MS:1001208,SEQUEST,]	0.00	0.374	null	null	0.02
PRT	Q91WS0	CDGSH iron-sulfur domain-containing protein 1 OS=Mus musculus OX=10090 GN=Cisd1 PE=1 SV=1	null	null	Mouse_09-2020	null	[MS,MS:1001208,SEQUEST,]	2.95	3.584	null	null	0.08
PRT	Q8BG32	26S proteasome non-ATPase regulatory subunit 11 OS=Mus musculus OX=10090 GN=Psmd11 PE=1 SV=3	null	null	Mouse_09-2020	null	[MS,MS:1001208,SEQUEST,]	4.00	5.093	null	null	0.03
PRT	O88623	Ubiquitin carboxyl-terminal hydrolase 2 OS=Mus musculus OX=10090 GN=Usp2 PE=1 SV=2	null	null	Mouse_09-2020	null	[MS,MS:1001208,SEQUEST,]	0.00	0.410	null	null	0.05
PRT	Q8BTY1	Kynurenine--oxoglutarate transaminase 1 OS=Mus musculus OX=10090 GN=Kyat1 PE=1 SV=1	null	null	Mouse_09-2020	null	[MS,MS:1001208,SEQUEST,]	3.51	2.914	null	null	0.03
PRT	Q9CQQ7	ATP synthase F(0) complex subunit B1, mitochondrial OS=Mus musculus OX=10090 GN=Atp5pb PE=1 SV=1	null	null	Mouse_09-2020	null	[MS,MS:1001208,SEQUEST,]	3.85	4.841	null	null	0.04
PRT	Q8R2P8	Lysine--tRNA ligase OS=Mus musculus OX=10090 GN=Kars PE=1 SV=1	null	null	Mouse_09-2020	null	[MS,MS:1001208,SEQUEST,]	0.00	1.136	null	null	0.02
PRT	Q99N75	Prolactin-induced protein OS=Mus musculus OX=10090 GN=Sval2 PE=2 SV=1	null	null	Mouse_09-2020	null	[MS,MS:1001208,SEQUEST,]	0.00	0.407	null	null	0.16
PRT	Q9CXF0	Kynureninase OS=Mus musculus OX=10090 GN=Kynu PE=1 SV=3	null	null	Mouse_09-2020	null	[MS,MS:1001208,SEQUEST,]	3.63	4.809	null	null	0.03
PRT	A0A494B9Y8	Ferrochelatase OS=Mus musculus OX=10090 GN=Fech PE=1 SV=1	null	null	Mouse_09-2020	null	[MS,MS:1001208,SEQUEST,]	2.77	1.889	null	null	0.04
PRT	Q9D1G1	Ras-related protein Rab-1B OS=Mus musculus OX=10090 GN=Rab1b PE=1 SV=1	null	null	Mouse_09-2020	null	[MS,MS:1001208,SEQUEST,]	0.00	0.656	null	null	0.08
PRT	Q07076	Annexin A7 OS=Mus musculus OX=10090 GN=Anxa7 PE=1 SV=2	null	null	Mouse_09-2020	null	[MS,MS:1001208,SEQUEST,]	0.00	0.680	null	null	0.02
PRT	Q9CPR4	60S ribosomal protein L17 OS=Mus musculus OX=10090 GN=Rpl17 PE=1 SV=3	null	null	Mouse_09-2020	null	[MS,MS:1001208,SEQUEST,]	0.00	1.214	null	null	0.06
PRT	Q9CZ42	ATP-dependent (S)-NAD(P)H-hydrate dehydratase OS=Mus musculus OX=10090 GN=Naxd PE=1 SV=1	null	null	Mouse_09-2020	null	[MS,MS:1001208,SEQUEST,]	2.92	4.111	null	null	0.06
PRT	Q9JJU8	SH3 domain-binding glutamic acid-rich-like protein OS=Mus musculus OX=10090 GN=Sh3bgrl PE=1 SV=1	null	null	Mouse_09-2020	null	[MS,MS:1001208,SEQUEST,]	0.00	1.594	null	null	0.12
PRT	Q9EPU0	Regulator of nonsense transcripts 1 OS=Mus musculus OX=10090 GN=Upf1 PE=1 SV=2	null	null	Mouse_09-2020	null	[MS,MS:1001208,SEQUEST,]	2.26	2.426	null	null	0.01
PRT	Q9CQH7	Transcription factor BTF3 homolog 4 OS=Mus musculus OX=10090 GN=Btf3l4 PE=1 SV=1	null	null	Mouse_09-2020	null	[MS,MS:1001208,SEQUEST,]	0.00	2.206	null	null	0.06
PRT	Q9CQZ5	NADH dehydrogenase [ubiquinone] 1 alpha subcomplex subunit 6 OS=Mus musculus OX=10090 GN=Ndufa6 PE=1 SV=1	null	null	Mouse_09-2020	null	[MS,MS:1001208,SEQUEST,]	0.00	0.874	null	null	0.05
PRT	O08795	Glucosidase 2 subunit beta OS=Mus musculus OX=10090 GN=Prkcsh PE=1 SV=1	null	null	Mouse_09-2020	null	[MS,MS:1001208,SEQUEST,]	2.66	4.786	null	null	0.02
PRT	Q8VDJ3	Vigilin OS=Mus musculus OX=10090 GN=Hdlbp PE=1 SV=1	null	null	Mouse_09-2020	null	[MS,MS:1001208,SEQUEST,]	3.84	8.178	null	null	0.01
PRT	Q5SUC9	Protein SCO1 homolog, mitochondrial OS=Mus musculus OX=10090 GN=Sco1 PE=1 SV=1	null	null	Mouse_09-2020	null	[MS,MS:1001208,SEQUEST,]	0.00	0.606	null	null	0.06
PRT	A0A0J9YUN0	CutA divalent cation tolerance homolog-like OS=Mus musculus OX=10090 GN=Cutal PE=3 SV=1	null	null	Mouse_09-2020	null	[MS,MS:1001208,SEQUEST,]	0.00	0.715	null	null	0.17
PRT	P62320	Small nuclear ribonucleoprotein Sm D3 OS=Mus musculus OX=10090 GN=Snrpd3 PE=1 SV=1	null	null	Mouse_09-2020	null	[MS,MS:1001208,SEQUEST,]	0.00	1.469	null	null	0.09
PRT	G3X8T3	Carboxypeptidase OS=Mus musculus OX=10090 GN=Ctsa PE=1 SV=1	null	null	Mouse_09-2020	null	[MS,MS:1001208,SEQUEST,]	3.00	4.173	null	null	0.02
PRT	A0A0A6YWN9	Ubiquitin carboxyl-terminal hydrolase (Fragment) OS=Mus musculus OX=10090 GN=Usp19 PE=1 SV=1	null	null	Mouse_09-2020	null	[MS,MS:1001208,SEQUEST,]	2.14	2.646	null	null	0.01
PRT	A0A0A6YX05	Sodium/potassium-transporting ATPase subunit beta (Fragment) OS=Mus musculus OX=10090 GN=Atp1b1 PE=1 SV=1	null	null	Mouse_09-2020	null	[MS,MS:1001208,SEQUEST,]	4.24	5.083	null	null	0.08
PRT	Q8CBY1	Protein Smaug homolog 1 OS=Mus musculus OX=10090 GN=Samd4a PE=1 SV=2	null	null	Mouse_09-2020	null	[MS,MS:1001208,SEQUEST,]	0.00	0.322	null	null	0.03
PRT	B7ZCR6	Zinc finger protein 512B OS=Mus musculus OX=10090 GN=Zfp512b PE=1 SV=1	null	null	Mouse_09-2020	null	[MS,MS:1001208,SEQUEST,]	0.00	1.007	null	null	0.01
PRT	A0A498WGK2	Asparagine--tRNA ligase OS=Mus musculus OX=10090 GN=Nars PE=1 SV=1	null	null	Mouse_09-2020	null	[MS,MS:1001208,SEQUEST,]	2.18	2.079	null	null	0.01
PRT	Q9D6J5	NADH dehydrogenase [ubiquinone] 1 beta subcomplex subunit 8, mitochondrial OS=Mus musculus OX=10090 GN=Ndufb8 PE=1 SV=1	null	null	Mouse_09-2020	null	[MS,MS:1001208,SEQUEST,]	2.06	2.400	null	null	0.06
PRT	O35621	Phosphomannomutase 1 OS=Mus musculus OX=10090 GN=Pmm1 PE=1 SV=1	null	null	Mouse_09-2020	null	[MS,MS:1001208,SEQUEST,]	0.00	0.326	null	null	0.13
PRT	Q80W41	Condensin-2 complex subunit D3 OS=Mus musculus OX=10090 GN=Ncapd3 PE=1 SV=1	null	null	Mouse_09-2020	null	[MS,MS:1001208,SEQUEST,]	0.00	0.561	null	null	0.01
PRT	E9PW05	Zinc finger protein 54 OS=Mus musculus OX=10090 GN=Zfp54 PE=2 SV=1	null	null	Mouse_09-2020	null	[MS,MS:1001208,SEQUEST,]	0.00	0.363	null	null	0.04
PRT	F6Z5N5	Enoyl-CoA hydratase domain-containing protein 2, mitochondrial (Fragment) OS=Mus musculus OX=10090 GN=Echdc2 PE=1 SV=1	null	null	Mouse_09-2020	null	[MS,MS:1001208,SEQUEST,]	0.00	0.557	null	null	0.12
PRT	A0A1L1SVJ6	Alpha-actinin-4 (Fragment) OS=Mus musculus OX=10090 GN=Actn4 PE=1 SV=1	null	null	Mouse_09-2020	null	[MS,MS:1001208,SEQUEST,]	3.32	5.087	null	null	0.04
PRT	A0A0N4SV17	Microsomal glutathione S-transferase 1 OS=Mus musculus OX=10090 GN=Mgst1 PE=1 SV=1	null	null	Mouse_09-2020	null	[MS,MS:1001208,SEQUEST,]	2.85	6.061	null	null	0.26
PRT	Q8K3Z9	Nuclear envelope pore membrane protein POM 121 OS=Mus musculus OX=10090 GN=Pom121 PE=1 SV=2	null	null	Mouse_09-2020	null	[MS,MS:1001208,SEQUEST,]	0.00	0.386	null	null	0.02
PRT	P48678	Prelamin-A/C OS=Mus musculus OX=10090 GN=Lmna PE=1 SV=2	null	null	Mouse_09-2020	null	[MS,MS:1001208,SEQUEST,]	5.99	7.011	null	null	0.02
PRT	E9Q060	Tryptophan 5-hydroxylase 1 OS=Mus musculus OX=10090 GN=Tph1 PE=3 SV=1	null	null	Mouse_09-2020	null	[MS,MS:1001208,SEQUEST,]	0.00	0.380	null	null	0.09
PRT	Q9CWH6	Proteasome subunit alpha type-8 OS=Mus musculus OX=10090 GN=Psma8 PE=1 SV=1	null	null	Mouse_09-2020	null	[MS,MS:1001208,SEQUEST,]	2.60	3.108	null	null	0.06
PRT	H3BKD7	Isopentenyl-diphosphate Delta-isomerase (Fragment) OS=Mus musculus OX=10090 GN=Idi1 PE=1 SV=1	null	null	Mouse_09-2020	null	[MS,MS:1001208,SEQUEST,]	2.51	4.391	null	null	0.07
PRT	Q9ES82	Popeye domain-containing protein 2 OS=Mus musculus OX=10090 GN=Popdc2 PE=1 SV=1	null	null	Mouse_09-2020	null	[MS,MS:1001208,SEQUEST,]	0.00	0.710	null	null	0.05
PRT	Q80W22	Threonine synthase-like 2 OS=Mus musculus OX=10090 GN=Thnsl2 PE=1 SV=1	null	null	Mouse_09-2020	null	[MS,MS:1001208,SEQUEST,]	2.19	3.673	null	null	0.03
PRT	Q9D1D4	Transmembrane emp24 domain-containing protein 10 OS=Mus musculus OX=10090 GN=Tmed10 PE=1 SV=1	null	null	Mouse_09-2020	null	[MS,MS:1001208,SEQUEST,]	3.12	3.002	null	null	0.07
PRT	P47757	F-actin-capping protein subunit beta OS=Mus musculus OX=10090 GN=Capzb PE=1 SV=3	null	null	Mouse_09-2020	null	[MS,MS:1001208,SEQUEST,]	0.00	1.097	null	null	0.05
PRT	F6ZTG3	Glyoxalase domain-containing protein 4 (Fragment) OS=Mus musculus OX=10090 GN=Glod4 PE=1 SV=1	null	null	Mouse_09-2020	null	[MS,MS:1001208,SEQUEST,]	1.93	1.999	null	null	0.06
PRT	E9PYY7	Carboxypeptidase A5 OS=Mus musculus OX=10090 GN=Cpa5 PE=3 SV=1	null	null	Mouse_09-2020	null	[MS,MS:1001208,SEQUEST,]	2.99	0.428	null	null	0.09
PRT	Q9CPU2	NADH dehydrogenase [ubiquinone] 1 beta subcomplex subunit 2, mitochondrial OS=Mus musculus OX=10090 GN=Ndufb2 PE=1 SV=1	null	null	Mouse_09-2020	null	[MS,MS:1001208,SEQUEST,]	3.55	2.716	null	null	0.09
PRT	P86048	60S ribosomal protein L10-like OS=Mus musculus OX=10090 GN=Rpl10l PE=2 SV=1	null	null	Mouse_09-2020	null	[MS,MS:1001208,SEQUEST,]	3.98	3.108	null	null	0.05
PRT	Q91VD9	NADH-ubiquinone oxidoreductase 75 kDa subunit, mitochondrial OS=Mus musculus OX=10090 GN=Ndufs1 PE=1 SV=2	null	null	Mouse_09-2020	null	[MS,MS:1001208,SEQUEST,]	0.00	2.030	null	null	0.02
PRT	A0A1L1SSA8	Transmembrane protein 205 (Fragment) OS=Mus musculus OX=10090 GN=Tmem205 PE=1 SV=1	null	null	Mouse_09-2020	null	[MS,MS:1001208,SEQUEST,]	2.22	2.983	null	null	0.12
PRT	E0CX99	NACHT domain- and WD repeat-containing protein 1 OS=Mus musculus OX=10090 GN=Nwd1 PE=1 SV=1	null	null	Mouse_09-2020	null	[MS,MS:1001208,SEQUEST,]	0.00	0.617	null	null	0.02
PRT	Q9Z2B9	Ribosomal protein S6 kinase alpha-4 OS=Mus musculus OX=10090 GN=Rps6ka4 PE=1 SV=2	null	null	Mouse_09-2020	null	[MS,MS:1001208,SEQUEST,]	0.00	0.866	null	null	0.03
PRT	E9Q5L3	Short/branched chain-specific acyl-CoA dehydrogenase, mitochondrial OS=Mus musculus OX=10090 GN=Acadsb PE=1 SV=1	null	null	Mouse_09-2020	null	[MS,MS:1001208,SEQUEST,]	2.05	1.795	null	null	0.02
PRT	Q9WU19	Hydroxyacid oxidase 1 OS=Mus musculus OX=10090 GN=Hao1 PE=1 SV=1	null	null	Mouse_09-2020	null	[MS,MS:1001208,SEQUEST,]	0.00	0.701	null	null	0.02
PRT	Q9EQG3	Sciellin OS=Mus musculus OX=10090 GN=Scel PE=1 SV=2	null	null	Mouse_09-2020	null	[MS,MS:1001208,SEQUEST,]	0.00	1.050	null	null	0.03
PRT	A0A2R8VHW9	Ras-related protein Rab-14 (Fragment) OS=Mus musculus OX=10090 GN=Rab14 PE=1 SV=1	null	null	Mouse_09-2020	null	[MS,MS:1001208,SEQUEST,]	2.99	2.312	null	null	0.18
PRT	Q6P542	ATP-binding cassette sub-family F member 1 OS=Mus musculus OX=10090 GN=Abcf1 PE=1 SV=1	null	null	Mouse_09-2020	null	[MS,MS:1001208,SEQUEST,]	2.76	3.350	null	null	0.01
PRT	Q9DCG6	Phenazine biosynthesis-like domain-containing protein 1 OS=Mus musculus OX=10090 GN=Pbld1 PE=1 SV=2	null	null	Mouse_09-2020	null	[MS,MS:1001208,SEQUEST,]	1.70	5.408	null	null	0.04
PRT	P35278	Ras-related protein Rab-5C OS=Mus musculus OX=10090 GN=Rab5c PE=1 SV=2	null	null	Mouse_09-2020	null	[MS,MS:1001208,SEQUEST,]	2.49	4.304	null	null	0.05
PRT	Q9WU79	Proline dehydrogenase 1, mitochondrial OS=Mus musculus OX=10090 GN=Prodh PE=1 SV=2	null	null	Mouse_09-2020	null	[MS,MS:1001208,SEQUEST,]	2.05	3.714	null	null	0.02
PRT	E9PVS5	MICOS complex subunit MIC60 (Fragment) OS=Mus musculus OX=10090 GN=Immt PE=1 SV=1	null	null	Mouse_09-2020	null	[MS,MS:1001208,SEQUEST,]	3.69	5.750	null	null	0.09
PRT	A0A571BEN2	Predicted gene 10130 OS=Mus musculus OX=10090 GN=Gm10130 PE=1 SV=1	null	null	Mouse_09-2020	null	[MS,MS:1001208,SEQUEST,]	0.00	0.576	null	null	0.09
PRT	H3BKR2	Guanine nucleotide-binding protein G(I)/G(S)/G(T) subunit beta-1 (Fragment) OS=Mus musculus OX=10090 GN=Gnb1 PE=1 SV=8	null	null	Mouse_09-2020	null	[MS,MS:1001208,SEQUEST,]	2.43	2.751	null	null	0.04
PRT	Q9Z0S1	3'(2'),5'-bisphosphate nucleotidase 1 OS=Mus musculus OX=10090 GN=Bpnt1 PE=1 SV=2	null	null	Mouse_09-2020	null	[MS,MS:1001208,SEQUEST,]	0.00	1.477	null	null	0.05
PRT	H3BJB6	T-complex protein 1 subunit theta (Fragment) OS=Mus musculus OX=10090 GN=Cct8 PE=1 SV=1	null	null	Mouse_09-2020	null	[MS,MS:1001208,SEQUEST,]	2.08	2.614	null	null	0.03
PRT	P46638	Ras-related protein Rab-11B OS=Mus musculus OX=10090 GN=Rab11b PE=1 SV=3	null	null	Mouse_09-2020	null	[MS,MS:1001208,SEQUEST,]	3.36	3.728	null	null	0.05
PRT	A0A0N4SWI4	Protein FAM136A OS=Mus musculus OX=10090 GN=Fam136a PE=1 SV=1	null	null	Mouse_09-2020	null	[MS,MS:1001208,SEQUEST,]	0.00	0.469	null	null	0.08
PRT	E9QMW9	Polypyrimidine tract-binding protein 1 OS=Mus musculus OX=10090 GN=Ptbp1 PE=1 SV=1	null	null	Mouse_09-2020	null	[MS,MS:1001208,SEQUEST,]	0.00	0.582	null	null	0.03
PRT	Q60866	Phosphotriesterase-related protein OS=Mus musculus OX=10090 GN=Pter PE=1 SV=1	null	null	Mouse_09-2020	null	[MS,MS:1001208,SEQUEST,]	4.03	5.129	null	null	0.05
PRT	P61514	60S ribosomal protein L37a OS=Mus musculus OX=10090 GN=Rpl37a PE=1 SV=2	null	null	Mouse_09-2020	null	[MS,MS:1001208,SEQUEST,]	0.00	1.251	null	null	0.12
PRT	Q8BWN8	Peroxisomal succinyl-coenzyme A thioesterase OS=Mus musculus OX=10090 GN=Acot4 PE=1 SV=1	null	null	Mouse_09-2020	null	[MS,MS:1001208,SEQUEST,]	1.70	0.859	null	null	0.02
PRT	A2ADH1	Dolichyl-diphosphooligosaccharide--protein glycosyltransferase subunit MAGT1 OS=Mus musculus OX=10090 GN=Magt1 PE=1 SV=1	null	null	Mouse_09-2020	null	[MS,MS:1001208,SEQUEST,]	0.00	1.279	null	null	0.04
PRT	Q91WD8	Solute carrier family 24 (Sodium/potassium/calcium exchanger), member 1 OS=Mus musculus OX=10090 GN=Slc24a1 PE=2 SV=1	null	null	Mouse_09-2020	null	[MS,MS:1001208,SEQUEST,]	0.00	0.382	null	null	0.04
PRT	Q9JIY7	N-acetyltransferase 8 OS=Mus musculus OX=10090 GN=Nat8 PE=1 SV=1	null	null	Mouse_09-2020	null	[MS,MS:1001208,SEQUEST,]	1.84	0.706	null	null	0.03
PRT	P08122	Collagen alpha-2(IV) chain OS=Mus musculus OX=10090 GN=Col4a2 PE=1 SV=4	null	null	Mouse_09-2020	null	[MS,MS:1001208,SEQUEST,]	0.00	0.500	null	null	0.01
PRT	P97328	Ketohexokinase OS=Mus musculus OX=10090 GN=Khk PE=1 SV=1	null	null	Mouse_09-2020	null	[MS,MS:1001208,SEQUEST,]	4.11	5.167	null	null	0.05
PRT	P63158	High mobility group protein B1 OS=Mus musculus OX=10090 GN=Hmgb1 PE=1 SV=2	null	null	Mouse_09-2020	null	[MS,MS:1001208,SEQUEST,]	0.00	1.751	null	null	0.09
PRT	Q8VDN2	Sodium/potassium-transporting ATPase subunit alpha-1 OS=Mus musculus OX=10090 GN=Atp1a1 PE=1 SV=1	null	null	Mouse_09-2020	null	[MS,MS:1001208,SEQUEST,]	0.00	1.012	null	null	0.01
PRT	P55050	Fatty acid-binding protein, intestinal OS=Mus musculus OX=10090 GN=Fabp2 PE=1 SV=2	null	null	Mouse_09-2020	null	[MS,MS:1001208,SEQUEST,]	4.69	5.521	null	null	0.11
PRT	Q8CGK3	Lon protease homolog, mitochondrial OS=Mus musculus OX=10090 GN=Lonp1 PE=1 SV=2	null	null	Mouse_09-2020	null	[MS,MS:1001208,SEQUEST,]	1.72	0.691	null	null	0.01
PRT	Q6ZWZ4	60S ribosomal protein L36 OS=Mus musculus OX=10090 GN=Rpl36 PE=1 SV=1	null	null	Mouse_09-2020	null	[MS,MS:1001208,SEQUEST,]	0.00	0.953	null	null	0.12
PRT	Q923D2	Flavin reductase (NADPH) OS=Mus musculus OX=10090 GN=Blvrb PE=1 SV=3	null	null	Mouse_09-2020	null	[MS,MS:1001208,SEQUEST,]	0.00	2.173	null	null	0.14
PRT	P46978	Dolichyl-diphosphooligosaccharide--protein glycosyltransferase subunit STT3A OS=Mus musculus OX=10090 GN=Stt3a PE=1 SV=1	null	null	Mouse_09-2020	null	[MS,MS:1001208,SEQUEST,]	0.00	2.225	null	null	0.02
PRT	H3BK03	Serum paraoxonase/arylesterase 1 (Fragment) OS=Mus musculus OX=10090 GN=Pon1 PE=1 SV=9	null	null	Mouse_09-2020	null	[MS,MS:1001208,SEQUEST,]	3.60	3.562	null	null	0.06
PRT	Q9WUR2	Enoyl-CoA delta isomerase 2 OS=Mus musculus OX=10090 GN=Eci2 PE=1 SV=2	null	null	Mouse_09-2020	null	[MS,MS:1001208,SEQUEST,]	0.00	1.961	null	null	0.05
PRT	Q91ZQ1	Cone cGMP-specific 3',5'-cyclic phosphodiesterase subunit alpha' OS=Mus musculus OX=10090 GN=Pde6c PE=2 SV=1	null	null	Mouse_09-2020	null	[MS,MS:1001208,SEQUEST,]	0.00	0.443	null	null	0.02
PRT	Q9DBL7	Bifunctional coenzyme A synthase OS=Mus musculus OX=10090 GN=Coasy PE=1 SV=2	null	null	Mouse_09-2020	null	[MS,MS:1001208,SEQUEST,]	3.55	4.203	null	null	0.02
PRT	P70699	Lysosomal alpha-glucosidase OS=Mus musculus OX=10090 GN=Gaa PE=1 SV=2	null	null	Mouse_09-2020	null	[MS,MS:1001208,SEQUEST,]	0.00	0.699	null	null	0.01
PRT	Q8CFA2	Aminomethyltransferase, mitochondrial OS=Mus musculus OX=10090 GN=Amt PE=1 SV=1	null	null	Mouse_09-2020	null	[MS,MS:1001208,SEQUEST,]	3.45	4.404	null	null	0.03
PRT	Q4FE56	Probable ubiquitin carboxyl-terminal hydrolase FAF-X OS=Mus musculus OX=10090 GN=Usp9x PE=1 SV=1	null	null	Mouse_09-2020	null	[MS,MS:1001208,SEQUEST,]	0.00	0.542	null	null	0.01
PRT	P47199	Quinone oxidoreductase OS=Mus musculus OX=10090 GN=Cryz PE=1 SV=1	null	null	Mouse_09-2020	null	[MS,MS:1001208,SEQUEST,]	4.39	8.064	null	null	0.05
PRT	E9Q9E1	Eukaryotic translation initiation factor 4 gamma 1 OS=Mus musculus OX=10090 GN=Eif4g1 PE=1 SV=1	null	null	Mouse_09-2020	null	[MS,MS:1001208,SEQUEST,]	2.33	2.658	null	null	0.01
PRT	A2A7I1	Zinc finger protein 978 (Fragment) OS=Mus musculus OX=10090 GN=Zfp978 PE=1 SV=8	null	null	Mouse_09-2020	null	[MS,MS:1001208,SEQUEST,]	0.00	3.250	null	null	0.04
PRT	P97461	40S ribosomal protein S5 OS=Mus musculus OX=10090 GN=Rps5 PE=1 SV=3	null	null	Mouse_09-2020	null	[MS,MS:1001208,SEQUEST,]	0.00	0.448	null	null	0.05
PRT	A0A1W2P869	GTP-binding protein SAR1a (Fragment) OS=Mus musculus OX=10090 GN=Sar1a PE=1 SV=1	null	null	Mouse_09-2020	null	[MS,MS:1001208,SEQUEST,]	2.77	5.843	null	null	0.12
PRT	Q9CX00	IST1 homolog OS=Mus musculus OX=10090 GN=Ist1 PE=1 SV=1	null	null	Mouse_09-2020	null	[MS,MS:1001208,SEQUEST,]	0.00	0.494	null	null	0.07
PRT	A0A498WGD8	Thioredoxin-like protein 1 OS=Mus musculus OX=10090 GN=Txnl1 PE=1 SV=1	null	null	Mouse_09-2020	null	[MS,MS:1001208,SEQUEST,]	1.97	2.196	null	null	0.02
PRT	G3UXQ7	Ras-related protein Rab-2B OS=Mus musculus OX=10090 GN=Rab2b PE=1 SV=1	null	null	Mouse_09-2020	null	[MS,MS:1001208,SEQUEST,]	2.19	0.865	null	null	0.18
PRT	P62274	40S ribosomal protein S29 OS=Mus musculus OX=10090 GN=Rps29 PE=1 SV=2	null	null	Mouse_09-2020	null	[MS,MS:1001208,SEQUEST,]	2.45	2.076	null	null	0.14
PRT	P62774	Myotrophin OS=Mus musculus OX=10090 GN=Mtpn PE=1 SV=2	null	null	Mouse_09-2020	null	[MS,MS:1001208,SEQUEST,]	4.76	6.663	null	null	0.17
PRT	P00920	Carbonic anhydrase 2 OS=Mus musculus OX=10090 GN=Ca2 PE=1 SV=4	null	null	Mouse_09-2020	null	[MS,MS:1001208,SEQUEST,]	0.00	0.895	null	null	0.06
PRT	A0A0N4SUW4	CCA tRNA nucleotidyltransferase 1, mitochondrial (Fragment) OS=Mus musculus OX=10090 GN=Trnt1 PE=1 SV=1	null	null	Mouse_09-2020	null	[MS,MS:1001208,SEQUEST,]	0.00	0.410	null	null	0.09
PRT	Q9JIF7	Coatomer subunit beta OS=Mus musculus OX=10090 GN=Copb1 PE=1 SV=1	null	null	Mouse_09-2020	null	[MS,MS:1001208,SEQUEST,]	0.00	2.394	null	null	0.02
PRT	Q8BWY3	Eukaryotic peptide chain release factor subunit 1 OS=Mus musculus OX=10090 GN=Etf1 PE=1 SV=4	null	null	Mouse_09-2020	null	[MS,MS:1001208,SEQUEST,]	2.73	2.008	null	null	0.02
PRT	P80316	T-complex protein 1 subunit epsilon OS=Mus musculus OX=10090 GN=Cct5 PE=1 SV=1	null	null	Mouse_09-2020	null	[MS,MS:1001208,SEQUEST,]	0.00	1.853	null	null	0.03
PRT	Q6P3A8	2-oxoisovalerate dehydrogenase subunit beta, mitochondrial OS=Mus musculus OX=10090 GN=Bckdhb PE=1 SV=2	null	null	Mouse_09-2020	null	[MS,MS:1001208,SEQUEST,]	3.80	3.399	null	null	0.05
PRT	Q9CR68	Cytochrome b-c1 complex subunit Rieske, mitochondrial OS=Mus musculus OX=10090 GN=Uqcrfs1 PE=1 SV=1	null	null	Mouse_09-2020	null	[MS,MS:1001208,SEQUEST,]	1.97	4.511	null	null	0.05
PRT	A0A2R8VHP2	Nicotinate phosphoribosyltransferase OS=Mus musculus OX=10090 GN=Naprt PE=1 SV=1	null	null	Mouse_09-2020	null	[MS,MS:1001208,SEQUEST,]	2.87	4.143	null	null	0.03
PRT	J3QMT0	Heterogeneous nuclear ribonucleoprotein F (Fragment) OS=Mus musculus OX=10090 GN=Hnrnpf PE=1 SV=8	null	null	Mouse_09-2020	null	[MS,MS:1001208,SEQUEST,]	0.00	1.950	null	null	0.08
PRT	D3YU15	Dimethylargininase OS=Mus musculus OX=10090 GN=Ddah1 PE=1 SV=1	null	null	Mouse_09-2020	null	[MS,MS:1001208,SEQUEST,]	0.00	2.546	null	null	0.09
PRT	Q3UHI0	Serine-rich coiled-coil domain-containing protein 2 OS=Mus musculus OX=10090 GN=Ccser2 PE=1 SV=1	null	null	Mouse_09-2020	null	[MS,MS:1001208,SEQUEST,]	0.00	0.417	null	null	0.02
PRT	A0A494BAF6	DNA damage-binding protein 1 (Fragment) OS=Mus musculus OX=10090 GN=Ddb1 PE=1 SV=1	null	null	Mouse_09-2020	null	[MS,MS:1001208,SEQUEST,]	2.99	1.166	null	null	0.02
PRT	A0A1Y7VLP0	ATP synthase subunit ATP5MPL, mitochondrial (Fragment) OS=Mus musculus OX=10090 GN=Atp5mpl PE=1 SV=1	null	null	Mouse_09-2020	null	[MS,MS:1001208,SEQUEST,]	2.75	1.482	null	null	0.14
PRT	Q00724	Retinol-binding protein 4 OS=Mus musculus OX=10090 GN=Rbp4 PE=1 SV=2	null	null	Mouse_09-2020	null	[MS,MS:1001208,SEQUEST,]	2.52	3.839	null	null	0.05
PRT	P61982	14-3-3 protein gamma OS=Mus musculus OX=10090 GN=Ywhag PE=1 SV=2	null	null	Mouse_09-2020	null	[MS,MS:1001208,SEQUEST,]	2.72	4.324	null	null	0.04
PRT	P46656	Adrenodoxin, mitochondrial OS=Mus musculus OX=10090 GN=Fdx1 PE=1 SV=1	null	null	Mouse_09-2020	null	[MS,MS:1001208,SEQUEST,]	2.06	1.977	null	null	0.09
PRT	P41105	60S ribosomal protein L28 OS=Mus musculus OX=10090 GN=Rpl28 PE=1 SV=2	null	null	Mouse_09-2020	null	[MS,MS:1001208,SEQUEST,]	2.72	4.431	null	null	0.08
PRT	Q99LP6	GrpE protein homolog 1, mitochondrial OS=Mus musculus OX=10090 GN=Grpel1 PE=1 SV=1	null	null	Mouse_09-2020	null	[MS,MS:1001208,SEQUEST,]	2.83	4.002	null	null	0.05
PRT	A2ARV5	Low-density lipoprotein receptor-related protein 2 OS=Mus musculus OX=10090 GN=Lrp2 PE=1 SV=1	null	null	Mouse_09-2020	null	[MS,MS:1001208,SEQUEST,]	0.00	1.021	null	null	0.02
PRT	P01867	Ig gamma-2B chain C region OS=Mus musculus OX=10090 GN=Igh-3 PE=1 SV=3	null	null	Mouse_09-2020	null	[MS,MS:1001208,SEQUEST,]	0.00	0.400	null	null	0.05
PRT	Q80XR6	Heterogeneous nuclear ribonucleoprotein A/B OS=Mus musculus OX=10090 GN=Hnrnpab PE=1 SV=1	null	null	Mouse_09-2020	null	[MS,MS:1001208,SEQUEST,]	2.58	1.180	null	null	0.03
PRT	Q3V172	Protein sel-1 homolog 2 OS=Mus musculus OX=10090 GN=Sel1l2 PE=2 SV=1	null	null	Mouse_09-2020	null	[MS,MS:1001208,SEQUEST,]	0.00	0.685	null	null	0.04
PRT	Q920A5	Retinoid-inducible serine carboxypeptidase OS=Mus musculus OX=10090 GN=Scpep1 PE=1 SV=2	null	null	Mouse_09-2020	null	[MS,MS:1001208,SEQUEST,]	4.74	6.135	null	null	0.03
PRT	O35386	Phytanoyl-CoA dioxygenase, peroxisomal OS=Mus musculus OX=10090 GN=Phyh PE=1 SV=1	null	null	Mouse_09-2020	null	[MS,MS:1001208,SEQUEST,]	2.60	2.347	null	null	0.05
PRT	A0A087WNX7	Snf2-related CREBBP activator protein OS=Mus musculus OX=10090 GN=Srcap PE=1 SV=1	null	null	Mouse_09-2020	null	[MS,MS:1001208,SEQUEST,]	0.00	0.533	null	null	0.01
PRT	P32067	Lupus La protein homolog OS=Mus musculus OX=10090 GN=Ssb PE=1 SV=1	null	null	Mouse_09-2020	null	[MS,MS:1001208,SEQUEST,]	0.00	0.627	null	null	0.03
PRT	P31725	Protein S100-A9 OS=Mus musculus OX=10090 GN=S100a9 PE=1 SV=3	null	null	Mouse_09-2020	null	[MS,MS:1001208,SEQUEST,]	2.05	1.136	null	null	0.12
PRT	Q8K010	5-oxoprolinase OS=Mus musculus OX=10090 GN=Oplah PE=1 SV=1	null	null	Mouse_09-2020	null	[MS,MS:1001208,SEQUEST,]	2.78	2.800	null	null	0.02
PRT	Q3TQG9	Zinc finger protein 607A OS=Mus musculus OX=10090 GN=Zfp607a PE=2 SV=1	null	null	Mouse_09-2020	null	[MS,MS:1001208,SEQUEST,]	0.00	0.390	null	null	0.05
PRT	Q80UU9	Membrane-associated progesterone receptor component 2 OS=Mus musculus OX=10090 GN=Pgrmc2 PE=1 SV=2	null	null	Mouse_09-2020	null	[MS,MS:1001208,SEQUEST,]	0.00	2.235	null	null	0.06
PRT	Q9CQ89	Protein CutA OS=Mus musculus OX=10090 GN=Cuta PE=1 SV=3	null	null	Mouse_09-2020	null	[MS,MS:1001208,SEQUEST,]	0.00	0.391	null	null	0.08
PRT	Q9WVJ2	26S proteasome non-ATPase regulatory subunit 13 OS=Mus musculus OX=10090 GN=Psmd13 PE=1 SV=1	null	null	Mouse_09-2020	null	[MS,MS:1001208,SEQUEST,]	0.00	1.673	null	null	0.03
PRT	Q8R0B4	TAR DNA-binding protein 43 OS=Mus musculus OX=10090 GN=Tardbp PE=1 SV=1	null	null	Mouse_09-2020	null	[MS,MS:1001208,SEQUEST,]	0.00	1.614	null	null	0.03
PRT	Q8CIE6	Coatomer subunit alpha OS=Mus musculus OX=10090 GN=Copa PE=1 SV=2	null	null	Mouse_09-2020	null	[MS,MS:1001208,SEQUEST,]	3.23	5.781	null	null	0.01
PRT	A2A4J1	Proteasome activator complex subunit 3 (Fragment) OS=Mus musculus OX=10090 GN=Psme3 PE=1 SV=1	null	null	Mouse_09-2020	null	[MS,MS:1001208,SEQUEST,]	2.02	2.873	null	null	0.04
PRT	E9PZF4	Nebulin-related-anchoring protein OS=Mus musculus OX=10090 GN=Nrap PE=1 SV=1	null	null	Mouse_09-2020	null	[MS,MS:1001208,SEQUEST,]	0.00	0.527	null	null	0.01
PRT	B5THE2	Maltase-glucoamylase OS=Mus musculus OX=10090 GN=Mgam PE=1 SV=1	null	null	Mouse_09-2020	null	[MS,MS:1001208,SEQUEST,]	1.75	1.947	null	null	0.01
PRT	B2C3G8	Signal transducer and activator of transcription OS=Mus musculus OX=10090 GN=Stat5a PE=1 SV=1	null	null	Mouse_09-2020	null	[MS,MS:1001208,SEQUEST,]	0.00	1.122	null	null	0.03
PRT	Q3U288	Zinc finger protein 710 OS=Mus musculus OX=10090 GN=Znf710 PE=2 SV=1	null	null	Mouse_09-2020	null	[MS,MS:1001208,SEQUEST,]	0.00	0.678	null	null	0.06
PRT	Q6P9R4-2	Isoform 3 of Rho guanine nucleotide exchange factor 18 OS=Mus musculus OX=10090 GN=Arhgef18	null	null	Mouse_09-2020	null	[MS,MS:1001208,SEQUEST,]	0.00	0.469	null	null	0.03
PRT	Q8R1U2	Cell growth regulator with EF hand domain protein 1 OS=Mus musculus OX=10090 GN=Cgref1 PE=1 SV=1	null	null	Mouse_09-2020	null	[MS,MS:1001208,SEQUEST,]	0.00	0.381	null	null	0.12
PRT	F6VNW5	GCS light chain (Fragment) OS=Mus musculus OX=10090 GN=Gclm PE=1 SV=1	null	null	Mouse_09-2020	null	[MS,MS:1001208,SEQUEST,]	3.28	6.677	null	null	0.08
PRT	D4PHA7	WSC domain-containing protein 2 OS=Mus musculus OX=10090 GN=Wscd2 PE=2 SV=1	null	null	Mouse_09-2020	null	[MS,MS:1001208,SEQUEST,]	0.00	0.462	null	null	0.02
PRT	F8WHX2	Copper homeostasis protein cutC homolog OS=Mus musculus OX=10090 GN=Cutc PE=1 SV=1	null	null	Mouse_09-2020	null	[MS,MS:1001208,SEQUEST,]	0.00	0.820	null	null	0.05
PRT	P62911	60S ribosomal protein L32 OS=Mus musculus OX=10090 GN=Rpl32 PE=1 SV=2	null	null	Mouse_09-2020	null	[MS,MS:1001208,SEQUEST,]	3.02	4.245	null	null	0.10
PRT	Q497V5	S1 RNA-binding domain-containing protein 1 OS=Mus musculus OX=10090 GN=Srbd1 PE=2 SV=3	null	null	Mouse_09-2020	null	[MS,MS:1001208,SEQUEST,]	0.00	0.351	null	null	0.02
PRT	P17665	Cytochrome c oxidase subunit 7C, mitochondrial OS=Mus musculus OX=10090 GN=Cox7c PE=1 SV=1	null	null	Mouse_09-2020	null	[MS,MS:1001208,SEQUEST,]	0.00	0.404	null	null	0.14
PRT	Q6PDS3	NAD(+) hydrolase SARM1 OS=Mus musculus OX=10090 GN=Sarm1 PE=1 SV=1	null	null	Mouse_09-2020	null	[MS,MS:1001208,SEQUEST,]	0.00	0.420	null	null	0.04
PRT	A2AN98	Protein transport protein SEC23 (Fragment) OS=Mus musculus OX=10090 GN=Sec23b PE=1 SV=1	null	null	Mouse_09-2020	null	[MS,MS:1001208,SEQUEST,]	3.24	3.184	null	null	0.08
PRT	Q99LE6	ATP-binding cassette sub-family F member 2 OS=Mus musculus OX=10090 GN=Abcf2 PE=1 SV=1	null	null	Mouse_09-2020	null	[MS,MS:1001208,SEQUEST,]	0.00	0.360	null	null	0.03
PRT	A0A2R8VHH6	Receptor-type tyrosine-protein phosphatase alpha (Fragment) OS=Mus musculus OX=10090 GN=Ptpra PE=1 SV=1	null	null	Mouse_09-2020	null	[MS,MS:1001208,SEQUEST,]	0.00	0.378	null	null	0.04
PRT	F6SX70	Talin-1 (Fragment) OS=Mus musculus OX=10090 GN=Tln1 PE=1 SV=1	null	null	Mouse_09-2020	null	[MS,MS:1001208,SEQUEST,]	3.18	3.903	null	null	0.04
PRT	Q8VEK0	Cell cycle control protein 50A OS=Mus musculus OX=10090 GN=Tmem30a PE=1 SV=1	null	null	Mouse_09-2020	null	[MS,MS:1001208,SEQUEST,]	0.00	0.562	null	null	0.03
PRT	Q8R001	Microtubule-associated protein RP/EB family member 2 OS=Mus musculus OX=10090 GN=Mapre2 PE=1 SV=1	null	null	Mouse_09-2020	null	[MS,MS:1001208,SEQUEST,]	0.00	0.735	null	null	0.08
PRT	A0A1L1SSF8	RIKEN cDNA 4931406C07 gene OS=Mus musculus OX=10090 GN=4931406C07Rik PE=1 SV=1	null	null	Mouse_09-2020	null	[MS,MS:1001208,SEQUEST,]	4.85	8.612	null	null	0.06
PRT	Q9D898	Actin-related protein 2/3 complex subunit 5-like protein OS=Mus musculus OX=10090 GN=Arpc5l PE=1 SV=1	null	null	Mouse_09-2020	null	[MS,MS:1001208,SEQUEST,]	2.36	2.953	null	null	0.08
PRT	A0A2R8VHD0	GDP-4-keto-6-deoxy-D-mannose-3,5-epimerase-4-reductase OS=Mus musculus OX=10090 GN=Tsta3 PE=1 SV=1	null	null	Mouse_09-2020	null	[MS,MS:1001208,SEQUEST,]	2.24	1.995	null	null	0.02
PRT	P20108	Thioredoxin-dependent peroxide reductase, mitochondrial OS=Mus musculus OX=10090 GN=Prdx3 PE=1 SV=1	null	null	Mouse_09-2020	null	[MS,MS:1001208,SEQUEST,]	3.16	3.541	null	null	0.05
PRT	A0A0G2JGT5	Eukaryotic translation initiation factor 4E (Fragment) OS=Mus musculus OX=10090 GN=Eif4e PE=1 SV=1	null	null	Mouse_09-2020	null	[MS,MS:1001208,SEQUEST,]	2.35	1.282	null	null	0.04
PRT	Q3UZZ6	Sulfotransferase 1 family member D1 OS=Mus musculus OX=10090 GN=Sult1d1 PE=1 SV=1	null	null	Mouse_09-2020	null	[MS,MS:1001208,SEQUEST,]	3.07	2.196	null	null	0.05
PRT	Q8BLF1	Neutral cholesterol ester hydrolase 1 OS=Mus musculus OX=10090 GN=Nceh1 PE=1 SV=1	null	null	Mouse_09-2020	null	[MS,MS:1001208,SEQUEST,]	0.00	0.401	null	null	0.07
PRT	A0A1W2P7Z3	Ubiquitin-conjugating enzyme E2 N OS=Mus musculus OX=10090 GN=Ube2n PE=1 SV=1	null	null	Mouse_09-2020	null	[MS,MS:1001208,SEQUEST,]	2.58	3.889	null	null	0.23
PRT	Q9WV54	Acid ceramidase OS=Mus musculus OX=10090 GN=Asah1 PE=1 SV=1	null	null	Mouse_09-2020	null	[MS,MS:1001208,SEQUEST,]	2.14	2.244	null	null	0.03
PRT	D3YXN0	AP-1 complex subunit sigma-1A (Fragment) OS=Mus musculus OX=10090 GN=Ap1s1 PE=1 SV=1	null	null	Mouse_09-2020	null	[MS,MS:1001208,SEQUEST,]	1.94	1.256	null	null	0.04
PRT	Q921G7	Electron transfer flavoprotein-ubiquinone oxidoreductase, mitochondrial OS=Mus musculus OX=10090 GN=Etfdh PE=1 SV=1	null	null	Mouse_09-2020	null	[MS,MS:1001208,SEQUEST,]	2.50	3.834	null	null	0.02
PRT	Q99L04	Dehydrogenase/reductase SDR family member 1 OS=Mus musculus OX=10090 GN=Dhrs1 PE=1 SV=1	null	null	Mouse_09-2020	null	[MS,MS:1001208,SEQUEST,]	4.01	4.067	null	null	0.08
PRT	P00493	Hypoxanthine-guanine phosphoribosyltransferase OS=Mus musculus OX=10090 GN=Hprt1 PE=1 SV=3	null	null	Mouse_09-2020	null	[MS,MS:1001208,SEQUEST,]	1.82	4.042	null	null	0.05
PRT	P09405	Nucleolin OS=Mus musculus OX=10090 GN=Ncl PE=1 SV=2	null	null	Mouse_09-2020	null	[MS,MS:1001208,SEQUEST,]	1.69	3.702	null	null	0.01
PRT	P38060	Hydroxymethylglutaryl-CoA lyase, mitochondrial OS=Mus musculus OX=10090 GN=Hmgcl PE=1 SV=2	null	null	Mouse_09-2020	null	[MS,MS:1001208,SEQUEST,]	4.24	7.940	null	null	0.06
PRT	Q5XG73	Acyl-CoA-binding domain-containing protein 5 OS=Mus musculus OX=10090 GN=Acbd5 PE=1 SV=1	null	null	Mouse_09-2020	null	[MS,MS:1001208,SEQUEST,]	3.09	3.969	null	null	0.02
PRT	A3KMP2	Tetratricopeptide repeat protein 38 OS=Mus musculus OX=10090 GN=Ttc38 PE=1 SV=2	null	null	Mouse_09-2020	null	[MS,MS:1001208,SEQUEST,]	2.26	2.335	null	null	0.03
PRT	P62334	26S proteasome regulatory subunit 10B OS=Mus musculus OX=10090 GN=Psmc6 PE=1 SV=1	null	null	Mouse_09-2020	null	[MS,MS:1001208,SEQUEST,]	0.00	1.531	null	null	0.03
PRT	P97855	Ras GTPase-activating protein-binding protein 1 OS=Mus musculus OX=10090 GN=G3bp1 PE=1 SV=1	null	null	Mouse_09-2020	null	[MS,MS:1001208,SEQUEST,]	2.00	4.384	null	null	0.03
PRT	Q61635	GTP-binding protein OS=Mus musculus OX=10090 GN=Ifi47 PE=1 SV=1	null	null	Mouse_09-2020	null	[MS,MS:1001208,SEQUEST,]	1.75	2.901	null	null	0.03
PRT	Q9QYC7	Vitamin K-dependent gamma-carboxylase OS=Mus musculus OX=10090 GN=Ggcx PE=1 SV=1	null	null	Mouse_09-2020	null	[MS,MS:1001208,SEQUEST,]	3.61	5.698	null	null	0.02
PRT	P62892	60S ribosomal protein L39 OS=Mus musculus OX=10090 GN=Rpl39 PE=1 SV=2	null	null	Mouse_09-2020	null	[MS,MS:1001208,SEQUEST,]	2.92	5.000	null	null	0.20
PRT	E9PUD2	Dynamin-1-like protein OS=Mus musculus OX=10090 GN=Dnm1l PE=1 SV=1	null	null	Mouse_09-2020	null	[MS,MS:1001208,SEQUEST,]	0.00	1.874	null	null	0.01
PRT	Q61189	Methylosome subunit pICln OS=Mus musculus OX=10090 GN=Clns1a PE=1 SV=1	null	null	Mouse_09-2020	null	[MS,MS:1001208,SEQUEST,]	0.00	0.332	null	null	0.13
PRT	P80315	T-complex protein 1 subunit delta OS=Mus musculus OX=10090 GN=Cct4 PE=1 SV=3	null	null	Mouse_09-2020	null	[MS,MS:1001208,SEQUEST,]	1.88	1.798	null	null	0.01
PRT	E9Q1K0	Sorting nexin-25 OS=Mus musculus OX=10090 GN=Snx25 PE=1 SV=1	null	null	Mouse_09-2020	null	[MS,MS:1001208,SEQUEST,]	0.00	0.320	null	null	0.02
PRT	D3YYS6	Monoglyceride lipase OS=Mus musculus OX=10090 GN=Mgll PE=1 SV=1	null	null	Mouse_09-2020	null	[MS,MS:1001208,SEQUEST,]	0.00	1.996	null	null	0.04
PRT	P12815	Programmed cell death protein 6 OS=Mus musculus OX=10090 GN=Pdcd6 PE=1 SV=2	null	null	Mouse_09-2020	null	[MS,MS:1001208,SEQUEST,]	2.49	3.043	null	null	0.05
PRT	Q8BM75	AT-rich interactive domain-containing protein 5B OS=Mus musculus OX=10090 GN=Arid5b PE=1 SV=3	null	null	Mouse_09-2020	null	[MS,MS:1001208,SEQUEST,]	0.00	0.645	null	null	0.02
PRT	Q9CZW5	Mitochondrial import receptor subunit TOM70 OS=Mus musculus OX=10090 GN=Tomm70 PE=1 SV=2	null	null	Mouse_09-2020	null	[MS,MS:1001208,SEQUEST,]	2.55	2.686	null	null	0.01
PRT	G3X972	Sec24-related gene family, member C (S. cerevisiae) OS=Mus musculus OX=10090 GN=Sec24c PE=1 SV=1	null	null	Mouse_09-2020	null	[MS,MS:1001208,SEQUEST,]	2.77	1.315	null	null	0.02
PRT	F7BWC1	Tyrosine--tRNA ligase, mitochondrial (Fragment) OS=Mus musculus OX=10090 GN=Yars2 PE=1 SV=8	null	null	Mouse_09-2020	null	[MS,MS:1001208,SEQUEST,]	3.01	5.041	null	null	0.10
PRT	Q9D172	Glutamine amidotransferase-like class 1 domain-containing protein 3A, mitochondrial OS=Mus musculus OX=10090 GN=Gatd3a PE=1 SV=1	null	null	Mouse_09-2020	null	[MS,MS:1001208,SEQUEST,]	5.15	7.739	null	null	0.09
PRT	P52825	Carnitine O-palmitoyltransferase 2, mitochondrial OS=Mus musculus OX=10090 GN=Cpt2 PE=1 SV=2	null	null	Mouse_09-2020	null	[MS,MS:1001208,SEQUEST,]	4.96	4.916	null	null	0.05
PRT	E0CZ26	Potassium channel tetramerisation domain-containing 18 OS=Mus musculus OX=10090 GN=Kctd18 PE=1 SV=1	null	null	Mouse_09-2020	null	[MS,MS:1001208,SEQUEST,]	0.00	0.508	null	null	0.03
PRT	Q8K2H4	Arf-GAP with coiled-coil, ANK repeat and PH domain-containing protein 1 OS=Mus musculus OX=10090 GN=Acap1 PE=1 SV=1	null	null	Mouse_09-2020	null	[MS,MS:1001208,SEQUEST,]	0.00	0.565	null	null	0.02
PRT	B2RXC6	DNA-directed RNA polymerase subunit OS=Mus musculus OX=10090 GN=Polr3a PE=1 SV=1	null	null	Mouse_09-2020	null	[MS,MS:1001208,SEQUEST,]	0.00	0.739	null	null	0.02
PRT	D3YWF6	Ubiquitinyl hydrolase 1 OS=Mus musculus OX=10090 GN=Otub1 PE=1 SV=1	null	null	Mouse_09-2020	null	[MS,MS:1001208,SEQUEST,]	0.00	1.704	null	null	0.06
PRT	A0A494BB38	Prostaglandin reductase-3 OS=Mus musculus OX=10090 GN=Zadh2 PE=1 SV=1	null	null	Mouse_09-2020	null	[MS,MS:1001208,SEQUEST,]	0.00	2.284	null	null	0.05
PRT	Q99PM0	Microfibril-associated glycoprotein 1 OS=Mus musculus OX=10090 GN=Mfap2 PE=1 SV=1	null	null	Mouse_09-2020	null	[MS,MS:1001208,SEQUEST,]	0.00	0.396	null	null	0.12
PRT	P57784	U2 small nuclear ribonucleoprotein A' OS=Mus musculus OX=10090 GN=Snrpa1 PE=1 SV=2	null	null	Mouse_09-2020	null	[MS,MS:1001208,SEQUEST,]	0.00	0.733	null	null	0.06
PRT	Q64521	Glycerol-3-phosphate dehydrogenase, mitochondrial OS=Mus musculus OX=10090 GN=Gpd2 PE=1 SV=2	null	null	Mouse_09-2020	null	[MS,MS:1001208,SEQUEST,]	2.83	3.146	null	null	0.01
PRT	A0A0J9YVF0	Metabotropic glutamate receptor 2 OS=Mus musculus OX=10090 GN=Grm2 PE=1 SV=1	null	null	Mouse_09-2020	null	[MS,MS:1001208,SEQUEST,]	0.00	0.799	null	null	0.01
PRT	P26150	3 beta-hydroxysteroid dehydrogenase/Delta 5-->4-isomerase type 3 OS=Mus musculus OX=10090 GN=Hsd3b3 PE=1 SV=3	null	null	Mouse_09-2020	null	[MS,MS:1001208,SEQUEST,]	3.30	5.872	null	null	0.06
PRT	G5E861	Sodium channel and clathrin linker 1 OS=Mus musculus OX=10090 GN=Sclt1 PE=1 SV=1	null	null	Mouse_09-2020	null	[MS,MS:1001208,SEQUEST,]	0.00	0.340	null	null	0.01
PRT	A0A3Q4EHJ0	Calmodulin OS=Mus musculus OX=10090 GN=Calm1 PE=1 SV=1	null	null	Mouse_09-2020	null	[MS,MS:1001208,SEQUEST,]	5.07	5.906	null	null	0.14
PRT	P19091	Androgen receptor OS=Mus musculus OX=10090 GN=Ar PE=1 SV=1	null	null	Mouse_09-2020	null	[MS,MS:1001208,SEQUEST,]	0.00	0.460	null	null	0.04
PRT	Q9CQ75	NADH dehydrogenase [ubiquinone] 1 alpha subcomplex subunit 2 OS=Mus musculus OX=10090 GN=Ndufa2 PE=1 SV=3	null	null	Mouse_09-2020	null	[MS,MS:1001208,SEQUEST,]	0.00	1.428	null	null	0.14
PRT	P84099	60S ribosomal protein L19 OS=Mus musculus OX=10090 GN=Rpl19 PE=1 SV=1	null	null	Mouse_09-2020	null	[MS,MS:1001208,SEQUEST,]	4.03	8.020	null	null	0.09

PSH	sequence	PSM_ID	accession	unique	database	database_version	search_engine	search_engine_score[1]	modifications	spectra_ref	retention_time	charge	exp_mass_to_charge	calc_mass_to_charge	pre	post	start	end
PSM	KYVLGNPLTPGINQGPQIDKEQHDKILDLIESGKK	-126_45017	P24549	1	Mouse_09-2020	null	[MS,MS:1001208,SEQUEST,]	2.6e-4	23-UNIMOD:213	ms_run[1]:scan=10121	3053.4	6	4427.17651	738.70079	K	G	329	364
PSM	KYVLGNPLTPGINQGPQIDKEQHDKILDLIESGKK	-126_45018	P24549	1	Mouse_09-2020	null	[MS,MS:1001208,SEQUEST,]	2.6e-4	21-UNIMOD:213	ms_run[1]:scan=10121	3053.4	6	4427.17651	738.70079	K	G	329	364
PSM	KYVLGNPLTPGINQGPQIDKEQHDKILDLIESGKK	-126_45019	P24549	1	Mouse_09-2020	null	[MS,MS:1001208,SEQUEST,]	2.6e-4	20-UNIMOD:213	ms_run[1]:scan=10121	3053.4	6	4427.17651	738.70079	K	G	329	364
PSM	KYVLGNPLTPGINQGPQIDKEQHDKILDLIESGKK	-126_45020	P24549	1	Mouse_09-2020	null	[MS,MS:1001208,SEQUEST,]	2.6e-4	19-UNIMOD:213	ms_run[1]:scan=10121	3053.4	6	4427.17651	738.70079	K	G	329	364
PSM	KYVLGNPLTPGINQGPQIDKEQHDKILDLIESGKK	-126_45015	P24549	1	Mouse_09-2020	null	[MS,MS:1001208,SEQUEST,]	2.6e-4	24-UNIMOD:213	ms_run[1]:scan=10121	3053.4	6	4427.17651	738.70079	K	G	329	364
PSM	KYVLGNPLTPGINQGPQIDKEQHDKILDLIESGKK	-126_45016	P24549	1	Mouse_09-2020	null	[MS,MS:1001208,SEQUEST,]	2.6e-4	25-UNIMOD:213	ms_run[1]:scan=10121	3053.4	6	4427.17651	738.70079	K	G	329	364
PSM	DFLAGGVAAAISKTAVAPIER	-126_59144	P51881	1	Mouse_09-2020	null	[MS,MS:1001208,SEQUEST,]	2.6e-4	12-UNIMOD:213	ms_run[1]:scan=12922	3836.5	3	2598.20560	866.73821	K	K	11	32
PSM	VVAGVAAALAHKYH	-126_26105	A8DUK4	1	Mouse_09-2020	null	[MS,MS:1001208,SEQUEST,]	6.3e-4	14-UNIMOD:213	ms_run[1]:scan=6529	2051.0	4	1947.85195	487.71831	K	0	134	148
PSM	GDNQSPIELHTKDIKHDPSLQPWSASYDPGSAK	-126_36515	P16015	1	Mouse_09-2020	null	[MS,MS:1001208,SEQUEST,]	2.6e-4	13-UNIMOD:213	ms_run[1]:scan=8504	2601.7	5	4159.81184	832.76723	K	I	25	58
PSM	GDNQSPIELHTKDIKHDPSLQPWSASYDPGSAK	-126_36516	P16015	1	Mouse_09-2020	null	[MS,MS:1001208,SEQUEST,]	2.6e-4	12-UNIMOD:213	ms_run[1]:scan=8504	2601.7	5	4159.81184	832.76723	K	I	25	58
PSM	GDNQSPIELHTKDIKHDPSLQPWSASYDPGSAK	-126_36517	P16015	1	Mouse_09-2020	null	[MS,MS:1001208,SEQUEST,]	2.6e-4	10-UNIMOD:213	ms_run[1]:scan=8504	2601.7	5	4159.81184	832.76723	K	I	25	58
PSM	GDNQSPIELHTKDIKHDPSLQPWSASYDPGSAK	-126_36514	P16015	1	Mouse_09-2020	null	[MS,MS:1001208,SEQUEST,]	2.6e-4	11-UNIMOD:213	ms_run[1]:scan=8504	2601.7	5	4159.81184	832.76723	K	I	25	58
PSM	DFLAGGVAAAISKTAVAPIER	-126_59143	P51881	1	Mouse_09-2020	null	[MS,MS:1001208,SEQUEST,]	2.6e-4	13-UNIMOD:213	ms_run[1]:scan=12922	3836.5	3	2598.20560	866.73821	K	K	11	32
PSM	SLEIQKPAVAPRHGLQSLGKVAIAR	-126_39099	Q7TSC1	1	Mouse_09-2020	null	[MS,MS:1001208,SEQUEST,]	5.4e-3	12-UNIMOD:213	ms_run[1]:scan=8995	2739.4	5	3180.62543	636.92740	K	M	30	55
PSM	GDNQSPIELHTKDIKHDPSLQPWSASYDPGSAK	-126_36521	P16015	1	Mouse_09-2020	null	[MS,MS:1001208,SEQUEST,]	2.6e-4	19-UNIMOD:213	ms_run[1]:scan=8504	2601.7	5	4159.81184	832.76723	K	I	25	58
PSM	GDNQSPIELHTKDIKHDPSLQPWSASYDPGSAK	-126_36520	P16015	1	Mouse_09-2020	null	[MS,MS:1001208,SEQUEST,]	2.6e-4	16-UNIMOD:213	ms_run[1]:scan=8504	2601.7	5	4159.81184	832.76723	K	I	25	58
PSM	GDNQSPIELHTKDIKHDPSLQPWSASYDPGSAK	-126_36519	P16015	1	Mouse_09-2020	null	[MS,MS:1001208,SEQUEST,]	2.6e-4	17-UNIMOD:213	ms_run[1]:scan=8504	2601.7	5	4159.81184	832.76723	K	I	25	58
PSM	GDNQSPIELHTKDIKHDPSLQPWSASYDPGSAK	-126_36518	P16015	1	Mouse_09-2020	null	[MS,MS:1001208,SEQUEST,]	2.6e-4	15-UNIMOD:213	ms_run[1]:scan=8504	2601.7	5	4159.81184	832.76723	K	I	25	58
PSM	VVAGVAAALAHKYH	-126_26106	A8DUK4	1	Mouse_09-2020	null	[MS,MS:1001208,SEQUEST,]	4.4e-4	13-UNIMOD:213	ms_run[1]:scan=6529	2051.0	4	1947.85195	487.71831	K	0	134	148
PSM	GDNQSPIELHTKDIKHDPSLQPWSASYDPGSAK	-126_36522	P16015	1	Mouse_09-2020	null	[MS,MS:1001208,SEQUEST,]	2.6e-4	8-UNIMOD:213	ms_run[1]:scan=8504	2601.7	5	4159.81184	832.76723	K	I	25	58
PSM	VLEQLTGQTPVFSKAR	-126_38882	Q9CXW4	1	Mouse_09-2020	null	[MS,MS:1001208,SEQUEST,]	2.6e-4	14-UNIMOD:213	ms_run[1]:scan=8956	2728.5	3	2315.04746	772.35381	K	T	39	55
PSM	VLDDLNKNIR	-126_25240	P70694	1	Mouse_09-2020	null	[MS,MS:1001208,SEQUEST,]	4.4e-4	7-UNIMOD:213	ms_run[1]:scan=6367	2005.9	3	1740.73606	580.91664	K	I	295	305
PSM	KYILGNPLNSGINQGPQIDKEQHNKILGLIESGKK	-126_41312	O35945	1	Mouse_09-2020	null	[MS,MS:1001208,SEQUEST,]	2.6e-4	35-UNIMOD:213	ms_run[1]:scan=9414	2856.4	6	4385.17394	731.70091	K	G	329	364
PSM	IVSQLLTLMDGLKQR	-126_47640	Q01853	1	Mouse_09-2020	null	[MS,MS:1001208,SEQUEST,]	2.6e-4	9-UNIMOD:35,13-UNIMOD:213	ms_run[1]:scan=10621	3192.7	3	2272.06107	758.01966	R	H	324	339
PSM	SLEIIGAPFSKGQPR	-126_42686	Q61176	1	Mouse_09-2020	null	[MS,MS:1001208,SEQUEST,]	2.6e-4	11-UNIMOD:213	ms_run[1]:scan=9679	2930.1	3	2140.94675	714.32033	K	G	7	22
PSM	AVIMGAPGSGKGTVSSR	-126_13015	Q9WTP7	1	Mouse_09-2020	null	[MS,MS:1001208,SEQUEST,]	2.6e-4	4-UNIMOD:35,11-UNIMOD:213	ms_run[1]:scan=4000	1344.2	3	2131.88852	711.30083	R	T	10	27
PSM	AVIMGAPGSGKGTVSSR	-126_13016	Q9WTP7	1	Mouse_09-2020	null	[MS,MS:1001208,SEQUEST,]	2.6e-4	4-UNIMOD:35,9-UNIMOD:213	ms_run[1]:scan=4000	1344.2	3	2131.88852	711.30083	R	T	10	27
PSM	TQSLPFPAPLTPLLACPTAVTNTVTTVTISTSPPKR	-126_49994	A0A087WNX7	1	Mouse_09-2020	null	[MS,MS:1001208,SEQUEST,]	2.0e-2	16-UNIMOD:4,3-UNIMOD:213	ms_run[1]:scan=11110	3329.0	5	4319.09071	864.62723	R	R	2855	2891
PSM	KYILGNPLNSGINQGPQIDKEQHNKILGLIESGKK	-126_41309	O35945	1	Mouse_09-2020	null	[MS,MS:1001208,SEQUEST,]	2.6e-4	34-UNIMOD:213	ms_run[1]:scan=9414	2856.4	6	4385.17394	731.70091	K	G	329	364
PSM	VLEQLTGQTPVFSKAR	-126_38883	Q9CXW4	1	Mouse_09-2020	null	[MS,MS:1001208,SEQUEST,]	2.6e-4	13-UNIMOD:213	ms_run[1]:scan=8956	2728.5	3	2315.04746	772.35381	K	T	39	55
PSM	GQVEAKRASLEPEQEAGHQTEGKVDTLSPEEEAR	-126_27099	Q8R1U2	1	Mouse_09-2020	null	[MS,MS:1001208,SEQUEST,]	3.6e-2	20-UNIMOD:213	ms_run[1]:scan=6731	2107.3	4	4246.86196	1062.46950	R	Q	190	224
PSM	AILNYIASKYNLYGK	-126_52464	P30115	1	Mouse_09-2020	null	[MS,MS:1001208,SEQUEST,]	2.6e-4	9-UNIMOD:213	ms_run[1]:scan=11610	3468.9	3	2272.01017	758.00775	K	M	70	85
PSM	TYFPHFDVSHGSAQVKGHGK	-126_20585	Q91VB8	1	Mouse_09-2020	null	[MS,MS:1001208,SEQUEST,]	2.6e-4	18-UNIMOD:213	ms_run[1]:scan=5463	1752.8	5	2740.13227	548.83265	K	V	42	62
PSM	KYILGNPLNSGINQGPQIDKEQHNKILGLIESGKK	-126_41311	O35945	1	Mouse_09-2020	null	[MS,MS:1001208,SEQUEST,]	2.6e-4	32-UNIMOD:213	ms_run[1]:scan=9414	2856.4	6	4385.17394	731.70091	K	G	329	364
PSM	KYILGNPLNSGINQGPQIDKEQHNKILGLIESGKK	-126_41313	O35945	1	Mouse_09-2020	null	[MS,MS:1001208,SEQUEST,]	2.6e-4	25-UNIMOD:213	ms_run[1]:scan=9414	2856.4	6	4385.17394	731.70091	K	G	329	364
PSM	TYFPHFDVSHGSAQVKGHGK	-126_20587	Q91VB8	1	Mouse_09-2020	null	[MS,MS:1001208,SEQUEST,]	4.4e-4	20-UNIMOD:213	ms_run[1]:scan=5463	1752.8	5	2740.13227	548.83265	K	V	42	62
PSM	LKPAFKDGGSTTAGNSSQVSDGAAAVLLAR	-126_39890	Q8VCH0	0	Mouse_09-2020	null	[MS,MS:1001208,SEQUEST,]	2.6e-4	17-UNIMOD:213	ms_run[1]:scan=9149	2782.5	4	3430.56875	858.39735	K	S	260	290
PSM	LKPAFKDGGSTTAGNSSQVSDGAAAVLLAR	-126_39890	Q921H8	0	Mouse_09-2020	null	[MS,MS:1001208,SEQUEST,]	2.6e-4	17-UNIMOD:213	ms_run[1]:scan=9149	2782.5	4	3430.56875	858.39735	K	S	260	290
PSM	IALGIPLPEIKNVVSGK	-126_58445	Q8C196	1	Mouse_09-2020	null	[MS,MS:1001208,SEQUEST,]	2.6e-4	9-UNIMOD:213	ms_run[1]:scan=12774	3794.9	3	2289.13108	763.71457	K	S	741	758
PSM	IALGIPLPEIKNVVSGK	-126_58446	Q8C196	1	Mouse_09-2020	null	[MS,MS:1001208,SEQUEST,]	2.6e-4	11-UNIMOD:213	ms_run[1]:scan=12774	3794.9	3	2289.13108	763.71457	K	S	741	758
PSM	SLEIQKPAVAPRHGLQSLGKVAIAR	-126_39098	Q7TSC1	1	Mouse_09-2020	null	[MS,MS:1001208,SEQUEST,]	8.4e-3	13-UNIMOD:213	ms_run[1]:scan=8995	2739.4	5	3180.62543	636.92740	K	M	30	55
PSM	KYILGNPLNSGINQGPQIDKEQHNKILGLIESGKK	-126_41310	O35945	1	Mouse_09-2020	null	[MS,MS:1001208,SEQUEST,]	2.6e-4	31-UNIMOD:213	ms_run[1]:scan=9414	2856.4	6	4385.17394	731.70091	K	G	329	364
PSM	AANEAGYFNEEMAPIEVKTK	-126_35632	Q8BWT1	1	Mouse_09-2020	null	[MS,MS:1001208,SEQUEST,]	2.6e-4	12-UNIMOD:35,20-UNIMOD:213	ms_run[1]:scan=8340	2556.0	3	2769.12027	923.70988	K	G	192	212
PSM	AALQELLSKGLIK	-126_54352	A0A1L1SQA8	1	Mouse_09-2020	null	[MS,MS:1001208,SEQUEST,]	2.6e-4	9-UNIMOD:213	ms_run[1]:scan=11969	3569.0	3	1924.91947	642.31088	R	V	54	67
PSM	TYFPHFDVSHGSAQVKGHGK	-126_20586	Q91VB8	1	Mouse_09-2020	null	[MS,MS:1001208,SEQUEST,]	2.6e-4	16-UNIMOD:213	ms_run[1]:scan=5463	1752.8	5	2740.13227	548.83265	K	V	42	62
PSM	GAAQNIIPASTGAAKAVGK	-126_27496	A0A1D5RLD8	1	Mouse_09-2020	null	[MS,MS:1001208,SEQUEST,]	2.6e-4	15-UNIMOD:213	ms_run[1]:scan=6811	2129.6	3	2266.02610	756.01367	R	I	199	218
PSM	NDYVKALPGHLKPFETLLSQNQGGK	-126_48484	P19157	1	Mouse_09-2020	null	[MS,MS:1001208,SEQUEST,]	2.6e-4	5-UNIMOD:213	ms_run[1]:scan=10798	3242.0	4	3295.51845	824.63507	K	F	117	142
PSM	AIGLPEDLIQKGKDIKGVSEIVHEGK	-126_44524	P12710	1	Mouse_09-2020	null	[MS,MS:1001208,SEQUEST,]	4.4e-4	14-UNIMOD:213	ms_run[1]:scan=10024	3026.3	5	3314.60920	663.72721	K	I	21	47
PSM	AIGLPEDLIQKGKDIKGVSEIVHEGK	-126_44523	P12710	1	Mouse_09-2020	null	[MS,MS:1001208,SEQUEST,]	4.4e-4	13-UNIMOD:213	ms_run[1]:scan=10024	3026.3	5	3314.60920	663.72721	K	I	21	47
PSM	AIGLPEDLIQKGKDIKGVSEIVHEGK	-126_44521	P12710	1	Mouse_09-2020	null	[MS,MS:1001208,SEQUEST,]	4.4e-4	11-UNIMOD:213	ms_run[1]:scan=10024	3026.3	5	3314.60920	663.72721	K	I	21	47
PSM	ILESDRKEPLFGISTGNIITGLAAGAK	-126_55933	Q8C196	1	Mouse_09-2020	null	[MS,MS:1001208,SEQUEST,]	2.6e-4	3-UNIMOD:213	ms_run[1]:scan=12271	3654.4	4	3312.59487	828.90328	K	Y	281	308
PSM	LKPAFKDGGSTTAGNSSQVSDGAAAVLLAR	-126_39888	Q8VCH0	0	Mouse_09-2020	null	[MS,MS:1001208,SEQUEST,]	2.6e-4	12-UNIMOD:213	ms_run[1]:scan=9149	2782.5	4	3430.56875	858.39735	K	S	260	290
PSM	LKPAFKDGGSTTAGNSSQVSDGAAAVLLAR	-126_39888	Q921H8	0	Mouse_09-2020	null	[MS,MS:1001208,SEQUEST,]	2.6e-4	12-UNIMOD:213	ms_run[1]:scan=9149	2782.5	4	3430.56875	858.39735	K	S	260	290
PSM	LKPAFKDGGSTTAGNSSQVSDGAAAVLLAR	-126_39889	Q8VCH0	0	Mouse_09-2020	null	[MS,MS:1001208,SEQUEST,]	2.6e-4	16-UNIMOD:213	ms_run[1]:scan=9149	2782.5	4	3430.56875	858.39735	K	S	260	290
PSM	LKPAFKDGGSTTAGNSSQVSDGAAAVLLAR	-126_39889	Q921H8	0	Mouse_09-2020	null	[MS,MS:1001208,SEQUEST,]	2.6e-4	16-UNIMOD:213	ms_run[1]:scan=9149	2782.5	4	3430.56875	858.39735	K	S	260	290
PSM	LKPAFKDGGSTTAGNSSQVSDGAAAVLLAR	-126_39886	Q8VCH0	0	Mouse_09-2020	null	[MS,MS:1001208,SEQUEST,]	2.6e-4	11-UNIMOD:213	ms_run[1]:scan=9149	2782.5	4	3430.56875	858.39735	K	S	260	290
PSM	LKPAFKDGGSTTAGNSSQVSDGAAAVLLAR	-126_39886	Q921H8	0	Mouse_09-2020	null	[MS,MS:1001208,SEQUEST,]	2.6e-4	11-UNIMOD:213	ms_run[1]:scan=9149	2782.5	4	3430.56875	858.39735	K	S	260	290
PSM	LKPAFKDGGSTTAGNSSQVSDGAAAVLLAR	-126_39887	Q8VCH0	0	Mouse_09-2020	null	[MS,MS:1001208,SEQUEST,]	2.6e-4	10-UNIMOD:213	ms_run[1]:scan=9149	2782.5	4	3430.56875	858.39735	K	S	260	290
PSM	LKPAFKDGGSTTAGNSSQVSDGAAAVLLAR	-126_39887	Q921H8	0	Mouse_09-2020	null	[MS,MS:1001208,SEQUEST,]	2.6e-4	10-UNIMOD:213	ms_run[1]:scan=9149	2782.5	4	3430.56875	858.39735	K	S	260	290
PSM	ILESDRKEPLFGISTGNIITGLAAGAK	-126_55929	Q8C196	1	Mouse_09-2020	null	[MS,MS:1001208,SEQUEST,]	2.6e-4	7-UNIMOD:213	ms_run[1]:scan=12271	3654.4	4	3312.59487	828.90328	K	Y	281	308
PSM	ILESDRKEPLFGISTGNIITGLAAGAK	-126_55928	Q8C196	1	Mouse_09-2020	null	[MS,MS:1001208,SEQUEST,]	2.6e-4	8-UNIMOD:213	ms_run[1]:scan=12271	3654.4	4	3312.59487	828.90328	K	Y	281	308
PSM	AIGLPEDLIQKGKDIKGVSEIVHEGK	-126_43279	P12710	1	Mouse_09-2020	null	[MS,MS:1001208,SEQUEST,]	2.6e-4	6-UNIMOD:213	ms_run[1]:scan=9794	2962.1	5	3314.61286	663.72721	K	I	21	47
PSM	ILESDRKEPLFGISTGNIITGLAAGAK	-126_55930	Q8C196	1	Mouse_09-2020	null	[MS,MS:1001208,SEQUEST,]	2.6e-4	5-UNIMOD:213	ms_run[1]:scan=12271	3654.4	4	3312.59487	828.90328	K	Y	281	308
PSM	ILESDRKEPLFGISTGNIITGLAAGAK	-126_55932	Q8C196	1	Mouse_09-2020	null	[MS,MS:1001208,SEQUEST,]	2.6e-4	4-UNIMOD:213	ms_run[1]:scan=12271	3654.4	4	3312.59487	828.90328	K	Y	281	308
PSM	VLQATVVAVGSGGKGK	-126_22282	Q64433	1	Mouse_09-2020	null	[MS,MS:1001208,SEQUEST,]	2.6e-4	14-UNIMOD:213	ms_run[1]:scan=5801	1847.3	3	2011.92606	671.31317	K	G	41	57
PSM	AANEAGYFNEEMAPIEVKTK	-126_35631	Q8BWT1	1	Mouse_09-2020	null	[MS,MS:1001208,SEQUEST,]	2.6e-4	12-UNIMOD:35,18-UNIMOD:213	ms_run[1]:scan=8340	2556.0	3	2769.12027	923.70988	K	G	192	212
PSM	AIGLPEDLIQKGKDIKGVSEIVHEGK	-126_44525	P12710	1	Mouse_09-2020	null	[MS,MS:1001208,SEQUEST,]	4.4e-4	6-UNIMOD:213	ms_run[1]:scan=10024	3026.3	5	3314.60920	663.72721	K	I	21	47
PSM	AIGLPEDLIQKGKDIKGVSEIVHEGK	-126_44522	P12710	1	Mouse_09-2020	null	[MS,MS:1001208,SEQUEST,]	4.4e-4	7-UNIMOD:213	ms_run[1]:scan=10024	3026.3	5	3314.60920	663.72721	K	I	21	47
PSM	ANLVFKEIEK	-126_34705	P32020	1	Mouse_09-2020	null	[MS,MS:1001208,SEQUEST,]	2.6e-4	6-UNIMOD:213	ms_run[1]:scan=8174	2509.7	3	1731.73917	577.91787	K	L	433	443
PSM	ILESDRKEPLFGISTGNIITGLAAGAK	-126_55931	Q8C196	1	Mouse_09-2020	null	[MS,MS:1001208,SEQUEST,]	2.6e-4	6-UNIMOD:213	ms_run[1]:scan=12271	3654.4	4	3312.59487	828.90328	K	Y	281	308
PSM	AIGLPEDLIQKGKDIKGVSEIVHEGK	-126_43278	P12710	1	Mouse_09-2020	null	[MS,MS:1001208,SEQUEST,]	2.6e-4	7-UNIMOD:213	ms_run[1]:scan=9794	2962.1	5	3314.61286	663.72721	K	I	21	47
PSM	AANEAGYFNEEMAPIEVKTK	-126_35633	Q8BWT1	1	Mouse_09-2020	null	[MS,MS:1001208,SEQUEST,]	2.6e-4	12-UNIMOD:35,19-UNIMOD:213	ms_run[1]:scan=8340	2556.0	3	2769.12027	923.70988	K	G	192	212
PSM	AALQELLSKGLIK	-126_54353	A0A1L1SQA8	1	Mouse_09-2020	null	[MS,MS:1001208,SEQUEST,]	2.6e-4	8-UNIMOD:213	ms_run[1]:scan=11969	3569.0	3	1924.91947	642.31088	R	V	54	67
PSM	FAVLQTYGDTTHTLVEKINYTGR	-126_48763	P49429	1	Mouse_09-2020	null	[MS,MS:1001208,SEQUEST,]	2.6e-4	16-UNIMOD:213	ms_run[1]:scan=10853	3257.3	4	3168.40908	792.85733	K	L	133	156
PSM	FAVLQTYGDTTHTLVEKINYTGR	-126_48764	P49429	1	Mouse_09-2020	null	[MS,MS:1001208,SEQUEST,]	2.6e-4	17-UNIMOD:213	ms_run[1]:scan=10853	3257.3	4	3168.40908	792.85733	K	L	133	156
PSM	ANPIQGFSAKWDYDKNEWKK	-126_36384	P19783	1	Mouse_09-2020	null	[MS,MS:1001208,SEQUEST,]	6.3e-4	10-UNIMOD:213	ms_run[1]:scan=8480	2595.0	4	2966.25722	742.31911	K	0	150	170
PSM	GLYPAPLKIIDAVK	-126_57262	Q8BMS1	1	Mouse_09-2020	null	[MS,MS:1001208,SEQUEST,]	2.6e-4	8-UNIMOD:213	ms_run[1]:scan=12534	3727.9	3	2038.96762	680.32653	K	G	296	310
PSM	DASPGSPLEKLVSSVSDLPK	-126_61271	P54869	1	Mouse_09-2020	null	[MS,MS:1001208,SEQUEST,]	2.6e-4	10-UNIMOD:213	ms_run[1]:scan=13441	3987.6	3	2567.13846	856.38198	K	L	428	448
PSM	ALQASALAAWGGKAANK	-126_35505	Q91Y97	1	Mouse_09-2020	null	[MS,MS:1001208,SEQUEST,]	2.6e-4	13-UNIMOD:213	ms_run[1]:scan=8321	2550.6	3	2168.95401	723.65571	R	A	305	322
PSM	YIATPIFSKMAHWSNK	-126_32778	P10649	1	Mouse_09-2020	null	[MS,MS:1001208,SEQUEST,]	2.6e-4	10-UNIMOD:35,8-UNIMOD:213	ms_run[1]:scan=7812	2408.8	4	2451.02431	613.51146	R	0	203	219
PSM	LKPAFKDGGSTTAGNSSQVSDGAAAVLLAR	-126_39885	Q8VCH0	0	Mouse_09-2020	null	[MS,MS:1001208,SEQUEST,]	2.6e-4	2-UNIMOD:213	ms_run[1]:scan=9149	2782.5	4	3430.56875	858.39735	K	S	260	290
PSM	LKPAFKDGGSTTAGNSSQVSDGAAAVLLAR	-126_39885	Q921H8	0	Mouse_09-2020	null	[MS,MS:1001208,SEQUEST,]	2.6e-4	2-UNIMOD:213	ms_run[1]:scan=9149	2782.5	4	3430.56875	858.39735	K	S	260	290
PSM	YIATPIFSKMAHWSNK	-126_32779	P10649	1	Mouse_09-2020	null	[MS,MS:1001208,SEQUEST,]	2.6e-4	10-UNIMOD:35,9-UNIMOD:213	ms_run[1]:scan=7812	2408.8	4	2451.02431	613.51146	R	0	203	219
PSM	VVAGVAAALAHKYH	-126_25963	A8DUK4	1	Mouse_09-2020	null	[MS,MS:1001208,SEQUEST,]	2.6e-4	11-UNIMOD:213	ms_run[1]:scan=6501	2043.2	3	1947.85050	649.95532	K	0	134	148
PSM	IIAVDINKDKFAKAK	-126_20958	P00329	1	Mouse_09-2020	null	[MS,MS:1001208,SEQUEST,]	4.4e-4	13-UNIMOD:213	ms_run[1]:scan=5542	1774.7	4	2215.05556	554.51945	R	L	220	235
PSM	LLEPVLLLGKER	-126_53538	P14131	1	Mouse_09-2020	null	[MS,MS:1001208,SEQUEST,]	4.4e-4	10-UNIMOD:213	ms_run[1]:scan=11808	3524.1	3	1920.92228	640.97924	K	A	51	63
PSM	LKPAFKDGGSTTAGNSSQVSDGAAAVLLAR	-126_39884	Q8VCH0	0	Mouse_09-2020	null	[MS,MS:1001208,SEQUEST,]	2.6e-4	7-UNIMOD:213	ms_run[1]:scan=9149	2782.5	4	3430.56875	858.39735	K	S	260	290
PSM	LKPAFKDGGSTTAGNSSQVSDGAAAVLLAR	-126_39884	Q921H8	0	Mouse_09-2020	null	[MS,MS:1001208,SEQUEST,]	2.6e-4	7-UNIMOD:213	ms_run[1]:scan=9149	2782.5	4	3430.56875	858.39735	K	S	260	290
PSM	LKPAFKDGGSTTAGNSSQVSDGAAAVLLAR	-126_39883	Q8VCH0	0	Mouse_09-2020	null	[MS,MS:1001208,SEQUEST,]	2.6e-4	6-UNIMOD:213	ms_run[1]:scan=9149	2782.5	4	3430.56875	858.39735	K	S	260	290
PSM	LKPAFKDGGSTTAGNSSQVSDGAAAVLLAR	-126_39883	Q921H8	0	Mouse_09-2020	null	[MS,MS:1001208,SEQUEST,]	2.6e-4	6-UNIMOD:213	ms_run[1]:scan=9149	2782.5	4	3430.56875	858.39735	K	S	260	290
PSM	AAVSGLWGKVNADEVGGEALGR	-126_50099	A8DUK4	1	Mouse_09-2020	null	[MS,MS:1001208,SEQUEST,]	2.6e-4	9-UNIMOD:213	ms_run[1]:scan=11130	3334.6	3	2697.17813	899.72837	K	L	10	32
PSM	KVADALANAAGHLDDLPGALSALSDLHAHKLR	-126_53261	Q91VB8	1	Mouse_09-2020	null	[MS,MS:1001208,SEQUEST,]	2.6e-4	1-UNIMOD:213	ms_run[1]:scan=11757	3509.9	6	3801.81494	634.47455	K	D	62	94
PSM	SLEIQKPAVAPRHGLQSLGKVAIAR	-126_39095	Q7TSC1	1	Mouse_09-2020	null	[MS,MS:1001208,SEQUEST,]	1.2e-2	17-UNIMOD:213	ms_run[1]:scan=8995	2739.4	5	3180.62543	636.92740	K	M	30	55
PSM	VVAGVAAALAHKYH	-126_25962	A8DUK4	1	Mouse_09-2020	null	[MS,MS:1001208,SEQUEST,]	2.6e-4	14-UNIMOD:213	ms_run[1]:scan=6501	2043.2	3	1947.85050	649.95532	K	0	134	148
PSM	LVTGWVKPIIIGR	-126_53051	O88844	1	Mouse_09-2020	null	[MS,MS:1001208,SEQUEST,]	2.6e-4	7-UNIMOD:213	ms_run[1]:scan=11717	3498.7	3	1992.97245	664.99511	R	A	120	133
PSM	SLEIIGAPFSKGQPR	-126_42685	Q61176	1	Mouse_09-2020	null	[MS,MS:1001208,SEQUEST,]	2.6e-4	10-UNIMOD:213	ms_run[1]:scan=9679	2930.1	3	2140.94675	714.32033	K	G	7	22
PSM	GTTITSVLPKPALVASRVEVSK	-126_45946	Q8C196	1	Mouse_09-2020	null	[MS,MS:1001208,SEQUEST,]	2.6e-4	10-UNIMOD:213	ms_run[1]:scan=10298	3102.7	4	2794.37783	699.35015	K	L	403	425
PSM	NFSLTKSSVRIGQLMHYDYSSHKYVFSISNNFR	-126_51815	Q64689	1	Mouse_09-2020	null	[MS,MS:1001208,SEQUEST,]	1.2e-2	22-UNIMOD:213	ms_run[1]:scan=11481	3432.8	5	4467.02100	894.20689	K	L	113	146
PSM	TEQGPQVDETQFKKILGYIK	-126_53465	P47738	1	Mouse_09-2020	null	[MS,MS:1001208,SEQUEST,]	4.4e-4	18-UNIMOD:213	ms_run[1]:scan=11796	3520.7	4	2863.29629	716.57923	R	G	358	378
PSM	ANPIQGFSAKWDYDKNEWKK	-126_36385	P19783	1	Mouse_09-2020	null	[MS,MS:1001208,SEQUEST,]	1.0e-3	8-UNIMOD:213	ms_run[1]:scan=8480	2595.0	4	2966.25722	742.31911	K	0	150	170
PSM	TVDNFVALATGEKGFGYK	-126_53941	P24369	1	Mouse_09-2020	null	[MS,MS:1001208,SEQUEST,]	2.6e-4	13-UNIMOD:213	ms_run[1]:scan=11889	3546.6	3	2458.03836	820.01697	K	S	72	90
PSM	LFAEAVQKSR	-126_18594	Q8C196	1	Mouse_09-2020	null	[MS,MS:1001208,SEQUEST,]	4.4e-4	8-UNIMOD:213	ms_run[1]:scan=5074	1644.3	3	1689.70346	563.90597	K	V	1472	1482
PSM	AQASAPAQAPKGAQAPK	-126_7089	P47915	1	Mouse_09-2020	null	[MS,MS:1001208,SEQUEST,]	2.6e-4	11-UNIMOD:213	ms_run[1]:scan=2885	1031.5	3	2132.92014	711.64358	K	A	135	152
PSM	VVAGVAAALAHKYH	-126_25964	A8DUK4	1	Mouse_09-2020	null	[MS,MS:1001208,SEQUEST,]	2.6e-4	13-UNIMOD:213	ms_run[1]:scan=6501	2043.2	3	1947.85050	649.95532	K	0	134	148
PSM	ANPIQGFSAKWDYDKNEWKK	-126_36386	P19783	1	Mouse_09-2020	null	[MS,MS:1001208,SEQUEST,]	1.0e-3	12-UNIMOD:213	ms_run[1]:scan=8480	2595.0	4	2966.25722	742.31911	K	0	150	170
PSM	EITALAPSTMKIK	-126_26032	P60710	0	Mouse_09-2020	null	[MS,MS:1001208,SEQUEST,]	2.6e-4	10-UNIMOD:35,9-UNIMOD:213	ms_run[1]:scan=6515	2047.1	3	1959.85453	653.95600	K	I	316	329
PSM	EITALAPSTMKIK	-126_26032	P68134	0	Mouse_09-2020	null	[MS,MS:1001208,SEQUEST,]	2.6e-4	10-UNIMOD:35,9-UNIMOD:213	ms_run[1]:scan=6515	2047.1	3	1959.85453	653.95600	K	I	318	331
PSM	TQDPAKAPNSPDVLEIEFKKGVPVK	-126_37661	P16460	1	Mouse_09-2020	null	[MS,MS:1001208,SEQUEST,]	2.6e-4	12-UNIMOD:213	ms_run[1]:scan=8710	2659.0	4	3248.52700	812.88736	K	T	210	235
PSM	FLPGFEAPTYKDTLLPKLPR	-126_55140	P49429	1	Mouse_09-2020	null	[MS,MS:1001208,SEQUEST,]	4.4e-4	10-UNIMOD:213	ms_run[1]:scan=12121	3612.6	4	2844.34414	711.84069	R	N	156	176
PSM	GTTITSVLPKPALVASR	-126_47478	Q8C196	1	Mouse_09-2020	null	[MS,MS:1001208,SEQUEST,]	2.6e-4	10-UNIMOD:213	ms_run[1]:scan=10589	3183.7	3	2252.07254	751.36230	K	E	403	420
PSM	HQKVVEIAPATHLDPQLR	-126_26869	G5E8R3	1	Mouse_09-2020	null	[MS,MS:1001208,SEQUEST,]	2.0e-3	3-UNIMOD:213	ms_run[1]:scan=6687	2095.1	4	2593.19619	649.05446	R	R	271	289
PSM	YSQVLANGLDNKLREDLER	-126_42341	P62270	1	Mouse_09-2020	null	[MS,MS:1001208,SEQUEST,]	2.6e-4	14-UNIMOD:213	ms_run[1]:scan=9612	2911.5	4	2774.21767	694.31002	K	K	95	114
PSM	FLPGFEAPTYKDTLLPKLPR	-126_55139	P49429	1	Mouse_09-2020	null	[MS,MS:1001208,SEQUEST,]	6.3e-4	13-UNIMOD:213	ms_run[1]:scan=12121	3612.6	4	2844.34414	711.84069	R	N	156	176
PSM	GKDIKGVSEIVHEGK	-126_15677	P12710	1	Mouse_09-2020	null	[MS,MS:1001208,SEQUEST,]	2.6e-4	5-UNIMOD:213	ms_run[1]:scan=4528	1491.9	4	2136.93764	534.98952	K	I	32	47
PSM	MMSNGILKVPAINVNDSVTKSK	-126_35404	P50247	1	Mouse_09-2020	null	[MS,MS:1001208,SEQUEST,]	2.6e-4	1-UNIMOD:35,2-UNIMOD:35,20-UNIMOD:213	ms_run[1]:scan=8303	2545.6	4	2919.30752	730.58118	K	D	167	189
PSM	ANEELAGVVAEVQKNGR	-126_39861	Q61176	1	Mouse_09-2020	null	[MS,MS:1001208,SEQUEST,]	2.6e-4	17-UNIMOD:213	ms_run[1]:scan=9145	2781.4	3	2324.99192	775.66845	K	S	76	93
PSM	KYVLGNPLTPGINQGPQIDKEQHDK	-126_30470	P24549	1	Mouse_09-2020	null	[MS,MS:1001208,SEQUEST,]	2.6e-4	25-UNIMOD:213	ms_run[1]:scan=7397	2293.0	4	3330.52114	833.38525	K	L	329	354
PSM	KYVLGNPLTPGINQGPQIDKEQHDK	-126_30471	P24549	1	Mouse_09-2020	null	[MS,MS:1001208,SEQUEST,]	2.6e-4	24-UNIMOD:213	ms_run[1]:scan=7397	2293.0	4	3330.52114	833.38525	K	L	329	354
PSM	ALPGHLKPFETLLSQNQGGK	-126_45338	P19157	1	Mouse_09-2020	null	[MS,MS:1001208,SEQUEST,]	2.6e-4	5-UNIMOD:213	ms_run[1]:scan=10180	3069.8	4	2676.22402	669.81093	K	F	122	142
PSM	LYVPKSLWPQIK	-126_54345	Q8CHT0	1	Mouse_09-2020	null	[MS,MS:1001208,SEQUEST,]	2.6e-4	5-UNIMOD:213	ms_run[1]:scan=11968	3568.7	3	2012.93003	671.64760	R	R	353	365
PSM	EITALAPSTMKIK	-126_26031	P60710	0	Mouse_09-2020	null	[MS,MS:1001208,SEQUEST,]	2.6e-4	10-UNIMOD:35,11-UNIMOD:213	ms_run[1]:scan=6515	2047.1	3	1959.85453	653.95600	K	I	316	329
PSM	EITALAPSTMKIK	-126_26031	P68134	0	Mouse_09-2020	null	[MS,MS:1001208,SEQUEST,]	2.6e-4	10-UNIMOD:35,11-UNIMOD:213	ms_run[1]:scan=6515	2047.1	3	1959.85453	653.95600	K	I	318	331
PSM	EITALAPSTMKIK	-126_26033	P60710	0	Mouse_09-2020	null	[MS,MS:1001208,SEQUEST,]	2.6e-4	10-UNIMOD:35,8-UNIMOD:213	ms_run[1]:scan=6515	2047.1	3	1959.85453	653.95600	K	I	316	329
PSM	EITALAPSTMKIK	-126_26033	P68134	0	Mouse_09-2020	null	[MS,MS:1001208,SEQUEST,]	2.6e-4	10-UNIMOD:35,8-UNIMOD:213	ms_run[1]:scan=6515	2047.1	3	1959.85453	653.95600	K	I	318	331
PSM	ANEELAGVVAEVQKNGR	-126_39860	Q61176	1	Mouse_09-2020	null	[MS,MS:1001208,SEQUEST,]	2.6e-4	14-UNIMOD:213	ms_run[1]:scan=9145	2781.4	3	2324.99192	775.66845	K	S	76	93
PSM	SVSDYDGKLSSFK	-126_29123	P09103	1	Mouse_09-2020	null	[MS,MS:1001208,SEQUEST,]	2.6e-4	8-UNIMOD:213	ms_run[1]:scan=7133	2219.4	3	1973.75663	658.59037	K	A	266	279
PSM	RLPTLEQPIIPSDYVAIKAPMFSWPR	-126_57876	Q8C196	1	Mouse_09-2020	null	[MS,MS:1001208,SEQUEST,]	2.6e-4	21-UNIMOD:35,18-UNIMOD:213	ms_run[1]:scan=12651	3760.5	4	3582.69301	896.42776	K	R	1292	1318
PSM	LNVAPVSDIIEIKSPDTFVR	-126_56895	Q99LC5	1	Mouse_09-2020	null	[MS,MS:1001208,SEQUEST,]	2.6e-4	13-UNIMOD:213	ms_run[1]:scan=12460	3707.2	3	2754.28434	918.76442	K	I	127	147
PSM	TIAPALVSKK	-126_17865	P17182	1	Mouse_09-2020	null	[MS,MS:1001208,SEQUEST,]	1.3e-3	9-UNIMOD:213	ms_run[1]:scan=4935	1605.5	3	1568.71213	523.57556	K	N	72	82
PSM	TQDPAKAPNSPDVLEIEFKKGVPVK	-126_37660	P16460	1	Mouse_09-2020	null	[MS,MS:1001208,SEQUEST,]	2.6e-4	20-UNIMOD:213	ms_run[1]:scan=8710	2659.0	4	3248.52700	812.88736	K	T	210	235
PSM	VVDALGNAIDGKGPIGSK	-126_37106	Q03265	1	Mouse_09-2020	null	[MS,MS:1001208,SEQUEST,]	2.6e-4	12-UNIMOD:213	ms_run[1]:scan=8606	2630.0	3	2252.00040	751.33805	R	R	150	168
PSM	TDQGIKNLPVGEAGR	-126_25860	P24270	1	Mouse_09-2020	null	[MS,MS:1001208,SEQUEST,]	2.6e-4	6-UNIMOD:213	ms_run[1]:scan=6482	2037.9	3	2095.88468	699.29970	K	A	238	253
PSM	NFSLTKSSVRIGQLMHYDYSSHKYVFSISNNFR	-126_51811	Q64689	1	Mouse_09-2020	null	[MS,MS:1001208,SEQUEST,]	1.6e-2	20-UNIMOD:213	ms_run[1]:scan=11481	3432.8	5	4467.02100	894.20689	K	L	113	146
PSM	NFSLTKSSVRIGQLMHYDYSSHKYVFSISNNFR	-126_51810	Q64689	1	Mouse_09-2020	null	[MS,MS:1001208,SEQUEST,]	1.6e-2	21-UNIMOD:213	ms_run[1]:scan=11481	3432.8	5	4467.02100	894.20689	K	L	113	146
PSM	YSQVLANGLDNKLREDLER	-126_42338	P62270	1	Mouse_09-2020	null	[MS,MS:1001208,SEQUEST,]	2.6e-4	12-UNIMOD:213	ms_run[1]:scan=9612	2911.5	4	2774.21767	694.31002	K	K	95	114
PSM	YSQVLANGLDNKLREDLER	-126_42339	P62270	1	Mouse_09-2020	null	[MS,MS:1001208,SEQUEST,]	2.6e-4	10-UNIMOD:213	ms_run[1]:scan=9612	2911.5	4	2774.21767	694.31002	K	K	95	114
PSM	DIKHDPSLQPWSASYDPGSAKTILNNGK	-126_41945	P16015	1	Mouse_09-2020	null	[MS,MS:1001208,SEQUEST,]	2.6e-4	22-UNIMOD:213	ms_run[1]:scan=9541	2891.8	4	3580.58242	895.89999	K	C	37	65
PSM	DIKHDPSLQPWSASYDPGSAKTILNNGK	-126_41946	P16015	1	Mouse_09-2020	null	[MS,MS:1001208,SEQUEST,]	2.6e-4	19-UNIMOD:213	ms_run[1]:scan=9541	2891.8	4	3580.58242	895.89999	K	C	37	65
PSM	DIKHDPSLQPWSASYDPGSAKTILNNGK	-126_41944	P16015	1	Mouse_09-2020	null	[MS,MS:1001208,SEQUEST,]	2.6e-4	21-UNIMOD:213	ms_run[1]:scan=9541	2891.8	4	3580.58242	895.89999	K	C	37	65
PSM	VLQATVVAVGSGGKGKSGEIEPVSVK	-126_31379	Q64433	1	Mouse_09-2020	null	[MS,MS:1001208,SEQUEST,]	2.6e-4	11-UNIMOD:213	ms_run[1]:scan=7555	2337.1	4	3037.46474	760.12153	K	G	41	67
PSM	KYVLGNPLTPGINQGPQIDKEQHDK	-126_30468	P24549	1	Mouse_09-2020	null	[MS,MS:1001208,SEQUEST,]	2.6e-4	21-UNIMOD:213	ms_run[1]:scan=7397	2293.0	4	3330.52114	833.38525	K	L	329	354
PSM	KYVLGNPLTPGINQGPQIDKEQHDK	-126_30469	P24549	1	Mouse_09-2020	null	[MS,MS:1001208,SEQUEST,]	2.6e-4	23-UNIMOD:213	ms_run[1]:scan=7397	2293.0	4	3330.52114	833.38525	K	L	329	354
PSM	KYVLGNPLTPGINQGPQIDKEQHDK	-126_30467	P24549	1	Mouse_09-2020	null	[MS,MS:1001208,SEQUEST,]	2.6e-4	20-UNIMOD:213	ms_run[1]:scan=7397	2293.0	4	3330.52114	833.38525	K	L	329	354
PSM	KVADALANAAGHLDDLPGALSALSDLHAHKLR	-126_53262	Q91VB8	1	Mouse_09-2020	null	[MS,MS:1001208,SEQUEST,]	2.6e-4	4-UNIMOD:213	ms_run[1]:scan=11757	3509.9	6	3801.81494	634.47455	K	D	62	94
PSM	YFDSFGDLSSASAIMGNAKVK	-126_48869	A8DUK4	1	Mouse_09-2020	null	[MS,MS:1001208,SEQUEST,]	2.6e-4	15-UNIMOD:35,21-UNIMOD:213	ms_run[1]:scan=10879	3264.5	3	2765.12162	922.37824	R	H	42	63
PSM	FLPGFEAPTYKDTLLPKLPR	-126_55138	P49429	1	Mouse_09-2020	null	[MS,MS:1001208,SEQUEST,]	4.4e-4	11-UNIMOD:213	ms_run[1]:scan=12121	3612.6	4	2844.34414	711.84069	R	N	156	176
PSM	FLPGFEAPTYKDTLLPKLPR	-126_55137	P49429	1	Mouse_09-2020	null	[MS,MS:1001208,SEQUEST,]	4.4e-4	12-UNIMOD:213	ms_run[1]:scan=12121	3612.6	4	2844.34414	711.84069	R	N	156	176
PSM	TAHIVLEDGTKMK	-126_10219	Q8C196	1	Mouse_09-2020	null	[MS,MS:1001208,SEQUEST,]	2.6e-4	12-UNIMOD:35,8-UNIMOD:213	ms_run[1]:scan=3486	1199.4	3	1999.82389	667.27925	K	Y	45	58
PSM	TAHIVLEDGTKMK	-126_10218	Q8C196	1	Mouse_09-2020	null	[MS,MS:1001208,SEQUEST,]	2.6e-4	12-UNIMOD:35,10-UNIMOD:213	ms_run[1]:scan=3486	1199.4	3	1999.82389	667.27925	K	Y	45	58
PSM	VVDALGNAIDGKGPIGSK	-126_37107	Q03265	1	Mouse_09-2020	null	[MS,MS:1001208,SEQUEST,]	2.6e-4	10-UNIMOD:213	ms_run[1]:scan=8606	2630.0	3	2252.00040	751.33805	R	R	150	168
PSM	TQDPAKAPNSPDVLEIEFKKGVPVK	-126_37659	P16460	1	Mouse_09-2020	null	[MS,MS:1001208,SEQUEST,]	2.6e-4	19-UNIMOD:213	ms_run[1]:scan=8710	2659.0	4	3248.52700	812.88736	K	T	210	235
PSM	MMSNGILKVPAINVNDSVTKSK	-126_35405	P50247	1	Mouse_09-2020	null	[MS,MS:1001208,SEQUEST,]	4.4e-4	1-UNIMOD:35,2-UNIMOD:35,19-UNIMOD:213	ms_run[1]:scan=8303	2545.6	4	2919.30752	730.58118	K	D	167	189
PSM	TAAYVNAIEKVFK	-126_53900	P26443	1	Mouse_09-2020	null	[MS,MS:1001208,SEQUEST,]	2.6e-4	10-UNIMOD:213	ms_run[1]:scan=11881	3544.4	3	1994.86777	665.62687	R	Y	536	549
PSM	AVANYDSVEAGEKLVK	-126_32492	P51660	1	Mouse_09-2020	null	[MS,MS:1001208,SEQUEST,]	2.6e-4	13-UNIMOD:213	ms_run[1]:scan=7757	2393.4	3	2233.94382	745.31865	K	A	69	85
PSM	AEPAKIDAFR	-126_23375	P09411	1	Mouse_09-2020	null	[MS,MS:1001208,SEQUEST,]	2.6e-4	5-UNIMOD:213	ms_run[1]:scan=6017	1907.5	3	1658.66178	553.55857	K	S	142	152
PSM	SVSDYDGKLSSFK	-126_29124	P09103	1	Mouse_09-2020	null	[MS,MS:1001208,SEQUEST,]	2.6e-4	6-UNIMOD:213	ms_run[1]:scan=7133	2219.4	3	1973.75663	658.59037	K	A	266	279
PSM	VLQATVVAVGSGGKGKSGEIEPVSVK	-126_31380	Q64433	1	Mouse_09-2020	null	[MS,MS:1001208,SEQUEST,]	2.6e-4	14-UNIMOD:213	ms_run[1]:scan=7555	2337.1	4	3037.46474	760.12153	K	G	41	67
PSM	KYVLGNPLTPGINQGPQIDKEQHDK	-126_30466	P24549	1	Mouse_09-2020	null	[MS,MS:1001208,SEQUEST,]	2.6e-4	19-UNIMOD:213	ms_run[1]:scan=7397	2293.0	4	3330.52114	833.38525	K	L	329	354
PSM	LNVAPVSDIIEIKSPDTFVR	-126_56896	Q99LC5	1	Mouse_09-2020	null	[MS,MS:1001208,SEQUEST,]	2.6e-4	11-UNIMOD:213	ms_run[1]:scan=12460	3707.2	3	2754.28434	918.76442	K	I	127	147
PSM	VAFTGSTQVGKLIK	-126_37395	P24549	1	Mouse_09-2020	null	[MS,MS:1001208,SEQUEST,]	2.6e-4	11-UNIMOD:213	ms_run[1]:scan=8662	2645.6	3	1989.90982	663.97427	K	A	242	256
PSM	GKDIKGVSEIVHEGK	-126_15678	P12710	1	Mouse_09-2020	null	[MS,MS:1001208,SEQUEST,]	2.6e-4	3-UNIMOD:213	ms_run[1]:scan=4528	1491.9	4	2136.93764	534.98952	K	I	32	47
PSM	GKDIKGVSEIVHEGK	-126_15676	P12710	1	Mouse_09-2020	null	[MS,MS:1001208,SEQUEST,]	2.6e-4	2-UNIMOD:213	ms_run[1]:scan=4528	1491.9	4	2136.93764	534.98952	K	I	32	47
PSM	YSQVLANGLDNKLREDLER	-126_42343	P62270	1	Mouse_09-2020	null	[MS,MS:1001208,SEQUEST,]	4.4e-4	19-UNIMOD:213	ms_run[1]:scan=9612	2911.5	4	2774.21767	694.31002	K	K	95	114
PSM	YSQVLANGLDNKLREDLER	-126_42342	P62270	1	Mouse_09-2020	null	[MS,MS:1001208,SEQUEST,]	4.4e-4	18-UNIMOD:213	ms_run[1]:scan=9612	2911.5	4	2774.21767	694.31002	K	K	95	114
PSM	MMSNGILKVPAINVNDSVTKSK	-126_35407	P50247	1	Mouse_09-2020	null	[MS,MS:1001208,SEQUEST,]	4.4e-4	1-UNIMOD:35,2-UNIMOD:35,16-UNIMOD:213	ms_run[1]:scan=8303	2545.6	4	2919.30752	730.58118	K	D	167	189
PSM	VGIPVVAVESDPKQLDTAK	-126_42816	Q9DBM2	1	Mouse_09-2020	null	[MS,MS:1001208,SEQUEST,]	2.6e-4	13-UNIMOD:213	ms_run[1]:scan=9707	2937.9	3	2507.14963	836.38707	R	I	317	336
PSM	LTITYGPKVVR	-126_32116	P12710	1	Mouse_09-2020	null	[MS,MS:1001208,SEQUEST,]	4.4e-4	8-UNIMOD:213	ms_run[1]:scan=7692	2375.3	3	1787.81632	596.60915	K	E	50	61
PSM	FLASVSTVLTSKYR	-126_44276	Q91VB8	1	Mouse_09-2020	null	[MS,MS:1001208,SEQUEST,]	4.4e-4	11-UNIMOD:213	ms_run[1]:scan=9979	3013.8	3	2112.94370	704.98494	K	0	129	143
PSM	TQDPAKAPNSPDVLEIEFKKGVPVK	-126_37657	P16460	1	Mouse_09-2020	null	[MS,MS:1001208,SEQUEST,]	2.6e-4	15-UNIMOD:213	ms_run[1]:scan=8710	2659.0	4	3248.52700	812.88736	K	T	210	235
PSM	TQDPAKAPNSPDVLEIEFKKGVPVK	-126_37658	P16460	1	Mouse_09-2020	null	[MS,MS:1001208,SEQUEST,]	2.6e-4	17-UNIMOD:213	ms_run[1]:scan=8710	2659.0	4	3248.52700	812.88736	K	T	210	235
PSM	ALEQFLQEYFDGNLKR	-126_59498	P27773	1	Mouse_09-2020	null	[MS,MS:1001208,SEQUEST,]	2.6e-4	16-UNIMOD:213	ms_run[1]:scan=12992	3856.1	3	2512.06272	838.02424	K	L	348	364
PSM	ALEQFLQEYFDGNLKR	-126_59497	P27773	1	Mouse_09-2020	null	[MS,MS:1001208,SEQUEST,]	2.6e-4	15-UNIMOD:213	ms_run[1]:scan=12992	3856.1	3	2512.06272	838.02424	K	L	348	364
PSM	ALAPEYAKAAAK	-126_16576	P09103	1	Mouse_09-2020	null	[MS,MS:1001208,SEQUEST,]	4.4e-4	8-UNIMOD:213	ms_run[1]:scan=4696	1538.8	3	1744.73563	582.24962	K	K	60	72
PSM	FAELTLKAGIPK	-126_41600	Q8R0Y6	1	Mouse_09-2020	null	[MS,MS:1001208,SEQUEST,]	2.6e-4	7-UNIMOD:213	ms_run[1]:scan=9473	2872.9	3	1828.82846	610.28092	K	V	609	621
PSM	NFSLTKSSVRIGQLMHYDYSSHKYVFSISNNFR	-126_51812	Q64689	1	Mouse_09-2020	null	[MS,MS:1001208,SEQUEST,]	2.3e-2	19-UNIMOD:213	ms_run[1]:scan=11481	3432.8	5	4467.02100	894.20689	K	L	113	146
PSM	KAWNIWADIPAPK	-126_54938	Q9DBF1	1	Mouse_09-2020	null	[MS,MS:1001208,SEQUEST,]	2.6e-4	1-UNIMOD:213	ms_run[1]:scan=12084	3601.9	3	2050.88211	684.29897	K	G	97	110
PSM	MMSNGILKVPAINVNDSVTKSK	-126_35406	P50247	1	Mouse_09-2020	null	[MS,MS:1001208,SEQUEST,]	4.4e-4	1-UNIMOD:35,2-UNIMOD:35,17-UNIMOD:213	ms_run[1]:scan=8303	2545.6	4	2919.30752	730.58118	K	D	167	189
PSM	YFDSFGDLSSASAIMGNAKVK	-126_48868	A8DUK4	1	Mouse_09-2020	null	[MS,MS:1001208,SEQUEST,]	2.6e-4	15-UNIMOD:35,19-UNIMOD:213	ms_run[1]:scan=10879	3264.5	3	2765.12162	922.37824	R	H	42	63
PSM	FLASVSTVLTSKYR	-126_44275	Q91VB8	1	Mouse_09-2020	null	[MS,MS:1001208,SEQUEST,]	4.4e-4	12-UNIMOD:213	ms_run[1]:scan=9979	3013.8	3	2112.94370	704.98494	K	0	129	143
PSM	YSQVLANGLDNKLREDLER	-126_42337	P62270	1	Mouse_09-2020	null	[MS,MS:1001208,SEQUEST,]	2.6e-4	16-UNIMOD:213	ms_run[1]:scan=9612	2911.5	4	2774.21767	694.31002	K	K	95	114
PSM	YSQVLANGLDNKLREDLER	-126_42340	P62270	1	Mouse_09-2020	null	[MS,MS:1001208,SEQUEST,]	2.6e-4	15-UNIMOD:213	ms_run[1]:scan=9612	2911.5	4	2774.21767	694.31002	K	K	95	114
PSM	DSKSTWVILHHK	-126_18239	G5E850	1	Mouse_09-2020	null	[MS,MS:1001208,SEQUEST,]	2.6e-4	3-UNIMOD:213	ms_run[1]:scan=5009	1626.1	4	1991.84194	498.71577	K	Y	22	34
PSM	AVANYDSVEAGEKLVK	-126_32493	P51660	1	Mouse_09-2020	null	[MS,MS:1001208,SEQUEST,]	2.6e-4	12-UNIMOD:213	ms_run[1]:scan=7757	2393.4	3	2233.94382	745.31865	K	A	69	85
PSM	HQGVMVGMGQKDSYVGDEAQSK	-126_12543	P60710	0	Mouse_09-2020	null	[MS,MS:1001208,SEQUEST,]	2.6e-4	5-UNIMOD:35,8-UNIMOD:35,11-UNIMOD:213	ms_run[1]:scan=3909	1318.8	4	2924.13003	731.78706	R	G	40	62
PSM	HQGVMVGMGQKDSYVGDEAQSK	-126_12543	P68134	0	Mouse_09-2020	null	[MS,MS:1001208,SEQUEST,]	2.6e-4	5-UNIMOD:35,8-UNIMOD:35,11-UNIMOD:213	ms_run[1]:scan=3909	1318.8	4	2924.13003	731.78706	R	G	42	64
PSM	AVLLGPPGAGKGTQAPK	-126_24596	Q9WTP6	1	Mouse_09-2020	null	[MS,MS:1001208,SEQUEST,]	2.6e-4	11-UNIMOD:213	ms_run[1]:scan=6237	1969.5	3	2102.96830	701.66057	R	A	18	35
PSM	KYVLGNPLTPGINQGPQIDKEQHDKILDLIESGK	-126_49602	P24549	1	Mouse_09-2020	null	[MS,MS:1001208,SEQUEST,]	2.6e-4	24-UNIMOD:213	ms_run[1]:scan=11035	3308.0	5	4299.07789	860.62051	K	E	329	363
PSM	KYVLGNPLTPGINQGPQIDKEQHDKILDLIESGK	-126_49606	P24549	1	Mouse_09-2020	null	[MS,MS:1001208,SEQUEST,]	2.6e-4	23-UNIMOD:213	ms_run[1]:scan=11035	3308.0	5	4299.07789	860.62051	K	E	329	363
PSM	KYVLGNPLTPGINQGPQIDKEQHDKILDLIESGK	-126_49607	P24549	1	Mouse_09-2020	null	[MS,MS:1001208,SEQUEST,]	2.6e-4	25-UNIMOD:213	ms_run[1]:scan=11035	3308.0	5	4299.07789	860.62051	K	E	329	363
PSM	GLFIIDDKGILR	-126_56783	P35700	1	Mouse_09-2020	null	[MS,MS:1001208,SEQUEST,]	4.4e-4	8-UNIMOD:213	ms_run[1]:scan=12435	3700.3	3	1900.86161	634.29171	R	I	129	141
PSM	VTIAQGGVLPNIQAVLLPKK	-126_57290	Q64523	1	Mouse_09-2020	null	[MS,MS:1001208,SEQUEST,]	2.6e-4	20-UNIMOD:213	ms_run[1]:scan=12539	3729.2	3	2600.32962	867.44648	K	E	101	121
PSM	KYVLGNPLTPGINQGPQIDKEQHDKILDLIESGKK	-126_45010	P24549	1	Mouse_09-2020	null	[MS,MS:1001208,SEQUEST,]	2.6e-4	25-UNIMOD:213	ms_run[1]:scan=10120	3053.1	5	4427.18305	886.23950	K	G	329	364
PSM	TAHIVLEDGTKMK	-126_10217	Q8C196	1	Mouse_09-2020	null	[MS,MS:1001208,SEQUEST,]	2.6e-4	12-UNIMOD:35,11-UNIMOD:213	ms_run[1]:scan=3486	1199.4	3	1999.82389	667.27925	K	Y	45	58
PSM	KYVLGNPLTPGINQGPQIDKEQHDKILDLIESGK	-126_51210	P24549	1	Mouse_09-2020	null	[MS,MS:1001208,SEQUEST,]	6.3e-4	24-UNIMOD:213	ms_run[1]:scan=11356	3397.7	5	4299.07789	860.62051	K	E	329	363
PSM	KYVLGNPLTPGINQGPQIDKEQHDKILDLIESGK	-126_51208	P24549	1	Mouse_09-2020	null	[MS,MS:1001208,SEQUEST,]	6.3e-4	25-UNIMOD:213	ms_run[1]:scan=11356	3397.7	5	4299.07789	860.62051	K	E	329	363
PSM	FLASVSTVLTSKYR	-126_44277	Q91VB8	1	Mouse_09-2020	null	[MS,MS:1001208,SEQUEST,]	6.3e-4	13-UNIMOD:213	ms_run[1]:scan=9979	3013.8	3	2112.94370	704.98494	K	0	129	143
PSM	TEQGPQVDETQFKKILGYIK	-126_53464	P47738	1	Mouse_09-2020	null	[MS,MS:1001208,SEQUEST,]	4.4e-4	14-UNIMOD:213	ms_run[1]:scan=11796	3520.7	4	2863.29629	716.57923	R	G	358	378
PSM	TEQGPQVDETQFKKILGYIK	-126_53467	P47738	1	Mouse_09-2020	null	[MS,MS:1001208,SEQUEST,]	4.4e-4	13-UNIMOD:213	ms_run[1]:scan=11796	3520.7	4	2863.29629	716.57923	R	G	358	378
PSM	KYVLGNPLTPGINQGPQIDKEQHDKILDLIESGKK	-126_45006	P24549	1	Mouse_09-2020	null	[MS,MS:1001208,SEQUEST,]	2.6e-4	19-UNIMOD:213	ms_run[1]:scan=10120	3053.1	5	4427.18305	886.23950	K	G	329	364
PSM	KYVLGNPLTPGINQGPQIDKEQHDKILDLIESGKK	-126_45005	P24549	1	Mouse_09-2020	null	[MS,MS:1001208,SEQUEST,]	2.6e-4	20-UNIMOD:213	ms_run[1]:scan=10120	3053.1	5	4427.18305	886.23950	K	G	329	364
PSM	AFLSSPEHVNRPINGNGKQ	-126_19265	P19157	1	Mouse_09-2020	null	[MS,MS:1001208,SEQUEST,]	6.3e-4	18-UNIMOD:213	ms_run[1]:scan=5206	1681.1	4	2606.11977	652.28508	K	0	192	211
PSM	RVLKTLKGQYVALACSRHGSR	-126_56479	Q8BMC4	1	Mouse_09-2020	null	[MS,MS:1001208,SEQUEST,]	7.1e-3	15-UNIMOD:4,4-UNIMOD:213,18-UNIMOD:213	ms_run[1]:scan=12379	3684.6	4	3482.48623	871.37113	R	L	543	564
PSM	VLQATVVAVGSGGKGKSGEIEPVSVK	-126_31381	Q64433	1	Mouse_09-2020	null	[MS,MS:1001208,SEQUEST,]	2.6e-4	16-UNIMOD:213	ms_run[1]:scan=7555	2337.1	4	3037.46474	760.12153	K	G	41	67
PSM	TEQGPQVDETQFKKILGYIK	-126_53466	P47738	1	Mouse_09-2020	null	[MS,MS:1001208,SEQUEST,]	4.4e-4	9-UNIMOD:213	ms_run[1]:scan=11796	3520.7	4	2863.29629	716.57923	R	G	358	378
PSM	TEQGPQVDETQFKKILGYIK	-126_53468	P47738	1	Mouse_09-2020	null	[MS,MS:1001208,SEQUEST,]	4.4e-4	8-UNIMOD:213	ms_run[1]:scan=11796	3520.7	4	2863.29629	716.57923	R	G	358	378
PSM	KYVLGNPLTPGINQGPQIDKEQHDKILDLIESGK	-126_49605	P24549	1	Mouse_09-2020	null	[MS,MS:1001208,SEQUEST,]	2.6e-4	19-UNIMOD:213	ms_run[1]:scan=11035	3308.0	5	4299.07789	860.62051	K	E	329	363
PSM	KYVLGNPLTPGINQGPQIDKEQHDKILDLIESGK	-126_49604	P24549	1	Mouse_09-2020	null	[MS,MS:1001208,SEQUEST,]	2.6e-4	20-UNIMOD:213	ms_run[1]:scan=11035	3308.0	5	4299.07789	860.62051	K	E	329	363
PSM	KYVLGNPLTPGINQGPQIDKEQHDKILDLIESGK	-126_49603	P24549	1	Mouse_09-2020	null	[MS,MS:1001208,SEQUEST,]	2.6e-4	21-UNIMOD:213	ms_run[1]:scan=11035	3308.0	5	4299.07789	860.62051	K	E	329	363
PSM	AVEAFETAKK	-126_11110	Q64442	1	Mouse_09-2020	null	[MS,MS:1001208,SEQUEST,]	2.0e-3	7-UNIMOD:213	ms_run[1]:scan=3634	1240.8	3	1634.65042	545.55482	K	V	331	341
PSM	GGIMLPEKSQGK	-126_15759	Q64433	1	Mouse_09-2020	null	[MS,MS:1001208,SEQUEST,]	4.4e-4	4-UNIMOD:35,8-UNIMOD:213	ms_run[1]:scan=4541	1495.6	3	1801.72409	601.24577	K	L	29	41
PSM	GGIMLPEKSQGK	-126_15760	Q64433	1	Mouse_09-2020	null	[MS,MS:1001208,SEQUEST,]	4.4e-4	4-UNIMOD:35,7-UNIMOD:213	ms_run[1]:scan=4541	1495.6	3	1801.72409	601.24577	K	L	29	41
PSM	VVTIAPGLFATPLLTTLPEKVR	-126_61152	A2AFQ2	1	Mouse_09-2020	null	[MS,MS:1001208,SEQUEST,]	4.4e-4	22-UNIMOD:213	ms_run[1]:scan=13412	3979.3	3	2877.45975	959.82361	R	F	203	225
PSM	AILNYIASKYNLYGK	-126_52465	P30115	1	Mouse_09-2020	null	[MS,MS:1001208,SEQUEST,]	2.6e-4	8-UNIMOD:213	ms_run[1]:scan=11610	3468.9	3	2272.01017	758.00775	K	M	70	85
PSM	MVTTFKGIK	-126_24710	P12710	1	Mouse_09-2020	null	[MS,MS:1001208,SEQUEST,]	2.5e-3	6-UNIMOD:213	ms_run[1]:scan=6255	1974.6	3	1565.64731	522.55388	K	V	91	100
PSM	VTIAQGGVLPNIQAVLLPKK	-126_57289	Q64523	1	Mouse_09-2020	null	[MS,MS:1001208,SEQUEST,]	2.6e-4	19-UNIMOD:213	ms_run[1]:scan=12539	3729.2	3	2600.32962	867.44648	K	E	101	121
PSM	KYVLGNPLTPGINQGPQIDKEQHDKILDLIESGKK	-126_45007	P24549	1	Mouse_09-2020	null	[MS,MS:1001208,SEQUEST,]	2.6e-4	21-UNIMOD:213	ms_run[1]:scan=10120	3053.1	5	4427.18305	886.23950	K	G	329	364
PSM	DIKHDPSLQPWSASYDPGSAKTILNNGK	-126_41947	P16015	1	Mouse_09-2020	null	[MS,MS:1001208,SEQUEST,]	2.6e-4	16-UNIMOD:213	ms_run[1]:scan=9541	2891.8	4	3580.58242	895.89999	K	C	37	65
PSM	LAEQYAKENGTK	-126_6777	P11725	1	Mouse_09-2020	null	[MS,MS:1001208,SEQUEST,]	2.6e-4	7-UNIMOD:213	ms_run[1]:scan=2829	1015.9	3	1892.74967	631.58696	K	S	232	244
PSM	ADLINNLGTIAKSGTK	-126_41658	P07901	0	Mouse_09-2020	null	[MS,MS:1001208,SEQUEST,]	2.6e-4	12-UNIMOD:213	ms_run[1]:scan=9484	2875.9	3	2156.96463	719.65901	K	F	101	117
PSM	ADLINNLGTIAKSGTK	-126_41658	P11499	0	Mouse_09-2020	null	[MS,MS:1001208,SEQUEST,]	2.6e-4	12-UNIMOD:213	ms_run[1]:scan=9484	2875.9	3	2156.96463	719.65901	K	F	96	112
PSM	TAHIVLEDGTKMK	-126_10220	Q8C196	1	Mouse_09-2020	null	[MS,MS:1001208,SEQUEST,]	4.4e-4	12-UNIMOD:35,13-UNIMOD:213	ms_run[1]:scan=3486	1199.4	3	1999.82389	667.27925	K	Y	45	58
PSM	LVEIAAKNLQAQVSHRK	-126_22798	Q9R0H0	1	Mouse_09-2020	null	[MS,MS:1001208,SEQUEST,]	1.2e-3	7-UNIMOD:213	ms_run[1]:scan=5903	1875.7	4	2446.16665	612.29645	R	K	494	511
PSM	GEFQILLDALDKIKTKGK	-126_55300	P16015	1	Mouse_09-2020	null	[MS,MS:1001208,SEQUEST,]	4.4e-4	15-UNIMOD:213	ms_run[1]:scan=12149	3620.4	4	2558.23476	640.31304	K	A	154	172
PSM	GEFQILLDALDKIKTKGK	-126_55298	P16015	1	Mouse_09-2020	null	[MS,MS:1001208,SEQUEST,]	6.3e-4	16-UNIMOD:213	ms_run[1]:scan=12149	3620.4	4	2558.23476	640.31304	K	A	154	172
PSM	GEFQILLDALDKIKTKGK	-126_55299	P16015	1	Mouse_09-2020	null	[MS,MS:1001208,SEQUEST,]	4.4e-4	14-UNIMOD:213	ms_run[1]:scan=12149	3620.4	4	2558.23476	640.31304	K	A	154	172
PSM	AHLEKVR	-126_959	Q8BH00	1	Mouse_09-2020	null	[MS,MS:1001208,SEQUEST,]	2.7e-3	5-UNIMOD:213	ms_run[1]:scan=1340	558.2	3	1393.56662	465.19356	K	Y	333	340
PSM	VNNSSLIGLGYTQTLKPGIK	-126_47292	Q60932	1	Mouse_09-2020	null	[MS,MS:1001208,SEQUEST,]	2.6e-4	16-UNIMOD:213	ms_run[1]:scan=10554	3173.9	3	2644.24472	882.08550	K	T	250	270
PSM	LQNLQLQPGKAKL	-126_32644	P32020	1	Mouse_09-2020	null	[MS,MS:1001208,SEQUEST,]	2.6e-4	12-UNIMOD:213	ms_run[1]:scan=7788	2402.1	3	1991.93662	664.64990	K	0	535	548
PSM	KYVLGNPLTPGINQGPQIDKEQHDKILDLIESGK	-126_51212	P24549	1	Mouse_09-2020	null	[MS,MS:1001208,SEQUEST,]	1.0e-3	23-UNIMOD:213	ms_run[1]:scan=11356	3397.7	5	4299.07789	860.62051	K	E	329	363
PSM	VVTIAPGLFATPLLTTLPEKVR	-126_61149	A2AFQ2	1	Mouse_09-2020	null	[MS,MS:1001208,SEQUEST,]	4.4e-4	20-UNIMOD:213	ms_run[1]:scan=13412	3979.3	3	2877.45975	959.82361	R	F	203	225
PSM	ALVSTKWLAESIR	-126_52682	P52196	1	Mouse_09-2020	null	[MS,MS:1001208,SEQUEST,]	2.6e-4	6-UNIMOD:213	ms_run[1]:scan=11650	3480.0	3	2014.90409	672.30602	R	G	9	22
PSM	AVEAFETAKK	-126_11108	Q64442	1	Mouse_09-2020	null	[MS,MS:1001208,SEQUEST,]	2.0e-3	9-UNIMOD:213	ms_run[1]:scan=3634	1240.8	3	1634.65042	545.55482	K	V	331	341
PSM	AAVLWELHKPFTIEDIEVAPPKAHEVR	-126_48185	P00329	1	Mouse_09-2020	null	[MS,MS:1001208,SEQUEST,]	2.6e-4	27-UNIMOD:213	ms_run[1]:scan=10737	3225.1	5	3636.73597	728.15158	K	K	12	39
PSM	HQGSLYSLFPDHSVKK	-126_27556	Q64374	1	Mouse_09-2020	null	[MS,MS:1001208,SEQUEST,]	4.4e-4	15-UNIMOD:213	ms_run[1]:scan=6824	2133.2	4	2384.01113	596.75816	R	F	130	146
PSM	LLEPVLLLGKER	-126_53539	P14131	1	Mouse_09-2020	null	[MS,MS:1001208,SEQUEST,]	3.2e-3	11-UNIMOD:213	ms_run[1]:scan=11808	3524.1	3	1920.92228	640.97924	K	A	51	63
PSM	GLFIIDDKGILR	-126_56784	P35700	1	Mouse_09-2020	null	[MS,MS:1001208,SEQUEST,]	4.4e-4	7-UNIMOD:213	ms_run[1]:scan=12435	3700.3	3	1900.86161	634.29171	R	I	129	141
PSM	LIGDAAKNQVAMNPTNTVFDAK	-126_38041	P63017	1	Mouse_09-2020	null	[MS,MS:1001208,SEQUEST,]	2.6e-4	12-UNIMOD:35,7-UNIMOD:213	ms_run[1]:scan=8785	2680.0	3	2875.24656	959.08383	R	L	50	72
PSM	VSNLPTVKK	-126_11231	P30115	1	Mouse_09-2020	null	[MS,MS:1001208,SEQUEST,]	6.5e-3	8-UNIMOD:213	ms_run[1]:scan=3659	1247.8	3	1526.66608	509.55991	R	L	188	197
PSM	VAPEEHPVLLTEAPLNPKANREK	-126_26833	P60710	1	Mouse_09-2020	null	[MS,MS:1001208,SEQUEST,]	4.4e-4	21-UNIMOD:213	ms_run[1]:scan=6678	2092.6	4	3093.44643	774.11651	R	T	96	119
PSM	VAPEEHPVLLTEAPLNPKANREK	-126_26835	P60710	1	Mouse_09-2020	null	[MS,MS:1001208,SEQUEST,]	4.4e-4	18-UNIMOD:213	ms_run[1]:scan=6678	2092.6	4	3093.44643	774.11651	R	T	96	119
PSM	IFVDIEKLPWAK	-126_57906	Q9ET01	1	Mouse_09-2020	null	[MS,MS:1001208,SEQUEST,]	2.6e-4	7-UNIMOD:213	ms_run[1]:scan=12657	3762.3	3	1999.89695	667.30373	R	W	353	365
PSM	KYVLGNPLTPGINQGPQIDKEQHDKILDLIESGKK	-126_45009	P24549	1	Mouse_09-2020	null	[MS,MS:1001208,SEQUEST,]	2.6e-4	23-UNIMOD:213	ms_run[1]:scan=10120	3053.1	5	4427.18305	886.23950	K	G	329	364
PSM	KYVLGNPLTPGINQGPQIDKEQHDKILDLIESGKK	-126_45008	P24549	1	Mouse_09-2020	null	[MS,MS:1001208,SEQUEST,]	2.6e-4	24-UNIMOD:213	ms_run[1]:scan=10120	3053.1	5	4427.18305	886.23950	K	G	329	364
PSM	GEFQILLDALDKIKTKGK	-126_55301	P16015	1	Mouse_09-2020	null	[MS,MS:1001208,SEQUEST,]	6.3e-4	12-UNIMOD:213	ms_run[1]:scan=12149	3620.4	4	2558.23476	640.31304	K	A	154	172
PSM	VDISDVKIPK	-126_35828	P47911	1	Mouse_09-2020	null	[MS,MS:1001208,SEQUEST,]	4.4e-4	7-UNIMOD:213	ms_run[1]:scan=8377	2566.3	3	1654.71256	552.24235	K	L	209	219
PSM	AMLSTGFKIPQK	-126_30949	Q8C196	1	Mouse_09-2020	null	[MS,MS:1001208,SEQUEST,]	6.3e-4	2-UNIMOD:35,8-UNIMOD:213	ms_run[1]:scan=7480	2316.2	3	1877.79197	626.60167	K	I	1349	1361
PSM	VVAGVAAALAHKYH	-126_25961	A8DUK4	1	Mouse_09-2020	null	[MS,MS:1001208,SEQUEST,]	2.6e-4	12-UNIMOD:213	ms_run[1]:scan=6501	2043.2	3	1947.85050	649.95532	K	0	134	148
PSM	LVSLIGSKTQIPTQR	-126_36684	A0A1B0GS70	1	Mouse_09-2020	null	[MS,MS:1001208,SEQUEST,]	2.6e-4	8-UNIMOD:213	ms_run[1]:scan=8533	2609.7	3	2182.02958	728.01501	R	G	83	98
PSM	LVSLIGSKTQIPTQR	-126_36685	A0A1B0GS70	1	Mouse_09-2020	null	[MS,MS:1001208,SEQUEST,]	2.6e-4	7-UNIMOD:213	ms_run[1]:scan=8533	2609.7	3	2182.02958	728.01501	R	G	83	98
PSM	TEQGPQVDETQFKKILGYIK	-126_53463	P47738	1	Mouse_09-2020	null	[MS,MS:1001208,SEQUEST,]	4.4e-4	10-UNIMOD:213	ms_run[1]:scan=11796	3520.7	4	2863.29629	716.57923	R	G	358	378
PSM	MNPQSAFFQGKLK	-126_31272	P32020	1	Mouse_09-2020	null	[MS,MS:1001208,SEQUEST,]	2.6e-4	1-UNIMOD:35,11-UNIMOD:213	ms_run[1]:scan=7539	2332.7	3	2052.83091	684.94772	K	A	512	525
PSM	HQGSLYSLFPDHSVKK	-126_27557	Q64374	1	Mouse_09-2020	null	[MS,MS:1001208,SEQUEST,]	4.4e-4	16-UNIMOD:213	ms_run[1]:scan=6824	2133.2	4	2384.01113	596.75816	R	F	130	146
PSM	HDPSLQPWSASYDPGSAKTILNNGK	-126_43390	P16015	1	Mouse_09-2020	null	[MS,MS:1001208,SEQUEST,]	2.6e-4	19-UNIMOD:213	ms_run[1]:scan=9814	2967.7	4	3224.37636	806.84850	K	C	40	65
PSM	AIGLPEDLIQKGKDIKGVSEIVHEGK	-126_44514	P12710	1	Mouse_09-2020	null	[MS,MS:1001208,SEQUEST,]	2.6e-4	11-UNIMOD:213	ms_run[1]:scan=10023	3026.1	4	3314.61001	829.40719	K	I	21	47
PSM	LGLDFPNLPYLIDGSHKITQSNAILR	-126_59235	P10649	0	Mouse_09-2020	null	[MS,MS:1001208,SEQUEST,]	4.4e-4	26-UNIMOD:213	ms_run[1]:scan=12937	3840.7	4	3436.64028	859.91391	K	L	53	79
PSM	LGLDFPNLPYLIDGSHKITQSNAILR	-126_59235	D3YX76	0	Mouse_09-2020	null	[MS,MS:1001208,SEQUEST,]	4.4e-4	26-UNIMOD:213	ms_run[1]:scan=12937	3840.7	4	3436.64028	859.91391	K	L	19	45
PSM	AVEAFETAKK	-126_11109	Q64442	1	Mouse_09-2020	null	[MS,MS:1001208,SEQUEST,]	3.3e-3	10-UNIMOD:213	ms_run[1]:scan=3634	1240.8	3	1634.65042	545.55482	K	V	331	341
PSM	LSDGHFIPILGFGTYAPQEVPKSK	-126_54556	P70694	1	Mouse_09-2020	null	[MS,MS:1001208,SEQUEST,]	2.6e-4	24-UNIMOD:213	ms_run[1]:scan=12008	3580.6	4	3142.43496	786.36352	R	T	10	34
PSM	LVEIAAKNLQAQVSHRK	-126_22799	Q9R0H0	1	Mouse_09-2020	null	[MS,MS:1001208,SEQUEST,]	6.5e-3	16-UNIMOD:213	ms_run[1]:scan=5903	1875.7	4	2446.16665	612.29645	R	K	494	511
PSM	IINEPTAAAIAYGLDKK	-126_43362	P63017	1	Mouse_09-2020	null	[MS,MS:1001208,SEQUEST,]	4.4e-4	17-UNIMOD:213	ms_run[1]:scan=9809	2966.3	3	2329.04972	777.02195	R	G	172	189
PSM	VNLAELFKGK	-126_48755	G3UZJ4	1	Mouse_09-2020	null	[MS,MS:1001208,SEQUEST,]	2.6e-4	8-UNIMOD:213	ms_run[1]:scan=10852	3257.0	3	1659.71811	553.91083	K	G	72	82
PSM	NHKHSVNNTYSQFQDEYSLEEVMK	-126_29781	P32020	1	Mouse_09-2020	null	[MS,MS:1001208,SEQUEST,]	2.6e-4	23-UNIMOD:35,9-UNIMOD:213	ms_run[1]:scan=7261	2255.1	4	3484.38320	871.85108	K	K	188	212
PSM	FNIIQPGPIKTK	-126_37497	Q9CQ62	1	Mouse_09-2020	null	[MS,MS:1001208,SEQUEST,]	1.3e-3	10-UNIMOD:213	ms_run[1]:scan=8682	2651.2	3	1896.86661	632.96007	R	A	235	247
PSM	LTSIDKWFLYK	-126_55379	Q8C196	1	Mouse_09-2020	null	[MS,MS:1001208,SEQUEST,]	4.4e-4	6-UNIMOD:213	ms_run[1]:scan=12165	3624.8	3	1954.83982	652.28444	R	R	870	881
PSM	AIGLPEDLIQKGKDIKGVSEIVHEGK	-126_44513	P12710	1	Mouse_09-2020	null	[MS,MS:1001208,SEQUEST,]	2.6e-4	19-UNIMOD:213	ms_run[1]:scan=10023	3026.1	4	3314.61001	829.40719	K	I	21	47
PSM	ALPGHLKPFETLLSQNQGGK	-126_45339	P19157	1	Mouse_09-2020	null	[MS,MS:1001208,SEQUEST,]	2.6e-4	10-UNIMOD:213	ms_run[1]:scan=10180	3069.8	4	2676.22402	669.81093	K	F	122	142
PSM	AIGLPEDLIQKGKDIKGVSEIVHEGK	-126_44517	P12710	1	Mouse_09-2020	null	[MS,MS:1001208,SEQUEST,]	2.6e-4	13-UNIMOD:213	ms_run[1]:scan=10023	3026.1	4	3314.61001	829.40719	K	I	21	47
PSM	NHKHSVNNTYSQFQDEYSLEEVMK	-126_29782	P32020	1	Mouse_09-2020	null	[MS,MS:1001208,SEQUEST,]	2.6e-4	23-UNIMOD:35,5-UNIMOD:213	ms_run[1]:scan=7261	2255.1	4	3484.38320	871.85108	K	K	188	212
PSM	NHKHSVNNTYSQFQDEYSLEEVMK	-126_29784	P32020	1	Mouse_09-2020	null	[MS,MS:1001208,SEQUEST,]	2.6e-4	23-UNIMOD:35,4-UNIMOD:213	ms_run[1]:scan=7261	2255.1	4	3484.38320	871.85108	K	K	188	212
PSM	AAVLWELHKPFTIEDIEVAPPKAHEVR	-126_48183	P00329	1	Mouse_09-2020	null	[MS,MS:1001208,SEQUEST,]	2.6e-4	24-UNIMOD:213	ms_run[1]:scan=10737	3225.1	5	3636.73597	728.15158	K	K	12	39
PSM	GTAFGGWKSVESVPK	-126_38295	P28474	1	Mouse_09-2020	null	[MS,MS:1001208,SEQUEST,]	4.4e-4	9-UNIMOD:213	ms_run[1]:scan=8838	2694.8	3	2090.86209	697.62553	K	V	316	331
PSM	HDPSLQPWSASYDPGSAKTILNNGK	-126_43388	P16015	1	Mouse_09-2020	null	[MS,MS:1001208,SEQUEST,]	2.6e-4	18-UNIMOD:213	ms_run[1]:scan=9814	2967.7	4	3224.37636	806.84850	K	C	40	65
PSM	HDPSLQPWSASYDPGSAKTILNNGK	-126_43389	P16015	1	Mouse_09-2020	null	[MS,MS:1001208,SEQUEST,]	2.6e-4	16-UNIMOD:213	ms_run[1]:scan=9814	2967.7	4	3224.37636	806.84850	K	C	40	65
PSM	LSDGHFIPILGFGTYAPQEVPKSK	-126_54557	P70694	1	Mouse_09-2020	null	[MS,MS:1001208,SEQUEST,]	2.6e-4	19-UNIMOD:213	ms_run[1]:scan=12008	3580.6	4	3142.43496	786.36352	R	T	10	34
PSM	TIAPALVSKK	-126_17866	P17182	1	Mouse_09-2020	null	[MS,MS:1001208,SEQUEST,]	4.7e-3	8-UNIMOD:213	ms_run[1]:scan=4935	1605.5	3	1568.71213	523.57556	K	N	72	82
PSM	VVFGLFGKTVPK	-126_48572	P24369	1	Mouse_09-2020	null	[MS,MS:1001208,SEQUEST,]	8.4e-4	8-UNIMOD:213	ms_run[1]:scan=10818	3247.6	3	1832.83774	611.61764	R	V	60	72
PSM	VQVEYKGETK	-126_8995	P63017	1	Mouse_09-2020	null	[MS,MS:1001208,SEQUEST,]	4.4e-4	6-UNIMOD:213	ms_run[1]:scan=3244	1131.8	3	1721.68357	574.56550	K	F	103	113
PSM	VAPEEHPVLLTEAPLNPKANREK	-126_26836	P60710	1	Mouse_09-2020	null	[MS,MS:1001208,SEQUEST,]	4.4e-4	23-UNIMOD:213	ms_run[1]:scan=6678	2092.6	4	3093.44643	774.11651	R	T	96	119
PSM	VAPEEHPVLLTEAPLNPKANREK	-126_26834	P60710	1	Mouse_09-2020	null	[MS,MS:1001208,SEQUEST,]	4.4e-4	22-UNIMOD:213	ms_run[1]:scan=6678	2092.6	4	3093.44643	774.11651	R	T	96	119
PSM	IINEPTAAAIAYGLDKK	-126_43361	P63017	1	Mouse_09-2020	null	[MS,MS:1001208,SEQUEST,]	2.6e-4	16-UNIMOD:213	ms_run[1]:scan=9809	2966.3	3	2329.04972	777.02195	R	G	172	189
PSM	AIGLPEDLIQKGKDIKGVSEIVHEGK	-126_44515	P12710	1	Mouse_09-2020	null	[MS,MS:1001208,SEQUEST,]	2.6e-4	16-UNIMOD:213	ms_run[1]:scan=10023	3026.1	4	3314.61001	829.40719	K	I	21	47
PSM	TYFPHFDVSHGSAQVKGHGKK	-126_15733	Q91VB8	1	Mouse_09-2020	null	[MS,MS:1001208,SEQUEST,]	7.1e-3	18-UNIMOD:213	ms_run[1]:scan=4537	1494.5	5	2868.23011	574.45164	K	A	42	63
PSM	AIGLPEDLIQKGKDIKGVSEIVHEGK	-126_44516	P12710	1	Mouse_09-2020	null	[MS,MS:1001208,SEQUEST,]	2.6e-4	14-UNIMOD:213	ms_run[1]:scan=10023	3026.1	4	3314.61001	829.40719	K	I	21	47
PSM	AIGLPEDLIQKGKDIKGVSEIVHEGK	-126_44512	P12710	1	Mouse_09-2020	null	[MS,MS:1001208,SEQUEST,]	2.6e-4	7-UNIMOD:213	ms_run[1]:scan=10023	3026.1	4	3314.61001	829.40719	K	I	21	47
PSM	AIGLPEDLIQKGKDIKGVSEIVHEGK	-126_44511	P12710	1	Mouse_09-2020	null	[MS,MS:1001208,SEQUEST,]	2.6e-4	6-UNIMOD:213	ms_run[1]:scan=10023	3026.1	4	3314.61001	829.40719	K	I	21	47
PSM	NHKHSVNNTYSQFQDEYSLEEVMK	-126_29785	P32020	1	Mouse_09-2020	null	[MS,MS:1001208,SEQUEST,]	2.6e-4	23-UNIMOD:35,2-UNIMOD:213	ms_run[1]:scan=7261	2255.1	4	3484.38320	871.85108	K	K	188	212
PSM	NHKHSVNNTYSQFQDEYSLEEVMK	-126_29783	P32020	1	Mouse_09-2020	null	[MS,MS:1001208,SEQUEST,]	2.6e-4	23-UNIMOD:35,3-UNIMOD:213	ms_run[1]:scan=7261	2255.1	4	3484.38320	871.85108	K	K	188	212
PSM	DLLKANVK	-126_21208	P14152	1	Mouse_09-2020	null	[MS,MS:1001208,SEQUEST,]	4.4e-4	4-UNIMOD:213	ms_run[1]:scan=5591	1788.4	3	1441.61249	481.20899	K	F	100	108
PSM	VVTIAPGLFATPLLTTLPEKVR	-126_61150	A2AFQ2	1	Mouse_09-2020	null	[MS,MS:1001208,SEQUEST,]	4.4e-4	19-UNIMOD:213	ms_run[1]:scan=13412	3979.3	3	2877.45975	959.82361	R	F	203	225
PSM	AAVLWELHKPFTIEDIEVAPPKAHEVR	-126_48182	P00329	1	Mouse_09-2020	null	[MS,MS:1001208,SEQUEST,]	2.6e-4	22-UNIMOD:213	ms_run[1]:scan=10737	3225.1	5	3636.73597	728.15158	K	K	12	39
PSM	KELEEIVQPIISK	-126_44374	P20029	1	Mouse_09-2020	null	[MS,MS:1001208,SEQUEST,]	2.6e-4	1-UNIMOD:213	ms_run[1]:scan=9995	3018.3	3	2066.94577	689.65308	K	Y	622	635
PSM	ALPGHLKPFETLLSQNQGGK	-126_45337	P19157	1	Mouse_09-2020	null	[MS,MS:1001208,SEQUEST,]	2.6e-4	7-UNIMOD:213	ms_run[1]:scan=10180	3069.8	4	2676.22402	669.81093	K	F	122	142
PSM	KELSEIAQR	-126_13344	Q91Y97	1	Mouse_09-2020	null	[MS,MS:1001208,SEQUEST,]	2.6e-4	2-UNIMOD:213	ms_run[1]:scan=4057	1360.2	3	1614.65696	538.89020	K	V	14	23
PSM	TQDPAKAPNSPDVLEIEFKK	-126_37543	P16460	1	Mouse_09-2020	null	[MS,MS:1001208,SEQUEST,]	4.4e-4	6-UNIMOD:213	ms_run[1]:scan=8689	2653.1	4	2768.22378	692.81086	K	V	210	230
PSM	LVEVIKTPMTSQK	-126_24680	Q61425	1	Mouse_09-2020	null	[MS,MS:1001208,SEQUEST,]	2.6e-4	9-UNIMOD:35,6-UNIMOD:213	ms_run[1]:scan=6251	1973.5	3	2030.89121	677.63504	K	F	180	193
PSM	SCTPLPVDLSQQHIWNADREADRQAPVCAR	-126_31312	Q6P9R4-2	1	Mouse_09-2020	null	[MS,MS:1001208,SEQUEST,]	2.6e-2	2-UNIMOD:4,28-UNIMOD:4,23-UNIMOD:213	ms_run[1]:scan=7545	2334.3	5	4031.72010	807.15210	R	Q	937	967
PSM	KYILGNPLNSGINQGPQIDKEQHNKILGLIESGK	-126_46591	O35945	1	Mouse_09-2020	null	[MS,MS:1001208,SEQUEST,]	2.6e-4	23-UNIMOD:213	ms_run[1]:scan=10417	3135.8	5	4257.07471	852.22064	K	E	329	363
PSM	KYILGNPLNSGINQGPQIDKEQHNKILGLIESGK	-126_46593	O35945	1	Mouse_09-2020	null	[MS,MS:1001208,SEQUEST,]	2.6e-4	20-UNIMOD:213	ms_run[1]:scan=10417	3135.8	5	4257.07471	852.22064	K	E	329	363
PSM	KYVLGNPLTPGINQGPQIDKEQHDKILDLIESGK	-126_51209	P24549	1	Mouse_09-2020	null	[MS,MS:1001208,SEQUEST,]	1.0e-3	21-UNIMOD:213	ms_run[1]:scan=11356	3397.7	5	4299.07789	860.62051	K	E	329	363
PSM	NSTIAVNSPVISVSINK	-126_29448	A0A0G2JDE3	1	Mouse_09-2020	null	[MS,MS:1001208,SEQUEST,]	1.8e-2	12-UNIMOD:213	ms_run[1]:scan=7194	2236.4	4	2284.02114	571.76191	R	S	731	748
PSM	DATNVGDEGGFAPNILENKEALELLK	-126_60600	P17182	1	Mouse_09-2020	null	[MS,MS:1001208,SEQUEST,]	2.6e-4	23-UNIMOD:213	ms_run[1]:scan=13259	3933.3	3	3298.46189	1100.15660	K	A	203	229
PSM	KYVLGNPLTPGINQGPQIDKEQHDKILDLIESGK	-126_51213	P24549	1	Mouse_09-2020	null	[MS,MS:1001208,SEQUEST,]	6.3e-4	19-UNIMOD:213	ms_run[1]:scan=11356	3397.7	5	4299.07789	860.62051	K	E	329	363
PSM	IEVVKAGDLGVDLTSK	-126_46442	Q9DCW4	1	Mouse_09-2020	null	[MS,MS:1001208,SEQUEST,]	2.6e-4	5-UNIMOD:213	ms_run[1]:scan=10390	3128.3	3	2184.98197	728.99903	K	S	206	222
PSM	TAAYVNAIEKVFK	-126_53901	P26443	1	Mouse_09-2020	null	[MS,MS:1001208,SEQUEST,]	4.4e-4	9-UNIMOD:213	ms_run[1]:scan=11881	3544.4	3	1994.86777	665.62687	R	Y	536	549
PSM	DSELAKLPAGALTSIKR	-126_28986	A2AJ88	1	Mouse_09-2020	null	[MS,MS:1001208,SEQUEST,]	4.1e-2	13-UNIMOD:213	ms_run[1]:scan=7108	2212.4	3	2311.07553	771.02921	R	Y	686	703
PSM	LVQTKAILNYIASK	-126_50954	P30115	1	Mouse_09-2020	null	[MS,MS:1001208,SEQUEST,]	2.6e-4	5-UNIMOD:213	ms_run[1]:scan=11303	3382.9	3	2102.99540	701.66896	K	N	65	79
PSM	IQEAGTEVVKAK	-126_11424	P08249	1	Mouse_09-2020	null	[MS,MS:1001208,SEQUEST,]	4.4e-4	10-UNIMOD:213	ms_run[1]:scan=3698	1258.8	3	1813.77536	605.26382	R	G	230	242
PSM	VVFGLFGKTVPK	-126_48573	P24369	1	Mouse_09-2020	null	[MS,MS:1001208,SEQUEST,]	2.7e-3	9-UNIMOD:213	ms_run[1]:scan=10818	3247.6	3	1832.83774	611.61764	R	V	60	72
PSM	VLAQTLGSADSK	-126_7152	Q9CUG5	1	Mouse_09-2020	null	[MS,MS:1001208,SEQUEST,]	2.9e-2	11-UNIMOD:213	ms_run[1]:scan=2895	1034.3	3	1730.70353	577.57265	K	K	236	248
PSM	VLAQTLGSADSK	-126_7153	Q9CUG5	1	Mouse_09-2020	null	[MS,MS:1001208,SEQUEST,]	2.9e-2	10-UNIMOD:213	ms_run[1]:scan=2895	1034.3	3	1730.70353	577.57265	K	K	236	248
PSM	VSFELFADKVPK	-126_49496	P17742	1	Mouse_09-2020	null	[MS,MS:1001208,SEQUEST,]	4.4e-4	9-UNIMOD:213	ms_run[1]:scan=11014	3302.2	3	1920.81845	640.94420	R	A	20	32
PSM	LSDGHFIPILGFGTYAPQEVPKSK	-126_54554	P70694	1	Mouse_09-2020	null	[MS,MS:1001208,SEQUEST,]	2.6e-4	22-UNIMOD:213	ms_run[1]:scan=12008	3580.6	4	3142.43496	786.36352	R	T	10	34
PSM	KYILGNPLNSGINQGPQIDKEQHNKILGLIESGK	-126_46592	O35945	1	Mouse_09-2020	null	[MS,MS:1001208,SEQUEST,]	2.6e-4	21-UNIMOD:213	ms_run[1]:scan=10417	3135.8	5	4257.07471	852.22064	K	E	329	363
PSM	KYILGNPLNSGINQGPQIDKEQHNKILGLIESGK	-126_46594	O35945	1	Mouse_09-2020	null	[MS,MS:1001208,SEQUEST,]	2.6e-4	19-UNIMOD:213	ms_run[1]:scan=10417	3135.8	5	4257.07471	852.22064	K	E	329	363
PSM	DFAVDIIKSTHDYWK	-126_56150	Q9D819	1	Mouse_09-2020	null	[MS,MS:1001208,SEQUEST,]	4.4e-4	9-UNIMOD:213	ms_run[1]:scan=12315	3666.7	3	2378.97379	793.66253	K	L	214	229
PSM	VSFELFADKVPK	-126_49497	P17742	1	Mouse_09-2020	null	[MS,MS:1001208,SEQUEST,]	4.4e-4	8-UNIMOD:213	ms_run[1]:scan=11014	3302.2	3	1920.81845	640.94420	R	A	20	32
PSM	SVEAAAELSAKDLKEK	-126_24155	Q9D0J8	1	Mouse_09-2020	null	[MS,MS:1001208,SEQUEST,]	1.3e-3	16-UNIMOD:213	ms_run[1]:scan=6154	1945.8	3	2229.96842	743.99406	K	D	5	21
PSM	GFYIYQEGSKNK	-126_26477	Q8BMS1	1	Mouse_09-2020	null	[MS,MS:1001208,SEQUEST,]	8.4e-4	10-UNIMOD:213	ms_run[1]:scan=6605	2072.3	3	1974.76590	658.92721	K	L	635	647
PSM	GFYIYQEGSKNK	-126_26476	Q8BMS1	1	Mouse_09-2020	null	[MS,MS:1001208,SEQUEST,]	8.4e-4	9-UNIMOD:213	ms_run[1]:scan=6605	2072.3	3	1974.76590	658.92721	K	L	635	647
PSM	LGLDFPNLPYLIDGSHKITQSNAILR	-126_59237	P10649	0	Mouse_09-2020	null	[MS,MS:1001208,SEQUEST,]	2.6e-4	21-UNIMOD:213	ms_run[1]:scan=12937	3840.7	4	3436.64028	859.91391	K	L	53	79
PSM	LGLDFPNLPYLIDGSHKITQSNAILR	-126_59237	D3YX76	0	Mouse_09-2020	null	[MS,MS:1001208,SEQUEST,]	2.6e-4	21-UNIMOD:213	ms_run[1]:scan=12937	3840.7	4	3436.64028	859.91391	K	L	19	45
PSM	LQTVKLPVDK	-126_28711	Q64374	1	Mouse_09-2020	null	[MS,MS:1001208,SEQUEST,]	5.0e-3	5-UNIMOD:213	ms_run[1]:scan=7051	2196.5	3	1681.75833	561.25812	R	T	235	245
PSM	KFLQPGSQR	-126_12068	P24472	0	Mouse_09-2020	null	[MS,MS:1001208,SEQUEST,]	2.6e-4	1-UNIMOD:213	ms_run[1]:scan=3816	1292.6	3	1601.65152	534.55516	K	P	196	205
PSM	KFLQPGSQR	-126_12068	P30115	0	Mouse_09-2020	null	[MS,MS:1001208,SEQUEST,]	2.6e-4	1-UNIMOD:213	ms_run[1]:scan=3816	1292.6	3	1601.65152	534.55516	K	P	196	205
PSM	DSELAKLPAGALTSIKR	-126_28984	A2AJ88	1	Mouse_09-2020	null	[MS,MS:1001208,SEQUEST,]	4.2e-2	16-UNIMOD:213	ms_run[1]:scan=7108	2212.4	3	2311.07553	771.02921	R	Y	686	703
PSM	DSELAKLPAGALTSIKR	-126_28983	A2AJ88	1	Mouse_09-2020	null	[MS,MS:1001208,SEQUEST,]	4.2e-2	17-UNIMOD:213	ms_run[1]:scan=7108	2212.4	3	2311.07553	771.02921	R	Y	686	703
PSM	LVPLKETIK	-126_26236	P56480	1	Mouse_09-2020	null	[MS,MS:1001208,SEQUEST,]	3.6e-2	5-UNIMOD:213	ms_run[1]:scan=6555	2058.3	3	1581.73239	527.91569	K	F	481	490
PSM	LVPLKETIK	-126_26237	P56480	1	Mouse_09-2020	null	[MS,MS:1001208,SEQUEST,]	3.6e-2	6-UNIMOD:213	ms_run[1]:scan=6555	2058.3	3	1581.73239	527.91569	K	F	481	490
PSM	VVTIAPGLFATPLLTTLPEKVR	-126_61153	A2AFQ2	1	Mouse_09-2020	null	[MS,MS:1001208,SEQUEST,]	4.4e-4	16-UNIMOD:213	ms_run[1]:scan=13412	3979.3	3	2877.45975	959.82361	R	F	203	225
PSM	TYFPHFDVSHGSAQVKGHGK	-126_20554	Q91VB8	1	Mouse_09-2020	null	[MS,MS:1001208,SEQUEST,]	1.3e-3	16-UNIMOD:213	ms_run[1]:scan=5455	1750.5	4	2740.13222	685.78899	K	V	42	62
PSM	TYFPHFDVSHGSAQVKGHGK	-126_20553	Q91VB8	1	Mouse_09-2020	null	[MS,MS:1001208,SEQUEST,]	8.4e-3	18-UNIMOD:213	ms_run[1]:scan=5455	1750.5	4	2740.13222	685.78899	K	V	42	62
PSM	DATNVGDEGGFAPNILENKEALELLK	-126_60598	P17182	1	Mouse_09-2020	null	[MS,MS:1001208,SEQUEST,]	2.6e-4	20-UNIMOD:213	ms_run[1]:scan=13259	3933.3	3	3298.46189	1100.15660	K	A	203	229
PSM	DATNVGDEGGFAPNILENKEALELLK	-126_60597	P17182	1	Mouse_09-2020	null	[MS,MS:1001208,SEQUEST,]	2.6e-4	19-UNIMOD:213	ms_run[1]:scan=13259	3933.3	3	3298.46189	1100.15660	K	A	203	229
PSM	DATNVGDEGGFAPNILENKEALELLK	-126_60599	P17182	1	Mouse_09-2020	null	[MS,MS:1001208,SEQUEST,]	2.6e-4	17-UNIMOD:213	ms_run[1]:scan=13259	3933.3	3	3298.46189	1100.15660	K	A	203	229
PSM	FGMHLQAATPKGYEPDPNIVK	-126_31112	P11725	1	Mouse_09-2020	null	[MS,MS:1001208,SEQUEST,]	2.6e-4	3-UNIMOD:35,14-UNIMOD:213	ms_run[1]:scan=7509	2324.3	4	2870.23647	718.31187	K	A	211	232
PSM	NGNPNGGGLPHWPEYDQKEGYLKIGASTQAAQR	-126_39134	Q8VCT4	1	Mouse_09-2020	null	[MS,MS:1001208,SEQUEST,]	2.6e-4	21-UNIMOD:213	ms_run[1]:scan=9002	2741.3	4	4094.79018	1024.45091	R	K	504	537
PSM	TIEKFEK	-126_10071	P10126	1	Mouse_09-2020	null	[MS,MS:1001208,SEQUEST,]	3.6e-3	4-UNIMOD:213	ms_run[1]:scan=3458	1191.5	3	1435.55500	479.18959	R	A	38	45
PSM	AGLLTKAEMQQILQGLDK	-126_53347	Q91YI0	1	Mouse_09-2020	null	[MS,MS:1001208,SEQUEST,]	2.6e-4	9-UNIMOD:35,6-UNIMOD:213	ms_run[1]:scan=11774	3514.6	3	2514.13987	838.71642	K	A	52	70
PSM	KELSEIAQR	-126_13345	Q91Y97	1	Mouse_09-2020	null	[MS,MS:1001208,SEQUEST,]	2.6e-4	1-UNIMOD:213	ms_run[1]:scan=4057	1360.2	3	1614.65696	538.89020	K	V	14	23
PSM	LLLDQKVWEVAAPYIEK	-126_59984	P35492	1	Mouse_09-2020	null	[MS,MS:1001208,SEQUEST,]	2.6e-4	6-UNIMOD:213	ms_run[1]:scan=13105	3888.7	3	2556.18821	852.73228	R	R	606	623
PSM	GYEPDPNIVKLAEQYAK	-126_56686	P11725	1	Mouse_09-2020	null	[MS,MS:1001208,SEQUEST,]	1.0e-3	10-UNIMOD:213	ms_run[1]:scan=12419	3695.8	3	2476.04880	826.02049	K	N	222	239
PSM	LGLDFPNLPYLIDGSHKITQSNAILR	-126_59233	P10649	0	Mouse_09-2020	null	[MS,MS:1001208,SEQUEST,]	2.6e-4	17-UNIMOD:213	ms_run[1]:scan=12937	3840.7	4	3436.64028	859.91391	K	L	53	79
PSM	LGLDFPNLPYLIDGSHKITQSNAILR	-126_59233	D3YX76	0	Mouse_09-2020	null	[MS,MS:1001208,SEQUEST,]	2.6e-4	17-UNIMOD:213	ms_run[1]:scan=12937	3840.7	4	3436.64028	859.91391	K	L	19	45
PSM	LGLDFPNLPYLIDGSHKITQSNAILR	-126_59236	P10649	0	Mouse_09-2020	null	[MS,MS:1001208,SEQUEST,]	2.6e-4	19-UNIMOD:213	ms_run[1]:scan=12937	3840.7	4	3436.64028	859.91391	K	L	53	79
PSM	LGLDFPNLPYLIDGSHKITQSNAILR	-126_59236	D3YX76	0	Mouse_09-2020	null	[MS,MS:1001208,SEQUEST,]	2.6e-4	19-UNIMOD:213	ms_run[1]:scan=12937	3840.7	4	3436.64028	859.91391	K	L	19	45
PSM	DWVERLMK	-126_28775	Q5SWU9	1	Mouse_09-2020	null	[MS,MS:1001208,SEQUEST,]	1.6e-2	5-UNIMOD:213	ms_run[1]:scan=7064	2200.1	3	1617.61667	539.87713	K	L	879	887
PSM	KYVLGNPLTPGINQGPQIDKEQHDKILDLIESGK	-126_51211	P24549	1	Mouse_09-2020	null	[MS,MS:1001208,SEQUEST,]	1.0e-3	20-UNIMOD:213	ms_run[1]:scan=11356	3397.7	5	4299.07789	860.62051	K	E	329	363
PSM	DVFTKGYGFGLIK	-126_56189	Q60932	1	Mouse_09-2020	null	[MS,MS:1001208,SEQUEST,]	2.6e-4	5-UNIMOD:213	ms_run[1]:scan=12322	3668.6	3	1985.84616	662.61971	R	D	29	42
PSM	SVEAAAELSAKDLKEK	-126_24154	Q9D0J8	1	Mouse_09-2020	null	[MS,MS:1001208,SEQUEST,]	6.3e-4	15-UNIMOD:213	ms_run[1]:scan=6154	1945.8	3	2229.96842	743.99406	K	D	5	21
PSM	IFKSQGTALEK	-126_17700	P14152	1	Mouse_09-2020	null	[MS,MS:1001208,SEQUEST,]	2.6e-4	3-UNIMOD:213	ms_run[1]:scan=4905	1597.1	3	1762.74497	588.25314	K	A	108	119
PSM	NHKHSVNNTYSQFQDEYSLEEVMK	-126_29780	P32020	1	Mouse_09-2020	null	[MS,MS:1001208,SEQUEST,]	2.6e-4	23-UNIMOD:35,11-UNIMOD:213	ms_run[1]:scan=7261	2255.1	4	3484.38320	871.85108	K	K	188	212
PSM	DTILSAIEQHPVVVISGDTGCGKTTRIPQLLLER	-126_46318	A0A0G2JGL8	1	Mouse_09-2020	null	[MS,MS:1001208,SEQUEST,]	1.8e-2	21-UNIMOD:4,19-UNIMOD:213	ms_run[1]:scan=10366	3121.6	4	4258.07290	1065.27083	R	V	433	467
PSM	DTILSAIEQHPVVVISGDTGCGKTTRIPQLLLER	-126_46317	A0A0G2JGL8	1	Mouse_09-2020	null	[MS,MS:1001208,SEQUEST,]	1.8e-2	21-UNIMOD:4,18-UNIMOD:213	ms_run[1]:scan=10366	3121.6	4	4258.07290	1065.27083	R	V	433	467
PSM	YQAVTATLEEKRKEKAK	-126_6201	A0A1B0GS68	1	Mouse_09-2020	null	[MS,MS:1001208,SEQUEST,]	1.3e-3	17-UNIMOD:213	ms_run[1]:scan=2720	985.3	4	2534.16836	634.29765	K	H	392	409
PSM	YQAVTATLEEKRKEKAK	-126_6202	A0A1B0GS68	1	Mouse_09-2020	null	[MS,MS:1001208,SEQUEST,]	1.3e-3	15-UNIMOD:213	ms_run[1]:scan=2720	985.3	4	2534.16836	634.29765	K	H	392	409
PSM	VVDGLEKAVYQGPGSSPVKS	-126_36949	O88587	1	Mouse_09-2020	null	[MS,MS:1001208,SEQUEST,]	2.6e-4	7-UNIMOD:213	ms_run[1]:scan=8578	2622.2	3	2558.12162	853.37857	K	0	246	266
PSM	GSVLPNSDKK	-126_6270	P32020	1	Mouse_09-2020	null	[MS,MS:1001208,SEQUEST,]	4.4e-4	9-UNIMOD:213	ms_run[1]:scan=2733	989.0	3	1585.62906	529.21469	K	D	483	493
PSM	LSDGHFIPILGFGTYAPQEVPKSK	-126_54555	P70694	1	Mouse_09-2020	null	[MS,MS:1001208,SEQUEST,]	2.6e-4	23-UNIMOD:213	ms_run[1]:scan=12008	3580.6	4	3142.43496	786.36352	R	T	10	34
PSM	VVTIAPGLFATPLLTTLPEKVR	-126_61151	A2AFQ2	1	Mouse_09-2020	null	[MS,MS:1001208,SEQUEST,]	4.4e-4	15-UNIMOD:213	ms_run[1]:scan=13412	3979.3	3	2877.45975	959.82361	R	F	203	225
PSM	AITGASLADIMAKR	-126_30144	Q8BP67	1	Mouse_09-2020	null	[MS,MS:1001208,SEQUEST,]	6.5e-3	11-UNIMOD:35,14-UNIMOD:213	ms_run[1]:scan=7332	2274.9	3	1974.84098	658.95125	R	Q	81	95
PSM	AGLLTKAEMQQILQGLDK	-126_53348	Q91YI0	1	Mouse_09-2020	null	[MS,MS:1001208,SEQUEST,]	2.6e-4	9-UNIMOD:35,5-UNIMOD:213	ms_run[1]:scan=11774	3514.6	3	2514.13987	838.71642	K	A	52	70
PSM	GSVLPNSDKK	-126_6273	P32020	1	Mouse_09-2020	null	[MS,MS:1001208,SEQUEST,]	8.4e-4	10-UNIMOD:213	ms_run[1]:scan=2733	989.0	3	1585.62906	529.21469	K	D	483	493
PSM	KELEEIVQPIISK	-126_44373	P20029	1	Mouse_09-2020	null	[MS,MS:1001208,SEQUEST,]	2.6e-4	2-UNIMOD:213	ms_run[1]:scan=9995	3018.3	3	2066.94577	689.65308	K	Y	622	635
PSM	LGLDFPNLPYLIDGSHKITQSNAILR	-126_59232	P10649	0	Mouse_09-2020	null	[MS,MS:1001208,SEQUEST,]	2.6e-4	16-UNIMOD:213	ms_run[1]:scan=12937	3840.7	4	3436.64028	859.91391	K	L	53	79
PSM	LGLDFPNLPYLIDGSHKITQSNAILR	-126_59232	D3YX76	0	Mouse_09-2020	null	[MS,MS:1001208,SEQUEST,]	2.6e-4	16-UNIMOD:213	ms_run[1]:scan=12937	3840.7	4	3436.64028	859.91391	K	L	19	45
PSM	NGNPNGGGLPHWPEYDQKEGYLKIGASTQAAQR	-126_39136	Q8VCT4	1	Mouse_09-2020	null	[MS,MS:1001208,SEQUEST,]	2.6e-4	18-UNIMOD:213	ms_run[1]:scan=9002	2741.3	4	4094.79018	1024.45091	R	K	504	537
PSM	NGNPNGGGLPHWPEYDQKEGYLKIGASTQAAQR	-126_39133	Q8VCT4	1	Mouse_09-2020	null	[MS,MS:1001208,SEQUEST,]	2.6e-4	19-UNIMOD:213	ms_run[1]:scan=9002	2741.3	4	4094.79018	1024.45091	R	K	504	537
PSM	NGNPNGGGLPHWPEYDQKEGYLKIGASTQAAQR	-126_39135	Q8VCT4	1	Mouse_09-2020	null	[MS,MS:1001208,SEQUEST,]	2.6e-4	23-UNIMOD:213	ms_run[1]:scan=9002	2741.3	4	4094.79018	1024.45091	R	K	504	537
PSM	IIAVDINKDK	-126_23440	P00329	1	Mouse_09-2020	null	[MS,MS:1001208,SEQUEST,]	6.5e-3	8-UNIMOD:213	ms_run[1]:scan=6027	1910.3	3	1669.72318	557.24599	R	A	220	230
PSM	ASLDMFNQKTK	-126_16249	P54869	1	Mouse_09-2020	null	[MS,MS:1001208,SEQUEST,]	6.3e-4	5-UNIMOD:35,9-UNIMOD:213	ms_run[1]:scan=4630	1520.4	3	1839.70255	613.90553	K	S	359	370
PSM	IALLEEAKKK	-126_16586	P26043	1	Mouse_09-2020	null	[MS,MS:1001208,SEQUEST,]	1.2e-2	9-UNIMOD:213	ms_run[1]:scan=4697	1539.1	3	1683.77689	561.93000	K	E	428	438
PSM	NHKHSVNNTYSQFQDEYSLEEVMK	-126_29779	P32020	1	Mouse_09-2020	null	[MS,MS:1001208,SEQUEST,]	2.6e-4	23-UNIMOD:35,10-UNIMOD:213	ms_run[1]:scan=7261	2255.1	4	3484.38320	871.85108	K	K	188	212
PSM	AKTAHIVLEDGTKMK	-126_7277	Q8C196	1	Mouse_09-2020	null	[MS,MS:1001208,SEQUEST,]	4.4e-4	14-UNIMOD:35,3-UNIMOD:213	ms_run[1]:scan=2923	1042.1	4	2198.95620	550.49428	K	Y	43	58
PSM	SVEAAAELSAKDLKEK	-126_24152	Q9D0J8	1	Mouse_09-2020	null	[MS,MS:1001208,SEQUEST,]	2.6e-4	11-UNIMOD:213	ms_run[1]:scan=6154	1945.8	3	2229.96842	743.99406	K	D	5	21
PSM	SVEAAAELSAKDLKEK	-126_24151	Q9D0J8	1	Mouse_09-2020	null	[MS,MS:1001208,SEQUEST,]	4.4e-4	14-UNIMOD:213	ms_run[1]:scan=6154	1945.8	3	2229.96842	743.99406	K	D	5	21
PSM	IMNVIGEPIDERGPIKTK	-126_29246	P56480	1	Mouse_09-2020	null	[MS,MS:1001208,SEQUEST,]	1.3e-3	2-UNIMOD:35,11-UNIMOD:213	ms_run[1]:scan=7155	2225.6	3	2567.16208	856.39193	R	F	144	162
PSM	IMNVIGEPIDERGPIKTK	-126_29245	P56480	1	Mouse_09-2020	null	[MS,MS:1001208,SEQUEST,]	1.3e-3	2-UNIMOD:35,12-UNIMOD:213	ms_run[1]:scan=7155	2225.6	3	2567.16208	856.39193	R	F	144	162
PSM	SVEAAAELSAKDLKEK	-126_24153	Q9D0J8	1	Mouse_09-2020	null	[MS,MS:1001208,SEQUEST,]	2.6e-4	12-UNIMOD:213	ms_run[1]:scan=6154	1945.8	3	2229.96842	743.99406	K	D	5	21
PSM	TYFPHFDVSHGSAQVKGHGK	-126_20555	Q91VB8	1	Mouse_09-2020	null	[MS,MS:1001208,SEQUEST,]	1.7e-2	20-UNIMOD:213	ms_run[1]:scan=5455	1750.5	4	2740.13222	685.78899	K	V	42	62
PSM	SVEAAAELSAKDLKEK	-126_24156	Q9D0J8	1	Mouse_09-2020	null	[MS,MS:1001208,SEQUEST,]	2.6e-4	9-UNIMOD:213	ms_run[1]:scan=6154	1945.8	3	2229.96842	743.99406	K	D	5	21
PSM	VFGKGNPTK	-126_4868	Q8C196	1	Mouse_09-2020	null	[MS,MS:1001208,SEQUEST,]	1.3e-2	4-UNIMOD:213	ms_run[1]:scan=2376	880.9	3	1488.59296	496.86885	K	V	211	220
PSM	AKTAHIVLEDGTKMK	-126_7276	Q8C196	1	Mouse_09-2020	null	[MS,MS:1001208,SEQUEST,]	4.4e-4	14-UNIMOD:35,2-UNIMOD:213	ms_run[1]:scan=2923	1042.1	4	2198.95620	550.49428	K	Y	43	58
PSM	ALDLDPSKTNVSGGAIALGHPLGGSGSR	-126_43223	Q8BWT1	1	Mouse_09-2020	null	[MS,MS:1001208,SEQUEST,]	7.1e-3	8-UNIMOD:213	ms_run[1]:scan=9784	2959.4	4	3188.43960	797.86569	K	T	333	361
PSM	ALDLDPSKTNVSGGAIALGHPLGGSGSR	-126_43222	Q8BWT1	1	Mouse_09-2020	null	[MS,MS:1001208,SEQUEST,]	7.1e-3	7-UNIMOD:213	ms_run[1]:scan=9784	2959.4	4	3188.43960	797.86569	K	T	333	361
PSM	GSVLPNSDKK	-126_6272	P32020	1	Mouse_09-2020	null	[MS,MS:1001208,SEQUEST,]	6.3e-4	8-UNIMOD:213	ms_run[1]:scan=2733	989.0	3	1585.62906	529.21469	K	D	483	493
PSM	GSVLPNSDKK	-126_6271	P32020	1	Mouse_09-2020	null	[MS,MS:1001208,SEQUEST,]	6.3e-4	7-UNIMOD:213	ms_run[1]:scan=2733	989.0	3	1585.62906	529.21469	K	D	483	493
PSM	ADINTKWAATR	-126_21598	Q9CR57	1	Mouse_09-2020	null	[MS,MS:1001208,SEQUEST,]	4.4e-4	6-UNIMOD:213	ms_run[1]:scan=5672	1811.2	3	1787.71561	596.57651	K	A	80	91
PSM	YQAVTATLEEKRKEKAK	-126_6199	A0A1B0GS68	1	Mouse_09-2020	null	[MS,MS:1001208,SEQUEST,]	1.8e-3	11-UNIMOD:213	ms_run[1]:scan=2720	985.3	4	2534.16836	634.29765	K	H	392	409
PSM	YQAVTATLEEKRKEKAK	-126_6204	A0A1B0GS68	1	Mouse_09-2020	null	[MS,MS:1001208,SEQUEST,]	1.8e-3	13-UNIMOD:213	ms_run[1]:scan=2720	985.3	4	2534.16836	634.29765	K	H	392	409
PSM	YQAVTATLEEKRKEKAK	-126_6203	A0A1B0GS68	1	Mouse_09-2020	null	[MS,MS:1001208,SEQUEST,]	1.8e-3	12-UNIMOD:213	ms_run[1]:scan=2720	985.3	4	2534.16836	634.29765	K	H	392	409
PSM	YQAVTATLEEKRKEKAK	-126_6205	A0A1B0GS68	1	Mouse_09-2020	null	[MS,MS:1001208,SEQUEST,]	1.8e-3	14-UNIMOD:213	ms_run[1]:scan=2720	985.3	4	2534.16836	634.29765	K	H	392	409
PSM	LGLDFPNLPYLIDGSHKITQSNAILR	-126_59234	P10649	0	Mouse_09-2020	null	[MS,MS:1001208,SEQUEST,]	2.6e-4	15-UNIMOD:213	ms_run[1]:scan=12937	3840.7	4	3436.64028	859.91391	K	L	53	79
PSM	LGLDFPNLPYLIDGSHKITQSNAILR	-126_59234	D3YX76	0	Mouse_09-2020	null	[MS,MS:1001208,SEQUEST,]	2.6e-4	15-UNIMOD:213	ms_run[1]:scan=12937	3840.7	4	3436.64028	859.91391	K	L	19	45
PSM	AITGASLADIMAKR	-126_30143	Q8BP67	1	Mouse_09-2020	null	[MS,MS:1001208,SEQUEST,]	2.0e-3	11-UNIMOD:35,13-UNIMOD:213	ms_run[1]:scan=7332	2274.9	3	1974.84098	658.95125	R	Q	81	95
PSM	KGLTPSQIGVILR	-126_44906	Q921R2	1	Mouse_09-2020	null	[MS,MS:1001208,SEQUEST,]	2.6e-4	1-UNIMOD:213	ms_run[1]:scan=10101	3047.8	3	1922.91446	641.64274	K	S	43	56
PSM	LYSEFLGKRPWFAGDK	-126_46936	P10649	0	Mouse_09-2020	null	[MS,MS:1001208,SEQUEST,]	1.3e-3	8-UNIMOD:213	ms_run[1]:scan=10486	3155.0	4	2455.04946	614.51845	K	T	137	153
PSM	LYSEFLGKRPWFAGDK	-126_46936	P19639	0	Mouse_09-2020	null	[MS,MS:1001208,SEQUEST,]	1.3e-3	8-UNIMOD:213	ms_run[1]:scan=10486	3155.0	4	2455.04946	614.51845	K	T	137	153
PSM	EADIQNFTSFISKDSIQK	-126_53980	P42125	1	Mouse_09-2020	null	[MS,MS:1001208,SEQUEST,]	4.4e-4	12-UNIMOD:213	ms_run[1]:scan=11896	3548.6	3	2612.10312	871.36996	R	L	258	276
PSM	EADIQNFTSFISKDSIQK	-126_53979	P42125	1	Mouse_09-2020	null	[MS,MS:1001208,SEQUEST,]	4.4e-4	13-UNIMOD:213	ms_run[1]:scan=11896	3548.6	3	2612.10312	871.36996	R	L	258	276
PSM	GNYVAEKISGQK	-126_16180	O35490	1	Mouse_09-2020	null	[MS,MS:1001208,SEQUEST,]	2.6e-4	7-UNIMOD:213	ms_run[1]:scan=4616	1516.5	3	1834.74112	612.25180	R	N	87	99
PSM	HGSWGSGLDMHTKPWIR	-126_26060	O35490	1	Mouse_09-2020	null	[MS,MS:1001208,SEQUEST,]	4.4e-4	10-UNIMOD:35,13-UNIMOD:213	ms_run[1]:scan=6521	2048.8	4	2522.01162	631.25817	K	R	328	345
PSM	VKAVVKLEGDNK	-126_10926	P12710	1	Mouse_09-2020	null	[MS,MS:1001208,SEQUEST,]	4.4e-4	6-UNIMOD:213	ms_run[1]:scan=3605	1232.7	3	1840.82444	614.27958	K	V	79	91
PSM	AHDGGIYAISWSPDSTHLLSASGDKTSK	-126_42504	O88342	1	Mouse_09-2020	null	[MS,MS:1001208,SEQUEST,]	2.6e-4	28-UNIMOD:213	ms_run[1]:scan=9647	2921.1	4	3442.46792	861.37107	K	W	232	260
PSM	ITLPVDFVTADKFDENAK	-126_56041	P09411	1	Mouse_09-2020	null	[MS,MS:1001208,SEQUEST,]	2.6e-4	12-UNIMOD:213	ms_run[1]:scan=12292	3660.3	3	2564.10276	855.37130	K	G	280	298
PSM	DFAVDIIKSTHDYWK	-126_56149	Q9D819	1	Mouse_09-2020	null	[MS,MS:1001208,SEQUEST,]	4.4e-4	8-UNIMOD:213	ms_run[1]:scan=12315	3666.7	3	2378.97379	793.66253	K	L	214	229
PSM	IVREPWVEQDKFGKVK	-126_24400	P49429	1	Mouse_09-2020	null	[MS,MS:1001208,SEQUEST,]	2.6e-4	11-UNIMOD:213	ms_run[1]:scan=6204	1960.2	4	2499.14565	625.54219	K	A	117	133
PSM	DVFTKGYGFGLIK	-126_56190	Q60932	1	Mouse_09-2020	null	[MS,MS:1001208,SEQUEST,]	2.6e-4	4-UNIMOD:213	ms_run[1]:scan=12322	3668.6	3	1985.84616	662.61971	R	D	29	42
PSM	IMNVIGEPIDERGPIKTK	-126_29247	P56480	1	Mouse_09-2020	null	[MS,MS:1001208,SEQUEST,]	1.3e-3	2-UNIMOD:35,10-UNIMOD:213	ms_run[1]:scan=7155	2225.6	3	2567.16208	856.39193	R	F	144	162
PSM	TYFPHFDVSHGSAQVKGHGKK	-126_15730	Q91VB8	1	Mouse_09-2020	null	[MS,MS:1001208,SEQUEST,]	9.4e-3	21-UNIMOD:213	ms_run[1]:scan=4537	1494.5	5	2868.23011	574.45164	K	A	42	63
PSM	TYFPHFDVSHGSAQVKGHGKK	-126_15729	Q91VB8	1	Mouse_09-2020	null	[MS,MS:1001208,SEQUEST,]	9.4e-3	20-UNIMOD:213	ms_run[1]:scan=4537	1494.5	5	2868.23011	574.45164	K	A	42	63
PSM	SIDLKDKYKNIGAK	-126_16605	P63038	1	Mouse_09-2020	null	[MS,MS:1001208,SEQUEST,]	1.8e-3	9-UNIMOD:213	ms_run[1]:scan=4700	1539.9	4	2133.96328	534.24589	K	V	83	97
PSM	DTILSAIEQHPVVVISGDTGCGKTTRIPQLLLER	-126_46316	A0A0G2JGL8	1	Mouse_09-2020	null	[MS,MS:1001208,SEQUEST,]	2.4e-2	21-UNIMOD:4,23-UNIMOD:213	ms_run[1]:scan=10366	3121.6	4	4258.07290	1065.27083	R	V	433	467
PSM	NIGKTLVTR	-126_17807	P97351	1	Mouse_09-2020	null	[MS,MS:1001208,SEQUEST,]	2.6e-4	4-UNIMOD:213	ms_run[1]:scan=4926	1603.0	3	1542.67160	514.89529	R	Q	43	52
PSM	KLTGKDVNFEFPEFQL	-126_58984	P62082	1	Mouse_09-2020	null	[MS,MS:1001208,SEQUEST,]	6.3e-4	1-UNIMOD:213	ms_run[1]:scan=12889	3827.1	3	2453.04929	818.35358	K	0	179	195
PSM	IWLVDSKGLIVK	-126_53822	P06801	1	Mouse_09-2020	null	[MS,MS:1001208,SEQUEST,]	4.4e-4	7-UNIMOD:213	ms_run[1]:scan=11866	3540.2	3	1911.90177	637.97209	K	R	331	343
PSM	ALPFWNEEIVPQIKEGK	-126_56748	Q9DBJ1	1	Mouse_09-2020	null	[MS,MS:1001208,SEQUEST,]	1.3e-3	14-UNIMOD:213	ms_run[1]:scan=12429	3698.6	3	2539.13486	847.04838	R	V	163	180
PSM	YSTDVSVDEVKALASLMTYK	-126_56295	P26443	1	Mouse_09-2020	null	[MS,MS:1001208,SEQUEST,]	2.6e-4	17-UNIMOD:35,11-UNIMOD:213	ms_run[1]:scan=12341	3674.0	3	2777.16977	926.39367	R	A	152	172
PSM	ALQASALAAWGGKAANKK	-126_27746	Q91Y97	1	Mouse_09-2020	null	[MS,MS:1001208,SEQUEST,]	2.6e-4	13-UNIMOD:213	ms_run[1]:scan=6861	2143.5	3	2297.05204	766.35403	R	T	305	323
PSM	RNPDTQWITKPVHK	-126_15555	Q9CZM2	1	Mouse_09-2020	null	[MS,MS:1001208,SEQUEST,]	4.4e-4	13-UNIMOD:213	ms_run[1]:scan=4507	1486.1	4	2260.99038	566.00296	R	R	144	158
PSM	KQGGLGPMNIPLISDPK	-126_42335	P35700	1	Mouse_09-2020	null	[MS,MS:1001208,SEQUEST,]	2.6e-4	8-UNIMOD:35,1-UNIMOD:213	ms_run[1]:scan=9611	2911.2	3	2322.02359	774.67941	K	T	93	110
PSM	KYTPEQVAMATVTALHR	-126_39934	Q91Y97	1	Mouse_09-2020	null	[MS,MS:1001208,SEQUEST,]	2.6e-4	9-UNIMOD:35,1-UNIMOD:213	ms_run[1]:scan=9159	2785.3	4	2473.06142	619.02092	K	V	243	260
PSM	RHLPSPPLTQEMDLHSIAGPPVPPRQSTSQLIPK	-126_52242	Q62245	1	Mouse_09-2020	null	[MS,MS:1001208,SEQUEST,]	1.8e-2	12-UNIMOD:35,28-UNIMOD:213	ms_run[1]:scan=11566	3456.6	5	4282.06983	857.21614	R	P	1257	1291
PSM	RHLPSPPLTQEMDLHSIAGPPVPPRQSTSQLIPK	-126_52243	Q62245	1	Mouse_09-2020	null	[MS,MS:1001208,SEQUEST,]	1.8e-2	12-UNIMOD:35,29-UNIMOD:213	ms_run[1]:scan=11566	3456.6	5	4282.06983	857.21614	R	P	1257	1291
PSM	DSKSTWVILHHK	-126_18240	G5E850	1	Mouse_09-2020	null	[MS,MS:1001208,SEQUEST,]	2.6e-4	1-UNIMOD:213	ms_run[1]:scan=5009	1626.1	4	1991.84194	498.71577	K	Y	22	34
PSM	YQAVTATLEEKRKEKAK	-126_6200	A0A1B0GS68	1	Mouse_09-2020	null	[MS,MS:1001208,SEQUEST,]	2.0e-3	10-UNIMOD:213	ms_run[1]:scan=2720	985.3	4	2534.16836	634.29765	K	H	392	409
PSM	YQLDKDGVVLFK	-126_46458	P09103	1	Mouse_09-2020	null	[MS,MS:1001208,SEQUEST,]	4.4e-4	5-UNIMOD:213	ms_run[1]:scan=10393	3129.1	3	1965.84006	655.95135	K	F	198	210
PSM	YQLDKDGVVLFK	-126_46459	P09103	1	Mouse_09-2020	null	[MS,MS:1001208,SEQUEST,]	4.4e-4	6-UNIMOD:213	ms_run[1]:scan=10393	3129.1	3	1965.84006	655.95135	K	F	198	210
PSM	FGMHLQAATPKGYEPDPNIVK	-126_31111	P11725	1	Mouse_09-2020	null	[MS,MS:1001208,SEQUEST,]	2.6e-4	3-UNIMOD:35,13-UNIMOD:213	ms_run[1]:scan=7509	2324.3	4	2870.23647	718.31187	K	A	211	232
PSM	EGYLKIGASTQAAQR	-126_26164	Q8VCT4	1	Mouse_09-2020	null	[MS,MS:1001208,SEQUEST,]	2.6e-4	3-UNIMOD:213	ms_run[1]:scan=6540	2054.1	3	2133.89957	711.97159	K	K	522	537
PSM	AHDGGIYAISWSPDSTHLLSASGDKTSK	-126_42505	O88342	1	Mouse_09-2020	null	[MS,MS:1001208,SEQUEST,]	2.6e-4	27-UNIMOD:213	ms_run[1]:scan=9647	2921.1	4	3442.46792	861.37107	K	W	232	260
PSM	AHDGGIYAISWSPDSTHLLSASGDKTSK	-126_42506	O88342	1	Mouse_09-2020	null	[MS,MS:1001208,SEQUEST,]	2.6e-4	26-UNIMOD:213	ms_run[1]:scan=9647	2921.1	4	3442.46792	861.37107	K	W	232	260
PSM	KLTGKDVNFEFPEFQL	-126_58987	P62082	1	Mouse_09-2020	null	[MS,MS:1001208,SEQUEST,]	6.3e-4	3-UNIMOD:213	ms_run[1]:scan=12889	3827.1	3	2453.04929	818.35358	K	0	179	195
PSM	KLTGKDVNFEFPEFQL	-126_58985	P62082	1	Mouse_09-2020	null	[MS,MS:1001208,SEQUEST,]	6.3e-4	5-UNIMOD:213	ms_run[1]:scan=12889	3827.1	3	2453.04929	818.35358	K	0	179	195
PSM	KLTGKDVNFEFPEFQL	-126_58986	P62082	1	Mouse_09-2020	null	[MS,MS:1001208,SEQUEST,]	6.3e-4	6-UNIMOD:213	ms_run[1]:scan=12889	3827.1	3	2453.04929	818.35358	K	0	179	195
PSM	IALLEEAKKK	-126_16587	P26043	1	Mouse_09-2020	null	[MS,MS:1001208,SEQUEST,]	1.5e-2	8-UNIMOD:213	ms_run[1]:scan=4697	1539.1	3	1683.77689	561.93000	K	E	428	438
PSM	SIDLKDKYKNIGAK	-126_16606	P63038	1	Mouse_09-2020	null	[MS,MS:1001208,SEQUEST,]	2.5e-3	8-UNIMOD:213	ms_run[1]:scan=4700	1539.9	4	2133.96328	534.24589	K	V	83	97
PSM	AILNYIASKYNLYGKDMKER	-126_38537	P30115	1	Mouse_09-2020	null	[MS,MS:1001208,SEQUEST,]	6.3e-4	17-UNIMOD:35,13-UNIMOD:213	ms_run[1]:scan=8893	2710.8	4	2947.31411	737.58288	K	I	70	90
PSM	NTGTEAPDYLATVDVDPKSPQYSQVIHR	-126_44426	A0A0R4J135	0	Mouse_09-2020	null	[MS,MS:1001208,SEQUEST,]	4.4e-4	27-UNIMOD:213	ms_run[1]:scan=10004	3020.8	4	3642.57924	911.40009	R	P	35	63
PSM	NTGTEAPDYLATVDVDPKSPQYSQVIHR	-126_44426	P17563	0	Mouse_09-2020	null	[MS,MS:1001208,SEQUEST,]	4.4e-4	27-UNIMOD:213	ms_run[1]:scan=10004	3020.8	4	3642.57924	911.40009	R	P	35	63
PSM	LIGDAAKNQVAMNPTNTVFDAK	-126_38040	P63017	1	Mouse_09-2020	null	[MS,MS:1001208,SEQUEST,]	2.6e-4	12-UNIMOD:35,4-UNIMOD:213	ms_run[1]:scan=8785	2680.0	3	2875.24656	959.08383	R	L	50	72
PSM	MQIFVKTLTGK	-126_32485	E9Q5F6	1	Mouse_09-2020	null	[MS,MS:1001208,SEQUEST,]	2.6e-4	1-UNIMOD:35,6-UNIMOD:213	ms_run[1]:scan=7756	2393.1	3	1822.78489	608.26639	0	I	1	12
PSM	ALAAAGYDVEKNNSR	-126_18527	P43274	1	Mouse_09-2020	null	[MS,MS:1001208,SEQUEST,]	4.4e-4	10-UNIMOD:213	ms_run[1]:scan=5060	1640.3	3	2119.85025	707.28757	K	K	65	80
PSM	IWLVDSKGLIVK	-126_53823	P06801	1	Mouse_09-2020	null	[MS,MS:1001208,SEQUEST,]	4.4e-4	6-UNIMOD:213	ms_run[1]:scan=11866	3540.2	3	1911.90177	637.97209	K	R	331	343
PSM	AVLLGPPGAGKGTQAPK	-126_24597	Q9WTP6	1	Mouse_09-2020	null	[MS,MS:1001208,SEQUEST,]	2.6e-4	13-UNIMOD:213	ms_run[1]:scan=6237	1969.5	3	2102.96830	701.66057	R	A	18	35
PSM	ILGYIKSGQQEGAK	-126_23991	P47738	1	Mouse_09-2020	null	[MS,MS:1001208,SEQUEST,]	2.6e-4	6-UNIMOD:213	ms_run[1]:scan=6128	1938.5	3	2032.87790	678.29741	K	L	372	386
PSM	VPLKHELEMSK	-126_40462	P06800	1	Mouse_09-2020	null	[MS,MS:1001208,SEQUEST,]	2.3e-2	9-UNIMOD:35,6-UNIMOD:213	ms_run[1]:scan=9254	2811.8	3	1867.78177	623.26142	R	S	974	985
PSM	VPLKHELEMSK	-126_40464	P06800	1	Mouse_09-2020	null	[MS,MS:1001208,SEQUEST,]	2.4e-2	9-UNIMOD:35,5-UNIMOD:213	ms_run[1]:scan=9254	2811.8	3	1867.78177	623.26142	R	S	974	985
PSM	SLFSSAENEPPVPLVGNWRPPQPVKGR	-126_53655	P16015	1	Mouse_09-2020	null	[MS,MS:1001208,SEQUEST,]	4.4e-4	27-UNIMOD:213	ms_run[1]:scan=11832	3530.7	4	3499.62172	875.66035	R	V	227	254
PSM	KAVKNFTDVHPDYGAR	-126_15900	P24270	1	Mouse_09-2020	null	[MS,MS:1001208,SEQUEST,]	2.0e-3	4-UNIMOD:213	ms_run[1]:scan=4567	1502.8	4	2359.00551	590.50306	K	Q	477	493
PSM	AHDGGIYAISWSPDSTHLLSASGDKTSK	-126_42503	O88342	1	Mouse_09-2020	null	[MS,MS:1001208,SEQUEST,]	2.6e-4	25-UNIMOD:213	ms_run[1]:scan=9647	2921.1	4	3442.46792	861.37107	K	W	232	260
PSM	ALPFWNEEIVPQIKEGK	-126_56749	Q9DBJ1	1	Mouse_09-2020	null	[MS,MS:1001208,SEQUEST,]	6.5e-3	15-UNIMOD:213	ms_run[1]:scan=12429	3698.6	3	2539.13486	847.04838	R	V	163	180
PSM	KYAQAIKAKGPVTIPYPLFQSHVEDLYVEGLPEGIPFR	-126_42362	G3UYJ6	1	Mouse_09-2020	null	[MS,MS:1001208,SEQUEST,]	1.5e-2	7-UNIMOD:213	ms_run[1]:scan=9616	2912.6	6	4812.35974	802.89797	R	P	290	328
PSM	STWVILHHKVYDLTK	-126_33720	G5E850	1	Mouse_09-2020	null	[MS,MS:1001208,SEQUEST,]	2.2e-2	7-UNIMOD:213	ms_run[1]:scan=7990	2458.4	4	2381.07631	596.02363	K	L	25	40
PSM	STWVILHHKVYDLTK	-126_33719	G5E850	1	Mouse_09-2020	null	[MS,MS:1001208,SEQUEST,]	2.2e-2	8-UNIMOD:213	ms_run[1]:scan=7990	2458.4	4	2381.07631	596.02363	K	L	25	40
PSM	VLDSGAPIKIPVGPETLGR	-126_52212	P56480	1	Mouse_09-2020	null	[MS,MS:1001208,SEQUEST,]	2.6e-4	9-UNIMOD:213	ms_run[1]:scan=11560	3454.9	3	2460.15799	820.72390	K	M	125	144
PSM	KYTPEQVAMATVTALHR	-126_39933	Q91Y97	1	Mouse_09-2020	null	[MS,MS:1001208,SEQUEST,]	2.6e-4	9-UNIMOD:35,2-UNIMOD:213	ms_run[1]:scan=9159	2785.3	4	2473.06142	619.02092	K	V	243	260
PSM	TVIIEQSWGSPKVTK	-126_34781	P63038	1	Mouse_09-2020	null	[MS,MS:1001208,SEQUEST,]	2.6e-4	12-UNIMOD:213	ms_run[1]:scan=8188	2513.6	3	2213.98752	738.66750	R	G	61	76
PSM	IVREPWVEQDKFGKVK	-126_24401	P49429	1	Mouse_09-2020	null	[MS,MS:1001208,SEQUEST,]	2.6e-4	14-UNIMOD:213	ms_run[1]:scan=6204	1960.2	4	2499.14565	625.54219	K	A	117	133
PSM	MQKEITALAPSTMK	-126_20325	P60710	0	Mouse_09-2020	null	[MS,MS:1001208,SEQUEST,]	2.6e-4	1-UNIMOD:35,13-UNIMOD:35,3-UNIMOD:213	ms_run[1]:scan=5409	1737.8	3	2121.86478	707.95930	R	K	313	327
PSM	MQKEITALAPSTMK	-126_20325	P68134	0	Mouse_09-2020	null	[MS,MS:1001208,SEQUEST,]	2.6e-4	1-UNIMOD:35,13-UNIMOD:35,3-UNIMOD:213	ms_run[1]:scan=5409	1737.8	3	2121.86478	707.95930	R	K	315	329
PSM	NTGTEAPDYLATVDVDPKSPQYSQVIHR	-126_44425	A0A0R4J135	0	Mouse_09-2020	null	[MS,MS:1001208,SEQUEST,]	4.4e-4	28-UNIMOD:213	ms_run[1]:scan=10004	3020.8	4	3642.57924	911.40009	R	P	35	63
PSM	NTGTEAPDYLATVDVDPKSPQYSQVIHR	-126_44425	P17563	0	Mouse_09-2020	null	[MS,MS:1001208,SEQUEST,]	4.4e-4	28-UNIMOD:213	ms_run[1]:scan=10004	3020.8	4	3642.57924	911.40009	R	P	35	63
PSM	SIDLKDKYKNIGAK	-126_16607	P63038	1	Mouse_09-2020	null	[MS,MS:1001208,SEQUEST,]	2.7e-3	7-UNIMOD:213	ms_run[1]:scan=4700	1539.9	4	2133.96328	534.24589	K	V	83	97
PSM	AMKEENVKTVLMNPNIASVQTNEVGLK	-126_38572	Q8C196	1	Mouse_09-2020	null	[MS,MS:1001208,SEQUEST,]	2.6e-4	2-UNIMOD:35,12-UNIMOD:35,3-UNIMOD:213	ms_run[1]:scan=8898	2712.2	4	3530.60366	883.40406	K	A	451	478
PSM	KYILGNPLNSGINQGPQIDKEQHNKILGLIESGK	-126_46590	O35945	1	Mouse_09-2020	null	[MS,MS:1001208,SEQUEST,]	2.6e-4	25-UNIMOD:213	ms_run[1]:scan=10417	3135.8	5	4257.07471	852.22064	K	E	329	363
PSM	GNYVAEKISGQK	-126_16181	O35490	1	Mouse_09-2020	null	[MS,MS:1001208,SEQUEST,]	2.6e-4	6-UNIMOD:213	ms_run[1]:scan=4616	1516.5	3	1834.74112	612.25180	R	N	87	99
PSM	ILGYIKSGQQEGAK	-126_23992	P47738	1	Mouse_09-2020	null	[MS,MS:1001208,SEQUEST,]	4.4e-4	7-UNIMOD:213	ms_run[1]:scan=6128	1938.5	3	2032.87790	678.29741	K	L	372	386
PSM	FGMHLQAATPKGYEPDPNIVK	-126_31110	P11725	1	Mouse_09-2020	null	[MS,MS:1001208,SEQUEST,]	2.6e-4	3-UNIMOD:35,11-UNIMOD:213	ms_run[1]:scan=7509	2324.3	4	2870.23647	718.31187	K	A	211	232
PSM	QGLLQPEKPIVLK	-126_39915	Q64459	1	Mouse_09-2020	null	[MS,MS:1001208,SEQUEST,]	4.4e-4	8-UNIMOD:213	ms_run[1]:scan=9155	2784.2	3	2003.95969	668.65828	R	V	481	494
PSM	GLNSDSVTEETLRKAK	-126_19584	Q8C196	1	Mouse_09-2020	null	[MS,MS:1001208,SEQUEST,]	4.4e-4	13-UNIMOD:213	ms_run[1]:scan=5266	1697.8	3	2288.98093	763.66471	K	I	893	909
PSM	GLNSDSVTEETLRKAK	-126_19583	Q8C196	1	Mouse_09-2020	null	[MS,MS:1001208,SEQUEST,]	4.4e-4	14-UNIMOD:213	ms_run[1]:scan=5266	1697.8	3	2288.98093	763.66471	K	I	893	909
PSM	SNDSFSAASIIFSNGRDLLVGDLHGRNFR	-126_50576	A2ARV5	1	Mouse_09-2020	null	[MS,MS:1001208,SEQUEST,]	4.7e-3	1-UNIMOD:213	ms_run[1]:scan=11228	3361.9	5	3706.64350	742.13453	K	L	386	415
PSM	AILNYIASKYNLYGKDMKER	-126_38539	P30115	1	Mouse_09-2020	null	[MS,MS:1001208,SEQUEST,]	6.3e-4	17-UNIMOD:35,16-UNIMOD:213	ms_run[1]:scan=8893	2710.8	4	2947.31411	737.58288	K	I	70	90
PSM	AQAYQTGKDISTNYYASQKK	-126_16915	P08113	1	Mouse_09-2020	null	[MS,MS:1001208,SEQUEST,]	3.3e-3	19-UNIMOD:213	ms_run[1]:scan=4758	1556.1	4	2806.18130	702.29939	K	F	664	684
PSM	AQAYQTGKDISTNYYASQKK	-126_16916	P08113	1	Mouse_09-2020	null	[MS,MS:1001208,SEQUEST,]	3.3e-3	20-UNIMOD:213	ms_run[1]:scan=4758	1556.1	4	2806.18130	702.29939	K	F	664	684
PSM	ALAAAGYDVEKNNSR	-126_18528	P43274	1	Mouse_09-2020	null	[MS,MS:1001208,SEQUEST,]	4.4e-4	11-UNIMOD:213	ms_run[1]:scan=5060	1640.3	3	2119.85025	707.28757	K	K	65	80
PSM	IEVEKPFAIAKE	-126_36408	P24369	1	Mouse_09-2020	null	[MS,MS:1001208,SEQUEST,]	1.3e-3	11-UNIMOD:213	ms_run[1]:scan=8484	2596.1	3	1914.82853	638.94772	K	0	205	217
PSM	LQNLQLQPGKAK	-126_19953	P32020	1	Mouse_09-2020	null	[MS,MS:1001208,SEQUEST,]	2.6e-4	10-UNIMOD:213	ms_run[1]:scan=5335	1717.1	3	1878.85361	626.95521	K	0	535	547
PSM	TQLVSNLKK	-126_12926	P05202	1	Mouse_09-2020	null	[MS,MS:1001208,SEQUEST,]	1.2e-2	8-UNIMOD:213	ms_run[1]:scan=3977	1337.8	3	1571.68723	524.56706	R	G	356	365
PSM	ITPFEEKMIAEAIPELK	-126_54835	P08249	1	Mouse_09-2020	null	[MS,MS:1001208,SEQUEST,]	2.6e-4	8-UNIMOD:35,6-UNIMOD:213	ms_run[1]:scan=12063	3596.0	3	2516.11466	839.37377	K	S	308	325
PSM	SLFSSAENEPPVPLVGNWRPPQPVKGR	-126_53654	P16015	1	Mouse_09-2020	null	[MS,MS:1001208,SEQUEST,]	4.4e-4	25-UNIMOD:213	ms_run[1]:scan=11832	3530.7	4	3499.62172	875.66035	R	V	227	254
PSM	ATAVMPDGQFKDISLSEYK	-126_41858	P35700	1	Mouse_09-2020	null	[MS,MS:1001208,SEQUEST,]	2.6e-4	5-UNIMOD:35,12-UNIMOD:213	ms_run[1]:scan=9523	2886.8	3	2657.09067	886.36745	K	K	17	36
PSM	HGSWGSGLDMHTKPWIR	-126_26061	O35490	1	Mouse_09-2020	null	[MS,MS:1001208,SEQUEST,]	4.4e-4	10-UNIMOD:35,11-UNIMOD:213	ms_run[1]:scan=6521	2048.8	4	2522.01162	631.25817	K	R	328	345
PSM	AMKEENVKTVLMNPNIASVQTNEVGLK	-126_38570	Q8C196	1	Mouse_09-2020	null	[MS,MS:1001208,SEQUEST,]	2.6e-4	2-UNIMOD:35,12-UNIMOD:35,5-UNIMOD:213	ms_run[1]:scan=8898	2712.2	4	3530.60366	883.40406	K	A	451	478
PSM	AMKEENVKTVLMNPNIASVQTNEVGLK	-126_38571	Q8C196	1	Mouse_09-2020	null	[MS,MS:1001208,SEQUEST,]	2.6e-4	2-UNIMOD:35,12-UNIMOD:35,4-UNIMOD:213	ms_run[1]:scan=8898	2712.2	4	3530.60366	883.40406	K	A	451	478
PSM	ATADNLIKQR	-126_15321	P42125	1	Mouse_09-2020	null	[MS,MS:1001208,SEQUEST,]	2.0e-3	8-UNIMOD:213	ms_run[1]:scan=4454	1471.2	3	1670.69327	557.56935	K	A	248	258
PSM	AAVLWELHKPFTIEDIEVAPPKAHEVR	-126_48184	P00329	1	Mouse_09-2020	null	[MS,MS:1001208,SEQUEST,]	2.6e-4	25-UNIMOD:213	ms_run[1]:scan=10737	3225.1	5	3636.73597	728.15158	K	K	12	39
PSM	VVDLLAPYAKGGK	-126_38262	P56480	1	Mouse_09-2020	null	[MS,MS:1001208,SEQUEST,]	6.3e-4	8-UNIMOD:213	ms_run[1]:scan=8832	2693.1	3	1871.83463	624.61619	K	G	189	202
PSM	VVDLLAPYAKGGK	-126_38261	P56480	1	Mouse_09-2020	null	[MS,MS:1001208,SEQUEST,]	6.3e-4	10-UNIMOD:213	ms_run[1]:scan=8832	2693.1	3	1871.83463	624.61619	K	G	189	202
PSM	STWVILHHKVYDLTK	-126_33718	G5E850	1	Mouse_09-2020	null	[MS,MS:1001208,SEQUEST,]	2.5e-2	9-UNIMOD:213	ms_run[1]:scan=7990	2458.4	4	2381.07631	596.02363	K	L	25	40
PSM	VLVAQHDAYKGLLPEELTPLILETQK	-126_57844	Q99LC5	1	Mouse_09-2020	null	[MS,MS:1001208,SEQUEST,]	2.6e-4	6-UNIMOD:213	ms_run[1]:scan=12645	3758.9	4	3459.69008	865.67667	K	F	76	102
PSM	TLTGKTITLEVEPSDTIENVK	-126_46901	E9Q5F6	1	Mouse_09-2020	null	[MS,MS:1001208,SEQUEST,]	2.6e-4	1-UNIMOD:213	ms_run[1]:scan=10478	3152.8	3	2829.28690	943.76627	K	K	7	28
PSM	WLQTEVQNPSVTSKI	-126_47179	P34914	1	Mouse_09-2020	null	[MS,MS:1001208,SEQUEST,]	1.3e-3	14-UNIMOD:213	ms_run[1]:scan=10533	3168.1	3	2270.97306	757.66253	K	0	540	555
PSM	DSYVGDEAQSKR	-126_8160	P60710	0	Mouse_09-2020	null	[MS,MS:1001208,SEQUEST,]	1.3e-3	11-UNIMOD:213	ms_run[1]:scan=3080	1086.0	3	1895.68686	632.56634	K	I	51	63
PSM	DSYVGDEAQSKR	-126_8160	P68134	0	Mouse_09-2020	null	[MS,MS:1001208,SEQUEST,]	1.3e-3	11-UNIMOD:213	ms_run[1]:scan=3080	1086.0	3	1895.68686	632.56634	K	I	53	65
PSM	GAAELMQQKEATTEQQLR	-126_18116	O35490	1	Mouse_09-2020	null	[MS,MS:1001208,SEQUEST,]	2.6e-4	6-UNIMOD:35,10-UNIMOD:213	ms_run[1]:scan=4983	1618.9	3	2589.07267	863.69445	K	L	378	396
PSM	IATKDRKTVLGVPEVLLGILPGAGGTQRLPK	-126_53360	Q8BMS1	1	Mouse_09-2020	null	[MS,MS:1001208,SEQUEST,]	4.4e-4	3-UNIMOD:213	ms_run[1]:scan=11775	3514.9	5	3738.98115	748.59997	R	V	160	191
PSM	FAGPYDKGEYSPSVQK	-126_25637	P25688	1	Mouse_09-2020	null	[MS,MS:1001208,SEQUEST,]	2.6e-4	7-UNIMOD:213	ms_run[1]:scan=6439	2025.9	3	2313.91367	771.97488	K	L	221	237
PSM	GAAELMQQKEATTEQQLR	-126_18115	O35490	1	Mouse_09-2020	null	[MS,MS:1001208,SEQUEST,]	2.6e-4	6-UNIMOD:35,9-UNIMOD:213	ms_run[1]:scan=4983	1618.9	3	2589.07267	863.69445	K	L	378	396
PSM	TAMKYNLGLDLR	-126_36983	P26443	1	Mouse_09-2020	null	[MS,MS:1001208,SEQUEST,]	2.6e-4	3-UNIMOD:35,4-UNIMOD:213	ms_run[1]:scan=8586	2624.5	3	1951.80283	651.27221	R	A	524	536
PSM	KATQEAFMK	-126_4069	Q91Y97	1	Mouse_09-2020	null	[MS,MS:1001208,SEQUEST,]	2.6e-4	8-UNIMOD:35,1-UNIMOD:213	ms_run[1]:scan=2165	813.8	3	1610.59677	537.53677	K	A	322	331
PSM	YISGSSFKDHPDFPFWDEY	-126_59262	P70694	1	Mouse_09-2020	null	[MS,MS:1001208,SEQUEST,]	2.6e-4	9-UNIMOD:213	ms_run[1]:scan=12941	3841.8	3	2878.08194	960.02972	R	0	305	324
PSM	YISGSSFKDHPDFPFWDEY	-126_59263	P70694	1	Mouse_09-2020	null	[MS,MS:1001208,SEQUEST,]	2.6e-4	10-UNIMOD:213	ms_run[1]:scan=12941	3841.8	3	2878.08194	960.02972	R	0	305	324
PSM	RTPFGAYGGLLKDFSATDLTEFAAR	-126_60048	Q8BWT1	1	Mouse_09-2020	null	[MS,MS:1001208,SEQUEST,]	4.4e-4	13-UNIMOD:213	ms_run[1]:scan=13123	3894.1	4	3245.43471	812.11397	K	A	14	39
PSM	RTPFGAYGGLLKDFSATDLTEFAAR	-126_60047	Q8BWT1	1	Mouse_09-2020	null	[MS,MS:1001208,SEQUEST,]	4.4e-4	12-UNIMOD:213	ms_run[1]:scan=13123	3894.1	4	3245.43471	812.11397	K	A	14	39
PSM	SKAEELGLPILGVLR	-126_59660	Q8VCH0	0	Mouse_09-2020	null	[MS,MS:1001208,SEQUEST,]	2.6e-4	1-UNIMOD:213	ms_run[1]:scan=13023	3864.8	3	2136.01590	712.67611	R	Y	291	306
PSM	SKAEELGLPILGVLR	-126_59660	Q921H8	0	Mouse_09-2020	null	[MS,MS:1001208,SEQUEST,]	2.6e-4	1-UNIMOD:213	ms_run[1]:scan=13023	3864.8	3	2136.01590	712.67611	R	Y	291	306
PSM	AMKEENVKTVLMNPNIASVQTNEVGLK	-126_38568	Q8C196	1	Mouse_09-2020	null	[MS,MS:1001208,SEQUEST,]	2.6e-4	2-UNIMOD:35,12-UNIMOD:35,8-UNIMOD:213	ms_run[1]:scan=8898	2712.2	4	3530.60366	883.40406	K	A	451	478
PSM	AMKEENVKTVLMNPNIASVQTNEVGLK	-126_38569	Q8C196	1	Mouse_09-2020	null	[MS,MS:1001208,SEQUEST,]	2.6e-4	2-UNIMOD:35,12-UNIMOD:35,9-UNIMOD:213	ms_run[1]:scan=8898	2712.2	4	3530.60366	883.40406	K	A	451	478
PSM	GLNSDSVTEETLRKAK	-126_19585	Q8C196	1	Mouse_09-2020	null	[MS,MS:1001208,SEQUEST,]	4.4e-4	9-UNIMOD:213	ms_run[1]:scan=5266	1697.8	3	2288.98093	763.66471	K	I	893	909
PSM	SIEDFAHSSFQMALSKGWPLYLSTK	-126_59339	O88844	1	Mouse_09-2020	null	[MS,MS:1001208,SEQUEST,]	2.6e-4	12-UNIMOD:35,16-UNIMOD:213	ms_run[1]:scan=12958	3846.6	4	3400.46621	850.87128	K	T	188	213
PSM	KILGYIK	-126_24670	P47738	1	Mouse_09-2020	null	[MS,MS:1001208,SEQUEST,]	4.4e-4	1-UNIMOD:213	ms_run[1]:scan=6250	1973.2	3	1375.60617	459.20680	K	G	371	378
PSM	VGIPVVAVESDPKQLDTAKK	-126_33824	Q9DBM2	1	Mouse_09-2020	null	[MS,MS:1001208,SEQUEST,]	1.3e-3	16-UNIMOD:213	ms_run[1]:scan=8009	2463.7	4	2635.24135	659.56586	R	I	317	337
PSM	MFASFPTTKTYFPHFDVSHGSAQVKGHGK	-126_34774	Q91VB8	1	Mouse_09-2020	null	[MS,MS:1001208,SEQUEST,]	2.6e-4	1-UNIMOD:35,7-UNIMOD:213	ms_run[1]:scan=8187	2513.3	5	3766.62000	754.12954	R	V	33	62
PSM	ITPFEEKMIAEAIPELK	-126_54836	P08249	1	Mouse_09-2020	null	[MS,MS:1001208,SEQUEST,]	2.6e-4	8-UNIMOD:35,7-UNIMOD:213	ms_run[1]:scan=12063	3596.0	3	2516.11466	839.37377	K	S	308	325
PSM	LTSDDVKEQIYK	-126_25171	Q921R2	1	Mouse_09-2020	null	[MS,MS:1001208,SEQUEST,]	6.3e-4	8-UNIMOD:213	ms_run[1]:scan=6352	2001.7	3	1979.80387	660.60602	K	A	28	40
PSM	EGYLKIGASTQAAQR	-126_26165	Q8VCT4	1	Mouse_09-2020	null	[MS,MS:1001208,SEQUEST,]	2.6e-4	1-UNIMOD:213	ms_run[1]:scan=6540	2054.1	3	2133.89957	711.97159	K	K	522	537
PSM	ALAAAGYDVEKNNSR	-126_18529	P43274	1	Mouse_09-2020	null	[MS,MS:1001208,SEQUEST,]	4.4e-4	8-UNIMOD:213	ms_run[1]:scan=5060	1640.3	3	2119.85025	707.28757	K	K	65	80
PSM	AGKQGLLGINIAEK	-126_38097	A0A0R4J083	1	Mouse_09-2020	null	[MS,MS:1001208,SEQUEST,]	2.6e-4	3-UNIMOD:213	ms_run[1]:scan=8795	2682.8	3	1952.88883	651.63413	K	G	93	107
PSM	EGYLKIGASTQAAQR	-126_26163	Q8VCT4	1	Mouse_09-2020	null	[MS,MS:1001208,SEQUEST,]	2.6e-4	5-UNIMOD:213	ms_run[1]:scan=6540	2054.1	3	2133.89957	711.97159	K	K	522	537
PSM	SLFSSAENEPPVPLVGNWRPPQPVKGR	-126_53653	P16015	1	Mouse_09-2020	null	[MS,MS:1001208,SEQUEST,]	4.4e-4	19-UNIMOD:213	ms_run[1]:scan=11832	3530.7	4	3499.62172	875.66035	R	V	227	254
PSM	GEYLPLLQGKSLGMIFEK	-126_58875	P11725	1	Mouse_09-2020	null	[MS,MS:1001208,SEQUEST,]	2.6e-4	14-UNIMOD:35,11-UNIMOD:213	ms_run[1]:scan=12865	3820.4	3	2580.14865	860.72128	K	S	71	89
PSM	GISHLEEK	-126_8474	Q9CS00	1	Mouse_09-2020	null	[MS,MS:1001208,SEQUEST,]	2.2e-2	3-UNIMOD:213	ms_run[1]:scan=3138	1102.2	3	1453.54007	485.18473	K	L	242	250
PSM	GISHLEEK	-126_8472	Q9CS00	1	Mouse_09-2020	null	[MS,MS:1001208,SEQUEST,]	2.2e-2	4-UNIMOD:213	ms_run[1]:scan=3138	1102.2	3	1453.54007	485.18473	K	L	242	250
PSM	GISHLEEK	-126_8473	Q9CS00	1	Mouse_09-2020	null	[MS,MS:1001208,SEQUEST,]	2.2e-2	6-UNIMOD:213	ms_run[1]:scan=3138	1102.2	3	1453.54007	485.18473	K	L	242	250
PSM	KSKHKSAK	-126_8082	Q61493	1	Mouse_09-2020	null	[MS,MS:1001208,SEQUEST,]	2.6e-2	4-UNIMOD:213	ms_run[1]:scan=3069	1082.9	3	1454.62021	485.54448	R	K	1048	1056
PSM	KSKHKSAK	-126_8081	Q61493	1	Mouse_09-2020	null	[MS,MS:1001208,SEQUEST,]	2.6e-2	3-UNIMOD:213	ms_run[1]:scan=3069	1082.9	3	1454.62021	485.54448	R	K	1048	1056
PSM	VWPHKDYPLIPVGK	-126_36434	P24270	1	Mouse_09-2020	null	[MS,MS:1001208,SEQUEST,]	1.3e-3	4-UNIMOD:213	ms_run[1]:scan=8488	2597.2	3	2189.98331	730.66555	K	V	302	316
PSM	HGSWGSGLDMHTKPWIR	-126_26059	O35490	1	Mouse_09-2020	null	[MS,MS:1001208,SEQUEST,]	6.3e-4	10-UNIMOD:35,12-UNIMOD:213	ms_run[1]:scan=6521	2048.8	4	2522.01162	631.25817	K	R	328	345
PSM	TWKFVEGLPINDFSR	-126_57961	P14152	1	Mouse_09-2020	null	[MS,MS:1001208,SEQUEST,]	2.6e-4	3-UNIMOD:213	ms_run[1]:scan=12668	3765.3	3	2349.99497	784.00289	K	K	296	311
PSM	DWVERLMK	-126_28774	Q5SWU9	1	Mouse_09-2020	null	[MS,MS:1001208,SEQUEST,]	3.5e-2	4-UNIMOD:213	ms_run[1]:scan=7064	2200.1	3	1617.61667	539.87713	K	L	879	887
PSM	YSQVLANGLDNKLREDLERLK	-126_49028	P62270	1	Mouse_09-2020	null	[MS,MS:1001208,SEQUEST,]	8.8e-3	21-UNIMOD:213	ms_run[1]:scan=10918	3275.4	4	3015.40151	754.60478	K	I	95	116
PSM	GLNSDSVTEETLRKAKEIGFSDKQISK	-126_38253	Q8C196	1	Mouse_09-2020	null	[MS,MS:1001208,SEQUEST,]	9.3e-3	27-UNIMOD:213	ms_run[1]:scan=8830	2692.6	5	3521.62183	705.12976	K	L	893	920
PSM	DIKHDPSLQPWSASYDPGSAK	-126_37268	P16015	1	Mouse_09-2020	null	[MS,MS:1001208,SEQUEST,]	4.4e-4	4-UNIMOD:213	ms_run[1]:scan=8638	2638.9	3	2840.16666	947.39154	K	I	37	58
PSM	DIKHDPSLQPWSASYDPGSAK	-126_37267	P16015	1	Mouse_09-2020	null	[MS,MS:1001208,SEQUEST,]	4.4e-4	5-UNIMOD:213	ms_run[1]:scan=8638	2638.9	3	2840.16666	947.39154	K	I	37	58
PSM	VPLKHELEMSK	-126_40463	P06800	1	Mouse_09-2020	null	[MS,MS:1001208,SEQUEST,]	4.2e-2	9-UNIMOD:35,4-UNIMOD:213	ms_run[1]:scan=9254	2811.8	3	1867.78177	623.26142	R	S	974	985
PSM	TEWLDGKHVVFGK	-126_35174	P17742	1	Mouse_09-2020	null	[MS,MS:1001208,SEQUEST,]	4.4e-4	7-UNIMOD:213	ms_run[1]:scan=8261	2533.9	3	2056.85813	686.29037	K	K	119	132
PSM	LALFNPDVSWDRKNNPEPWNK	-126_50008	Q62425	1	Mouse_09-2020	null	[MS,MS:1001208,SEQUEST,]	4.4e-4	17-UNIMOD:213	ms_run[1]:scan=11113	3329.8	4	3081.33022	771.08776	R	G	36	57
PSM	WLQTEVQNPSVTSKI	-126_47180	P34914	1	Mouse_09-2020	null	[MS,MS:1001208,SEQUEST,]	1.8e-3	13-UNIMOD:213	ms_run[1]:scan=10533	3168.1	3	2270.97306	757.66253	K	0	540	555
PSM	TANSLLWKSYPTLK	-126_45295	Q8VCT4	1	Mouse_09-2020	null	[MS,MS:1001208,SEQUEST,]	4.4e-4	8-UNIMOD:213	ms_run[1]:scan=10172	3067.6	3	2162.95713	721.65683	K	S	375	389
PSM	LVPGWTKPITIGR	-126_44171	P54071	1	Mouse_09-2020	null	[MS,MS:1001208,SEQUEST,]	3.3e-3	6-UNIMOD:213	ms_run[1]:scan=9959	3008.2	3	1978.92057	660.31110	R	A	160	173
PSM	FGLYLPLFKPSASTSK	-126_59023	Q9QXX4	1	Mouse_09-2020	null	[MS,MS:1001208,SEQUEST,]	4.4e-4	9-UNIMOD:213	ms_run[1]:scan=12898	3829.7	3	2297.03354	766.34788	K	T	655	671
PSM	AAIAAAAAAAAAKAKVPAK	-126_27166	Q9CR57	1	Mouse_09-2020	null	[MS,MS:1001208,SEQUEST,]	2.6e-4	13-UNIMOD:213	ms_run[1]:scan=6743	2110.7	3	2177.05423	726.35537	K	A	148	167
PSM	AAIAAAAAAAAAKAKVPAK	-126_27167	Q9CR57	1	Mouse_09-2020	null	[MS,MS:1001208,SEQUEST,]	2.6e-4	15-UNIMOD:213	ms_run[1]:scan=6743	2110.7	3	2177.05423	726.35537	K	A	148	167
PSM	MFASFPTTKTYFPHFDVSHGSAQVKGHGK	-126_34775	Q91VB8	1	Mouse_09-2020	null	[MS,MS:1001208,SEQUEST,]	2.6e-4	1-UNIMOD:35,8-UNIMOD:213	ms_run[1]:scan=8187	2513.3	5	3766.62000	754.12954	R	V	33	62
PSM	IMNVIGEPIDERGPIKTK	-126_29244	P56480	1	Mouse_09-2020	null	[MS,MS:1001208,SEQUEST,]	1.5e-3	2-UNIMOD:35,18-UNIMOD:213	ms_run[1]:scan=7155	2225.6	3	2567.16208	856.39193	R	F	144	162
PSM	AMGAAQVVVTDLSASRLTKAK	-126_35555	Q64442	1	Mouse_09-2020	null	[MS,MS:1001208,SEQUEST,]	4.4e-4	2-UNIMOD:35,21-UNIMOD:213	ms_run[1]:scan=8327	2552.3	3	2674.23099	892.08176	K	V	194	215
PSM	AMGAAQVVVTDLSASRLTKAK	-126_35560	Q64442	1	Mouse_09-2020	null	[MS,MS:1001208,SEQUEST,]	4.4e-4	2-UNIMOD:35,19-UNIMOD:213	ms_run[1]:scan=8327	2552.3	3	2674.23099	892.08176	K	V	194	215
PSM	AMGAAQVVVTDLSASRLTKAK	-126_35558	Q64442	1	Mouse_09-2020	null	[MS,MS:1001208,SEQUEST,]	4.4e-4	2-UNIMOD:35,16-UNIMOD:213	ms_run[1]:scan=8327	2552.3	3	2674.23099	892.08176	K	V	194	215
PSM	WLQTEVQNPSVTSKI	-126_47181	P34914	1	Mouse_09-2020	null	[MS,MS:1001208,SEQUEST,]	2.2e-3	12-UNIMOD:213	ms_run[1]:scan=10533	3168.1	3	2270.97306	757.66253	K	0	540	555
PSM	ATAVMPDGQFKDISLSEYK	-126_41857	P35700	1	Mouse_09-2020	null	[MS,MS:1001208,SEQUEST,]	2.6e-4	5-UNIMOD:35,11-UNIMOD:213	ms_run[1]:scan=9523	2886.8	3	2657.09067	886.36745	K	K	17	36
PSM	YIATPIFSKMAHWSNK	-126_32530	P10649	1	Mouse_09-2020	null	[MS,MS:1001208,SEQUEST,]	2.7e-3	10-UNIMOD:35,12-UNIMOD:213	ms_run[1]:scan=7763	2395.1	3	2451.02451	817.67953	R	0	203	219
PSM	MLTKIIR	-126_17941	Q8C196	1	Mouse_09-2020	null	[MS,MS:1001208,SEQUEST,]	7.2e-3	1-UNIMOD:35,4-UNIMOD:213	ms_run[1]:scan=4948	1609.1	3	1431.61054	477.87495	R	K	168	175
PSM	LQFWTKTLPQK	-126_39461	Q91WG0	0	Mouse_09-2020	null	[MS,MS:1001208,SEQUEST,]	4.4e-4	5-UNIMOD:213	ms_run[1]:scan=9066	2759.4	3	1930.85154	644.28819	R	Q	537	548
PSM	LQFWTKTLPQK	-126_39461	Q8BK48	0	Mouse_09-2020	null	[MS,MS:1001208,SEQUEST,]	4.4e-4	5-UNIMOD:213	ms_run[1]:scan=9066	2759.4	3	1930.85154	644.28819	R	Q	535	546
PSM	LQFWTKTLPQK	-126_39461	Q8QZR3	0	Mouse_09-2020	null	[MS,MS:1001208,SEQUEST,]	4.4e-4	5-UNIMOD:213	ms_run[1]:scan=9066	2759.4	3	1930.85154	644.28819	R	Q	534	545
PSM	LQFWTKTLPQK	-126_39460	Q91WG0	0	Mouse_09-2020	null	[MS,MS:1001208,SEQUEST,]	4.4e-4	6-UNIMOD:213	ms_run[1]:scan=9066	2759.4	3	1930.85154	644.28819	R	Q	537	548
PSM	LQFWTKTLPQK	-126_39460	Q8BK48	0	Mouse_09-2020	null	[MS,MS:1001208,SEQUEST,]	4.4e-4	6-UNIMOD:213	ms_run[1]:scan=9066	2759.4	3	1930.85154	644.28819	R	Q	535	546
PSM	LQFWTKTLPQK	-126_39460	Q8QZR3	0	Mouse_09-2020	null	[MS,MS:1001208,SEQUEST,]	4.4e-4	6-UNIMOD:213	ms_run[1]:scan=9066	2759.4	3	1930.85154	644.28819	R	Q	534	545
PSM	ALAAAGYDVEKNNSR	-126_18530	P43274	1	Mouse_09-2020	null	[MS,MS:1001208,SEQUEST,]	4.4e-4	7-UNIMOD:213	ms_run[1]:scan=5060	1640.3	3	2119.85025	707.28757	K	K	65	80
PSM	RNPDTQWITKPVHK	-126_15554	Q9CZM2	1	Mouse_09-2020	null	[MS,MS:1001208,SEQUEST,]	4.4e-4	10-UNIMOD:213	ms_run[1]:scan=4507	1486.1	4	2260.99038	566.00296	R	R	144	158
PSM	TLTGKTITLEVEPSDTIENVK	-126_46900	E9Q5F6	1	Mouse_09-2020	null	[MS,MS:1001208,SEQUEST,]	2.6e-4	3-UNIMOD:213	ms_run[1]:scan=10478	3152.8	3	2829.28690	943.76627	K	K	7	28
PSM	VVGNPFDSRTEQGPQVDETQFKKILGYIK	-126_54438	P47738	1	Mouse_09-2020	null	[MS,MS:1001208,SEQUEST,]	1.0e-3	9-UNIMOD:213	ms_run[1]:scan=11986	3573.7	4	3834.78798	959.44985	R	G	349	378
PSM	VVGNPFDSRTEQGPQVDETQFKKILGYIK	-126_54437	P47738	1	Mouse_09-2020	null	[MS,MS:1001208,SEQUEST,]	1.0e-3	8-UNIMOD:213	ms_run[1]:scan=11986	3573.7	4	3834.78798	959.44985	R	G	349	378
PSM	SKGLAPDLPEDLYHLIKK	-126_50821	Q921R2	1	Mouse_09-2020	null	[MS,MS:1001208,SEQUEST,]	6.3e-4	1-UNIMOD:213	ms_run[1]:scan=11275	3375.0	4	2578.20595	645.30521	K	V	77	95
PSM	YISGSSFKDHPDFPFWDEY	-126_59261	P70694	1	Mouse_09-2020	null	[MS,MS:1001208,SEQUEST,]	4.4e-4	5-UNIMOD:213	ms_run[1]:scan=12941	3841.8	3	2878.08194	960.02972	R	0	305	324
PSM	YISGSSFKDHPDFPFWDEY	-126_59260	P70694	1	Mouse_09-2020	null	[MS,MS:1001208,SEQUEST,]	4.4e-4	6-UNIMOD:213	ms_run[1]:scan=12941	3841.8	3	2878.08194	960.02972	R	0	305	324
PSM	IATKDRKTVLGVPEVLLGILPGAGGTQRLPK	-126_53357	Q8BMS1	1	Mouse_09-2020	null	[MS,MS:1001208,SEQUEST,]	6.3e-4	5-UNIMOD:213	ms_run[1]:scan=11775	3514.9	5	3738.98115	748.59997	R	V	160	191
PSM	IATKDRKTVLGVPEVLLGILPGAGGTQRLPK	-126_53358	Q8BMS1	1	Mouse_09-2020	null	[MS,MS:1001208,SEQUEST,]	6.3e-4	4-UNIMOD:213	ms_run[1]:scan=11775	3514.9	5	3738.98115	748.59997	R	V	160	191
PSM	IATKDRKTVLGVPEVLLGILPGAGGTQRLPK	-126_53359	Q8BMS1	1	Mouse_09-2020	null	[MS,MS:1001208,SEQUEST,]	6.3e-4	6-UNIMOD:213	ms_run[1]:scan=11775	3514.9	5	3738.98115	748.59997	R	V	160	191
PSM	GEYLPLLQGKSLGMIFEK	-126_58874	P11725	1	Mouse_09-2020	null	[MS,MS:1001208,SEQUEST,]	2.6e-4	14-UNIMOD:35,10-UNIMOD:213	ms_run[1]:scan=12865	3820.4	3	2580.14865	860.72128	K	S	71	89
PSM	KDGTVTAGNASGVSDGAGAVIIASEDAVKK	-126_40858	Q8BWT1	1	Mouse_09-2020	null	[MS,MS:1001208,SEQUEST,]	2.6e-4	2-UNIMOD:213	ms_run[1]:scan=9330	2833.0	4	3329.49892	833.12881	K	N	241	271
PSM	ILSGVVTKMK	-126_16269	P62281	1	Mouse_09-2020	null	[MS,MS:1001208,SEQUEST,]	1.0e-3	9-UNIMOD:35,8-UNIMOD:213	ms_run[1]:scan=4634	1521.5	3	1632.71061	544.90832	R	Q	72	82
PSM	GTGIVSAPVPKK	-126_18063	D3YVC1	1	Mouse_09-2020	null	[MS,MS:1001208,SEQUEST,]	9.3e-3	11-UNIMOD:213	ms_run[1]:scan=4972	1615.8	3	1694.75589	565.58987	R	L	201	213
PSM	LNVKPLAR	-126_18802	Q8QZT1	1	Mouse_09-2020	null	[MS,MS:1001208,SEQUEST,]	1.3e-3	4-UNIMOD:213	ms_run[1]:scan=5119	1656.8	3	1451.64493	484.55298	R	A	301	309
PSM	ALSTGEKGFGYK	-126_19858	P17742	1	Mouse_09-2020	null	[MS,MS:1001208,SEQUEST,]	4.4e-4	7-UNIMOD:213	ms_run[1]:scan=5316	1711.8	3	1798.70816	600.24101	R	S	38	50
PSM	AMGAAQVVVTDLSASRLTKAK	-126_35299	Q64442	1	Mouse_09-2020	null	[MS,MS:1001208,SEQUEST,]	4.4e-4	2-UNIMOD:35,21-UNIMOD:213	ms_run[1]:scan=8283	2540.1	4	2674.23183	669.31314	K	V	194	215
PSM	ALSTGEKGFGYK	-126_19859	P17742	1	Mouse_09-2020	null	[MS,MS:1001208,SEQUEST,]	4.4e-4	6-UNIMOD:213	ms_run[1]:scan=5316	1711.8	3	1798.70816	600.24101	R	S	38	50
PSM	KALDIAENEMPGLMR	-126_28707	P50247	1	Mouse_09-2020	null	[MS,MS:1001208,SEQUEST,]	2.6e-4	10-UNIMOD:35,14-UNIMOD:35,1-UNIMOD:213	ms_run[1]:scan=7050	2196.3	3	2260.90024	754.30536	R	R	20	35
PSM	VGEFSGANKEK	-126_5832	P10639	1	Mouse_09-2020	null	[MS,MS:1001208,SEQUEST,]	6.5e-3	9-UNIMOD:213	ms_run[1]:scan=2642	963.2	3	1706.64804	569.55348	K	E	86	97
PSM	KSKHKSAK	-126_8083	Q61493	1	Mouse_09-2020	null	[MS,MS:1001208,SEQUEST,]	3.1e-2	5-UNIMOD:213	ms_run[1]:scan=3069	1082.9	3	1454.62021	485.54448	R	K	1048	1056
PSM	KSKHKSAK	-126_8084	Q61493	1	Mouse_09-2020	null	[MS,MS:1001208,SEQUEST,]	3.1e-2	6-UNIMOD:213	ms_run[1]:scan=3069	1082.9	3	1454.62021	485.54448	R	K	1048	1056
PSM	NKGPSKAPSDDGSLKSSRTALNSLPK	-126_34572	F6ZGN3	1	Mouse_09-2020	null	[MS,MS:1001208,SEQUEST,]	1.7e-2	18-UNIMOD:213	ms_run[1]:scan=8149	2502.8	5	3196.46955	640.09925	K	G	49	75
PSM	NKGPSKAPSDDGSLKSSRTALNSLPK	-126_34571	F6ZGN3	1	Mouse_09-2020	null	[MS,MS:1001208,SEQUEST,]	1.7e-2	17-UNIMOD:213	ms_run[1]:scan=8149	2502.8	5	3196.46955	640.09925	K	G	49	75
PSM	IEVEKPFAIAKE	-126_36409	P24369	1	Mouse_09-2020	null	[MS,MS:1001208,SEQUEST,]	6.5e-3	12-UNIMOD:213	ms_run[1]:scan=8484	2596.1	3	1914.82853	638.94772	K	0	205	217
PSM	ALDLDPSKTNVSGGAIALGHPLGGSGSR	-126_43234	Q8BWT1	1	Mouse_09-2020	null	[MS,MS:1001208,SEQUEST,]	4.7e-3	9-UNIMOD:213	ms_run[1]:scan=9785	2959.6	3	3188.43930	1063.48516	K	T	333	361
PSM	ALDLDPSKTNVSGGAIALGHPLGGSGSR	-126_43235	Q8BWT1	1	Mouse_09-2020	null	[MS,MS:1001208,SEQUEST,]	8.4e-3	12-UNIMOD:213	ms_run[1]:scan=9785	2959.6	3	3188.43930	1063.48516	K	T	333	361
PSM	FFVANTAKEALEAAK	-126_46819	Q9Z2I8	1	Mouse_09-2020	null	[MS,MS:1001208,SEQUEST,]	2.6e-4	8-UNIMOD:213	ms_run[1]:scan=10463	3148.6	3	2150.91758	717.64470	R	L	60	75
PSM	MKEIAEAYLGK	-126_25833	P63017	1	Mouse_09-2020	null	[MS,MS:1001208,SEQUEST,]	2.6e-4	1-UNIMOD:35,2-UNIMOD:213	ms_run[1]:scan=6475	2036.0	3	1809.71939	603.91039	K	V	127	138
PSM	DIKHDPSLQPWSASYDPGSAK	-126_37266	P16015	1	Mouse_09-2020	null	[MS,MS:1001208,SEQUEST,]	4.4e-4	3-UNIMOD:213	ms_run[1]:scan=8638	2638.9	3	2840.16666	947.39154	K	I	37	58
PSM	SVTELNGDTITNTMTLGDIVYKR	-126_49894	P12710	1	Mouse_09-2020	null	[MS,MS:1001208,SEQUEST,]	3.1e-2	14-UNIMOD:35,21-UNIMOD:213	ms_run[1]:scan=11089	3323.1	4	3098.35073	775.34109	K	S	100	123
PSM	SVTELNGDTITNTMTLGDIVYKR	-126_49893	P12710	1	Mouse_09-2020	null	[MS,MS:1001208,SEQUEST,]	3.1e-2	14-UNIMOD:35,22-UNIMOD:213	ms_run[1]:scan=11089	3323.1	4	3098.35073	775.34109	K	S	100	123
PSM	SVTELNGDTITNTMTLGDIVYKR	-126_49892	P12710	1	Mouse_09-2020	null	[MS,MS:1001208,SEQUEST,]	3.1e-2	14-UNIMOD:35,23-UNIMOD:213	ms_run[1]:scan=11089	3323.1	4	3098.35073	775.34109	K	S	100	123
PSM	ATDFVVPGPGKVEITYTPK	-126_49088	O88844	1	Mouse_09-2020	null	[MS,MS:1001208,SEQUEST,]	4.4e-4	17-UNIMOD:213	ms_run[1]:scan=10929	3278.5	3	2560.14438	854.05179	R	G	141	160
PSM	SSALASKATGYPLAFIAAK	-126_52359	Q8C196	1	Mouse_09-2020	null	[MS,MS:1001208,SEQUEST,]	2.6e-4	6-UNIMOD:213	ms_run[1]:scan=11591	3463.6	3	2408.09562	803.36935	R	A	722	741
PSM	TQAYPDQKPGTSGLRK	-126_8175	Q9D0F9	1	Mouse_09-2020	null	[MS,MS:1001208,SEQUEST,]	1.0e-3	8-UNIMOD:213	ms_run[1]:scan=3083	1086.8	3	2287.97715	763.32966	K	V	9	25
PSM	VGIPVVAVESDPKQLDTAKK	-126_33823	Q9DBM2	1	Mouse_09-2020	null	[MS,MS:1001208,SEQUEST,]	1.3e-3	13-UNIMOD:213	ms_run[1]:scan=8009	2463.7	4	2635.24135	659.56586	R	I	317	337
PSM	AKFEELNMDLFR	-126_46733	P20029	1	Mouse_09-2020	null	[MS,MS:1001208,SEQUEST,]	2.6e-4	8-UNIMOD:35,2-UNIMOD:213	ms_run[1]:scan=10447	3144.2	3	2069.80973	690.60737	R	T	326	338
PSM	IMNVIGEPIDERGPIKTK	-126_29242	P56480	1	Mouse_09-2020	null	[MS,MS:1001208,SEQUEST,]	2.0e-3	2-UNIMOD:35,17-UNIMOD:213	ms_run[1]:scan=7155	2225.6	3	2567.16208	856.39193	R	F	144	162
PSM	DSYVGDEAQSKR	-126_8159	P60710	0	Mouse_09-2020	null	[MS,MS:1001208,SEQUEST,]	1.7e-3	10-UNIMOD:213	ms_run[1]:scan=3080	1086.0	3	1895.68686	632.56634	K	I	51	63
PSM	DSYVGDEAQSKR	-126_8159	P68134	0	Mouse_09-2020	null	[MS,MS:1001208,SEQUEST,]	1.7e-3	10-UNIMOD:213	ms_run[1]:scan=3080	1086.0	3	1895.68686	632.56634	K	I	53	65
PSM	AAVLWELHKPFTIEDIEVAPPK	-126_56260	P00329	1	Mouse_09-2020	null	[MS,MS:1001208,SEQUEST,]	2.6e-4	8-UNIMOD:213	ms_run[1]:scan=12335	3672.3	4	3044.41909	761.86062	K	H	12	34
PSM	AAVLWELHKPFTIEDIEVAPPK	-126_56261	P00329	1	Mouse_09-2020	null	[MS,MS:1001208,SEQUEST,]	2.6e-4	6-UNIMOD:213	ms_run[1]:scan=12335	3672.3	4	3044.41909	761.86062	K	H	12	34
PSM	YGKDATNVGDEGGFAPNILENKEALELLK	-126_55118	P17182	1	Mouse_09-2020	null	[MS,MS:1001208,SEQUEST,]	2.6e-4	1-UNIMOD:213	ms_run[1]:scan=12118	3611.7	4	3646.64345	912.41421	K	A	200	229
PSM	GLNSDSVTEETLRKAKEIGFSDKQISK	-126_38257	Q8C196	1	Mouse_09-2020	null	[MS,MS:1001208,SEQUEST,]	6.5e-3	26-UNIMOD:213	ms_run[1]:scan=8830	2692.6	5	3521.62183	705.12976	K	L	893	920
PSM	KILGYIK	-126_25855	P47738	1	Mouse_09-2020	null	[MS,MS:1001208,SEQUEST,]	9.0e-3	1-UNIMOD:213	ms_run[1]:scan=6479	2037.1	3	1375.61359	459.20680	K	G	371	378
PSM	AMGAAQVVVTDLSASRLTKAK	-126_35556	Q64442	1	Mouse_09-2020	null	[MS,MS:1001208,SEQUEST,]	6.3e-4	2-UNIMOD:35,18-UNIMOD:213	ms_run[1]:scan=8327	2552.3	3	2674.23099	892.08176	K	V	194	215
PSM	AVKSAEAAAEATK	-126_8585	Q8VC30	1	Mouse_09-2020	null	[MS,MS:1001208,SEQUEST,]	4.4e-4	3-UNIMOD:213	ms_run[1]:scan=3159	1108.0	3	1787.72696	596.57981	K	M	523	536
PSM	AMGAAQVVVTDLSASRLTKAK	-126_35559	Q64442	1	Mouse_09-2020	null	[MS,MS:1001208,SEQUEST,]	6.3e-4	2-UNIMOD:35,13-UNIMOD:213	ms_run[1]:scan=8327	2552.3	3	2674.23099	892.08176	K	V	194	215
PSM	AMGAAQVVVTDLSASRLTKAK	-126_35557	Q64442	1	Mouse_09-2020	null	[MS,MS:1001208,SEQUEST,]	6.3e-4	2-UNIMOD:35,15-UNIMOD:213	ms_run[1]:scan=8327	2552.3	3	2674.23099	892.08176	K	V	194	215
PSM	SKAEELGLPILGVLR	-126_59659	Q8VCH0	0	Mouse_09-2020	null	[MS,MS:1001208,SEQUEST,]	2.6e-4	2-UNIMOD:213	ms_run[1]:scan=13023	3864.8	3	2136.01590	712.67611	R	Y	291	306
PSM	SKAEELGLPILGVLR	-126_59659	Q921H8	0	Mouse_09-2020	null	[MS,MS:1001208,SEQUEST,]	2.6e-4	2-UNIMOD:213	ms_run[1]:scan=13023	3864.8	3	2136.01590	712.67611	R	Y	291	306
PSM	KDGTVTAGNASGVSDGAGAVIIASEDAVKK	-126_40859	Q8BWT1	1	Mouse_09-2020	null	[MS,MS:1001208,SEQUEST,]	2.6e-4	1-UNIMOD:213	ms_run[1]:scan=9330	2833.0	4	3329.49892	833.12881	K	N	241	271
PSM	VAPAPAVVKKQEAK	-126_5668	P12970	1	Mouse_09-2020	null	[MS,MS:1001208,SEQUEST,]	1.5e-2	9-UNIMOD:213	ms_run[1]:scan=2602	951.7	3	1976.92398	659.64626	K	V	12	26
PSM	VAPAPAVVKKQEAK	-126_5667	P12970	1	Mouse_09-2020	null	[MS,MS:1001208,SEQUEST,]	1.5e-2	10-UNIMOD:213	ms_run[1]:scan=2602	951.7	3	1976.92398	659.64626	K	V	12	26
PSM	SKEVAWNLTSVDLVR	-126_52671	Q9R0H0	1	Mouse_09-2020	null	[MS,MS:1001208,SEQUEST,]	2.6e-4	1-UNIMOD:213	ms_run[1]:scan=11647	3479.2	3	2257.99051	753.33452	K	S	511	526
PSM	SKEVAWNLTSVDLVR	-126_52670	Q9R0H0	1	Mouse_09-2020	null	[MS,MS:1001208,SEQUEST,]	2.6e-4	2-UNIMOD:213	ms_run[1]:scan=11647	3479.2	3	2257.99051	753.33452	K	S	511	526
PSM	SKEVAWNLTSVDLVR	-126_52672	Q9R0H0	1	Mouse_09-2020	null	[MS,MS:1001208,SEQUEST,]	2.6e-4	3-UNIMOD:213	ms_run[1]:scan=11647	3479.2	3	2257.99051	753.33452	K	S	511	526
PSM	SIEDFAHSSFQMALSKGWPLYLSTK	-126_59340	O88844	1	Mouse_09-2020	null	[MS,MS:1001208,SEQUEST,]	2.6e-4	12-UNIMOD:35,15-UNIMOD:213	ms_run[1]:scan=12958	3846.6	4	3400.46621	850.87128	K	T	188	213
PSM	YFNPIGAHASGR	-126_27218	Q8R059	1	Mouse_09-2020	null	[MS,MS:1001208,SEQUEST,]	2.6e-4	1-UNIMOD:213	ms_run[1]:scan=6754	2113.8	3	1830.70090	610.90474	R	G	184	196
PSM	YIATPIFSKMAHWSNK	-126_32528	P10649	1	Mouse_09-2020	null	[MS,MS:1001208,SEQUEST,]	2.5e-3	10-UNIMOD:35,9-UNIMOD:213	ms_run[1]:scan=7763	2395.1	3	2451.02451	817.67953	R	0	203	219
PSM	YIATPIFSKMAHWSNK	-126_32529	P10649	1	Mouse_09-2020	null	[MS,MS:1001208,SEQUEST,]	2.5e-3	10-UNIMOD:35,8-UNIMOD:213	ms_run[1]:scan=7763	2395.1	3	2451.02451	817.67953	R	0	203	219
PSM	YSQVLANGLDNKLREDLERLK	-126_49029	P62270	1	Mouse_09-2020	null	[MS,MS:1001208,SEQUEST,]	3.3e-3	19-UNIMOD:213	ms_run[1]:scan=10918	3275.4	4	3015.40151	754.60478	K	I	95	116
PSM	VGLQVVAVKAPGFGDNRK	-126_36256	P63038	1	Mouse_09-2020	null	[MS,MS:1001208,SEQUEST,]	1.2e-3	9-UNIMOD:213	ms_run[1]:scan=8458	2588.9	3	2396.12436	799.37683	K	Q	293	311
PSM	ALDLDPSKTNVSGGAIALGHPLGGSGSR	-126_43232	Q8BWT1	1	Mouse_09-2020	null	[MS,MS:1001208,SEQUEST,]	2.5e-3	7-UNIMOD:213	ms_run[1]:scan=9785	2959.6	3	3188.43930	1063.48516	K	T	333	361
PSM	KILESDRKEPLFGISTGNIITGLAAGAK	-126_52312	Q8C196	1	Mouse_09-2020	null	[MS,MS:1001208,SEQUEST,]	2.6e-4	8-UNIMOD:213	ms_run[1]:scan=11580	3460.5	4	3440.69326	860.92702	K	Y	280	308
PSM	KILESDRKEPLFGISTGNIITGLAAGAK	-126_52313	Q8C196	1	Mouse_09-2020	null	[MS,MS:1001208,SEQUEST,]	2.6e-4	7-UNIMOD:213	ms_run[1]:scan=11580	3460.5	4	3440.69326	860.92702	K	Y	280	308
PSM	KILESDRKEPLFGISTGNIITGLAAGAK	-126_52311	Q8C196	1	Mouse_09-2020	null	[MS,MS:1001208,SEQUEST,]	2.6e-4	9-UNIMOD:213	ms_run[1]:scan=11580	3460.5	4	3440.69326	860.92702	K	Y	280	308
PSM	MIAEAIPELKASIK	-126_41215	P08249	1	Mouse_09-2020	null	[MS,MS:1001208,SEQUEST,]	4.4e-4	1-UNIMOD:35,10-UNIMOD:213	ms_run[1]:scan=9397	2851.6	3	2070.92282	690.97880	K	G	315	329
PSM	VLVAQHDAYKGLLPEELTPLILETQK	-126_57841	Q99LC5	1	Mouse_09-2020	null	[MS,MS:1001208,SEQUEST,]	2.6e-4	10-UNIMOD:213	ms_run[1]:scan=12645	3758.9	4	3459.69008	865.67667	K	F	76	102
PSM	VLVAQHDAYKGLLPEELTPLILETQK	-126_57842	Q99LC5	1	Mouse_09-2020	null	[MS,MS:1001208,SEQUEST,]	2.6e-4	9-UNIMOD:213	ms_run[1]:scan=12645	3758.9	4	3459.69008	865.67667	K	F	76	102
PSM	VVGNPFDSRTEQGPQVDETQFKKILGYIK	-126_54442	P47738	1	Mouse_09-2020	null	[MS,MS:1001208,SEQUEST,]	1.3e-3	29-UNIMOD:213	ms_run[1]:scan=11986	3573.7	4	3834.78798	959.44985	R	G	349	378
PSM	VYEGERPLTKDNHLLGTFDLTGIPPAPR	-126_49506	P20029	1	Mouse_09-2020	null	[MS,MS:1001208,SEQUEST,]	1.0e-3	17-UNIMOD:213	ms_run[1]:scan=11015	3302.5	4	3647.69546	912.67874	K	V	466	494
PSM	IMNVIGEPIDERGPIKTK	-126_29243	P56480	1	Mouse_09-2020	null	[MS,MS:1001208,SEQUEST,]	2.5e-3	2-UNIMOD:35,16-UNIMOD:213	ms_run[1]:scan=7155	2225.6	3	2567.16208	856.39193	R	F	144	162
PSM	ALLAGKDSETGENIRQAASSLQQASLK	-126_42695	P38647	1	Mouse_09-2020	null	[MS,MS:1001208,SEQUEST,]	2.6e-4	6-UNIMOD:213	ms_run[1]:scan=9680	2930.4	4	3327.52529	832.63680	R	F	620	647
PSM	AVYQGPGSSPVKS	-126_21904	O88587	1	Mouse_09-2020	null	[MS,MS:1001208,SEQUEST,]	1.0e-3	12-UNIMOD:213	ms_run[1]:scan=5729	1827.1	2	1817.71733	909.36079	K	0	253	266
PSM	QLIVGVNKMDSTEPPYSQK	-126_30410	P10126	1	Mouse_09-2020	null	[MS,MS:1001208,SEQUEST,]	2.6e-4	9-UNIMOD:35,8-UNIMOD:213	ms_run[1]:scan=7388	2290.5	3	2691.14444	897.71849	K	Y	147	166
PSM	LDQGGAPLAGTNKETTIQGLDGLSER	-126_44886	Q91Y97	1	Mouse_09-2020	null	[MS,MS:1001208,SEQUEST,]	2.6e-4	15-UNIMOD:213	ms_run[1]:scan=10096	3046.4	4	3182.39956	796.35643	K	A	109	135
PSM	LDQGGAPLAGTNKETTIQGLDGLSER	-126_44884	Q91Y97	1	Mouse_09-2020	null	[MS,MS:1001208,SEQUEST,]	2.6e-4	13-UNIMOD:213	ms_run[1]:scan=10096	3046.4	4	3182.39956	796.35643	K	A	109	135
PSM	LDQGGAPLAGTNKETTIQGLDGLSER	-126_44885	Q91Y97	1	Mouse_09-2020	null	[MS,MS:1001208,SEQUEST,]	2.6e-4	11-UNIMOD:213	ms_run[1]:scan=10096	3046.4	4	3182.39956	796.35643	K	A	109	135
PSM	LWRDGRGAAQNIIPASTGAAKAVGK	-126_27743	A0A1D5RLD8	1	Mouse_09-2020	null	[MS,MS:1001208,SEQUEST,]	4.7e-3	16-UNIMOD:213	ms_run[1]:scan=6860	2143.3	4	3049.44423	763.11558	K	I	193	218
PSM	LWRDGRGAAQNIIPASTGAAKAVGK	-126_27744	A0A1D5RLD8	1	Mouse_09-2020	null	[MS,MS:1001208,SEQUEST,]	4.7e-3	17-UNIMOD:213	ms_run[1]:scan=6860	2143.3	4	3049.44423	763.11558	K	I	193	218
PSM	VVGNPFDSRTEQGPQVDETQFKKILGYIK	-126_54440	P47738	1	Mouse_09-2020	null	[MS,MS:1001208,SEQUEST,]	2.6e-4	23-UNIMOD:213	ms_run[1]:scan=11986	3573.7	4	3834.78798	959.44985	R	G	349	378
PSM	VVGNPFDSRTEQGPQVDETQFKKILGYIK	-126_54439	P47738	1	Mouse_09-2020	null	[MS,MS:1001208,SEQUEST,]	2.6e-4	22-UNIMOD:213	ms_run[1]:scan=11986	3573.7	4	3834.78798	959.44985	R	G	349	378
PSM	AMGAAQVVVTDLSASRLTKAK	-126_35301	Q64442	1	Mouse_09-2020	null	[MS,MS:1001208,SEQUEST,]	2.6e-4	2-UNIMOD:35,18-UNIMOD:213	ms_run[1]:scan=8283	2540.1	4	2674.23183	669.31314	K	V	194	215
PSM	AMGAAQVVVTDLSASRLTKAK	-126_35300	Q64442	1	Mouse_09-2020	null	[MS,MS:1001208,SEQUEST,]	2.6e-4	2-UNIMOD:35,19-UNIMOD:213	ms_run[1]:scan=8283	2540.1	4	2674.23183	669.31314	K	V	194	215
PSM	SAEAAAEATKNMEAGAGR	-126_7932	Q8VC30	1	Mouse_09-2020	null	[MS,MS:1001208,SEQUEST,]	2.6e-4	12-UNIMOD:35,9-UNIMOD:213	ms_run[1]:scan=3044	1075.9	3	2291.86667	764.62604	K	S	526	544
PSM	SAEAAAEATKNMEAGAGR	-126_7931	Q8VC30	1	Mouse_09-2020	null	[MS,MS:1001208,SEQUEST,]	2.6e-4	12-UNIMOD:35,10-UNIMOD:213	ms_run[1]:scan=3044	1075.9	3	2291.86667	764.62604	K	S	526	544
PSM	SLGLYGKNQR	-126_14930	P19157	1	Mouse_09-2020	null	[MS,MS:1001208,SEQUEST,]	6.3e-4	7-UNIMOD:213	ms_run[1]:scan=4367	1446.9	3	1676.68302	559.56583	R	A	76	86
PSM	AAVLWELHKPFTIEDIEVAPPK	-126_56259	P00329	1	Mouse_09-2020	null	[MS,MS:1001208,SEQUEST,]	2.6e-4	12-UNIMOD:213	ms_run[1]:scan=12335	3672.3	4	3044.41909	761.86062	K	H	12	34
PSM	AAVLWELHKPFTIEDIEVAPPK	-126_56258	P00329	1	Mouse_09-2020	null	[MS,MS:1001208,SEQUEST,]	2.6e-4	9-UNIMOD:213	ms_run[1]:scan=12335	3672.3	4	3044.41909	761.86062	K	H	12	34
PSM	YGKDATNVGDEGGFAPNILENKEALELLK	-126_55119	P17182	1	Mouse_09-2020	null	[MS,MS:1001208,SEQUEST,]	2.6e-4	3-UNIMOD:213	ms_run[1]:scan=12118	3611.7	4	3646.64345	912.41421	K	A	200	229
PSM	SVTELNGDTITNTMTLGDIVYKRVSK	-126_49896	P12710	1	Mouse_09-2020	null	[MS,MS:1001208,SEQUEST,]	5.0e-3	14-UNIMOD:35,22-UNIMOD:213	ms_run[1]:scan=11091	3323.7	4	3412.54165	853.88994	K	I	100	126
PSM	LGSSFTKVQDYLR	-126_45418	Q91ZJ5	1	Mouse_09-2020	null	[MS,MS:1001208,SEQUEST,]	2.6e-4	7-UNIMOD:213	ms_run[1]:scan=10200	3075.4	3	2054.86374	685.62553	K	F	432	445
PSM	SVTELNGDTITNTMTLGDIVYKRVSK	-126_49895	P12710	1	Mouse_09-2020	null	[MS,MS:1001208,SEQUEST,]	6.7e-3	14-UNIMOD:35,23-UNIMOD:213	ms_run[1]:scan=11091	3323.7	4	3412.54165	853.88994	K	I	100	126
PSM	IASTLKDNDPPIAVAK	-126_29198	A0A0R4J0Z1	1	Mouse_09-2020	null	[MS,MS:1001208,SEQUEST,]	2.6e-4	6-UNIMOD:213	ms_run[1]:scan=7147	2223.3	3	2193.98252	731.99914	K	D	100	116
PSM	KILESDRKEPLFGISTGNIITGLAAGAK	-126_52310	Q8C196	1	Mouse_09-2020	null	[MS,MS:1001208,SEQUEST,]	2.6e-4	4-UNIMOD:213	ms_run[1]:scan=11580	3460.5	4	3440.69326	860.92702	K	Y	280	308
PSM	AIGLPEDLIQKGKDIKGVSEIVHEGK	-126_43291	P12710	1	Mouse_09-2020	null	[MS,MS:1001208,SEQUEST,]	1.3e-3	7-UNIMOD:213	ms_run[1]:scan=9795	2962.4	4	3314.61440	829.40719	K	I	21	47
PSM	AIGLPEDLIQKGKDIKGVSEIVHEGK	-126_43290	P12710	1	Mouse_09-2020	null	[MS,MS:1001208,SEQUEST,]	1.3e-3	6-UNIMOD:213	ms_run[1]:scan=9795	2962.4	4	3314.61440	829.40719	K	I	21	47
PSM	MFASFPTTKTYFPHFDVSHGSAQVKGHGK	-126_34773	Q91VB8	1	Mouse_09-2020	null	[MS,MS:1001208,SEQUEST,]	4.4e-4	1-UNIMOD:35,9-UNIMOD:213	ms_run[1]:scan=8187	2513.3	5	3766.62000	754.12954	R	V	33	62
PSM	TWKFVEGLPINDFSR	-126_57962	P14152	1	Mouse_09-2020	null	[MS,MS:1001208,SEQUEST,]	2.6e-4	1-UNIMOD:213	ms_run[1]:scan=12668	3765.3	3	2349.99497	784.00289	K	K	296	311
PSM	GLFDEYGSKK	-126_28676	P08113	1	Mouse_09-2020	null	[MS,MS:1001208,SEQUEST,]	3.9e-2	9-UNIMOD:213	ms_run[1]:scan=7043	2194.3	3	1684.63071	562.21458	R	D	396	406
PSM	VYEGERPLTKDNHLLGTFDLTGIPPAPR	-126_49504	P20029	1	Mouse_09-2020	null	[MS,MS:1001208,SEQUEST,]	1.0e-3	13-UNIMOD:213	ms_run[1]:scan=11015	3302.5	4	3647.69546	912.67874	K	V	466	494
PSM	VYEGERPLTKDNHLLGTFDLTGIPPAPR	-126_49508	P20029	1	Mouse_09-2020	null	[MS,MS:1001208,SEQUEST,]	1.0e-3	11-UNIMOD:213	ms_run[1]:scan=11015	3302.5	4	3647.69546	912.67874	K	V	466	494
PSM	VYEGERPLTKDNHLLGTFDLTGIPPAPR	-126_49509	P20029	1	Mouse_09-2020	null	[MS,MS:1001208,SEQUEST,]	1.0e-3	10-UNIMOD:213	ms_run[1]:scan=11015	3302.5	4	3647.69546	912.67874	K	V	466	494
PSM	VYEGERPLTKDNHLLGTFDLTGIPPAPR	-126_49507	P20029	1	Mouse_09-2020	null	[MS,MS:1001208,SEQUEST,]	1.0e-3	9-UNIMOD:213	ms_run[1]:scan=11015	3302.5	4	3647.69546	912.67874	K	V	466	494
PSM	VYEGERPLTKDNHLLGTFDLTGIPPAPR	-126_49505	P20029	1	Mouse_09-2020	null	[MS,MS:1001208,SEQUEST,]	1.0e-3	19-UNIMOD:213	ms_run[1]:scan=11015	3302.5	4	3647.69546	912.67874	K	V	466	494
PSM	VLVAQHDAYKGLLPEELTPLILETQK	-126_57843	Q99LC5	1	Mouse_09-2020	null	[MS,MS:1001208,SEQUEST,]	2.6e-4	7-UNIMOD:213	ms_run[1]:scan=12645	3758.9	4	3459.69008	865.67667	K	F	76	102
PSM	VVGNPFDSRTEQGPQVDETQFKKILGYIK	-126_54443	P47738	1	Mouse_09-2020	null	[MS,MS:1001208,SEQUEST,]	2.6e-4	19-UNIMOD:213	ms_run[1]:scan=11986	3573.7	4	3834.78798	959.44985	R	G	349	378
PSM	VVGNPFDSRTEQGPQVDETQFKKILGYIK	-126_54444	P47738	1	Mouse_09-2020	null	[MS,MS:1001208,SEQUEST,]	2.6e-4	18-UNIMOD:213	ms_run[1]:scan=11986	3573.7	4	3834.78798	959.44985	R	G	349	378
PSM	TLTGKTITLEVEPSDTIENVK	-126_46899	E9Q5F6	1	Mouse_09-2020	null	[MS,MS:1001208,SEQUEST,]	2.6e-4	5-UNIMOD:213	ms_run[1]:scan=10478	3152.8	3	2829.28690	943.76627	K	K	7	28
PSM	TQDPAKAPNSPDVLEIEFK	-126_48456	P16460	1	Mouse_09-2020	null	[MS,MS:1001208,SEQUEST,]	2.6e-4	6-UNIMOD:213	ms_run[1]:scan=10791	3240.1	3	2640.12760	880.71373	K	G	210	229
PSM	FLIPNASQPESKVFYLK	-126_53807	A0A2I3BQ03	1	Mouse_09-2020	null	[MS,MS:1001208,SEQUEST,]	4.4e-4	12-UNIMOD:213	ms_run[1]:scan=11863	3539.4	3	2522.14139	841.38500	K	K	104	121
PSM	FLIPNASQPESKVFYLK	-126_53808	A0A2I3BQ03	1	Mouse_09-2020	null	[MS,MS:1001208,SEQUEST,]	4.4e-4	10-UNIMOD:213	ms_run[1]:scan=11863	3539.4	3	2522.14139	841.38500	K	K	104	121
PSM	FLIPNASQPESKVFYLK	-126_53806	A0A2I3BQ03	1	Mouse_09-2020	null	[MS,MS:1001208,SEQUEST,]	4.4e-4	11-UNIMOD:213	ms_run[1]:scan=11863	3539.4	3	2522.14139	841.38500	K	K	104	121
PSM	VWPHKDYPLIPVGK	-126_36435	P24270	1	Mouse_09-2020	null	[MS,MS:1001208,SEQUEST,]	1.3e-3	5-UNIMOD:213	ms_run[1]:scan=8488	2597.2	3	2189.98331	730.66555	K	V	302	316
PSM	IIGKDNLEALQRPMLLHLVR	-126_43655	O08601	1	Mouse_09-2020	null	[MS,MS:1001208,SEQUEST,]	4.4e-4	14-UNIMOD:35,4-UNIMOD:213	ms_run[1]:scan=9863	2981.4	4	2886.41494	722.35788	K	K	110	130
PSM	LAQGEYIAPEKIENIYLR	-126_52424	D3Z041	1	Mouse_09-2020	null	[MS,MS:1001208,SEQUEST,]	6.3e-4	11-UNIMOD:213	ms_run[1]:scan=11603	3466.9	3	2661.20487	887.73810	K	E	563	581
PSM	YVLGNPLTPGINQGPQIDKEQHDKILDLIESGK	-126_54286	P24549	1	Mouse_09-2020	null	[MS,MS:1001208,SEQUEST,]	2.6e-4	23-UNIMOD:213	ms_run[1]:scan=11957	3565.6	4	4170.97915	1043.50007	K	E	330	363
PSM	YVLGNPLTPGINQGPQIDKEQHDKILDLIESGK	-126_54287	P24549	1	Mouse_09-2020	null	[MS,MS:1001208,SEQUEST,]	2.6e-4	22-UNIMOD:213	ms_run[1]:scan=11957	3565.6	4	4170.97915	1043.50007	K	E	330	363
PSM	KILESDRKEPLFGISTGNIITGLAAGAK	-126_52307	Q8C196	1	Mouse_09-2020	null	[MS,MS:1001208,SEQUEST,]	2.6e-4	5-UNIMOD:213	ms_run[1]:scan=11580	3460.5	4	3440.69326	860.92702	K	Y	280	308
PSM	AASGTKEDPNLVPSISNK	-126_27203	P19536	1	Mouse_09-2020	null	[MS,MS:1001208,SEQUEST,]	6.3e-4	5-UNIMOD:213	ms_run[1]:scan=6750	2112.6	3	2369.00663	790.34012	K	I	68	86
PSM	AASGTKEDPNLVPSISNK	-126_27202	P19536	1	Mouse_09-2020	null	[MS,MS:1001208,SEQUEST,]	6.3e-4	6-UNIMOD:213	ms_run[1]:scan=6750	2112.6	3	2369.00663	790.34012	K	I	68	86
PSM	KQTALAELVK	-126_27609	P07724	1	Mouse_09-2020	null	[MS,MS:1001208,SEQUEST,]	8.5e-3	1-UNIMOD:213	ms_run[1]:scan=6833	2135.7	3	1641.72855	547.91435	K	K	549	559
PSM	YTQKAPQVSTPTLVEAAR	-126_32274	P07724	1	Mouse_09-2020	null	[MS,MS:1001208,SEQUEST,]	2.6e-4	4-UNIMOD:213	ms_run[1]:scan=7719	2382.8	3	2501.11777	834.37516	R	L	435	453
PSM	YTQKAPQVSTPTLVEAAR	-126_32275	P07724	1	Mouse_09-2020	null	[MS,MS:1001208,SEQUEST,]	2.6e-4	1-UNIMOD:213	ms_run[1]:scan=7719	2382.8	3	2501.11777	834.37516	R	L	435	453
PSM	KILESDRKEPLFGISTGNIITGLAAGAK	-126_52309	Q8C196	1	Mouse_09-2020	null	[MS,MS:1001208,SEQUEST,]	2.6e-4	1-UNIMOD:213	ms_run[1]:scan=11580	3460.5	4	3440.69326	860.92702	K	Y	280	308
PSM	VVGNPFDSRTEQGPQVDETQFKKILGYIK	-126_54441	P47738	1	Mouse_09-2020	null	[MS,MS:1001208,SEQUEST,]	4.4e-4	27-UNIMOD:213	ms_run[1]:scan=11986	3573.7	4	3834.78798	959.44985	R	G	349	378
PSM	KVHGSLAR	-126_365	P62862	1	Mouse_09-2020	null	[MS,MS:1001208,SEQUEST,]	3.0e-3	1-UNIMOD:213	ms_run[1]:scan=1078	462.7	3	1408.57788	470.19719	0	G	1	9
PSM	AYDPKGGLDNAR	-126_13291	P15105	1	Mouse_09-2020	null	[MS,MS:1001208,SEQUEST,]	6.3e-4	3-UNIMOD:213	ms_run[1]:scan=4048	1357.7	3	1817.68979	606.56790	R	L	287	299
PSM	AVIMGAPGSGKGTVSSRITK	-126_15978	Q9WTP7	1	Mouse_09-2020	null	[MS,MS:1001208,SEQUEST,]	6.5e-3	4-UNIMOD:35,20-UNIMOD:213	ms_run[1]:scan=4579	1506.2	3	2474.11686	825.37639	R	F	10	30
PSM	GLNSDSVTEETLRKAKEIGFSDKQISK	-126_38254	Q8C196	1	Mouse_09-2020	null	[MS,MS:1001208,SEQUEST,]	3.3e-3	23-UNIMOD:213	ms_run[1]:scan=8830	2692.6	5	3521.62183	705.12976	K	L	893	920
PSM	IQEYEKQLEK	-126_16518	Q9DCX2	1	Mouse_09-2020	null	[MS,MS:1001208,SEQUEST,]	4.4e-4	6-UNIMOD:213	ms_run[1]:scan=4681	1534.6	3	1848.74668	616.91994	R	R	112	122
PSM	SVTELNGDTITNTMTLGDIVYKRVSK	-126_49897	P12710	1	Mouse_09-2020	null	[MS,MS:1001208,SEQUEST,]	1.0e-2	14-UNIMOD:35,25-UNIMOD:213	ms_run[1]:scan=11091	3323.7	4	3412.54165	853.88994	K	I	100	126
PSM	IRRQLDRNLTFHKMVAWMIALHTEP	-126_49235	E9Q802	1	Mouse_09-2020	null	[MS,MS:1001208,SEQUEST,]	3.5e-2	14-UNIMOD:35,18-UNIMOD:35,24-UNIMOD:213	ms_run[1]:scan=10958	3286.6	4	3649.70498	913.17939	R	0	90	115
PSM	LGSSFTKVQDYLR	-126_45419	Q91ZJ5	1	Mouse_09-2020	null	[MS,MS:1001208,SEQUEST,]	2.6e-4	6-UNIMOD:213	ms_run[1]:scan=10200	3075.4	3	2054.86374	685.62553	K	F	432	445
PSM	MLRPLNELLPLAYIEDPKKNR	-126_52067	P28665	1	Mouse_09-2020	null	[MS,MS:1001208,SEQUEST,]	4.4e-4	1-UNIMOD:35,21-UNIMOD:213	ms_run[1]:scan=11531	3446.8	4	3080.47695	770.87236	K	M	154	175
PSM	MLRPLNELLPLAYIEDPKKNR	-126_52068	P28665	1	Mouse_09-2020	null	[MS,MS:1001208,SEQUEST,]	4.4e-4	1-UNIMOD:35,18-UNIMOD:213	ms_run[1]:scan=11531	3446.8	4	3080.47695	770.87236	K	M	154	175
PSM	MLRPLNELLPLAYIEDPKKNR	-126_52069	P28665	1	Mouse_09-2020	null	[MS,MS:1001208,SEQUEST,]	4.4e-4	1-UNIMOD:35,19-UNIMOD:213	ms_run[1]:scan=11531	3446.8	4	3080.47695	770.87236	K	M	154	175
PSM	GKENALLPNWLHLPVGYHGR	-126_50794	P35505	1	Mouse_09-2020	null	[MS,MS:1001208,SEQUEST,]	2.0e-2	2-UNIMOD:213	ms_run[1]:scan=11268	3373.1	4	2812.27822	703.82437	R	S	143	163
PSM	IQALLDKYNAEKPK	-126_21513	P24270	1	Mouse_09-2020	null	[MS,MS:1001208,SEQUEST,]	1.7e-3	14-UNIMOD:213	ms_run[1]:scan=5657	1807.0	3	2171.97837	724.66398	R	A	493	507
PSM	YVLGNPLTPGINQGPQIDKEQHDKILDLIESGK	-126_54290	P24549	1	Mouse_09-2020	null	[MS,MS:1001208,SEQUEST,]	2.6e-4	18-UNIMOD:213	ms_run[1]:scan=11957	3565.6	4	4170.97915	1043.50007	K	E	330	363
PSM	YVLGNPLTPGINQGPQIDKEQHDKILDLIESGK	-126_54285	P24549	1	Mouse_09-2020	null	[MS,MS:1001208,SEQUEST,]	2.6e-4	20-UNIMOD:213	ms_run[1]:scan=11957	3565.6	4	4170.97915	1043.50007	K	E	330	363
PSM	YVLGNPLTPGINQGPQIDKEQHDKILDLIESGK	-126_54289	P24549	1	Mouse_09-2020	null	[MS,MS:1001208,SEQUEST,]	2.6e-4	19-UNIMOD:213	ms_run[1]:scan=11957	3565.6	4	4170.97915	1043.50007	K	E	330	363
PSM	YVLGNPLTPGINQGPQIDKEQHDKILDLIESGK	-126_54288	P24549	1	Mouse_09-2020	null	[MS,MS:1001208,SEQUEST,]	2.6e-4	24-UNIMOD:213	ms_run[1]:scan=11957	3565.6	4	4170.97915	1043.50007	K	E	330	363
PSM	IATKDRKTVLGVPEVLLGILPGAGGTQRLPK	-126_53356	Q8BMS1	1	Mouse_09-2020	null	[MS,MS:1001208,SEQUEST,]	6.3e-4	7-UNIMOD:213	ms_run[1]:scan=11775	3514.9	5	3738.98115	748.59997	R	V	160	191
PSM	IATKDRKTVLGVPEVLLGILPGAGGTQRLPK	-126_53355	Q8BMS1	1	Mouse_09-2020	null	[MS,MS:1001208,SEQUEST,]	6.3e-4	8-UNIMOD:213	ms_run[1]:scan=11775	3514.9	5	3738.98115	748.59997	R	V	160	191
PSM	VVGNPFDSRTEQGPQVDETQFKKILGYIK	-126_54445	P47738	1	Mouse_09-2020	null	[MS,MS:1001208,SEQUEST,]	2.6e-4	17-UNIMOD:213	ms_run[1]:scan=11986	3573.7	4	3834.78798	959.44985	R	G	349	378
PSM	IQALLDKYNAEKPK	-126_21512	P24270	1	Mouse_09-2020	null	[MS,MS:1001208,SEQUEST,]	8.4e-4	12-UNIMOD:213	ms_run[1]:scan=5657	1807.0	3	2171.97837	724.66398	R	A	493	507
PSM	ILSGVVTKMK	-126_16268	P62281	1	Mouse_09-2020	null	[MS,MS:1001208,SEQUEST,]	1.0e-3	9-UNIMOD:35,7-UNIMOD:213	ms_run[1]:scan=4634	1521.5	3	1632.71061	544.90832	R	Q	72	82
PSM	YISGSSFKDHPDFPFWDEY	-126_59259	P70694	1	Mouse_09-2020	null	[MS,MS:1001208,SEQUEST,]	4.4e-4	8-UNIMOD:213	ms_run[1]:scan=12941	3841.8	3	2878.08194	960.02972	R	0	305	324
PSM	MKETAEAYLGKK	-126_9679	P20029	1	Mouse_09-2020	null	[MS,MS:1001208,SEQUEST,]	6.3e-4	1-UNIMOD:35,2-UNIMOD:213	ms_run[1]:scan=3382	1170.3	3	1925.77695	642.59658	K	T	154	166
PSM	KIGGIFAFK	-126_43169	P32020	1	Mouse_09-2020	null	[MS,MS:1001208,SEQUEST,]	2.6e-4	1-UNIMOD:213	ms_run[1]:scan=9774	2956.6	3	1521.65613	507.88948	K	K	454	463
PSM	ALDLDPSKTNVSGGAIALGHPLGGSGSR	-126_43233	Q8BWT1	1	Mouse_09-2020	null	[MS,MS:1001208,SEQUEST,]	3.3e-3	8-UNIMOD:213	ms_run[1]:scan=9785	2959.6	3	3188.43930	1063.48516	K	T	333	361
PSM	KILESDRKEPLFGISTGNIITGLAAGAK	-126_52308	Q8C196	1	Mouse_09-2020	null	[MS,MS:1001208,SEQUEST,]	2.6e-4	6-UNIMOD:213	ms_run[1]:scan=11580	3460.5	4	3440.69326	860.92702	K	Y	280	308
PSM	AIGLPEDLIQKGKDIKGVSEIVHEGK	-126_43289	P12710	1	Mouse_09-2020	null	[MS,MS:1001208,SEQUEST,]	1.3e-3	13-UNIMOD:213	ms_run[1]:scan=9795	2962.4	4	3314.61440	829.40719	K	I	21	47
PSM	AIGLPEDLIQKGKDIKGVSEIVHEGK	-126_43287	P12710	1	Mouse_09-2020	null	[MS,MS:1001208,SEQUEST,]	1.3e-3	11-UNIMOD:213	ms_run[1]:scan=9795	2962.4	4	3314.61440	829.40719	K	I	21	47
PSM	FLPRPVFTKIAQWGTD	-126_56372	P19639	1	Mouse_09-2020	null	[MS,MS:1001208,SEQUEST,]	4.4e-4	9-UNIMOD:213	ms_run[1]:scan=12354	3677.6	3	2417.07602	806.36241	R	0	203	219
PSM	ITGLGVKGIAPYSYAG	-126_54622	Q64374	1	Mouse_09-2020	null	[MS,MS:1001208,SEQUEST,]	1.7e-3	7-UNIMOD:213	ms_run[1]:scan=12022	3584.5	3	2107.91471	703.30943	K	0	284	300
PSM	VGNGFEEGTTQGPLINEKAVEK	-126_35179	Q8BWF0	1	Mouse_09-2020	null	[MS,MS:1001208,SEQUEST,]	2.6e-4	18-UNIMOD:213	ms_run[1]:scan=8262	2534.2	3	2858.23551	953.41423	R	E	358	380
PSM	VGNGFEEGTTQGPLINEKAVEK	-126_35180	Q8BWF0	1	Mouse_09-2020	null	[MS,MS:1001208,SEQUEST,]	2.6e-4	17-UNIMOD:213	ms_run[1]:scan=8262	2534.2	3	2858.23551	953.41423	R	E	358	380
PSM	AVGKVIPELNGK	-126_27618	A0A1D5RLD8	1	Mouse_09-2020	null	[MS,MS:1001208,SEQUEST,]	2.6e-4	4-UNIMOD:213	ms_run[1]:scan=6835	2136.3	3	1765.79129	589.26890	K	T	214	226
PSM	VAVEAKNPADLPK	-126_21340	P58252	1	Mouse_09-2020	null	[MS,MS:1001208,SEQUEST,]	2.6e-4	6-UNIMOD:213	ms_run[1]:scan=5623	1797.4	3	1892.81961	631.61122	R	V	507	520
PSM	ATDFVVPGPGKVEITYTPK	-126_49086	O88844	1	Mouse_09-2020	null	[MS,MS:1001208,SEQUEST,]	4.4e-4	15-UNIMOD:213	ms_run[1]:scan=10929	3278.5	3	2560.14438	854.05179	R	G	141	160
PSM	ATDFVVPGPGKVEITYTPK	-126_49087	O88844	1	Mouse_09-2020	null	[MS,MS:1001208,SEQUEST,]	4.4e-4	16-UNIMOD:213	ms_run[1]:scan=10929	3278.5	3	2560.14438	854.05179	R	G	141	160
PSM	YDDIKKVVK	-126_10468	A0A1D5RLD8	1	Mouse_09-2020	null	[MS,MS:1001208,SEQUEST,]	5.0e-3	6-UNIMOD:213	ms_run[1]:scan=3527	1210.8	3	1648.70121	550.23883	K	A	253	262
PSM	MFASFPTTKTYFPHFDVSHGSAQVK	-126_45890	Q91VB8	1	Mouse_09-2020	null	[MS,MS:1001208,SEQUEST,]	1.0e-3	1-UNIMOD:35,8-UNIMOD:213	ms_run[1]:scan=10289	3100.2	4	3387.42129	847.61090	R	H	33	58
PSM	MFASFPTTKTYFPHFDVSHGSAQVK	-126_45889	Q91VB8	1	Mouse_09-2020	null	[MS,MS:1001208,SEQUEST,]	1.0e-3	1-UNIMOD:35,10-UNIMOD:213	ms_run[1]:scan=10289	3100.2	4	3387.42129	847.61090	R	H	33	58
PSM	MFASFPTTKTYFPHFDVSHGSAQVK	-126_45892	Q91VB8	1	Mouse_09-2020	null	[MS,MS:1001208,SEQUEST,]	1.0e-3	1-UNIMOD:35,11-UNIMOD:213	ms_run[1]:scan=10289	3100.2	4	3387.42129	847.61090	R	H	33	58
PSM	MFASFPTTKTYFPHFDVSHGSAQVK	-126_45893	Q91VB8	1	Mouse_09-2020	null	[MS,MS:1001208,SEQUEST,]	1.0e-3	1-UNIMOD:35,7-UNIMOD:213	ms_run[1]:scan=10289	3100.2	4	3387.42129	847.61090	R	H	33	58
PSM	LTFKYER	-126_22908	P26443	1	Mouse_09-2020	null	[MS,MS:1001208,SEQUEST,]	3.5e-3	4-UNIMOD:213	ms_run[1]:scan=5927	1882.4	3	1497.58142	499.86522	R	S	454	461
PSM	FSLQDPPNKKPKV	-126_19367	O70475	1	Mouse_09-2020	null	[MS,MS:1001208,SEQUEST,]	2.6e-2	9-UNIMOD:213	ms_run[1]:scan=5226	1686.7	3	2038.90390	680.30602	K	0	481	494
PSM	QGLLQPEKPIVLK	-126_39918	Q64459	1	Mouse_09-2020	null	[MS,MS:1001208,SEQUEST,]	6.3e-4	7-UNIMOD:213	ms_run[1]:scan=9155	2784.2	3	2003.95969	668.65828	R	V	481	494
PSM	QATVGDVNTDRPGLLDLKGK	-126_32161	P31786	1	Mouse_09-2020	null	[MS,MS:1001208,SEQUEST,]	2.0e-3	20-UNIMOD:213	ms_run[1]:scan=7698	2376.9	3	2638.19895	880.06851	K	K	34	54
PSM	AVYQGPGSSPVKS	-126_21905	O88587	1	Mouse_09-2020	null	[MS,MS:1001208,SEQUEST,]	1.0e-3	13-UNIMOD:213	ms_run[1]:scan=5729	1827.1	2	1817.71733	909.36079	K	0	253	266
PSM	RNPDTQWITKPVHK	-126_15556	Q9CZM2	1	Mouse_09-2020	null	[MS,MS:1001208,SEQUEST,]	4.4e-4	9-UNIMOD:213	ms_run[1]:scan=4507	1486.1	4	2260.99038	566.00296	R	R	144	158
PSM	AASGTKEDPNLVPSISNKR	-126_18851	P19536	1	Mouse_09-2020	null	[MS,MS:1001208,SEQUEST,]	3.8e-2	19-UNIMOD:213	ms_run[1]:scan=5128	1659.3	3	2525.11118	842.37382	K	V	68	87
PSM	AASGTKEDPNLVPSISNKR	-126_18852	P19536	1	Mouse_09-2020	null	[MS,MS:1001208,SEQUEST,]	3.8e-2	18-UNIMOD:213	ms_run[1]:scan=5128	1659.3	3	2525.11118	842.37382	K	V	68	87
PSM	VGVVDEVVPEDQVHSKAR	-126_25288	P42125	1	Mouse_09-2020	null	[MS,MS:1001208,SEQUEST,]	1.8e-3	15-UNIMOD:213	ms_run[1]:scan=6377	2008.7	3	2504.09031	835.36666	K	V	207	225
PSM	VGVVDEVVPEDQVHSKAR	-126_25287	P42125	1	Mouse_09-2020	null	[MS,MS:1001208,SEQUEST,]	1.8e-3	14-UNIMOD:213	ms_run[1]:scan=6377	2008.7	3	2504.09031	835.36666	K	V	207	225
PSM	VGVVDEVVPEDQVHSKAR	-126_25286	P42125	1	Mouse_09-2020	null	[MS,MS:1001208,SEQUEST,]	1.8e-3	18-UNIMOD:213	ms_run[1]:scan=6377	2008.7	3	2504.09031	835.36666	K	V	207	225
PSM	VGVVDEVVPEDQVHSKAR	-126_25289	P42125	1	Mouse_09-2020	null	[MS,MS:1001208,SEQUEST,]	1.8e-3	16-UNIMOD:213	ms_run[1]:scan=6377	2008.7	3	2504.09031	835.36666	K	V	207	225
PSM	VGVVDEVVPEDQVHSKAR	-126_25291	P42125	1	Mouse_09-2020	null	[MS,MS:1001208,SEQUEST,]	1.7e-3	11-UNIMOD:213	ms_run[1]:scan=6377	2008.7	3	2504.09031	835.36666	K	V	207	225
PSM	VGVVDEVVPEDQVHSKAR	-126_25290	P42125	1	Mouse_09-2020	null	[MS,MS:1001208,SEQUEST,]	1.7e-3	10-UNIMOD:213	ms_run[1]:scan=6377	2008.7	3	2504.09031	835.36666	K	V	207	225
PSM	AASGTKEDPNLVPSISNK	-126_27204	P19536	1	Mouse_09-2020	null	[MS,MS:1001208,SEQUEST,]	6.3e-4	3-UNIMOD:213	ms_run[1]:scan=6750	2112.6	3	2369.00663	790.34012	K	I	68	86
PSM	KFLPLFDR	-126_48102	Q64433	1	Mouse_09-2020	null	[MS,MS:1001208,SEQUEST,]	4.4e-4	1-UNIMOD:213	ms_run[1]:scan=10719	3220.1	3	1576.66037	526.22475	R	L	8	16
PSM	YVLGNPLTPGINQGPQIDKEQHDKILDLIESGK	-126_54291	P24549	1	Mouse_09-2020	null	[MS,MS:1001208,SEQUEST,]	2.6e-4	27-UNIMOD:213	ms_run[1]:scan=11957	3565.6	4	4170.97915	1043.50007	K	E	330	363
PSM	MFASFPTTKTYFPHFDVSHGSAQVK	-126_44717	Q91VB8	1	Mouse_09-2020	null	[MS,MS:1001208,SEQUEST,]	6.3e-4	1-UNIMOD:35,8-UNIMOD:213	ms_run[1]:scan=10062	3036.9	4	3387.42446	847.61090	R	H	33	58
PSM	MFASFPTTKTYFPHFDVSHGSAQVK	-126_44716	Q91VB8	1	Mouse_09-2020	null	[MS,MS:1001208,SEQUEST,]	6.3e-4	1-UNIMOD:35,9-UNIMOD:213	ms_run[1]:scan=10062	3036.9	4	3387.42446	847.61090	R	H	33	58
PSM	MFASFPTTKTYFPHFDVSHGSAQVK	-126_44719	Q91VB8	1	Mouse_09-2020	null	[MS,MS:1001208,SEQUEST,]	6.3e-4	1-UNIMOD:35,10-UNIMOD:213	ms_run[1]:scan=10062	3036.9	4	3387.42446	847.61090	R	H	33	58
PSM	MFASFPTTKTYFPHFDVSHGSAQVK	-126_44718	Q91VB8	1	Mouse_09-2020	null	[MS,MS:1001208,SEQUEST,]	6.3e-4	1-UNIMOD:35,7-UNIMOD:213	ms_run[1]:scan=10062	3036.9	4	3387.42446	847.61090	R	H	33	58
PSM	TFVSITPAEVGVLVGKDR	-126_55676	Q5SX49	1	Mouse_09-2020	null	[MS,MS:1001208,SEQUEST,]	2.0e-3	17-UNIMOD:213	ms_run[1]:scan=12221	3640.4	3	2429.11887	810.37650	K	S	39	57
PSM	FFQPVLKPMLPPDAFQGK	-126_54529	Q9CQ62	1	Mouse_09-2020	null	[MS,MS:1001208,SEQUEST,]	2.6e-4	9-UNIMOD:35,7-UNIMOD:213	ms_run[1]:scan=12001	3578.6	3	2617.16233	873.05811	K	A	43	61
PSM	LLLPGELAKHAVSEGTK	-126_39150	Q64475	1	Mouse_09-2020	null	[MS,MS:1001208,SEQUEST,]	2.8e-3	10-UNIMOD:213	ms_run[1]:scan=9004	2741.9	3	2304.06937	768.69394	R	V	101	118
PSM	LLLPGELAKHAVSEGTK	-126_39149	Q64475	1	Mouse_09-2020	null	[MS,MS:1001208,SEQUEST,]	2.8e-3	6-UNIMOD:213	ms_run[1]:scan=9004	2741.9	3	2304.06937	768.69394	R	V	101	118
PSM	MLSGFIPLKPTVKK	-126_33209	P28665	1	Mouse_09-2020	null	[MS,MS:1001208,SEQUEST,]	9.4e-3	1-UNIMOD:35,9-UNIMOD:213	ms_run[1]:scan=7891	2430.9	3	2115.99570	706.00317	K	E	1387	1401
PSM	TAMKYNLGLDLR	-126_36984	P26443	1	Mouse_09-2020	null	[MS,MS:1001208,SEQUEST,]	2.6e-4	3-UNIMOD:35,1-UNIMOD:213	ms_run[1]:scan=8586	2624.5	3	1951.80283	651.27221	R	A	524	536
PSM	AAVAWEAGKPLSIEEIEVAPPK	-126_54646	P28474	1	Mouse_09-2020	null	[MS,MS:1001208,SEQUEST,]	2.6e-4	9-UNIMOD:213	ms_run[1]:scan=12026	3585.6	3	2846.30967	949.43983	K	H	10	32
PSM	DVFLPKPSWGNHTPIFR	-126_51382	P05202	1	Mouse_09-2020	null	[MS,MS:1001208,SEQUEST,]	1.2e-2	6-UNIMOD:213	ms_run[1]:scan=11391	3407.5	3	2552.11557	851.37683	R	A	154	171
PSM	MLRPLNELLPLAYIEDPKKNR	-126_52070	P28665	1	Mouse_09-2020	null	[MS,MS:1001208,SEQUEST,]	4.4e-4	1-UNIMOD:35,16-UNIMOD:213	ms_run[1]:scan=11531	3446.8	4	3080.47695	770.87236	K	M	154	175
PSM	IVTVKTQAYPDQKPGTSGLRK	-126_15405	Q9D0F9	1	Mouse_09-2020	null	[MS,MS:1001208,SEQUEST,]	2.6e-4	5-UNIMOD:213	ms_run[1]:scan=4472	1476.3	4	2828.33901	707.83995	K	V	4	25
PSM	ASAELALGENNEVLKSGR	-126_33062	P05202	1	Mouse_09-2020	null	[MS,MS:1001208,SEQUEST,]	4.4e-4	15-UNIMOD:213	ms_run[1]:scan=7864	2423.3	3	2399.02768	800.34738	K	V	108	126
PSM	GEFQILLDALDKIKTK	-126_58623	P16015	1	Mouse_09-2020	null	[MS,MS:1001208,SEQUEST,]	3.3e-3	15-UNIMOD:213	ms_run[1]:scan=12812	3805.6	3	2373.11570	791.70948	K	K	154	170
PSM	MKNPFAHLAEPLDAAQPGK	-126_40352	P28271	1	Mouse_09-2020	null	[MS,MS:1001208,SEQUEST,]	1.8e-3	1-UNIMOD:35,2-UNIMOD:213	ms_run[1]:scan=9234	2806.2	3	2592.10801	864.70451	0	F	1	20
PSM	QATVGDVNTDRPGLLDLKGK	-126_32160	P31786	1	Mouse_09-2020	null	[MS,MS:1001208,SEQUEST,]	6.3e-4	18-UNIMOD:213	ms_run[1]:scan=7698	2376.9	3	2638.19895	880.06851	K	K	34	54
PSM	KHNFTPLAR	-126_9696	Q8BWT1	1	Mouse_09-2020	null	[MS,MS:1001208,SEQUEST,]	1.0e-3	1-UNIMOD:213	ms_run[1]:scan=3385	1171.1	3	1624.66825	542.22715	K	V	270	279
PSM	VADALANAAGHLDDLPGALSALSDLHAHKLRVDPVNFK	-126_55094	Q91VB8	1	Mouse_09-2020	null	[MS,MS:1001208,SEQUEST,]	1.3e-3	28-UNIMOD:213	ms_run[1]:scan=12112	3610.1	5	4473.16022	895.43358	K	L	63	101
PSM	KSVNMTECVPVPSSEHVAEIVGRQGCK	-126_32227	D3YTR3	1	Mouse_09-2020	null	[MS,MS:1001208,SEQUEST,]	3.0e-2	8-UNIMOD:4,26-UNIMOD:4,23-UNIMOD:213	ms_run[1]:scan=7709	2380.0	4	3539.51748	885.63432	K	K	230	257
PSM	YDDIKKVVK	-126_10467	A0A1D5RLD8	1	Mouse_09-2020	null	[MS,MS:1001208,SEQUEST,]	1.3e-3	5-UNIMOD:213	ms_run[1]:scan=3527	1210.8	3	1648.70121	550.23883	K	A	253	262
PSM	VADALANAAGHLDDLPGALSALSDLHAHKLRVDPVNFK	-126_55093	Q91VB8	1	Mouse_09-2020	null	[MS,MS:1001208,SEQUEST,]	1.3e-3	29-UNIMOD:213	ms_run[1]:scan=12112	3610.1	5	4473.16022	895.43358	K	L	63	101
PSM	VLWKFDGKTPATLGHNTR	-126_30645	Q8K169	1	Mouse_09-2020	null	[MS,MS:1001208,SEQUEST,]	2.6e-4	4-UNIMOD:213	ms_run[1]:scan=7426	2301.1	4	2582.15981	646.29518	K	Y	336	354
PSM	VMLGETNPADSKPGTIR	-126_23488	E9PZF0	1	Mouse_09-2020	null	[MS,MS:1001208,SEQUEST,]	1.3e-3	2-UNIMOD:35,11-UNIMOD:213	ms_run[1]:scan=6036	1912.8	3	2342.97599	781.66231	R	D	89	106
PSM	VMLGETNPADSKPGTIR	-126_23487	E9PZF0	1	Mouse_09-2020	null	[MS,MS:1001208,SEQUEST,]	1.3e-3	2-UNIMOD:35,12-UNIMOD:213	ms_run[1]:scan=6036	1912.8	3	2342.97599	781.66231	R	D	89	106
PSM	QDAFALASQQKAASAQSR	-126_24573	Q8VCH0	1	Mouse_09-2020	null	[MS,MS:1001208,SEQUEST,]	2.6e-4	11-UNIMOD:213	ms_run[1]:scan=6233	1968.3	3	2419.00962	807.00736	K	C	199	217
PSM	QDAFALASQQKAASAQSR	-126_24574	Q8VCH0	1	Mouse_09-2020	null	[MS,MS:1001208,SEQUEST,]	2.6e-4	8-UNIMOD:213	ms_run[1]:scan=6233	1968.3	3	2419.00962	807.00736	K	C	199	217
PSM	AIGLPEDLIQKGKDIKGVSEIVHEGK	-126_43288	P12710	1	Mouse_09-2020	null	[MS,MS:1001208,SEQUEST,]	1.3e-3	14-UNIMOD:213	ms_run[1]:scan=9795	2962.4	4	3314.61440	829.40719	K	I	21	47
PSM	VVANSKESYELR	-126_15722	P67984	1	Mouse_09-2020	null	[MS,MS:1001208,SEQUEST,]	4.4e-4	6-UNIMOD:213	ms_run[1]:scan=4535	1493.8	3	1935.78916	645.93436	R	F	102	114
PSM	VVANSKESYELR	-126_15723	P67984	1	Mouse_09-2020	null	[MS,MS:1001208,SEQUEST,]	4.4e-4	5-UNIMOD:213	ms_run[1]:scan=4535	1493.8	3	1935.78916	645.93436	R	F	102	114
PSM	ATDFVVPGPGKVEITYTPK	-126_49084	O88844	1	Mouse_09-2020	null	[MS,MS:1001208,SEQUEST,]	2.6e-4	11-UNIMOD:213	ms_run[1]:scan=10929	3278.5	3	2560.14438	854.05179	R	G	141	160
PSM	ATDFVVPGPGKVEITYTPK	-126_49085	O88844	1	Mouse_09-2020	null	[MS,MS:1001208,SEQUEST,]	2.6e-4	13-UNIMOD:213	ms_run[1]:scan=10929	3278.5	3	2560.14438	854.05179	R	G	141	160
PSM	FSLQDPPNKKPKV	-126_19368	O70475	1	Mouse_09-2020	null	[MS,MS:1001208,SEQUEST,]	3.0e-2	10-UNIMOD:213	ms_run[1]:scan=5226	1686.7	3	2038.90390	680.30602	K	0	481	494
PSM	GAAELMQQKEATTEQQLRELFEKQKFK	-126_39746	O35490	1	Mouse_09-2020	null	[MS,MS:1001208,SEQUEST,]	1.0e-3	6-UNIMOD:35,12-UNIMOD:213	ms_run[1]:scan=9125	2775.8	5	3766.72315	754.14949	K	A	378	405
PSM	GAAELMQQKEATTEQQLRELFEKQKFK	-126_39747	O35490	1	Mouse_09-2020	null	[MS,MS:1001208,SEQUEST,]	1.0e-3	6-UNIMOD:35,14-UNIMOD:213	ms_run[1]:scan=9125	2775.8	5	3766.72315	754.14949	K	A	378	405
PSM	GAAELMQQKEATTEQQLRELFEKQKFK	-126_39748	O35490	1	Mouse_09-2020	null	[MS,MS:1001208,SEQUEST,]	1.0e-3	6-UNIMOD:35,13-UNIMOD:213	ms_run[1]:scan=9125	2775.8	5	3766.72315	754.14949	K	A	378	405
PSM	LAADVGKAGAER	-126_9939	P51881	1	Mouse_09-2020	null	[MS,MS:1001208,SEQUEST,]	3.3e-3	7-UNIMOD:213	ms_run[1]:scan=3433	1184.5	3	1698.68863	566.90099	R	F	141	153
PSM	VTAEDKGTGNKNKITITNDQNR	-126_6573	P20029	1	Mouse_09-2020	null	[MS,MS:1001208,SEQUEST,]	1.3e-3	6-UNIMOD:213	ms_run[1]:scan=2791	1005.3	4	2958.29897	740.33021	R	T	512	534
PSM	YTQKAPQVSTPTLVEAAR	-126_32276	P07724	1	Mouse_09-2020	null	[MS,MS:1001208,SEQUEST,]	2.6e-4	2-UNIMOD:213	ms_run[1]:scan=7719	2382.8	3	2501.11777	834.37516	R	L	435	453
PSM	ALKIPAMTIAK	-126_27888	P63038	1	Mouse_09-2020	null	[MS,MS:1001208,SEQUEST,]	4.4e-4	7-UNIMOD:35,3-UNIMOD:213	ms_run[1]:scan=6888	2151.1	3	1713.76755	571.92760	R	A	471	482
PSM	MFASFPTTKTYFPHFDVSHGSAQVK	-126_45891	Q91VB8	1	Mouse_09-2020	null	[MS,MS:1001208,SEQUEST,]	1.2e-3	1-UNIMOD:35,9-UNIMOD:213	ms_run[1]:scan=10289	3100.2	4	3387.42129	847.61090	R	H	33	58
PSM	LKIAGNMGLAMK	-126_20126	P32020	1	Mouse_09-2020	null	[MS,MS:1001208,SEQUEST,]	2.6e-4	7-UNIMOD:35,11-UNIMOD:35,2-UNIMOD:213	ms_run[1]:scan=5369	1726.6	3	1819.75449	607.25550	K	Q	523	535
PSM	SKITVTSEVPFSK	-126_33557	P67984	1	Mouse_09-2020	null	[MS,MS:1001208,SEQUEST,]	4.4e-4	1-UNIMOD:213	ms_run[1]:scan=7962	2450.6	3	1963.84439	655.28651	K	Y	68	81
PSM	YSQVLANGLDNKLREDLER	-126_42299	P62270	1	Mouse_09-2020	null	[MS,MS:1001208,SEQUEST,]	7.3e-3	19-UNIMOD:213	ms_run[1]:scan=9604	2909.2	3	2774.21701	925.41093	K	K	95	114
PSM	TFVSITPAEVGVLVGKDR	-126_55675	Q5SX49	1	Mouse_09-2020	null	[MS,MS:1001208,SEQUEST,]	1.0e-3	16-UNIMOD:213	ms_run[1]:scan=12221	3640.4	3	2429.11887	810.37650	K	S	39	57
PSM	LGVTADDVKNVIIWGNHSSTQYPDVNHAK	-126_46539	P14152	1	Mouse_09-2020	null	[MS,MS:1001208,SEQUEST,]	2.6e-4	7-UNIMOD:213	ms_run[1]:scan=10408	3133.3	4	3719.65859	930.66864	K	K	171	200
PSM	LGVTADDVKNVIIWGNHSSTQYPDVNHAK	-126_46540	P14152	1	Mouse_09-2020	null	[MS,MS:1001208,SEQUEST,]	2.6e-4	9-UNIMOD:213	ms_run[1]:scan=10408	3133.3	4	3719.65859	930.66864	K	K	171	200
PSM	NIDVLKATAEEISSK	-126_50151	Q9CQ62	1	Mouse_09-2020	null	[MS,MS:1001208,SEQUEST,]	2.6e-4	6-UNIMOD:213	ms_run[1]:scan=11140	3337.4	3	2158.93210	720.31502	R	G	92	107
PSM	KYILGNPLNSGINQGPQIDKEQHNKILGLIESGKK	-126_41409	O35945	1	Mouse_09-2020	null	[MS,MS:1001208,SEQUEST,]	2.6e-4	21-UNIMOD:213	ms_run[1]:scan=9433	2861.7	5	4385.18140	877.83963	K	G	329	364
PSM	KYILGNPLNSGINQGPQIDKEQHNKILGLIESGKK	-126_41410	O35945	1	Mouse_09-2020	null	[MS,MS:1001208,SEQUEST,]	2.6e-4	20-UNIMOD:213	ms_run[1]:scan=9433	2861.7	5	4385.18140	877.83963	K	G	329	364
PSM	KYILGNPLNSGINQGPQIDKEQHNKILGLIESGKK	-126_41406	O35945	1	Mouse_09-2020	null	[MS,MS:1001208,SEQUEST,]	2.6e-4	23-UNIMOD:213	ms_run[1]:scan=9433	2861.7	5	4385.18140	877.83963	K	G	329	364
PSM	MDATANDVPSPYEVKGFPTIYFSPANKK	-126_52793	P27773	1	Mouse_09-2020	null	[MS,MS:1001208,SEQUEST,]	2.6e-4	1-UNIMOD:35,13-UNIMOD:213	ms_run[1]:scan=11669	3485.3	4	3644.57021	911.89776	K	T	434	462
PSM	MDATANDVPSPYEVKGFPTIYFSPANKK	-126_52792	P27773	1	Mouse_09-2020	null	[MS,MS:1001208,SEQUEST,]	2.6e-4	1-UNIMOD:35,12-UNIMOD:213	ms_run[1]:scan=11669	3485.3	4	3644.57021	911.89776	K	T	434	462
PSM	KIQGGSVVEMQGDEMTR	-126_14606	O88844	1	Mouse_09-2020	null	[MS,MS:1001208,SEQUEST,]	2.6e-4	10-UNIMOD:35,15-UNIMOD:35,1-UNIMOD:213	ms_run[1]:scan=4303	1429.0	3	2437.94144	813.31822	R	I	4	21
PSM	GVSEIVHEGKK	-126_6996	P12710	1	Mouse_09-2020	null	[MS,MS:1001208,SEQUEST,]	1.3e-3	10-UNIMOD:213	ms_run[1]:scan=2866	1026.2	3	1723.70798	575.24113	K	K	37	48
PSM	LMFNDFLSSSSDKQNNLYKGLEAFR	-126_56667	P54869	1	Mouse_09-2020	null	[MS,MS:1001208,SEQUEST,]	1.3e-3	2-UNIMOD:35,13-UNIMOD:213	ms_run[1]:scan=12416	3694.9	4	3481.48403	871.12564	R	L	315	340
PSM	LMFNDFLSSSSDKQNNLYKGLEAFR	-126_56666	P54869	1	Mouse_09-2020	null	[MS,MS:1001208,SEQUEST,]	1.3e-3	2-UNIMOD:35,12-UNIMOD:213	ms_run[1]:scan=12416	3694.9	4	3481.48403	871.12564	R	L	315	340
PSM	LMFNDFLSSSSDKQNNLYKGLEAFR	-126_56664	P54869	1	Mouse_09-2020	null	[MS,MS:1001208,SEQUEST,]	1.3e-3	2-UNIMOD:35,11-UNIMOD:213	ms_run[1]:scan=12416	3694.9	4	3481.48403	871.12564	R	L	315	340
PSM	SDLTKDITTSVLTVNNK	-126_49975	Q9QXF8	1	Mouse_09-2020	null	[MS,MS:1001208,SEQUEST,]	2.6e-4	1-UNIMOD:213	ms_run[1]:scan=11105	3327.6	3	2390.05771	797.35565	K	H	197	214
PSM	SDLTKDITTSVLTVNNK	-126_49976	Q9QXF8	1	Mouse_09-2020	null	[MS,MS:1001208,SEQUEST,]	2.6e-4	2-UNIMOD:213	ms_run[1]:scan=11105	3327.6	3	2390.05771	797.35565	K	H	197	214
PSM	SDLTKDITTSVLTVNNK	-126_49974	Q9QXF8	1	Mouse_09-2020	null	[MS,MS:1001208,SEQUEST,]	2.6e-4	4-UNIMOD:213	ms_run[1]:scan=11105	3327.6	3	2390.05771	797.35565	K	H	197	214
PSM	NGSTIAGTSVLSPFLHIGSVITLAVMIYK	-126_55220	Q8BGS7	1	Mouse_09-2020	null	[MS,MS:1001208,SEQUEST,]	3.4e-2	26-UNIMOD:35,19-UNIMOD:213	ms_run[1]:scan=12134	3616.2	4	3546.69497	887.43024	K	S	277	306
PSM	SHIMAAKAVANTMR	-126_6410	P80316	1	Mouse_09-2020	null	[MS,MS:1001208,SEQUEST,]	4.4e-4	4-UNIMOD:35,13-UNIMOD:35,7-UNIMOD:213	ms_run[1]:scan=2757	995.7	3	2073.83072	691.94762	K	S	36	50
PSM	IYAIAKALENNMSLDEIVR	-126_56633	Q8C196	1	Mouse_09-2020	null	[MS,MS:1001208,SEQUEST,]	2.6e-4	12-UNIMOD:35,6-UNIMOD:213	ms_run[1]:scan=12410	3693.2	3	2720.21372	907.40613	R	T	851	870
PSM	LLLPGELAKHAVSEGTK	-126_39151	Q64475	1	Mouse_09-2020	null	[MS,MS:1001208,SEQUEST,]	3.3e-3	9-UNIMOD:213	ms_run[1]:scan=9004	2741.9	3	2304.06937	768.69394	R	V	101	118
PSM	LAQGEYIAPEKIENIYLR	-126_52422	D3Z041	1	Mouse_09-2020	null	[MS,MS:1001208,SEQUEST,]	6.3e-4	13-UNIMOD:213	ms_run[1]:scan=11603	3466.9	3	2661.20487	887.73810	K	E	563	581
PSM	MDSTANEVEAVKVHSFPTLK	-126_36427	P09103	1	Mouse_09-2020	null	[MS,MS:1001208,SEQUEST,]	2.6e-4	1-UNIMOD:35,12-UNIMOD:213	ms_run[1]:scan=8487	2597.0	3	2760.16440	920.72564	K	F	427	447
PSM	SAAETVTKGGIMLPEK	-126_28432	Q64433	1	Mouse_09-2020	null	[MS,MS:1001208,SEQUEST,]	2.6e-4	12-UNIMOD:35,8-UNIMOD:213	ms_run[1]:scan=7001	2182.5	3	2188.92405	730.31262	R	Q	21	37
PSM	LVPGWTKPITIGR	-126_44170	P54071	1	Mouse_09-2020	null	[MS,MS:1001208,SEQUEST,]	6.5e-3	7-UNIMOD:213	ms_run[1]:scan=9959	3008.2	3	1978.92057	660.31110	R	A	160	173
PSM	KSADTLWGIQKELQF	-126_58236	A0A1B0GSR9	1	Mouse_09-2020	null	[MS,MS:1001208,SEQUEST,]	6.5e-3	12-UNIMOD:213	ms_run[1]:scan=12731	3782.9	3	2304.99533	769.00277	K	0	301	316
PSM	KSADTLWGIQKELQF	-126_58235	A0A1B0GSR9	1	Mouse_09-2020	null	[MS,MS:1001208,SEQUEST,]	6.7e-3	11-UNIMOD:213	ms_run[1]:scan=12731	3782.9	3	2304.99533	769.00277	K	0	301	316
PSM	LELKTTEAGPR	-126_19135	O08601	1	Mouse_09-2020	null	[MS,MS:1001208,SEQUEST,]	4.4e-4	4-UNIMOD:213	ms_run[1]:scan=5179	1673.6	3	1755.73532	585.91653	K	I	256	267
PSM	MLRPLNELLPLAYIEDPKKNR	-126_52071	P28665	1	Mouse_09-2020	null	[MS,MS:1001208,SEQUEST,]	4.4e-4	1-UNIMOD:35,15-UNIMOD:213	ms_run[1]:scan=11531	3446.8	4	3080.47695	770.87236	K	M	154	175
PSM	VVLAYEPVWAIGTGKTATPQQAQEVHEK	-126_45699	P17751	1	Mouse_09-2020	null	[MS,MS:1001208,SEQUEST,]	9.4e-3	13-UNIMOD:213	ms_run[1]:scan=10254	3090.5	4	3591.66640	898.66938	K	R	211	239
PSM	IYAIAKALENNMSLDEIVR	-126_56634	Q8C196	1	Mouse_09-2020	null	[MS,MS:1001208,SEQUEST,]	2.6e-4	12-UNIMOD:35,2-UNIMOD:213	ms_run[1]:scan=12410	3693.2	3	2720.21372	907.40613	R	T	851	870
PSM	SVGKANEELAGVVAEVQK	-126_42641	Q61176	1	Mouse_09-2020	null	[MS,MS:1001208,SEQUEST,]	2.6e-4	1-UNIMOD:213	ms_run[1]:scan=9671	2927.8	3	2369.04746	790.35224	R	G	72	90
PSM	SVGKANEELAGVVAEVQK	-126_42640	Q61176	1	Mouse_09-2020	null	[MS,MS:1001208,SEQUEST,]	2.6e-4	4-UNIMOD:213	ms_run[1]:scan=9671	2927.8	3	2369.04746	790.35224	R	G	72	90
PSM	LMKEGLEAAR	-126_9785	O35490	1	Mouse_09-2020	null	[MS,MS:1001208,SEQUEST,]	4.4e-4	2-UNIMOD:35,3-UNIMOD:213	ms_run[1]:scan=3404	1176.4	3	1674.65989	558.89133	K	K	230	240
PSM	SKEAWDAGKFASEITPITISVK	-126_53878	Q8QZT1	1	Mouse_09-2020	null	[MS,MS:1001208,SEQUEST,]	4.4e-4	9-UNIMOD:213	ms_run[1]:scan=11878	3543.6	3	2919.32682	973.77862	R	K	219	241
PSM	GLVDKFPLFTAVYK	-126_59992	E0CXN5	1	Mouse_09-2020	null	[MS,MS:1001208,SEQUEST,]	2.6e-4	5-UNIMOD:213	ms_run[1]:scan=13106	3888.9	3	2138.96317	713.65817	K	C	291	305
PSM	FVHDNYVIRR	-126_20493	Q8C196	1	Mouse_09-2020	null	[MS,MS:1001208,SEQUEST,]	8.8e-3	3-UNIMOD:213	ms_run[1]:scan=5442	1746.9	3	1859.76432	620.59238	K	A	1445	1455
PSM	LTEKQAQYLGMPINGPFKPDHYRY	-126_36790	P50247	1	Mouse_09-2020	null	[MS,MS:1001208,SEQUEST,]	2.6e-4	11-UNIMOD:35,2-UNIMOD:213	ms_run[1]:scan=8550	2614.4	4	3423.49087	856.62809	K	0	409	433
PSM	LSYAEVCQKPPKEPSPVLVQPLR	-126_55158	G3X9Q6	1	Mouse_09-2020	null	[MS,MS:1001208,SEQUEST,]	1.4e-2	7-UNIMOD:4,23-UNIMOD:213	ms_run[1]:scan=12124	3613.4	5	3176.50007	636.10357	K	L	612	635
PSM	TTPSYVAFTDTERLIGDAAKNQVAMNPTNTVFDAK	-126_57048	P63017	1	Mouse_09-2020	null	[MS,MS:1001208,SEQUEST,]	2.6e-4	25-UNIMOD:35,20-UNIMOD:213	ms_run[1]:scan=12492	3716.2	4	4343.92251	1086.73555	R	L	37	72
PSM	TSEIQSQAKAYFEK	-126_32679	P09813	1	Mouse_09-2020	null	[MS,MS:1001208,SEQUEST,]	1.8e-3	11-UNIMOD:213	ms_run[1]:scan=7795	2404.0	3	2170.87589	724.29585	K	H	54	68
PSM	FLTNNNSAIDKTQSEK	-126_18650	P00186	1	Mouse_09-2020	null	[MS,MS:1001208,SEQUEST,]	1.3e-3	11-UNIMOD:213	ms_run[1]:scan=5084	1647.1	3	2350.96012	784.32447	R	M	430	446
PSM	MSEALPLGAPDGGPALASK	-126_16412	Q03347-3	1	Mouse_09-2020	null	[MS,MS:1001208,SEQUEST,]	4.6e-2	18-UNIMOD:213	ms_run[1]:scan=4659	1528.5	4	2322.96792	581.49829	K	R	25	44
PSM	FEDGDLTLYQSNAILR	-126_57328	P19157	1	Mouse_09-2020	null	[MS,MS:1001208,SEQUEST,]	2.6e-4	11-UNIMOD:213	ms_run[1]:scan=12546	3731.2	3	2395.98795	799.33296	K	L	56	72
PSM	SKGLAPDLPEDLYHLIKK	-126_50820	Q921R2	1	Mouse_09-2020	null	[MS,MS:1001208,SEQUEST,]	1.0e-3	2-UNIMOD:213	ms_run[1]:scan=11275	3375.0	4	2578.20595	645.30521	K	V	77	95
PSM	KFLQPGSQRKPFDDAK	-126_15386	P30115	1	Mouse_09-2020	null	[MS,MS:1001208,SEQUEST,]	2.6e-4	1-UNIMOD:213	ms_run[1]:scan=4467	1474.9	4	2403.05288	601.51871	K	V	196	212
PSM	AQFEGIVTDLIKR	-126_54087	P38647	1	Mouse_09-2020	null	[MS,MS:1001208,SEQUEST,]	6.5e-3	12-UNIMOD:213	ms_run[1]:scan=11920	3555.3	3	2030.89981	677.63766	R	I	349	362
PSM	KYILGNPLNSGINQGPQIDKEQHNKILGLIESGKK	-126_41408	O35945	1	Mouse_09-2020	null	[MS,MS:1001208,SEQUEST,]	2.6e-4	35-UNIMOD:213	ms_run[1]:scan=9433	2861.7	5	4385.18140	877.83963	K	G	329	364
PSM	LMFNDFLSSSSDKQNNLYKGLEAFR	-126_56663	P54869	1	Mouse_09-2020	null	[MS,MS:1001208,SEQUEST,]	1.3e-3	2-UNIMOD:35,9-UNIMOD:213	ms_run[1]:scan=12416	3694.9	4	3481.48403	871.12564	R	L	315	340
PSM	LMFNDFLSSSSDKQNNLYKGLEAFR	-126_56665	P54869	1	Mouse_09-2020	null	[MS,MS:1001208,SEQUEST,]	1.3e-3	2-UNIMOD:35,10-UNIMOD:213	ms_run[1]:scan=12416	3694.9	4	3481.48403	871.12564	R	L	315	340
PSM	EFSVYMTKDGR	-126_21473	P05202	1	Mouse_09-2020	null	[MS,MS:1001208,SEQUEST,]	3.3e-3	6-UNIMOD:35,8-UNIMOD:213	ms_run[1]:scan=5649	1804.6	3	1889.68027	630.56528	K	S	397	408
PSM	EFSVYMTKDGR	-126_21472	P05202	1	Mouse_09-2020	null	[MS,MS:1001208,SEQUEST,]	3.3e-3	6-UNIMOD:35,7-UNIMOD:213	ms_run[1]:scan=5649	1804.6	3	1889.68027	630.56528	K	S	397	408
PSM	IVQDAYKEK	-126_7002	P06801	1	Mouse_09-2020	null	[MS,MS:1001208,SEQUEST,]	4.7e-3	7-UNIMOD:213	ms_run[1]:scan=2868	1026.7	3	1634.65006	545.55482	K	A	517	526
PSM	DIKGVSEIVHEGK	-126_27002	P12710	1	Mouse_09-2020	null	[MS,MS:1001208,SEQUEST,]	4.4e-4	1-UNIMOD:213	ms_run[1]:scan=6712	2102.0	3	1951.81931	651.27813	K	I	34	47
PSM	IVQDAYKEK	-126_7003	P06801	1	Mouse_09-2020	null	[MS,MS:1001208,SEQUEST,]	1.5e-2	8-UNIMOD:213	ms_run[1]:scan=2868	1026.7	3	1634.65006	545.55482	K	A	517	526
PSM	MDATANDVPSPYEVKGFPTIYFSPANKK	-126_52794	P27773	1	Mouse_09-2020	null	[MS,MS:1001208,SEQUEST,]	2.6e-4	1-UNIMOD:35,15-UNIMOD:213	ms_run[1]:scan=11669	3485.3	4	3644.57021	911.89776	K	T	434	462
PSM	MLTKIIR	-126_17942	Q8C196	1	Mouse_09-2020	null	[MS,MS:1001208,SEQUEST,]	3.3e-2	1-UNIMOD:35,3-UNIMOD:213	ms_run[1]:scan=4948	1609.1	3	1431.61054	477.87495	R	K	168	175
PSM	FLQENLAPKAQEIDQTNDFK	-126_42073	Q9JHI5	1	Mouse_09-2020	null	[MS,MS:1001208,SEQUEST,]	4.4e-4	12-UNIMOD:213	ms_run[1]:scan=9562	2897.6	3	2890.23337	964.08259	K	L	57	77
PSM	KYILGNPLNSGINQGPQIDKEQHNKILGLIESGKK	-126_41405	O35945	1	Mouse_09-2020	null	[MS,MS:1001208,SEQUEST,]	2.6e-4	25-UNIMOD:213	ms_run[1]:scan=9433	2861.7	5	4385.18140	877.83963	K	G	329	364
PSM	YSQVLANGLDNKLREDLER	-126_42302	P62270	1	Mouse_09-2020	null	[MS,MS:1001208,SEQUEST,]	4.7e-3	18-UNIMOD:213	ms_run[1]:scan=9604	2909.2	3	2774.21701	925.41093	K	K	95	114
PSM	YSQVLANGLDNKLREDLER	-126_42301	P62270	1	Mouse_09-2020	null	[MS,MS:1001208,SEQUEST,]	4.7e-3	15-UNIMOD:213	ms_run[1]:scan=9604	2909.2	3	2774.21701	925.41093	K	K	95	114
PSM	YSQVLANGLDNKLREDLER	-126_42300	P62270	1	Mouse_09-2020	null	[MS,MS:1001208,SEQUEST,]	4.7e-3	16-UNIMOD:213	ms_run[1]:scan=9604	2909.2	3	2774.21701	925.41093	K	K	95	114
PSM	ALQYAFFAEKSANK	-126_38642	Q9DBM2	1	Mouse_09-2020	null	[MS,MS:1001208,SEQUEST,]	2.6e-4	9-UNIMOD:213	ms_run[1]:scan=8913	2716.4	3	2128.87937	710.29741	R	S	265	279
PSM	YSQVLANGLDNKLREDLER	-126_42304	P62270	1	Mouse_09-2020	null	[MS,MS:1001208,SEQUEST,]	4.9e-3	12-UNIMOD:213	ms_run[1]:scan=9604	2909.2	3	2774.21701	925.41093	K	K	95	114
PSM	IEEIKDFLLTAR	-126_54485	Q9JJI8	1	Mouse_09-2020	null	[MS,MS:1001208,SEQUEST,]	4.4e-4	6-UNIMOD:213	ms_run[1]:scan=11993	3575.6	3	1988.87967	663.63039	K	K	5	17
PSM	IEEIKDFLLTAR	-126_54484	Q9JJI8	1	Mouse_09-2020	null	[MS,MS:1001208,SEQUEST,]	4.4e-4	5-UNIMOD:213	ms_run[1]:scan=11993	3575.6	3	1988.87967	663.63039	K	K	5	17
PSM	LIGDAAKNQLTSNPENTVFDAK	-126_43018	P20029	1	Mouse_09-2020	null	[MS,MS:1001208,SEQUEST,]	2.6e-4	7-UNIMOD:213	ms_run[1]:scan=9745	2948.5	3	2887.25827	963.08975	R	L	76	98
PSM	LIGDAAKNQLTSNPENTVFDAK	-126_43017	P20029	1	Mouse_09-2020	null	[MS,MS:1001208,SEQUEST,]	2.6e-4	4-UNIMOD:213	ms_run[1]:scan=9745	2948.5	3	2887.25827	963.08975	R	L	76	98
PSM	LDQKTANSLLWK	-126_37027	Q8VCT4	1	Mouse_09-2020	null	[MS,MS:1001208,SEQUEST,]	7.3e-3	5-UNIMOD:213	ms_run[1]:scan=8593	2626.4	3	1957.84696	653.28673	K	Y	371	383
PSM	KYILGNPLNSGINQGPQIDKEQHNKILGLIESGKK	-126_41407	O35945	1	Mouse_09-2020	null	[MS,MS:1001208,SEQUEST,]	2.6e-4	34-UNIMOD:213	ms_run[1]:scan=9433	2861.7	5	4385.18140	877.83963	K	G	329	364
PSM	SLEIQKPAVAPRHGLQSLGKVAIAR	-126_39096	Q7TSC1	1	Mouse_09-2020	null	[MS,MS:1001208,SEQUEST,]	4.2e-2	20-UNIMOD:213	ms_run[1]:scan=8995	2739.4	5	3180.62543	636.92740	K	M	30	55
PSM	LTEKQAQYLGMPINGPFKPDHYRY	-126_36792	P50247	1	Mouse_09-2020	null	[MS,MS:1001208,SEQUEST,]	2.6e-4	11-UNIMOD:35,4-UNIMOD:213	ms_run[1]:scan=8550	2614.4	4	3423.49087	856.62809	K	0	409	433
PSM	LTEKQAQYLGMPINGPFKPDHYRY	-126_36791	P50247	1	Mouse_09-2020	null	[MS,MS:1001208,SEQUEST,]	2.6e-4	11-UNIMOD:35,3-UNIMOD:213	ms_run[1]:scan=8550	2614.4	4	3423.49087	856.62809	K	0	409	433
PSM	TTLTAAITKILAEGGGAK	-126_59909	Q8BFR5	1	Mouse_09-2020	null	[MS,MS:1001208,SEQUEST,]	2.6e-4	8-UNIMOD:213	ms_run[1]:scan=13087	3883.4	3	2257.05265	753.02195	K	K	71	89
PSM	IFVEESVYDEFVKR	-126_54398	P24549	1	Mouse_09-2020	null	[MS,MS:1001208,SEQUEST,]	9.9e-3	13-UNIMOD:213	ms_run[1]:scan=11978	3571.5	3	2300.95072	767.65526	R	V	309	323
PSM	KSVNMTECVPVPSSEHVAEIVGRQGCK	-126_32229	D3YTR3	1	Mouse_09-2020	null	[MS,MS:1001208,SEQUEST,]	4.2e-2	8-UNIMOD:4,26-UNIMOD:4,27-UNIMOD:213	ms_run[1]:scan=7709	2380.0	4	3539.51748	885.63432	K	K	230	257
PSM	AGGSAPEAAGSAEAPLQYSLLLQYLVGDK	-126_28992	E9PXB9	1	Mouse_09-2020	null	[MS,MS:1001208,SEQUEST,]	1.2e-2	18-UNIMOD:213	ms_run[1]:scan=7109	2212.7	4	3417.53383	855.13764	K	Q	8	37
PSM	AGGSAPEAAGSAEAPLQYSLLLQYLVGDK	-126_28991	E9PXB9	1	Mouse_09-2020	null	[MS,MS:1001208,SEQUEST,]	1.2e-2	19-UNIMOD:213	ms_run[1]:scan=7109	2212.7	4	3417.53383	855.13764	K	Q	8	37
PSM	SDLTKDITTSVLTVNNK	-126_49973	Q9QXF8	1	Mouse_09-2020	null	[MS,MS:1001208,SEQUEST,]	2.6e-4	5-UNIMOD:213	ms_run[1]:scan=11105	3327.6	3	2390.05771	797.35565	K	H	197	214
PSM	IKAVPQLQGYLR	-126_41279	P47911	1	Mouse_09-2020	null	[MS,MS:1001208,SEQUEST,]	6.3e-4	2-UNIMOD:213	ms_run[1]:scan=9409	2855.0	3	1926.88858	642.96734	K	Q	269	281
PSM	KLDEAVAEAHLGK	-126_20661	P50247	1	Mouse_09-2020	null	[MS,MS:1001208,SEQUEST,]	4.4e-4	1-UNIMOD:213	ms_run[1]:scan=5481	1757.8	3	1921.80997	641.27461	K	N	389	402
PSM	IMGPNYTPGKKEDLYLKPIQR	-126_28082	P58252	1	Mouse_09-2020	null	[MS,MS:1001208,SEQUEST,]	2.3e-2	2-UNIMOD:35,11-UNIMOD:213	ms_run[1]:scan=6933	2163.6	4	3018.38588	755.35126	R	I	429	450
PSM	IMGPNYTPGKKEDLYLKPIQR	-126_28080	P58252	1	Mouse_09-2020	null	[MS,MS:1001208,SEQUEST,]	2.3e-2	2-UNIMOD:35,10-UNIMOD:213	ms_run[1]:scan=6933	2163.6	4	3018.38588	755.35126	R	I	429	450
PSM	IMGPNYTPGKKEDLYLKPIQR	-126_28081	P58252	1	Mouse_09-2020	null	[MS,MS:1001208,SEQUEST,]	2.3e-2	2-UNIMOD:35,12-UNIMOD:213	ms_run[1]:scan=6933	2163.6	4	3018.38588	755.35126	R	I	429	450
PSM	LSDGHFIPILGFGTYAPQEVPKSKATEATK	-126_48164	P70694	1	Mouse_09-2020	null	[MS,MS:1001208,SEQUEST,]	1.0e-3	24-UNIMOD:213	ms_run[1]:scan=10733	3224.0	4	3743.74087	936.69031	R	A	10	40
PSM	LSDGHFIPILGFGTYAPQEVPKSKATEATK	-126_48166	P70694	1	Mouse_09-2020	null	[MS,MS:1001208,SEQUEST,]	1.0e-3	29-UNIMOD:213	ms_run[1]:scan=10733	3224.0	4	3743.74087	936.69031	R	A	10	40
PSM	LSDGHFIPILGFGTYAPQEVPKSKATEATK	-126_48167	P70694	1	Mouse_09-2020	null	[MS,MS:1001208,SEQUEST,]	1.0e-3	30-UNIMOD:213	ms_run[1]:scan=10733	3224.0	4	3743.74087	936.69031	R	A	10	40
PSM	LSDGHFIPILGFGTYAPQEVPKSKATEATK	-126_48165	P70694	1	Mouse_09-2020	null	[MS,MS:1001208,SEQUEST,]	1.0e-3	26-UNIMOD:213	ms_run[1]:scan=10733	3224.0	4	3743.74087	936.69031	R	A	10	40
PSM	LSDGHFIPILGFGTYAPQEVPKSKATEATK	-126_48163	P70694	1	Mouse_09-2020	null	[MS,MS:1001208,SEQUEST,]	1.0e-3	27-UNIMOD:213	ms_run[1]:scan=10733	3224.0	4	3743.74087	936.69031	R	A	10	40
PSM	HDPSLQPWSASYDPGSAKTILNNGK	-126_43341	P16015	1	Mouse_09-2020	null	[MS,MS:1001208,SEQUEST,]	4.4e-4	16-UNIMOD:213	ms_run[1]:scan=9806	2965.5	3	3224.37046	1075.46224	K	C	40	65
PSM	AGAKAPAKAQASAPAQAPK	-126_3952	P47915	1	Mouse_09-2020	null	[MS,MS:1001208,SEQUEST,]	2.0e-3	4-UNIMOD:213	ms_run[1]:scan=2134	804.8	3	2275.02848	759.01379	K	A	127	146
PSM	YAQVKPDGTYVKPLSNK	-126_20319	Q9R0H0	1	Mouse_09-2020	null	[MS,MS:1001208,SEQUEST,]	1.3e-3	12-UNIMOD:213	ms_run[1]:scan=5408	1737.5	3	2449.08615	817.03273	K	T	256	273
PSM	GLNSDSVTEETLRKAKEIGFSDKQISK	-126_38255	Q8C196	1	Mouse_09-2020	null	[MS,MS:1001208,SEQUEST,]	4.7e-3	16-UNIMOD:213	ms_run[1]:scan=8830	2692.6	5	3521.62183	705.12976	K	L	893	920
PSM	GLNSDSVTEETLRKAKEIGFSDKQISK	-126_38256	Q8C196	1	Mouse_09-2020	null	[MS,MS:1001208,SEQUEST,]	4.7e-3	17-UNIMOD:213	ms_run[1]:scan=8830	2692.6	5	3521.62183	705.12976	K	L	893	920
PSM	IIAEGANGPTTPEADKIFLER	-126_45746	P26443	1	Mouse_09-2020	null	[MS,MS:1001208,SEQUEST,]	4.4e-4	11-UNIMOD:213	ms_run[1]:scan=10261	3092.4	3	2783.24558	928.41568	K	I	400	421
PSM	LMFNDFLSSSSDKQNNLYKGLEAFR	-126_56668	P54869	1	Mouse_09-2020	null	[MS,MS:1001208,SEQUEST,]	1.3e-3	2-UNIMOD:35,8-UNIMOD:213	ms_run[1]:scan=12416	3694.9	4	3481.48403	871.12564	R	L	315	340
PSM	VVLAYEPVWAIGTGKTATPQQAQEVHEK	-126_45698	P17751	1	Mouse_09-2020	null	[MS,MS:1001208,SEQUEST,]	9.0e-3	15-UNIMOD:213	ms_run[1]:scan=10254	3090.5	4	3591.66640	898.66938	K	R	211	239
PSM	TVFGELPSGGGTVEKFQLR	-126_51038	Q8K157	1	Mouse_09-2020	null	[MS,MS:1001208,SEQUEST,]	1.0e-3	14-UNIMOD:213	ms_run[1]:scan=11322	3388.2	3	2563.13248	855.04704	R	D	7	26
PSM	TVFGELPSGGGTVEKFQLR	-126_51039	Q8K157	1	Mouse_09-2020	null	[MS,MS:1001208,SEQUEST,]	1.0e-3	12-UNIMOD:213	ms_run[1]:scan=11322	3388.2	3	2563.13248	855.04704	R	D	7	26
PSM	TVFGELPSGGGTVEKFQLR	-126_51040	Q8K157	1	Mouse_09-2020	null	[MS,MS:1001208,SEQUEST,]	1.0e-3	8-UNIMOD:213	ms_run[1]:scan=11322	3388.2	3	2563.13248	855.04704	R	D	7	26
PSM	TVFGELPSGGGTVEKFQLR	-126_51037	Q8K157	1	Mouse_09-2020	null	[MS,MS:1001208,SEQUEST,]	1.0e-3	15-UNIMOD:213	ms_run[1]:scan=11322	3388.2	3	2563.13248	855.04704	R	D	7	26
PSM	TTPSYVAFTDTERLIGDAAKNQVAMNPTNTVFDAK	-126_57047	P63017	1	Mouse_09-2020	null	[MS,MS:1001208,SEQUEST,]	2.6e-4	25-UNIMOD:35,17-UNIMOD:213	ms_run[1]:scan=12492	3716.2	4	4343.92251	1086.73555	R	L	37	72
PSM	DIKGVSEIVHEGK	-126_27001	P12710	1	Mouse_09-2020	null	[MS,MS:1001208,SEQUEST,]	4.4e-4	3-UNIMOD:213	ms_run[1]:scan=6712	2102.0	3	1951.81931	651.27813	K	I	34	47
PSM	VTAEDKGTGNKNKITITNDQNR	-126_6574	P20029	1	Mouse_09-2020	null	[MS,MS:1001208,SEQUEST,]	6.3e-4	11-UNIMOD:213	ms_run[1]:scan=2791	1005.3	4	2958.29897	740.33021	R	T	512	534
PSM	VTAEDKGTGNKNKITITNDQNR	-126_6572	P20029	1	Mouse_09-2020	null	[MS,MS:1001208,SEQUEST,]	6.3e-4	8-UNIMOD:213	ms_run[1]:scan=2791	1005.3	4	2958.29897	740.33021	R	T	512	534
PSM	NGRIDGQANGLTNSLFK	-126_34323	Q9EQG3	1	Mouse_09-2020	null	[MS,MS:1001208,SEQUEST,]	4.7e-3	3-UNIMOD:213	ms_run[1]:scan=8105	2490.5	3	2345.99302	782.66857	K	S	495	512
PSM	LNLKTPVPSDIAISR	-126_44845	A0A1W2P733	1	Mouse_09-2020	null	[MS,MS:1001208,SEQUEST,]	2.6e-4	4-UNIMOD:213	ms_run[1]:scan=10088	3044.1	3	2165.00571	722.33950	K	C	130	145
PSM	GEFQILLDALDKIKTK	-126_58624	P16015	1	Mouse_09-2020	null	[MS,MS:1001208,SEQUEST,]	4.7e-3	16-UNIMOD:213	ms_run[1]:scan=12812	3805.6	3	2373.11570	791.70948	K	K	154	170
PSM	IVKNFNYLK	-126_27902	Q64458	1	Mouse_09-2020	null	[MS,MS:1001208,SEQUEST,]	3.4e-2	3-UNIMOD:213	ms_run[1]:scan=6890	2151.6	3	1679.72275	560.57919	K	Y	233	242
PSM	GEFQILLDALDKIKTK	-126_58622	P16015	1	Mouse_09-2020	null	[MS,MS:1001208,SEQUEST,]	1.3e-3	14-UNIMOD:213	ms_run[1]:scan=12812	3805.6	3	2373.11570	791.70948	K	K	154	170
PSM	SKDSVPKLVADFMAK	-126_37389	P00329	1	Mouse_09-2020	null	[MS,MS:1001208,SEQUEST,]	6.5e-3	13-UNIMOD:35,4-UNIMOD:213	ms_run[1]:scan=8661	2645.3	3	2192.93479	731.64934	K	F	325	340
PSM	KIGDFR	-126_14123	B1AU25	1	Mouse_09-2020	null	[MS,MS:1001208,SEQUEST,]	4.4e-4	1-UNIMOD:213	ms_run[1]:scan=4203	1401.0	3	1276.47654	426.16349	R	L	281	287
PSM	NQVTATKADGSTQVIDTK	-126_17199	O08749	1	Mouse_09-2020	null	[MS,MS:1001208,SEQUEST,]	4.4e-4	7-UNIMOD:213	ms_run[1]:scan=4811	1570.9	3	2418.02378	806.67891	K	I	160	178
PSM	NQVTATKADGSTQVIDTK	-126_17200	O08749	1	Mouse_09-2020	null	[MS,MS:1001208,SEQUEST,]	4.4e-4	6-UNIMOD:213	ms_run[1]:scan=4811	1570.9	3	2418.02378	806.67891	K	I	160	178
PSM	NQVTATKADGSTQVIDTK	-126_17201	O08749	1	Mouse_09-2020	null	[MS,MS:1001208,SEQUEST,]	4.4e-4	4-UNIMOD:213	ms_run[1]:scan=4811	1570.9	3	2418.02378	806.67891	K	I	160	178
PSM	FLQENLAPKAQEIDQTNDFK	-126_42072	Q9JHI5	1	Mouse_09-2020	null	[MS,MS:1001208,SEQUEST,]	2.6e-4	9-UNIMOD:213	ms_run[1]:scan=9562	2897.6	3	2890.23337	964.08259	K	L	57	77
PSM	KYILGNPLNSGINQGPQIDKEQHNKILGLIESGKK	-126_41403	O35945	1	Mouse_09-2020	null	[MS,MS:1001208,SEQUEST,]	2.6e-4	31-UNIMOD:213	ms_run[1]:scan=9433	2861.7	5	4385.18140	877.83963	K	G	329	364
PSM	KYILGNPLNSGINQGPQIDKEQHNKILGLIESGKK	-126_41404	O35945	1	Mouse_09-2020	null	[MS,MS:1001208,SEQUEST,]	2.6e-4	32-UNIMOD:213	ms_run[1]:scan=9433	2861.7	5	4385.18140	877.83963	K	G	329	364
PSM	LEEEALRRKER	-126_32132	Q8R344	1	Mouse_09-2020	null	[MS,MS:1001208,SEQUEST,]	1.4e-2	2-UNIMOD:213	ms_run[1]:scan=7694	2375.8	3	1969.85739	657.28914	R	K	11	22
PSM	SLLAAQQTFVDRLVHLMKAVQR	-126_52016	E9QLS6	1	Mouse_09-2020	null	[MS,MS:1001208,SEQUEST,]	4.3e-2	17-UNIMOD:35,12-UNIMOD:213	ms_run[1]:scan=11521	3444.0	4	3081.47133	771.12398	R	S	540	562
PSM	TSEIQSQAKAYFEK	-126_32678	P09813	1	Mouse_09-2020	null	[MS,MS:1001208,SEQUEST,]	6.3e-4	9-UNIMOD:213	ms_run[1]:scan=7795	2404.0	3	2170.87589	724.29585	K	H	54	68
PSM	TSEIQSQAKAYFEK	-126_32680	P09813	1	Mouse_09-2020	null	[MS,MS:1001208,SEQUEST,]	6.3e-4	6-UNIMOD:213	ms_run[1]:scan=7795	2404.0	3	2170.87589	724.29585	K	H	54	68
PSM	GLVDKFPLFTAVYK	-126_59993	E0CXN5	1	Mouse_09-2020	null	[MS,MS:1001208,SEQUEST,]	2.6e-4	4-UNIMOD:213	ms_run[1]:scan=13106	3888.9	3	2138.96317	713.65817	K	C	291	305
PSM	FLPRPVFTKIAQWGTD	-126_56371	P19639	1	Mouse_09-2020	null	[MS,MS:1001208,SEQUEST,]	4.4e-4	8-UNIMOD:213	ms_run[1]:scan=12354	3677.6	3	2417.07602	806.36241	R	0	203	219
PSM	FVHDNYVIRR	-126_20494	Q8C196	1	Mouse_09-2020	null	[MS,MS:1001208,SEQUEST,]	9.7e-3	4-UNIMOD:213	ms_run[1]:scan=5442	1746.9	3	1859.76432	620.59238	K	A	1445	1455
PSM	INPKNYTDNELEK	-126_21554	P26443	1	Mouse_09-2020	null	[MS,MS:1001208,SEQUEST,]	1.2e-3	4-UNIMOD:213	ms_run[1]:scan=5664	1809.0	3	2118.84244	706.95208	K	T	188	201
PSM	GLLFSASKQDLLR	-126_48692	Q99J08	1	Mouse_09-2020	null	[MS,MS:1001208,SEQUEST,]	8.4e-4	7-UNIMOD:213	ms_run[1]:scan=10839	3253.4	3	1988.88864	663.63413	K	K	110	123
PSM	KKVVDPFSK	-126_13205	P97351	1	Mouse_09-2020	null	[MS,MS:1001208,SEQUEST,]	4.4e-4	2-UNIMOD:213	ms_run[1]:scan=4033	1353.4	3	1588.68125	530.23179	K	D	19	28
PSM	TETQEKNPLPSKETIEQEKQAGES	-126_19733	P20065	1	Mouse_09-2020	null	[MS,MS:1001208,SEQUEST,]	1.3e-3	14-UNIMOD:213	ms_run[1]:scan=5296	1706.2	4	3242.37880	811.34980	K	0	27	51
PSM	TETQEKNPLPSKETIEQEKQAGES	-126_19732	P20065	1	Mouse_09-2020	null	[MS,MS:1001208,SEQUEST,]	1.3e-3	13-UNIMOD:213	ms_run[1]:scan=5296	1706.2	4	3242.37880	811.34980	K	0	27	51
PSM	TETQEKNPLPSKETIEQEKQAGES	-126_19731	P20065	1	Mouse_09-2020	null	[MS,MS:1001208,SEQUEST,]	1.3e-3	12-UNIMOD:213	ms_run[1]:scan=5296	1706.2	4	3242.37880	811.34980	K	0	27	51
PSM	NGSTIAGTSVLSPFLHIGSVITLAVMIYK	-126_55219	Q8BGS7	1	Mouse_09-2020	null	[MS,MS:1001208,SEQUEST,]	4.2e-2	26-UNIMOD:35,22-UNIMOD:213	ms_run[1]:scan=12134	3616.2	4	3546.69497	887.43024	K	S	277	306
PSM	FYSVNVDYSKLK	-126_38811	Q62425	1	Mouse_09-2020	null	[MS,MS:1001208,SEQUEST,]	3.2e-2	10-UNIMOD:213	ms_run[1]:scan=8942	2724.5	3	2003.82163	668.61111	K	E	65	77
PSM	ADPLGLEAEKDGVPVFKFPR	-126_54076	Q8R0Y6	1	Mouse_09-2020	null	[MS,MS:1001208,SEQUEST,]	6.3e-4	11-UNIMOD:213	ms_run[1]:scan=11918	3554.7	3	2726.22928	909.41361	K	R	39	59
PSM	VKEGMNIVEAMER	-126_15979	P17742	1	Mouse_09-2020	null	[MS,MS:1001208,SEQUEST,]	2.6e-4	5-UNIMOD:35,11-UNIMOD:35,2-UNIMOD:213	ms_run[1]:scan=4580	1506.4	3	2078.79636	693.60352	K	G	132	145
PSM	LKLPAVVTADLR	-126_50770	Q9DCW4	1	Mouse_09-2020	null	[MS,MS:1001208,SEQUEST,]	2.6e-4	2-UNIMOD:213	ms_run[1]:scan=11265	3372.3	3	1836.86698	612.96007	R	N	175	187
PSM	HDPSLQPWSASYDPGSAKTILNNGK	-126_43340	P16015	1	Mouse_09-2020	null	[MS,MS:1001208,SEQUEST,]	4.4e-4	18-UNIMOD:213	ms_run[1]:scan=9806	2965.5	3	3224.37046	1075.46224	K	C	40	65
PSM	TYVEKVDELKK	-126_14783	P31786	1	Mouse_09-2020	null	[MS,MS:1001208,SEQUEST,]	2.3e-2	10-UNIMOD:213	ms_run[1]:scan=4340	1439.3	3	1892.80698	631.60747	K	Y	73	84
PSM	STMKPVQKVLEDSDLKK	-126_17474	P20029	1	Mouse_09-2020	null	[MS,MS:1001208,SEQUEST,]	6.3e-4	3-UNIMOD:35,8-UNIMOD:213	ms_run[1]:scan=4861	1584.9	4	2503.12075	626.53514	R	D	338	355
PSM	TETQEKNPLPSKETIEQEKQAGES	-126_19734	P20065	1	Mouse_09-2020	null	[MS,MS:1001208,SEQUEST,]	3.6e-3	18-UNIMOD:213	ms_run[1]:scan=5296	1706.2	4	3242.37880	811.34980	K	0	27	51
PSM	TETQEKNPLPSKETIEQEKQAGES	-126_19730	P20065	1	Mouse_09-2020	null	[MS,MS:1001208,SEQUEST,]	1.3e-3	16-UNIMOD:213	ms_run[1]:scan=5296	1706.2	4	3242.37880	811.34980	K	0	27	51
PSM	MDATANDVPSPYEVKGFPTIYFSPANKK	-126_52795	P27773	1	Mouse_09-2020	null	[MS,MS:1001208,SEQUEST,]	2.6e-4	1-UNIMOD:35,10-UNIMOD:213	ms_run[1]:scan=11669	3485.3	4	3644.57021	911.89776	K	T	434	462
PSM	AVGKVIPELNGK	-126_28232	A0A1D5RLD8	1	Mouse_09-2020	null	[MS,MS:1001208,SEQUEST,]	4.1e-2	4-UNIMOD:213	ms_run[1]:scan=6963	2171.9	2	1765.79497	883.39972	K	T	214	226
PSM	EEIFGPVQQIMKFK	-126_50055	O35945	0	Mouse_09-2020	null	[MS,MS:1001208,SEQUEST,]	1.2e-3	11-UNIMOD:35,12-UNIMOD:213	ms_run[1]:scan=11121	3332.1	3	2250.95615	750.98959	K	M	399	413
PSM	EEIFGPVQQIMKFK	-126_50055	P24549	0	Mouse_09-2020	null	[MS,MS:1001208,SEQUEST,]	1.2e-3	11-UNIMOD:35,12-UNIMOD:213	ms_run[1]:scan=11121	3332.1	3	2250.95615	750.98959	K	V	399	413
PSM	LRSLFSSAENEPPVPLVGNWRPPQPVKGR	-126_49804	P16015	1	Mouse_09-2020	null	[MS,MS:1001208,SEQUEST,]	4.4e-4	27-UNIMOD:213	ms_run[1]:scan=11075	3319.2	4	3768.80703	942.95664	K	V	225	254
PSM	ALQYAFFAEKSANK	-126_38641	Q9DBM2	1	Mouse_09-2020	null	[MS,MS:1001208,SEQUEST,]	2.6e-4	10-UNIMOD:213	ms_run[1]:scan=8913	2716.4	3	2128.87937	710.29741	R	S	265	279
PSM	AITGIQAFTVGK	-126_49175	A0A0A0MQ68	1	Mouse_09-2020	null	[MS,MS:1001208,SEQUEST,]	5.2e-3	12-UNIMOD:213	ms_run[1]:scan=10945	3282.9	2	1746.75224	873.87862	R	0	436	448
PSM	FAELTLKAGIPK	-126_41681	Q8R0Y6	1	Mouse_09-2020	null	[MS,MS:1001208,SEQUEST,]	9.7e-3	5-UNIMOD:213	ms_run[1]:scan=9488	2877.0	2	1828.83135	914.91774	K	V	609	621
PSM	FAELTLKAGIPK	-126_41679	Q8R0Y6	1	Mouse_09-2020	null	[MS,MS:1001208,SEQUEST,]	2.7e-2	3-UNIMOD:213	ms_run[1]:scan=9488	2877.0	2	1828.83135	914.91774	K	V	609	621
PSM	LAQGEYIAPEKIENIYLR	-126_52423	D3Z041	1	Mouse_09-2020	null	[MS,MS:1001208,SEQUEST,]	2.0e-3	16-UNIMOD:213	ms_run[1]:scan=11603	3466.9	3	2661.20487	887.73810	K	E	563	581
PSM	YSQVLANGLDNKLREDLER	-126_42303	P62270	1	Mouse_09-2020	null	[MS,MS:1001208,SEQUEST,]	6.5e-3	14-UNIMOD:213	ms_run[1]:scan=9604	2909.2	3	2774.21701	925.41093	K	K	95	114
PSM	KTEVLVR	-126_8879	P35969	1	Mouse_09-2020	null	[MS,MS:1001208,SEQUEST,]	2.3e-2	3-UNIMOD:213	ms_run[1]:scan=3223	1125.9	3	1385.58661	462.53358	R	S	651	658
PSM	KTEVLVR	-126_8878	P35969	1	Mouse_09-2020	null	[MS,MS:1001208,SEQUEST,]	2.3e-2	2-UNIMOD:213	ms_run[1]:scan=3223	1125.9	3	1385.58661	462.53358	R	S	651	658
PSM	NNTVTPGGKPNKTR	-126_471	O55142	1	Mouse_09-2020	null	[MS,MS:1001208,SEQUEST,]	2.8e-3	9-UNIMOD:213	ms_run[1]:scan=1101	469.1	3	2024.85990	675.62441	K	I	55	69
PSM	AWEKADINTK	-126_15103	Q9CR57	1	Mouse_09-2020	null	[MS,MS:1001208,SEQUEST,]	4.4e-4	4-UNIMOD:213	ms_run[1]:scan=4406	1457.8	3	1716.66684	572.89373	K	A	76	86
PSM	IMGPNYTPGKKEDLYLKPIQR	-126_28083	P58252	1	Mouse_09-2020	null	[MS,MS:1001208,SEQUEST,]	2.5e-2	2-UNIMOD:35,13-UNIMOD:213	ms_run[1]:scan=6933	2163.6	4	3018.38588	755.35126	R	I	429	450
PSM	LSDGHFIPILGFGTYAPQEVPKSKATEATK	-126_48160	P70694	1	Mouse_09-2020	null	[MS,MS:1001208,SEQUEST,]	1.0e-3	22-UNIMOD:213	ms_run[1]:scan=10733	3224.0	4	3743.74087	936.69031	R	A	10	40
PSM	LSDGHFIPILGFGTYAPQEVPKSKATEATK	-126_48162	P70694	1	Mouse_09-2020	null	[MS,MS:1001208,SEQUEST,]	1.0e-3	23-UNIMOD:213	ms_run[1]:scan=10733	3224.0	4	3743.74087	936.69031	R	A	10	40
PSM	ANVAKPGLVDDFEK	-126_32910	Q9DCX2	1	Mouse_09-2020	null	[MS,MS:1001208,SEQUEST,]	4.4e-4	5-UNIMOD:213	ms_run[1]:scan=7837	2415.8	3	2043.84702	681.95353	R	Y	59	73
PSM	SKITVTSEVPFSK	-126_33558	P67984	1	Mouse_09-2020	null	[MS,MS:1001208,SEQUEST,]	4.4e-4	2-UNIMOD:213	ms_run[1]:scan=7962	2450.6	3	1963.84439	655.28651	K	Y	68	81
PSM	SQGTALEKYAKK	-126_9442	P14152	1	Mouse_09-2020	null	[MS,MS:1001208,SEQUEST,]	9.4e-3	4-UNIMOD:213	ms_run[1]:scan=3333	1156.6	3	1864.78928	622.26745	K	V	111	123
PSM	FGMHLQAATPKGYEPDPNIVK	-126_31002	P11725	1	Mouse_09-2020	null	[MS,MS:1001208,SEQUEST,]	4.4e-4	3-UNIMOD:35,11-UNIMOD:213	ms_run[1]:scan=7490	2319.0	3	2870.22855	957.41340	K	A	211	232
PSM	LHTVYQSVELPETHQMLR	-126_33001	Q07417	1	Mouse_09-2020	null	[MS,MS:1001208,SEQUEST,]	3.1e-2	16-UNIMOD:35,7-UNIMOD:213	ms_run[1]:scan=7854	2420.5	3	2738.17527	913.39423	R	T	25	43
PSM	VTAEDKGTGNKNKITITNDQNR	-126_6575	P20029	1	Mouse_09-2020	null	[MS,MS:1001208,SEQUEST,]	6.3e-4	13-UNIMOD:213	ms_run[1]:scan=2791	1005.3	4	2958.29897	740.33021	R	T	512	534
PSM	SVESVPKLVSEYMSK	-126_41836	P28474	1	Mouse_09-2020	null	[MS,MS:1001208,SEQUEST,]	4.4e-4	13-UNIMOD:35,7-UNIMOD:213	ms_run[1]:scan=9518	2885.4	3	2239.92588	747.31251	K	I	324	339
PSM	VFKVYNEAGVTFT	-126_54263	P26443	1	Mouse_09-2020	null	[MS,MS:1001208,SEQUEST,]	3.3e-2	3-UNIMOD:213	ms_run[1]:scan=11952	3564.2	2	2015.82317	1008.41302	K	0	546	559
PSM	VGEVIVTKDDAMLLK	-126_38896	P63038	1	Mouse_09-2020	null	[MS,MS:1001208,SEQUEST,]	6.3e-4	12-UNIMOD:35,7-UNIMOD:213	ms_run[1]:scan=8958	2729.0	3	2187.96329	729.99300	K	K	345	360
PSM	GSSAADKVVAEIR	-126_29676	P51660	1	Mouse_09-2020	null	[MS,MS:1001208,SEQUEST,]	1.3e-3	6-UNIMOD:213	ms_run[1]:scan=7241	2249.6	3	1843.76474	615.25896	K	K	51	64
PSM	LAKLQAQVR	-126_15041	Q9CQH7	1	Mouse_09-2020	null	[MS,MS:1001208,SEQUEST,]	4.4e-4	3-UNIMOD:213	ms_run[1]:scan=4390	1453.3	3	1567.70414	523.23917	K	G	6	15
PSM	VSKDASPGSPLEK	-126_10391	P54869	1	Mouse_09-2020	null	[MS,MS:1001208,SEQUEST,]	2.6e-4	2-UNIMOD:213	ms_run[1]:scan=3514	1207.2	3	1855.75229	619.25521	R	V	425	438
PSM	KELSEPSSTR	-126_4089	Q8C196	1	Mouse_09-2020	null	[MS,MS:1001208,SEQUEST,]	2.6e-4	2-UNIMOD:213	ms_run[1]:scan=2170	815.2	3	1674.64066	558.88512	K	Y	841	851
PSM	ADPLGLEAEKDGVPVFKFPR	-126_54077	Q8R0Y6	1	Mouse_09-2020	null	[MS,MS:1001208,SEQUEST,]	6.3e-4	9-UNIMOD:213	ms_run[1]:scan=11918	3554.7	3	2726.22928	909.41361	K	R	39	59
PSM	VGEFSGANKEKLEASITEYA	-126_46571	P10639	1	Mouse_09-2020	null	[MS,MS:1001208,SEQUEST,]	1.3e-3	3-UNIMOD:213	ms_run[1]:scan=10413	3134.7	3	2684.12070	895.37701	K	0	86	106
PSM	LHERGDASKEDIDTAMK	-126_4129	Q61425	1	Mouse_09-2020	null	[MS,MS:1001208,SEQUEST,]	6.3e-4	16-UNIMOD:35,6-UNIMOD:213	ms_run[1]:scan=2182	818.7	4	2472.97622	618.99892	R	G	233	250
PSM	LHERGDASKEDIDTAMK	-126_4130	Q61425	1	Mouse_09-2020	null	[MS,MS:1001208,SEQUEST,]	1.0e-3	16-UNIMOD:35,3-UNIMOD:213	ms_run[1]:scan=2182	818.7	4	2472.97622	618.99892	R	G	233	250
PSM	IIAEGANGPTTPEADKIFLER	-126_45747	P26443	1	Mouse_09-2020	null	[MS,MS:1001208,SEQUEST,]	4.4e-4	10-UNIMOD:213	ms_run[1]:scan=10261	3092.4	3	2783.24558	928.41568	K	I	400	421
PSM	TITLEVEPSDTIENVKAK	-126_40631	E9Q5F6	1	Mouse_09-2020	null	[MS,MS:1001208,SEQUEST,]	2.6e-4	7-UNIMOD:213	ms_run[1]:scan=9283	2819.9	3	2528.12290	843.37835	K	Q	12	30
PSM	ILESDRKEPLFGISTGNIITGLAAGAK	-126_55982	Q8C196	1	Mouse_09-2020	null	[MS,MS:1001208,SEQUEST,]	4.4e-4	6-UNIMOD:213	ms_run[1]:scan=12281	3657.2	3	3312.59800	1104.86861	K	Y	281	308
PSM	ILESDRKEPLFGISTGNIITGLAAGAK	-126_55981	Q8C196	1	Mouse_09-2020	null	[MS,MS:1001208,SEQUEST,]	4.4e-4	8-UNIMOD:213	ms_run[1]:scan=12281	3657.2	3	3312.59800	1104.86861	K	Y	281	308
PSM	ILESDRKEPLFGISTGNIITGLAAGAK	-126_55983	Q8C196	1	Mouse_09-2020	null	[MS,MS:1001208,SEQUEST,]	4.4e-4	7-UNIMOD:213	ms_run[1]:scan=12281	3657.2	3	3312.59800	1104.86861	K	Y	281	308
PSM	FAELTLKAGIPK	-126_41680	Q8R0Y6	1	Mouse_09-2020	null	[MS,MS:1001208,SEQUEST,]	4.7e-3	7-UNIMOD:213	ms_run[1]:scan=9488	2877.0	2	1828.83135	914.91774	K	V	609	621
PSM	TTLTAAITKILAEGGGAK	-126_59910	Q8BFR5	1	Mouse_09-2020	null	[MS,MS:1001208,SEQUEST,]	2.6e-4	9-UNIMOD:213	ms_run[1]:scan=13087	3883.4	3	2257.05265	753.02195	K	K	71	89
PSM	YSYLKMDGTTTIASRQPLITK	-126_29668	F8VPZ5	1	Mouse_09-2020	null	[MS,MS:1001208,SEQUEST,]	2.6e-2	6-UNIMOD:35,11-UNIMOD:213,20-UNIMOD:213	ms_run[1]:scan=7239	2249.0	4	3485.39077	872.10072	K	N	876	897
PSM	LRSLFSSAENEPPVPLVGNWRPPQPVKGR	-126_49806	P16015	1	Mouse_09-2020	null	[MS,MS:1001208,SEQUEST,]	4.4e-4	21-UNIMOD:213	ms_run[1]:scan=11075	3319.2	4	3768.80703	942.95664	K	V	225	254
PSM	LRSLFSSAENEPPVPLVGNWRPPQPVKGR	-126_49805	P16015	1	Mouse_09-2020	null	[MS,MS:1001208,SEQUEST,]	4.4e-4	29-UNIMOD:213	ms_run[1]:scan=11075	3319.2	4	3768.80703	942.95664	K	V	225	254
PSM	VLKSHGQDYLVGNR	-126_15520	P30115	1	Mouse_09-2020	null	[MS,MS:1001208,SEQUEST,]	6.3e-4	3-UNIMOD:213	ms_run[1]:scan=4499	1483.8	3	2126.90732	709.64006	K	S	139	153
PSM	VDFNVPMKNNQITNNQR	-126_26079	P09411	1	Mouse_09-2020	null	[MS,MS:1001208,SEQUEST,]	6.3e-4	7-UNIMOD:35,8-UNIMOD:213	ms_run[1]:scan=6524	2049.6	3	2589.05875	863.69115	R	K	23	40
PSM	KDSAEDGDLGRLLAASAK	-126_22556	B1AQJ2	1	Mouse_09-2020	null	[MS,MS:1001208,SEQUEST,]	3.9e-2	16-UNIMOD:213	ms_run[1]:scan=5855	1862.3	3	2358.00144	786.67186	R	V	16	34
PSM	KYILGNPLNSGINQGPQIDKEQHNK	-126_30743	O35945	1	Mouse_09-2020	null	[MS,MS:1001208,SEQUEST,]	3.3e-3	2-UNIMOD:213	ms_run[1]:scan=7443	2305.8	4	3346.52944	837.38679	K	L	329	354
PSM	SCSSVTQTQPLKDVRSEPLSRK	-126_34453	Q7TQ69	1	Mouse_09-2020	null	[MS,MS:1001208,SEQUEST,]	4.6e-2	2-UNIMOD:4,17-UNIMOD:213	ms_run[1]:scan=8129	2497.2	4	3044.35683	761.84406	R	F	867	889
PSM	SCSSVTQTQPLKDVRSEPLSRK	-126_34456	Q7TQ69	1	Mouse_09-2020	null	[MS,MS:1001208,SEQUEST,]	4.6e-2	2-UNIMOD:4,20-UNIMOD:213	ms_run[1]:scan=8129	2497.2	4	3044.35683	761.84406	R	F	867	889
PSM	SCSSVTQTQPLKDVRSEPLSRK	-126_34457	Q7TQ69	1	Mouse_09-2020	null	[MS,MS:1001208,SEQUEST,]	4.6e-2	2-UNIMOD:4,21-UNIMOD:213	ms_run[1]:scan=8129	2497.2	4	3044.35683	761.84406	R	F	867	889
PSM	SCSSVTQTQPLKDVRSEPLSRK	-126_34458	Q7TQ69	1	Mouse_09-2020	null	[MS,MS:1001208,SEQUEST,]	4.6e-2	2-UNIMOD:4,22-UNIMOD:213	ms_run[1]:scan=8129	2497.2	4	3044.35683	761.84406	R	F	867	889
PSM	KQVVNIPSFIVR	-126_48721	Q6ZWN5	1	Mouse_09-2020	null	[MS,MS:1001208,SEQUEST,]	4.4e-4	1-UNIMOD:213	ms_run[1]:scan=10844	3254.8	3	1940.90366	647.63922	R	D	139	151
PSM	FYSVNVDYSKLK	-126_38810	Q62425	1	Mouse_09-2020	null	[MS,MS:1001208,SEQUEST,]	3.5e-2	9-UNIMOD:213	ms_run[1]:scan=8942	2724.5	3	2003.82163	668.61111	K	E	65	77
PSM	FYSVNVDYSKLK	-126_38809	Q62425	1	Mouse_09-2020	null	[MS,MS:1001208,SEQUEST,]	3.5e-2	8-UNIMOD:213	ms_run[1]:scan=8942	2724.5	3	2003.82163	668.61111	K	E	65	77
PSM	VGEFSGANKEKLEASITEYA	-126_46572	P10639	1	Mouse_09-2020	null	[MS,MS:1001208,SEQUEST,]	1.3e-3	5-UNIMOD:213	ms_run[1]:scan=10413	3134.7	3	2684.12070	895.37701	K	0	86	106
PSM	VGEFSGANKEKLEASITEYA	-126_46574	P10639	1	Mouse_09-2020	null	[MS,MS:1001208,SEQUEST,]	1.3e-3	10-UNIMOD:213	ms_run[1]:scan=10413	3134.7	3	2684.12070	895.37701	K	0	86	106
PSM	VGEFSGANKEKLEASITEYA	-126_46570	P10639	1	Mouse_09-2020	null	[MS,MS:1001208,SEQUEST,]	1.3e-3	9-UNIMOD:213	ms_run[1]:scan=10413	3134.7	3	2684.12070	895.37701	K	0	86	106
PSM	KYILGNPLNSGINQGPQIDKEQHNK	-126_29344	O35945	1	Mouse_09-2020	null	[MS,MS:1001208,SEQUEST,]	2.6e-4	23-UNIMOD:213	ms_run[1]:scan=7174	2230.8	4	3346.53359	837.38679	K	L	329	354
PSM	KYILGNPLNSGINQGPQIDKEQHNK	-126_29343	O35945	1	Mouse_09-2020	null	[MS,MS:1001208,SEQUEST,]	2.6e-4	19-UNIMOD:213	ms_run[1]:scan=7174	2230.8	4	3346.53359	837.38679	K	L	329	354
PSM	KYILGNPLNSGINQGPQIDKEQHNK	-126_29345	O35945	1	Mouse_09-2020	null	[MS,MS:1001208,SEQUEST,]	2.6e-4	20-UNIMOD:213	ms_run[1]:scan=7174	2230.8	4	3346.53359	837.38679	K	L	329	354
PSM	KYILGNPLNSGINQGPQIDKEQHNK	-126_29347	O35945	1	Mouse_09-2020	null	[MS,MS:1001208,SEQUEST,]	2.6e-4	25-UNIMOD:213	ms_run[1]:scan=7174	2230.8	4	3346.53359	837.38679	K	L	329	354
PSM	KYILGNPLNSGINQGPQIDKEQHNK	-126_29346	O35945	1	Mouse_09-2020	null	[MS,MS:1001208,SEQUEST,]	2.6e-4	21-UNIMOD:213	ms_run[1]:scan=7174	2230.8	4	3346.53359	837.38679	K	L	329	354
PSM	LSDGHFIPILGFGTYAPQEVPKSKATEATK	-126_48161	P70694	1	Mouse_09-2020	null	[MS,MS:1001208,SEQUEST,]	1.0e-3	19-UNIMOD:213	ms_run[1]:scan=10733	3224.0	4	3743.74087	936.69031	R	A	10	40
PSM	VGLKAPGIIPR	-126_36968	Q03265	1	Mouse_09-2020	null	[MS,MS:1001208,SEQUEST,]	8.4e-3	4-UNIMOD:213	ms_run[1]:scan=8582	2623.4	3	1661.78189	554.59858	R	S	172	183
PSM	EVLEKQPVLSQTEAR	-126_26306	P99026	1	Mouse_09-2020	null	[MS,MS:1001208,SEQUEST,]	1.9e-2	4-UNIMOD:213	ms_run[1]:scan=6571	2062.7	3	2267.99869	756.66968	R	L	197	212
PSM	KVADALANAAGHLDDLPGALSALSDLHAHK	-126_54782	Q91VB8	1	Mouse_09-2020	null	[MS,MS:1001208,SEQUEST,]	4.4e-4	1-UNIMOD:213	ms_run[1]:scan=12052	3592.9	4	3532.62880	883.91190	K	R	62	92
PSM	AVLLGPPGAGKGTQAPK	-126_24882	Q9WTP6	1	Mouse_09-2020	null	[MS,MS:1001208,SEQUEST,]	1.3e-3	11-UNIMOD:213	ms_run[1]:scan=6291	1984.7	2	2102.96733	1051.98722	R	A	18	35
PSM	GAQAPKGAQAPVKAP	-126_13434	P47915	1	Mouse_09-2020	null	[MS,MS:1001208,SEQUEST,]	4.4e-4	6-UNIMOD:213	ms_run[1]:scan=4076	1365.5	3	1931.84122	644.61860	K	0	146	161
PSM	LLDKAGVPPGVINIVFGTGPR	-126_60060	Q8BH00	1	Mouse_09-2020	null	[MS,MS:1001208,SEQUEST,]	4.4e-4	4-UNIMOD:213	ms_run[1]:scan=13125	3894.7	3	2661.28159	887.76610	K	G	193	214
PSM	GLLFSASKQDLLR	-126_48691	Q99J08	1	Mouse_09-2020	null	[MS,MS:1001208,SEQUEST,]	1.0e-3	8-UNIMOD:213	ms_run[1]:scan=10839	3253.4	3	1988.88864	663.63413	K	K	110	123
PSM	AMLSTGFKIPQK	-126_30987	Q8C196	1	Mouse_09-2020	null	[MS,MS:1001208,SEQUEST,]	4.4e-2	2-UNIMOD:35,5-UNIMOD:213	ms_run[1]:scan=7486	2317.9	2	1877.79338	939.39886	K	I	1349	1361
PSM	LHTVYQSVELPETHQMLR	-126_33004	Q07417	1	Mouse_09-2020	null	[MS,MS:1001208,SEQUEST,]	1.6e-2	16-UNIMOD:35,5-UNIMOD:213	ms_run[1]:scan=7854	2420.5	3	2738.17527	913.39423	R	T	25	43
PSM	LHTVYQSVELPETHQMLR	-126_33003	Q07417	1	Mouse_09-2020	null	[MS,MS:1001208,SEQUEST,]	1.6e-2	16-UNIMOD:35,3-UNIMOD:213	ms_run[1]:scan=7854	2420.5	3	2738.17527	913.39423	R	T	25	43
PSM	LHTVYQSVELPETHQMLR	-126_33002	Q07417	1	Mouse_09-2020	null	[MS,MS:1001208,SEQUEST,]	1.6e-2	16-UNIMOD:35,2-UNIMOD:213	ms_run[1]:scan=7854	2420.5	3	2738.17527	913.39423	R	T	25	43
PSM	ADPLGLEAEKDGVPVFKFPR	-126_54075	Q8R0Y6	1	Mouse_09-2020	null	[MS,MS:1001208,SEQUEST,]	6.3e-4	10-UNIMOD:213	ms_run[1]:scan=11918	3554.7	3	2726.22928	909.41361	K	R	39	59
PSM	NNTVTPGGKPNKTR	-126_473	O55142	1	Mouse_09-2020	null	[MS,MS:1001208,SEQUEST,]	3.3e-3	12-UNIMOD:213	ms_run[1]:scan=1101	469.1	3	2024.85990	675.62441	K	I	55	69
PSM	KMNLGVGAYRDDNGKPYVLPSVRK	-126_23396	P05202	1	Mouse_09-2020	null	[MS,MS:1001208,SEQUEST,]	1.3e-3	2-UNIMOD:35,15-UNIMOD:213	ms_run[1]:scan=6020	1908.3	5	3234.48743	647.70188	K	E	59	83
PSM	YAQVKPDGTYVKPLSNK	-126_21374	Q9R0H0	1	Mouse_09-2020	null	[MS,MS:1001208,SEQUEST,]	2.7e-3	1-UNIMOD:213	ms_run[1]:scan=5632	1799.9	3	2449.08689	817.03273	K	T	256	273
PSM	IDLKFIDTTSK	-126_43714	P27659	1	Mouse_09-2020	null	[MS,MS:1001208,SEQUEST,]	2.6e-4	4-UNIMOD:213	ms_run[1]:scan=9875	2984.7	3	1821.77103	607.92844	K	G	363	374
PSM	VSKDASPGSPLEK	-126_10390	P54869	1	Mouse_09-2020	null	[MS,MS:1001208,SEQUEST,]	2.6e-4	3-UNIMOD:213	ms_run[1]:scan=3514	1207.2	3	1855.75229	619.25521	R	V	425	438
PSM	ILESDRKEPLFGISTGNIITGLAAGAK	-126_55986	Q8C196	1	Mouse_09-2020	null	[MS,MS:1001208,SEQUEST,]	4.4e-4	4-UNIMOD:213	ms_run[1]:scan=12281	3657.2	3	3312.59800	1104.86861	K	Y	281	308
PSM	ILESDRKEPLFGISTGNIITGLAAGAK	-126_55984	Q8C196	1	Mouse_09-2020	null	[MS,MS:1001208,SEQUEST,]	4.4e-4	5-UNIMOD:213	ms_run[1]:scan=12281	3657.2	3	3312.59800	1104.86861	K	Y	281	308
PSM	KVITAFNDGLNHLDSLK	-126_42677	A8DUK4	1	Mouse_09-2020	null	[MS,MS:1001208,SEQUEST,]	2.6e-4	1-UNIMOD:213	ms_run[1]:scan=9678	2929.8	3	2426.07859	809.36448	K	T	67	84
PSM	RYEEIVKEVSTYIKK	-126_38317	P10126	1	Mouse_09-2020	null	[MS,MS:1001208,SEQUEST,]	8.4e-3	14-UNIMOD:213	ms_run[1]:scan=8844	2696.5	4	2426.10463	607.28147	K	G	166	181
PSM	SIYGEKFEDENFILK	-126_51247	P17742	1	Mouse_09-2020	null	[MS,MS:1001208,SEQUEST,]	4.4e-4	6-UNIMOD:213	ms_run[1]:scan=11361	3399.1	3	2372.97232	791.66231	R	T	77	92
PSM	NKLILPGLISSR	-126_48259	P17563	1	Mouse_09-2020	null	[MS,MS:1001208,SEQUEST,]	2.6e-4	2-UNIMOD:213	ms_run[1]:scan=10752	3229.3	3	1851.87650	617.96370	R	Y	92	104
PSM	IAATILTSPDLRKQWLQEVK	-126_51491	P05202	1	Mouse_09-2020	null	[MS,MS:1001208,SEQUEST,]	3.3e-3	8-UNIMOD:213	ms_run[1]:scan=11415	3414.3	3	2851.38260	951.13122	R	M	326	346
PSM	FYSVNVDYSKLKK	-126_29182	Q62425	1	Mouse_09-2020	null	[MS,MS:1001208,SEQUEST,]	2.0e-3	9-UNIMOD:213	ms_run[1]:scan=7144	2222.5	3	2131.91452	711.30943	K	G	65	78
PSM	FYSVNVDYSKLKK	-126_29181	Q62425	1	Mouse_09-2020	null	[MS,MS:1001208,SEQUEST,]	2.0e-3	8-UNIMOD:213	ms_run[1]:scan=7144	2222.5	3	2131.91452	711.30943	K	G	65	78
PSM	IAATILTSPDLRKQWLQEVK	-126_51490	P05202	1	Mouse_09-2020	null	[MS,MS:1001208,SEQUEST,]	3.3e-3	10-UNIMOD:213	ms_run[1]:scan=11415	3414.3	3	2851.38260	951.13122	R	M	326	346
PSM	SSALASKATGYPLAFIAAK	-126_52358	Q8C196	1	Mouse_09-2020	null	[MS,MS:1001208,SEQUEST,]	2.6e-4	7-UNIMOD:213	ms_run[1]:scan=11591	3463.6	3	2408.09562	803.36935	R	A	722	741
PSM	VGEFSGANKEKLEASITEYA	-126_46573	P10639	1	Mouse_09-2020	null	[MS,MS:1001208,SEQUEST,]	1.3e-3	11-UNIMOD:213	ms_run[1]:scan=10413	3134.7	3	2684.12070	895.37701	K	0	86	106
PSM	FGLYLPLFKPSASTSKVTAGDS	-126_58675	Q9QXX4	1	Mouse_09-2020	null	[MS,MS:1001208,SEQUEST,]	1.3e-3	9-UNIMOD:213	ms_run[1]:scan=12822	3808.4	3	2827.26853	943.09243	K	0	655	677
PSM	FEDGDLTLYQSNAILR	-126_57329	P19157	1	Mouse_09-2020	null	[MS,MS:1001208,SEQUEST,]	2.6e-4	9-UNIMOD:213	ms_run[1]:scan=12546	3731.2	3	2395.98795	799.33296	K	L	56	72
PSM	YFWDIQVSDNTALQGKAEVVPAK	-126_25132	Q99N75	1	Mouse_09-2020	null	[MS,MS:1001208,SEQUEST,]	3.4e-2	23-UNIMOD:213	ms_run[1]:scan=6343	1999.1	4	3120.38271	780.84924	K	I	96	119
PSM	KGYEAKEYYEALPELK	-126_37147	Q9ET01	1	Mouse_09-2020	null	[MS,MS:1001208,SEQUEST,]	1.3e-3	1-UNIMOD:213	ms_run[1]:scan=8614	2632.3	3	2472.04630	824.68511	K	V	725	741
PSM	RYGPTFKGK	-126_22133	D4PHA7	1	Mouse_09-2020	null	[MS,MS:1001208,SEQUEST,]	2.7e-2	7-UNIMOD:213	ms_run[1]:scan=5772	1839.1	3	1594.64499	532.21988	R	T	90	99
PSM	SQGTALEKYAKK	-126_9441	P14152	1	Mouse_09-2020	null	[MS,MS:1001208,SEQUEST,]	1.3e-3	8-UNIMOD:213	ms_run[1]:scan=3333	1156.6	3	1864.78928	622.26745	K	V	111	123
PSM	SQGTALEKYAKK	-126_9443	P14152	1	Mouse_09-2020	null	[MS,MS:1001208,SEQUEST,]	1.3e-3	7-UNIMOD:213	ms_run[1]:scan=3333	1156.6	3	1864.78928	622.26745	K	V	111	123
PSM	MPLIGLGTWKSEPGQVK	-126_43718	Q9JII6	1	Mouse_09-2020	null	[MS,MS:1001208,SEQUEST,]	1.0e-3	1-UNIMOD:35,11-UNIMOD:213	ms_run[1]:scan=9876	2985.0	3	2398.05704	800.02318	K	A	14	31
PSM	ALGVMDDLKSGVPRAGYRGIVTFQFR	-126_48122	P27808	1	Mouse_09-2020	null	[MS,MS:1001208,SEQUEST,]	1.5e-2	22-UNIMOD:213	ms_run[1]:scan=10724	3221.5	4	3394.60048	849.40054	K	R	402	428
PSM	ALGVMDDLKSGVPRAGYRGIVTFQFR	-126_48123	P27808	1	Mouse_09-2020	null	[MS,MS:1001208,SEQUEST,]	1.5e-2	18-UNIMOD:213	ms_run[1]:scan=10724	3221.5	4	3394.60048	849.40054	K	R	402	428
PSM	ALGVMDDLKSGVPRAGYRGIVTFQFR	-126_48124	P27808	1	Mouse_09-2020	null	[MS,MS:1001208,SEQUEST,]	1.5e-2	17-UNIMOD:213	ms_run[1]:scan=10724	3221.5	4	3394.60048	849.40054	K	R	402	428
PSM	LDQKTANSLLWK	-126_37028	Q8VCT4	1	Mouse_09-2020	null	[MS,MS:1001208,SEQUEST,]	3.3e-3	4-UNIMOD:213	ms_run[1]:scan=8593	2626.4	3	1957.84696	653.28673	K	Y	371	383
PSM	EGNHKPGTDYLKPPK	-126_9458	Q61176	1	Mouse_09-2020	null	[MS,MS:1001208,SEQUEST,]	4.5e-2	15-UNIMOD:213	ms_run[1]:scan=3335	1157.2	3	2221.93302	741.31535	R	0	309	324
PSM	FYSVNVDYSKLKK	-126_29184	Q62425	1	Mouse_09-2020	null	[MS,MS:1001208,SEQUEST,]	4.7e-3	12-UNIMOD:213	ms_run[1]:scan=7144	2222.5	3	2131.91452	711.30943	K	G	65	78
PSM	MPLIGLGTWKSEPGQVK	-126_43719	Q9JII6	1	Mouse_09-2020	null	[MS,MS:1001208,SEQUEST,]	4.4e-4	1-UNIMOD:35,10-UNIMOD:213	ms_run[1]:scan=9876	2985.0	3	2398.05704	800.02318	K	A	14	31
PSM	AVVKLEGDNK	-126_12015	P12710	1	Mouse_09-2020	null	[MS,MS:1001208,SEQUEST,]	2.6e-4	4-UNIMOD:213	ms_run[1]:scan=3806	1289.8	3	1613.66068	538.55845	K	V	81	91
PSM	KMNLGVGAYRDDNGKPYVLPSVRK	-126_23397	P05202	1	Mouse_09-2020	null	[MS,MS:1001208,SEQUEST,]	1.3e-3	2-UNIMOD:35,12-UNIMOD:213	ms_run[1]:scan=6020	1908.3	5	3234.48743	647.70188	K	E	59	83
PSM	KMNLGVGAYRDDNGKPYVLPSVRK	-126_23400	P05202	1	Mouse_09-2020	null	[MS,MS:1001208,SEQUEST,]	1.3e-3	2-UNIMOD:35,10-UNIMOD:213	ms_run[1]:scan=6020	1908.3	5	3234.48743	647.70188	K	E	59	83
PSM	KMNLGVGAYRDDNGKPYVLPSVRK	-126_23398	P05202	1	Mouse_09-2020	null	[MS,MS:1001208,SEQUEST,]	1.8e-3	2-UNIMOD:35,9-UNIMOD:213	ms_run[1]:scan=6020	1908.3	5	3234.48743	647.70188	K	E	59	83
PSM	KMNLGVGAYRDDNGKPYVLPSVRK	-126_23399	P05202	1	Mouse_09-2020	null	[MS,MS:1001208,SEQUEST,]	1.3e-3	2-UNIMOD:35,11-UNIMOD:213	ms_run[1]:scan=6020	1908.3	5	3234.48743	647.70188	K	E	59	83
PSM	FGLYLPLFKPSASTSKVTAGDS	-126_58676	Q9QXX4	1	Mouse_09-2020	null	[MS,MS:1001208,SEQUEST,]	1.0e-3	16-UNIMOD:213	ms_run[1]:scan=12822	3808.4	3	2827.26853	943.09243	K	0	655	677
PSM	FGLYLPLFKPSASTSKVTAGDS	-126_58677	Q9QXX4	1	Mouse_09-2020	null	[MS,MS:1001208,SEQUEST,]	1.0e-3	15-UNIMOD:213	ms_run[1]:scan=12822	3808.4	3	2827.26853	943.09243	K	0	655	677
PSM	FGLYLPLFKPSASTSKVTAGDS	-126_58679	Q9QXX4	1	Mouse_09-2020	null	[MS,MS:1001208,SEQUEST,]	1.0e-3	14-UNIMOD:213	ms_run[1]:scan=12822	3808.4	3	2827.26853	943.09243	K	0	655	677
PSM	GWYQYDKPLGR	-126_34395	Q9DBM2	1	Mouse_09-2020	null	[MS,MS:1001208,SEQUEST,]	4.7e-3	7-UNIMOD:213	ms_run[1]:scan=8117	2493.8	3	1923.75144	641.92027	K	H	573	584
PSM	THILLFLPKSVSDYDGK	-126_51956	P09103	1	Mouse_09-2020	null	[MS,MS:1001208,SEQUEST,]	4.4e-4	9-UNIMOD:213	ms_run[1]:scan=11509	3440.6	3	2474.10111	825.37287	K	S	257	274
PSM	TEQGPQVDETQFKK	-126_17383	P47738	1	Mouse_09-2020	null	[MS,MS:1001208,SEQUEST,]	8.8e-3	13-UNIMOD:213	ms_run[1]:scan=4844	1580.1	3	2175.86332	725.95923	R	L	358	372
PSM	VGEVIVTKDDAMLLK	-126_38895	P63038	1	Mouse_09-2020	null	[MS,MS:1001208,SEQUEST,]	4.4e-4	12-UNIMOD:35,8-UNIMOD:213	ms_run[1]:scan=8958	2729.0	3	2187.96329	729.99300	K	K	345	360
PSM	ANLVFKEIEKK	-126_23259	P32020	1	Mouse_09-2020	null	[MS,MS:1001208,SEQUEST,]	4.4e-2	11-UNIMOD:213	ms_run[1]:scan=5996	1901.6	3	1859.83408	620.61619	K	E	433	444
PSM	AGIPKEEVKEVYMGNVIQGGEGQAPTR	-126_33515	Q8QZT1	1	Mouse_09-2020	null	[MS,MS:1001208,SEQUEST,]	2.6e-4	13-UNIMOD:35,5-UNIMOD:213	ms_run[1]:scan=7952	2447.8	4	3414.52431	854.38228	K	A	76	103
PSM	EVLEKQPVLSQTEAR	-126_26307	P99026	1	Mouse_09-2020	null	[MS,MS:1001208,SEQUEST,]	2.2e-2	5-UNIMOD:213	ms_run[1]:scan=6571	2062.7	3	2267.99869	756.66968	R	L	197	212
PSM	LHERGDASKEDIDTAMK	-126_4128	Q61425	1	Mouse_09-2020	null	[MS,MS:1001208,SEQUEST,]	8.4e-4	16-UNIMOD:35,8-UNIMOD:213	ms_run[1]:scan=2182	818.7	4	2472.97622	618.99892	R	G	233	250
PSM	LHERGDASKEDIDTAMK	-126_4127	Q61425	1	Mouse_09-2020	null	[MS,MS:1001208,SEQUEST,]	8.4e-4	16-UNIMOD:35,9-UNIMOD:213	ms_run[1]:scan=2182	818.7	4	2472.97622	618.99892	R	G	233	250
PSM	LHERGDASKEDIDTAMK	-126_4131	Q61425	1	Mouse_09-2020	null	[MS,MS:1001208,SEQUEST,]	4.4e-4	16-UNIMOD:35,4-UNIMOD:213	ms_run[1]:scan=2182	818.7	4	2472.97622	618.99892	R	G	233	250
PSM	SRTVDSKSLFHYR	-126_18368	Q8C196	1	Mouse_09-2020	null	[MS,MS:1001208,SEQUEST,]	4.4e-4	6-UNIMOD:213	ms_run[1]:scan=5028	1631.4	4	2136.89052	534.97795	K	Y	1480	1493
PSM	KELSEPSSTR	-126_4090	Q8C196	1	Mouse_09-2020	null	[MS,MS:1001208,SEQUEST,]	2.6e-4	1-UNIMOD:213	ms_run[1]:scan=2170	815.2	3	1674.64066	558.88512	K	Y	841	851
PSM	SRTVDSKSLFHYR	-126_18367	Q8C196	1	Mouse_09-2020	null	[MS,MS:1001208,SEQUEST,]	4.4e-4	7-UNIMOD:213	ms_run[1]:scan=5028	1631.4	4	2136.89052	534.97795	K	Y	1480	1493
PSM	KDVHMPKHPELADKNVPNLHVMK	-126_12500	P63325	1	Mouse_09-2020	null	[MS,MS:1001208,SEQUEST,]	3.2e-3	5-UNIMOD:35,22-UNIMOD:35,2-UNIMOD:213	ms_run[1]:scan=3899	1316.0	6	3250.45654	542.58230	K	M	25	48
PSM	TVIPANKLQELQVNLVR	-126_51466	P35492	1	Mouse_09-2020	null	[MS,MS:1001208,SEQUEST,]	4.4e-4	7-UNIMOD:213	ms_run[1]:scan=11411	3413.2	3	2476.20151	826.07141	R	H	176	193
PSM	NPDTQWITKPVHK	-126_21604	Q9CZM2	1	Mouse_09-2020	null	[MS,MS:1001208,SEQUEST,]	2.1e-2	9-UNIMOD:213	ms_run[1]:scan=5673	1811.5	3	2104.89035	702.30116	R	R	145	158
PSM	VTYQAQQDKVVK	-126_11308	O08601	1	Mouse_09-2020	null	[MS,MS:1001208,SEQUEST,]	1.2e-3	9-UNIMOD:213	ms_run[1]:scan=3673	1251.7	3	1947.82560	649.94649	K	K	176	188
PSM	MMSNGILKVPAINVNDSVTK	-126_45376	P50247	1	Mouse_09-2020	null	[MS,MS:1001208,SEQUEST,]	4.4e-4	1-UNIMOD:35,2-UNIMOD:35,8-UNIMOD:213	ms_run[1]:scan=10189	3072.3	3	2704.17917	902.06349	K	K	167	187
PSM	KDWYDVKAPAMFNIR	-126_43429	P97351	1	Mouse_09-2020	null	[MS,MS:1001208,SEQUEST,]	1.0e-2	11-UNIMOD:35,7-UNIMOD:213	ms_run[1]:scan=9820	2969.4	3	2410.99381	804.33576	K	I	28	43
PSM	LTGTIQNDILKEFMVR	-126_57632	P16332	1	Mouse_09-2020	null	[MS,MS:1001208,SEQUEST,]	3.3e-3	14-UNIMOD:35,11-UNIMOD:213	ms_run[1]:scan=12608	3748.5	3	2435.07456	812.36197	K	T	211	227
PSM	AVASLNTPFMPPDPDVSPMKVIR	-126_49937	P34914	1	Mouse_09-2020	null	[MS,MS:1001208,SEQUEST,]	4.4e-4	10-UNIMOD:35,19-UNIMOD:35,15-UNIMOD:213	ms_run[1]:scan=11099	3325.9	3	3055.34067	1019.11625	R	I	352	375
PSM	ILESDRKEPLFGISTGNIITGLAAGAK	-126_55985	Q8C196	1	Mouse_09-2020	null	[MS,MS:1001208,SEQUEST,]	4.4e-4	3-UNIMOD:213	ms_run[1]:scan=12281	3657.2	3	3312.59800	1104.86861	K	Y	281	308
PSM	KVPAGPKTLKK	-126_1155	P14148	1	Mouse_09-2020	null	[MS,MS:1001208,SEQUEST,]	3.6e-2	10-UNIMOD:213	ms_run[1]:scan=1417	584.3	3	1707.82505	569.94587	K	V	21	32
PSM	KVPAGPKTLKK	-126_1157	P14148	1	Mouse_09-2020	null	[MS,MS:1001208,SEQUEST,]	3.6e-2	7-UNIMOD:213	ms_run[1]:scan=1417	584.3	3	1707.82505	569.94587	K	V	21	32
PSM	FYSVNVDYSKLKK	-126_29185	Q62425	1	Mouse_09-2020	null	[MS,MS:1001208,SEQUEST,]	2.5e-3	7-UNIMOD:213	ms_run[1]:scan=7144	2222.5	3	2131.91452	711.30943	K	G	65	78
PSM	FYSVNVDYSKLKK	-126_29183	Q62425	1	Mouse_09-2020	null	[MS,MS:1001208,SEQUEST,]	1.3e-3	10-UNIMOD:213	ms_run[1]:scan=7144	2222.5	3	2131.91452	711.30943	K	G	65	78
PSM	LMDGQETEDSDSQEVLQKLNK	-126_19028	E9Q9S3	1	Mouse_09-2020	null	[MS,MS:1001208,SEQUEST,]	2.3e-2	18-UNIMOD:213	ms_run[1]:scan=5161	1668.5	5	2948.19562	590.44391	K	S	458	479
PSM	GSSAADKVVAEIR	-126_29677	P51660	1	Mouse_09-2020	null	[MS,MS:1001208,SEQUEST,]	2.0e-3	7-UNIMOD:213	ms_run[1]:scan=7241	2249.6	3	1843.76474	615.25896	K	K	51	64
PSM	KGYEAKEYYEALPELK	-126_37146	Q9ET01	1	Mouse_09-2020	null	[MS,MS:1001208,SEQUEST,]	1.0e-3	3-UNIMOD:213	ms_run[1]:scan=8614	2632.3	3	2472.04630	824.68511	K	V	725	741
PSM	GTEFLAAPSSYYKLLRENLK	-126_55819	P49429	1	Mouse_09-2020	null	[MS,MS:1001208,SEQUEST,]	5.0e-3	16-UNIMOD:213	ms_run[1]:scan=12247	3647.7	3	2841.29184	947.76806	R	A	285	305
PSM	MREMYSASKPLKGAR	-126_3239	P50247	1	Mouse_09-2020	null	[MS,MS:1001208,SEQUEST,]	2.2e-2	1-UNIMOD:35,4-UNIMOD:35,15-UNIMOD:213	ms_run[1]:scan=1925	737.2	4	2297.94497	575.24156	R	A	35	50
PSM	MREMYSASKPLKGAR	-126_3240	P50247	1	Mouse_09-2020	null	[MS,MS:1001208,SEQUEST,]	2.2e-2	1-UNIMOD:35,4-UNIMOD:35,12-UNIMOD:213	ms_run[1]:scan=1925	737.2	4	2297.94497	575.24156	R	A	35	50
PSM	LMDGQETEDSDSQEVLQKLNK	-126_19029	E9Q9S3	1	Mouse_09-2020	null	[MS,MS:1001208,SEQUEST,]	3.2e-2	21-UNIMOD:213	ms_run[1]:scan=5161	1668.5	5	2948.19562	590.44391	K	S	458	479
PSM	FNGTVKAENGK	-126_5285	A0A1D5RLD8	1	Mouse_09-2020	null	[MS,MS:1001208,SEQUEST,]	5.0e-3	6-UNIMOD:213	ms_run[1]:scan=2507	923.1	3	1705.66239	569.22548	K	V	54	65
PSM	NNTVTPGGKPNKTR	-126_470	O55142	1	Mouse_09-2020	null	[MS,MS:1001208,SEQUEST,]	4.6e-3	14-UNIMOD:213	ms_run[1]:scan=1101	469.1	3	2024.85990	675.62441	K	I	55	69
PSM	NNTVTPGGKPNKTR	-126_472	O55142	1	Mouse_09-2020	null	[MS,MS:1001208,SEQUEST,]	4.6e-3	13-UNIMOD:213	ms_run[1]:scan=1101	469.1	3	2024.85990	675.62441	K	I	55	69
PSM	AGIPKEEVKEVYMGNVIQGGEGQAPTR	-126_33514	Q8QZT1	1	Mouse_09-2020	null	[MS,MS:1001208,SEQUEST,]	2.6e-4	13-UNIMOD:35,6-UNIMOD:213	ms_run[1]:scan=7952	2447.8	4	3414.52431	854.38228	K	A	76	103
PSM	AGIPKEEVKEVYMGNVIQGGEGQAPTR	-126_33516	Q8QZT1	1	Mouse_09-2020	null	[MS,MS:1001208,SEQUEST,]	2.6e-4	13-UNIMOD:35,10-UNIMOD:213	ms_run[1]:scan=7952	2447.8	4	3414.52431	854.38228	K	A	76	103
PSM	AGIPKEEVKEVYMGNVIQGGEGQAPTR	-126_33517	Q8QZT1	1	Mouse_09-2020	null	[MS,MS:1001208,SEQUEST,]	2.6e-4	13-UNIMOD:35,9-UNIMOD:213	ms_run[1]:scan=7952	2447.8	4	3414.52431	854.38228	K	A	76	103
PSM	AGIPKEEVKEVYMGNVIQGGEGQAPTR	-126_33518	Q8QZT1	1	Mouse_09-2020	null	[MS,MS:1001208,SEQUEST,]	2.6e-4	13-UNIMOD:35,12-UNIMOD:213	ms_run[1]:scan=7952	2447.8	4	3414.52431	854.38228	K	A	76	103
PSM	AGIPKEEVKEVYMGNVIQGGEGQAPTR	-126_33513	Q8QZT1	1	Mouse_09-2020	null	[MS,MS:1001208,SEQUEST,]	2.6e-4	13-UNIMOD:35,7-UNIMOD:213	ms_run[1]:scan=7952	2447.8	4	3414.52431	854.38228	K	A	76	103
PSM	LLDKAGVPPGVINIVFGTGPR	-126_60061	Q8BH00	1	Mouse_09-2020	null	[MS,MS:1001208,SEQUEST,]	4.4e-4	3-UNIMOD:213	ms_run[1]:scan=13125	3894.7	3	2661.28159	887.76610	K	G	193	214
PSM	GDNQSPIELHTKDIK	-126_20414	P16015	1	Mouse_09-2020	null	[MS,MS:1001208,SEQUEST,]	1.7e-2	13-UNIMOD:213	ms_run[1]:scan=5429	1743.3	3	2235.93583	745.98215	K	D	25	40
PSM	FGLYLPLFKPSASTSKVTAGDS	-126_58680	Q9QXX4	1	Mouse_09-2020	null	[MS,MS:1001208,SEQUEST,]	1.2e-3	13-UNIMOD:213	ms_run[1]:scan=12822	3808.4	3	2827.26853	943.09243	K	0	655	677
PSM	FGLYLPLFKPSASTSKVTAGDS	-126_58678	Q9QXX4	1	Mouse_09-2020	null	[MS,MS:1001208,SEQUEST,]	1.2e-3	11-UNIMOD:213	ms_run[1]:scan=12822	3808.4	3	2827.26853	943.09243	K	0	655	677
PSM	IAKEEIFGPVQQIMK	-126_38822	O35945	0	Mouse_09-2020	null	[MS,MS:1001208,SEQUEST,]	2.6e-4	14-UNIMOD:35,3-UNIMOD:213	ms_run[1]:scan=8945	2725.4	3	2288.00699	763.34051	R	K	396	411
PSM	IAKEEIFGPVQQIMK	-126_38822	P24549	0	Mouse_09-2020	null	[MS,MS:1001208,SEQUEST,]	2.6e-4	14-UNIMOD:35,3-UNIMOD:213	ms_run[1]:scan=8945	2725.4	3	2288.00699	763.34051	R	K	396	411
PSM	VFADKLPKIQDR	-126_27341	Q9R0H0	1	Mouse_09-2020	null	[MS,MS:1001208,SEQUEST,]	9.3e-3	8-UNIMOD:213	ms_run[1]:scan=6782	2121.6	3	1970.87967	657.63061	K	V	538	550
PSM	AVAAAKEAFENGLWGK	-126_43731	Q8R0Y6	1	Mouse_09-2020	null	[MS,MS:1001208,SEQUEST,]	2.6e-4	6-UNIMOD:213	ms_run[1]:scan=9878	2985.5	3	2202.92795	734.98008	K	N	464	480
PSM	ESQLTALQAARAALESQLRQAK	-126_47020	P49025	1	Mouse_09-2020	null	[MS,MS:1001208,SEQUEST,]	1.2e-2	19-UNIMOD:213	ms_run[1]:scan=10502	3159.5	4	2924.36757	731.84703	R	E	928	950
PSM	GTEFLAAPSSYYKLLRENLK	-126_55823	P49429	1	Mouse_09-2020	null	[MS,MS:1001208,SEQUEST,]	7.2e-3	20-UNIMOD:213	ms_run[1]:scan=12247	3647.7	3	2841.29184	947.76806	R	A	285	305
PSM	HLTDAYFKK	-126_15527	P47911	1	Mouse_09-2020	null	[MS,MS:1001208,SEQUEST,]	1.6e-2	8-UNIMOD:213	ms_run[1]:scan=4501	1484.4	3	1663.65763	555.22329	K	Q	219	228
PSM	LKHFSNPIPR	-126_17673	A0A494BAS6	1	Mouse_09-2020	null	[MS,MS:1001208,SEQUEST,]	6.5e-3	2-UNIMOD:213	ms_run[1]:scan=4899	1595.5	3	1749.75125	583.92184	K	G	205	215
PSM	ESQLTALQAARAALESQLRQAK	-126_47019	P49025	1	Mouse_09-2020	null	[MS,MS:1001208,SEQUEST,]	1.2e-2	11-UNIMOD:213	ms_run[1]:scan=10502	3159.5	4	2924.36757	731.84703	R	E	928	950
PSM	ESQLTALQAARAALESQLRQAK	-126_47017	P49025	1	Mouse_09-2020	null	[MS,MS:1001208,SEQUEST,]	1.2e-2	16-UNIMOD:213	ms_run[1]:scan=10502	3159.5	4	2924.36757	731.84703	R	E	928	950
PSM	ESQLTALQAARAALESQLRQAK	-126_47018	P49025	1	Mouse_09-2020	null	[MS,MS:1001208,SEQUEST,]	1.2e-2	15-UNIMOD:213	ms_run[1]:scan=10502	3159.5	4	2924.36757	731.84703	R	E	928	950
PSM	TIAMDGTEGLVRGQKVLDSGAPIKIPVGPETLGR	-126_50540	P56480	1	Mouse_09-2020	null	[MS,MS:1001208,SEQUEST,]	1.6e-2	4-UNIMOD:35,15-UNIMOD:213	ms_run[1]:scan=11220	3359.7	4	4032.95839	1008.99299	R	M	110	144
PSM	FNGTVKAENGK	-126_4609	A0A1D5RLD8	1	Mouse_09-2020	null	[MS,MS:1001208,SEQUEST,]	6.5e-3	6-UNIMOD:213	ms_run[1]:scan=2316	862.6	3	1705.66129	569.22548	K	V	54	65
PSM	LAADVGKAGAEREFK	-126_38826	P51881	1	Mouse_09-2020	null	[MS,MS:1001208,SEQUEST,]	4.0e-2	12-UNIMOD:213	ms_run[1]:scan=8946	2725.7	3	2102.89377	701.63631	R	L	141	156
PSM	DIKHDPSLQPWSASYDPGSAK	-126_37265	P16015	1	Mouse_09-2020	null	[MS,MS:1001208,SEQUEST,]	4.4e-4	1-UNIMOD:213	ms_run[1]:scan=8638	2638.9	3	2840.16666	947.39154	K	I	37	58
PSM	AAKVLEQLTGQTPVFSK	-126_47187	Q9CXW4	1	Mouse_09-2020	null	[MS,MS:1001208,SEQUEST,]	2.6e-4	3-UNIMOD:213	ms_run[1]:scan=10534	3168.4	3	2358.07871	786.69746	R	R	36	53
PSM	ILESDRKEPLFGISTGNIITGLAAGAKSYK	-126_53250	Q8C196	1	Mouse_09-2020	null	[MS,MS:1001208,SEQUEST,]	1.0e-3	27-UNIMOD:213	ms_run[1]:scan=11755	3509.3	4	3690.79287	923.45086	K	S	281	311
PSM	VIIVVKDGPGFYTTR	-126_43584	Q8BMS1	1	Mouse_09-2020	null	[MS,MS:1001208,SEQUEST,]	3.2e-3	6-UNIMOD:213	ms_run[1]:scan=9848	2977.1	3	2205.99955	736.00423	K	L	535	550
PSM	IAKAFAISGPFNVQFLVK	-126_59604	Q8C196	1	Mouse_09-2020	null	[MS,MS:1001208,SEQUEST,]	2.6e-4	3-UNIMOD:213	ms_run[1]:scan=13013	3862.0	3	2491.18723	831.06560	K	N	1230	1248
PSM	FYKNEEGTWSVEK	-126_26715	A0A0R4J135	1	Mouse_09-2020	null	[MS,MS:1001208,SEQUEST,]	2.6e-4	3-UNIMOD:213	ms_run[1]:scan=6646	2083.7	3	2157.82212	719.94493	R	I	277	290
PSM	IMIPLKISPLQ	-126_59044	O55125	1	Mouse_09-2020	null	[MS,MS:1001208,SEQUEST,]	6.5e-3	2-UNIMOD:35,6-UNIMOD:213	ms_run[1]:scan=12902	3830.8	2	1809.82451	905.41652	R	0	274	285
PSM	LAQGEYIAPEKIENVYSR	-126_40833	Q8JZR0	1	Mouse_09-2020	null	[MS,MS:1001208,SEQUEST,]	6.5e-3	10-UNIMOD:213	ms_run[1]:scan=9322	2830.7	3	2621.13004	874.38220	K	R	547	565
PSM	NKLILPGLMSSR	-126_38220	A0A0R4J135	1	Mouse_09-2020	null	[MS,MS:1001208,SEQUEST,]	4.4e-4	9-UNIMOD:35,2-UNIMOD:213	ms_run[1]:scan=8824	2690.9	3	1885.82920	629.28082	R	Y	92	104
PSM	AVASLNTPFMPPDPDVSPMKVIR	-126_49936	P34914	1	Mouse_09-2020	null	[MS,MS:1001208,SEQUEST,]	4.4e-4	10-UNIMOD:35,19-UNIMOD:35,17-UNIMOD:213	ms_run[1]:scan=11099	3325.9	3	3055.34067	1019.11625	R	I	352	375
PSM	AVASLNTPFMPPDPDVSPMKVIR	-126_49938	P34914	1	Mouse_09-2020	null	[MS,MS:1001208,SEQUEST,]	4.4e-4	10-UNIMOD:35,19-UNIMOD:35,20-UNIMOD:213	ms_run[1]:scan=11099	3325.9	3	3055.34067	1019.11625	R	I	352	375
PSM	VVKQASEGPLK	-126_9450	A0A1D5RLD8	1	Mouse_09-2020	null	[MS,MS:1001208,SEQUEST,]	1.3e-3	3-UNIMOD:213	ms_run[1]:scan=3334	1156.9	3	1696.73453	566.24962	K	I	259	270
PSM	RHQKVVEIAPATHLDPQLR	-126_22135	G5E8R3	1	Mouse_09-2020	null	[MS,MS:1001208,SEQUEST,]	7.0e-3	2-UNIMOD:213	ms_run[1]:scan=5773	1839.4	4	2749.30092	688.07973	R	R	270	289
PSM	SSGLSTPVAPSAGHLAHVREQMAGALRK	-126_42931	Q8BX02	1	Mouse_09-2020	null	[MS,MS:1001208,SEQUEST,]	2.2e-2	28-UNIMOD:213	ms_run[1]:scan=9726	2943.2	4	3369.55385	843.14444	R	R	173	201
PSM	VLYPNDNFFEGKELR	-126_48055	Q9ET01	1	Mouse_09-2020	null	[MS,MS:1001208,SEQUEST,]	1.2e-2	12-UNIMOD:213	ms_run[1]:scan=10709	3217.3	3	2381.98478	794.66616	R	K	279	294
PSM	GTTITSVLPKPALVASRVEVSK	-126_45750	Q8C196	1	Mouse_09-2020	null	[MS,MS:1001208,SEQUEST,]	3.3e-3	10-UNIMOD:213	ms_run[1]:scan=10262	3092.7	3	2794.38608	932.13111	K	L	403	425
PSM	YSYLKMDGTTTIASRQPLITK	-126_29669	F8VPZ5	1	Mouse_09-2020	null	[MS,MS:1001208,SEQUEST,]	4.2e-2	6-UNIMOD:35,1-UNIMOD:213,20-UNIMOD:213	ms_run[1]:scan=7239	2249.0	4	3485.39077	872.10072	K	N	876	897
PSM	LVGGTTPGKGGQKHLGLPVFNTVK	-126_30243	Q9WUM5	1	Mouse_09-2020	null	[MS,MS:1001208,SEQUEST,]	1.9e-2	14-UNIMOD:213	ms_run[1]:scan=7351	2280.2	4	2946.43203	737.36232	K	A	82	106
PSM	LVGGTTPGKGGQKHLGLPVFNTVK	-126_30244	Q9WUM5	1	Mouse_09-2020	null	[MS,MS:1001208,SEQUEST,]	1.9e-2	13-UNIMOD:213	ms_run[1]:scan=7351	2280.2	4	2946.43203	737.36232	K	A	82	106
PSM	QATKDAGTIAGLNVMR	-126_26676	P20029	1	Mouse_09-2020	null	[MS,MS:1001208,SEQUEST,]	2.6e-4	15-UNIMOD:35,8-UNIMOD:213	ms_run[1]:scan=6640	2082.0	3	2202.92704	734.97986	R	I	183	199
PSM	KKVVDPFSK	-126_11934	P97351	1	Mouse_09-2020	null	[MS,MS:1001208,SEQUEST,]	8.5e-3	2-UNIMOD:213	ms_run[1]:scan=3791	1285.5	3	1588.68143	530.23179	K	D	19	28
PSM	KGYEAKEYYEALPELK	-126_37148	Q9ET01	1	Mouse_09-2020	null	[MS,MS:1001208,SEQUEST,]	6.3e-4	6-UNIMOD:213	ms_run[1]:scan=8614	2632.3	3	2472.04630	824.68511	K	V	725	741
PSM	GEPGDPGVPGPVGMKGLSGDR	-126_22227	P08122	1	Mouse_09-2020	null	[MS,MS:1001208,SEQUEST,]	2.4e-2	14-UNIMOD:35,18-UNIMOD:213	ms_run[1]:scan=5792	1844.7	4	2536.02212	634.76074	R	D	864	885
PSM	VSSKNSLESYAFNMK	-126_30727	P63017	1	Mouse_09-2020	null	[MS,MS:1001208,SEQUEST,]	2.6e-4	14-UNIMOD:35,3-UNIMOD:213	ms_run[1]:scan=7441	2305.3	3	2261.88736	754.63224	K	T	536	551
PSM	VSSKNSLESYAFNMK	-126_30726	P63017	1	Mouse_09-2020	null	[MS,MS:1001208,SEQUEST,]	2.6e-4	14-UNIMOD:35,4-UNIMOD:213	ms_run[1]:scan=7441	2305.3	3	2261.88736	754.63224	K	T	536	551
PSM	KGYEAKEYYEALPELK	-126_37149	Q9ET01	1	Mouse_09-2020	null	[MS,MS:1001208,SEQUEST,]	1.0e-3	4-UNIMOD:213	ms_run[1]:scan=8614	2632.3	3	2472.04630	824.68511	K	V	725	741
PSM	AGVKINPK	-126_6981	P26443	1	Mouse_09-2020	null	[MS,MS:1001208,SEQUEST,]	1.5e-2	4-UNIMOD:213	ms_run[1]:scan=2864	1025.6	3	1367.57526	456.53006	K	Y	184	192
PSM	AGGLATTGDKDILDIVPTEIHQK	-126_48875	Q9QXD6	1	Mouse_09-2020	null	[MS,MS:1001208,SEQUEST,]	2.6e-4	11-UNIMOD:213	ms_run[1]:scan=10880	3264.8	4	2933.33413	734.08869	K	P	292	315
PSM	NFGIGQDIQPKRDLTR	-126_29078	P12970	1	Mouse_09-2020	null	[MS,MS:1001208,SEQUEST,]	3.3e-3	12-UNIMOD:213	ms_run[1]:scan=7125	2217.2	3	2399.05661	800.35621	K	V	38	54
PSM	NFGIGQDIQPKRDLTR	-126_29079	P12970	1	Mouse_09-2020	null	[MS,MS:1001208,SEQUEST,]	3.2e-3	13-UNIMOD:213	ms_run[1]:scan=7125	2217.2	3	2399.05661	800.35621	K	V	38	54
PSM	NIGLGFKTPKEAIEGTYIDK	-126_44826	P62281	1	Mouse_09-2020	null	[MS,MS:1001208,SEQUEST,]	4.0e-2	10-UNIMOD:213	ms_run[1]:scan=10084	3043.0	3	2735.24265	912.41702	K	C	39	59
PSM	GKENALLPNWLHLPVGYHGR	-126_50793	P35505	1	Mouse_09-2020	null	[MS,MS:1001208,SEQUEST,]	1.0e-2	3-UNIMOD:213	ms_run[1]:scan=11268	3373.1	4	2812.27822	703.82437	R	S	143	163
PSM	VLGTSVESIMATEDRQLFSDKLNEINEK	-126_48728	Q8C196	1	Mouse_09-2020	null	[MS,MS:1001208,SEQUEST,]	4.4e-4	10-UNIMOD:35,12-UNIMOD:213	ms_run[1]:scan=10848	3255.9	4	3723.65493	931.66787	K	A	533	561
PSM	VLGTSVESIMATEDRQLFSDKLNEINEK	-126_48729	Q8C196	1	Mouse_09-2020	null	[MS,MS:1001208,SEQUEST,]	4.4e-4	10-UNIMOD:35,13-UNIMOD:213	ms_run[1]:scan=10848	3255.9	4	3723.65493	931.66787	K	A	533	561
PSM	VLGTSVESIMATEDRQLFSDKLNEINEK	-126_48730	Q8C196	1	Mouse_09-2020	null	[MS,MS:1001208,SEQUEST,]	4.4e-4	10-UNIMOD:35,14-UNIMOD:213	ms_run[1]:scan=10848	3255.9	4	3723.65493	931.66787	K	A	533	561
PSM	NIQLEDGKMMPASQFFK	-126_40172	Q8R0Y6	1	Mouse_09-2020	null	[MS,MS:1001208,SEQUEST,]	2.6e-4	9-UNIMOD:35,10-UNIMOD:35,8-UNIMOD:213	ms_run[1]:scan=9203	2797.6	3	2557.01694	853.01072	K	S	291	308
PSM	KMHFAATLIQSHFRGHR	-126_30904	Q8CJ27	1	Mouse_09-2020	null	[MS,MS:1001208,SEQUEST,]	2.9e-2	3-UNIMOD:213	ms_run[1]:scan=7472	2314.0	4	2578.14150	645.28853	R	Q	2156	2173
PSM	AILNYIASKYNLYGK	-126_55670	P30115	1	Mouse_09-2020	null	[MS,MS:1001208,SEQUEST,]	7.2e-3	9-UNIMOD:213	ms_run[1]:scan=12220	3640.2	3	2272.01163	758.00775	K	M	70	85
PSM	AILNYIASKYNLYGK	-126_55671	P30115	1	Mouse_09-2020	null	[MS,MS:1001208,SEQUEST,]	7.2e-3	10-UNIMOD:213	ms_run[1]:scan=12220	3640.2	3	2272.01163	758.00775	K	M	70	85
PSM	AVLLGPPGAGKGTQAPK	-126_24881	Q9WTP6	1	Mouse_09-2020	null	[MS,MS:1001208,SEQUEST,]	7.1e-3	13-UNIMOD:213	ms_run[1]:scan=6291	1984.7	2	2102.96733	1051.98722	R	A	18	35
PSM	VLKQVHPDTGISSK	-126_12296	Q64475	1	Mouse_09-2020	null	[MS,MS:1001208,SEQUEST,]	3.5e-3	3-UNIMOD:213	ms_run[1]:scan=3860	1305.0	3	2049.90616	683.97293	K	M	45	59
PSM	IAKEEIFGPVQQIMK	-126_38821	O35945	0	Mouse_09-2020	null	[MS,MS:1001208,SEQUEST,]	2.6e-4	14-UNIMOD:35,4-UNIMOD:213	ms_run[1]:scan=8945	2725.4	3	2288.00699	763.34051	R	K	396	411
PSM	IAKEEIFGPVQQIMK	-126_38821	P24549	0	Mouse_09-2020	null	[MS,MS:1001208,SEQUEST,]	2.6e-4	14-UNIMOD:35,4-UNIMOD:213	ms_run[1]:scan=8945	2725.4	3	2288.00699	763.34051	R	K	396	411
PSM	VVSTLPIQHQDWMSGKEFK	-126_18676	P01867	1	Mouse_09-2020	null	[MS,MS:1001208,SEQUEST,]	3.4e-2	4-UNIMOD:213	ms_run[1]:scan=5088	1648.2	4	2771.19716	693.55386	R	K	190	209
PSM	YQKSTELLIR	-126_25993	P84244	1	Mouse_09-2020	null	[MS,MS:1001208,SEQUEST,]	9.9e-3	3-UNIMOD:213	ms_run[1]:scan=6507	2044.9	3	1791.77140	597.92866	R	L	55	65
PSM	LLKVIRK	-126_9588	P08113	1	Mouse_09-2020	null	[MS,MS:1001208,SEQUEST,]	2.6e-2	3-UNIMOD:213	ms_run[1]:scan=3362	1164.7	3	1410.69092	470.90172	K	L	456	463
PSM	ILKVIRK	-126_9587	P07901	0	Mouse_09-2020	null	[MS,MS:1001208,SEQUEST,]	2.6e-2	3-UNIMOD:213	ms_run[1]:scan=3362	1164.7	3	1410.69092	470.90172	K	L	409	416
PSM	ILKVIRK	-126_9587	P11499	0	Mouse_09-2020	null	[MS,MS:1001208,SEQUEST,]	2.6e-2	3-UNIMOD:213	ms_run[1]:scan=3362	1164.7	3	1410.69092	470.90172	K	I	400	407
PSM	FYKNAEGTWSVEK	-126_27234	P17563	1	Mouse_09-2020	null	[MS,MS:1001208,SEQUEST,]	2.6e-4	3-UNIMOD:213	ms_run[1]:scan=6759	2115.1	3	2099.81650	700.60977	R	I	277	290
PSM	FYKNAEGTWSVEK	-126_27235	P17563	1	Mouse_09-2020	null	[MS,MS:1001208,SEQUEST,]	2.6e-4	2-UNIMOD:213	ms_run[1]:scan=6759	2115.1	3	2099.81650	700.60977	R	I	277	290
PSM	IKAFLSSPEHVNRPINGNGKQ	-126_19726	P19157	1	Mouse_09-2020	null	[MS,MS:1001208,SEQUEST,]	1.8e-2	2-UNIMOD:213	ms_run[1]:scan=5295	1705.9	4	2847.30117	712.57983	K	0	190	211
PSM	EATWVVDVKNGKGSVLPNSDKK	-126_27947	P32020	1	Mouse_09-2020	null	[MS,MS:1001208,SEQUEST,]	4.7e-3	14-UNIMOD:213	ms_run[1]:scan=6901	2154.7	4	2912.32314	728.83613	K	D	471	493
PSM	TIAMDGTEGLVRGQKVLDSGAPIKIPVGPETLGR	-126_50538	P56480	1	Mouse_09-2020	null	[MS,MS:1001208,SEQUEST,]	1.7e-2	4-UNIMOD:35,12-UNIMOD:213	ms_run[1]:scan=11220	3359.7	4	4032.95839	1008.99299	R	M	110	144
PSM	KNIHPWVK	-126_8660	Q8C196	1	Mouse_09-2020	null	[MS,MS:1001208,SEQUEST,]	4.4e-4	1-UNIMOD:213	ms_run[1]:scan=3176	1112.8	3	1562.65573	521.55661	K	I	935	943
PSM	ALGVMDDLKSGVPRAGYRGIVTFQFR	-126_48126	P27808	1	Mouse_09-2020	null	[MS,MS:1001208,SEQUEST,]	2.4e-2	9-UNIMOD:213	ms_run[1]:scan=10724	3221.5	4	3394.60048	849.40054	K	R	402	428
PSM	ALGVMDDLKSGVPRAGYRGIVTFQFR	-126_48130	P27808	1	Mouse_09-2020	null	[MS,MS:1001208,SEQUEST,]	2.4e-2	7-UNIMOD:213	ms_run[1]:scan=10724	3221.5	4	3394.60048	849.40054	K	R	402	428
PSM	ALGVMDDLKSGVPRAGYRGIVTFQFR	-126_48125	P27808	1	Mouse_09-2020	null	[MS,MS:1001208,SEQUEST,]	2.4e-2	10-UNIMOD:213	ms_run[1]:scan=10724	3221.5	4	3394.60048	849.40054	K	R	402	428
PSM	ALGVMDDLKSGVPRAGYRGIVTFQFR	-126_48129	P27808	1	Mouse_09-2020	null	[MS,MS:1001208,SEQUEST,]	2.4e-2	14-UNIMOD:213	ms_run[1]:scan=10724	3221.5	4	3394.60048	849.40054	K	R	402	428
PSM	ALGKDDFTKIPNGVNGVEDR	-126_34267	Q9EQF5	1	Mouse_09-2020	null	[MS,MS:1001208,SEQUEST,]	3.0e-2	4-UNIMOD:213	ms_run[1]:scan=8093	2487.2	3	2686.15940	896.05638	K	S	336	356
PSM	IKETVKDFYGENIK	-126_26026	B1AV77	1	Mouse_09-2020	null	[MS,MS:1001208,SEQUEST,]	1.7e-2	7-UNIMOD:213	ms_run[1]:scan=6514	2046.8	3	2224.95646	742.32363	K	S	261	275
PSM	IKETVKDFYGENIK	-126_26025	B1AV77	1	Mouse_09-2020	null	[MS,MS:1001208,SEQUEST,]	1.7e-2	6-UNIMOD:213	ms_run[1]:scan=6514	2046.8	3	2224.95646	742.32363	K	S	261	275
PSM	ASAELALGENNEVLKSGR	-126_33061	P05202	1	Mouse_09-2020	null	[MS,MS:1001208,SEQUEST,]	4.4e-4	12-UNIMOD:213	ms_run[1]:scan=7864	2423.3	3	2399.02768	800.34738	K	V	108	126
PSM	RHQKVVEIAPATHLDPQLR	-126_22134	G5E8R3	1	Mouse_09-2020	null	[MS,MS:1001208,SEQUEST,]	7.2e-3	4-UNIMOD:213	ms_run[1]:scan=5773	1839.4	4	2749.30092	688.07973	R	R	270	289
PSM	LAQGEYIAPEKIENVYSR	-126_40834	Q8JZR0	1	Mouse_09-2020	null	[MS,MS:1001208,SEQUEST,]	6.5e-3	11-UNIMOD:213	ms_run[1]:scan=9322	2830.7	3	2621.13004	874.38220	K	R	547	565
PSM	GDNQSPIELHTKDIK	-126_20415	P16015	1	Mouse_09-2020	null	[MS,MS:1001208,SEQUEST,]	7.1e-3	12-UNIMOD:213	ms_run[1]:scan=5429	1743.3	3	2235.93583	745.98215	K	D	25	40
PSM	FKGRNDLMEYAKQHGIPIPVTPK	-126_34602	P16460	1	Mouse_09-2020	null	[MS,MS:1001208,SEQUEST,]	4.7e-3	8-UNIMOD:35,10-UNIMOD:213	ms_run[1]:scan=8154	2504.2	4	3196.46865	799.87262	R	P	154	177
PSM	FKGRNDLMEYAKQHGIPIPVTPK	-126_34604	P16460	1	Mouse_09-2020	null	[MS,MS:1001208,SEQUEST,]	4.7e-3	8-UNIMOD:35,9-UNIMOD:213	ms_run[1]:scan=8154	2504.2	4	3196.46865	799.87262	R	P	154	177
PSM	SSGLSTPVAPSAGHLAHVREQMAGALRK	-126_42930	Q8BX02	1	Mouse_09-2020	null	[MS,MS:1001208,SEQUEST,]	1.3e-2	27-UNIMOD:213	ms_run[1]:scan=9726	2943.2	4	3369.55385	843.14444	R	R	173	201
PSM	QGGLGPMNIPLISDPKR	-126_42480	P35700	1	Mouse_09-2020	null	[MS,MS:1001208,SEQUEST,]	1.0e-2	7-UNIMOD:35,16-UNIMOD:213	ms_run[1]:scan=9643	2920.0	3	2350.03122	784.01480	K	I	94	111
PSM	LVADFMAKKFPLDPLITHVLPFEK	-126_57083	P00329	1	Mouse_09-2020	null	[MS,MS:1001208,SEQUEST,]	7.3e-3	6-UNIMOD:35,9-UNIMOD:213	ms_run[1]:scan=12499	3718.1	4	3326.60488	832.40476	K	N	332	356
PSM	LVADFMAKKFPLDPLITHVLPFEK	-126_57082	P00329	1	Mouse_09-2020	null	[MS,MS:1001208,SEQUEST,]	7.3e-3	6-UNIMOD:35,8-UNIMOD:213	ms_run[1]:scan=12499	3718.1	4	3326.60488	832.40476	K	N	332	356
PSM	VSSKNSLESYAFNMK	-126_30728	P63017	1	Mouse_09-2020	null	[MS,MS:1001208,SEQUEST,]	2.6e-4	14-UNIMOD:35,2-UNIMOD:213	ms_run[1]:scan=7441	2305.3	3	2261.88736	754.63224	K	T	536	551
PSM	SPWSMDENLMHISYEAGILENPKNQAPPGLYTK	-126_52959	P16460	1	Mouse_09-2020	null	[MS,MS:1001208,SEQUEST,]	7.0e-3	5-UNIMOD:35,10-UNIMOD:35,23-UNIMOD:213	ms_run[1]:scan=11699	3493.7	4	4303.83120	1076.71519	K	Q	177	210
PSM	KVISTTKAPAAIGPYSQAVQVDR	-126_31025	P52760	1	Mouse_09-2020	null	[MS,MS:1001208,SEQUEST,]	1.3e-3	4-UNIMOD:213	ms_run[1]:scan=7494	2320.1	3	2941.38645	981.13340	R	I	7	30
PSM	KVISTTKAPAAIGPYSQAVQVDR	-126_31022	P52760	1	Mouse_09-2020	null	[MS,MS:1001208,SEQUEST,]	1.3e-3	6-UNIMOD:213	ms_run[1]:scan=7494	2320.1	3	2941.38645	981.13340	R	I	7	30
PSM	KVISTTKAPAAIGPYSQAVQVDR	-126_31026	P52760	1	Mouse_09-2020	null	[MS,MS:1001208,SEQUEST,]	1.3e-3	1-UNIMOD:213	ms_run[1]:scan=7494	2320.1	3	2941.38645	981.13340	R	I	7	30
PSM	KVISTTKAPAAIGPYSQAVQVDR	-126_31024	P52760	1	Mouse_09-2020	null	[MS,MS:1001208,SEQUEST,]	1.3e-3	5-UNIMOD:213	ms_run[1]:scan=7494	2320.1	3	2941.38645	981.13340	R	I	7	30
PSM	KVISTTKAPAAIGPYSQAVQVDR	-126_31023	P52760	1	Mouse_09-2020	null	[MS,MS:1001208,SEQUEST,]	1.3e-3	7-UNIMOD:213	ms_run[1]:scan=7494	2320.1	3	2941.38645	981.13340	R	I	7	30
PSM	DGTVTAGNASGVSDGAGAVIIASEDAVKKHNFTPLAR	-126_52784	Q8BWT1	1	Mouse_09-2020	null	[MS,MS:1001208,SEQUEST,]	4.4e-4	28-UNIMOD:213	ms_run[1]:scan=11668	3485.0	4	4137.89321	1035.22832	K	V	242	279
PSM	DGTVTAGNASGVSDGAGAVIIASEDAVKKHNFTPLAR	-126_52786	Q8BWT1	1	Mouse_09-2020	null	[MS,MS:1001208,SEQUEST,]	4.4e-4	29-UNIMOD:213	ms_run[1]:scan=11668	3485.0	4	4137.89321	1035.22832	K	V	242	279
PSM	ANLVFKEIEKK	-126_23258	P32020	1	Mouse_09-2020	null	[MS,MS:1001208,SEQUEST,]	1.6e-2	10-UNIMOD:213	ms_run[1]:scan=5996	1901.6	3	1859.83408	620.61619	K	E	433	444
PSM	FEDGDLTLYQSNAILR	-126_57330	P19157	1	Mouse_09-2020	null	[MS,MS:1001208,SEQUEST,]	2.6e-4	7-UNIMOD:213	ms_run[1]:scan=12546	3731.2	3	2395.98795	799.33296	K	L	56	72
PSM	DSKSTWVILHHK	-126_18157	G5E850	1	Mouse_09-2020	null	[MS,MS:1001208,SEQUEST,]	2.6e-4	2-UNIMOD:213	ms_run[1]:scan=4991	1621.1	3	1991.84122	664.61860	K	Y	22	34
PSM	DSKSTWVILHHK	-126_18158	G5E850	1	Mouse_09-2020	null	[MS,MS:1001208,SEQUEST,]	2.6e-4	1-UNIMOD:213	ms_run[1]:scan=4991	1621.1	3	1991.84122	664.61860	K	Y	22	34
PSM	LILFPRKPSAPK	-126_27314	P47963	1	Mouse_09-2020	null	[MS,MS:1001208,SEQUEST,]	6.5e-3	7-UNIMOD:213	ms_run[1]:scan=6777	2120.2	3	1907.91996	636.64419	K	G	124	136
PSM	LILFPRKPSAPK	-126_27315	P47963	1	Mouse_09-2020	null	[MS,MS:1001208,SEQUEST,]	6.5e-3	6-UNIMOD:213	ms_run[1]:scan=6777	2120.2	3	1907.91996	636.64419	K	G	124	136
PSM	YAQVKPDGTYVKPLSNK	-126_21373	Q9R0H0	1	Mouse_09-2020	null	[MS,MS:1001208,SEQUEST,]	1.3e-3	5-UNIMOD:213	ms_run[1]:scan=5632	1799.9	3	2449.08689	817.03273	K	T	256	273
PSM	KLKAWNDIKK	-126_7548	Q9D8E6	1	Mouse_09-2020	null	[MS,MS:1001208,SEQUEST,]	1.1e-2	3-UNIMOD:213	ms_run[1]:scan=2976	1056.9	3	1784.81192	595.60926	K	Y	173	183
PSM	LASLSEKPPAIDWAYYR	-126_52204	Q9DCX2	1	Mouse_09-2020	null	[MS,MS:1001208,SEQUEST,]	2.7e-3	7-UNIMOD:213	ms_run[1]:scan=11558	3454.4	3	2521.08597	841.03273	R	N	42	59
PSM	EATWVVDVKNGKGSVLPNSDKK	-126_27949	P32020	1	Mouse_09-2020	null	[MS,MS:1001208,SEQUEST,]	4.7e-3	12-UNIMOD:213	ms_run[1]:scan=6901	2154.7	4	2912.32314	728.83613	K	D	471	493
PSM	VLGTSVESIMATEDRQLFSDKLNEINEK	-126_48731	Q8C196	1	Mouse_09-2020	null	[MS,MS:1001208,SEQUEST,]	4.4e-4	10-UNIMOD:35,15-UNIMOD:213	ms_run[1]:scan=10848	3255.9	4	3723.65493	931.66787	K	A	533	561
PSM	GGAKRVIISAPSADAPMFVMGVNHEK	-126_29303	A0A1D5RLD8	1	Mouse_09-2020	null	[MS,MS:1001208,SEQUEST,]	2.1e-2	17-UNIMOD:35,20-UNIMOD:35,4-UNIMOD:213	ms_run[1]:scan=7165	2228.3	4	3255.44008	814.61455	K	D	112	138
PSM	KIPAFLPFSTGK	-126_52925	P56593	1	Mouse_09-2020	null	[MS,MS:1001208,SEQUEST,]	3.3e-3	1-UNIMOD:213	ms_run[1]:scan=11693	3492.0	3	1846.81766	616.27740	K	F	423	435
PSM	SHFTPNSRSPTEPK	-126_6108	O09173	1	Mouse_09-2020	null	[MS,MS:1001208,SEQUEST,]	4.6e-2	14-UNIMOD:213	ms_run[1]:scan=2700	979.7	3	2125.84201	709.28405	R	0	432	446
PSM	LDQGGAPLAGTNKETTIQGLDGLSER	-126_44816	Q91Y97	1	Mouse_09-2020	null	[MS,MS:1001208,SEQUEST,]	2.6e-4	15-UNIMOD:213	ms_run[1]:scan=10082	3042.5	3	3182.40854	1061.47281	K	A	109	135
PSM	FYGDLEKDKGLQTSQDAR	-126_24079	P14211	1	Mouse_09-2020	null	[MS,MS:1001208,SEQUEST,]	4.4e-2	8-UNIMOD:213	ms_run[1]:scan=6140	1941.8	3	2612.07364	871.36158	K	Y	56	74
PSM	FYGDLEKDKGLQTSQDAR	-126_24078	P14211	1	Mouse_09-2020	null	[MS,MS:1001208,SEQUEST,]	4.4e-2	9-UNIMOD:213	ms_run[1]:scan=6140	1941.8	3	2612.07364	871.36158	K	Y	56	74
PSM	ITSVAKALGVNTVGAQTLK	-126_44592	Q8VBT2	1	Mouse_09-2020	null	[MS,MS:1001208,SEQUEST,]	2.7e-2	2-UNIMOD:213	ms_run[1]:scan=10037	3029.9	3	2412.15836	804.72390	K	F	216	235
PSM	ITSVAKALGVNTVGAQTLK	-126_44591	Q8VBT2	1	Mouse_09-2020	null	[MS,MS:1001208,SEQUEST,]	2.8e-2	3-UNIMOD:213	ms_run[1]:scan=10037	3029.9	3	2412.15836	804.72390	K	F	216	235
PSM	MAAAAARVWCRGLLGAASVGRGAGRPSVLWQHVR	-126_52613	Q9DCT2	1	Mouse_09-2020	null	[MS,MS:1001208,SEQUEST,]	5.0e-2	10-UNIMOD:4,34-UNIMOD:213	ms_run[1]:scan=11637	3476.4	4	4128.98208	1033.00012	0	E	1	35
PSM	MAAAAARVWCRGLLGAASVGRGAGRPSVLWQHVR	-126_52612	Q9DCT2	1	Mouse_09-2020	null	[MS,MS:1001208,SEQUEST,]	5.0e-2	10-UNIMOD:4,32-UNIMOD:213	ms_run[1]:scan=11637	3476.4	4	4128.98208	1033.00012	0	E	1	35
PSM	KDGVDFGKWR	-126_24135	Q91Y97	1	Mouse_09-2020	null	[MS,MS:1001208,SEQUEST,]	2.0e-3	1-UNIMOD:213	ms_run[1]:scan=6152	1945.2	3	1748.68320	583.56583	K	V	140	150
PSM	MTLVENTATLTVLKVAK	-126_27322	E9Q8K5	1	Mouse_09-2020	null	[MS,MS:1001208,SEQUEST,]	2.6e-2	1-UNIMOD:35,5-UNIMOD:213,14-UNIMOD:213	ms_run[1]:scan=6778	2120.4	4	2930.18154	733.29878	K	D	7254	7271
PSM	KAHLGTALKANPFGGASHAK	-126_16329	P62267	1	Mouse_09-2020	null	[MS,MS:1001208,SEQUEST,]	3.2e-2	9-UNIMOD:213	ms_run[1]:scan=4641	1523.4	4	2517.14419	630.04135	K	I	29	49
PSM	NTFQEEGSGMKDVPAWLKSLR	-126_16048	Q8CBY1	1	Mouse_09-2020	null	[MS,MS:1001208,SEQUEST,]	4.6e-2	19-UNIMOD:213	ms_run[1]:scan=4593	1510.0	4	2934.25771	734.31869	R	H	316	337
PSM	VISTTKAPAAIGPYSQAVQVDR	-126_37995	P52760	1	Mouse_09-2020	null	[MS,MS:1001208,SEQUEST,]	2.6e-4	5-UNIMOD:213	ms_run[1]:scan=8775	2677.2	3	2813.29300	938.43508	K	I	8	30
PSM	VISTTKAPAAIGPYSQAVQVDR	-126_37997	P52760	1	Mouse_09-2020	null	[MS,MS:1001208,SEQUEST,]	2.6e-4	3-UNIMOD:213	ms_run[1]:scan=8775	2677.2	3	2813.29300	938.43508	K	I	8	30
PSM	VISTTKAPAAIGPYSQAVQVDR	-126_37996	P52760	1	Mouse_09-2020	null	[MS,MS:1001208,SEQUEST,]	2.6e-4	4-UNIMOD:213	ms_run[1]:scan=8775	2677.2	3	2813.29300	938.43508	K	I	8	30
PSM	QATKDAGTIAGLNVMR	-126_26679	P20029	1	Mouse_09-2020	null	[MS,MS:1001208,SEQUEST,]	2.6e-4	15-UNIMOD:35,5-UNIMOD:213	ms_run[1]:scan=6640	2082.0	3	2202.92704	734.97986	R	I	183	199
PSM	AGGLATTGDKDILDIVPTEIHQK	-126_48876	Q9QXD6	1	Mouse_09-2020	null	[MS,MS:1001208,SEQUEST,]	2.6e-4	10-UNIMOD:213	ms_run[1]:scan=10880	3264.8	4	2933.33413	734.08869	K	P	292	315
PSM	AGGLATTGDKDILDIVPTEIHQK	-126_48877	Q9QXD6	1	Mouse_09-2020	null	[MS,MS:1001208,SEQUEST,]	2.6e-4	9-UNIMOD:213	ms_run[1]:scan=10880	3264.8	4	2933.33413	734.08869	K	P	292	315
PSM	GGAKRVIISAPSADAPMFVMGVNHEK	-126_29304	A0A1D5RLD8	1	Mouse_09-2020	null	[MS,MS:1001208,SEQUEST,]	2.2e-2	17-UNIMOD:35,20-UNIMOD:35,5-UNIMOD:213	ms_run[1]:scan=7165	2228.3	4	3255.44008	814.61455	K	D	112	138
PSM	KVPAGPKTLKK	-126_1156	P14148	1	Mouse_09-2020	null	[MS,MS:1001208,SEQUEST,]	4.4e-2	8-UNIMOD:213	ms_run[1]:scan=1417	584.3	3	1707.82505	569.94587	K	V	21	32
PSM	DGTVTAGNASGVSDGAGAVIIASEDAVKKHNFTPLAR	-126_52785	Q8BWT1	1	Mouse_09-2020	null	[MS,MS:1001208,SEQUEST,]	4.4e-4	30-UNIMOD:213	ms_run[1]:scan=11668	3485.0	4	4137.89321	1035.22832	K	V	242	279
PSM	LVADFMAKKFPLDPLITHVLPFEK	-126_57081	P00329	1	Mouse_09-2020	null	[MS,MS:1001208,SEQUEST,]	8.4e-3	6-UNIMOD:35,4-UNIMOD:213	ms_run[1]:scan=12499	3718.1	4	3326.60488	832.40476	K	N	332	356
PSM	KLILGGLEKPEK	-126_24366	O08601	1	Mouse_09-2020	null	[MS,MS:1001208,SEQUEST,]	2.7e-3	1-UNIMOD:213	ms_run[1]:scan=6195	1957.7	3	1865.88242	622.63184	K	E	455	467
PSM	FMGKGVSQAVEHINK	-126_18987	P17182	1	Mouse_09-2020	null	[MS,MS:1001208,SEQUEST,]	1.0e-3	2-UNIMOD:35,4-UNIMOD:213	ms_run[1]:scan=5153	1666.3	3	2201.90952	734.64107	R	I	57	72
PSM	DSKSTWVILHHK	-126_18156	G5E850	1	Mouse_09-2020	null	[MS,MS:1001208,SEQUEST,]	2.6e-4	3-UNIMOD:213	ms_run[1]:scan=4991	1621.1	3	1991.84122	664.61860	K	Y	22	34
PSM	AVWAKGIR	-126_19938	P62900	1	Mouse_09-2020	null	[MS,MS:1001208,SEQUEST,]	8.4e-3	5-UNIMOD:213	ms_run[1]:scan=5331	1716.0	3	1441.60288	481.20569	K	V	71	79
PSM	QATVGDVNTDRPGLLDLKGKAK	-126_25432	P31786	1	Mouse_09-2020	null	[MS,MS:1001208,SEQUEST,]	2.5e-2	20-UNIMOD:213	ms_run[1]:scan=6403	2016.0	3	2837.33109	946.44587	K	D	34	56
PSM	QATVGDVNTDRPGLLDLKGKAK	-126_25431	P31786	1	Mouse_09-2020	null	[MS,MS:1001208,SEQUEST,]	3.1e-2	22-UNIMOD:213	ms_run[1]:scan=6403	2016.0	3	2837.33109	946.44587	K	D	34	56
PSM	QATVGDVNTDRPGLLDLKGKAK	-126_25430	P31786	1	Mouse_09-2020	null	[MS,MS:1001208,SEQUEST,]	2.5e-2	18-UNIMOD:213	ms_run[1]:scan=6403	2016.0	3	2837.33109	946.44587	K	D	34	56
PSM	LDQGGAPLAGTNKETTIQGLDGLSER	-126_44815	Q91Y97	1	Mouse_09-2020	null	[MS,MS:1001208,SEQUEST,]	2.6e-4	13-UNIMOD:213	ms_run[1]:scan=10082	3042.5	3	3182.40854	1061.47281	K	A	109	135
PSM	LDQGGAPLAGTNKETTIQGLDGLSER	-126_44813	Q91Y97	1	Mouse_09-2020	null	[MS,MS:1001208,SEQUEST,]	2.6e-4	14-UNIMOD:213	ms_run[1]:scan=10082	3042.5	3	3182.40854	1061.47281	K	A	109	135
PSM	LDQGGAPLAGTNKETTIQGLDGLSER	-126_44814	Q91Y97	1	Mouse_09-2020	null	[MS,MS:1001208,SEQUEST,]	2.6e-4	11-UNIMOD:213	ms_run[1]:scan=10082	3042.5	3	3182.40854	1061.47281	K	A	109	135
PSM	ALLAGKDSETGENIR	-126_22083	P38647	1	Mouse_09-2020	null	[MS,MS:1001208,SEQUEST,]	1.3e-3	6-UNIMOD:213	ms_run[1]:scan=5762	1836.3	3	2114.88059	705.63123	R	A	620	635
PSM	VGIPVVAVESDPKQLDTAKK	-126_33809	Q9DBM2	1	Mouse_09-2020	null	[MS,MS:1001208,SEQUEST,]	3.8e-2	17-UNIMOD:213	ms_run[1]:scan=8007	2463.2	3	2635.24820	879.08539	R	I	317	337
PSM	VGIPVVAVESDPKQLDTAKK	-126_33810	Q9DBM2	1	Mouse_09-2020	null	[MS,MS:1001208,SEQUEST,]	2.7e-2	20-UNIMOD:213	ms_run[1]:scan=8007	2463.2	3	2635.24820	879.08539	R	I	317	337
PSM	VGIPVVAVESDPKQLDTAKK	-126_33811	Q9DBM2	1	Mouse_09-2020	null	[MS,MS:1001208,SEQUEST,]	3.8e-2	19-UNIMOD:213	ms_run[1]:scan=8007	2463.2	3	2635.24820	879.08539	R	I	317	337
PSM	VGIPVVAVESDPKQLDTAKK	-126_33812	Q9DBM2	1	Mouse_09-2020	null	[MS,MS:1001208,SEQUEST,]	3.6e-2	13-UNIMOD:213	ms_run[1]:scan=8007	2463.2	3	2635.24820	879.08539	R	I	317	337
PSM	VGIPVVAVESDPKQLDTAKK	-126_33813	Q9DBM2	1	Mouse_09-2020	null	[MS,MS:1001208,SEQUEST,]	3.6e-2	16-UNIMOD:213	ms_run[1]:scan=8007	2463.2	3	2635.24820	879.08539	R	I	317	337
PSM	RPFTQNLGLEELGIELDPKGRIPVNNR	-126_51708	O08749	1	Mouse_09-2020	null	[MS,MS:1001208,SEQUEST,]	1.0e-2	27-UNIMOD:213	ms_run[1]:scan=11458	3426.3	4	3616.73183	904.93818	R	Q	316	343
PSM	HQGVMVGMGQKDSYVGDEAQSK	-126_12538	P60710	0	Mouse_09-2020	null	[MS,MS:1001208,SEQUEST,]	4.4e-4	5-UNIMOD:35,8-UNIMOD:35,11-UNIMOD:213	ms_run[1]:scan=3908	1318.5	3	2924.13279	975.38032	R	G	40	62
PSM	HQGVMVGMGQKDSYVGDEAQSK	-126_12538	P68134	0	Mouse_09-2020	null	[MS,MS:1001208,SEQUEST,]	4.4e-4	5-UNIMOD:35,8-UNIMOD:35,11-UNIMOD:213	ms_run[1]:scan=3908	1318.5	3	2924.13279	975.38032	R	G	42	64
PSM	HQGVMVGMGQKDSYVGDEAQSK	-126_12537	P60710	0	Mouse_09-2020	null	[MS,MS:1001208,SEQUEST,]	4.4e-4	5-UNIMOD:35,8-UNIMOD:35,12-UNIMOD:213	ms_run[1]:scan=3908	1318.5	3	2924.13279	975.38032	R	G	40	62
PSM	HQGVMVGMGQKDSYVGDEAQSK	-126_12537	P68134	0	Mouse_09-2020	null	[MS,MS:1001208,SEQUEST,]	4.4e-4	5-UNIMOD:35,8-UNIMOD:35,12-UNIMOD:213	ms_run[1]:scan=3908	1318.5	3	2924.13279	975.38032	R	G	42	64
PSM	KKMMEIMTR	-126_22938	P97351	1	Mouse_09-2020	null	[MS,MS:1001208,SEQUEST,]	3.1e-2	3-UNIMOD:35,4-UNIMOD:35,7-UNIMOD:35,2-UNIMOD:213	ms_run[1]:scan=5933	1884.0	3	1756.65030	586.22169	R	V	166	175
PSM	GTEFLAAPSSYYKLLRENLK	-126_55818	P49429	1	Mouse_09-2020	null	[MS,MS:1001208,SEQUEST,]	6.5e-3	13-UNIMOD:213	ms_run[1]:scan=12247	3647.7	3	2841.29184	947.76806	R	A	285	305
PSM	TIAQDYGVLKADEGISFR	-126_50071	P35700	1	Mouse_09-2020	null	[MS,MS:1001208,SEQUEST,]	3.3e-3	6-UNIMOD:213	ms_run[1]:scan=11125	3333.1	3	2524.08689	842.03128	R	L	111	129
PSM	IAKEEIFGPVQQIMK	-126_38820	O35945	0	Mouse_09-2020	null	[MS,MS:1001208,SEQUEST,]	2.6e-4	14-UNIMOD:35,5-UNIMOD:213	ms_run[1]:scan=8945	2725.4	3	2288.00699	763.34051	R	K	396	411
PSM	IAKEEIFGPVQQIMK	-126_38820	P24549	0	Mouse_09-2020	null	[MS,MS:1001208,SEQUEST,]	2.6e-4	14-UNIMOD:35,5-UNIMOD:213	ms_run[1]:scan=8945	2725.4	3	2288.00699	763.34051	R	K	396	411
PSM	AILNYIASKYNLYGK	-126_55669	P30115	1	Mouse_09-2020	null	[MS,MS:1001208,SEQUEST,]	5.8e-3	8-UNIMOD:213	ms_run[1]:scan=12220	3640.2	3	2272.01163	758.00775	K	M	70	85
PSM	KKGNIYSLNEGYAK	-126_16987	Q9QXD6	1	Mouse_09-2020	null	[MS,MS:1001208,SEQUEST,]	1.2e-3	1-UNIMOD:213	ms_run[1]:scan=4770	1559.5	3	2125.90024	709.30457	K	F	205	219
PSM	KKGNIYSLNEGYAK	-126_16986	Q9QXD6	1	Mouse_09-2020	null	[MS,MS:1001208,SEQUEST,]	1.3e-3	2-UNIMOD:213	ms_run[1]:scan=4770	1559.5	3	2125.90024	709.30457	K	F	205	219
PSM	TIAQDYGVLKADEGISFR	-126_50072	P35700	1	Mouse_09-2020	null	[MS,MS:1001208,SEQUEST,]	1.8e-3	10-UNIMOD:213	ms_run[1]:scan=11125	3333.1	3	2524.08689	842.03128	R	L	111	129
PSM	AGVKINPKNYTDNELEK	-126_23620	P26443	1	Mouse_09-2020	null	[MS,MS:1001208,SEQUEST,]	4.7e-3	10-UNIMOD:213	ms_run[1]:scan=6061	1919.8	3	2474.06705	825.35940	K	T	184	201
PSM	AGVKINPKNYTDNELEK	-126_23617	P26443	1	Mouse_09-2020	null	[MS,MS:1001208,SEQUEST,]	4.7e-3	11-UNIMOD:213	ms_run[1]:scan=6061	1919.8	3	2474.06705	825.35940	K	T	184	201
PSM	AGVKINPKNYTDNELEK	-126_23618	P26443	1	Mouse_09-2020	null	[MS,MS:1001208,SEQUEST,]	4.7e-3	12-UNIMOD:213	ms_run[1]:scan=6061	1919.8	3	2474.06705	825.35940	K	T	184	201
PSM	AGVKINPKNYTDNELEK	-126_23619	P26443	1	Mouse_09-2020	null	[MS,MS:1001208,SEQUEST,]	4.7e-3	8-UNIMOD:213	ms_run[1]:scan=6061	1919.8	3	2474.06705	825.35940	K	T	184	201
PSM	GDNQSPIELHTKDIK	-126_20416	P16015	1	Mouse_09-2020	null	[MS,MS:1001208,SEQUEST,]	7.2e-3	10-UNIMOD:213	ms_run[1]:scan=5429	1743.3	3	2235.93583	745.98215	K	D	25	40
PSM	GDNQSPIELHTKDIK	-126_20417	P16015	1	Mouse_09-2020	null	[MS,MS:1001208,SEQUEST,]	7.2e-3	11-UNIMOD:213	ms_run[1]:scan=5429	1743.3	3	2235.93583	745.98215	K	D	25	40
PSM	LSYNTASNKTR	-126_6762	Q9D1R9	1	Mouse_09-2020	null	[MS,MS:1001208,SEQUEST,]	3.0e-2	7-UNIMOD:213	ms_run[1]:scan=2824	1014.5	3	1795.70469	599.23978	R	S	11	22
PSM	LSYNTASNKTR	-126_6761	Q9D1R9	1	Mouse_09-2020	null	[MS,MS:1001208,SEQUEST,]	2.9e-2	9-UNIMOD:213	ms_run[1]:scan=2824	1014.5	3	1795.70469	599.23978	R	S	11	22
PSM	AAKVLEQLTGQTPVFSK	-126_47186	Q9CXW4	1	Mouse_09-2020	null	[MS,MS:1001208,SEQUEST,]	2.6e-4	6-UNIMOD:213	ms_run[1]:scan=10534	3168.4	3	2358.07871	786.69746	R	R	36	53
PSM	QATKDAGTIAGLNVMR	-126_26677	P20029	1	Mouse_09-2020	null	[MS,MS:1001208,SEQUEST,]	2.6e-4	15-UNIMOD:35,4-UNIMOD:213	ms_run[1]:scan=6640	2082.0	3	2202.92704	734.97986	R	I	183	199
PSM	QATKDAGTIAGLNVMR	-126_26678	P20029	1	Mouse_09-2020	null	[MS,MS:1001208,SEQUEST,]	2.6e-4	15-UNIMOD:35,3-UNIMOD:213	ms_run[1]:scan=6640	2082.0	3	2202.92704	734.97986	R	I	183	199
PSM	KYSQFINFPIYVWSSK	-126_59941	P08113	1	Mouse_09-2020	null	[MS,MS:1001208,SEQUEST,]	3.0e-2	2-UNIMOD:213	ms_run[1]:scan=13095	3885.8	3	2548.10190	850.03771	R	E	270	286
PSM	DGTVTAGNASGVSDGAGAVIIASEDAVKKHNFTPLAR	-126_52783	Q8BWT1	1	Mouse_09-2020	null	[MS,MS:1001208,SEQUEST,]	4.4e-4	33-UNIMOD:213	ms_run[1]:scan=11668	3485.0	4	4137.89321	1035.22832	K	V	242	279
PSM	EENVKTVLMNPNIASVQTNEVGLK	-126_46635	Q8C196	1	Mouse_09-2020	null	[MS,MS:1001208,SEQUEST,]	2.6e-4	9-UNIMOD:35,1-UNIMOD:213	ms_run[1]:scan=10426	3138.3	3	3184.43406	1062.14716	K	A	454	478
PSM	EENVKTVLMNPNIASVQTNEVGLK	-126_46636	Q8C196	1	Mouse_09-2020	null	[MS,MS:1001208,SEQUEST,]	2.6e-4	9-UNIMOD:35,2-UNIMOD:213	ms_run[1]:scan=10426	3138.3	3	3184.43406	1062.14716	K	A	454	478
PSM	EENVKTVLMNPNIASVQTNEVGLK	-126_46634	Q8C196	1	Mouse_09-2020	null	[MS,MS:1001208,SEQUEST,]	2.6e-4	9-UNIMOD:35,5-UNIMOD:213	ms_run[1]:scan=10426	3138.3	3	3184.43406	1062.14716	K	A	454	478
PSM	ITSVAKALGVNTVGAQTLK	-126_44590	Q8VBT2	1	Mouse_09-2020	null	[MS,MS:1001208,SEQUEST,]	3.1e-2	6-UNIMOD:213	ms_run[1]:scan=10037	3029.9	3	2412.15836	804.72390	K	F	216	235
PSM	LKTSVPFLGR	-126_39863	Q99LB7	1	Mouse_09-2020	null	[MS,MS:1001208,SEQUEST,]	2.6e-4	2-UNIMOD:213	ms_run[1]:scan=9146	2781.7	3	1658.73410	553.58282	K	A	802	812
PSM	LLEPGSLGGIPSPAKSEEQK	-126_60057	E9PXB9	1	Mouse_09-2020	null	[MS,MS:1001208,SEQUEST,]	7.2e-3	15-UNIMOD:213	ms_run[1]:scan=13124	3894.4	3	2578.14658	860.05397	R	I	41	61
PSM	LLEPGSLGGIPSPAKSEEQK	-126_60058	E9PXB9	1	Mouse_09-2020	null	[MS,MS:1001208,SEQUEST,]	7.2e-3	16-UNIMOD:213	ms_run[1]:scan=13124	3894.4	3	2578.14658	860.05397	R	I	41	61
PSM	LLEPGSLGGIPSPAKSEEQK	-126_60059	E9PXB9	1	Mouse_09-2020	null	[MS,MS:1001208,SEQUEST,]	7.2e-3	17-UNIMOD:213	ms_run[1]:scan=13124	3894.4	3	2578.14658	860.05397	R	I	41	61
PSM	FNGTVKAENGK	-126_5284	A0A1D5RLD8	1	Mouse_09-2020	null	[MS,MS:1001208,SEQUEST,]	6.5e-3	4-UNIMOD:213	ms_run[1]:scan=2507	923.1	3	1705.66239	569.22548	K	V	54	65
PSM	FKGRNDLMEYAKQHGIPIPVTPK	-126_34603	P16460	1	Mouse_09-2020	null	[MS,MS:1001208,SEQUEST,]	6.5e-3	8-UNIMOD:35,12-UNIMOD:213	ms_run[1]:scan=8154	2504.2	4	3196.46865	799.87262	R	P	154	177
PSM	ATAEEISSKTGNK	-126_4830	Q9CQ62	1	Mouse_09-2020	null	[MS,MS:1001208,SEQUEST,]	1.7e-2	10-UNIMOD:213	ms_run[1]:scan=2362	876.3	3	1876.73838	626.25024	K	H	98	111
PSM	ILQEKLDQPVSAPPSPRDISMEIDSPENMMR	-126_43929	D3YZP9	1	Mouse_09-2020	null	[MS,MS:1001208,SEQUEST,]	1.9e-2	21-UNIMOD:35,29-UNIMOD:35,5-UNIMOD:213	ms_run[1]:scan=9917	2996.4	4	4096.77309	1024.94893	R	I	223	254
PSM	KTGEGFYKYK	-126_9499	Q61425	1	Mouse_09-2020	null	[MS,MS:1001208,SEQUEST,]	3.3e-2	10-UNIMOD:213	ms_run[1]:scan=3343	1159.4	3	1761.69229	587.90222	K	0	305	315
PSM	SLEIIGAPFSKGQPR	-126_42796	Q61176	1	Mouse_09-2020	null	[MS,MS:1001208,SEQUEST,]	3.2e-2	11-UNIMOD:213	ms_run[1]:scan=9702	2936.5	2	2140.94536	1070.97685	K	G	7	22
PSM	EENVKTVLMNPNIASVQTNEVGLK	-126_46637	Q8C196	1	Mouse_09-2020	null	[MS,MS:1001208,SEQUEST,]	2.6e-4	9-UNIMOD:35,6-UNIMOD:213	ms_run[1]:scan=10426	3138.3	3	3184.43406	1062.14716	K	A	454	478
PSM	KNNIPFQMHTVELRK	-126_18000	Q64471	1	Mouse_09-2020	null	[MS,MS:1001208,SEQUEST,]	4.4e-4	8-UNIMOD:35,1-UNIMOD:213	ms_run[1]:scan=4962	1613.0	4	2412.05874	603.76964	K	E	23	38
PSM	VTNIKDGTTR	-126_3322	P16460	1	Mouse_09-2020	null	[MS,MS:1001208,SEQUEST,]	1.3e-3	5-UNIMOD:213	ms_run[1]:scan=1948	744.7	3	1645.66385	549.22548	K	T	235	245
PSM	ARMPRMPRPDSGNLASR	-126_60464	Q9ES82	1	Mouse_09-2020	null	[MS,MS:1001208,SEQUEST,]	1.0e-2	3-UNIMOD:35,6-UNIMOD:35,11-UNIMOD:213	ms_run[1]:scan=13221	3922.2	3	2485.02463	829.01357	R	P	326	343
PSM	KLGEMWNNTAADDKQPYEKK	-126_15062	P63158	1	Mouse_09-2020	null	[MS,MS:1001208,SEQUEST,]	6.3e-4	5-UNIMOD:35,1-UNIMOD:213	ms_run[1]:scan=4395	1454.7	4	2923.20180	731.55559	K	A	128	148
PSM	RYIFSVVENLQR	-126_50165	A0A0U1RNV0	1	Mouse_09-2020	null	[MS,MS:1001208,SEQUEST,]	1.2e-2	2-UNIMOD:213	ms_run[1]:scan=11142	3337.9	3	2064.89847	688.96952	R	C	81	93
PSM	MHRDATDSSGARRGPTSAADACR	-126_9381	E9Q1K0	1	Mouse_09-2020	null	[MS,MS:1001208,SEQUEST,]	4.8e-2	1-UNIMOD:1,22-UNIMOD:4,3-UNIMOD:213	ms_run[1]:scan=3319	1152.7	4	3029.18252	758.04984	0	A	1	24
PSM	KMHFAATLIQSHFRGHR	-126_30903	Q8CJ27	1	Mouse_09-2020	null	[MS,MS:1001208,SEQUEST,]	3.4e-2	7-UNIMOD:213	ms_run[1]:scan=7472	2314.0	4	2578.14150	645.28853	R	Q	2156	2173
PSM	TGLLSGLDIMEVNPTLGKTAEEVK	-126_55838	Q61176	1	Mouse_09-2020	null	[MS,MS:1001208,SEQUEST,]	4.4e-4	10-UNIMOD:35,18-UNIMOD:213	ms_run[1]:scan=12251	3648.8	3	3072.38706	1024.80099	K	T	267	291
PSM	DGTVTAGNASGVSDGAGAVIIASEDAVKKHNFTPLAR	-126_52782	Q8BWT1	1	Mouse_09-2020	null	[MS,MS:1001208,SEQUEST,]	4.4e-4	37-UNIMOD:213	ms_run[1]:scan=11668	3485.0	4	4137.89321	1035.22832	K	V	242	279
PSM	GLEKNLGIGK	-126_10968	P08249	1	Mouse_09-2020	null	[MS,MS:1001208,SEQUEST,]	3.3e-2	4-UNIMOD:213	ms_run[1]:scan=3613	1234.9	3	1569.66977	523.89518	K	T	298	308
PSM	GTEFLAAPSSYYKLLRENLK	-126_55822	P49429	1	Mouse_09-2020	null	[MS,MS:1001208,SEQUEST,]	6.5e-3	11-UNIMOD:213	ms_run[1]:scan=12247	3647.7	3	2841.29184	947.76806	R	A	285	305
PSM	GTEFLAAPSSYYKLLRENLK	-126_55821	P49429	1	Mouse_09-2020	null	[MS,MS:1001208,SEQUEST,]	6.5e-3	12-UNIMOD:213	ms_run[1]:scan=12247	3647.7	3	2841.29184	947.76806	R	A	285	305
PSM	GTEFLAAPSSYYKLLRENLK	-126_55817	P49429	1	Mouse_09-2020	null	[MS,MS:1001208,SEQUEST,]	6.5e-3	10-UNIMOD:213	ms_run[1]:scan=12247	3647.7	3	2841.29184	947.76806	R	A	285	305
PSM	GTEFLAAPSSYYKLLRENLK	-126_55816	P49429	1	Mouse_09-2020	null	[MS,MS:1001208,SEQUEST,]	6.5e-3	9-UNIMOD:213	ms_run[1]:scan=12247	3647.7	3	2841.29184	947.76806	R	A	285	305
PSM	GDNQSPIELHTKDIKHDPSLQPWSASYDPGSAK	-126_36362	P16015	1	Mouse_09-2020	null	[MS,MS:1001208,SEQUEST,]	1.3e-3	2-UNIMOD:213	ms_run[1]:scan=8476	2593.9	4	4159.81460	1040.70722	K	I	25	58
PSM	HIYIDKNTK	-126_5052	Q9WUM5	1	Mouse_09-2020	null	[MS,MS:1001208,SEQUEST,]	2.9e-2	3-UNIMOD:213	ms_run[1]:scan=2426	896.3	3	1672.67649	558.23045	K	I	49	58
PSM	VYKQSDLDTLAK	-126_24922	P11725	1	Mouse_09-2020	null	[MS,MS:1001208,SEQUEST,]	4.4e-4	3-UNIMOD:213	ms_run[1]:scan=6301	1987.5	3	1921.79917	641.27086	R	A	142	154
PSM	KYSQFINFPIYVWSSK	-126_59939	P08113	1	Mouse_09-2020	null	[MS,MS:1001208,SEQUEST,]	3.2e-2	3-UNIMOD:213	ms_run[1]:scan=13095	3885.8	3	2548.10190	850.03771	R	E	270	286
PSM	ATAEEISSKTGNK	-126_4825	Q9CQ62	1	Mouse_09-2020	null	[MS,MS:1001208,SEQUEST,]	7.1e-3	9-UNIMOD:213	ms_run[1]:scan=2362	876.3	3	1876.73838	626.25024	K	H	98	111
PSM	ATAEEISSKTGNK	-126_4826	Q9CQ62	1	Mouse_09-2020	null	[MS,MS:1001208,SEQUEST,]	7.1e-3	8-UNIMOD:213	ms_run[1]:scan=2362	876.3	3	1876.73838	626.25024	K	H	98	111
PSM	KYSQFINFPIYVWSSK	-126_59940	P08113	1	Mouse_09-2020	null	[MS,MS:1001208,SEQUEST,]	3.2e-2	1-UNIMOD:213	ms_run[1]:scan=13095	3885.8	3	2548.10190	850.03771	R	E	270	286
PSM	LGLKSLVSK	-126_32321	P43274	1	Mouse_09-2020	null	[MS,MS:1001208,SEQUEST,]	1.4e-2	4-UNIMOD:213	ms_run[1]:scan=7727	2385.0	3	1485.67554	495.89652	K	T	82	91
PSM	ALVSTKWLAESIR	-126_52743	P52196	1	Mouse_09-2020	null	[MS,MS:1001208,SEQUEST,]	3.1e-2	5-UNIMOD:213	ms_run[1]:scan=11661	3483.1	2	2014.90520	1007.95539	R	G	9	22
PSM	ALVSTKWLAESIR	-126_52742	P52196	1	Mouse_09-2020	null	[MS,MS:1001208,SEQUEST,]	3.1e-2	6-UNIMOD:213	ms_run[1]:scan=11661	3483.1	2	2014.90520	1007.95539	R	G	9	22
PSM	ALVSTKWLAESIR	-126_52744	P52196	1	Mouse_09-2020	null	[MS,MS:1001208,SEQUEST,]	3.1e-2	4-UNIMOD:213	ms_run[1]:scan=11661	3483.1	2	2014.90520	1007.95539	R	G	9	22
PSM	FAMKEMGTPDVR	-126_12372	P62900	1	Mouse_09-2020	null	[MS,MS:1001208,SEQUEST,]	2.7e-3	3-UNIMOD:35,6-UNIMOD:35,4-UNIMOD:213	ms_run[1]:scan=3873	1308.7	3	1954.71238	652.24192	K	D	52	64
PSM	DVKVFGK	-126_19616	Q8C196	1	Mouse_09-2020	null	[MS,MS:1001208,SEQUEST,]	1.3e-2	3-UNIMOD:213	ms_run[1]:scan=5273	1699.8	2	1333.52336	667.26490	K	N	208	215
PSM	VLKAQAQSQK	-126_2030	Q9D1R9	1	Mouse_09-2020	null	[MS,MS:1001208,SEQUEST,]	6.3e-4	3-UNIMOD:213	ms_run[1]:scan=1607	639.9	3	1641.70420	547.90597	K	K	106	116
PSM	QKLQELQGR	-126_11552	Q00623	1	Mouse_09-2020	null	[MS,MS:1001208,SEQUEST,]	2.6e-4	2-UNIMOD:213	ms_run[1]:scan=3722	1265.5	3	1640.68338	547.56583	R	S	155	164
PSM	VISTTKAPAAIGPYSQAVQVDR	-126_37994	P52760	1	Mouse_09-2020	null	[MS,MS:1001208,SEQUEST,]	2.6e-4	6-UNIMOD:213	ms_run[1]:scan=8775	2677.2	3	2813.29300	938.43508	K	I	8	30
PSM	TWKGAIFGGFK	-126_46650	P00329	1	Mouse_09-2020	null	[MS,MS:1001208,SEQUEST,]	1.0e-2	3-UNIMOD:213	ms_run[1]:scan=10428	3138.9	3	1752.71958	584.91094	R	K	314	325
PSM	RYIFSVVENLQR	-126_50166	A0A0U1RNV0	1	Mouse_09-2020	null	[MS,MS:1001208,SEQUEST,]	1.4e-2	1-UNIMOD:213	ms_run[1]:scan=11142	3337.9	3	2064.89847	688.96952	R	C	81	93
PSM	KFSGVYLEKEVVEK	-126_30266	P40936	1	Mouse_09-2020	null	[MS,MS:1001208,SEQUEST,]	1.0e-3	1-UNIMOD:213	ms_run[1]:scan=7356	2281.6	3	2195.96885	732.66024	K	I	211	225
PSM	GDNQSPIELHTKDIKHDPSLQPWSASYDPGSAK	-126_36356	P16015	1	Mouse_09-2020	null	[MS,MS:1001208,SEQUEST,]	4.4e-4	11-UNIMOD:213	ms_run[1]:scan=8476	2593.9	4	4159.81460	1040.70722	K	I	25	58
PSM	GDNQSPIELHTKDIKHDPSLQPWSASYDPGSAK	-126_36360	P16015	1	Mouse_09-2020	null	[MS,MS:1001208,SEQUEST,]	4.4e-4	10-UNIMOD:213	ms_run[1]:scan=8476	2593.9	4	4159.81460	1040.70722	K	I	25	58
PSM	GDNQSPIELHTKDIKHDPSLQPWSASYDPGSAK	-126_36361	P16015	1	Mouse_09-2020	null	[MS,MS:1001208,SEQUEST,]	1.3e-3	5-UNIMOD:213	ms_run[1]:scan=8476	2593.9	4	4159.81460	1040.70722	K	I	25	58
PSM	GDSGPSGAAGPPGKKGPPGEDGSK	-126_22954	Q9JLI2	1	Mouse_09-2020	null	[MS,MS:1001208,SEQUEST,]	3.2e-2	2-UNIMOD:213	ms_run[1]:scan=5935	1884.6	4	2648.06655	662.77200	K	N	1231	1255
PSM	SKGLAPDLPEDLYHLIK	-126_55655	Q921R2	1	Mouse_09-2020	null	[MS,MS:1001208,SEQUEST,]	9.3e-3	1-UNIMOD:213	ms_run[1]:scan=12217	3639.3	3	2450.10917	817.37287	K	A	77	94
PSM	GDNQSPIELHTKDIKHDPSLQPWSASYDPGSAK	-126_36357	P16015	1	Mouse_09-2020	null	[MS,MS:1001208,SEQUEST,]	6.3e-4	8-UNIMOD:213	ms_run[1]:scan=8476	2593.9	4	4159.81460	1040.70722	K	I	25	58
PSM	LKTVFQKENGTITAANASTLNDGAAALVLMTAEAAQR	-126_56278	Q8QZT1	1	Mouse_09-2020	null	[MS,MS:1001208,SEQUEST,]	1.2e-2	30-UNIMOD:35,3-UNIMOD:213	ms_run[1]:scan=12338	3673.1	4	4347.03237	1087.51455	K	N	264	301
PSM	KGVEPSPSPIKPGDIKR	-126_30306	P70362	1	Mouse_09-2020	null	[MS,MS:1001208,SEQUEST,]	4.6e-2	14-UNIMOD:213	ms_run[1]:scan=7366	2284.4	3	2346.08896	782.70121	K	I	240	257
PSM	KGVEPSPSPIKPGDIKR	-126_30305	P70362	1	Mouse_09-2020	null	[MS,MS:1001208,SEQUEST,]	4.6e-2	16-UNIMOD:213	ms_run[1]:scan=7366	2284.4	3	2346.08896	782.70121	K	I	240	257
PSM	KLSVSQVVHK	-126_14286	A0A0R4J0I1	1	Mouse_09-2020	null	[MS,MS:1001208,SEQUEST,]	2.3e-2	3-UNIMOD:213	ms_run[1]:scan=4237	1410.6	3	1665.73972	555.91809	K	V	351	361
PSM	YFHSRDYKNPVEFTGK	-126_22648	P97872	1	Mouse_09-2020	null	[MS,MS:1001208,SEQUEST,]	9.3e-3	8-UNIMOD:213	ms_run[1]:scan=5871	1866.8	4	2529.02749	633.01226	K	V	171	187
PSM	AMKGLGTDEDSILNLLTSR	-126_59039	P48036	1	Mouse_09-2020	null	[MS,MS:1001208,SEQUEST,]	2.5e-3	2-UNIMOD:35,10-UNIMOD:213	ms_run[1]:scan=12901	3830.5	3	2591.11246	864.37472	K	N	25	44
PSM	AMKGLGTDEDSILNLLTSR	-126_59041	P48036	1	Mouse_09-2020	null	[MS,MS:1001208,SEQUEST,]	2.5e-3	2-UNIMOD:35,9-UNIMOD:213	ms_run[1]:scan=12901	3830.5	3	2591.11246	864.37472	K	N	25	44
PSM	AMKGLGTDEDSILNLLTSR	-126_59040	P48036	1	Mouse_09-2020	null	[MS,MS:1001208,SEQUEST,]	2.5e-3	2-UNIMOD:35,11-UNIMOD:213	ms_run[1]:scan=12901	3830.5	3	2591.11246	864.37472	K	N	25	44
PSM	AKVFEHIGK	-126_9991	P24270	1	Mouse_09-2020	null	[MS,MS:1001208,SEQUEST,]	6.3e-4	2-UNIMOD:213	ms_run[1]:scan=3443	1187.3	3	1569.64981	523.88813	K	T	97	106
PSM	QIAANMRGIGMMPNDIPEWKKHAFGGNKASYGK	-126_38019	A2A4N9	1	Mouse_09-2020	null	[MS,MS:1001208,SEQUEST,]	1.8e-2	11-UNIMOD:35,20-UNIMOD:213	ms_run[1]:scan=8779	2678.3	5	4174.84876	835.77555	R	T	491	524
PSM	FKTIEEVVGR	-126_33831	P47738	1	Mouse_09-2020	null	[MS,MS:1001208,SEQUEST,]	1.4e-2	2-UNIMOD:213	ms_run[1]:scan=8010	2464.0	3	1718.71946	573.57774	K	N	429	439
PSM	LMFNDFLSSSSDKQNNLYK	-126_50116	P54869	1	Mouse_09-2020	null	[MS,MS:1001208,SEQUEST,]	6.3e-4	2-UNIMOD:35,10-UNIMOD:213	ms_run[1]:scan=11132	3335.1	3	2808.13327	936.71351	R	L	315	334
PSM	LMFNDFLSSSSDKQNNLYK	-126_50118	P54869	1	Mouse_09-2020	null	[MS,MS:1001208,SEQUEST,]	6.3e-4	2-UNIMOD:35,12-UNIMOD:213	ms_run[1]:scan=11132	3335.1	3	2808.13327	936.71351	R	L	315	334
PSM	LMFNDFLSSSSDKQNNLYK	-126_50117	P54869	1	Mouse_09-2020	null	[MS,MS:1001208,SEQUEST,]	6.3e-4	2-UNIMOD:35,11-UNIMOD:213	ms_run[1]:scan=11132	3335.1	3	2808.13327	936.71351	R	L	315	334
PSM	GDNQSPIELHTKDIKHDPSLQPWSASYDPGSAK	-126_36359	P16015	1	Mouse_09-2020	null	[MS,MS:1001208,SEQUEST,]	4.4e-4	16-UNIMOD:213	ms_run[1]:scan=8476	2593.9	4	4159.81460	1040.70722	K	I	25	58
PSM	GDNQSPIELHTKDIKHDPSLQPWSASYDPGSAK	-126_36358	P16015	1	Mouse_09-2020	null	[MS,MS:1001208,SEQUEST,]	4.4e-4	17-UNIMOD:213	ms_run[1]:scan=8476	2593.9	4	4159.81460	1040.70722	K	I	25	58
PSM	GDNQSPIELHTKDIKHDPSLQPWSASYDPGSAK	-126_36355	P16015	1	Mouse_09-2020	null	[MS,MS:1001208,SEQUEST,]	4.4e-4	13-UNIMOD:213	ms_run[1]:scan=8476	2593.9	4	4159.81460	1040.70722	K	I	25	58
PSM	GDNQSPIELHTKDIKHDPSLQPWSASYDPGSAK	-126_36354	P16015	1	Mouse_09-2020	null	[MS,MS:1001208,SEQUEST,]	4.4e-4	12-UNIMOD:213	ms_run[1]:scan=8476	2593.9	4	4159.81460	1040.70722	K	I	25	58
PSM	GDNQSPIELHTKDIKHDPSLQPWSASYDPGSAK	-126_36353	P16015	1	Mouse_09-2020	null	[MS,MS:1001208,SEQUEST,]	4.4e-4	15-UNIMOD:213	ms_run[1]:scan=8476	2593.9	4	4159.81460	1040.70722	K	I	25	58
PSM	IAGNMGLAMKLQNLQLQPGK	-126_41677	P32020	1	Mouse_09-2020	null	[MS,MS:1001208,SEQUEST,]	1.5e-2	5-UNIMOD:35,9-UNIMOD:35,10-UNIMOD:213	ms_run[1]:scan=9487	2876.7	3	2698.22184	900.07584	K	K	525	545
PSM	ATAEEISSKTGNK	-126_4827	Q9CQ62	1	Mouse_09-2020	null	[MS,MS:1001208,SEQUEST,]	7.2e-3	7-UNIMOD:213	ms_run[1]:scan=2362	876.3	3	1876.73838	626.25024	K	H	98	111
PSM	VYKWLPQNDLLGHPK	-126_40230	Q8K169	1	Mouse_09-2020	null	[MS,MS:1001208,SEQUEST,]	1.0e-3	3-UNIMOD:213	ms_run[1]:scan=9212	2800.1	3	2349.04538	783.68701	R	K	354	369
PSM	VYKWLPQNDLLGHPK	-126_40231	Q8K169	1	Mouse_09-2020	null	[MS,MS:1001208,SEQUEST,]	1.0e-3	2-UNIMOD:213	ms_run[1]:scan=9212	2800.1	3	2349.04538	783.68701	R	K	354	369
PSM	HQKVVEIAPATHLDPQLR	-126_26879	G5E8R3	1	Mouse_09-2020	null	[MS,MS:1001208,SEQUEST,]	6.3e-4	6-UNIMOD:213	ms_run[1]:scan=6688	2095.4	3	2593.19785	865.07018	R	R	271	289
PSM	HQKVVEIAPATHLDPQLR	-126_26880	G5E8R3	1	Mouse_09-2020	null	[MS,MS:1001208,SEQUEST,]	6.3e-4	1-UNIMOD:213	ms_run[1]:scan=6688	2095.4	3	2593.19785	865.07018	R	R	271	289
PSM	KSQIFSTASDNQPTVTIK	-126_32770	P20029	1	Mouse_09-2020	null	[MS,MS:1001208,SEQUEST,]	6.3e-4	1-UNIMOD:213	ms_run[1]:scan=7811	2408.5	3	2506.09201	836.03480	K	Y	448	466
PSM	HIDSASMYQNEKEVGLAIR	-126_27088	P70694	1	Mouse_09-2020	null	[MS,MS:1001208,SEQUEST,]	4.5e-3	7-UNIMOD:35,12-UNIMOD:213	ms_run[1]:scan=6730	2107.1	3	2718.13053	906.71374	R	K	48	67
PSM	HIDSASMYQNEKEVGLAIR	-126_27087	P70694	1	Mouse_09-2020	null	[MS,MS:1001208,SEQUEST,]	8.4e-3	7-UNIMOD:35,3-UNIMOD:213	ms_run[1]:scan=6730	2107.1	3	2718.13053	906.71374	R	K	48	67
PSM	VTYQAQQDKVVK	-126_11307	O08601	1	Mouse_09-2020	null	[MS,MS:1001208,SEQUEST,]	1.3e-3	8-UNIMOD:213	ms_run[1]:scan=3673	1251.7	3	1947.82560	649.94649	K	K	176	188
PSM	SYPTLKISENMIPVVAEK	-126_48372	Q8VCT4	1	Mouse_09-2020	null	[MS,MS:1001208,SEQUEST,]	4.4e-4	11-UNIMOD:35,2-UNIMOD:213	ms_run[1]:scan=10773	3235.1	3	2576.14212	859.38456	K	L	383	401
PSM	VADALANAAGHLDDLPGALSALSDLHAHKLRVDPVNFK	-126_55092	Q91VB8	1	Mouse_09-2020	null	[MS,MS:1001208,SEQUEST,]	2.5e-3	31-UNIMOD:213	ms_run[1]:scan=12112	3610.1	5	4473.16022	895.43358	K	L	63	101
PSM	VADALANAAGHLDDLPGALSALSDLHAHKLRVDPVNFK	-126_55095	Q91VB8	1	Mouse_09-2020	null	[MS,MS:1001208,SEQUEST,]	2.5e-3	33-UNIMOD:213	ms_run[1]:scan=12112	3610.1	5	4473.16022	895.43358	K	L	63	101
PSM	SLEIIGAPFSKGQPR	-126_42795	Q61176	1	Mouse_09-2020	null	[MS,MS:1001208,SEQUEST,]	3.6e-2	10-UNIMOD:213	ms_run[1]:scan=9702	2936.5	2	2140.94536	1070.97685	K	G	7	22
PSM	VKLLLQVQHASK	-126_24724	P51881	1	Mouse_09-2020	null	[MS,MS:1001208,SEQUEST,]	4.4e-4	2-UNIMOD:213	ms_run[1]:scan=6258	1975.4	3	1904.90403	635.63922	R	I	32	44
PSM	EATNPPIIQEEKPKKKK	-126_3257	P27773	1	Mouse_09-2020	null	[MS,MS:1001208,SEQUEST,]	6.5e-3	14-UNIMOD:213	ms_run[1]:scan=1928	738.2	4	2519.19472	630.55402	R	A	483	500
PSM	EATNPPIIQEEKPKKKK	-126_3256	P27773	1	Mouse_09-2020	null	[MS,MS:1001208,SEQUEST,]	6.5e-3	15-UNIMOD:213	ms_run[1]:scan=1928	738.2	4	2519.19472	630.55402	R	A	483	500
PSM	EATNPPIIQEEKPKKKK	-126_3254	P27773	1	Mouse_09-2020	null	[MS,MS:1001208,SEQUEST,]	6.5e-3	16-UNIMOD:213	ms_run[1]:scan=1928	738.2	4	2519.19472	630.55402	R	A	483	500
PSM	KISAYMK	-126_3674	G5E8M7	0	Mouse_09-2020	null	[MS,MS:1001208,SEQUEST,]	6.5e-3	6-UNIMOD:35,1-UNIMOD:213	ms_run[1]:scan=2060	780.7	3	1397.52124	466.51179	R	S	207	214
PSM	KISAYMK	-126_3674	P10649	0	Mouse_09-2020	null	[MS,MS:1001208,SEQUEST,]	6.5e-3	6-UNIMOD:35,1-UNIMOD:213	ms_run[1]:scan=2060	780.7	3	1397.52124	466.51179	K	S	193	200
PSM	KISAYMK	-126_3674	P19639	0	Mouse_09-2020	null	[MS,MS:1001208,SEQUEST,]	6.5e-3	6-UNIMOD:35,1-UNIMOD:213	ms_run[1]:scan=2060	780.7	3	1397.52124	466.51179	K	S	193	200
PSM	GTEFLAAPSSYYKLLRENLK	-126_55820	P49429	1	Mouse_09-2020	null	[MS,MS:1001208,SEQUEST,]	6.8e-3	17-UNIMOD:213	ms_run[1]:scan=12247	3647.7	3	2841.29184	947.76806	R	A	285	305
PSM	FGKHGGTIPVVPTAEFQDR	-126_36158	P26443	1	Mouse_09-2020	null	[MS,MS:1001208,SEQUEST,]	3.6e-3	4-UNIMOD:213	ms_run[1]:scan=8440	2583.9	3	2597.12473	866.37890	K	S	478	497
PSM	YQLQSQENFEPFMKAIGLPEDLIQK	-126_58974	P12710	1	Mouse_09-2020	null	[MS,MS:1001208,SEQUEST,]	2.6e-4	13-UNIMOD:35,14-UNIMOD:213	ms_run[1]:scan=12888	3826.9	3	3523.56040	1175.18913	K	K	7	32
PSM	IMLPWDPSGKIGPK	-126_50274	P62908	1	Mouse_09-2020	null	[MS,MS:1001208,SEQUEST,]	3.9e-2	2-UNIMOD:35,8-UNIMOD:213	ms_run[1]:scan=11164	3344.0	3	2095.89878	699.30351	K	P	188	202
PSM	VGQLLKDPKVSLAVLNPYIK	-126_53751	Q9DB20	1	Mouse_09-2020	null	[MS,MS:1001208,SEQUEST,]	2.0e-2	9-UNIMOD:213	ms_run[1]:scan=11851	3536.1	3	2736.38358	912.79729	R	T	65	85
PSM	AGIPKGVVNILPGSGSLVGQR	-126_53996	Q8R0Y6	1	Mouse_09-2020	null	[MS,MS:1001208,SEQUEST,]	6.5e-3	5-UNIMOD:213	ms_run[1]:scan=11899	3549.4	3	2560.23740	854.08220	K	S	616	637
PSM	SHYEEGPGK	-126_2629	P17665	1	Mouse_09-2020	null	[MS,MS:1001208,SEQUEST,]	3.4e-2	1-UNIMOD:213	ms_run[1]:scan=1764	687.3	3	1544.50962	515.50787	R	L	17	26
PSM	QIAANMRGIGMMPNDIPEWKKHAFGGNKASYGK	-126_38014	A2A4N9	1	Mouse_09-2020	null	[MS,MS:1001208,SEQUEST,]	2.1e-2	6-UNIMOD:35,20-UNIMOD:213	ms_run[1]:scan=8779	2678.3	5	4174.84876	835.77555	R	T	491	524
PSM	LEGDNKMVTTFK	-126_16231	P12710	1	Mouse_09-2020	null	[MS,MS:1001208,SEQUEST,]	4.4e-4	7-UNIMOD:35,6-UNIMOD:213	ms_run[1]:scan=4626	1519.3	3	1939.75541	647.25634	K	I	85	97
PSM	VVDSLQLTGTKPVATPVDWK	-126_49126	Q6GT24	1	Mouse_09-2020	null	[MS,MS:1001208,SEQUEST,]	5.0e-3	10-UNIMOD:213	ms_run[1]:scan=10937	3280.7	3	2695.24729	899.08539	R	G	163	183
PSM	VVDSLQLTGTKPVATPVDWK	-126_49127	Q6GT24	1	Mouse_09-2020	null	[MS,MS:1001208,SEQUEST,]	5.0e-3	11-UNIMOD:213	ms_run[1]:scan=10937	3280.7	3	2695.24729	899.08539	R	G	163	183
PSM	SYPTLKISENMIPVVAEK	-126_48371	Q8VCT4	1	Mouse_09-2020	null	[MS,MS:1001208,SEQUEST,]	4.4e-4	11-UNIMOD:35,1-UNIMOD:213	ms_run[1]:scan=10773	3235.1	3	2576.14212	859.38456	K	L	383	401
PSM	LKTVFQKENGTITAANASTLNDGAAALVLMTAEAAQR	-126_56280	Q8QZT1	1	Mouse_09-2020	null	[MS,MS:1001208,SEQUEST,]	1.2e-2	30-UNIMOD:35,7-UNIMOD:213	ms_run[1]:scan=12338	3673.1	4	4347.03237	1087.51455	K	N	264	301
PSM	QYKIPDWFLNR	-126_55452	P62270	1	Mouse_09-2020	null	[MS,MS:1001208,SEQUEST,]	2.7e-3	2-UNIMOD:213	ms_run[1]:scan=12177	3628.2	3	2020.83652	674.28332	R	K	76	87
PSM	LKTVFQKENGTITAANASTLNDGAAALVLMTAEAAQR	-126_56279	Q8QZT1	1	Mouse_09-2020	null	[MS,MS:1001208,SEQUEST,]	1.2e-2	30-UNIMOD:35,2-UNIMOD:213	ms_run[1]:scan=12338	3673.1	4	4347.03237	1087.51455	K	N	264	301
PSM	KSQIFSTASDNQPTVTIK	-126_32769	P20029	1	Mouse_09-2020	null	[MS,MS:1001208,SEQUEST,]	6.3e-4	2-UNIMOD:213	ms_run[1]:scan=7811	2408.5	3	2506.09201	836.03480	K	Y	448	466
PSM	LMFNDFLSSSSDKQNNLYK	-126_50115	P54869	1	Mouse_09-2020	null	[MS,MS:1001208,SEQUEST,]	6.3e-4	2-UNIMOD:35,9-UNIMOD:213	ms_run[1]:scan=11132	3335.1	3	2808.13327	936.71351	R	L	315	334
PSM	LMFNDFLSSSSDKQNNLYK	-126_50114	P54869	1	Mouse_09-2020	null	[MS,MS:1001208,SEQUEST,]	6.3e-4	2-UNIMOD:35,8-UNIMOD:213	ms_run[1]:scan=11132	3335.1	3	2808.13327	936.71351	R	L	315	334
PSM	AMKGLGTDEDSILNLLTSR	-126_59038	P48036	1	Mouse_09-2020	null	[MS,MS:1001208,SEQUEST,]	2.7e-3	2-UNIMOD:35,8-UNIMOD:213	ms_run[1]:scan=12901	3830.5	3	2591.11246	864.37472	K	N	25	44
PSM	AMKGLGTDEDSILNLLTSR	-126_59037	P48036	1	Mouse_09-2020	null	[MS,MS:1001208,SEQUEST,]	2.7e-3	2-UNIMOD:35,7-UNIMOD:213	ms_run[1]:scan=12901	3830.5	3	2591.11246	864.37472	K	N	25	44
PSM	HQKVVEIAPATHLDPQLR	-126_26881	G5E8R3	1	Mouse_09-2020	null	[MS,MS:1001208,SEQUEST,]	6.3e-4	3-UNIMOD:213	ms_run[1]:scan=6688	2095.4	3	2593.19785	865.07018	R	R	271	289
PSM	YFHSRDYKNPVEFTGK	-126_22647	P97872	1	Mouse_09-2020	null	[MS,MS:1001208,SEQUEST,]	1.0e-2	7-UNIMOD:213	ms_run[1]:scan=5871	1866.8	4	2529.02749	633.01226	K	V	171	187
PSM	GQASGPSRSSSPGRDTMNSKSAQGLAGLR	-126_59670	O88623	1	Mouse_09-2020	null	[MS,MS:1001208,SEQUEST,]	3.4e-2	29-UNIMOD:213	ms_run[1]:scan=13026	3865.7	3	3401.46933	1134.49450	K	L	250	279
PSM	GVFEVKSTNGDTFLGGEDFDQALLR	-126_59252	P38647	1	Mouse_09-2020	null	[MS,MS:1001208,SEQUEST,]	6.3e-4	6-UNIMOD:213	ms_run[1]:scan=12939	3841.2	3	3256.39634	1086.13390	K	I	260	285
PSM	SEKVVPEKGTADKKPAVGK	-126_2008	Q9D8E6	1	Mouse_09-2020	null	[MS,MS:1001208,SEQUEST,]	3.0e-2	1-UNIMOD:213	ms_run[1]:scan=1601	638.2	4	2509.17617	628.04884	K	G	365	384
PSM	SFFILSHLKTHYRIHTGEKPYKCTK	-126_40560	E9PW05	1	Mouse_09-2020	null	[MS,MS:1001208,SEQUEST,]	4.0e-2	23-UNIMOD:4,7-UNIMOD:213	ms_run[1]:scan=9271	2816.5	4	3632.69399	908.92820	K	D	363	388
PSM	AAVLWELHKPFTIEDIEVAPPK	-126_56242	P00329	1	Mouse_09-2020	null	[MS,MS:1001208,SEQUEST,]	1.7e-2	9-UNIMOD:213	ms_run[1]:scan=12333	3671.7	3	3044.42081	1015.47840	K	H	12	34
PSM	IAKEEIFGPVQQIMK	-126_40063	O35945	0	Mouse_09-2020	null	[MS,MS:1001208,SEQUEST,]	2.6e-4	14-UNIMOD:35,3-UNIMOD:213	ms_run[1]:scan=9185	2792.6	3	2288.00882	763.34051	R	K	396	411
PSM	IAKEEIFGPVQQIMK	-126_40063	P24549	0	Mouse_09-2020	null	[MS,MS:1001208,SEQUEST,]	2.6e-4	14-UNIMOD:35,3-UNIMOD:213	ms_run[1]:scan=9185	2792.6	3	2288.00882	763.34051	R	K	396	411
PSM	HIDSASMYQNEKEVGLAIR	-126_27089	P70694	1	Mouse_09-2020	null	[MS,MS:1001208,SEQUEST,]	4.7e-3	7-UNIMOD:35,11-UNIMOD:213	ms_run[1]:scan=6730	2107.1	3	2718.13053	906.71374	R	K	48	67
PSM	EGLELPEDEEEKKKMEESKAK	-126_11662	P11499	1	Mouse_09-2020	null	[MS,MS:1001208,SEQUEST,]	4.4e-2	15-UNIMOD:35,19-UNIMOD:213	ms_run[1]:scan=3742	1271.0	4	3033.27138	759.07255	K	E	539	560
PSM	YQLDKDGVVLFKK	-126_34326	P09103	1	Mouse_09-2020	null	[MS,MS:1001208,SEQUEST,]	4.2e-2	6-UNIMOD:213	ms_run[1]:scan=8106	2490.8	3	2093.93460	698.64967	K	D	198	211
PSM	VWDMRSGKCLKTLK	-126_58339	Q9D7H2	1	Mouse_09-2020	null	[MS,MS:1001208,SEQUEST,]	3.3e-2	9-UNIMOD:4,11-UNIMOD:213	ms_run[1]:scan=12753	3789.1	3	2262.98545	754.99820	K	H	107	121
PSM	RPFTQNLGLEELGIELDPKGRIPVNNR	-126_51709	O08749	1	Mouse_09-2020	null	[MS,MS:1001208,SEQUEST,]	1.2e-2	21-UNIMOD:213	ms_run[1]:scan=11458	3426.3	4	3616.73183	904.93818	R	Q	316	343
PSM	RPFTQNLGLEELGIELDPKGRIPVNNR	-126_51710	O08749	1	Mouse_09-2020	null	[MS,MS:1001208,SEQUEST,]	1.2e-2	19-UNIMOD:213	ms_run[1]:scan=11458	3426.3	4	3616.73183	904.93818	R	Q	316	343
PSM	EATNPPIIQEEKPKKKK	-126_3255	P27773	1	Mouse_09-2020	null	[MS,MS:1001208,SEQUEST,]	6.5e-3	17-UNIMOD:213	ms_run[1]:scan=1928	738.2	4	2519.19472	630.55402	R	A	483	500
PSM	GLEKNLGIGK	-126_10971	P08249	1	Mouse_09-2020	null	[MS,MS:1001208,SEQUEST,]	3.9e-2	3-UNIMOD:213	ms_run[1]:scan=3613	1234.9	3	1569.66977	523.89518	K	T	298	308
PSM	FAAKGEGQLSAAER	-126_17047	P58252	1	Mouse_09-2020	null	[MS,MS:1001208,SEQUEST,]	1.0e-3	4-UNIMOD:213	ms_run[1]:scan=4781	1562.6	3	1975.79569	659.26974	K	K	236	250
PSM	SKGLAPDLPEDLYHLIK	-126_55656	Q921R2	1	Mouse_09-2020	null	[MS,MS:1001208,SEQUEST,]	1.0e-2	2-UNIMOD:213	ms_run[1]:scan=12217	3639.3	3	2450.10917	817.37287	K	A	77	94
PSM	TIAMDGTEGLVRGQKVLDSGAPIKIPVGPETLGR	-126_50541	P56480	1	Mouse_09-2020	null	[MS,MS:1001208,SEQUEST,]	3.0e-2	4-UNIMOD:35,7-UNIMOD:213	ms_run[1]:scan=11220	3359.7	4	4032.95839	1008.99299	R	M	110	144
PSM	TIAMDGTEGLVRGQKVLDSGAPIKIPVGPETLGR	-126_50539	P56480	1	Mouse_09-2020	null	[MS,MS:1001208,SEQUEST,]	3.0e-2	4-UNIMOD:35,8-UNIMOD:213	ms_run[1]:scan=11220	3359.7	4	4032.95839	1008.99299	R	M	110	144
PSM	QQVYKTVEEK	-126_10925	Q8BMS1	1	Mouse_09-2020	null	[MS,MS:1001208,SEQUEST,]	8.8e-3	4-UNIMOD:213	ms_run[1]:scan=3604	1232.4	3	1792.71933	598.24454	R	K	280	290
PSM	QQVYKTVEEK	-126_10924	Q8BMS1	1	Mouse_09-2020	null	[MS,MS:1001208,SEQUEST,]	8.8e-3	5-UNIMOD:213	ms_run[1]:scan=3604	1232.4	3	1792.71933	598.24454	R	K	280	290
PSM	IEVVKAGDLGVDLTSK	-126_46530	Q9DCW4	1	Mouse_09-2020	null	[MS,MS:1001208,SEQUEST,]	1.4e-2	5-UNIMOD:213	ms_run[1]:scan=10405	3132.5	2	2184.98149	1092.99491	K	S	206	222
PSM	YLLQHYLGHFFQEHLSLDQLSLDLYKGSVALR	-126_51106	Q6P4T0	1	Mouse_09-2020	null	[MS,MS:1001208,SEQUEST,]	4.2e-2	28-UNIMOD:213	ms_run[1]:scan=11336	3392.1	4	4345.08266	1087.01843	R	I	19	51
PSM	QYKIPDWFLNR	-126_55451	P62270	1	Mouse_09-2020	null	[MS,MS:1001208,SEQUEST,]	1.8e-3	3-UNIMOD:213	ms_run[1]:scan=12177	3628.2	3	2020.83652	674.28332	R	K	76	87
PSM	KIGDFRALEK	-126_23189	B1AU25	1	Mouse_09-2020	null	[MS,MS:1001208,SEQUEST,]	2.5e-2	1-UNIMOD:213	ms_run[1]:scan=5980	1897.2	3	1717.73490	573.24973	R	S	281	291
PSM	YQLDKDGVVLFKK	-126_34327	P09103	1	Mouse_09-2020	null	[MS,MS:1001208,SEQUEST,]	4.4e-2	5-UNIMOD:213	ms_run[1]:scan=8106	2490.8	3	2093.93460	698.64967	K	D	198	211
PSM	GVFEVKSTNGDTFLGGEDFDQALLR	-126_59253	P38647	1	Mouse_09-2020	null	[MS,MS:1001208,SEQUEST,]	6.3e-4	4-UNIMOD:213	ms_run[1]:scan=12939	3841.2	3	3256.39634	1086.13390	K	I	260	285
PSM	GVFEVKSTNGDTFLGGEDFDQALLR	-126_59251	P38647	1	Mouse_09-2020	null	[MS,MS:1001208,SEQUEST,]	6.3e-4	7-UNIMOD:213	ms_run[1]:scan=12939	3841.2	3	3256.39634	1086.13390	K	I	260	285
PSM	GVFEVKSTNGDTFLGGEDFDQALLR	-126_59248	P38647	1	Mouse_09-2020	null	[MS,MS:1001208,SEQUEST,]	6.3e-4	12-UNIMOD:213	ms_run[1]:scan=12939	3841.2	3	3256.39634	1086.13390	K	I	260	285
PSM	GVFEVKSTNGDTFLGGEDFDQALLR	-126_59250	P38647	1	Mouse_09-2020	null	[MS,MS:1001208,SEQUEST,]	6.3e-4	8-UNIMOD:213	ms_run[1]:scan=12939	3841.2	3	3256.39634	1086.13390	K	I	260	285
PSM	GVFEVKSTNGDTFLGGEDFDQALLR	-126_59249	P38647	1	Mouse_09-2020	null	[MS,MS:1001208,SEQUEST,]	6.3e-4	11-UNIMOD:213	ms_run[1]:scan=12939	3841.2	3	3256.39634	1086.13390	K	I	260	285
PSM	LVTGWVKPIIIGR	-126_53091	O88844	1	Mouse_09-2020	null	[MS,MS:1001208,SEQUEST,]	4.7e-3	7-UNIMOD:213	ms_run[1]:scan=11724	3500.6	2	1992.97283	996.98903	R	A	120	133
PSM	RAESLGHRSTMDLCPPRPATLLPTKFR	-126_59319	E9Q6P9	1	Mouse_09-2020	null	[MS,MS:1001208,SEQUEST,]	4.1e-2	14-UNIMOD:4,1-UNIMOD:213,25-UNIMOD:213	ms_run[1]:scan=12953	3845.1	4	4189.78042	1048.19485	R	C	1200	1227
PSM	FGKHGGTIPVVPTAEFQDR	-126_36159	P26443	1	Mouse_09-2020	null	[MS,MS:1001208,SEQUEST,]	4.7e-3	3-UNIMOD:213	ms_run[1]:scan=8440	2583.9	3	2597.12473	866.37890	K	S	478	497
PSM	MFASFPTTKTYFPHFDVSHGSAQVK	-126_45042	Q91VB8	1	Mouse_09-2020	null	[MS,MS:1001208,SEQUEST,]	8.5e-3	1-UNIMOD:35,8-UNIMOD:213	ms_run[1]:scan=10124	3054.2	3	3387.43174	1129.81211	R	H	33	58
PSM	MFASFPTTKTYFPHFDVSHGSAQVK	-126_45041	Q91VB8	1	Mouse_09-2020	null	[MS,MS:1001208,SEQUEST,]	8.5e-3	1-UNIMOD:35,9-UNIMOD:213	ms_run[1]:scan=10124	3054.2	3	3387.43174	1129.81211	R	H	33	58
PSM	MFASFPTTKTYFPHFDVSHGSAQVK	-126_45043	Q91VB8	1	Mouse_09-2020	null	[MS,MS:1001208,SEQUEST,]	8.5e-3	1-UNIMOD:35,7-UNIMOD:213	ms_run[1]:scan=10124	3054.2	3	3387.43174	1129.81211	R	H	33	58
PSM	AIGVKPPRGILLYGPPGTGK	-126_41842	Q01853	1	Mouse_09-2020	null	[MS,MS:1001208,SEQUEST,]	3.6e-2	5-UNIMOD:213	ms_run[1]:scan=9519	2885.6	3	2532.24771	844.75190	K	L	232	252
PSM	MNIAHLQLALGRLTSPAAAEKPDLAGYEAQGARPKR	-126_50858	F6SX81	1	Mouse_09-2020	null	[MS,MS:1001208,SEQUEST,]	1.5e-2	1-UNIMOD:35,36-UNIMOD:213	ms_run[1]:scan=11282	3377.0	5	4372.12781	875.22697	R	Q	194	230
PSM	MNIAHLQLALGRLTSPAAAEKPDLAGYEAQGARPKR	-126_50860	F6SX81	1	Mouse_09-2020	null	[MS,MS:1001208,SEQUEST,]	1.5e-2	1-UNIMOD:35,35-UNIMOD:213	ms_run[1]:scan=11282	3377.0	5	4372.12781	875.22697	R	Q	194	230
PSM	IIAEGANGPTTPEADKIFLER	-126_45743	P26443	1	Mouse_09-2020	null	[MS,MS:1001208,SEQUEST,]	4.4e-4	15-UNIMOD:213	ms_run[1]:scan=10261	3092.4	3	2783.24558	928.41568	K	I	400	421
PSM	IKPVLMMNK	-126_13202	P58252	1	Mouse_09-2020	null	[MS,MS:1001208,SEQUEST,]	4.4e-4	6-UNIMOD:35,7-UNIMOD:35,2-UNIMOD:213	ms_run[1]:scan=4031	1352.9	3	1646.67221	549.56215	R	D	151	160
PSM	NQKVVEEAPSIFLDPETR	-126_49671	Q91ZA3	1	Mouse_09-2020	null	[MS,MS:1001208,SEQUEST,]	1.3e-3	3-UNIMOD:213	ms_run[1]:scan=11046	3311.1	3	2613.12778	871.71384	R	A	292	310
PSM	KADIDLTK	-126_12213	P62270	1	Mouse_09-2020	null	[MS,MS:1001208,SEQUEST,]	4.0e-2	3-UNIMOD:213	ms_run[1]:scan=3846	1301.0	3	1444.57569	482.19675	R	A	47	55
PSM	KGTMMIGYQPHGTR	-126_6184	Q9DBE0	1	Mouse_09-2020	null	[MS,MS:1001208,SEQUEST,]	2.7e-2	4-UNIMOD:35,5-UNIMOD:35,3-UNIMOD:213	ms_run[1]:scan=2716	984.2	3	2149.82499	717.27926	K	N	448	462
PSM	KGTMMIGYQPHGTR	-126_6185	Q9DBE0	1	Mouse_09-2020	null	[MS,MS:1001208,SEQUEST,]	2.7e-2	4-UNIMOD:35,5-UNIMOD:35,1-UNIMOD:213	ms_run[1]:scan=2716	984.2	3	2149.82499	717.27926	K	N	448	462
PSM	HKDSKSTWVILHHK	-126_5845	G5E850	1	Mouse_09-2020	null	[MS,MS:1001208,SEQUEST,]	6.5e-3	2-UNIMOD:213	ms_run[1]:scan=2644	963.8	4	2256.99721	565.00423	K	Y	20	34
PSM	HTATHLLSWALRQTLGPTTEQR	-126_31522	Q14CH7	1	Mouse_09-2020	null	[MS,MS:1001208,SEQUEST,]	1.9e-2	1-UNIMOD:213	ms_run[1]:scan=7580	2344.1	4	3058.41347	765.35375	K	S	627	649
PSM	AIQGWLKEGPSLTSPAQVLSR	-126_55086	Q8VC30	1	Mouse_09-2020	null	[MS,MS:1001208,SEQUEST,]	6.5e-3	7-UNIMOD:213	ms_run[1]:scan=12111	3609.8	3	2779.28849	927.09992	K	S	414	435
PSM	IIAEGANGPTTPEADKIFLER	-126_45744	P26443	1	Mouse_09-2020	null	[MS,MS:1001208,SEQUEST,]	4.4e-4	16-UNIMOD:213	ms_run[1]:scan=10261	3092.4	3	2783.24558	928.41568	K	I	400	421
PSM	WKAANEAGYFNEEMAPIEVK	-126_43577	Q8BWT1	1	Mouse_09-2020	null	[MS,MS:1001208,SEQUEST,]	4.4e-4	14-UNIMOD:35,2-UNIMOD:213	ms_run[1]:scan=9847	2976.9	3	2854.15628	952.05376	R	K	190	210
PSM	RVIISAPSADAPMFVMGVNHEK	-126_37045	A0A1D5RLD8	1	Mouse_09-2020	null	[MS,MS:1001208,SEQUEST,]	4.4e-4	13-UNIMOD:35,16-UNIMOD:35,5-UNIMOD:213	ms_run[1]:scan=8596	2627.2	3	2942.26810	981.42531	K	D	116	138
PSM	KEAPPMEKPEVVK	-126_5995	P62843	1	Mouse_09-2020	null	[MS,MS:1001208,SEQUEST,]	2.7e-2	6-UNIMOD:35,2-UNIMOD:213	ms_run[1]:scan=2673	972.0	3	2038.86252	680.29127	K	H	65	78
PSM	LHGSGDLEAWEKGVLFASGQNLAR	-126_55363	Q9CPY7	1	Mouse_09-2020	null	[MS,MS:1001208,SEQUEST,]	7.2e-3	12-UNIMOD:213	ms_run[1]:scan=12162	3624.0	3	3096.36692	1032.79192	K	L	177	201
PSM	LHGSGDLEAWEKGVLFASGQNLAR	-126_55364	Q9CPY7	1	Mouse_09-2020	null	[MS,MS:1001208,SEQUEST,]	7.2e-3	11-UNIMOD:213	ms_run[1]:scan=12162	3624.0	3	3096.36692	1032.79192	K	L	177	201
PSM	KIHYDSIK	-126_6655	Q9DBT9	1	Mouse_09-2020	null	[MS,MS:1001208,SEQUEST,]	1.2e-3	1-UNIMOD:213	ms_run[1]:scan=2805	1009.2	3	1544.61911	515.54426	K	Y	100	108
PSM	IKIIAPPERK	-126_16686	P60710	0	Mouse_09-2020	null	[MS,MS:1001208,SEQUEST,]	4.4e-4	2-UNIMOD:213	ms_run[1]:scan=4713	1543.6	3	1705.80722	569.27399	K	S	327	337
PSM	IKIIAPPERK	-126_16686	P68134	0	Mouse_09-2020	null	[MS,MS:1001208,SEQUEST,]	4.4e-4	2-UNIMOD:213	ms_run[1]:scan=4713	1543.6	3	1705.80722	569.27399	K	S	329	339
PSM	SWNALAAPSEKLYAWNPK	-126_52852	P28271	1	Mouse_09-2020	null	[MS,MS:1001208,SEQUEST,]	1.3e-3	11-UNIMOD:213	ms_run[1]:scan=11679	3488.1	3	2587.10794	863.04000	K	T	622	640
PSM	AVKNFTDVHPDYGAR	-126_21779	P24270	1	Mouse_09-2020	null	[MS,MS:1001208,SEQUEST,]	5.0e-3	3-UNIMOD:213	ms_run[1]:scan=5706	1820.7	3	2230.89658	744.30334	K	Q	478	493
PSM	IEVVKAGDLGVDLTSK	-126_46531	Q9DCW4	1	Mouse_09-2020	null	[MS,MS:1001208,SEQUEST,]	1.6e-2	2-UNIMOD:213	ms_run[1]:scan=10405	3132.5	2	2184.98149	1092.99491	K	S	206	222
PSM	EYKVVGR	-126_8666	P62717	1	Mouse_09-2020	null	[MS,MS:1001208,SEQUEST,]	6.3e-4	2-UNIMOD:213	ms_run[1]:scan=3177	1113.0	3	1391.53965	464.51793	R	L	9	16
PSM	KIAPYVAHNFNK	-126_17707	G5E8R3	1	Mouse_09-2020	null	[MS,MS:1001208,SEQUEST,]	3.6e-3	1-UNIMOD:213	ms_run[1]:scan=4906	1597.4	3	1942.82572	648.27980	K	F	589	601
PSM	IIAEGANGPTTPEADKIFLER	-126_45745	P26443	1	Mouse_09-2020	null	[MS,MS:1001208,SEQUEST,]	4.4e-4	13-UNIMOD:213	ms_run[1]:scan=10261	3092.4	3	2783.24558	928.41568	K	I	400	421
[truncated: 613,886 more chars]
