# Supplementary material for: A Novel Spectral Annotation Strategy Streamlines Reporting of Mono-ADP-ribosylated Peptides Derived from Mouse Liver and Spleen in Response to IFN-γ
Source: Mol Cell Proteomics. 2021 Sep 28;21(4):100153. doi: 10.1016/j.mcpro.2021.100153 (PMC9014395; doi:10.1016/j.mcpro.2021.100153)
Supplement: Supplemental Data 28 [file mmc30.zip › mcpro_100153_mmc30.mzTab]

COM	This	line	serves	as	a	size	and	separator	hint	for	spreadsheet	applications.	-	-	-	-	-	-	-	-	-	-	-	-	-	-	-	-	-	-	-	-	-	-	-	-	-	-	-	-	-	-	-	-	-	-
COM	Report of a minimal "Summary Quantification report" Proteome Discoverer 2.4.1.15 experiment.
MTD	mzTab-Version	1.0.0
MTD	mzTag-mode	Summary
MTD	mzTab-type	Identification
MTD	description	Export of M:\PostDocAnalysis\01_Singh\SKuraoka\PD2.4.beta.p.08282020\HCD_ColE\01_SK_MLiver_IFNgPilot_HCD24%-(1).pdResult
MTD	ms_run[1]-location	file://M:\LumosIncomingRAWFiles(Previous)\06-2020\06-27-2020\01_SK_MLiver_IFNgPilot_HCD24%.raw
MTD	protein_search_engine_score[1]	[MS,MS:1001155,SEQUEST:xcorr,]
MTD	protein_search_engine_score[2]	Sum PEP Score
MTD	psm_search_engine_score[1]	[MS,MS:1001491,percolator:Q value,]
MTD	fixed_mod[1]	[UNIMOD, UNIMOD:4, Carbamidomethyl, ]
MTD	variable_mod[1]	[UNIMOD, UNIMOD:35, Oxidation, ]
MTD	variable_mod[2]	[UNIMOD, UNIMOD:213, ADP-Ribosyl, ]
MTD	variable_mod[3]	[UNIMOD, UNIMOD:1, Acetyl, ]
MTD	assay[1]-ms_run_ref	ms_run[1]

PRH	accession	description	taxid	species	database	database_version	search_engine	best_search_engine_score[1]	best_search_engine_score[2]	ambiguity_members	modifications	protein_coverage
PRT	Q8C196	Carbamoyl-phosphate synthase [ammonia], mitochondrial OS=Mus musculus OX=10090 GN=Cps1 PE=1 SV=2	null	null	Mouse_09-2020	null	[MS,MS:1001208,SEQUEST,]	382.72	669.011	null	null	0.60
PRT	P32020	Non-specific lipid-transfer protein OS=Mus musculus OX=10090 GN=Scp2 PE=1 SV=3	null	null	Mouse_09-2020	null	[MS,MS:1001208,SEQUEST,]	76.98	161.709	null	null	0.42
PRT	P16460	Argininosuccinate synthase OS=Mus musculus OX=10090 GN=Ass1 PE=1 SV=1	null	null	Mouse_09-2020	null	[MS,MS:1001208,SEQUEST,]	64.47	133.191	null	null	0.42
PRT	Q03265	ATP synthase subunit alpha, mitochondrial OS=Mus musculus OX=10090 GN=Atp5f1a PE=1 SV=1	null	null	Mouse_09-2020	null	[MS,MS:1001208,SEQUEST,]	77.00	133.285	null	null	0.53
PRT	Q8R0Y6	Cytosolic 10-formyltetrahydrofolate dehydrogenase OS=Mus musculus OX=10090 GN=Aldh1l1 PE=1 SV=1	null	null	Mouse_09-2020	null	[MS,MS:1001208,SEQUEST,]	91.09	150.964	null	null	0.43
PRT	P12710	Fatty acid-binding protein, liver OS=Mus musculus OX=10090 GN=Fabp1 PE=1 SV=2	null	null	Mouse_09-2020	null	[MS,MS:1001208,SEQUEST,]	99.96	185.429	null	null	0.84
PRT	P16015	Carbonic anhydrase 3 OS=Mus musculus OX=10090 GN=Ca3 PE=1 SV=3	null	null	Mouse_09-2020	null	[MS,MS:1001208,SEQUEST,]	192.83	230.055	null	null	0.77
PRT	P17182	Alpha-enolase OS=Mus musculus OX=10090 GN=Eno1 PE=1 SV=3	null	null	Mouse_09-2020	null	[MS,MS:1001208,SEQUEST,]	90.35	167.967	null	null	0.57
PRT	P47738	Aldehyde dehydrogenase, mitochondrial OS=Mus musculus OX=10090 GN=Aldh2 PE=1 SV=1	null	null	Mouse_09-2020	null	[MS,MS:1001208,SEQUEST,]	100.99	164.071	null	null	0.44
PRT	O35490	Betaine--homocysteine S-methyltransferase 1 OS=Mus musculus OX=10090 GN=Bhmt PE=1 SV=1	null	null	Mouse_09-2020	null	[MS,MS:1001208,SEQUEST,]	69.24	111.132	null	null	0.53
PRT	P26443	Glutamate dehydrogenase 1, mitochondrial OS=Mus musculus OX=10090 GN=Glud1 PE=1 SV=1	null	null	Mouse_09-2020	null	[MS,MS:1001208,SEQUEST,]	58.86	113.256	null	null	0.46
PRT	P24270	Catalase OS=Mus musculus OX=10090 GN=Cat PE=1 SV=4	null	null	Mouse_09-2020	null	[MS,MS:1001208,SEQUEST,]	83.95	132.847	null	null	0.50
PRT	P20029	Endoplasmic reticulum chaperone BiP OS=Mus musculus OX=10090 GN=Hspa5 PE=1 SV=3	null	null	Mouse_09-2020	null	[MS,MS:1001208,SEQUEST,]	87.22	176.968	null	null	0.51
PRT	P63038	60 kDa heat shock protein, mitochondrial OS=Mus musculus OX=10090 GN=Hspd1 PE=1 SV=1	null	null	Mouse_09-2020	null	[MS,MS:1001208,SEQUEST,]	73.17	122.548	null	null	0.48
PRT	Q8BMS1	Trifunctional enzyme subunit alpha, mitochondrial OS=Mus musculus OX=10090 GN=Hadha PE=1 SV=1	null	null	Mouse_09-2020	null	[MS,MS:1001208,SEQUEST,]	57.54	115.501	null	null	0.35
PRT	P09103	Protein disulfide-isomerase OS=Mus musculus OX=10090 GN=P4hb PE=1 SV=2	null	null	Mouse_09-2020	null	[MS,MS:1001208,SEQUEST,]	85.28	139.828	null	null	0.53
PRT	P63017	Heat shock cognate 71 kDa protein OS=Mus musculus OX=10090 GN=Hspa8 PE=1 SV=1	null	null	Mouse_09-2020	null	[MS,MS:1001208,SEQUEST,]	110.36	175.563	null	null	0.49
PRT	Q9DBM2	Peroxisomal bifunctional enzyme OS=Mus musculus OX=10090 GN=Ehhadh PE=1 SV=4	null	null	Mouse_09-2020	null	[MS,MS:1001208,SEQUEST,]	65.19	125.461	null	null	0.40
PRT	P10126	Elongation factor 1-alpha 1 OS=Mus musculus OX=10090 GN=Eef1a1 PE=1 SV=3	null	null	Mouse_09-2020	null	[MS,MS:1001208,SEQUEST,]	71.41	119.179	null	null	0.34
PRT	O88844	Isocitrate dehydrogenase [NADP] cytoplasmic OS=Mus musculus OX=10090 GN=Idh1 PE=1 SV=2	null	null	Mouse_09-2020	null	[MS,MS:1001208,SEQUEST,]	61.32	118.296	null	null	0.53
PRT	P56480	ATP synthase subunit beta, mitochondrial OS=Mus musculus OX=10090 GN=Atp5f1b PE=1 SV=2	null	null	Mouse_09-2020	null	[MS,MS:1001208,SEQUEST,]	75.22	144.789	null	null	0.46
PRT	P38647	Stress-70 protein, mitochondrial OS=Mus musculus OX=10090 GN=Hspa9 PE=1 SV=3	null	null	Mouse_09-2020	null	[MS,MS:1001208,SEQUEST,]	66.58	115.992	null	null	0.37
PRT	Q9R0H0	Peroxisomal acyl-coenzyme A oxidase 1 OS=Mus musculus OX=10090 GN=Acox1 PE=1 SV=5	null	null	Mouse_09-2020	null	[MS,MS:1001208,SEQUEST,]	84.07	140.948	null	null	0.42
PRT	Q8BWT1	3-ketoacyl-CoA thiolase, mitochondrial OS=Mus musculus OX=10090 GN=Acaa2 PE=1 SV=3	null	null	Mouse_09-2020	null	[MS,MS:1001208,SEQUEST,]	93.72	175.919	null	null	0.45
PRT	P50247	Adenosylhomocysteinase OS=Mus musculus OX=10090 GN=Ahcy PE=1 SV=3	null	null	Mouse_09-2020	null	[MS,MS:1001208,SEQUEST,]	87.29	129.861	null	null	0.42
PRT	P27773	Protein disulfide-isomerase A3 OS=Mus musculus OX=10090 GN=Pdia3 PE=1 SV=2	null	null	Mouse_09-2020	null	[MS,MS:1001208,SEQUEST,]	59.92	102.489	null	null	0.41
PRT	P54869	Hydroxymethylglutaryl-CoA synthase, mitochondrial OS=Mus musculus OX=10090 GN=Hmgcs2 PE=1 SV=2	null	null	Mouse_09-2020	null	[MS,MS:1001208,SEQUEST,]	62.79	117.187	null	null	0.34
PRT	P05202	Aspartate aminotransferase, mitochondrial OS=Mus musculus OX=10090 GN=Got2 PE=1 SV=1	null	null	Mouse_09-2020	null	[MS,MS:1001208,SEQUEST,]	68.16	90.940	null	null	0.42
PRT	P30115	Glutathione S-transferase A3 OS=Mus musculus OX=10090 GN=Gsta3 PE=1 SV=2	null	null	Mouse_09-2020	null	[MS,MS:1001208,SEQUEST,]	39.80	83.756	null	null	0.50
PRT	P08113	Endoplasmin OS=Mus musculus OX=10090 GN=Hsp90b1 PE=1 SV=2	null	null	Mouse_09-2020	null	[MS,MS:1001208,SEQUEST,]	67.17	114.090	null	null	0.29
PRT	Q91Y97	Fructose-bisphosphate aldolase B OS=Mus musculus OX=10090 GN=Aldob PE=1 SV=3	null	null	Mouse_09-2020	null	[MS,MS:1001208,SEQUEST,]	73.67	157.484	null	null	0.37
PRT	P11725	Ornithine carbamoyltransferase, mitochondrial OS=Mus musculus OX=10090 GN=Otc PE=1 SV=1	null	null	Mouse_09-2020	null	[MS,MS:1001208,SEQUEST,]	51.88	95.163	null	null	0.42
PRT	A0A1D5RLD8	Glyceraldehyde-3-phosphate dehydrogenase OS=Mus musculus OX=10090 GN=Gm10358 PE=1 SV=1	null	null	Mouse_09-2020	null	[MS,MS:1001208,SEQUEST,]	63.80	104.643	null	null	0.56
PRT	Q9ET01	Glycogen phosphorylase, liver form OS=Mus musculus OX=10090 GN=Pygl PE=1 SV=4	null	null	Mouse_09-2020	null	[MS,MS:1001208,SEQUEST,]	50.47	83.955	null	null	0.26
PRT	G5E8R3	Pyruvate carboxylase OS=Mus musculus OX=10090 GN=Pcx PE=1 SV=1	null	null	Mouse_09-2020	null	[MS,MS:1001208,SEQUEST,]	37.19	69.869	null	null	0.21
PRT	Q91VB8	Alpha globin 1 OS=Mus musculus OX=10090 GN=Hba-a1 PE=1 SV=1	null	null	Mouse_09-2020	null	[MS,MS:1001208,SEQUEST,]	123.95	179.087	null	null	0.75
PRT	P09411	Phosphoglycerate kinase 1 OS=Mus musculus OX=10090 GN=Pgk1 PE=1 SV=4	null	null	Mouse_09-2020	null	[MS,MS:1001208,SEQUEST,]	29.25	65.619	null	null	0.48
PRT	P07724	Albumin OS=Mus musculus OX=10090 GN=Alb PE=1 SV=3	null	null	Mouse_09-2020	null	[MS,MS:1001208,SEQUEST,]	59.25	100.578	null	null	0.27
PRT	Q05421	Cytochrome P450 2E1 OS=Mus musculus OX=10090 GN=Cyp2e1 PE=1 SV=1	null	null	Mouse_09-2020	null	[MS,MS:1001208,SEQUEST,]	39.05	66.063	null	null	0.28
PRT	Q8VCT4	Carboxylesterase 1D OS=Mus musculus OX=10090 GN=Ces1d PE=1 SV=1	null	null	Mouse_09-2020	null	[MS,MS:1001208,SEQUEST,]	43.02	70.767	null	null	0.30
PRT	P35700	Peroxiredoxin-1 OS=Mus musculus OX=10090 GN=Prdx1 PE=1 SV=1	null	null	Mouse_09-2020	null	[MS,MS:1001208,SEQUEST,]	57.22	100.710	null	null	0.53
PRT	P19157	Glutathione S-transferase P 1 OS=Mus musculus OX=10090 GN=Gstp1 PE=1 SV=2	null	null	Mouse_09-2020	null	[MS,MS:1001208,SEQUEST,]	110.00	149.291	null	null	0.61
PRT	P00329	Alcohol dehydrogenase 1 OS=Mus musculus OX=10090 GN=Adh1 PE=1 SV=2	null	null	Mouse_09-2020	null	[MS,MS:1001208,SEQUEST,]	42.80	67.854	null	null	0.38
PRT	P49429	4-hydroxyphenylpyruvate dioxygenase OS=Mus musculus OX=10090 GN=Hpd PE=1 SV=3	null	null	Mouse_09-2020	null	[MS,MS:1001208,SEQUEST,]	46.10	74.756	null	null	0.45
PRT	P24549	Retinal dehydrogenase 1 OS=Mus musculus OX=10090 GN=Aldh1a1 PE=1 SV=5	null	null	Mouse_09-2020	null	[MS,MS:1001208,SEQUEST,]	118.16	198.993	null	null	0.45
PRT	P10649	Glutathione S-transferase Mu 1 OS=Mus musculus OX=10090 GN=Gstm1 PE=1 SV=2	null	null	Mouse_09-2020	null	[MS,MS:1001208,SEQUEST,]	82.33	134.662	null	null	0.62
PRT	A8DUK4	Beta-globin OS=Mus musculus OX=10090 GN=Hbb-bs PE=1 SV=1	null	null	Mouse_09-2020	null	[MS,MS:1001208,SEQUEST,]	128.79	161.557	null	null	0.82
PRT	P34914	Bifunctional epoxide hydrolase 2 OS=Mus musculus OX=10090 GN=Ephx2 PE=1 SV=2	null	null	Mouse_09-2020	null	[MS,MS:1001208,SEQUEST,]	53.44	76.078	null	null	0.32
PRT	Q61176	Arginase-1 OS=Mus musculus OX=10090 GN=Arg1 PE=1 SV=1	null	null	Mouse_09-2020	null	[MS,MS:1001208,SEQUEST,]	54.38	97.170	null	null	0.49
PRT	Q8QZT1	Acetyl-CoA acetyltransferase, mitochondrial OS=Mus musculus OX=10090 GN=Acat1 PE=1 SV=1	null	null	Mouse_09-2020	null	[MS,MS:1001208,SEQUEST,]	65.87	98.239	null	null	0.41
PRT	Q9EQ20	Methylmalonate-semialdehyde dehydrogenase [acylating], mitochondrial OS=Mus musculus OX=10090 GN=Aldh6a1 PE=1 SV=1	null	null	Mouse_09-2020	null	[MS,MS:1001208,SEQUEST,]	56.72	103.941	null	null	0.42
PRT	P97872	Flavin-containing monooxygenase 5 OS=Mus musculus OX=10090 GN=Fmo5 PE=1 SV=4	null	null	Mouse_09-2020	null	[MS,MS:1001208,SEQUEST,]	25.43	46.234	null	null	0.21
PRT	Q91ZJ5	UTP--glucose-1-phosphate uridylyltransferase OS=Mus musculus OX=10090 GN=Ugp2 PE=1 SV=3	null	null	Mouse_09-2020	null	[MS,MS:1001208,SEQUEST,]	27.94	52.292	null	null	0.35
PRT	Q64374	Regucalcin OS=Mus musculus OX=10090 GN=Rgn PE=1 SV=1	null	null	Mouse_09-2020	null	[MS,MS:1001208,SEQUEST,]	54.57	92.833	null	null	0.47
PRT	Q99LB7	Sarcosine dehydrogenase, mitochondrial OS=Mus musculus OX=10090 GN=Sardh PE=1 SV=1	null	null	Mouse_09-2020	null	[MS,MS:1001208,SEQUEST,]	30.52	47.508	null	null	0.16
PRT	P40142	Transketolase OS=Mus musculus OX=10090 GN=Tkt PE=1 SV=1	null	null	Mouse_09-2020	null	[MS,MS:1001208,SEQUEST,]	30.46	50.784	null	null	0.28
PRT	G3X982	Aldehyde oxidase 3 OS=Mus musculus OX=10090 GN=Aox3 PE=1 SV=1	null	null	Mouse_09-2020	null	[MS,MS:1001208,SEQUEST,]	35.92	58.648	null	null	0.16
PRT	D3Z041	Long-chain-fatty-acid--CoA ligase 1 OS=Mus musculus OX=10090 GN=Acsl1 PE=1 SV=1	null	null	Mouse_09-2020	null	[MS,MS:1001208,SEQUEST,]	33.29	58.345	null	null	0.24
PRT	P31786	Acyl-CoA-binding protein OS=Mus musculus OX=10090 GN=Dbi PE=1 SV=2	null	null	Mouse_09-2020	null	[MS,MS:1001208,SEQUEST,]	34.50	56.766	null	null	0.79
PRT	Q9QXD6	Fructose-1,6-bisphosphatase 1 OS=Mus musculus OX=10090 GN=Fbp1 PE=1 SV=3	null	null	Mouse_09-2020	null	[MS,MS:1001208,SEQUEST,]	76.65	105.977	null	null	0.38
PRT	P14152	Malate dehydrogenase, cytoplasmic OS=Mus musculus OX=10090 GN=Mdh1 PE=1 SV=3	null	null	Mouse_09-2020	null	[MS,MS:1001208,SEQUEST,]	19.06	39.794	null	null	0.35
PRT	Q91YI0	Argininosuccinate lyase OS=Mus musculus OX=10090 GN=Asl PE=1 SV=1	null	null	Mouse_09-2020	null	[MS,MS:1001208,SEQUEST,]	45.01	66.821	null	null	0.32
PRT	O08601	Microsomal triglyceride transfer protein large subunit OS=Mus musculus OX=10090 GN=Mttp PE=1 SV=2	null	null	Mouse_09-2020	null	[MS,MS:1001208,SEQUEST,]	33.22	56.094	null	null	0.17
PRT	Q8VC30	Triokinase/FMN cyclase OS=Mus musculus OX=10090 GN=Tkfc PE=1 SV=1	null	null	Mouse_09-2020	null	[MS,MS:1001208,SEQUEST,]	41.43	75.036	null	null	0.32
PRT	A0A0R4J0Z1	Protein disulfide-isomerase A4 OS=Mus musculus OX=10090 GN=Pdia4 PE=1 SV=1	null	null	Mouse_09-2020	null	[MS,MS:1001208,SEQUEST,]	20.57	41.720	null	null	0.27
PRT	Q9DBT9	Dimethylglycine dehydrogenase, mitochondrial OS=Mus musculus OX=10090 GN=Dmgdh PE=1 SV=1	null	null	Mouse_09-2020	null	[MS,MS:1001208,SEQUEST,]	45.23	58.340	null	null	0.21
PRT	P11499	Heat shock protein HSP 90-beta OS=Mus musculus OX=10090 GN=Hsp90ab1 PE=1 SV=3	null	null	Mouse_09-2020	null	[MS,MS:1001208,SEQUEST,]	43.94	77.028	null	null	0.28
PRT	P70694	Estradiol 17 beta-dehydrogenase 5 OS=Mus musculus OX=10090 GN=Akr1c6 PE=1 SV=1	null	null	Mouse_09-2020	null	[MS,MS:1001208,SEQUEST,]	68.40	107.002	null	null	0.50
PRT	Q64433	10 kDa heat shock protein, mitochondrial OS=Mus musculus OX=10090 GN=Hspe1 PE=1 SV=2	null	null	Mouse_09-2020	null	[MS,MS:1001208,SEQUEST,]	25.40	51.245	null	null	0.83
PRT	Q64442	Sorbitol dehydrogenase OS=Mus musculus OX=10090 GN=Sord PE=1 SV=3	null	null	Mouse_09-2020	null	[MS,MS:1001208,SEQUEST,]	31.99	69.202	null	null	0.38
PRT	P24369	Peptidyl-prolyl cis-trans isomerase B OS=Mus musculus OX=10090 GN=Ppib PE=1 SV=2	null	null	Mouse_09-2020	null	[MS,MS:1001208,SEQUEST,]	24.85	51.239	null	null	0.59
PRT	P08249	Malate dehydrogenase, mitochondrial OS=Mus musculus OX=10090 GN=Mdh2 PE=1 SV=3	null	null	Mouse_09-2020	null	[MS,MS:1001208,SEQUEST,]	38.71	69.512	null	null	0.45
PRT	P58252	Elongation factor 2 OS=Mus musculus OX=10090 GN=Eef2 PE=1 SV=2	null	null	Mouse_09-2020	null	[MS,MS:1001208,SEQUEST,]	16.24	40.361	null	null	0.15
PRT	Q9DCW4	Electron transfer flavoprotein subunit beta OS=Mus musculus OX=10090 GN=Etfb PE=1 SV=3	null	null	Mouse_09-2020	null	[MS,MS:1001208,SEQUEST,]	31.64	60.559	null	null	0.41
PRT	Q9CPY7	Cytosol aminopeptidase OS=Mus musculus OX=10090 GN=Lap3 PE=1 SV=3	null	null	Mouse_09-2020	null	[MS,MS:1001208,SEQUEST,]	38.30	59.390	null	null	0.25
PRT	P51660	Peroxisomal multifunctional enzyme type 2 OS=Mus musculus OX=10090 GN=Hsd17b4 PE=1 SV=3	null	null	Mouse_09-2020	null	[MS,MS:1001208,SEQUEST,]	32.95	64.296	null	null	0.21
PRT	P62983	Ubiquitin-40S ribosomal protein S27a OS=Mus musculus OX=10090 GN=Rps27a PE=1 SV=2	null	null	Mouse_09-2020	null	[MS,MS:1001208,SEQUEST,]	24.12	47.693	null	null	0.52
PRT	Q9DB20	ATP synthase subunit O, mitochondrial OS=Mus musculus OX=10090 GN=Atp5po PE=1 SV=1	null	null	Mouse_09-2020	null	[MS,MS:1001208,SEQUEST,]	43.11	66.058	null	null	0.48
PRT	Q99J08	SEC14-like protein 2 OS=Mus musculus OX=10090 GN=Sec14l2 PE=1 SV=1	null	null	Mouse_09-2020	null	[MS,MS:1001208,SEQUEST,]	17.47	31.300	null	null	0.30
PRT	Q9JII6	Aldo-keto reductase family 1 member A1 OS=Mus musculus OX=10090 GN=Akr1a1 PE=1 SV=3	null	null	Mouse_09-2020	null	[MS,MS:1001208,SEQUEST,]	23.27	35.737	null	null	0.36
PRT	E9PWK1	Epoxide hydrolase OS=Mus musculus OX=10090 GN=Ephx1 PE=1 SV=1	null	null	Mouse_09-2020	null	[MS,MS:1001208,SEQUEST,]	27.52	31.902	null	null	0.31
PRT	P60710	Actin, cytoplasmic 1 OS=Mus musculus OX=10090 GN=Actb PE=1 SV=1	null	null	Mouse_09-2020	null	[MS,MS:1001208,SEQUEST,]	67.86	120.113	null	null	0.58
PRT	Q8K169	UDP-glucuronosyltransferase OS=Mus musculus OX=10090 GN=Ugt2b5 PE=1 SV=1	null	null	Mouse_09-2020	null	[MS,MS:1001208,SEQUEST,]	52.45	75.647	null	null	0.26
PRT	Q91WU0	Carboxylesterase 1F OS=Mus musculus OX=10090 GN=Ces1f PE=1 SV=1	null	null	Mouse_09-2020	null	[MS,MS:1001208,SEQUEST,]	69.40	95.567	null	null	0.28
PRT	G5E850	Cytochrome b5 OS=Mus musculus OX=10090 GN=Cyb5a PE=1 SV=1	null	null	Mouse_09-2020	null	[MS,MS:1001208,SEQUEST,]	30.51	50.929	null	null	0.77
PRT	Q64459	Cytochrome P450 3A11 OS=Mus musculus OX=10090 GN=Cyp3a11 PE=1 SV=1	null	null	Mouse_09-2020	null	[MS,MS:1001208,SEQUEST,]	24.03	36.799	null	null	0.27
PRT	P51881	ADP/ATP translocase 2 OS=Mus musculus OX=10090 GN=Slc25a5 PE=1 SV=3	null	null	Mouse_09-2020	null	[MS,MS:1001208,SEQUEST,]	25.41	34.948	null	null	0.25
PRT	Q91XE0	Glycine N-acyltransferase OS=Mus musculus OX=10090 GN=Glyat PE=1 SV=1	null	null	Mouse_09-2020	null	[MS,MS:1001208,SEQUEST,]	36.34	63.595	null	null	0.43
PRT	Q99LC5	Electron transfer flavoprotein subunit alpha, mitochondrial OS=Mus musculus OX=10090 GN=Etfa PE=1 SV=2	null	null	Mouse_09-2020	null	[MS,MS:1001208,SEQUEST,]	25.39	51.128	null	null	0.37
PRT	P17751	Triosephosphate isomerase OS=Mus musculus OX=10090 GN=Tpi1 PE=1 SV=4	null	null	Mouse_09-2020	null	[MS,MS:1001208,SEQUEST,]	27.29	39.131	null	null	0.32
PRT	P47911	60S ribosomal protein L6 OS=Mus musculus OX=10090 GN=Rpl6 PE=1 SV=3	null	null	Mouse_09-2020	null	[MS,MS:1001208,SEQUEST,]	17.37	33.277	null	null	0.28
PRT	P45952	Medium-chain specific acyl-CoA dehydrogenase, mitochondrial OS=Mus musculus OX=10090 GN=Acadm PE=1 SV=1	null	null	Mouse_09-2020	null	[MS,MS:1001208,SEQUEST,]	24.79	37.735	null	null	0.29
PRT	Q9CPU0	Lactoylglutathione lyase OS=Mus musculus OX=10090 GN=Glo1 PE=1 SV=3	null	null	Mouse_09-2020	null	[MS,MS:1001208,SEQUEST,]	25.28	28.067	null	null	0.41
PRT	P08228	Superoxide dismutase [Cu-Zn] OS=Mus musculus OX=10090 GN=Sod1 PE=1 SV=2	null	null	Mouse_09-2020	null	[MS,MS:1001208,SEQUEST,]	34.35	79.483	null	null	0.57
PRT	Q9CQ62	2,4-dienoyl-CoA reductase, mitochondrial OS=Mus musculus OX=10090 GN=Decr1 PE=1 SV=1	null	null	Mouse_09-2020	null	[MS,MS:1001208,SEQUEST,]	25.90	42.161	null	null	0.30
PRT	P17742	Peptidyl-prolyl cis-trans isomerase A OS=Mus musculus OX=10090 GN=Ppia PE=1 SV=2	null	null	Mouse_09-2020	null	[MS,MS:1001208,SEQUEST,]	9.57	33.741	null	null	0.47
PRT	Q80XN0	D-beta-hydroxybutyrate dehydrogenase, mitochondrial OS=Mus musculus OX=10090 GN=Bdh1 PE=1 SV=2	null	null	Mouse_09-2020	null	[MS,MS:1001208,SEQUEST,]	35.44	27.126	null	null	0.26
PRT	P12970	60S ribosomal protein L7a OS=Mus musculus OX=10090 GN=Rpl7a PE=1 SV=2	null	null	Mouse_09-2020	null	[MS,MS:1001208,SEQUEST,]	15.01	25.085	null	null	0.39
PRT	Q64475	Histone H2B type 1-B OS=Mus musculus OX=10090 GN=H2bc3 PE=1 SV=3	null	null	Mouse_09-2020	null	[MS,MS:1001208,SEQUEST,]	11.45	24.278	null	null	0.57
PRT	Q9DBE0	Cysteine sulfinic acid decarboxylase OS=Mus musculus OX=10090 GN=Csad PE=1 SV=1	null	null	Mouse_09-2020	null	[MS,MS:1001208,SEQUEST,]	33.52	43.549	null	null	0.15
PRT	P35505	Fumarylacetoacetase OS=Mus musculus OX=10090 GN=Fah PE=1 SV=2	null	null	Mouse_09-2020	null	[MS,MS:1001208,SEQUEST,]	37.37	59.517	null	null	0.31
PRT	P43274	Histone H1.4 OS=Mus musculus OX=10090 GN=H1-4 PE=1 SV=2	null	null	Mouse_09-2020	null	[MS,MS:1001208,SEQUEST,]	7.26	28.164	null	null	0.30
PRT	Q8CHT0	Delta-1-pyrroline-5-carboxylate dehydrogenase, mitochondrial OS=Mus musculus OX=10090 GN=Aldh4a1 PE=1 SV=3	null	null	Mouse_09-2020	null	[MS,MS:1001208,SEQUEST,]	15.93	30.798	null	null	0.17
PRT	Q78JT3	3-hydroxyanthranilate 3,4-dioxygenase OS=Mus musculus OX=10090 GN=Haao PE=1 SV=1	null	null	Mouse_09-2020	null	[MS,MS:1001208,SEQUEST,]	19.33	29.775	null	null	0.40
PRT	A0A1B0GSR9	L-lactate dehydrogenase OS=Mus musculus OX=10090 GN=Ldha PE=1 SV=1	null	null	Mouse_09-2020	null	[MS,MS:1001208,SEQUEST,]	26.42	36.610	null	null	0.19
PRT	P99029	Peroxiredoxin-5, mitochondrial OS=Mus musculus OX=10090 GN=Prdx5 PE=1 SV=2	null	null	Mouse_09-2020	null	[MS,MS:1001208,SEQUEST,]	22.68	32.799	null	null	0.33
PRT	Q9DCM2	Glutathione S-transferase kappa 1 OS=Mus musculus OX=10090 GN=Gstk1 PE=1 SV=3	null	null	Mouse_09-2020	null	[MS,MS:1001208,SEQUEST,]	24.22	38.373	null	null	0.51
PRT	Q99K67	Alpha-aminoadipic semialdehyde synthase, mitochondrial OS=Mus musculus OX=10090 GN=Aass PE=1 SV=1	null	null	Mouse_09-2020	null	[MS,MS:1001208,SEQUEST,]	26.19	36.212	null	null	0.11
PRT	P97807	Fumarate hydratase, mitochondrial OS=Mus musculus OX=10090 GN=Fh PE=1 SV=3	null	null	Mouse_09-2020	null	[MS,MS:1001208,SEQUEST,]	30.78	45.245	null	null	0.24
PRT	Q60932	Voltage-dependent anion-selective channel protein 1 OS=Mus musculus OX=10090 GN=Vdac1 PE=1 SV=3	null	null	Mouse_09-2020	null	[MS,MS:1001208,SEQUEST,]	23.98	37.318	null	null	0.27
PRT	P33267	Cytochrome P450 2F2 OS=Mus musculus OX=10090 GN=Cyp2f2 PE=1 SV=1	null	null	Mouse_09-2020	null	[MS,MS:1001208,SEQUEST,]	19.02	24.211	null	null	0.19
PRT	P52760	2-iminobutanoate/2-iminopropanoate deaminase OS=Mus musculus OX=10090 GN=Rida PE=1 SV=3	null	null	Mouse_09-2020	null	[MS,MS:1001208,SEQUEST,]	41.19	62.465	null	null	0.67
PRT	Q6GT24	Peroxiredoxin-6 OS=Mus musculus OX=10090 GN=Prdx6 PE=1 SV=1	null	null	Mouse_09-2020	null	[MS,MS:1001208,SEQUEST,]	27.19	47.804	null	null	0.34
PRT	P61255	60S ribosomal protein L26 OS=Mus musculus OX=10090 GN=Rpl26 PE=1 SV=1	null	null	Mouse_09-2020	null	[MS,MS:1001208,SEQUEST,]	12.85	22.246	null	null	0.49
PRT	Q9D8E6	60S ribosomal protein L4 OS=Mus musculus OX=10090 GN=Rpl4 PE=1 SV=3	null	null	Mouse_09-2020	null	[MS,MS:1001208,SEQUEST,]	16.24	34.564	null	null	0.28
PRT	Q9D0F9	Phosphoglucomutase-1 OS=Mus musculus OX=10090 GN=Pgm1 PE=1 SV=4	null	null	Mouse_09-2020	null	[MS,MS:1001208,SEQUEST,]	17.21	37.026	null	null	0.18
PRT	O55022	Membrane-associated progesterone receptor component 1 OS=Mus musculus OX=10090 GN=Pgrmc1 PE=1 SV=4	null	null	Mouse_09-2020	null	[MS,MS:1001208,SEQUEST,]	29.84	38.816	null	null	0.35
PRT	P50544	Very long-chain specific acyl-CoA dehydrogenase, mitochondrial OS=Mus musculus OX=10090 GN=Acadvl PE=1 SV=3	null	null	Mouse_09-2020	null	[MS,MS:1001208,SEQUEST,]	22.95	33.737	null	null	0.16
PRT	Q9CR57	60S ribosomal protein L14 OS=Mus musculus OX=10090 GN=Rpl14 PE=1 SV=3	null	null	Mouse_09-2020	null	[MS,MS:1001208,SEQUEST,]	2.52	18.507	null	null	0.34
PRT	E0CXN5	Glycerol-3-phosphate dehydrogenase [NAD(+)] OS=Mus musculus OX=10090 GN=Gpd1 PE=1 SV=1	null	null	Mouse_09-2020	null	[MS,MS:1001208,SEQUEST,]	23.75	37.569	null	null	0.31
PRT	P48036	Annexin A5 OS=Mus musculus OX=10090 GN=Anxa5 PE=1 SV=1	null	null	Mouse_09-2020	null	[MS,MS:1001208,SEQUEST,]	11.66	20.917	null	null	0.23
PRT	P11352	Glutathione peroxidase 1 OS=Mus musculus OX=10090 GN=Gpx1 PE=1 SV=2	null	null	Mouse_09-2020	null	[MS,MS:1001208,SEQUEST,]	25.40	38.909	null	null	0.57
PRT	Q8BH00	2-aminomuconic semialdehyde dehydrogenase OS=Mus musculus OX=10090 GN=Aldh8a1 PE=1 SV=1	null	null	Mouse_09-2020	null	[MS,MS:1001208,SEQUEST,]	13.39	25.774	null	null	0.18
PRT	Q01853	Transitional endoplasmic reticulum ATPase OS=Mus musculus OX=10090 GN=Vcp PE=1 SV=4	null	null	Mouse_09-2020	null	[MS,MS:1001208,SEQUEST,]	20.09	28.537	null	null	0.16
PRT	P62897	Cytochrome c, somatic OS=Mus musculus OX=10090 GN=Cycs PE=1 SV=2	null	null	Mouse_09-2020	null	[MS,MS:1001208,SEQUEST,]	16.40	21.909	null	null	0.48
PRT	P35492	Histidine ammonia-lyase OS=Mus musculus OX=10090 GN=Hal PE=1 SV=1	null	null	Mouse_09-2020	null	[MS,MS:1001208,SEQUEST,]	13.08	27.431	null	null	0.13
PRT	Q9JHI5	Isovaleryl-CoA dehydrogenase, mitochondrial OS=Mus musculus OX=10090 GN=Ivd PE=1 SV=1	null	null	Mouse_09-2020	null	[MS,MS:1001208,SEQUEST,]	18.40	27.539	null	null	0.21
PRT	Q91YQ5	Dolichyl-diphosphooligosaccharide--protein glycosyltransferase subunit 1 OS=Mus musculus OX=10090 GN=Rpn1 PE=1 SV=1	null	null	Mouse_09-2020	null	[MS,MS:1001208,SEQUEST,]	26.10	38.569	null	null	0.16
PRT	P26043	Radixin OS=Mus musculus OX=10090 GN=Rdx PE=1 SV=3	null	null	Mouse_09-2020	null	[MS,MS:1001208,SEQUEST,]	8.52	17.604	null	null	0.13
PRT	P06801	NADP-dependent malic enzyme OS=Mus musculus OX=10090 GN=Me1 PE=1 SV=2	null	null	Mouse_09-2020	null	[MS,MS:1001208,SEQUEST,]	21.21	31.820	null	null	0.18
PRT	O09173	Homogentisate 1,2-dioxygenase OS=Mus musculus OX=10090 GN=Hgd PE=1 SV=2	null	null	Mouse_09-2020	null	[MS,MS:1001208,SEQUEST,]	15.19	25.812	null	null	0.20
PRT	Q9Z2V4	Phosphoenolpyruvate carboxykinase, cytosolic [GTP] OS=Mus musculus OX=10090 GN=Pck1 PE=1 SV=1	null	null	Mouse_09-2020	null	[MS,MS:1001208,SEQUEST,]	22.49	41.550	null	null	0.17
PRT	Q8QZR3	Pyrethroid hydrolase Ces2a OS=Mus musculus OX=10090 GN=Ces2a PE=1 SV=1	null	null	Mouse_09-2020	null	[MS,MS:1001208,SEQUEST,]	22.67	51.022	null	null	0.27
PRT	A0A0R4IZY2	Cytochrome P450 2D26 OS=Mus musculus OX=10090 GN=Cyp2d26 PE=1 SV=1	null	null	Mouse_09-2020	null	[MS,MS:1001208,SEQUEST,]	21.91	35.018	null	null	0.21
PRT	P52196	Thiosulfate sulfurtransferase OS=Mus musculus OX=10090 GN=Tst PE=1 SV=3	null	null	Mouse_09-2020	null	[MS,MS:1001208,SEQUEST,]	20.42	30.297	null	null	0.31
PRT	P97351	40S ribosomal protein S3a OS=Mus musculus OX=10090 GN=Rps3a PE=1 SV=3	null	null	Mouse_09-2020	null	[MS,MS:1001208,SEQUEST,]	9.03	21.805	null	null	0.30
PRT	Q9WTP6	Adenylate kinase 2, mitochondrial OS=Mus musculus OX=10090 GN=Ak2 PE=1 SV=5	null	null	Mouse_09-2020	null	[MS,MS:1001208,SEQUEST,]	17.07	33.201	null	null	0.26
PRT	Q9QXF8	Glycine N-methyltransferase OS=Mus musculus OX=10090 GN=Gnmt PE=1 SV=3	null	null	Mouse_09-2020	null	[MS,MS:1001208,SEQUEST,]	35.53	53.324	null	null	0.28
PRT	Q9WTP7	GTP:AMP phosphotransferase AK3, mitochondrial OS=Mus musculus OX=10090 GN=Ak3 PE=1 SV=3	null	null	Mouse_09-2020	null	[MS,MS:1001208,SEQUEST,]	11.44	26.928	null	null	0.33
PRT	Q9DCN2	NADH-cytochrome b5 reductase 3 OS=Mus musculus OX=10090 GN=Cyb5r3 PE=1 SV=3	null	null	Mouse_09-2020	null	[MS,MS:1001208,SEQUEST,]	20.98	38.761	null	null	0.34
PRT	P14211	Calreticulin OS=Mus musculus OX=10090 GN=Calr PE=1 SV=1	null	null	Mouse_09-2020	null	[MS,MS:1001208,SEQUEST,]	8.40	31.624	null	null	0.20
PRT	Q61425	Hydroxyacyl-coenzyme A dehydrogenase, mitochondrial OS=Mus musculus OX=10090 GN=Hadh PE=1 SV=2	null	null	Mouse_09-2020	null	[MS,MS:1001208,SEQUEST,]	5.69	20.643	null	null	0.24
PRT	P40936	Indolethylamine N-methyltransferase OS=Mus musculus OX=10090 GN=Inmt PE=1 SV=1	null	null	Mouse_09-2020	null	[MS,MS:1001208,SEQUEST,]	19.89	32.988	null	null	0.29
PRT	Q9DCX2	ATP synthase subunit d, mitochondrial OS=Mus musculus OX=10090 GN=Atp5pd PE=1 SV=3	null	null	Mouse_09-2020	null	[MS,MS:1001208,SEQUEST,]	25.03	38.467	null	null	0.70
PRT	P28474	Alcohol dehydrogenase class-3 OS=Mus musculus OX=10090 GN=Adh5 PE=1 SV=3	null	null	Mouse_09-2020	null	[MS,MS:1001208,SEQUEST,]	10.85	27.275	null	null	0.16
PRT	Q9D819	Inorganic pyrophosphatase OS=Mus musculus OX=10090 GN=Ppa1 PE=1 SV=1	null	null	Mouse_09-2020	null	[MS,MS:1001208,SEQUEST,]	11.04	19.850	null	null	0.22
PRT	Q07417	Short-chain specific acyl-CoA dehydrogenase, mitochondrial OS=Mus musculus OX=10090 GN=Acads PE=1 SV=2	null	null	Mouse_09-2020	null	[MS,MS:1001208,SEQUEST,]	24.22	35.936	null	null	0.17
PRT	Q9Z2I8	Succinate--CoA ligase [GDP-forming] subunit beta, mitochondrial OS=Mus musculus OX=10090 GN=Suclg2 PE=1 SV=3	null	null	Mouse_09-2020	null	[MS,MS:1001208,SEQUEST,]	8.10	24.803	null	null	0.18
PRT	P28271	Cytoplasmic aconitate hydratase OS=Mus musculus OX=10090 GN=Aco1 PE=1 SV=3	null	null	Mouse_09-2020	null	[MS,MS:1001208,SEQUEST,]	25.01	37.025	null	null	0.11
PRT	P05214	Tubulin alpha-3 chain OS=Mus musculus OX=10090 GN=Tuba3a PE=1 SV=1	null	null	Mouse_09-2020	null	[MS,MS:1001208,SEQUEST,]	16.62	26.118	null	null	0.18
PRT	Q62425	Cytochrome c oxidase subunit NDUFA4 OS=Mus musculus OX=10090 GN=Ndufa4 PE=1 SV=2	null	null	Mouse_09-2020	null	[MS,MS:1001208,SEQUEST,]	5.05	14.051	null	null	0.35
PRT	Q9DBF1	Alpha-aminoadipic semialdehyde dehydrogenase OS=Mus musculus OX=10090 GN=Aldh7a1 PE=1 SV=4	null	null	Mouse_09-2020	null	[MS,MS:1001208,SEQUEST,]	16.09	30.380	null	null	0.14
PRT	A0A1W2P733	C-1-tetrahydrofolate synthase, cytoplasmic OS=Mus musculus OX=10090 GN=Mthfd1 PE=1 SV=1	null	null	Mouse_09-2020	null	[MS,MS:1001208,SEQUEST,]	13.57	24.000	null	null	0.11
PRT	Q91X83	S-adenosylmethionine synthase isoform type-1 OS=Mus musculus OX=10090 GN=Mat1a PE=1 SV=1	null	null	Mouse_09-2020	null	[MS,MS:1001208,SEQUEST,]	21.83	30.664	null	null	0.22
PRT	A0A0R4J083	Long-chain specific acyl-CoA dehydrogenase, mitochondrial OS=Mus musculus OX=10090 GN=Acadl PE=1 SV=1	null	null	Mouse_09-2020	null	[MS,MS:1001208,SEQUEST,]	12.63	23.256	null	null	0.23
PRT	P54071	Isocitrate dehydrogenase [NADP], mitochondrial OS=Mus musculus OX=10090 GN=Idh2 PE=1 SV=3	null	null	Mouse_09-2020	null	[MS,MS:1001208,SEQUEST,]	21.22	26.062	null	null	0.20
PRT	B1AU25	Apoptosis-inducing factor 1, mitochondrial OS=Mus musculus OX=10090 GN=Aifm1 PE=1 SV=1	null	null	Mouse_09-2020	null	[MS,MS:1001208,SEQUEST,]	16.99	28.449	null	null	0.14
PRT	Q9WUM5	Succinate--CoA ligase [ADP/GDP-forming] subunit alpha, mitochondrial OS=Mus musculus OX=10090 GN=Suclg1 PE=1 SV=4	null	null	Mouse_09-2020	null	[MS,MS:1001208,SEQUEST,]	11.10	21.300	null	null	0.24
PRT	Q00623	Apolipoprotein A-I OS=Mus musculus OX=10090 GN=Apoa1 PE=1 SV=2	null	null	Mouse_09-2020	null	[MS,MS:1001208,SEQUEST,]	14.62	24.664	null	null	0.28
PRT	O55125	Protein NipSnap homolog 1 OS=Mus musculus OX=10090 GN=Nipsnap1 PE=1 SV=1	null	null	Mouse_09-2020	null	[MS,MS:1001208,SEQUEST,]	15.37	21.021	null	null	0.28
PRT	Q3UEL5	Imidazolonepropionate hydrolase OS=Mus musculus OX=10090 GN=Uroc1 PE=1 SV=1	null	null	Mouse_09-2020	null	[MS,MS:1001208,SEQUEST,]	18.55	28.912	null	null	0.11
PRT	Q9EQF5	Dihydropyrimidinase OS=Mus musculus OX=10090 GN=Dpys PE=1 SV=2	null	null	Mouse_09-2020	null	[MS,MS:1001208,SEQUEST,]	13.06	21.778	null	null	0.13
PRT	Q61838	Pregnancy zone protein OS=Mus musculus OX=10090 GN=Pzp PE=1 SV=3	null	null	Mouse_09-2020	null	[MS,MS:1001208,SEQUEST,]	18.00	26.857	null	null	0.05
PRT	Q99N15	17beta-hydroxysteroid dehydrogenase type 10/short chain L-3-hydroxyacyl-CoA dehydrogenase OS=Mus musculus OX=10090 GN=Hsd17b10 PE=1 SV=1	null	null	Mouse_09-2020	null	[MS,MS:1001208,SEQUEST,]	20.14	31.130	null	null	0.40
PRT	P16331	Phenylalanine-4-hydroxylase OS=Mus musculus OX=10090 GN=Pah PE=1 SV=4	null	null	Mouse_09-2020	null	[MS,MS:1001208,SEQUEST,]	10.95	19.456	null	null	0.19
PRT	Q63880	Carboxylesterase 3A OS=Mus musculus OX=10090 GN=Ces3a PE=1 SV=2	null	null	Mouse_09-2020	null	[MS,MS:1001208,SEQUEST,]	51.70	69.533	null	null	0.25
PRT	Q64458	Cytochrome P450 2C29 OS=Mus musculus OX=10090 GN=Cyp2c29 PE=1 SV=2	null	null	Mouse_09-2020	null	[MS,MS:1001208,SEQUEST,]	31.90	56.040	null	null	0.22
PRT	P07901	Heat shock protein HSP 90-alpha OS=Mus musculus OX=10090 GN=Hsp90aa1 PE=1 SV=4	null	null	Mouse_09-2020	null	[MS,MS:1001208,SEQUEST,]	25.44	44.467	null	null	0.13
PRT	P56593	Cytochrome P450 2A12 OS=Mus musculus OX=10090 GN=Cyp2a12 PE=1 SV=2	null	null	Mouse_09-2020	null	[MS,MS:1001208,SEQUEST,]	15.79	22.363	null	null	0.17
PRT	Q9CZN7	Serine hydroxymethyltransferase, mitochondrial OS=Mus musculus OX=10090 GN=Shmt2 PE=1 SV=1	null	null	Mouse_09-2020	null	[MS,MS:1001208,SEQUEST,]	11.28	17.335	null	null	0.16
PRT	Q9CQQ7	ATP synthase F(0) complex subunit B1, mitochondrial OS=Mus musculus OX=10090 GN=Atp5pb PE=1 SV=1	null	null	Mouse_09-2020	null	[MS,MS:1001208,SEQUEST,]	5.64	20.062	null	null	0.30
PRT	Q9QXX4	Calcium-binding mitochondrial carrier protein Aralar2 OS=Mus musculus OX=10090 GN=Slc25a13 PE=1 SV=1	null	null	Mouse_09-2020	null	[MS,MS:1001208,SEQUEST,]	19.28	29.652	null	null	0.11
PRT	E9PZF0	Nucleoside diphosphate kinase OS=Mus musculus OX=10090 GN=Gm20390 PE=3 SV=1	null	null	Mouse_09-2020	null	[MS,MS:1001208,SEQUEST,]	24.42	41.196	null	null	0.46
PRT	Q921R2	40S ribosomal protein S13 OS=Mus musculus OX=10090 GN=Rps13 PE=1 SV=1	null	null	Mouse_09-2020	null	[MS,MS:1001208,SEQUEST,]	16.41	27.825	null	null	0.47
PRT	P62908	40S ribosomal protein S3 OS=Mus musculus OX=10090 GN=Rps3 PE=1 SV=1	null	null	Mouse_09-2020	null	[MS,MS:1001208,SEQUEST,]	13.35	15.520	null	null	0.31
PRT	Q9QXE0	2-hydroxyacyl-CoA lyase 1 OS=Mus musculus OX=10090 GN=Hacl1 PE=1 SV=2	null	null	Mouse_09-2020	null	[MS,MS:1001208,SEQUEST,]	18.11	30.895	null	null	0.14
PRT	P14148	60S ribosomal protein L7 OS=Mus musculus OX=10090 GN=Rpl7 PE=1 SV=2	null	null	Mouse_09-2020	null	[MS,MS:1001208,SEQUEST,]	10.73	18.609	null	null	0.21
PRT	P42125	Enoyl-CoA delta isomerase 1, mitochondrial OS=Mus musculus OX=10090 GN=Eci1 PE=1 SV=2	null	null	Mouse_09-2020	null	[MS,MS:1001208,SEQUEST,]	12.97	25.238	null	null	0.30
PRT	Q9CZM2	60S ribosomal protein L15 OS=Mus musculus OX=10090 GN=Rpl15 PE=1 SV=4	null	null	Mouse_09-2020	null	[MS,MS:1001208,SEQUEST,]	14.38	21.536	null	null	0.29
PRT	A0A0A0MQ68	Glutaryl-CoA dehydrogenase, mitochondrial OS=Mus musculus OX=10090 GN=Gcdh PE=1 SV=1	null	null	Mouse_09-2020	null	[MS,MS:1001208,SEQUEST,]	14.44	28.627	null	null	0.21
PRT	P14115	60S ribosomal protein L27a OS=Mus musculus OX=10090 GN=Rpl27a PE=1 SV=5	null	null	Mouse_09-2020	null	[MS,MS:1001208,SEQUEST,]	14.14	20.494	null	null	0.26
PRT	P15105	Glutamine synthetase OS=Mus musculus OX=10090 GN=Glul PE=1 SV=6	null	null	Mouse_09-2020	null	[MS,MS:1001208,SEQUEST,]	23.70	43.383	null	null	0.18
PRT	P00186	Cytochrome P450 1A2 OS=Mus musculus OX=10090 GN=Cyp1a2 PE=1 SV=1	null	null	Mouse_09-2020	null	[MS,MS:1001208,SEQUEST,]	16.55	26.186	null	null	0.14
PRT	Q9DCY0	Glycine N-acyltransferase-like protein Keg1 OS=Mus musculus OX=10090 GN=Keg1 PE=1 SV=1	null	null	Mouse_09-2020	null	[MS,MS:1001208,SEQUEST,]	22.00	27.353	null	null	0.24
PRT	E9Q1Q9	Ketohexokinase OS=Mus musculus OX=10090 GN=Khk PE=1 SV=1	null	null	Mouse_09-2020	null	[MS,MS:1001208,SEQUEST,]	5.20	17.097	null	null	0.17
PRT	O35129	Prohibitin-2 OS=Mus musculus OX=10090 GN=Phb2 PE=1 SV=1	null	null	Mouse_09-2020	null	[MS,MS:1001208,SEQUEST,]	10.70	21.991	null	null	0.25
PRT	Q78PY7	Staphylococcal nuclease domain-containing protein 1 OS=Mus musculus OX=10090 GN=Snd1 PE=1 SV=1	null	null	Mouse_09-2020	null	[MS,MS:1001208,SEQUEST,]	19.87	30.597	null	null	0.09
PRT	Q61171	Peroxiredoxin-2 OS=Mus musculus OX=10090 GN=Prdx2 PE=1 SV=3	null	null	Mouse_09-2020	null	[MS,MS:1001208,SEQUEST,]	17.98	19.964	null	null	0.28
PRT	Q9QYG0	Protein NDRG2 OS=Mus musculus OX=10090 GN=Ndrg2 PE=1 SV=1	null	null	Mouse_09-2020	null	[MS,MS:1001208,SEQUEST,]	14.72	27.711	null	null	0.14
PRT	O88451	Retinol dehydrogenase 7 OS=Mus musculus OX=10090 GN=Rdh7 PE=1 SV=1	null	null	Mouse_09-2020	null	[MS,MS:1001208,SEQUEST,]	13.45	10.901	null	null	0.22
PRT	O08749	Dihydrolipoyl dehydrogenase, mitochondrial OS=Mus musculus OX=10090 GN=Dld PE=1 SV=2	null	null	Mouse_09-2020	null	[MS,MS:1001208,SEQUEST,]	12.13	21.276	null	null	0.17
PRT	Q99KI0	Aconitate hydratase, mitochondrial OS=Mus musculus OX=10090 GN=Aco2 PE=1 SV=1	null	null	Mouse_09-2020	null	[MS,MS:1001208,SEQUEST,]	20.62	28.235	null	null	0.11
PRT	Q9WVL0	Maleylacetoacetate isomerase OS=Mus musculus OX=10090 GN=Gstz1 PE=1 SV=1	null	null	Mouse_09-2020	null	[MS,MS:1001208,SEQUEST,]	14.29	25.780	null	null	0.34
PRT	Q9DB77	Cytochrome b-c1 complex subunit 2, mitochondrial OS=Mus musculus OX=10090 GN=Uqcrc2 PE=1 SV=1	null	null	Mouse_09-2020	null	[MS,MS:1001208,SEQUEST,]	24.46	35.080	null	null	0.19
PRT	P37040	NADPH--cytochrome P450 reductase OS=Mus musculus OX=10090 GN=Por PE=1 SV=2	null	null	Mouse_09-2020	null	[MS,MS:1001208,SEQUEST,]	16.87	22.621	null	null	0.12
PRT	Q9CQN1	Heat shock protein 75 kDa, mitochondrial OS=Mus musculus OX=10090 GN=Trap1 PE=1 SV=1	null	null	Mouse_09-2020	null	[MS,MS:1001208,SEQUEST,]	18.46	33.633	null	null	0.13
PRT	P14824	Annexin A6 OS=Mus musculus OX=10090 GN=Anxa6 PE=1 SV=3	null	null	Mouse_09-2020	null	[MS,MS:1001208,SEQUEST,]	13.48	19.968	null	null	0.12
PRT	Q921I1	Serotransferrin OS=Mus musculus OX=10090 GN=Tf PE=1 SV=1	null	null	Mouse_09-2020	null	[MS,MS:1001208,SEQUEST,]	13.19	28.361	null	null	0.11
PRT	P06745	Glucose-6-phosphate isomerase OS=Mus musculus OX=10090 GN=Gpi PE=1 SV=4	null	null	Mouse_09-2020	null	[MS,MS:1001208,SEQUEST,]	10.96	21.865	null	null	0.18
PRT	Q8K2B3	Succinate dehydrogenase [ubiquinone] flavoprotein subunit, mitochondrial OS=Mus musculus OX=10090 GN=Sdha PE=1 SV=1	null	null	Mouse_09-2020	null	[MS,MS:1001208,SEQUEST,]	8.93	21.342	null	null	0.11
PRT	Q9DD20	Methyltransferase-like protein 7B OS=Mus musculus OX=10090 GN=Mettl7b PE=1 SV=2	null	null	Mouse_09-2020	null	[MS,MS:1001208,SEQUEST,]	19.03	21.512	null	null	0.27
PRT	A0A0R4J135	Selenium-binding protein 2 OS=Mus musculus OX=10090 GN=Selenbp2 PE=1 SV=1	null	null	Mouse_09-2020	null	[MS,MS:1001208,SEQUEST,]	79.28	109.205	null	null	0.44
PRT	P17563	Methanethiol oxidase OS=Mus musculus OX=10090 GN=Selenbp1 PE=1 SV=2	null	null	Mouse_09-2020	null	[MS,MS:1001208,SEQUEST,]	56.51	94.423	null	null	0.37
PRT	O35945	Aldehyde dehydrogenase, cytosolic 1 OS=Mus musculus OX=10090 GN=Aldh1a7 PE=1 SV=1	null	null	Mouse_09-2020	null	[MS,MS:1001208,SEQUEST,]	53.76	103.987	null	null	0.25
PRT	Q8R084	UDP-glucuronosyltransferase OS=Mus musculus OX=10090 GN=Ugt2b1 PE=1 SV=1	null	null	Mouse_09-2020	null	[MS,MS:1001208,SEQUEST,]	30.72	37.183	null	null	0.17
PRT	Q3UEP4	UDP-glucuronosyltransferase OS=Mus musculus OX=10090 GN=Ugt2b36 PE=1 SV=1	null	null	Mouse_09-2020	null	[MS,MS:1001208,SEQUEST,]	41.50	52.646	null	null	0.17
PRT	Q91WT7	3-alpha-hydroxysteroid dehydrogenase type 1 OS=Mus musculus OX=10090 GN=Akr1c14 PE=1 SV=1	null	null	Mouse_09-2020	null	[MS,MS:1001208,SEQUEST,]	9.81	20.948	null	null	0.25
PRT	P62270	40S ribosomal protein S18 OS=Mus musculus OX=10090 GN=Rps18 PE=1 SV=3	null	null	Mouse_09-2020	null	[MS,MS:1001208,SEQUEST,]	11.44	19.830	null	null	0.31
PRT	P09671	Superoxide dismutase [Mn], mitochondrial OS=Mus musculus OX=10090 GN=Sod2 PE=1 SV=3	null	null	Mouse_09-2020	null	[MS,MS:1001208,SEQUEST,]	17.68	34.740	null	null	0.28
PRT	P62281	40S ribosomal protein S11 OS=Mus musculus OX=10090 GN=Rps11 PE=1 SV=3	null	null	Mouse_09-2020	null	[MS,MS:1001208,SEQUEST,]	2.21	7.144	null	null	0.27
PRT	P62242	40S ribosomal protein S8 OS=Mus musculus OX=10090 GN=Rps8 PE=1 SV=2	null	null	Mouse_09-2020	null	[MS,MS:1001208,SEQUEST,]	15.45	27.115	null	null	0.21
PRT	Q5FW57	Glycine N-acyltransferase-like protein OS=Mus musculus OX=10090 GN=Gm4952 PE=1 SV=3	null	null	Mouse_09-2020	null	[MS,MS:1001208,SEQUEST,]	16.57	22.893	null	null	0.18
PRT	D3Z106	Acyl-coenzyme A synthetase ACSM1, mitochondrial (Fragment) OS=Mus musculus OX=10090 GN=Acsm1 PE=1 SV=1	null	null	Mouse_09-2020	null	[MS,MS:1001208,SEQUEST,]	5.17	10.366	null	null	0.11
PRT	Q8BH95	Enoyl-CoA hydratase, mitochondrial OS=Mus musculus OX=10090 GN=Echs1 PE=1 SV=1	null	null	Mouse_09-2020	null	[MS,MS:1001208,SEQUEST,]	17.12	29.024	null	null	0.26
PRT	P27659	60S ribosomal protein L3 OS=Mus musculus OX=10090 GN=Rpl3 PE=1 SV=3	null	null	Mouse_09-2020	null	[MS,MS:1001208,SEQUEST,]	4.06	7.763	null	null	0.10
PRT	Q99KB8	Hydroxyacylglutathione hydrolase, mitochondrial OS=Mus musculus OX=10090 GN=Hagh PE=1 SV=2	null	null	Mouse_09-2020	null	[MS,MS:1001208,SEQUEST,]	11.41	25.682	null	null	0.17
PRT	A0A2I3BQ03	14-3-3 protein zeta/delta (Fragment) OS=Mus musculus OX=10090 GN=Ywhaz PE=1 SV=1	null	null	Mouse_09-2020	null	[MS,MS:1001208,SEQUEST,]	12.06	27.043	null	null	0.42
PRT	O70475	UDP-glucose 6-dehydrogenase OS=Mus musculus OX=10090 GN=Ugdh PE=1 SV=1	null	null	Mouse_09-2020	null	[MS,MS:1001208,SEQUEST,]	12.82	17.248	null	null	0.13
PRT	P28665	Murinoglobulin-1 OS=Mus musculus OX=10090 GN=Mug1 PE=1 SV=3	null	null	Mouse_09-2020	null	[MS,MS:1001208,SEQUEST,]	9.07	14.633	null	null	0.05
PRT	P14131	40S ribosomal protein S16 OS=Mus musculus OX=10090 GN=Rps16 PE=1 SV=4	null	null	Mouse_09-2020	null	[MS,MS:1001208,SEQUEST,]	12.15	15.770	null	null	0.30
PRT	P19783	Cytochrome c oxidase subunit 4 isoform 1, mitochondrial OS=Mus musculus OX=10090 GN=Cox4i1 PE=1 SV=2	null	null	Mouse_09-2020	null	[MS,MS:1001208,SEQUEST,]	7.17	8.370	null	null	0.30
PRT	Q80X81	Acetyl-Coenzyme A acetyltransferase 3 OS=Mus musculus OX=10090 GN=Acat3 PE=1 SV=1	null	null	Mouse_09-2020	null	[MS,MS:1001208,SEQUEST,]	17.60	19.753	null	null	0.23
PRT	Q3TML0	Protein disulfide-isomerase A6 OS=Mus musculus OX=10090 GN=Pdia6 PE=1 SV=1	null	null	Mouse_09-2020	null	[MS,MS:1001208,SEQUEST,]	9.74	25.227	null	null	0.11
PRT	P29758	Ornithine aminotransferase, mitochondrial OS=Mus musculus OX=10090 GN=Oat PE=1 SV=1	null	null	Mouse_09-2020	null	[MS,MS:1001208,SEQUEST,]	11.82	15.677	null	null	0.14
PRT	P62849	40S ribosomal protein S24 OS=Mus musculus OX=10090 GN=Rps24 PE=1 SV=1	null	null	Mouse_09-2020	null	[MS,MS:1001208,SEQUEST,]	10.34	19.577	null	null	0.32
PRT	Q8BGL3	Sulfotransferase OS=Mus musculus OX=10090 GN=Sult2a8 PE=1 SV=1	null	null	Mouse_09-2020	null	[MS,MS:1001208,SEQUEST,]	14.91	25.727	null	null	0.25
PRT	Q9DBJ1	Phosphoglycerate mutase 1 OS=Mus musculus OX=10090 GN=Pgam1 PE=1 SV=3	null	null	Mouse_09-2020	null	[MS,MS:1001208,SEQUEST,]	14.02	21.748	null	null	0.26
PRT	P62082	40S ribosomal protein S7 OS=Mus musculus OX=10090 GN=Rps7 PE=2 SV=1	null	null	Mouse_09-2020	null	[MS,MS:1001208,SEQUEST,]	5.72	15.860	null	null	0.27
PRT	P14206	40S ribosomal protein SA OS=Mus musculus OX=10090 GN=Rpsa PE=1 SV=4	null	null	Mouse_09-2020	null	[MS,MS:1001208,SEQUEST,]	17.81	24.027	null	null	0.20
PRT	Q61598	Rab GDP dissociation inhibitor beta OS=Mus musculus OX=10090 GN=Gdi2 PE=1 SV=1	null	null	Mouse_09-2020	null	[MS,MS:1001208,SEQUEST,]	14.08	21.843	null	null	0.14
PRT	Q6ZWN5	40S ribosomal protein S9 OS=Mus musculus OX=10090 GN=Rps9 PE=1 SV=3	null	null	Mouse_09-2020	null	[MS,MS:1001208,SEQUEST,]	4.38	6.703	null	null	0.36
PRT	Q8VCW8	Medium-chain acyl-CoA ligase ACSF2, mitochondrial OS=Mus musculus OX=10090 GN=Acsf2 PE=1 SV=1	null	null	Mouse_09-2020	null	[MS,MS:1001208,SEQUEST,]	16.89	28.090	null	null	0.11
PRT	P61458	Pterin-4-alpha-carbinolamine dehydratase OS=Mus musculus OX=10090 GN=Pcbd1 PE=1 SV=2	null	null	Mouse_09-2020	null	[MS,MS:1001208,SEQUEST,]	13.78	22.207	null	null	0.46
PRT	D3YVC1	40S ribosomal protein S2 (Fragment) OS=Mus musculus OX=10090 GN=Rps2 PE=1 SV=1	null	null	Mouse_09-2020	null	[MS,MS:1001208,SEQUEST,]	8.54	12.444	null	null	0.14
PRT	P53026	60S ribosomal protein L10a OS=Mus musculus OX=10090 GN=Rpl10a PE=1 SV=3	null	null	Mouse_09-2020	null	[MS,MS:1001208,SEQUEST,]	6.25	11.028	null	null	0.28
PRT	Q543K9	Purine nucleoside phosphorylase OS=Mus musculus OX=10090 GN=Pnp PE=1 SV=1	null	null	Mouse_09-2020	null	[MS,MS:1001208,SEQUEST,]	17.43	28.962	null	null	0.22
PRT	P01027	Complement C3 OS=Mus musculus OX=10090 GN=C3 PE=1 SV=3	null	null	Mouse_09-2020	null	[MS,MS:1001208,SEQUEST,]	12.82	22.132	null	null	0.05
PRT	A0A0G2JDI9	ATP-binding cassette sub-family D member 3 OS=Mus musculus OX=10090 GN=Abcd3 PE=1 SV=1	null	null	Mouse_09-2020	null	[MS,MS:1001208,SEQUEST,]	13.37	12.064	null	null	0.14
PRT	O09174	Alpha-methylacyl-CoA racemase OS=Mus musculus OX=10090 GN=Amacr PE=1 SV=4	null	null	Mouse_09-2020	null	[MS,MS:1001208,SEQUEST,]	12.72	18.778	null	null	0.18
PRT	P14869	60S acidic ribosomal protein P0 OS=Mus musculus OX=10090 GN=Rplp0 PE=1 SV=3	null	null	Mouse_09-2020	null	[MS,MS:1001208,SEQUEST,]	15.83	24.611	null	null	0.23
PRT	Q9D2G2	Dihydrolipoyllysine-residue succinyltransferase component of 2-oxoglutarate dehydrogenase complex, mitochondrial OS=Mus musculus OX=10090 GN=Dlst PE=1 SV=1	null	null	Mouse_09-2020	null	[MS,MS:1001208,SEQUEST,]	11.34	11.001	null	null	0.11
PRT	Q68FD5	Clathrin heavy chain 1 OS=Mus musculus OX=10090 GN=Cltc PE=1 SV=3	null	null	Mouse_09-2020	null	[MS,MS:1001208,SEQUEST,]	13.64	17.630	null	null	0.04
PRT	P53395	Lipoamide acyltransferase component of branched-chain alpha-keto acid dehydrogenase complex, mitochondrial OS=Mus musculus OX=10090 GN=Dbt PE=1 SV=2	null	null	Mouse_09-2020	null	[MS,MS:1001208,SEQUEST,]	10.70	17.633	null	null	0.16
PRT	G3UYJ7	Predicted gene 20441 (Fragment) OS=Mus musculus OX=10090 GN=Gm20441 PE=3 SV=1	null	null	Mouse_09-2020	null	[MS,MS:1001208,SEQUEST,]	12.02	13.159	null	null	0.23
PRT	P08226	Apolipoprotein E OS=Mus musculus OX=10090 GN=Apoe PE=1 SV=2	null	null	Mouse_09-2020	null	[MS,MS:1001208,SEQUEST,]	9.46	16.613	null	null	0.18
PRT	P68372	Tubulin beta-4B chain OS=Mus musculus OX=10090 GN=Tubb4b PE=1 SV=1	null	null	Mouse_09-2020	null	[MS,MS:1001208,SEQUEST,]	63.00	99.437	null	null	0.43
PRT	Q8BK48	Pyrethroid hydrolase Ces2e OS=Mus musculus OX=10090 GN=Ces2e PE=1 SV=1	null	null	Mouse_09-2020	null	[MS,MS:1001208,SEQUEST,]	19.46	33.153	null	null	0.20
PRT	Q8JZR0	Long-chain-fatty-acid--CoA ligase 5 OS=Mus musculus OX=10090 GN=Acsl5 PE=1 SV=1	null	null	Mouse_09-2020	null	[MS,MS:1001208,SEQUEST,]	10.49	17.446	null	null	0.10
PRT	Q8VC28	Aldo-keto reductase family 1 member C13 OS=Mus musculus OX=10090 GN=Akr1c13 PE=1 SV=2	null	null	Mouse_09-2020	null	[MS,MS:1001208,SEQUEST,]	10.67	16.464	null	null	0.21
PRT	A0A1B0GS68	60S ribosomal protein L13a OS=Mus musculus OX=10090 GN=Gm45713 PE=2 SV=1	null	null	Mouse_09-2020	null	[MS,MS:1001208,SEQUEST,]	0.00	7.457	null	null	0.07
PRT	Q9CXW4	60S ribosomal protein L11 OS=Mus musculus OX=10090 GN=Rpl11 PE=1 SV=4	null	null	Mouse_09-2020	null	[MS,MS:1001208,SEQUEST,]	13.37	26.373	null	null	0.16
PRT	P25688	Uricase OS=Mus musculus OX=10090 GN=Uox PE=1 SV=2	null	null	Mouse_09-2020	null	[MS,MS:1001208,SEQUEST,]	11.76	32.196	null	null	0.20
PRT	P67778	Prohibitin OS=Mus musculus OX=10090 GN=Phb PE=1 SV=1	null	null	Mouse_09-2020	null	[MS,MS:1001208,SEQUEST,]	14.11	26.018	null	null	0.18
PRT	Q3V117	ATP-citrate synthase OS=Mus musculus OX=10090 GN=Acly PE=1 SV=1	null	null	Mouse_09-2020	null	[MS,MS:1001208,SEQUEST,]	9.19	11.636	null	null	0.04
PRT	P62962	Profilin-1 OS=Mus musculus OX=10090 GN=Pfn1 PE=1 SV=2	null	null	Mouse_09-2020	null	[MS,MS:1001208,SEQUEST,]	9.98	20.139	null	null	0.43
PRT	F6Y6L6	Predicted gene, 49369 (Fragment) OS=Mus musculus OX=10090 GN=Gm49369 PE=1 SV=1	null	null	Mouse_09-2020	null	[MS,MS:1001208,SEQUEST,]	8.83	16.022	null	null	0.15
PRT	P62717	60S ribosomal protein L18a OS=Mus musculus OX=10090 GN=Rpl18a PE=1 SV=1	null	null	Mouse_09-2020	null	[MS,MS:1001208,SEQUEST,]	4.62	4.745	null	null	0.18
PRT	Q91VS7	Microsomal glutathione S-transferase 1 OS=Mus musculus OX=10090 GN=Mgst1 PE=1 SV=3	null	null	Mouse_09-2020	null	[MS,MS:1001208,SEQUEST,]	4.11	10.790	null	null	0.15
PRT	Q8BP67	60S ribosomal protein L24 OS=Mus musculus OX=10090 GN=Rpl24 PE=1 SV=2	null	null	Mouse_09-2020	null	[MS,MS:1001208,SEQUEST,]	7.18	8.844	null	null	0.20
PRT	Q9CPQ8	ATP synthase subunit g, mitochondrial OS=Mus musculus OX=10090 GN=Atp5mg PE=1 SV=1	null	null	Mouse_09-2020	null	[MS,MS:1001208,SEQUEST,]	12.57	20.243	null	null	0.50
PRT	P62702	40S ribosomal protein S4, X isoform OS=Mus musculus OX=10090 GN=Rps4x PE=1 SV=2	null	null	Mouse_09-2020	null	[MS,MS:1001208,SEQUEST,]	9.69	17.414	null	null	0.20
PRT	P70296	Phosphatidylethanolamine-binding protein 1 OS=Mus musculus OX=10090 GN=Pebp1 PE=1 SV=3	null	null	Mouse_09-2020	null	[MS,MS:1001208,SEQUEST,]	12.92	18.651	null	null	0.40
PRT	Q8C2Q8	ATP synthase subunit gamma OS=Mus musculus OX=10090 GN=Atp5c1 PE=1 SV=1	null	null	Mouse_09-2020	null	[MS,MS:1001208,SEQUEST,]	8.72	15.396	null	null	0.18
PRT	P47962	60S ribosomal protein L5 OS=Mus musculus OX=10090 GN=Rpl5 PE=1 SV=3	null	null	Mouse_09-2020	null	[MS,MS:1001208,SEQUEST,]	4.93	10.305	null	null	0.14
PRT	Q9CZX8	40S ribosomal protein S19 OS=Mus musculus OX=10090 GN=Rps19 PE=1 SV=3	null	null	Mouse_09-2020	null	[MS,MS:1001208,SEQUEST,]	18.74	22.053	null	null	0.34
PRT	Q9CQM8	60S ribosomal protein L21 OS=Mus musculus OX=10090 GN=Rpl21 PE=1 SV=1	null	null	Mouse_09-2020	null	[MS,MS:1001208,SEQUEST,]	10.55	12.171	null	null	0.29
PRT	P99027	60S acidic ribosomal protein P2 OS=Mus musculus OX=10090 GN=Rplp2 PE=1 SV=3	null	null	Mouse_09-2020	null	[MS,MS:1001208,SEQUEST,]	26.81	49.193	null	null	0.62
PRT	A0A494B9A7	Cofilin, non-muscle isoform OS=Mus musculus OX=10090 GN=Cfl1 PE=1 SV=1	null	null	Mouse_09-2020	null	[MS,MS:1001208,SEQUEST,]	11.53	19.573	null	null	0.24
PRT	Q99PG0	Arylacetamide deacetylase OS=Mus musculus OX=10090 GN=Aadac PE=1 SV=3	null	null	Mouse_09-2020	null	[MS,MS:1001208,SEQUEST,]	6.72	12.975	null	null	0.20
PRT	Q99LX0	Parkinson disease protein 7 homolog OS=Mus musculus OX=10090 GN=Park7 PE=1 SV=1	null	null	Mouse_09-2020	null	[MS,MS:1001208,SEQUEST,]	2.16	11.449	null	null	0.17
PRT	P47963	60S ribosomal protein L13 OS=Mus musculus OX=10090 GN=Rpl13 PE=1 SV=3	null	null	Mouse_09-2020	null	[MS,MS:1001208,SEQUEST,]	7.95	14.007	null	null	0.24
PRT	P62806	Histone H4 OS=Mus musculus OX=10090 GN=H4c1 PE=1 SV=2	null	null	Mouse_09-2020	null	[MS,MS:1001208,SEQUEST,]	13.09	18.126	null	null	0.42
PRT	G3UX26	Outer mitochondrial membrane protein porin 2 OS=Mus musculus OX=10090 GN=Vdac2 PE=1 SV=1	null	null	Mouse_09-2020	null	[MS,MS:1001208,SEQUEST,]	9.70	13.274	null	null	0.16
PRT	P47915	60S ribosomal protein L29 OS=Mus musculus OX=10090 GN=Rpl29 PE=1 SV=2	null	null	Mouse_09-2020	null	[MS,MS:1001208,SEQUEST,]	0.00	10.025	null	null	0.19
PRT	Q9DBG6	Dolichyl-diphosphooligosaccharide--protein glycosyltransferase subunit 2 OS=Mus musculus OX=10090 GN=Rpn2 PE=1 SV=1	null	null	Mouse_09-2020	null	[MS,MS:1001208,SEQUEST,]	16.60	24.250	null	null	0.09
PRT	Q8BW75	Amine oxidase [flavin-containing] B OS=Mus musculus OX=10090 GN=Maob PE=1 SV=4	null	null	Mouse_09-2020	null	[MS,MS:1001208,SEQUEST,]	13.01	17.877	null	null	0.10
PRT	Q8CG76	Aflatoxin B1 aldehyde reductase member 2 OS=Mus musculus OX=10090 GN=Akr7a2 PE=1 SV=3	null	null	Mouse_09-2020	null	[MS,MS:1001208,SEQUEST,]	10.07	18.350	null	null	0.16
PRT	G5E902	Phosphate carrier protein, mitochondrial OS=Mus musculus OX=10090 GN=Slc25a3 PE=1 SV=1	null	null	Mouse_09-2020	null	[MS,MS:1001208,SEQUEST,]	8.33	11.808	null	null	0.10
PRT	Q8QZR5	Alanine aminotransferase 1 OS=Mus musculus OX=10090 GN=Gpt PE=1 SV=3	null	null	Mouse_09-2020	null	[MS,MS:1001208,SEQUEST,]	7.15	11.339	null	null	0.11
PRT	P61358	60S ribosomal protein L27 OS=Mus musculus OX=10090 GN=Rpl27 PE=1 SV=2	null	null	Mouse_09-2020	null	[MS,MS:1001208,SEQUEST,]	8.13	8.491	null	null	0.26
PRT	A0A087WPF8	Protein ABHD14B (Fragment) OS=Mus musculus OX=10090 GN=Abhd14b PE=1 SV=1	null	null	Mouse_09-2020	null	[MS,MS:1001208,SEQUEST,]	14.61	17.584	null	null	0.36
PRT	Q921G7	Electron transfer flavoprotein-ubiquinone oxidoreductase, mitochondrial OS=Mus musculus OX=10090 GN=Etfdh PE=1 SV=1	null	null	Mouse_09-2020	null	[MS,MS:1001208,SEQUEST,]	14.42	17.789	null	null	0.11
PRT	P84099	60S ribosomal protein L19 OS=Mus musculus OX=10090 GN=Rpl19 PE=1 SV=1	null	null	Mouse_09-2020	null	[MS,MS:1001208,SEQUEST,]	9.70	22.114	null	null	0.19
PRT	Q99JY0	Trifunctional enzyme subunit beta, mitochondrial OS=Mus musculus OX=10090 GN=Hadhb PE=1 SV=1	null	null	Mouse_09-2020	null	[MS,MS:1001208,SEQUEST,]	4.95	10.374	null	null	0.10
PRT	Q9D6Y7	Mitochondrial peptide methionine sulfoxide reductase OS=Mus musculus OX=10090 GN=Msra PE=1 SV=1	null	null	Mouse_09-2020	null	[MS,MS:1001208,SEQUEST,]	7.15	16.197	null	null	0.27
PRT	Q99KR3	Endoribonuclease LACTB2 OS=Mus musculus OX=10090 GN=Lactb2 PE=1 SV=1	null	null	Mouse_09-2020	null	[MS,MS:1001208,SEQUEST,]	7.27	7.687	null	null	0.18
PRT	Q9D0S9	Histidine triad nucleotide-binding protein 2, mitochondrial OS=Mus musculus OX=10090 GN=Hint2 PE=1 SV=1	null	null	Mouse_09-2020	null	[MS,MS:1001208,SEQUEST,]	5.79	9.109	null	null	0.25
PRT	P19096	Fatty acid synthase OS=Mus musculus OX=10090 GN=Fasn PE=1 SV=2	null	null	Mouse_09-2020	null	[MS,MS:1001208,SEQUEST,]	13.69	20.199	null	null	0.03
PRT	O35488	Very long-chain acyl-CoA synthetase OS=Mus musculus OX=10090 GN=Slc27a2 PE=1 SV=2	null	null	Mouse_09-2020	null	[MS,MS:1001208,SEQUEST,]	13.76	16.928	null	null	0.07
PRT	P58710	L-gulonolactone oxidase OS=Mus musculus OX=10090 GN=Gulo PE=1 SV=3	null	null	Mouse_09-2020	null	[MS,MS:1001208,SEQUEST,]	2.16	5.234	null	null	0.10
PRT	Q91ZA3	Propionyl-CoA carboxylase alpha chain, mitochondrial OS=Mus musculus OX=10090 GN=Pcca PE=1 SV=2	null	null	Mouse_09-2020	null	[MS,MS:1001208,SEQUEST,]	7.26	12.417	null	null	0.06
PRT	P48758	Carbonyl reductase [NADPH] 1 OS=Mus musculus OX=10090 GN=Cbr1 PE=1 SV=3	null	null	Mouse_09-2020	null	[MS,MS:1001208,SEQUEST,]	10.89	9.354	null	null	0.13
PRT	Q9R0P3	S-formylglutathione hydrolase OS=Mus musculus OX=10090 GN=Esd PE=1 SV=1	null	null	Mouse_09-2020	null	[MS,MS:1001208,SEQUEST,]	11.41	21.682	null	null	0.29
PRT	Q8VCM7	Fibrinogen gamma chain OS=Mus musculus OX=10090 GN=Fgg PE=1 SV=1	null	null	Mouse_09-2020	null	[MS,MS:1001208,SEQUEST,]	15.63	20.423	null	null	0.14
PRT	P29341	Polyadenylate-binding protein 1 OS=Mus musculus OX=10090 GN=Pabpc1 PE=1 SV=2	null	null	Mouse_09-2020	null	[MS,MS:1001208,SEQUEST,]	6.25	6.872	null	null	0.08
PRT	P50580	Proliferation-associated protein 2G4 OS=Mus musculus OX=10090 GN=Pa2g4 PE=1 SV=3	null	null	Mouse_09-2020	null	[MS,MS:1001208,SEQUEST,]	13.29	17.635	null	null	0.13
PRT	Q9CQA3	Succinate dehydrogenase [ubiquinone] iron-sulfur subunit, mitochondrial OS=Mus musculus OX=10090 GN=Sdhb PE=1 SV=1	null	null	Mouse_09-2020	null	[MS,MS:1001208,SEQUEST,]	2.65	8.120	null	null	0.10
PRT	A0A1B0GSS8	60S ribosomal protein L18 OS=Mus musculus OX=10090 GN=Rpl18 PE=1 SV=1	null	null	Mouse_09-2020	null	[MS,MS:1001208,SEQUEST,]	8.17	15.909	null	null	0.18
PRT	Q64105	Sepiapterin reductase OS=Mus musculus OX=10090 GN=Spr PE=1 SV=1	null	null	Mouse_09-2020	null	[MS,MS:1001208,SEQUEST,]	13.73	28.576	null	null	0.23
PRT	E9Q5L3	Short/branched chain-specific acyl-CoA dehydrogenase, mitochondrial OS=Mus musculus OX=10090 GN=Acadsb PE=1 SV=1	null	null	Mouse_09-2020	null	[MS,MS:1001208,SEQUEST,]	8.71	16.409	null	null	0.11
PRT	D3YWR7	Dihydropteridine reductase OS=Mus musculus OX=10090 GN=Qdpr PE=1 SV=1	null	null	Mouse_09-2020	null	[MS,MS:1001208,SEQUEST,]	17.85	33.234	null	null	0.39
PRT	Q91VK2	Eef1d protein OS=Mus musculus OX=10090 GN=Eef1d PE=1 SV=1	null	null	Mouse_09-2020	null	[MS,MS:1001208,SEQUEST,]	7.28	16.117	null	null	0.18
PRT	Q8VCH0	3-ketoacyl-CoA thiolase B, peroxisomal OS=Mus musculus OX=10090 GN=Acaa1b PE=1 SV=1	null	null	Mouse_09-2020	null	[MS,MS:1001208,SEQUEST,]	33.43	59.913	null	null	0.39
PRT	Q91X75	Cyp2a4 protein OS=Mus musculus OX=10090 GN=Cyp2a5 PE=1 SV=1	null	null	Mouse_09-2020	null	[MS,MS:1001208,SEQUEST,]	9.76	9.877	null	null	0.11
PRT	Q8VCC2	Liver carboxylesterase 1 OS=Mus musculus OX=10090 GN=Ces1 PE=1 SV=1	null	null	Mouse_09-2020	null	[MS,MS:1001208,SEQUEST,]	10.37	7.933	null	null	0.08
PRT	J3QMG3	Voltage-dependent anion-selective channel protein 3 OS=Mus musculus OX=10090 GN=Vdac3 PE=1 SV=1	null	null	Mouse_09-2020	null	[MS,MS:1001208,SEQUEST,]	16.67	19.237	null	null	0.19
PRT	G3UZ26	Serine hydroxymethyltransferase (Fragment) OS=Mus musculus OX=10090 GN=Shmt1 PE=1 SV=1	null	null	Mouse_09-2020	null	[MS,MS:1001208,SEQUEST,]	9.17	11.568	null	null	0.13
PRT	P19536	Cytochrome c oxidase subunit 5B, mitochondrial OS=Mus musculus OX=10090 GN=Cox5b PE=1 SV=1	null	null	Mouse_09-2020	null	[MS,MS:1001208,SEQUEST,]	6.36	14.707	null	null	0.23
PRT	Q8BWF0	Succinate-semialdehyde dehydrogenase, mitochondrial OS=Mus musculus OX=10090 GN=Aldh5a1 PE=1 SV=1	null	null	Mouse_09-2020	null	[MS,MS:1001208,SEQUEST,]	9.06	20.809	null	null	0.08
PRT	P62259	14-3-3 protein epsilon OS=Mus musculus OX=10090 GN=Ywhae PE=1 SV=1	null	null	Mouse_09-2020	null	[MS,MS:1001208,SEQUEST,]	3.15	7.209	null	null	0.16
PRT	P97450	ATP synthase-coupling factor 6, mitochondrial OS=Mus musculus OX=10090 GN=Atp5pf PE=1 SV=1	null	null	Mouse_09-2020	null	[MS,MS:1001208,SEQUEST,]	4.12	10.252	null	null	0.33
PRT	Q9JJI8	60S ribosomal protein L38 OS=Mus musculus OX=10090 GN=Rpl38 PE=1 SV=3	null	null	Mouse_09-2020	null	[MS,MS:1001208,SEQUEST,]	7.48	13.479	null	null	0.56
PRT	Q93092	Transaldolase OS=Mus musculus OX=10090 GN=Taldo1 PE=1 SV=2	null	null	Mouse_09-2020	null	[MS,MS:1001208,SEQUEST,]	4.22	8.065	null	null	0.09
PRT	P62754	40S ribosomal protein S6 OS=Mus musculus OX=10090 GN=Rps6 PE=1 SV=1	null	null	Mouse_09-2020	null	[MS,MS:1001208,SEQUEST,]	2.50	6.394	null	null	0.18
PRT	P61922	4-aminobutyrate aminotransferase, mitochondrial OS=Mus musculus OX=10090 GN=Abat PE=1 SV=1	null	null	Mouse_09-2020	null	[MS,MS:1001208,SEQUEST,]	13.56	18.441	null	null	0.08
PRT	Q9CZ13	Cytochrome b-c1 complex subunit 1, mitochondrial OS=Mus musculus OX=10090 GN=Uqcrc1 PE=1 SV=2	null	null	Mouse_09-2020	null	[MS,MS:1001208,SEQUEST,]	14.27	8.840	null	null	0.05
PRT	P10639	Thioredoxin OS=Mus musculus OX=10090 GN=Txn PE=1 SV=3	null	null	Mouse_09-2020	null	[MS,MS:1001208,SEQUEST,]	0.00	2.953	null	null	0.22
PRT	P63158	High mobility group protein B1 OS=Mus musculus OX=10090 GN=Hmgb1 PE=1 SV=2	null	null	Mouse_09-2020	null	[MS,MS:1001208,SEQUEST,]	0.00	4.053	null	null	0.14
PRT	A0A1L1SSF8	RIKEN cDNA 4931406C07 gene OS=Mus musculus OX=10090 GN=4931406C07Rik PE=1 SV=1	null	null	Mouse_09-2020	null	[MS,MS:1001208,SEQUEST,]	4.75	9.141	null	null	0.14
PRT	Q8K157	Galactose mutarotase OS=Mus musculus OX=10090 GN=Galm PE=1 SV=1	null	null	Mouse_09-2020	null	[MS,MS:1001208,SEQUEST,]	1.87	7.298	null	null	0.17
PRT	A2AVJ7	Ribosome-binding protein 1 OS=Mus musculus OX=10090 GN=Rrbp1 PE=1 SV=1	null	null	Mouse_09-2020	null	[MS,MS:1001208,SEQUEST,]	0.00	4.081	null	null	0.04
PRT	A0A1B0GS70	Proteasome endopeptidase complex OS=Mus musculus OX=10090 GN=Psma1 PE=1 SV=1	null	null	Mouse_09-2020	null	[MS,MS:1001208,SEQUEST,]	2.02	6.554	null	null	0.15
PRT	Q8QZS1	3-hydroxyisobutyryl-CoA hydrolase, mitochondrial OS=Mus musculus OX=10090 GN=Hibch PE=1 SV=1	null	null	Mouse_09-2020	null	[MS,MS:1001208,SEQUEST,]	13.36	12.299	null	null	0.09
PRT	Q9D0M3	Cytochrome c1, heme protein, mitochondrial OS=Mus musculus OX=10090 GN=Cyc1 PE=1 SV=1	null	null	Mouse_09-2020	null	[MS,MS:1001208,SEQUEST,]	4.81	9.913	null	null	0.12
PRT	A0A338P6G0	Omega-amidase NIT2 OS=Mus musculus OX=10090 GN=Nit2 PE=1 SV=1	null	null	Mouse_09-2020	null	[MS,MS:1001208,SEQUEST,]	9.27	11.077	null	null	0.19
PRT	P62751	60S ribosomal protein L23a OS=Mus musculus OX=10090 GN=Rpl23a PE=1 SV=1	null	null	Mouse_09-2020	null	[MS,MS:1001208,SEQUEST,]	11.05	14.057	null	null	0.24
PRT	Q64471	Glutathione S-transferase theta-1 OS=Mus musculus OX=10090 GN=Gstt1 PE=1 SV=4	null	null	Mouse_09-2020	null	[MS,MS:1001208,SEQUEST,]	8.15	11.250	null	null	0.13
PRT	P62900	60S ribosomal protein L31 OS=Mus musculus OX=10090 GN=Rpl31 PE=1 SV=1	null	null	Mouse_09-2020	null	[MS,MS:1001208,SEQUEST,]	10.89	15.546	null	null	0.27
PRT	O88587	Catechol O-methyltransferase OS=Mus musculus OX=10090 GN=Comt PE=1 SV=2	null	null	Mouse_09-2020	null	[MS,MS:1001208,SEQUEST,]	4.83	9.671	null	null	0.11
PRT	P67984	60S ribosomal protein L22 OS=Mus musculus OX=10090 GN=Rpl22 PE=1 SV=2	null	null	Mouse_09-2020	null	[MS,MS:1001208,SEQUEST,]	9.75	14.954	null	null	0.20
PRT	P80315	T-complex protein 1 subunit delta OS=Mus musculus OX=10090 GN=Cct4 PE=1 SV=3	null	null	Mouse_09-2020	null	[MS,MS:1001208,SEQUEST,]	2.16	3.426	null	null	0.08
PRT	Q9Z2I9	Succinate--CoA ligase [ADP-forming] subunit beta, mitochondrial OS=Mus musculus OX=10090 GN=Sucla2 PE=1 SV=2	null	null	Mouse_09-2020	null	[MS,MS:1001208,SEQUEST,]	2.17	6.028	null	null	0.06
PRT	P62267	40S ribosomal protein S23 OS=Mus musculus OX=10090 GN=Rps23 PE=1 SV=3	null	null	Mouse_09-2020	null	[MS,MS:1001208,SEQUEST,]	8.81	17.050	null	null	0.21
PRT	Q91VD9	NADH-ubiquinone oxidoreductase 75 kDa subunit, mitochondrial OS=Mus musculus OX=10090 GN=Ndufs1 PE=1 SV=2	null	null	Mouse_09-2020	null	[MS,MS:1001208,SEQUEST,]	8.17	7.191	null	null	0.06
PRT	P63276	40S ribosomal protein S17 OS=Mus musculus OX=10090 GN=Rps17 PE=1 SV=2	null	null	Mouse_09-2020	null	[MS,MS:1001208,SEQUEST,]	5.51	10.208	null	null	0.28
PRT	Q9JM62	Receptor expression-enhancing protein 6 OS=Mus musculus OX=10090 GN=Reep6 PE=1 SV=1	null	null	Mouse_09-2020	null	[MS,MS:1001208,SEQUEST,]	12.44	18.907	null	null	0.19
PRT	Q8BTY1	Kynurenine--oxoglutarate transaminase 1 OS=Mus musculus OX=10090 GN=Kyat1 PE=1 SV=1	null	null	Mouse_09-2020	null	[MS,MS:1001208,SEQUEST,]	5.97	7.634	null	null	0.09
PRT	A0A140T8T4	60S ribosomal protein L9 OS=Mus musculus OX=10090 GN=Rpl9-ps6 PE=3 SV=1	null	null	Mouse_09-2020	null	[MS,MS:1001208,SEQUEST,]	5.57	10.002	null	null	0.17
PRT	A0A0R4J0I1	Serine protease inhibitor A3K OS=Mus musculus OX=10090 GN=Serpina3k PE=1 SV=1	null	null	Mouse_09-2020	null	[MS,MS:1001208,SEQUEST,]	9.16	18.026	null	null	0.09
PRT	Q99LB2	Dehydrogenase/reductase SDR family member 4 OS=Mus musculus OX=10090 GN=Dhrs4 PE=1 SV=3	null	null	Mouse_09-2020	null	[MS,MS:1001208,SEQUEST,]	6.25	7.459	null	null	0.08
PRT	Q8VBT2	L-serine dehydratase/L-threonine deaminase OS=Mus musculus OX=10090 GN=Sds PE=1 SV=3	null	null	Mouse_09-2020	null	[MS,MS:1001208,SEQUEST,]	8.39	13.466	null	null	0.12
PRT	Q9CRB3	5-hydroxyisourate hydrolase OS=Mus musculus OX=10090 GN=Urah PE=1 SV=1	null	null	Mouse_09-2020	null	[MS,MS:1001208,SEQUEST,]	10.27	17.078	null	null	0.25
PRT	Q8BHN3	Neutral alpha-glucosidase AB OS=Mus musculus OX=10090 GN=Ganab PE=1 SV=1	null	null	Mouse_09-2020	null	[MS,MS:1001208,SEQUEST,]	11.75	16.412	null	null	0.05
PRT	H3BIY9	AP complex subunit beta OS=Mus musculus OX=10090 GN=Ap2b1 PE=1 SV=1	null	null	Mouse_09-2020	null	[MS,MS:1001208,SEQUEST,]	9.89	12.432	null	null	0.02
PRT	Q8K0E8	Fibrinogen beta chain OS=Mus musculus OX=10090 GN=Fgb PE=1 SV=1	null	null	Mouse_09-2020	null	[MS,MS:1001208,SEQUEST,]	5.99	8.320	null	null	0.06
PRT	Q7TMF3	NADH dehydrogenase [ubiquinone] 1 alpha subcomplex subunit 12 OS=Mus musculus OX=10090 GN=Ndufa12 PE=1 SV=2	null	null	Mouse_09-2020	null	[MS,MS:1001208,SEQUEST,]	11.81	17.552	null	null	0.21
PRT	B1AV77	Aldehyde dehydrogenase OS=Mus musculus OX=10090 GN=Aldh3a2 PE=1 SV=1	null	null	Mouse_09-2020	null	[MS,MS:1001208,SEQUEST,]	6.79	15.642	null	null	0.08
PRT	Q8BJ64	Choline dehydrogenase, mitochondrial OS=Mus musculus OX=10090 GN=Chdh PE=1 SV=1	null	null	Mouse_09-2020	null	[MS,MS:1001208,SEQUEST,]	5.93	10.192	null	null	0.07
PRT	Q3ULD5	Methylcrotonoyl-CoA carboxylase beta chain, mitochondrial OS=Mus musculus OX=10090 GN=Mccc2 PE=1 SV=1	null	null	Mouse_09-2020	null	[MS,MS:1001208,SEQUEST,]	8.01	12.609	null	null	0.06
PRT	P38060	Hydroxymethylglutaryl-CoA lyase, mitochondrial OS=Mus musculus OX=10090 GN=Hmgcl PE=1 SV=2	null	null	Mouse_09-2020	null	[MS,MS:1001208,SEQUEST,]	10.09	14.489	null	null	0.11
PRT	P50172	Corticosteroid 11-beta-dehydrogenase isozyme 1 OS=Mus musculus OX=10090 GN=Hsd11b1 PE=1 SV=3	null	null	Mouse_09-2020	null	[MS,MS:1001208,SEQUEST,]	10.47	17.223	null	null	0.15
PRT	A0A0G2JGI9	4-alpha-glucanotransferase OS=Mus musculus OX=10090 GN=Agl PE=1 SV=1	null	null	Mouse_09-2020	null	[MS,MS:1001208,SEQUEST,]	6.21	9.485	null	null	0.03
PRT	Q9DCQ2	Putative L-aspartate dehydrogenase OS=Mus musculus OX=10090 GN=Aspdh PE=1 SV=1	null	null	Mouse_09-2020	null	[MS,MS:1001208,SEQUEST,]	12.22	18.976	null	null	0.16
PRT	P00405	Cytochrome c oxidase subunit 2 OS=Mus musculus OX=10090 GN=Mtco2 PE=1 SV=1	null	null	Mouse_09-2020	null	[MS,MS:1001208,SEQUEST,]	11.32	18.993	null	null	0.21
PRT	Q8VEK3	Heterogeneous nuclear ribonucleoprotein U OS=Mus musculus OX=10090 GN=Hnrnpu PE=1 SV=1	null	null	Mouse_09-2020	null	[MS,MS:1001208,SEQUEST,]	8.63	10.722	null	null	0.05
PRT	B5X0G2	Major urinary protein 17 OS=Mus musculus OX=10090 GN=Mup17 PE=2 SV=2	null	null	Mouse_09-2020	null	[MS,MS:1001208,SEQUEST,]	8.68	12.536	null	null	0.22
PRT	G3X925	Pyruvate kinase OS=Mus musculus OX=10090 GN=Pklr PE=1 SV=1	null	null	Mouse_09-2020	null	[MS,MS:1001208,SEQUEST,]	3.79	9.110	null	null	0.08
PRT	F8WHP8	ATP synthase membrane subunit f OS=Mus musculus OX=10090 GN=Atp5j2 PE=1 SV=1	null	null	Mouse_09-2020	null	[MS,MS:1001208,SEQUEST,]	4.27	9.016	null	null	0.32
PRT	P62862	40S ribosomal protein S30 OS=Mus musculus OX=10090 GN=Fau PE=1 SV=1	null	null	Mouse_09-2020	null	[MS,MS:1001208,SEQUEST,]	6.48	8.869	null	null	0.32
PRT	Q9WVM8	Kynurenine/alpha-aminoadipate aminotransferase, mitochondrial OS=Mus musculus OX=10090 GN=Aadat PE=1 SV=1	null	null	Mouse_09-2020	null	[MS,MS:1001208,SEQUEST,]	8.94	11.521	null	null	0.11
PRT	P68040	Receptor of activated protein C kinase 1 OS=Mus musculus OX=10090 GN=Rack1 PE=1 SV=3	null	null	Mouse_09-2020	null	[MS,MS:1001208,SEQUEST,]	9.82	11.510	null	null	0.10
PRT	P62830	60S ribosomal protein L23 OS=Mus musculus OX=10090 GN=Rpl23 PE=1 SV=1	null	null	Mouse_09-2020	null	[MS,MS:1001208,SEQUEST,]	11.02	20.410	null	null	0.15
PRT	P12787	Cytochrome c oxidase subunit 5A, mitochondrial OS=Mus musculus OX=10090 GN=Cox5a PE=1 SV=2	null	null	Mouse_09-2020	null	[MS,MS:1001208,SEQUEST,]	10.25	13.960	null	null	0.22
PRT	P52840	Sulfotransferase 1A1 OS=Mus musculus OX=10090 GN=Sult1a1 PE=1 SV=1	null	null	Mouse_09-2020	null	[MS,MS:1001208,SEQUEST,]	5.12	5.854	null	null	0.12
PRT	Q8VCN5	Cystathionine gamma-lyase OS=Mus musculus OX=10090 GN=Cth PE=1 SV=1	null	null	Mouse_09-2020	null	[MS,MS:1001208,SEQUEST,]	8.91	11.420	null	null	0.09
PRT	Q9DCU9	4-hydroxy-2-oxoglutarate aldolase, mitochondrial OS=Mus musculus OX=10090 GN=Hoga1 PE=1 SV=1	null	null	Mouse_09-2020	null	[MS,MS:1001208,SEQUEST,]	1.85	3.017	null	null	0.09
PRT	Q8BWQ1	UDP-glucuronosyltransferase 2A3 OS=Mus musculus OX=10090 GN=Ugt2a3 PE=1 SV=1	null	null	Mouse_09-2020	null	[MS,MS:1001208,SEQUEST,]	9.90	16.143	null	null	0.08
PRT	E9Q1J7	Propionyl-CoA carboxylase beta chain, mitochondrial OS=Mus musculus OX=10090 GN=Pccb PE=1 SV=1	null	null	Mouse_09-2020	null	[MS,MS:1001208,SEQUEST,]	8.41	15.546	null	null	0.08
PRT	Q791V5	Mitochondrial carrier homolog 2 OS=Mus musculus OX=10090 GN=Mtch2 PE=1 SV=1	null	null	Mouse_09-2020	null	[MS,MS:1001208,SEQUEST,]	8.90	11.495	null	null	0.12
PRT	Q71RI9	Kynurenine--oxoglutarate transaminase 3 OS=Mus musculus OX=10090 GN=Kyat3 PE=1 SV=1	null	null	Mouse_09-2020	null	[MS,MS:1001208,SEQUEST,]	6.33	11.529	null	null	0.07
PRT	Q9D1R9	60S ribosomal protein L34 OS=Mus musculus OX=10090 GN=Rpl34 PE=1 SV=2	null	null	Mouse_09-2020	null	[MS,MS:1001208,SEQUEST,]	5.60	8.041	null	null	0.19
PRT	O35459	Delta(3,5)-Delta(2,4)-dienoyl-CoA isomerase, mitochondrial OS=Mus musculus OX=10090 GN=Ech1 PE=1 SV=1	null	null	Mouse_09-2020	null	[MS,MS:1001208,SEQUEST,]	6.75	11.335	null	null	0.08
PRT	P55264	Adenosine kinase OS=Mus musculus OX=10090 GN=Adk PE=1 SV=2	null	null	Mouse_09-2020	null	[MS,MS:1001208,SEQUEST,]	3.59	6.959	null	null	0.09
PRT	Q91X91	Nicotinate-nucleotide pyrophosphorylase [carboxylating] OS=Mus musculus OX=10090 GN=Qprt PE=1 SV=1	null	null	Mouse_09-2020	null	[MS,MS:1001208,SEQUEST,]	10.02	9.350	null	null	0.11
PRT	Q9CPQ1	Cytochrome c oxidase subunit 6C OS=Mus musculus OX=10090 GN=Cox6c PE=1 SV=3	null	null	Mouse_09-2020	null	[MS,MS:1001208,SEQUEST,]	1.60	8.218	null	null	0.28
PRT	Q922Q8	Leucine-rich repeat-containing protein 59 OS=Mus musculus OX=10090 GN=Lrrc59 PE=1 SV=1	null	null	Mouse_09-2020	null	[MS,MS:1001208,SEQUEST,]	4.76	7.388	null	null	0.12
PRT	Q9CQZ5	NADH dehydrogenase [ubiquinone] 1 alpha subcomplex subunit 6 OS=Mus musculus OX=10090 GN=Ndufa6 PE=1 SV=1	null	null	Mouse_09-2020	null	[MS,MS:1001208,SEQUEST,]	5.54	7.060	null	null	0.20
PRT	Q64523	Histone H2A type 2-C OS=Mus musculus OX=10090 GN=H2ac20 PE=1 SV=3	null	null	Mouse_09-2020	null	[MS,MS:1001208,SEQUEST,]	10.00	12.484	null	null	0.25
PRT	K4DI63	Protein CREG1 OS=Mus musculus OX=10090 GN=Creg1 PE=1 SV=1	null	null	Mouse_09-2020	null	[MS,MS:1001208,SEQUEST,]	9.28	14.479	null	null	0.28
PRT	Q8R086	Sulfite oxidase, mitochondrial OS=Mus musculus OX=10090 GN=Suox PE=1 SV=2	null	null	Mouse_09-2020	null	[MS,MS:1001208,SEQUEST,]	9.09	12.093	null	null	0.09
PRT	Q91X72	Hemopexin OS=Mus musculus OX=10090 GN=Hpx PE=1 SV=2	null	null	Mouse_09-2020	null	[MS,MS:1001208,SEQUEST,]	7.10	8.230	null	null	0.06
PRT	Q99MZ7	Peroxisomal trans-2-enoyl-CoA reductase OS=Mus musculus OX=10090 GN=Pecr PE=1 SV=1	null	null	Mouse_09-2020	null	[MS,MS:1001208,SEQUEST,]	11.34	16.993	null	null	0.13
PRT	A8Y5N4	17-beta-hydroxysteroid dehydrogenase 13 OS=Mus musculus OX=10090 GN=Hsd17b13 PE=1 SV=1	null	null	Mouse_09-2020	null	[MS,MS:1001208,SEQUEST,]	7.49	11.445	null	null	0.12
PRT	Q8BMF4	Dihydrolipoyllysine-residue acetyltransferase component of pyruvate dehydrogenase complex, mitochondrial OS=Mus musculus OX=10090 GN=Dlat PE=1 SV=2	null	null	Mouse_09-2020	null	[MS,MS:1001208,SEQUEST,]	0.00	1.792	null	null	0.06
PRT	Q8K154	UDP-glucuronosyltransferase OS=Mus musculus OX=10090 GN=Ugt2b34 PE=1 SV=1	null	null	Mouse_09-2020	null	[MS,MS:1001208,SEQUEST,]	0.00	2.794	null	null	0.08
PRT	Q9Z1P6	NADH dehydrogenase [ubiquinone] 1 alpha subcomplex subunit 7 OS=Mus musculus OX=10090 GN=Ndufa7 PE=1 SV=3	null	null	Mouse_09-2020	null	[MS,MS:1001208,SEQUEST,]	9.60	13.280	null	null	0.25
PRT	Q63886	UDP-glucuronosyltransferase 1A1 OS=Mus musculus OX=10090 GN=Ugt1a1 PE=1 SV=2	null	null	Mouse_09-2020	null	[MS,MS:1001208,SEQUEST,]	27.79	43.039	null	null	0.13
PRT	Q6XVG2	Cytochrome P450 2C54 OS=Mus musculus OX=10090 GN=Cyp2c54 PE=1 SV=1	null	null	Mouse_09-2020	null	[MS,MS:1001208,SEQUEST,]	21.95	24.900	null	null	0.13
PRT	Q00896	Alpha-1-antitrypsin 1-3 OS=Mus musculus OX=10090 GN=Serpina1c PE=1 SV=2	null	null	Mouse_09-2020	null	[MS,MS:1001208,SEQUEST,]	13.80	30.252	null	null	0.16
PRT	D3YX76	Glutathione S-transferase OS=Mus musculus OX=10090 GN=Gstm2 PE=1 SV=1	null	null	Mouse_09-2020	null	[MS,MS:1001208,SEQUEST,]	18.58	29.273	null	null	0.27
PRT	P60843	Eukaryotic initiation factor 4A-I OS=Mus musculus OX=10090 GN=Eif4a1 PE=1 SV=1	null	null	Mouse_09-2020	null	[MS,MS:1001208,SEQUEST,]	21.61	34.893	null	null	0.21
PRT	A0A2R8VHY1	Cytochrome P450 2D10 (Fragment) OS=Mus musculus OX=10090 GN=Cyp2d10 PE=1 SV=1	null	null	Mouse_09-2020	null	[MS,MS:1001208,SEQUEST,]	11.89	17.733	null	null	0.17
PRT	P24472	Glutathione S-transferase A4 OS=Mus musculus OX=10090 GN=Gsta4 PE=1 SV=3	null	null	Mouse_09-2020	null	[MS,MS:1001208,SEQUEST,]	9.58	11.436	null	null	0.11
PRT	P23953	Carboxylesterase 1C OS=Mus musculus OX=10090 GN=Ces1c PE=1 SV=4	null	null	Mouse_09-2020	null	[MS,MS:1001208,SEQUEST,]	13.56	12.727	null	null	0.09
PRT	A0A2R8VHT1	3-mercaptopyruvate sulfurtransferase (Fragment) OS=Mus musculus OX=10090 GN=Mpst PE=1 SV=1	null	null	Mouse_09-2020	null	[MS,MS:1001208,SEQUEST,]	6.50	9.907	null	null	0.19
PRT	G3X9Y6	Aldo-keto reductase family 1, member C19 OS=Mus musculus OX=10090 GN=Akr1c19 PE=1 SV=1	null	null	Mouse_09-2020	null	[MS,MS:1001208,SEQUEST,]	6.49	6.659	null	null	0.12
PRT	A0A338P731	40S ribosomal protein S10 (Fragment) OS=Mus musculus OX=10090 GN=Rps10 PE=1 SV=1	null	null	Mouse_09-2020	null	[MS,MS:1001208,SEQUEST,]	6.23	15.166	null	null	0.30
PRT	Q8BG05	Heterogeneous nuclear ribonucleoprotein A3 OS=Mus musculus OX=10090 GN=Hnrnpa3 PE=1 SV=1	null	null	Mouse_09-2020	null	[MS,MS:1001208,SEQUEST,]	8.12	14.413	null	null	0.11
PRT	Q99P30	Peroxisomal coenzyme A diphosphatase NUDT7 OS=Mus musculus OX=10090 GN=Nudt7 PE=1 SV=2	null	null	Mouse_09-2020	null	[MS,MS:1001208,SEQUEST,]	2.99	5.273	null	null	0.08
PRT	O88569	Heterogeneous nuclear ribonucleoproteins A2/B1 OS=Mus musculus OX=10090 GN=Hnrnpa2b1 PE=1 SV=2	null	null	Mouse_09-2020	null	[MS,MS:1001208,SEQUEST,]	13.12	17.026	null	null	0.10
PRT	P04939	Major urinary protein 3 OS=Mus musculus OX=10090 GN=Mup3 PE=1 SV=1	null	null	Mouse_09-2020	null	[MS,MS:1001208,SEQUEST,]	5.40	12.244	null	null	0.08
PRT	Q8BFR5	Elongation factor Tu, mitochondrial OS=Mus musculus OX=10090 GN=Tufm PE=1 SV=1	null	null	Mouse_09-2020	null	[MS,MS:1001208,SEQUEST,]	9.42	9.255	null	null	0.06
PRT	Q3U367	4-trimethylaminobutyraldehyde dehydrogenase OS=Mus musculus OX=10090 GN=Aldh9a1 PE=1 SV=1	null	null	Mouse_09-2020	null	[MS,MS:1001208,SEQUEST,]	6.08	8.941	null	null	0.05
PRT	A0A1L1SQA8	40S ribosomal protein S25 OS=Mus musculus OX=10090 GN=Rps25 PE=1 SV=1	null	null	Mouse_09-2020	null	[MS,MS:1001208,SEQUEST,]	0.00	4.813	null	null	0.25
PRT	P56391	Cytochrome c oxidase subunit 6B1 OS=Mus musculus OX=10090 GN=Cox6b1 PE=1 SV=2	null	null	Mouse_09-2020	null	[MS,MS:1001208,SEQUEST,]	0.00	2.615	null	null	0.21
PRT	E9PXX7	Thioredoxin domain-containing protein 5 OS=Mus musculus OX=10090 GN=Txndc5 PE=1 SV=1	null	null	Mouse_09-2020	null	[MS,MS:1001208,SEQUEST,]	7.47	6.857	null	null	0.04
PRT	A0A494BAS6	Peroxisomal 2,4-dienoyl-CoA reductase OS=Mus musculus OX=10090 GN=Decr2 PE=1 SV=1	null	null	Mouse_09-2020	null	[MS,MS:1001208,SEQUEST,]	2.94	6.322	null	null	0.04
PRT	Q6ZWV7	60S ribosomal protein L35 OS=Mus musculus OX=10090 GN=Rpl35 PE=1 SV=1	null	null	Mouse_09-2020	null	[MS,MS:1001208,SEQUEST,]	5.50	8.647	null	null	0.16
PRT	A0A2R8VK72	Methyltransferase-like 7A1 OS=Mus musculus OX=10090 GN=Mettl7a1 PE=1 SV=1	null	null	Mouse_09-2020	null	[MS,MS:1001208,SEQUEST,]	13.33	15.590	null	null	0.19
PRT	Q9DBP5	UMP-CMP kinase OS=Mus musculus OX=10090 GN=Cmpk1 PE=1 SV=1	null	null	Mouse_09-2020	null	[MS,MS:1001208,SEQUEST,]	7.89	10.568	null	null	0.12
PRT	P03930	ATP synthase protein 8 OS=Mus musculus OX=10090 GN=Mtatp8 PE=1 SV=1	null	null	Mouse_09-2020	null	[MS,MS:1001208,SEQUEST,]	3.64	5.389	null	null	0.19
PRT	Q9D023	Mitochondrial pyruvate carrier 2 OS=Mus musculus OX=10090 GN=Mpc2 PE=1 SV=1	null	null	Mouse_09-2020	null	[MS,MS:1001208,SEQUEST,]	5.90	6.071	null	null	0.13
PRT	Q61335	B-cell receptor-associated protein 31 OS=Mus musculus OX=10090 GN=Bcap31 PE=1 SV=4	null	null	Mouse_09-2020	null	[MS,MS:1001208,SEQUEST,]	0.00	1.807	null	null	0.09
PRT	P47791	Glutathione reductase, mitochondrial OS=Mus musculus OX=10090 GN=Gsr PE=1 SV=3	null	null	Mouse_09-2020	null	[MS,MS:1001208,SEQUEST,]	3.38	6.682	null	null	0.06
PRT	Q91XF0	Pyridoxine-5'-phosphate oxidase OS=Mus musculus OX=10090 GN=Pnpo PE=1 SV=1	null	null	Mouse_09-2020	null	[MS,MS:1001208,SEQUEST,]	0.00	4.463	null	null	0.09
PRT	Q8BG32	26S proteasome non-ATPase regulatory subunit 11 OS=Mus musculus OX=10090 GN=Psmd11 PE=1 SV=3	null	null	Mouse_09-2020	null	[MS,MS:1001208,SEQUEST,]	8.35	11.831	null	null	0.05
PRT	Q8R0F9	SEC14-like protein 4 OS=Mus musculus OX=10090 GN=Sec14l4 PE=1 SV=1	null	null	Mouse_09-2020	null	[MS,MS:1001208,SEQUEST,]	1.68	5.239	null	null	0.07
PRT	E9PV24	Fibrinogen alpha chain OS=Mus musculus OX=10090 GN=Fga PE=1 SV=1	null	null	Mouse_09-2020	null	[MS,MS:1001208,SEQUEST,]	6.45	9.844	null	null	0.04
PRT	O35423	Serine--pyruvate aminotransferase, mitochondrial OS=Mus musculus OX=10090 GN=Agxt PE=1 SV=3	null	null	Mouse_09-2020	null	[MS,MS:1001208,SEQUEST,]	6.27	5.331	null	null	0.07
PRT	Q9D8N0	Elongation factor 1-gamma OS=Mus musculus OX=10090 GN=Eef1g PE=1 SV=3	null	null	Mouse_09-2020	null	[MS,MS:1001208,SEQUEST,]	6.72	10.544	null	null	0.05
PRT	P09813	Apolipoprotein A-II OS=Mus musculus OX=10090 GN=Apoa2 PE=1 SV=2	null	null	Mouse_09-2020	null	[MS,MS:1001208,SEQUEST,]	2.70	5.670	null	null	0.24
PRT	Q9DBB8	Trans-1,2-dihydrobenzene-1,2-diol dehydrogenase OS=Mus musculus OX=10090 GN=Dhdh PE=1 SV=1	null	null	Mouse_09-2020	null	[MS,MS:1001208,SEQUEST,]	4.87	4.981	null	null	0.07
PRT	Q99LC3	NADH dehydrogenase [ubiquinone] 1 alpha subcomplex subunit 10, mitochondrial OS=Mus musculus OX=10090 GN=Ndufa10 PE=1 SV=1	null	null	Mouse_09-2020	null	[MS,MS:1001208,SEQUEST,]	2.12	3.078	null	null	0.07
PRT	Q52L67	Gpsn2 protein OS=Mus musculus OX=10090 GN=Tecr PE=1 SV=1	null	null	Mouse_09-2020	null	[MS,MS:1001208,SEQUEST,]	2.08	1.012	null	null	0.05
PRT	Q9CR68	Cytochrome b-c1 complex subunit Rieske, mitochondrial OS=Mus musculus OX=10090 GN=Uqcrfs1 PE=1 SV=1	null	null	Mouse_09-2020	null	[MS,MS:1001208,SEQUEST,]	2.00	5.771	null	null	0.07
PRT	Q9CQX2	Cytochrome b5 type B OS=Mus musculus OX=10090 GN=Cyb5b PE=1 SV=1	null	null	Mouse_09-2020	null	[MS,MS:1001208,SEQUEST,]	7.43	12.268	null	null	0.20
PRT	Q9QXD1	Peroxisomal acyl-coenzyme A oxidase 2 OS=Mus musculus OX=10090 GN=Acox2 PE=1 SV=2	null	null	Mouse_09-2020	null	[MS,MS:1001208,SEQUEST,]	4.60	3.839	null	null	0.03
PRT	Q8JZU2	Tricarboxylate transport protein, mitochondrial OS=Mus musculus OX=10090 GN=Slc25a1 PE=1 SV=1	null	null	Mouse_09-2020	null	[MS,MS:1001208,SEQUEST,]	4.98	8.275	null	null	0.06
PRT	Q922I7	Polypyrimidine tract-binding protein 1 OS=Mus musculus OX=10090 GN=Ptbp1 PE=1 SV=1	null	null	Mouse_09-2020	null	[MS,MS:1001208,SEQUEST,]	0.00	2.930	null	null	0.04
PRT	Q60692	Proteasome subunit beta type-6 OS=Mus musculus OX=10090 GN=Psmb6 PE=1 SV=3	null	null	Mouse_09-2020	null	[MS,MS:1001208,SEQUEST,]	2.02	2.906	null	null	0.08
PRT	Q9CQJ8	NADH dehydrogenase [ubiquinone] 1 beta subcomplex subunit 9 OS=Mus musculus OX=10090 GN=Ndufb9 PE=1 SV=3	null	null	Mouse_09-2020	null	[MS,MS:1001208,SEQUEST,]	1.97	1.462	null	null	0.14
PRT	Q9QZ85	Interferon-inducible GTPase 1 OS=Mus musculus OX=10090 GN=Iigp1 PE=1 SV=2	null	null	Mouse_09-2020	null	[MS,MS:1001208,SEQUEST,]	4.25	5.496	null	null	0.06
PRT	Q8VBW8	Tetratricopeptide repeat protein 36 OS=Mus musculus OX=10090 GN=Ttc36 PE=1 SV=1	null	null	Mouse_09-2020	null	[MS,MS:1001208,SEQUEST,]	0.00	4.471	null	null	0.16
PRT	Q14AA6	GTP-binding nuclear protein Ran OS=Mus musculus OX=10090 GN=1700009N14Rik PE=2 SV=1	null	null	Mouse_09-2020	null	[MS,MS:1001208,SEQUEST,]	4.89	5.860	null	null	0.10
PRT	Q920E5	Farnesyl pyrophosphate synthase OS=Mus musculus OX=10090 GN=Fdps PE=1 SV=1	null	null	Mouse_09-2020	null	[MS,MS:1001208,SEQUEST,]	4.65	3.381	null	null	0.07
PRT	O88986	2-amino-3-ketobutyrate coenzyme A ligase, mitochondrial OS=Mus musculus OX=10090 GN=Gcat PE=1 SV=2	null	null	Mouse_09-2020	null	[MS,MS:1001208,SEQUEST,]	6.64	12.896	null	null	0.04
PRT	P41105	60S ribosomal protein L28 OS=Mus musculus OX=10090 GN=Rpl28 PE=1 SV=2	null	null	Mouse_09-2020	null	[MS,MS:1001208,SEQUEST,]	5.65	7.885	null	null	0.09
PRT	Q8VCX1	Aldo-keto reductase family 1 member D1 OS=Mus musculus OX=10090 GN=Akr1d1 PE=1 SV=1	null	null	Mouse_09-2020	null	[MS,MS:1001208,SEQUEST,]	6.39	5.309	null	null	0.06
PRT	Q8R164	Valacyclovir hydrolase OS=Mus musculus OX=10090 GN=Bphl PE=1 SV=1	null	null	Mouse_09-2020	null	[MS,MS:1001208,SEQUEST,]	6.10	4.393	null	null	0.08
PRT	Q91XD4	Formimidoyltransferase-cyclodeaminase OS=Mus musculus OX=10090 GN=Ftcd PE=1 SV=1	null	null	Mouse_09-2020	null	[MS,MS:1001208,SEQUEST,]	5.48	6.852	null	null	0.04
PRT	A0A1D5RLM8	Predicted gene 11639 OS=Mus musculus OX=10090 GN=Gm11639 PE=1 SV=1	null	null	Mouse_09-2020	null	[MS,MS:1001208,SEQUEST,]	0.00	0.794	null	null	0.01
PRT	Q91WN4	Kynurenine 3-monooxygenase OS=Mus musculus OX=10090 GN=Kmo PE=1 SV=1	null	null	Mouse_09-2020	null	[MS,MS:1001208,SEQUEST,]	4.50	5.807	null	null	0.05
PRT	Q8CGC7	Bifunctional glutamate/proline--tRNA ligase OS=Mus musculus OX=10090 GN=Eprs1 PE=1 SV=4	null	null	Mouse_09-2020	null	[MS,MS:1001208,SEQUEST,]	5.72	7.365	null	null	0.01
PRT	P52825	Carnitine O-palmitoyltransferase 2, mitochondrial OS=Mus musculus OX=10090 GN=Cpt2 PE=1 SV=2	null	null	Mouse_09-2020	null	[MS,MS:1001208,SEQUEST,]	3.70	9.586	null	null	0.04
PRT	Q99JR1	Sideroflexin-1 OS=Mus musculus OX=10090 GN=Sfxn1 PE=1 SV=3	null	null	Mouse_09-2020	null	[MS,MS:1001208,SEQUEST,]	5.72	5.567	null	null	0.08
PRT	A0A087WSI8	Acyl-CoA dehydrogenase family member 11 OS=Mus musculus OX=10090 GN=Acad11 PE=1 SV=2	null	null	Mouse_09-2020	null	[MS,MS:1001208,SEQUEST,]	5.14	5.955	null	null	0.04
PRT	P61979	Heterogeneous nuclear ribonucleoprotein K OS=Mus musculus OX=10090 GN=Hnrnpk PE=1 SV=1	null	null	Mouse_09-2020	null	[MS,MS:1001208,SEQUEST,]	2.76	7.674	null	null	0.08
PRT	P07309	Transthyretin OS=Mus musculus OX=10090 GN=Ttr PE=1 SV=1	null	null	Mouse_09-2020	null	[MS,MS:1001208,SEQUEST,]	2.06	6.661	null	null	0.16
PRT	A0A0R4J1H2	Glycerate kinase OS=Mus musculus OX=10090 GN=Glyctk PE=1 SV=1	null	null	Mouse_09-2020	null	[MS,MS:1001208,SEQUEST,]	4.13	2.454	null	null	0.05
PRT	Q3TNA1	Xylulose kinase OS=Mus musculus OX=10090 GN=Xylb PE=1 SV=1	null	null	Mouse_09-2020	null	[MS,MS:1001208,SEQUEST,]	3.13	3.764	null	null	0.03
PRT	Q9D826	Peroxisomal sarcosine oxidase OS=Mus musculus OX=10090 GN=Pipox PE=1 SV=1	null	null	Mouse_09-2020	null	[MS,MS:1001208,SEQUEST,]	2.56	5.573	null	null	0.07
PRT	A0A3Q4EHJ0	Calmodulin OS=Mus musculus OX=10090 GN=Calm1 PE=1 SV=1	null	null	Mouse_09-2020	null	[MS,MS:1001208,SEQUEST,]	4.59	7.221	null	null	0.14
PRT	Q4LDG0	Bile acyl-CoA synthetase OS=Mus musculus OX=10090 GN=Slc27a5 PE=1 SV=2	null	null	Mouse_09-2020	null	[MS,MS:1001208,SEQUEST,]	1.92	6.006	null	null	0.03
PRT	O55142	60S ribosomal protein L35a OS=Mus musculus OX=10090 GN=Rpl35a PE=1 SV=2	null	null	Mouse_09-2020	null	[MS,MS:1001208,SEQUEST,]	4.12	1.360	null	null	0.09
PRT	O89023	Tripeptidyl-peptidase 1 OS=Mus musculus OX=10090 GN=Tpp1 PE=1 SV=2	null	null	Mouse_09-2020	null	[MS,MS:1001208,SEQUEST,]	2.22	2.781	null	null	0.05
PRT	Q5SW87	RAB1A, member RAS oncogene family OS=Mus musculus OX=10090 GN=Rab1a PE=1 SV=1	null	null	Mouse_09-2020	null	[MS,MS:1001208,SEQUEST,]	6.98	11.440	null	null	0.23
PRT	P55050	Fatty acid-binding protein, intestinal OS=Mus musculus OX=10090 GN=Fabp2 PE=1 SV=2	null	null	Mouse_09-2020	null	[MS,MS:1001208,SEQUEST,]	5.93	7.872	null	null	0.16
PRT	O08997	Copper transport protein ATOX1 OS=Mus musculus OX=10090 GN=Atox1 PE=1 SV=1	null	null	Mouse_09-2020	null	[MS,MS:1001208,SEQUEST,]	3.97	6.788	null	null	0.32
PRT	G3X9T7	Galectin-9 OS=Mus musculus OX=10090 GN=Lgals9 PE=1 SV=1	null	null	Mouse_09-2020	null	[MS,MS:1001208,SEQUEST,]	4.78	7.697	null	null	0.06
PRT	Q61767	NADPH-dependent 3-keto-steroid reductase Hsd3b4 OS=Mus musculus OX=10090 GN=Hsd3b4 PE=1 SV=3	null	null	Mouse_09-2020	null	[MS,MS:1001208,SEQUEST,]	5.71	11.272	null	null	0.10
PRT	F8WJ41	40S ribosomal protein S15a (Fragment) OS=Mus musculus OX=10090 GN=Rps15a PE=1 SV=1	null	null	Mouse_09-2020	null	[MS,MS:1001208,SEQUEST,]	5.64	5.875	null	null	0.19
PRT	Q9CYW4	Haloacid dehalogenase-like hydrolase domain-containing protein 3 OS=Mus musculus OX=10090 GN=Hdhd3 PE=1 SV=1	null	null	Mouse_09-2020	null	[MS,MS:1001208,SEQUEST,]	2.39	2.979	null	null	0.10
PRT	Q9JIZ0	Probable N-acetyltransferase CML1 OS=Mus musculus OX=10090 GN=Cml1 PE=1 SV=1	null	null	Mouse_09-2020	null	[MS,MS:1001208,SEQUEST,]	3.42	2.565	null	null	0.06
PRT	Q9CXN7	Phenazine biosynthesis-like domain-containing protein 2 OS=Mus musculus OX=10090 GN=Pbld2 PE=1 SV=1	null	null	Mouse_09-2020	null	[MS,MS:1001208,SEQUEST,]	6.20	12.165	null	null	0.09
PRT	Q9JKR6	Hypoxia up-regulated protein 1 OS=Mus musculus OX=10090 GN=Hyou1 PE=1 SV=1	null	null	Mouse_09-2020	null	[MS,MS:1001208,SEQUEST,]	2.51	7.886	null	null	0.03
PRT	Q9D6J5	NADH dehydrogenase [ubiquinone] 1 beta subcomplex subunit 8, mitochondrial OS=Mus musculus OX=10090 GN=Ndufb8 PE=1 SV=1	null	null	Mouse_09-2020	null	[MS,MS:1001208,SEQUEST,]	4.17	3.442	null	null	0.11
PRT	Q9CQR4	Acyl-coenzyme A thioesterase 13 OS=Mus musculus OX=10090 GN=Acot13 PE=1 SV=1	null	null	Mouse_09-2020	null	[MS,MS:1001208,SEQUEST,]	2.95	4.656	null	null	0.10
PRT	Q8VDJ3	Vigilin OS=Mus musculus OX=10090 GN=Hdlbp PE=1 SV=1	null	null	Mouse_09-2020	null	[MS,MS:1001208,SEQUEST,]	8.51	13.506	null	null	0.03
PRT	O09131	Glutathione S-transferase omega-1 OS=Mus musculus OX=10090 GN=Gsto1 PE=1 SV=2	null	null	Mouse_09-2020	null	[MS,MS:1001208,SEQUEST,]	8.95	16.944	null	null	0.14
PRT	A0A1C7CYV0	Plastin-3 (Fragment) OS=Mus musculus OX=10090 GN=Pls3 PE=1 SV=1	null	null	Mouse_09-2020	null	[MS,MS:1001208,SEQUEST,]	7.25	8.254	null	null	0.04
PRT	Q9R1P0	Proteasome subunit alpha type-4 OS=Mus musculus OX=10090 GN=Psma4 PE=1 SV=1	null	null	Mouse_09-2020	null	[MS,MS:1001208,SEQUEST,]	2.27	6.407	null	null	0.08
PRT	P62918	60S ribosomal protein L8 OS=Mus musculus OX=10090 GN=Rpl8 PE=1 SV=2	null	null	Mouse_09-2020	null	[MS,MS:1001208,SEQUEST,]	2.94	5.276	null	null	0.13
PRT	G3UWN9	Proteasome activator complex subunit 1 (Fragment) OS=Mus musculus OX=10090 GN=Psme1 PE=1 SV=1	null	null	Mouse_09-2020	null	[MS,MS:1001208,SEQUEST,]	5.24	2.902	null	null	0.10
PRT	Q3TLP8	Ras-related C3 botulinum toxin substrate 1 OS=Mus musculus OX=10090 GN=Rac1 PE=1 SV=1	null	null	Mouse_09-2020	null	[MS,MS:1001208,SEQUEST,]	5.45	7.242	null	null	0.07
PRT	Q9D051	Pyruvate dehydrogenase E1 component subunit beta, mitochondrial OS=Mus musculus OX=10090 GN=Pdhb PE=1 SV=1	null	null	Mouse_09-2020	null	[MS,MS:1001208,SEQUEST,]	7.60	8.640	null	null	0.09
PRT	Q9CQ69	Cytochrome b-c1 complex subunit 8 OS=Mus musculus OX=10090 GN=Uqcrq PE=1 SV=3	null	null	Mouse_09-2020	null	[MS,MS:1001208,SEQUEST,]	8.47	9.712	null	null	0.18
PRT	P42669	Transcriptional activator protein Pur-alpha OS=Mus musculus OX=10090 GN=Pura PE=1 SV=1	null	null	Mouse_09-2020	null	[MS,MS:1001208,SEQUEST,]	4.31	5.664	null	null	0.06
PRT	Q91WD5	NADH dehydrogenase [ubiquinone] iron-sulfur protein 2, mitochondrial OS=Mus musculus OX=10090 GN=Ndufs2 PE=1 SV=1	null	null	Mouse_09-2020	null	[MS,MS:1001208,SEQUEST,]	6.40	6.986	null	null	0.07
PRT	Q9WU19	Hydroxyacid oxidase 1 OS=Mus musculus OX=10090 GN=Hao1 PE=1 SV=1	null	null	Mouse_09-2020	null	[MS,MS:1001208,SEQUEST,]	7.03	9.662	null	null	0.09
PRT	Q6PB66	Leucine-rich PPR motif-containing protein, mitochondrial OS=Mus musculus OX=10090 GN=Lrpprc PE=1 SV=2	null	null	Mouse_09-2020	null	[MS,MS:1001208,SEQUEST,]	1.63	2.762	null	null	0.02
PRT	Q60597	2-oxoglutarate dehydrogenase, mitochondrial OS=Mus musculus OX=10090 GN=Ogdh PE=1 SV=3	null	null	Mouse_09-2020	null	[MS,MS:1001208,SEQUEST,]	2.39	4.576	null	null	0.02
PRT	P62843	40S ribosomal protein S15 OS=Mus musculus OX=10090 GN=Rps15 PE=1 SV=2	null	null	Mouse_09-2020	null	[MS,MS:1001208,SEQUEST,]	4.60	6.318	null	null	0.25
PRT	Q9QZD8	Mitochondrial dicarboxylate carrier OS=Mus musculus OX=10090 GN=Slc25a10 PE=1 SV=2	null	null	Mouse_09-2020	null	[MS,MS:1001208,SEQUEST,]	6.68	7.625	null	null	0.08
PRT	Q91X34	Bile acid-CoA:amino acid N-acyltransferase OS=Mus musculus OX=10090 GN=Baat PE=1 SV=1	null	null	Mouse_09-2020	null	[MS,MS:1001208,SEQUEST,]	7.18	10.954	null	null	0.06
PRT	Q99JI6	Ras-related protein Rap-1b OS=Mus musculus OX=10090 GN=Rap1b PE=1 SV=2	null	null	Mouse_09-2020	null	[MS,MS:1001208,SEQUEST,]	2.45	3.154	null	null	0.13
PRT	P05201	Aspartate aminotransferase, cytoplasmic OS=Mus musculus OX=10090 GN=Got1 PE=1 SV=3	null	null	Mouse_09-2020	null	[MS,MS:1001208,SEQUEST,]	4.60	5.686	null	null	0.05
PRT	Q9CZU6	Citrate synthase, mitochondrial OS=Mus musculus OX=10090 GN=Cs PE=1 SV=1	null	null	Mouse_09-2020	null	[MS,MS:1001208,SEQUEST,]	5.44	5.251	null	null	0.05
PRT	P35979	60S ribosomal protein L12 OS=Mus musculus OX=10090 GN=Rpl12 PE=1 SV=2	null	null	Mouse_09-2020	null	[MS,MS:1001208,SEQUEST,]	6.40	7.425	null	null	0.15
PRT	Q9CR62	Mitochondrial 2-oxoglutarate/malate carrier protein OS=Mus musculus OX=10090 GN=Slc25a11 PE=1 SV=3	null	null	Mouse_09-2020	null	[MS,MS:1001208,SEQUEST,]	2.15	3.067	null	null	0.06
PRT	Q60866	Phosphotriesterase-related protein OS=Mus musculus OX=10090 GN=Pter PE=1 SV=1	null	null	Mouse_09-2020	null	[MS,MS:1001208,SEQUEST,]	4.33	3.981	null	null	0.06
PRT	Q9CQB4	Cytochrome b-c1 complex subunit 7 OS=Mus musculus OX=10090 GN=Uqcrb PE=1 SV=1	null	null	Mouse_09-2020	null	[MS,MS:1001208,SEQUEST,]	5.86	5.696	null	null	0.19
PRT	H7BWY3	Alanine--glyoxylate aminotransferase 2, mitochondrial OS=Mus musculus OX=10090 GN=Agxt2 PE=1 SV=1	null	null	Mouse_09-2020	null	[MS,MS:1001208,SEQUEST,]	3.97	5.126	null	null	0.05
PRT	Q9JI75	Ribosyldihydronicotinamide dehydrogenase [quinone] OS=Mus musculus OX=10090 GN=Nqo2 PE=1 SV=3	null	null	Mouse_09-2020	null	[MS,MS:1001208,SEQUEST,]	5.33	6.137	null	null	0.09
PRT	Q922E4	Ethanolamine-phosphate cytidylyltransferase OS=Mus musculus OX=10090 GN=Pcyt2 PE=1 SV=1	null	null	Mouse_09-2020	null	[MS,MS:1001208,SEQUEST,]	4.58	6.325	null	null	0.06
PRT	P49722	Proteasome subunit alpha type-2 OS=Mus musculus OX=10090 GN=Psma2 PE=1 SV=3	null	null	Mouse_09-2020	null	[MS,MS:1001208,SEQUEST,]	8.26	14.323	null	null	0.15
PRT	Q9D6Y9	1,4-alpha-glucan-branching enzyme OS=Mus musculus OX=10090 GN=Gbe1 PE=1 SV=1	null	null	Mouse_09-2020	null	[MS,MS:1001208,SEQUEST,]	2.41	5.029	null	null	0.04
PRT	P09405	Nucleolin OS=Mus musculus OX=10090 GN=Ncl PE=1 SV=2	null	null	Mouse_09-2020	null	[MS,MS:1001208,SEQUEST,]	4.51	9.116	null	null	0.03
PRT	Q9DBL7	Bifunctional coenzyme A synthase OS=Mus musculus OX=10090 GN=Coasy PE=1 SV=2	null	null	Mouse_09-2020	null	[MS,MS:1001208,SEQUEST,]	2.46	6.810	null	null	0.05
PRT	Q9WVD5	Mitochondrial ornithine transporter 1 OS=Mus musculus OX=10090 GN=Slc25a15 PE=1 SV=1	null	null	Mouse_09-2020	null	[MS,MS:1001208,SEQUEST,]	3.46	3.453	null	null	0.05
PRT	P68134	Actin, alpha skeletal muscle OS=Mus musculus OX=10090 GN=Acta1 PE=1 SV=1	null	null	Mouse_09-2020	null	[MS,MS:1001208,SEQUEST,]	36.93	73.333	null	null	0.35
PRT	Q8VCU1	Carboxylesterase 3B OS=Mus musculus OX=10090 GN=Ces3b PE=1 SV=2	null	null	Mouse_09-2020	null	[MS,MS:1001208,SEQUEST,]	36.12	45.582	null	null	0.15
PRT	Q921H8	3-ketoacyl-CoA thiolase A, peroxisomal OS=Mus musculus OX=10090 GN=Acaa1a PE=1 SV=1	null	null	Mouse_09-2020	null	[MS,MS:1001208,SEQUEST,]	29.17	50.479	null	null	0.35
PRT	Q7TMM9	Tubulin beta-2A chain OS=Mus musculus OX=10090 GN=Tubb2a PE=1 SV=1	null	null	Mouse_09-2020	null	[MS,MS:1001208,SEQUEST,]	51.31	80.230	null	null	0.31
PRT	K9J7B2	UDP-glucuronosyltransferase OS=Mus musculus OX=10090 GN=Ugt1a6b PE=1 SV=1	null	null	Mouse_09-2020	null	[MS,MS:1001208,SEQUEST,]	28.41	44.919	null	null	0.12
PRT	B2RT14	UDP-glucuronosyltransferase OS=Mus musculus OX=10090 GN=Ugt1a5 PE=1 SV=1	null	null	Mouse_09-2020	null	[MS,MS:1001208,SEQUEST,]	25.56	41.469	null	null	0.12
PRT	Q91X77	Cytochrome P450 2C50 OS=Mus musculus OX=10090 GN=Cyp2c50 PE=1 SV=2	null	null	Mouse_09-2020	null	[MS,MS:1001208,SEQUEST,]	27.30	33.501	null	null	0.14
PRT	Q91WG0	Acylcarnitine hydrolase OS=Mus musculus OX=10090 GN=Ces2c PE=1 SV=1	null	null	Mouse_09-2020	null	[MS,MS:1001208,SEQUEST,]	14.62	23.102	null	null	0.12
PRT	P22599	Alpha-1-antitrypsin 1-2 OS=Mus musculus OX=10090 GN=Serpina1b PE=1 SV=2	null	null	Mouse_09-2020	null	[MS,MS:1001208,SEQUEST,]	16.86	35.444	null	null	0.15
PRT	Q61696	Heat shock 70 kDa protein 1A OS=Mus musculus OX=10090 GN=Hspa1a PE=1 SV=2	null	null	Mouse_09-2020	null	[MS,MS:1001208,SEQUEST,]	7.86	14.392	null	null	0.09
PRT	Q00898	Alpha-1-antitrypsin 1-5 OS=Mus musculus OX=10090 GN=Serpina1e PE=1 SV=1	null	null	Mouse_09-2020	null	[MS,MS:1001208,SEQUEST,]	7.91	20.067	null	null	0.11
PRT	Q8BTU6	RNA helicase OS=Mus musculus OX=10090 GN=Eif4a2 PE=1 SV=1	null	null	Mouse_09-2020	null	[MS,MS:1001208,SEQUEST,]	17.82	26.276	null	null	0.19
PRT	P11714	Cytochrome P450 2D9 OS=Mus musculus OX=10090 GN=Cyp2d9 PE=1 SV=2	null	null	Mouse_09-2020	null	[MS,MS:1001208,SEQUEST,]	7.72	7.819	null	null	0.05
PRT	G5E8M7	Glutathione transferase OS=Mus musculus OX=10090 GN=Gstm6 PE=1 SV=1	null	null	Mouse_09-2020	null	[MS,MS:1001208,SEQUEST,]	1.95	5.982	null	null	0.10
PRT	Q9CZS1	Aldehyde dehydrogenase X, mitochondrial OS=Mus musculus OX=10090 GN=Aldh1b1 PE=1 SV=1	null	null	Mouse_09-2020	null	[MS,MS:1001208,SEQUEST,]	10.04	9.914	null	null	0.05
PRT	O08807	Peroxiredoxin-4 OS=Mus musculus OX=10090 GN=Prdx4 PE=1 SV=1	null	null	Mouse_09-2020	null	[MS,MS:1001208,SEQUEST,]	5.09	8.653	null	null	0.08
PRT	Q8VC77	Akr1c20 protein OS=Mus musculus OX=10090 GN=Akr1c20 PE=1 SV=1	null	null	Mouse_09-2020	null	[MS,MS:1001208,SEQUEST,]	7.51	7.496	null	null	0.14
PRT	Q9JKY7	Cytochrome P450 CYP2D22 OS=Mus musculus OX=10090 GN=Cyp2d22 PE=1 SV=1	null	null	Mouse_09-2020	null	[MS,MS:1001208,SEQUEST,]	4.45	9.092	null	null	0.05
PRT	E9Q7C8	Cytochrome P450 2C40 OS=Mus musculus OX=10090 GN=Cyp2c40 PE=3 SV=1	null	null	Mouse_09-2020	null	[MS,MS:1001208,SEQUEST,]	4.48	5.382	null	null	0.04
PRT	P10852	4F2 cell-surface antigen heavy chain OS=Mus musculus OX=10090 GN=Slc3a2 PE=1 SV=1	null	null	Mouse_09-2020	null	[MS,MS:1001208,SEQUEST,]	0.00	0.418	null	null	0.05
PRT	Q8VDN2	Sodium/potassium-transporting ATPase subunit alpha-1 OS=Mus musculus OX=10090 GN=Atp1a1 PE=1 SV=1	null	null	Mouse_09-2020	null	[MS,MS:1001208,SEQUEST,]	5.74	5.987	null	null	0.01
PRT	P20065	Thymosin beta-4 OS=Mus musculus OX=10090 GN=Tmsb4x PE=1 SV=1	null	null	Mouse_09-2020	null	[MS,MS:1001208,SEQUEST,]	3.60	6.168	null	null	0.48
PRT	A0A0N4SWH3	Dysferlin OS=Mus musculus OX=10090 GN=Dysf PE=1 SV=1	null	null	Mouse_09-2020	null	[MS,MS:1001208,SEQUEST,]	0.00	0.284	null	null	0.02
PRT	E9QN14	SLIT-ROBO Rho GTPase-activating protein 3 OS=Mus musculus OX=10090 GN=Srgap3 PE=1 SV=1	null	null	Mouse_09-2020	null	[MS,MS:1001208,SEQUEST,]	0.00	0.451	null	null	0.03
PRT	Q9DA03	Complex III assembly factor LYRM7 OS=Mus musculus OX=10090 GN=Lyrm7 PE=3 SV=2	null	null	Mouse_09-2020	null	[MS,MS:1001208,SEQUEST,]	0.00	0.451	null	null	0.11
PRT	Q69ZR9	Protein TASOR OS=Mus musculus OX=10090 GN=Tasor PE=1 SV=2	null	null	Mouse_09-2020	null	[MS,MS:1001208,SEQUEST,]	0.00	0.530	null	null	0.01
PRT	Q5XG71	Small subunit processome component 20 homolog OS=Mus musculus OX=10090 GN=Utp20 PE=1 SV=2	null	null	Mouse_09-2020	null	[MS,MS:1001208,SEQUEST,]	0.00	0.734	null	null	0.01
PRT	O88342	WD repeat-containing protein 1 OS=Mus musculus OX=10090 GN=Wdr1 PE=1 SV=3	null	null	Mouse_09-2020	null	[MS,MS:1001208,SEQUEST,]	2.91	4.320	null	null	0.05
PRT	E9Q949	Interferon-related developmental regulator 1 OS=Mus musculus OX=10090 GN=Ifrd1 PE=1 SV=1	null	null	Mouse_09-2020	null	[MS,MS:1001208,SEQUEST,]	0.00	0.597	null	null	0.18
PRT	A8Y5N8	Pleckstrin homology domain-containing family F member 2 (Fragment) OS=Mus musculus OX=10090 GN=Plekhf2 PE=1 SV=1	null	null	Mouse_09-2020	null	[MS,MS:1001208,SEQUEST,]	0.00	0.326	null	null	0.17
PRT	Q61493	DNA polymerase zeta catalytic subunit OS=Mus musculus OX=10090 GN=Rev3l PE=1 SV=3	null	null	Mouse_09-2020	null	[MS,MS:1001208,SEQUEST,]	0.00	0.942	null	null	0.00
PRT	Q8C6B2	Rhotekin OS=Mus musculus OX=10090 GN=Rtkn PE=1 SV=3	null	null	Mouse_09-2020	null	[MS,MS:1001208,SEQUEST,]	0.00	0.682	null	null	0.03
PRT	Q8BHL5	Engulfment and cell motility protein 2 OS=Mus musculus OX=10090 GN=Elmo2 PE=1 SV=1	null	null	Mouse_09-2020	null	[MS,MS:1001208,SEQUEST,]	0.00	0.447	null	null	0.03
PRT	Q3UG20	Inactive histone-lysine N-methyltransferase 2E OS=Mus musculus OX=10090 GN=Kmt2e PE=1 SV=2	null	null	Mouse_09-2020	null	[MS,MS:1001208,SEQUEST,]	0.00	0.556	null	null	0.01
PRT	E9PYI1	Zinc finger protein 568 OS=Mus musculus OX=10090 GN=Znf568 PE=1 SV=1	null	null	Mouse_09-2020	null	[MS,MS:1001208,SEQUEST,]	0.00	0.696	null	null	0.03
PRT	Q3UFQ8	Capping protein, Arp2/3 and myosin-I linker protein 3 OS=Mus musculus OX=10090 GN=Carmil3 PE=1 SV=2	null	null	Mouse_09-2020	null	[MS,MS:1001208,SEQUEST,]	0.00	0.667	null	null	0.01
PRT	P49025	Citron Rho-interacting kinase OS=Mus musculus OX=10090 GN=Cit PE=1 SV=3	null	null	Mouse_09-2020	null	[MS,MS:1001208,SEQUEST,]	0.00	0.753	null	null	0.01
PRT	P82347	Delta-sarcoglycan OS=Mus musculus OX=10090 GN=Sgcd PE=1 SV=1	null	null	Mouse_09-2020	null	[MS,MS:1001208,SEQUEST,]	0.00	0.313	null	null	0.06
PRT	Q3U9N4	Progranulin OS=Mus musculus OX=10090 GN=Grn PE=1 SV=1	null	null	Mouse_09-2020	null	[MS,MS:1001208,SEQUEST,]	0.00	0.538	null	null	0.02
PRT	Q6P4T2	U5 small nuclear ribonucleoprotein 200 kDa helicase OS=Mus musculus OX=10090 GN=Snrnp200 PE=1 SV=1	null	null	Mouse_09-2020	null	[MS,MS:1001208,SEQUEST,]	0.00	0.329	null	null	0.01
PRT	Q921K8	TRPM8 channel-associated factor 2 OS=Mus musculus OX=10090 GN=Tcaf2 PE=1 SV=1	null	null	Mouse_09-2020	null	[MS,MS:1001208,SEQUEST,]	0.00	0.376	null	null	0.01
PRT	Q8VDF3	Death-associated protein kinase 2 OS=Mus musculus OX=10090 GN=Dapk2 PE=1 SV=1	null	null	Mouse_09-2020	null	[MS,MS:1001208,SEQUEST,]	0.00	0.976	null	null	0.06
PRT	D3Z0H9	Translation initiation factor IF-3, mitochondrial (Fragment) OS=Mus musculus OX=10090 GN=Mtif3 PE=4 SV=1	null	null	Mouse_09-2020	null	[MS,MS:1001208,SEQUEST,]	0.00	0.331	null	null	0.19
PRT	Q8VGK0	Olfactory receptor OS=Mus musculus OX=10090 GN=Olfr353 PE=3 SV=1	null	null	Mouse_09-2020	null	[MS,MS:1001208,SEQUEST,]	0.00	0.457	null	null	0.07
PRT	Q8C4U3	Secreted frizzled-related protein 1 OS=Mus musculus OX=10090 GN=Sfrp1 PE=1 SV=3	null	null	Mouse_09-2020	null	[MS,MS:1001208,SEQUEST,]	0.00	0.394	null	null	0.03
PRT	Q9D439	Cilia- and flagella-associated protein 53 OS=Mus musculus OX=10090 GN=Cfap53 PE=2 SV=3	null	null	Mouse_09-2020	null	[MS,MS:1001208,SEQUEST,]	0.00	0.525	null	null	0.02
PRT	A0A2R8VHP2	Nicotinate phosphoribosyltransferase OS=Mus musculus OX=10090 GN=Naprt PE=1 SV=1	null	null	Mouse_09-2020	null	[MS,MS:1001208,SEQUEST,]	4.56	4.860	null	null	0.03
PRT	P16332	Methylmalonyl-CoA mutase, mitochondrial OS=Mus musculus OX=10090 GN=Mmut PE=1 SV=2	null	null	Mouse_09-2020	null	[MS,MS:1001208,SEQUEST,]	0.00	2.281	null	null	0.02
PRT	Q03137	Ephrin type-A receptor 4 OS=Mus musculus OX=10090 GN=Epha4 PE=1 SV=2	null	null	Mouse_09-2020	null	[MS,MS:1001208,SEQUEST,]	0.00	0.451	null	null	0.02
PRT	Q8R2P8	Lysine--tRNA ligase OS=Mus musculus OX=10090 GN=Kars PE=1 SV=1	null	null	Mouse_09-2020	null	[MS,MS:1001208,SEQUEST,]	0.00	0.326	null	null	0.02
PRT	G3UWY3	Protein cordon-bleu OS=Mus musculus OX=10090 GN=Cobl PE=1 SV=1	null	null	Mouse_09-2020	null	[MS,MS:1001208,SEQUEST,]	0.00	0.542	null	null	0.02
PRT	Q8BGV9	Cysteine protease ATG4D OS=Mus musculus OX=10090 GN=Atg4d PE=1 SV=1	null	null	Mouse_09-2020	null	[MS,MS:1001208,SEQUEST,]	0.00	0.494	null	null	0.03
PRT	Q505D7	Optic atrophy 3 protein homolog OS=Mus musculus OX=10090 GN=Opa3 PE=1 SV=1	null	null	Mouse_09-2020	null	[MS,MS:1001208,SEQUEST,]	0.00	0.724	null	null	0.04
PRT	E9PVP0	START domain-containing protein 10 OS=Mus musculus OX=10090 GN=Stard10 PE=1 SV=1	null	null	Mouse_09-2020	null	[MS,MS:1001208,SEQUEST,]	0.00	2.074	null	null	0.03
PRT	A0A338P719	Predicted gene 1043 OS=Mus musculus OX=10090 GN=Gm1043 PE=1 SV=1	null	null	Mouse_09-2020	null	[MS,MS:1001208,SEQUEST,]	0.00	0.524	null	null	0.01
PRT	Q8BH24	Transmembrane 9 superfamily member 4 OS=Mus musculus OX=10090 GN=Tm9sf4 PE=1 SV=1	null	null	Mouse_09-2020	null	[MS,MS:1001208,SEQUEST,]	0.00	1.223	null	null	0.02
PRT	F6YYP1	Phosphatidylinositol N-acetylglucosaminyltransferase subunit Q (Fragment) OS=Mus musculus OX=10090 GN=Pigq PE=1 SV=1	null	null	Mouse_09-2020	null	[MS,MS:1001208,SEQUEST,]	0.00	0.446	null	null	0.05
PRT	Q6NVF4	DNA helicase B OS=Mus musculus OX=10090 GN=Helb PE=1 SV=2	null	null	Mouse_09-2020	null	[MS,MS:1001208,SEQUEST,]	0.00	0.523	null	null	0.02
PRT	Q9D952	Envoplakin OS=Mus musculus OX=10090 GN=Evpl PE=1 SV=3	null	null	Mouse_09-2020	null	[MS,MS:1001208,SEQUEST,]	0.00	0.411	null	null	0.01
PRT	P62855	40S ribosomal protein S26 OS=Mus musculus OX=10090 GN=Rps26 PE=1 SV=3	null	null	Mouse_09-2020	null	[MS,MS:1001208,SEQUEST,]	7.61	2.371	null	null	0.13
PRT	Q3U0M1	Trafficking protein particle complex subunit 9 OS=Mus musculus OX=10090 GN=Trappc9 PE=1 SV=2	null	null	Mouse_09-2020	null	[MS,MS:1001208,SEQUEST,]	0.00	0.377	null	null	0.02
PRT	Q6NVD9	Phakinin OS=Mus musculus OX=10090 GN=Bfsp2 PE=1 SV=1	null	null	Mouse_09-2020	null	[MS,MS:1001208,SEQUEST,]	0.00	0.426	null	null	0.07
PRT	P70349	Histidine triad nucleotide-binding protein 1 OS=Mus musculus OX=10090 GN=Hint1 PE=1 SV=3	null	null	Mouse_09-2020	null	[MS,MS:1001208,SEQUEST,]	11.40	20.781	null	null	0.19
PRT	G3UZV2	Interferon-activated gene 206 OS=Mus musculus OX=10090 GN=Ifi206 PE=1 SV=2	null	null	Mouse_09-2020	null	[MS,MS:1001208,SEQUEST,]	0.00	0.424	null	null	0.02
PRT	Q91ZR3	CREB/ATF bZIP transcription factor OS=Mus musculus OX=10090 GN=Crebzf PE=1 SV=2	null	null	Mouse_09-2020	null	[MS,MS:1001208,SEQUEST,]	0.00	0.440	null	null	0.03
PRT	Q3UH06	Ras-responsive element-binding protein 1 OS=Mus musculus OX=10090 GN=Rreb1 PE=1 SV=2	null	null	Mouse_09-2020	null	[MS,MS:1001208,SEQUEST,]	0.00	0.782	null	null	0.01
PRT	Q8BGQ2	Cysteine/serine-rich nuclear protein 2 OS=Mus musculus OX=10090 GN=Csrnp2 PE=2 SV=1	null	null	Mouse_09-2020	null	[MS,MS:1001208,SEQUEST,]	0.00	0.369	null	null	0.01
PRT	P14719	Interleukin-1 receptor-like 1 OS=Mus musculus OX=10090 GN=Il1rl1 PE=1 SV=2	null	null	Mouse_09-2020	null	[MS,MS:1001208,SEQUEST,]	0.00	0.499	null	null	0.01
PRT	A1A5B6	TBC1 domain family member 25 OS=Mus musculus OX=10090 GN=Tbc1d25 PE=1 SV=1	null	null	Mouse_09-2020	null	[MS,MS:1001208,SEQUEST,]	0.00	0.886	null	null	0.01
PRT	G3UW39	Cytidine and dCMP deaminase domain-containing protein 1 OS=Mus musculus OX=10090 GN=Cdadc1 PE=1 SV=1	null	null	Mouse_09-2020	null	[MS,MS:1001208,SEQUEST,]	0.00	0.300	null	null	0.05
PRT	A3KGL9	Non-histone chromosomal protein HMG-17 OS=Mus musculus OX=10090 GN=Hmgn2 PE=1 SV=1	null	null	Mouse_09-2020	null	[MS,MS:1001208,SEQUEST,]	0.00	0.560	null	null	0.16
PRT	Q60610	T-lymphoma invasion and metastasis-inducing protein 1 OS=Mus musculus OX=10090 GN=Tiam1 PE=1 SV=1	null	null	Mouse_09-2020	null	[MS,MS:1001208,SEQUEST,]	0.00	0.516	null	null	0.02
PRT	A0A1B0GR78	Stromal interaction molecule 1 OS=Mus musculus OX=10090 GN=Stim1 PE=1 SV=1	null	null	Mouse_09-2020	null	[MS,MS:1001208,SEQUEST,]	0.00	0.585	null	null	0.02
PRT	P97742	Carnitine O-palmitoyltransferase 1, liver isoform OS=Mus musculus OX=10090 GN=Cpt1a PE=1 SV=4	null	null	Mouse_09-2020	null	[MS,MS:1001208,SEQUEST,]	3.82	1.446	null	null	0.01
PRT	Q8VHP7	Leukocyte elastase inhibitor B OS=Mus musculus OX=10090 GN=Serpinb1b PE=1 SV=1	null	null	Mouse_09-2020	null	[MS,MS:1001208,SEQUEST,]	0.00	0.529	null	null	0.07
PRT	Q8CCN1	NACHT, LRR and PYD domains-containing protein 10 OS=Mus musculus OX=10090 GN=Nlrp10 PE=1 SV=1	null	null	Mouse_09-2020	null	[MS,MS:1001208,SEQUEST,]	0.00	0.284	null	null	0.03
PRT	D3YU75	Translationally-controlled tumor protein OS=Mus musculus OX=10090 GN=Tpt1 PE=1 SV=1	null	null	Mouse_09-2020	null	[MS,MS:1001208,SEQUEST,]	9.15	7.268	null	null	0.09
PRT	Q571F8	Glutaminase liver isoform, mitochondrial OS=Mus musculus OX=10090 GN=Gls2 PE=1 SV=2	null	null	Mouse_09-2020	null	[MS,MS:1001208,SEQUEST,]	5.62	5.552	null	null	0.02
PRT	Q9CU62	Structural maintenance of chromosomes protein 1A OS=Mus musculus OX=10090 GN=Smc1a PE=1 SV=4	null	null	Mouse_09-2020	null	[MS,MS:1001208,SEQUEST,]	0.00	0.286	null	null	0.01
PRT	D3YU53	Transmembrane protein 145 OS=Mus musculus OX=10090 GN=Tmem145 PE=1 SV=1	null	null	Mouse_09-2020	null	[MS,MS:1001208,SEQUEST,]	0.00	0.275	null	null	0.01
PRT	Q99ME9	Nucleolar GTP-binding protein 1 OS=Mus musculus OX=10090 GN=Gtpbp4 PE=1 SV=3	null	null	Mouse_09-2020	null	[MS,MS:1001208,SEQUEST,]	0.00	0.416	null	null	0.03
PRT	P63280	SUMO-conjugating enzyme UBC9 OS=Mus musculus OX=10090 GN=Ube2i PE=1 SV=1	null	null	Mouse_09-2020	null	[MS,MS:1001208,SEQUEST,]	0.00	0.492	null	null	0.19
PRT	Q6A009	E3 ubiquitin-protein ligase listerin OS=Mus musculus OX=10090 GN=Ltn1 PE=1 SV=3	null	null	Mouse_09-2020	null	[MS,MS:1001208,SEQUEST,]	0.00	0.316	null	null	0.01
PRT	Q9D7J9	Enoyl-CoA hydratase domain-containing protein 3, mitochondrial OS=Mus musculus OX=10090 GN=Echdc3 PE=1 SV=1	null	null	Mouse_09-2020	null	[MS,MS:1001208,SEQUEST,]	0.00	0.377	null	null	0.04
PRT	Q8R059	UDP-glucose 4-epimerase OS=Mus musculus OX=10090 GN=Gale PE=1 SV=1	null	null	Mouse_09-2020	null	[MS,MS:1001208,SEQUEST,]	0.00	11.307	null	null	0.03
PRT	E9Q3Z5	Supervillin OS=Mus musculus OX=10090 GN=Svil PE=1 SV=1	null	null	Mouse_09-2020	null	[MS,MS:1001208,SEQUEST,]	0.00	0.541	null	null	0.01
PRT	P85094	Isochorismatase domain-containing protein 2A OS=Mus musculus OX=10090 GN=Isoc2a PE=1 SV=1	null	null	Mouse_09-2020	null	[MS,MS:1001208,SEQUEST,]	7.23	9.314	null	null	0.08
PRT	Q810J8	Zinc finger FYVE domain-containing protein 1 OS=Mus musculus OX=10090 GN=Zfyve1 PE=1 SV=2	null	null	Mouse_09-2020	null	[MS,MS:1001208,SEQUEST,]	0.00	0.305	null	null	0.02
PRT	Q9D0J8	Parathymosin OS=Mus musculus OX=10090 GN=Ptms PE=1 SV=3	null	null	Mouse_09-2020	null	[MS,MS:1001208,SEQUEST,]	0.00	3.226	null	null	0.16
PRT	Q6P1Y9	Exocyst complex component 1 OS=Mus musculus OX=10090 GN=Exoc1 PE=1 SV=1	null	null	Mouse_09-2020	null	[MS,MS:1001208,SEQUEST,]	0.00	0.417	null	null	0.01
PRT	E9Q1F7	Histone acetyltransferase KAT2B (Fragment) OS=Mus musculus OX=10090 GN=Kat2b PE=1 SV=1	null	null	Mouse_09-2020	null	[MS,MS:1001208,SEQUEST,]	1.84	0.691	null	null	0.04
PRT	E9QKK8	Phospholipid-transporting ATPase OS=Mus musculus OX=10090 GN=Atp11c PE=1 SV=1	null	null	Mouse_09-2020	null	[MS,MS:1001208,SEQUEST,]	2.94	4.090	null	null	0.01
PRT	Q8R404	MICOS complex subunit MIC13 OS=Mus musculus OX=10090 GN=Micos13 PE=1 SV=1	null	null	Mouse_09-2020	null	[MS,MS:1001208,SEQUEST,]	0.00	0.275	null	null	0.05
PRT	A0A494B9H1	Nucleotide exchange factor SIL1 OS=Mus musculus OX=10090 GN=Sil1 PE=1 SV=1	null	null	Mouse_09-2020	null	[MS,MS:1001208,SEQUEST,]	0.00	1.846	null	null	0.05
PRT	P40124	Adenylyl cyclase-associated protein 1 OS=Mus musculus OX=10090 GN=Cap1 PE=1 SV=4	null	null	Mouse_09-2020	null	[MS,MS:1001208,SEQUEST,]	2.93	1.911	null	null	0.02
PRT	Q5DP50	Protein Tex24 OS=Mus musculus OX=10090 GN=Tex24 PE=2 SV=1	null	null	Mouse_09-2020	null	[MS,MS:1001208,SEQUEST,]	0.00	0.355	null	null	0.03
PRT	Q9CPX8	Cytochrome b-c1 complex subunit 10 OS=Mus musculus OX=10090 GN=Uqcr11 PE=1 SV=1	null	null	Mouse_09-2020	null	[MS,MS:1001208,SEQUEST,]	4.01	6.035	null	null	0.21
PRT	Q922Q1	Mitochondrial amidoxime reducing component 2 OS=Mus musculus OX=10090 GN=Mtarc2 PE=1 SV=1	null	null	Mouse_09-2020	null	[MS,MS:1001208,SEQUEST,]	4.99	8.195	null	null	0.05
PRT	P17427	AP-2 complex subunit alpha-2 OS=Mus musculus OX=10090 GN=Ap2a2 PE=1 SV=2	null	null	Mouse_09-2020	null	[MS,MS:1001208,SEQUEST,]	2.11	1.453	null	null	0.02
PRT	E9PW99	Merlin (Fragment) OS=Mus musculus OX=10090 GN=Nf2 PE=1 SV=1	null	null	Mouse_09-2020	null	[MS,MS:1001208,SEQUEST,]	0.00	0.908	null	null	0.08
PRT	Q99L45	Eukaryotic translation initiation factor 2 subunit 2 OS=Mus musculus OX=10090 GN=Eif2s2 PE=1 SV=1	null	null	Mouse_09-2020	null	[MS,MS:1001208,SEQUEST,]	2.72	2.859	null	null	0.03
PRT	Q9DBG1	Sterol 26-hydroxylase, mitochondrial OS=Mus musculus OX=10090 GN=Cyp27a1 PE=1 SV=1	null	null	Mouse_09-2020	null	[MS,MS:1001208,SEQUEST,]	0.00	2.122	null	null	0.02
PRT	Q9D0M5	Dynein light chain 2, cytoplasmic OS=Mus musculus OX=10090 GN=Dynll2 PE=1 SV=1	null	null	Mouse_09-2020	null	[MS,MS:1001208,SEQUEST,]	3.53	4.720	null	null	0.13
PRT	D3YWY6	Mitochondrial pyruvate carrier OS=Mus musculus OX=10090 GN=Mpc1 PE=1 SV=1	null	null	Mouse_09-2020	null	[MS,MS:1001208,SEQUEST,]	0.00	2.013	null	null	0.14
PRT	Q60991	Cytochrome P450 7B1 OS=Mus musculus OX=10090 GN=Cyp7b1 PE=1 SV=2	null	null	Mouse_09-2020	null	[MS,MS:1001208,SEQUEST,]	3.44	4.379	null	null	0.03
PRT	Q3UQ44	Ras GTPase-activating-like protein IQGAP2 OS=Mus musculus OX=10090 GN=Iqgap2 PE=1 SV=2	null	null	Mouse_09-2020	null	[MS,MS:1001208,SEQUEST,]	2.16	2.993	null	null	0.01
PRT	P35564	Calnexin OS=Mus musculus OX=10090 GN=Canx PE=1 SV=1	null	null	Mouse_09-2020	null	[MS,MS:1001208,SEQUEST,]	3.90	4.085	null	null	0.03
PRT	P01901	H-2 class I histocompatibility antigen, K-B alpha chain OS=Mus musculus OX=10090 GN=H2-K1 PE=1 SV=1	null	null	Mouse_09-2020	null	[MS,MS:1001208,SEQUEST,]	2.52	2.640	null	null	0.04
PRT	Q7TNG8	Probable D-lactate dehydrogenase, mitochondrial OS=Mus musculus OX=10090 GN=Ldhd PE=1 SV=1	null	null	Mouse_09-2020	null	[MS,MS:1001208,SEQUEST,]	2.69	4.756	null	null	0.03
PRT	Q05BF4	WD repeat-containing protein 37 OS=Mus musculus OX=10090 GN=Wdr37 PE=1 SV=1	null	null	Mouse_09-2020	null	[MS,MS:1001208,SEQUEST,]	0.00	0.597	null	null	0.11
PRT	E9PZU3	Rab-like protein 2A OS=Mus musculus OX=10090 GN=Rabl2 PE=1 SV=1	null	null	Mouse_09-2020	null	[MS,MS:1001208,SEQUEST,]	0.00	0.362	null	null	0.20
PRT	P47955	60S acidic ribosomal protein P1 OS=Mus musculus OX=10090 GN=Rplp1 PE=1 SV=1	null	null	Mouse_09-2020	null	[MS,MS:1001208,SEQUEST,]	4.46	7.729	null	null	0.14
PRT	Q76MZ3	Serine/threonine-protein phosphatase 2A 65 kDa regulatory subunit A alpha isoform OS=Mus musculus OX=10090 GN=Ppp2r1a PE=1 SV=3	null	null	Mouse_09-2020	null	[MS,MS:1001208,SEQUEST,]	2.96	2.006	null	null	0.02
PRT	Q9R1P1	Proteasome subunit beta type-3 OS=Mus musculus OX=10090 GN=Psmb3 PE=1 SV=1	null	null	Mouse_09-2020	null	[MS,MS:1001208,SEQUEST,]	4.48	5.708	null	null	0.08
PRT	P10605	Cathepsin B OS=Mus musculus OX=10090 GN=Ctsb PE=1 SV=2	null	null	Mouse_09-2020	null	[MS,MS:1001208,SEQUEST,]	3.14	3.495	null	null	0.04
PRT	Q8BJY1	26S proteasome non-ATPase regulatory subunit 5 OS=Mus musculus OX=10090 GN=Psmd5 PE=1 SV=4	null	null	Mouse_09-2020	null	[MS,MS:1001208,SEQUEST,]	0.00	0.466	null	null	0.08
PRT	O35683	NADH dehydrogenase [ubiquinone] 1 alpha subcomplex subunit 1 OS=Mus musculus OX=10090 GN=Ndufa1 PE=1 SV=1	null	null	Mouse_09-2020	null	[MS,MS:1001208,SEQUEST,]	2.94	3.299	null	null	0.14
PRT	Q4QQP3	Zinc finger protein 729a OS=Mus musculus OX=10090 GN=Zfp729a PE=1 SV=1	null	null	Mouse_09-2020	null	[MS,MS:1001208,SEQUEST,]	0.00	0.294	null	null	0.03
PRT	Q9D6U8	Protein FAM162A OS=Mus musculus OX=10090 GN=Fam162a PE=1 SV=1	null	null	Mouse_09-2020	null	[MS,MS:1001208,SEQUEST,]	1.89	1.099	null	null	0.05
PRT	E9PWY9	Phenylalanine--tRNA ligase OS=Mus musculus OX=10090 GN=Farsa PE=1 SV=1	null	null	Mouse_09-2020	null	[MS,MS:1001208,SEQUEST,]	0.00	2.210	null	null	0.02
PRT	P56382	ATP synthase subunit epsilon, mitochondrial OS=Mus musculus OX=10090 GN=Atp5f1e PE=1 SV=2	null	null	Mouse_09-2020	null	[MS,MS:1001208,SEQUEST,]	2.03	1.960	null	null	0.15
PRT	D3YUH9	Mitogen-activated protein kinase kinase kinase kinase 2 (Fragment) OS=Mus musculus OX=10090 GN=Map4k2 PE=1 SV=1	null	null	Mouse_09-2020	null	[MS,MS:1001208,SEQUEST,]	0.00	0.539	null	null	0.06
PRT	Q9ERS2	NADH dehydrogenase [ubiquinone] 1 alpha subcomplex subunit 13 OS=Mus musculus OX=10090 GN=Ndufa13 PE=1 SV=3	null	null	Mouse_09-2020	null	[MS,MS:1001208,SEQUEST,]	0.00	0.345	null	null	0.09
PRT	Q9QUR6	Prolyl endopeptidase OS=Mus musculus OX=10090 GN=Prep PE=1 SV=1	null	null	Mouse_09-2020	null	[MS,MS:1001208,SEQUEST,]	5.45	8.139	null	null	0.02
PRT	Q9Z1N5	Spliceosome RNA helicase Ddx39b OS=Mus musculus OX=10090 GN=Ddx39b PE=1 SV=1	null	null	Mouse_09-2020	null	[MS,MS:1001208,SEQUEST,]	2.79	5.158	null	null	0.02
PRT	Q3UHB1	5'-nucleotidase domain-containing protein 3 OS=Mus musculus OX=10090 GN=Nt5dc3 PE=1 SV=1	null	null	Mouse_09-2020	null	[MS,MS:1001208,SEQUEST,]	0.00	0.295	null	null	0.02
PRT	Q8VCB3	Glycogen [starch] synthase, liver OS=Mus musculus OX=10090 GN=Gys2 PE=1 SV=2	null	null	Mouse_09-2020	null	[MS,MS:1001208,SEQUEST,]	3.01	3.135	null	null	0.01
PRT	A2A6H0	LIM and SH3 domain protein 1 (Fragment) OS=Mus musculus OX=10090 GN=Lasp1 PE=1 SV=1	null	null	Mouse_09-2020	null	[MS,MS:1001208,SEQUEST,]	3.60	5.680	null	null	0.06
PRT	Q9CXB8	Alpha-protein kinase 1 OS=Mus musculus OX=10090 GN=Alpk1 PE=2 SV=2	null	null	Mouse_09-2020	null	[MS,MS:1001208,SEQUEST,]	0.00	0.334	null	null	0.01
PRT	P43024	Cytochrome c oxidase subunit 6A1, mitochondrial OS=Mus musculus OX=10090 GN=Cox6a1 PE=1 SV=2	null	null	Mouse_09-2020	null	[MS,MS:1001208,SEQUEST,]	4.16	2.976	null	null	0.26
PRT	Q02053	Ubiquitin-like modifier-activating enzyme 1 OS=Mus musculus OX=10090 GN=Uba1 PE=1 SV=1	null	null	Mouse_09-2020	null	[MS,MS:1001208,SEQUEST,]	2.42	0.933	null	null	0.01
PRT	F6YTG0	Enoyl-CoA hydratase domain-containing protein 2, mitochondrial (Fragment) OS=Mus musculus OX=10090 GN=Echdc2 PE=1 SV=1	null	null	Mouse_09-2020	null	[MS,MS:1001208,SEQUEST,]	2.07	3.880	null	null	0.09
PRT	D3Z1Z0	Mitochondrial import inner membrane translocase subunit Tim17-A (Fragment) OS=Mus musculus OX=10090 GN=Timm17a PE=1 SV=1	null	null	Mouse_09-2020	null	[MS,MS:1001208,SEQUEST,]	0.00	0.456	null	null	0.36
PRT	Q99LF4	RNA-splicing ligase RtcB homolog OS=Mus musculus OX=10090 GN=Rtcb PE=1 SV=1	null	null	Mouse_09-2020	null	[MS,MS:1001208,SEQUEST,]	3.93	6.375	null	null	0.03
PRT	Q921X9	Protein disulfide-isomerase A5 OS=Mus musculus OX=10090 GN=Pdia5 PE=1 SV=1	null	null	Mouse_09-2020	null	[MS,MS:1001208,SEQUEST,]	2.89	2.544	null	null	0.02
PRT	E9Q8G7	Metal-response element-binding transcription factor 2 OS=Mus musculus OX=10090 GN=Mtf2 PE=1 SV=1	null	null	Mouse_09-2020	null	[MS,MS:1001208,SEQUEST,]	0.00	0.294	null	null	0.05
PRT	Q9CS00	Cactin OS=Mus musculus OX=10090 GN=Cactin PE=1 SV=2	null	null	Mouse_09-2020	null	[MS,MS:1001208,SEQUEST,]	0.00	0.299	null	null	0.01
PRT	Q922B2	Aspartate--tRNA ligase, cytoplasmic OS=Mus musculus OX=10090 GN=Dars1 PE=1 SV=2	null	null	Mouse_09-2020	null	[MS,MS:1001208,SEQUEST,]	4.16	5.007	null	null	0.02
PRT	Q8JZZ0	UDP-glucuronosyltransferase 3A2 OS=Mus musculus OX=10090 GN=Ugt3a2 PE=1 SV=2	null	null	Mouse_09-2020	null	[MS,MS:1001208,SEQUEST,]	3.17	3.905	null	null	0.02
PRT	Q8R0F8	Acylpyruvase FAHD1, mitochondrial OS=Mus musculus OX=10090 GN=Fahd1 PE=1 SV=2	null	null	Mouse_09-2020	null	[MS,MS:1001208,SEQUEST,]	3.87	6.318	null	null	0.07
PRT	Q8VF87	Olfactory receptor OS=Mus musculus OX=10090 GN=Olfr164 PE=3 SV=1	null	null	Mouse_09-2020	null	[MS,MS:1001208,SEQUEST,]	0.00	0.728	null	null	0.12
PRT	Q924Z4	Ceramide synthase 2 OS=Mus musculus OX=10090 GN=Cers2 PE=1 SV=1	null	null	Mouse_09-2020	null	[MS,MS:1001208,SEQUEST,]	3.68	4.470	null	null	0.06
PRT	G3UW81	Cytochrome P450, family 4, subfamily f, polypeptide 40 OS=Mus musculus OX=10090 GN=Cyp4f40 PE=1 SV=1	null	null	Mouse_09-2020	null	[MS,MS:1001208,SEQUEST,]	2.86	2.655	null	null	0.03
PRT	P49718	DNA replication licensing factor MCM5 OS=Mus musculus OX=10090 GN=Mcm5 PE=1 SV=2	null	null	Mouse_09-2020	null	[MS,MS:1001208,SEQUEST,]	0.00	0.374	null	null	0.06
PRT	A0A338P7A0	NADH dehydrogenase [ubiquinone] iron-sulfur protein 4, mitochondrial (Fragment) OS=Mus musculus OX=10090 GN=Ndufs4 PE=1 SV=1	null	null	Mouse_09-2020	null	[MS,MS:1001208,SEQUEST,]	0.00	2.727	null	null	0.14
PRT	Q99MR8	Methylcrotonoyl-CoA carboxylase subunit alpha, mitochondrial OS=Mus musculus OX=10090 GN=Mccc1 PE=1 SV=2	null	null	Mouse_09-2020	null	[MS,MS:1001208,SEQUEST,]	0.00	1.820	null	null	0.03
PRT	A0A0B4J1F6	cDNA sequence BC053393 OS=Mus musculus OX=10090 GN=BC053393 PE=4 SV=1	null	null	Mouse_09-2020	null	[MS,MS:1001208,SEQUEST,]	0.00	0.280	null	null	0.15
PRT	Q99JY9	Actin-related protein 3 OS=Mus musculus OX=10090 GN=Actr3 PE=1 SV=3	null	null	Mouse_09-2020	null	[MS,MS:1001208,SEQUEST,]	1.79	3.029	null	null	0.02
PRT	E9PWN2	Isoleucyl-tRNA synthetase OS=Mus musculus OX=10090 GN=Iars2 PE=1 SV=1	null	null	Mouse_09-2020	null	[MS,MS:1001208,SEQUEST,]	1.84	2.915	null	null	0.01
PRT	Q8BL97	Serine/arginine-rich splicing factor 7 OS=Mus musculus OX=10090 GN=Srsf7 PE=1 SV=1	null	null	Mouse_09-2020	null	[MS,MS:1001208,SEQUEST,]	1.78	1.147	null	null	0.03
PRT	Q9CQR2	40S ribosomal protein S21 OS=Mus musculus OX=10090 GN=Rps21 PE=1 SV=1	null	null	Mouse_09-2020	null	[MS,MS:1001208,SEQUEST,]	0.00	1.754	null	null	0.12
PRT	Q6KCD5	Nipped-B-like protein OS=Mus musculus OX=10090 GN=Nipbl PE=1 SV=1	null	null	Mouse_09-2020	null	[MS,MS:1001208,SEQUEST,]	0.00	0.535	null	null	0.01
PRT	O55029	Coatomer subunit beta' OS=Mus musculus OX=10090 GN=Copb2 PE=1 SV=2	null	null	Mouse_09-2020	null	[MS,MS:1001208,SEQUEST,]	0.00	0.837	null	null	0.01
PRT	Q91X52	L-xylulose reductase OS=Mus musculus OX=10090 GN=Dcxr PE=1 SV=2	null	null	Mouse_09-2020	null	[MS,MS:1001208,SEQUEST,]	4.32	8.890	null	null	0.07
PRT	P97494	Glutamate--cysteine ligase catalytic subunit OS=Mus musculus OX=10090 GN=Gclc PE=1 SV=4	null	null	Mouse_09-2020	null	[MS,MS:1001208,SEQUEST,]	2.81	4.464	null	null	0.02
PRT	Q99KC8	von Willebrand factor A domain-containing protein 5A OS=Mus musculus OX=10090 GN=Vwa5a PE=1 SV=2	null	null	Mouse_09-2020	null	[MS,MS:1001208,SEQUEST,]	1.86	1.645	null	null	0.01
PRT	Q8R2C2	Vomeronasal type-1 receptor OS=Mus musculus OX=10090 GN=Vmn1r8 PE=2 SV=1	null	null	Mouse_09-2020	null	[MS,MS:1001208,SEQUEST,]	0.00	0.455	null	null	0.10
PRT	Q3TQC7	Ectonucleoside triphosphate diphosphohydrolase 5 OS=Mus musculus OX=10090 GN=Entpd5 PE=1 SV=1	null	null	Mouse_09-2020	null	[MS,MS:1001208,SEQUEST,]	2.55	2.621	null	null	0.03
PRT	P84104	Serine/arginine-rich splicing factor 3 OS=Mus musculus OX=10090 GN=Srsf3 PE=1 SV=1	null	null	Mouse_09-2020	null	[MS,MS:1001208,SEQUEST,]	3.15	5.333	null	null	0.07
PRT	Q9CQ54	NADH dehydrogenase [ubiquinone] 1 subunit C2 OS=Mus musculus OX=10090 GN=Ndufc2 PE=1 SV=1	null	null	Mouse_09-2020	null	[MS,MS:1001208,SEQUEST,]	2.76	3.801	null	null	0.11
PRT	Q8VDD5	Myosin-9 OS=Mus musculus OX=10090 GN=Myh9 PE=1 SV=4	null	null	Mouse_09-2020	null	[MS,MS:1001208,SEQUEST,]	1.81	2.139	null	null	0.01
PRT	Q9DCS2	Methyltransferase-like 26 OS=Mus musculus OX=10090 GN=Mettl26 PE=1 SV=1	null	null	Mouse_09-2020	null	[MS,MS:1001208,SEQUEST,]	4.15	4.784	null	null	0.07
PRT	Q8R344	Coiled-coil domain-containing protein 12 OS=Mus musculus OX=10090 GN=Ccdc12 PE=1 SV=2	null	null	Mouse_09-2020	null	[MS,MS:1001208,SEQUEST,]	0.00	0.724	null	null	0.07
PRT	Q9QZC1	Short transient receptor potential channel 3 OS=Mus musculus OX=10090 GN=Trpc3 PE=2 SV=1	null	null	Mouse_09-2020	null	[MS,MS:1001208,SEQUEST,]	0.00	0.315	null	null	0.01
PRT	F6TEU8	Nucleoside-diphosphate kinase (Fragment) OS=Mus musculus OX=10090 GN=Ak4 PE=1 SV=1	null	null	Mouse_09-2020	null	[MS,MS:1001208,SEQUEST,]	1.95	1.508	null	null	0.09
PRT	Q64737	Trifunctional purine biosynthetic protein adenosine-3 OS=Mus musculus OX=10090 GN=Gart PE=1 SV=3	null	null	Mouse_09-2020	null	[MS,MS:1001208,SEQUEST,]	2.32	4.910	null	null	0.01
PRT	D6REG2	Protein spinster homolog 1 OS=Mus musculus OX=10090 GN=Spns1 PE=1 SV=1	null	null	Mouse_09-2020	null	[MS,MS:1001208,SEQUEST,]	0.00	0.465	null	null	0.18
PRT	Q3TXN1	15-oxoprostaglandin 13-reductase OS=Mus musculus OX=10090 GN=Ptgr2 PE=1 SV=1	null	null	Mouse_09-2020	null	[MS,MS:1001208,SEQUEST,]	3.14	6.115	null	null	0.04
PRT	P01887	Beta-2-microglobulin OS=Mus musculus OX=10090 GN=B2m PE=1 SV=2	null	null	Mouse_09-2020	null	[MS,MS:1001208,SEQUEST,]	1.91	3.300	null	null	0.08
PRT	P48771	Cytochrome c oxidase subunit 7A2, mitochondrial OS=Mus musculus OX=10090 GN=Cox7a2 PE=1 SV=2	null	null	Mouse_09-2020	null	[MS,MS:1001208,SEQUEST,]	3.84	4.627	null	null	0.16
PRT	Q9R112	Sulfide:quinone oxidoreductase, mitochondrial OS=Mus musculus OX=10090 GN=Sqor PE=1 SV=3	null	null	Mouse_09-2020	null	[MS,MS:1001208,SEQUEST,]	2.15	2.618	null	null	0.02
PRT	Q8K4Z3	NAD(P)H-hydrate epimerase OS=Mus musculus OX=10090 GN=Naxe PE=1 SV=1	null	null	Mouse_09-2020	null	[MS,MS:1001208,SEQUEST,]	3.82	5.735	null	null	0.04
PRT	D3YW97	Ubiquitin-fold modifier 1 OS=Mus musculus OX=10090 GN=Ufm1 PE=1 SV=1	null	null	Mouse_09-2020	null	[MS,MS:1001208,SEQUEST,]	0.00	1.691	null	null	0.18
PRT	Q9WU84	Copper chaperone for superoxide dismutase OS=Mus musculus OX=10090 GN=Ccs PE=1 SV=1	null	null	Mouse_09-2020	null	[MS,MS:1001208,SEQUEST,]	2.22	1.918	null	null	0.03
PRT	O55234	Proteasome subunit beta type-5 OS=Mus musculus OX=10090 GN=Psmb5 PE=1 SV=3	null	null	Mouse_09-2020	null	[MS,MS:1001208,SEQUEST,]	3.60	4.101	null	null	0.04
PRT	Q64727	Vinculin OS=Mus musculus OX=10090 GN=Vcl PE=1 SV=4	null	null	Mouse_09-2020	null	[MS,MS:1001208,SEQUEST,]	0.00	1.720	null	null	0.02
PRT	P18608	Non-histone chromosomal protein HMG-14 OS=Mus musculus OX=10090 GN=Hmgn1 PE=1 SV=2	null	null	Mouse_09-2020	null	[MS,MS:1001208,SEQUEST,]	0.00	2.931	null	null	0.16
PRT	Q8CFX1	GDH/6PGL endoplasmic bifunctional protein OS=Mus musculus OX=10090 GN=H6pd PE=1 SV=2	null	null	Mouse_09-2020	null	[MS,MS:1001208,SEQUEST,]	2.34	2.686	null	null	0.02
PRT	Q283N4	2-oxo-4-hydroxy-4-carboxy-5-ureidoimidazoline decarboxylase OS=Mus musculus OX=10090 GN=Urad PE=1 SV=1	null	null	Mouse_09-2020	null	[MS,MS:1001208,SEQUEST,]	2.12	3.704	null	null	0.06
PRT	Q8VDM4	26S proteasome non-ATPase regulatory subunit 2 OS=Mus musculus OX=10090 GN=Psmd2 PE=1 SV=1	null	null	Mouse_09-2020	null	[MS,MS:1001208,SEQUEST,]	2.61	2.162	null	null	0.02
PRT	P47754	F-actin-capping protein subunit alpha-2 OS=Mus musculus OX=10090 GN=Capza2 PE=1 SV=3	null	null	Mouse_09-2020	null	[MS,MS:1001208,SEQUEST,]	0.00	2.339	null	null	0.05
PRT	Q9DCV4	Regulator of microtubule dynamics protein 1 OS=Mus musculus OX=10090 GN=Rmdn1 PE=1 SV=2	null	null	Mouse_09-2020	null	[MS,MS:1001208,SEQUEST,]	2.09	2.360	null	null	0.03
PRT	P84244	Histone H3.3 OS=Mus musculus OX=10090 GN=H3-3a PE=1 SV=2	null	null	Mouse_09-2020	null	[MS,MS:1001208,SEQUEST,]	2.27	3.057	null	null	0.07
PRT	F6XPZ0	Lipoxygenase homology domain-containing protein 1 OS=Mus musculus OX=10090 GN=Loxhd1 PE=4 SV=2	null	null	Mouse_09-2020	null	[MS,MS:1001208,SEQUEST,]	0.00	0.278	null	null	0.01
PRT	Q9R1P3	Proteasome subunit beta type-2 OS=Mus musculus OX=10090 GN=Psmb2 PE=1 SV=1	null	null	Mouse_09-2020	null	[MS,MS:1001208,SEQUEST,]	3.43	3.695	null	null	0.06
PRT	Q8VHE0	Translocation protein SEC63 homolog OS=Mus musculus OX=10090 GN=Sec63 PE=1 SV=4	null	null	Mouse_09-2020	null	[MS,MS:1001208,SEQUEST,]	0.00	0.621	null	null	0.02
PRT	O70503	Very-long-chain 3-oxoacyl-CoA reductase OS=Mus musculus OX=10090 GN=Hsd17b12 PE=1 SV=1	null	null	Mouse_09-2020	null	[MS,MS:1001208,SEQUEST,]	3.82	4.116	null	null	0.05
PRT	Q9D6J6	NADH dehydrogenase [ubiquinone] flavoprotein 2, mitochondrial OS=Mus musculus OX=10090 GN=Ndufv2 PE=1 SV=2	null	null	Mouse_09-2020	null	[MS,MS:1001208,SEQUEST,]	3.88	6.101	null	null	0.08
PRT	O35969	Guanidinoacetate N-methyltransferase OS=Mus musculus OX=10090 GN=Gamt PE=1 SV=1	null	null	Mouse_09-2020	null	[MS,MS:1001208,SEQUEST,]	4.55	5.060	null	null	0.06
PRT	E0CZ34	Proteasome subunit alpha type-3 OS=Mus musculus OX=10090 GN=Psma3 PE=1 SV=1	null	null	Mouse_09-2020	null	[MS,MS:1001208,SEQUEST,]	2.22	3.252	null	null	0.26
PRT	P70195	Proteasome subunit beta type-7 OS=Mus musculus OX=10090 GN=Psmb7 PE=1 SV=1	null	null	Mouse_09-2020	null	[MS,MS:1001208,SEQUEST,]	3.12	2.913	null	null	0.04
PRT	D6RCY9	SH2B adapter protein 3 OS=Mus musculus OX=10090 GN=Sh2b3 PE=1 SV=1	null	null	Mouse_09-2020	null	[MS,MS:1001208,SEQUEST,]	0.00	0.599	null	null	0.05
PRT	A0A1Y7VKA0	Isoamyl acetate-hydrolyzing esterase 1 homolog (Fragment) OS=Mus musculus OX=10090 GN=Iah1 PE=1 SV=1	null	null	Mouse_09-2020	null	[MS,MS:1001208,SEQUEST,]	2.10	0.477	null	null	0.05
PRT	Q5XG73	Acyl-CoA-binding domain-containing protein 5 OS=Mus musculus OX=10090 GN=Acbd5 PE=1 SV=1	null	null	Mouse_09-2020	null	[MS,MS:1001208,SEQUEST,]	3.47	6.156	null	null	0.02
PRT	P51658	Estradiol 17-beta-dehydrogenase 2 OS=Mus musculus OX=10090 GN=Hsd17b2 PE=1 SV=2	null	null	Mouse_09-2020	null	[MS,MS:1001208,SEQUEST,]	4.14	7.834	null	null	0.07
PRT	P62334	26S proteasome regulatory subunit 10B OS=Mus musculus OX=10090 GN=Psmc6 PE=1 SV=1	null	null	Mouse_09-2020	null	[MS,MS:1001208,SEQUEST,]	0.00	1.077	null	null	0.03
PRT	P97855	Ras GTPase-activating protein-binding protein 1 OS=Mus musculus OX=10090 GN=G3bp1 PE=1 SV=1	null	null	Mouse_09-2020	null	[MS,MS:1001208,SEQUEST,]	0.00	2.217	null	null	0.03
PRT	Q9Z0J0	NPC intracellular cholesterol transporter 2 OS=Mus musculus OX=10090 GN=Npc2 PE=1 SV=1	null	null	Mouse_09-2020	null	[MS,MS:1001208,SEQUEST,]	2.91	3.620	null	null	0.12
PRT	A0A498WGK2	Asparagine--tRNA ligase OS=Mus musculus OX=10090 GN=Nars PE=1 SV=1	null	null	Mouse_09-2020	null	[MS,MS:1001208,SEQUEST,]	2.50	1.827	null	null	0.01
PRT	Q8R3V2	Aminoacyl tRNA synthase complex-interacting multifunctional protein 2 OS=Mus musculus OX=10090 GN=Aimp2 PE=1 SV=1	null	null	Mouse_09-2020	null	[MS,MS:1001208,SEQUEST,]	1.98	1.284	null	null	0.03
PRT	P35822	Receptor-type tyrosine-protein phosphatase kappa OS=Mus musculus OX=10090 GN=Ptprk PE=1 SV=1	null	null	Mouse_09-2020	null	[MS,MS:1001208,SEQUEST,]	0.00	0.296	null	null	0.02
PRT	P61514	60S ribosomal protein L37a OS=Mus musculus OX=10090 GN=Rpl37a PE=1 SV=2	null	null	Mouse_09-2020	null	[MS,MS:1001208,SEQUEST,]	0.00	1.095	null	null	0.12
PRT	P97364	Selenide, water dikinase 2 OS=Mus musculus OX=10090 GN=Sephs2 PE=1 SV=3	null	null	Mouse_09-2020	null	[MS,MS:1001208,SEQUEST,]	3.13	2.900	null	null	0.03
PRT	Q5DU25	IQ motif and SEC7 domain-containing protein 2 OS=Mus musculus OX=10090 GN=Iqsec2 PE=1 SV=3	null	null	Mouse_09-2020	null	[MS,MS:1001208,SEQUEST,]	0.00	0.396	null	null	0.02
PRT	P46638	Ras-related protein Rab-11B OS=Mus musculus OX=10090 GN=Rab11b PE=1 SV=3	null	null	Mouse_09-2020	null	[MS,MS:1001208,SEQUEST,]	2.91	2.937	null	null	0.05
PRT	Q80W22	Threonine synthase-like 2 OS=Mus musculus OX=10090 GN=Thnsl2 PE=1 SV=1	null	null	Mouse_09-2020	null	[MS,MS:1001208,SEQUEST,]	3.58	5.247	null	null	0.03
PRT	P47753	F-actin-capping protein subunit alpha-1 OS=Mus musculus OX=10090 GN=Capza1 PE=1 SV=4	null	null	Mouse_09-2020	null	[MS,MS:1001208,SEQUEST,]	1.79	1.366	null	null	0.05
PRT	Q9Z0S1	3'(2'),5'-bisphosphate nucleotidase 1 OS=Mus musculus OX=10090 GN=Bpnt1 PE=1 SV=2	null	null	Mouse_09-2020	null	[MS,MS:1001208,SEQUEST,]	2.76	2.393	null	null	0.05
PRT	A0A087WPH7	26S proteasome regulatory subunit 6A (Fragment) OS=Mus musculus OX=10090 GN=Psmc3 PE=1 SV=6	null	null	Mouse_09-2020	null	[MS,MS:1001208,SEQUEST,]	2.30	3.803	null	null	0.04
PRT	P47757	F-actin-capping protein subunit beta OS=Mus musculus OX=10090 GN=Capzb PE=1 SV=3	null	null	Mouse_09-2020	null	[MS,MS:1001208,SEQUEST,]	2.07	4.877	null	null	0.05
PRT	Q3UIZ8	Myosin light chain kinase 3 OS=Mus musculus OX=10090 GN=Mylk3 PE=1 SV=1	null	null	Mouse_09-2020	null	[MS,MS:1001208,SEQUEST,]	0.00	0.275	null	null	0.04
PRT	O08600	Endonuclease G, mitochondrial OS=Mus musculus OX=10090 GN=Endog PE=1 SV=1	null	null	Mouse_09-2020	null	[MS,MS:1001208,SEQUEST,]	2.90	3.618	null	null	0.04
PRT	Q8C2Q7	Heterogeneous nuclear ribonucleoprotein H OS=Mus musculus OX=10090 GN=Hnrnph1 PE=1 SV=1	null	null	Mouse_09-2020	null	[MS,MS:1001208,SEQUEST,]	0.00	1.143	null	null	0.01
PRT	A2A974	Cytochrome P450 4A12B OS=Mus musculus OX=10090 GN=Cyp4a12b PE=1 SV=1	null	null	Mouse_09-2020	null	[MS,MS:1001208,SEQUEST,]	2.01	1.108	null	null	0.02
PRT	H3BKR2	Guanine nucleotide-binding protein G(I)/G(S)/G(T) subunit beta-1 (Fragment) OS=Mus musculus OX=10090 GN=Gnb1 PE=1 SV=8	null	null	Mouse_09-2020	null	[MS,MS:1001208,SEQUEST,]	2.04	1.294	null	null	0.04
PRT	Q7TNL3	Serine/threonine-protein kinase 40 OS=Mus musculus OX=10090 GN=Stk40 PE=1 SV=1	null	null	Mouse_09-2020	null	[MS,MS:1001208,SEQUEST,]	0.00	1.180	null	null	0.08
PRT	H3BJB6	T-complex protein 1 subunit theta (Fragment) OS=Mus musculus OX=10090 GN=Cct8 PE=1 SV=1	null	null	Mouse_09-2020	null	[MS,MS:1001208,SEQUEST,]	2.25	2.309	null	null	0.03
PRT	Q9CQH7	Transcription factor BTF3 homolog 4 OS=Mus musculus OX=10090 GN=Btf3l4 PE=1 SV=1	null	null	Mouse_09-2020	null	[MS,MS:1001208,SEQUEST,]	0.00	2.374	null	null	0.06
PRT	Q62095	ATP-dependent RNA helicase DDX3Y OS=Mus musculus OX=10090 GN=Ddx3y PE=1 SV=2	null	null	Mouse_09-2020	null	[MS,MS:1001208,SEQUEST,]	0.00	2.950	null	null	0.02
PRT	O08795	Glucosidase 2 subunit beta OS=Mus musculus OX=10090 GN=Prkcsh PE=1 SV=1	null	null	Mouse_09-2020	null	[MS,MS:1001208,SEQUEST,]	2.39	3.662	null	null	0.02
PRT	Q60670	Serine/threonine-protein kinase SIK1 OS=Mus musculus OX=10090 GN=Sik1 PE=1 SV=3	null	null	Mouse_09-2020	null	[MS,MS:1001208,SEQUEST,]	0.00	0.280	null	null	0.01
PRT	G3X8X1	Tetratricopeptide repeat protein 39C OS=Mus musculus OX=10090 GN=Ttc39c PE=1 SV=2	null	null	Mouse_09-2020	null	[MS,MS:1001208,SEQUEST,]	0.00	0.498	null	null	0.03
PRT	A0A0R4J0J8	Cytospin-A OS=Mus musculus OX=10090 GN=Specc1l PE=1 SV=1	null	null	Mouse_09-2020	null	[MS,MS:1001208,SEQUEST,]	0.00	0.325	null	null	0.02
PRT	A0A1L1SSA8	Transmembrane protein 205 (Fragment) OS=Mus musculus OX=10090 GN=Tmem205 PE=1 SV=1	null	null	Mouse_09-2020	null	[MS,MS:1001208,SEQUEST,]	2.47	2.128	null	null	0.12
PRT	A2AFS1	Seryl-aminoacyl-tRNA synthetase (Fragment) OS=Mus musculus OX=10090 GN=Sars PE=1 SV=8	null	null	Mouse_09-2020	null	[MS,MS:1001208,SEQUEST,]	0.00	1.961	null	null	0.05
PRT	A0A0R4J078	UBX domain-containing protein 4 OS=Mus musculus OX=10090 GN=Ubxn4 PE=1 SV=1	null	null	Mouse_09-2020	null	[MS,MS:1001208,SEQUEST,]	0.00	0.282	null	null	0.03
PRT	O35084	25-hydroxyvitamin D-1 alpha hydroxylase, mitochondrial OS=Mus musculus OX=10090 GN=Cyp27b1 PE=1 SV=2	null	null	Mouse_09-2020	null	[MS,MS:1001208,SEQUEST,]	0.00	0.292	null	null	0.04
PRT	Q9WUR2	Enoyl-CoA delta isomerase 2 OS=Mus musculus OX=10090 GN=Eci2 PE=1 SV=2	null	null	Mouse_09-2020	null	[MS,MS:1001208,SEQUEST,]	2.56	6.356	null	null	0.04
PRT	Q3TRR0	Microtubule-associated protein 9 OS=Mus musculus OX=10090 GN=Map9 PE=1 SV=2	null	null	Mouse_09-2020	null	[MS,MS:1001208,SEQUEST,]	0.00	0.356	null	null	0.02
PRT	Q6DFV5	Probable helicase with zinc finger domain OS=Mus musculus OX=10090 GN=Helz PE=1 SV=2	null	null	Mouse_09-2020	null	[MS,MS:1001208,SEQUEST,]	0.00	0.330	null	null	0.01
PRT	Q9DBA8	Probable imidazolonepropionase OS=Mus musculus OX=10090 GN=Amdhd1 PE=1 SV=1	null	null	Mouse_09-2020	null	[MS,MS:1001208,SEQUEST,]	0.00	0.283	null	null	0.02
PRT	P20108	Thioredoxin-dependent peroxide reductase, mitochondrial OS=Mus musculus OX=10090 GN=Prdx3 PE=1 SV=1	null	null	Mouse_09-2020	null	[MS,MS:1001208,SEQUEST,]	2.86	3.462	null	null	0.05
PRT	P70441	Na(+)/H(+) exchange regulatory cofactor NHE-RF1 OS=Mus musculus OX=10090 GN=Slc9a3r1 PE=1 SV=3	null	null	Mouse_09-2020	null	[MS,MS:1001208,SEQUEST,]	0.00	2.126	null	null	0.06
PRT	Q9WV54	Acid ceramidase OS=Mus musculus OX=10090 GN=Asah1 PE=1 SV=1	null	null	Mouse_09-2020	null	[MS,MS:1001208,SEQUEST,]	0.00	0.745	null	null	0.03
PRT	E9PVS5	MICOS complex subunit MIC60 (Fragment) OS=Mus musculus OX=10090 GN=Immt PE=1 SV=1	null	null	Mouse_09-2020	null	[MS,MS:1001208,SEQUEST,]	4.57	6.803	null	null	0.09
PRT	E0CXT6	Carboxymethylenebutenolidase homolog (Fragment) OS=Mus musculus OX=10090 GN=Cmbl PE=1 SV=1	null	null	Mouse_09-2020	null	[MS,MS:1001208,SEQUEST,]	2.20	1.852	null	null	0.10
PRT	D3YXN0	AP-1 complex subunit sigma-1A (Fragment) OS=Mus musculus OX=10090 GN=Ap1s1 PE=1 SV=1	null	null	Mouse_09-2020	null	[MS,MS:1001208,SEQUEST,]	0.00	2.110	null	null	0.04
PRT	E9PUD2	Dynamin-1-like protein OS=Mus musculus OX=10090 GN=Dnm1l PE=1 SV=1	null	null	Mouse_09-2020	null	[MS,MS:1001208,SEQUEST,]	2.13	2.255	null	null	0.01
PRT	Q99L13	3-hydroxyisobutyrate dehydrogenase, mitochondrial OS=Mus musculus OX=10090 GN=Hibadh PE=1 SV=1	null	null	Mouse_09-2020	null	[MS,MS:1001208,SEQUEST,]	5.12	13.199	null	null	0.05
PRT	Q80UM7	Mannosyl-oligosaccharide glucosidase OS=Mus musculus OX=10090 GN=Mogs PE=1 SV=1	null	null	Mouse_09-2020	null	[MS,MS:1001208,SEQUEST,]	2.09	1.825	null	null	0.02
PRT	Q9CQF9	Prenylcysteine oxidase OS=Mus musculus OX=10090 GN=Pcyox1 PE=1 SV=1	null	null	Mouse_09-2020	null	[MS,MS:1001208,SEQUEST,]	3.07	4.488	null	null	0.02
PRT	Q5SUR0	Phosphoribosylformylglycinamidine synthase OS=Mus musculus OX=10090 GN=Pfas PE=1 SV=1	null	null	Mouse_09-2020	null	[MS,MS:1001208,SEQUEST,]	0.00	0.433	null	null	0.01
PRT	Q9DCD0	6-phosphogluconate dehydrogenase, decarboxylating OS=Mus musculus OX=10090 GN=Pgd PE=1 SV=3	null	null	Mouse_09-2020	null	[MS,MS:1001208,SEQUEST,]	2.04	1.150	null	null	0.02
PRT	D3Z6T1	Protein PTHB1 (Fragment) OS=Mus musculus OX=10090 GN=Bbs9 PE=1 SV=1	null	null	Mouse_09-2020	null	[MS,MS:1001208,SEQUEST,]	0.00	0.278	null	null	0.13
PRT	G3X8T3	Carboxypeptidase OS=Mus musculus OX=10090 GN=Ctsa PE=1 SV=1	null	null	Mouse_09-2020	null	[MS,MS:1001208,SEQUEST,]	3.51	5.085	null	null	0.02
PRT	Q9DC50	Peroxisomal carnitine O-octanoyltransferase OS=Mus musculus OX=10090 GN=Crot PE=1 SV=1	null	null	Mouse_09-2020	null	[MS,MS:1001208,SEQUEST,]	0.00	3.268	null	null	0.02
PRT	A0A0A6YX05	Sodium/potassium-transporting ATPase subunit beta (Fragment) OS=Mus musculus OX=10090 GN=Atp1b1 PE=1 SV=1	null	null	Mouse_09-2020	null	[MS,MS:1001208,SEQUEST,]	3.58	5.223	null	null	0.08
PRT	E9Q1M6	Ankyrin repeat and KH domain-containing 1 OS=Mus musculus OX=10090 GN=Ankhd1 PE=1 SV=1	null	null	Mouse_09-2020	null	[MS,MS:1001208,SEQUEST,]	0.00	0.716	null	null	0.01
PRT	P62274	40S ribosomal protein S29 OS=Mus musculus OX=10090 GN=Rps29 PE=1 SV=2	null	null	Mouse_09-2020	null	[MS,MS:1001208,SEQUEST,]	1.95	1.114	null	null	0.14
PRT	A0A498WGD8	Thioredoxin-like protein 1 OS=Mus musculus OX=10090 GN=Txnl1 PE=1 SV=1	null	null	Mouse_09-2020	null	[MS,MS:1001208,SEQUEST,]	1.89	1.741	null	null	0.02
PRT	F2Z488	Glutamate receptor 3 OS=Mus musculus OX=10090 GN=Gria3 PE=1 SV=1	null	null	Mouse_09-2020	null	[MS,MS:1001208,SEQUEST,]	0.00	0.515	null	null	0.04
PRT	A0A1W2P869	GTP-binding protein SAR1a (Fragment) OS=Mus musculus OX=10090 GN=Sar1a PE=1 SV=1	null	null	Mouse_09-2020	null	[MS,MS:1001208,SEQUEST,]	2.80	5.066	null	null	0.12
PRT	G3X9U9	Mitochondrial fission 1 protein OS=Mus musculus OX=10090 GN=Fis1 PE=1 SV=1	null	null	Mouse_09-2020	null	[MS,MS:1001208,SEQUEST,]	2.23	3.820	null	null	0.09
PRT	C5NSA7	Tryptophan 2,3-dioxygenase OS=Mus musculus OX=10090 GN=Tdo2 PE=1 SV=1	null	null	Mouse_09-2020	null	[MS,MS:1001208,SEQUEST,]	3.03	4.609	null	null	0.03
PRT	A0A5F8MQ25	Serine/threonine-protein phosphatase 6 regulatory subunit 2 OS=Mus musculus OX=10090 GN=Ppp6r2 PE=1 SV=1	null	null	Mouse_09-2020	null	[MS,MS:1001208,SEQUEST,]	0.00	0.322	null	null	0.03
PRT	Q923D2	Flavin reductase (NADPH) OS=Mus musculus OX=10090 GN=Blvrb PE=1 SV=3	null	null	Mouse_09-2020	null	[MS,MS:1001208,SEQUEST,]	3.02	3.394	null	null	0.14
PRT	H3BK03	Serum paraoxonase/arylesterase 1 (Fragment) OS=Mus musculus OX=10090 GN=Pon1 PE=1 SV=9	null	null	Mouse_09-2020	null	[MS,MS:1001208,SEQUEST,]	4.15	7.367	null	null	0.06
PRT	A0A1Y7VNF4	ERO1-like protein beta OS=Mus musculus OX=10090 GN=Ero1b PE=1 SV=1	null	null	Mouse_09-2020	null	[MS,MS:1001208,SEQUEST,]	0.00	0.786	null	null	0.05
PRT	A0A3Q4EH91	Heterogeneous nuclear ribonucleoprotein M (Fragment) OS=Mus musculus OX=10090 GN=Hnrnpm PE=1 SV=1	null	null	Mouse_09-2020	null	[MS,MS:1001208,SEQUEST,]	0.00	0.890	null	null	0.06
PRT	Q9DD03	Ras-related protein Rab-13 OS=Mus musculus OX=10090 GN=Rab13 PE=1 SV=1	null	null	Mouse_09-2020	null	[MS,MS:1001208,SEQUEST,]	0.00	0.585	null	null	0.11
PRT	P62774	Myotrophin OS=Mus musculus OX=10090 GN=Mtpn PE=1 SV=2	null	null	Mouse_09-2020	null	[MS,MS:1001208,SEQUEST,]	5.31	9.923	null	null	0.17
PRT	Q6ZWZ4	60S ribosomal protein L36 OS=Mus musculus OX=10090 GN=Rpl36 PE=1 SV=1	null	null	Mouse_09-2020	null	[MS,MS:1001208,SEQUEST,]	2.19	1.818	null	null	0.12
PRT	Q8CHR6	Dihydropyrimidine dehydrogenase [NADP(+)] OS=Mus musculus OX=10090 GN=Dpyd PE=1 SV=1	null	null	Mouse_09-2020	null	[MS,MS:1001208,SEQUEST,]	2.28	1.875	null	null	0.02
PRT	Q9DCC7	Isochorismatase domain-containing protein 2B OS=Mus musculus OX=10090 GN=Isoc2b PE=1 SV=1	null	null	Mouse_09-2020	null	[MS,MS:1001208,SEQUEST,]	0.00	0.643	null	null	0.05
PRT	A0A1D5RMM7	Huntingtin-interacting protein 1 OS=Mus musculus OX=10090 GN=Hip1 PE=1 SV=1	null	null	Mouse_09-2020	null	[MS,MS:1001208,SEQUEST,]	0.00	0.377	null	null	0.03
PRT	Q8BI57	F-box and WD-40 domain protein 13 OS=Mus musculus OX=10090 GN=Fbxw13 PE=2 SV=1	null	null	Mouse_09-2020	null	[MS,MS:1001208,SEQUEST,]	0.00	0.644	null	null	0.03
PRT	Q5XJY5	Coatomer subunit delta OS=Mus musculus OX=10090 GN=Arcn1 PE=1 SV=2	null	null	Mouse_09-2020	null	[MS,MS:1001208,SEQUEST,]	0.00	0.393	null	null	0.03
PRT	Q9Z2U1	Proteasome subunit alpha type-5 OS=Mus musculus OX=10090 GN=Psma5 PE=1 SV=1	null	null	Mouse_09-2020	null	[MS,MS:1001208,SEQUEST,]	0.00	2.889	null	null	0.08
PRT	Q9WU79	Proline dehydrogenase 1, mitochondrial OS=Mus musculus OX=10090 GN=Prodh PE=1 SV=2	null	null	Mouse_09-2020	null	[MS,MS:1001208,SEQUEST,]	4.22	7.233	null	null	0.02
PRT	P16305	Gamma-aminobutyric acid receptor subunit alpha-6 OS=Mus musculus OX=10090 GN=Gabra6 PE=1 SV=3	null	null	Mouse_09-2020	null	[MS,MS:1001208,SEQUEST,]	0.00	0.655	null	null	0.07
PRT	Q8BGY2	Eukaryotic translation initiation factor 5A-2 OS=Mus musculus OX=10090 GN=Eif5a2 PE=1 SV=3	null	null	Mouse_09-2020	null	[MS,MS:1001208,SEQUEST,]	3.95	3.484	null	null	0.08
PRT	A0A5F8MPX8	Polycomb protein EED OS=Mus musculus OX=10090 GN=Eed PE=1 SV=1	null	null	Mouse_09-2020	null	[MS,MS:1001208,SEQUEST,]	0.00	0.280	null	null	0.02
PRT	Q8K3J1	NADH dehydrogenase [ubiquinone] iron-sulfur protein 8, mitochondrial OS=Mus musculus OX=10090 GN=Ndufs8 PE=1 SV=1	null	null	Mouse_09-2020	null	[MS,MS:1001208,SEQUEST,]	1.87	3.200	null	null	0.04
PRT	Q9CXF0	Kynureninase OS=Mus musculus OX=10090 GN=Kynu PE=1 SV=3	null	null	Mouse_09-2020	null	[MS,MS:1001208,SEQUEST,]	3.33	5.269	null	null	0.03
PRT	Q6P542	ATP-binding cassette sub-family F member 1 OS=Mus musculus OX=10090 GN=Abcf1 PE=1 SV=1	null	null	Mouse_09-2020	null	[MS,MS:1001208,SEQUEST,]	2.49	2.265	null	null	0.01
PRT	A0A494B9Y8	Ferrochelatase OS=Mus musculus OX=10090 GN=Fech PE=1 SV=1	null	null	Mouse_09-2020	null	[MS,MS:1001208,SEQUEST,]	2.88	2.017	null	null	0.04
PRT	Q569Z5	Probable ATP-dependent RNA helicase DDX46 OS=Mus musculus OX=10090 GN=Ddx46 PE=1 SV=2	null	null	Mouse_09-2020	null	[MS,MS:1001208,SEQUEST,]	0.00	0.368	null	null	0.01
PRT	Q9DBM1	G patch domain-containing protein 1 OS=Mus musculus OX=10090 GN=Gpatch1 PE=2 SV=1	null	null	Mouse_09-2020	null	[MS,MS:1001208,SEQUEST,]	0.00	0.539	null	null	0.04
PRT	Q9JJV2-2	Isoform 2 of Profilin-2 OS=Mus musculus OX=10090 GN=Pfn2	null	null	Mouse_09-2020	null	[MS,MS:1001208,SEQUEST,]	0.00	0.277	null	null	0.07
PRT	Q8BPZ8	BRCA1-A complex subunit Abraxas 1 OS=Mus musculus OX=10090 GN=Abraxas1 PE=1 SV=1	null	null	Mouse_09-2020	null	[MS,MS:1001208,SEQUEST,]	0.00	0.411	null	null	0.02
PRT	Q9CPR4	60S ribosomal protein L17 OS=Mus musculus OX=10090 GN=Rpl17 PE=1 SV=3	null	null	Mouse_09-2020	null	[MS,MS:1001208,SEQUEST,]	2.23	1.563	null	null	0.06
PRT	Q91WT9	Cystathionine beta-synthase OS=Mus musculus OX=10090 GN=Cbs PE=1 SV=3	null	null	Mouse_09-2020	null	[MS,MS:1001208,SEQUEST,]	0.00	0.399	null	null	0.02
PRT	P35278	Ras-related protein Rab-5C OS=Mus musculus OX=10090 GN=Rab5c PE=1 SV=2	null	null	Mouse_09-2020	null	[MS,MS:1001208,SEQUEST,]	3.07	4.415	null	null	0.05
PRT	Q9JJU8	SH3 domain-binding glutamic acid-rich-like protein OS=Mus musculus OX=10090 GN=Sh3bgrl PE=1 SV=1	null	null	Mouse_09-2020	null	[MS,MS:1001208,SEQUEST,]	2.14	1.595	null	null	0.12
PRT	Q9DCS9	NADH dehydrogenase [ubiquinone] 1 beta subcomplex subunit 10 OS=Mus musculus OX=10090 GN=Ndufb10 PE=1 SV=3	null	null	Mouse_09-2020	null	[MS,MS:1001208,SEQUEST,]	2.76	4.534	null	null	0.10
PRT	Q9DAA3	Uncharacterized protein C4orf36 homolog OS=Mus musculus OX=10090 PE=4 SV=1	null	null	Mouse_09-2020	null	[MS,MS:1001208,SEQUEST,]	0.00	0.542	null	null	0.08
PRT	Q8CJ27	Abnormal spindle-like microcephaly-associated protein homolog OS=Mus musculus OX=10090 GN=Aspm PE=1 SV=2	null	null	Mouse_09-2020	null	[MS,MS:1001208,SEQUEST,]	0.00	0.562	null	null	0.01
PRT	Q9CZW5	Mitochondrial import receptor subunit TOM70 OS=Mus musculus OX=10090 GN=Tomm70 PE=1 SV=2	null	null	Mouse_09-2020	null	[MS,MS:1001208,SEQUEST,]	2.57	2.816	null	null	0.01
PRT	Q9QUM9	Proteasome subunit alpha type-6 OS=Mus musculus OX=10090 GN=Psma6 PE=1 SV=1	null	null	Mouse_09-2020	null	[MS,MS:1001208,SEQUEST,]	3.32	5.849	null	null	0.05
PRT	A0A2R8VHH6	Receptor-type tyrosine-protein phosphatase alpha (Fragment) OS=Mus musculus OX=10090 GN=Ptpra PE=1 SV=1	null	null	Mouse_09-2020	null	[MS,MS:1001208,SEQUEST,]	2.86	0.386	null	null	0.04
PRT	B1AVF5	RING-type E3 ubiquitin transferase OS=Mus musculus OX=10090 GN=Mid2 PE=1 SV=1	null	null	Mouse_09-2020	null	[MS,MS:1001208,SEQUEST,]	0.00	0.544	null	null	0.04
PRT	A0A1W2P6H1	Non-specific serine/threonine protein kinase OS=Mus musculus OX=10090 GN=Obscn PE=1 SV=2	null	null	Mouse_09-2020	null	[MS,MS:1001208,SEQUEST,]	0.00	0.451	null	null	0.00
PRT	P20918	Plasminogen OS=Mus musculus OX=10090 GN=Plg PE=1 SV=3	null	null	Mouse_09-2020	null	[MS,MS:1001208,SEQUEST,]	0.00	1.034	null	null	0.02
PRT	P62911	60S ribosomal protein L32 OS=Mus musculus OX=10090 GN=Rpl32 PE=1 SV=2	null	null	Mouse_09-2020	null	[MS,MS:1001208,SEQUEST,]	3.50	6.699	null	null	0.10
PRT	Q99LP6	GrpE protein homolog 1, mitochondrial OS=Mus musculus OX=10090 GN=Grpel1 PE=1 SV=1	null	null	Mouse_09-2020	null	[MS,MS:1001208,SEQUEST,]	0.00	1.399	null	null	0.05
PRT	Q8BX70	Vacuolar protein sorting-associated protein 13C OS=Mus musculus OX=10090 GN=Vps13c PE=1 SV=2	null	null	Mouse_09-2020	null	[MS,MS:1001208,SEQUEST,]	0.00	0.285	null	null	0.00
PRT	P62889	60S ribosomal protein L30 OS=Mus musculus OX=10090 GN=Rpl30 PE=1 SV=2	null	null	Mouse_09-2020	null	[MS,MS:1001208,SEQUEST,]	0.00	4.089	null	null	0.08
PRT	P50992	Potassium-transporting ATPase subunit beta OS=Mus musculus OX=10090 GN=Atp4b PE=2 SV=1	null	null	Mouse_09-2020	null	[MS,MS:1001208,SEQUEST,]	0.00	0.593	null	null	0.03
PRT	D3YU15	Dimethylargininase OS=Mus musculus OX=10090 GN=Ddah1 PE=1 SV=1	null	null	Mouse_09-2020	null	[MS,MS:1001208,SEQUEST,]	3.08	3.094	null	null	0.09
PRT	Q3U410	Kelch-like protein 21 OS=Mus musculus OX=10090 GN=Klhl21 PE=2 SV=1	null	null	Mouse_09-2020	null	[MS,MS:1001208,SEQUEST,]	0.00	0.662	null	null	0.02
PRT	P11983	T-complex protein 1 subunit alpha OS=Mus musculus OX=10090 GN=Tcp1 PE=1 SV=3	null	null	Mouse_09-2020	null	[MS,MS:1001208,SEQUEST,]	3.05	4.490	null	null	0.03
PRT	Q3UR85	Myelin regulatory factor OS=Mus musculus OX=10090 GN=Myrf PE=1 SV=2	null	null	Mouse_09-2020	null	[MS,MS:1001208,SEQUEST,]	0.00	0.313	null	null	0.03
PRT	P00375	Dihydrofolate reductase OS=Mus musculus OX=10090 GN=Dhfr PE=1 SV=3	null	null	Mouse_09-2020	null	[MS,MS:1001208,SEQUEST,]	1.80	1.557	null	null	0.04
PRT	P31725	Protein S100-A9 OS=Mus musculus OX=10090 GN=S100a9 PE=1 SV=3	null	null	Mouse_09-2020	null	[MS,MS:1001208,SEQUEST,]	0.00	2.519	null	null	0.12
PRT	E9Q4F4	Small nuclear ribonucleoprotein E OS=Mus musculus OX=10090 GN=Snrpe PE=1 SV=1	null	null	Mouse_09-2020	null	[MS,MS:1001208,SEQUEST,]	2.73	4.256	null	null	0.12
PRT	Q9D3D9	ATP synthase subunit delta, mitochondrial OS=Mus musculus OX=10090 GN=Atp5f1d PE=1 SV=1	null	null	Mouse_09-2020	null	[MS,MS:1001208,SEQUEST,]	0.00	1.205	null	null	0.07
PRT	Q8BWY3	Eukaryotic peptide chain release factor subunit 1 OS=Mus musculus OX=10090 GN=Etf1 PE=1 SV=4	null	null	Mouse_09-2020	null	[MS,MS:1001208,SEQUEST,]	2.35	1.856	null	null	0.02
PRT	P80316	T-complex protein 1 subunit epsilon OS=Mus musculus OX=10090 GN=Cct5 PE=1 SV=1	null	null	Mouse_09-2020	null	[MS,MS:1001208,SEQUEST,]	0.00	3.817	null	null	0.03
PRT	Q6P3A8	2-oxoisovalerate dehydrogenase subunit beta, mitochondrial OS=Mus musculus OX=10090 GN=Bckdhb PE=1 SV=2	null	null	Mouse_09-2020	null	[MS,MS:1001208,SEQUEST,]	4.63	4.805	null	null	0.05
PRT	A0A494B923	3'-phosphoadenosine-5'-phosphosulfate synthase OS=Mus musculus OX=10090 GN=Papss2 PE=1 SV=1	null	null	Mouse_09-2020	null	[MS,MS:1001208,SEQUEST,]	0.00	0.994	null	null	0.03
PRT	Q9Z2S7-2	Isoform 2 of TSC22 domain family protein 3 OS=Mus musculus OX=10090 GN=Tsc22d3	null	null	Mouse_09-2020	null	[MS,MS:1001208,SEQUEST,]	0.00	0.367	null	null	0.30
PRT	Q9D2J7	Ankyrin repeat and EF-hand domain-containing protein 1 OS=Mus musculus OX=10090 GN=Ankef1 PE=2 SV=1	null	null	Mouse_09-2020	null	[MS,MS:1001208,SEQUEST,]	0.00	0.313	null	null	0.02
PRT	P36552	Oxygen-dependent coproporphyrinogen-III oxidase, mitochondrial OS=Mus musculus OX=10090 GN=Cpox PE=1 SV=2	null	null	Mouse_09-2020	null	[MS,MS:1001208,SEQUEST,]	0.00	1.702	null	null	0.03
PRT	Q14CH7	Alanine--tRNA ligase, mitochondrial OS=Mus musculus OX=10090 GN=Aars2 PE=1 SV=1	null	null	Mouse_09-2020	null	[MS,MS:1001208,SEQUEST,]	0.00	0.991	null	null	0.02
PRT	A0A140LHR8	Acyl-coenzyme A synthetase ACSM5, mitochondrial OS=Mus musculus OX=10090 GN=Acsm5 PE=1 SV=1	null	null	Mouse_09-2020	null	[MS,MS:1001208,SEQUEST,]	0.00	1.240	null	null	0.03
PRT	O70251	Elongation factor 1-beta OS=Mus musculus OX=10090 GN=Eef1b PE=1 SV=5	null	null	Mouse_09-2020	null	[MS,MS:1001208,SEQUEST,]	0.00	1.582	null	null	0.06
PRT	Q9CRB2	H/ACA ribonucleoprotein complex subunit 2 OS=Mus musculus OX=10090 GN=Nhp2 PE=1 SV=1	null	null	Mouse_09-2020	null	[MS,MS:1001208,SEQUEST,]	2.39	4.310	null	null	0.10
PRT	F6VNW5	GCS light chain (Fragment) OS=Mus musculus OX=10090 GN=Gclm PE=1 SV=1	null	null	Mouse_09-2020	null	[MS,MS:1001208,SEQUEST,]	3.38	6.334	null	null	0.08
PRT	Q9Z2I0	Mitochondrial proton/calcium exchanger protein OS=Mus musculus OX=10090 GN=Letm1 PE=1 SV=1	null	null	Mouse_09-2020	null	[MS,MS:1001208,SEQUEST,]	0.00	1.029	null	null	0.01
PRT	F8WHX2	Copper homeostasis protein cutC homolog OS=Mus musculus OX=10090 GN=Cutc PE=1 SV=1	null	null	Mouse_09-2020	null	[MS,MS:1001208,SEQUEST,]	2.22	1.700	null	null	0.05
PRT	J3JS81	Putative transferase CAF17 homolog, mitochondrial OS=Mus musculus OX=10090 GN=Iba57 PE=4 SV=1	null	null	Mouse_09-2020	null	[MS,MS:1001208,SEQUEST,]	0.00	0.442	null	null	0.14
PRT	A2AQW6	Pre-mRNA-processing factor 40 homolog A (Fragment) OS=Mus musculus OX=10090 GN=Prpf40a PE=1 SV=2	null	null	Mouse_09-2020	null	[MS,MS:1001208,SEQUEST,]	0.00	0.532	null	null	0.23
PRT	Q8CIE6	Coatomer subunit alpha OS=Mus musculus OX=10090 GN=Copa PE=1 SV=2	null	null	Mouse_09-2020	null	[MS,MS:1001208,SEQUEST,]	2.23	3.401	null	null	0.01
PRT	Q8R3C6	Probable RNA-binding protein 19 OS=Mus musculus OX=10090 GN=Rbm19 PE=1 SV=1	null	null	Mouse_09-2020	null	[MS,MS:1001208,SEQUEST,]	0.00	0.281	null	null	0.02
PRT	Q5SUV9	Aromatic-L-amino-acid decarboxylase (Fragment) OS=Mus musculus OX=10090 GN=Ddc PE=1 SV=1	null	null	Mouse_09-2020	null	[MS,MS:1001208,SEQUEST,]	2.10	1.715	null	null	0.06
PRT	A2AN98	Protein transport protein SEC23 (Fragment) OS=Mus musculus OX=10090 GN=Sec23b PE=1 SV=1	null	null	Mouse_09-2020	null	[MS,MS:1001208,SEQUEST,]	2.89	2.445	null	null	0.08
PRT	P32067	Lupus La protein homolog OS=Mus musculus OX=10090 GN=Ssb PE=1 SV=1	null	null	Mouse_09-2020	null	[MS,MS:1001208,SEQUEST,]	0.00	0.369	null	null	0.03
PRT	Q3TBU7	Arf-GAP domain and FG repeat-containing protein 2 (Fragment) OS=Mus musculus OX=10090 GN=Agfg2 PE=1 SV=1	null	null	Mouse_09-2020	null	[MS,MS:1001208,SEQUEST,]	0.00	1.604	null	null	0.02
PRT	A0A1Y7VMT6	Endoplasmic reticulum aminopeptidase 1 (Fragment) OS=Mus musculus OX=10090 GN=Erap1 PE=1 SV=1	null	null	Mouse_09-2020	null	[MS,MS:1001208,SEQUEST,]	2.73	4.684	null	null	0.05
PRT	Q91X44	Glucokinase regulatory protein OS=Mus musculus OX=10090 GN=Gckr PE=1 SV=3	null	null	Mouse_09-2020	null	[MS,MS:1001208,SEQUEST,]	3.72	6.260	null	null	0.03
PRT	Q9WVJ2	26S proteasome non-ATPase regulatory subunit 13 OS=Mus musculus OX=10090 GN=Psmd13 PE=1 SV=1	null	null	Mouse_09-2020	null	[MS,MS:1001208,SEQUEST,]	2.45	3.271	null	null	0.03
PRT	Q8C0T5	Signal-induced proliferation-associated 1-like protein 1 OS=Mus musculus OX=10090 GN=Sipa1l1 PE=1 SV=2	null	null	Mouse_09-2020	null	[MS,MS:1001208,SEQUEST,]	0.00	0.344	null	null	0.01
PRT	Q9D8L3	Signal sequence receptor subunit delta OS=Mus musculus OX=10090 GN=Ssr4 PE=1 SV=1	null	null	Mouse_09-2020	null	[MS,MS:1001208,SEQUEST,]	2.36	4.536	null	null	0.06
PRT	D3YVF4	40S ribosomal protein S14 (Fragment) OS=Mus musculus OX=10090 GN=Rps14 PE=1 SV=1	null	null	Mouse_09-2020	null	[MS,MS:1001208,SEQUEST,]	0.00	1.152	null	null	0.18
PRT	A0A1L1STT2	Coiled-coil domain-containing protein 153 OS=Mus musculus OX=10090 GN=Ccdc153 PE=3 SV=1	null	null	Mouse_09-2020	null	[MS,MS:1001208,SEQUEST,]	0.00	0.303	null	null	0.05
PRT	O55060	Thiopurine S-methyltransferase OS=Mus musculus OX=10090 GN=Tpmt PE=1 SV=1	null	null	Mouse_09-2020	null	[MS,MS:1001208,SEQUEST,]	2.71	3.490	null	null	0.04
PRT	F6QKE4	Immunoglobulin-like and fibronectin type III domain-containing protein 1 (Fragment) OS=Mus musculus OX=10090 GN=Igfn1 PE=4 SV=2	null	null	Mouse_09-2020	null	[MS,MS:1001208,SEQUEST,]	0.00	0.279	null	null	0.01
PRT	E5FYH1	Protein TOPAZ1 OS=Mus musculus OX=10090 GN=Topaz1 PE=2 SV=1	null	null	Mouse_09-2020	null	[MS,MS:1001208,SEQUEST,]	0.00	0.374	null	null	0.01
PRT	Q923A2	Protein Spindly OS=Mus musculus OX=10090 GN=Spdl1 PE=1 SV=2	null	null	Mouse_09-2020	null	[MS,MS:1001208,SEQUEST,]	0.00	0.492	null	null	0.02
PRT	Q80XR6	Heterogeneous nuclear ribonucleoprotein A/B OS=Mus musculus OX=10090 GN=Hnrnpab PE=1 SV=1	null	null	Mouse_09-2020	null	[MS,MS:1001208,SEQUEST,]	2.24	1.587	null	null	0.03
PRT	A0A1L1SVJ6	Alpha-actinin-4 (Fragment) OS=Mus musculus OX=10090 GN=Actn4 PE=1 SV=1	null	null	Mouse_09-2020	null	[MS,MS:1001208,SEQUEST,]	2.90	5.105	null	null	0.06
PRT	Q14DL3	Leucine-rich repeat and IQ domain-containing protein 3 OS=Mus musculus OX=10090 GN=Lrriq3 PE=2 SV=1	null	null	Mouse_09-2020	null	[MS,MS:1001208,SEQUEST,]	0.00	0.283	null	null	0.02
PRT	Q9EQT3	Rho-related GTP-binding protein RhoU OS=Mus musculus OX=10090 GN=Rhou PE=2 SV=1	null	null	Mouse_09-2020	null	[MS,MS:1001208,SEQUEST,]	0.00	0.345	null	null	0.09
PRT	P01845	Ig lambda-3 chain C region OS=Mus musculus OX=10090 GN=Iglc3 PE=1 SV=1	null	null	Mouse_09-2020	null	[MS,MS:1001208,SEQUEST,]	0.00	0.619	null	null	0.21
PRT	Q8CGW4	Transcription factor SOX-30 OS=Mus musculus OX=10090 GN=Sox30 PE=1 SV=1	null	null	Mouse_09-2020	null	[MS,MS:1001208,SEQUEST,]	0.00	0.563	null	null	0.02
PRT	O35386	Phytanoyl-CoA dioxygenase, peroxisomal OS=Mus musculus OX=10090 GN=Phyh PE=1 SV=1	null	null	Mouse_09-2020	null	[MS,MS:1001208,SEQUEST,]	3.46	4.446	null	null	0.05
PRT	P18406	CCN family member 1 OS=Mus musculus OX=10090 GN=Ccn1 PE=1 SV=1	null	null	Mouse_09-2020	null	[MS,MS:1001208,SEQUEST,]	0.00	0.517	null	null	0.05
PRT	Q9CQC7	NADH dehydrogenase [ubiquinone] 1 beta subcomplex subunit 4 OS=Mus musculus OX=10090 GN=Ndufb4 PE=1 SV=3	null	null	Mouse_09-2020	null	[MS,MS:1001208,SEQUEST,]	2.40	1.472	null	null	0.10
PRT	Q8VFF6	Olfactory receptor OS=Mus musculus OX=10090 GN=Olfr849 PE=3 SV=1	null	null	Mouse_09-2020	null	[MS,MS:1001208,SEQUEST,]	0.00	0.655	null	null	0.02
PRT	F6ZTG3	Glyoxalase domain-containing protein 4 (Fragment) OS=Mus musculus OX=10090 GN=Glod4 PE=1 SV=1	null	null	Mouse_09-2020	null	[MS,MS:1001208,SEQUEST,]	2.24	3.298	null	null	0.06
PRT	D3Z4X1	6-phosphogluconolactonase OS=Mus musculus OX=10090 GN=Pgls PE=1 SV=1	null	null	Mouse_09-2020	null	[MS,MS:1001208,SEQUEST,]	1.95	0.596	null	null	0.05
PRT	Q9CPU2	NADH dehydrogenase [ubiquinone] 1 beta subcomplex subunit 2, mitochondrial OS=Mus musculus OX=10090 GN=Ndufb2 PE=1 SV=1	null	null	Mouse_09-2020	null	[MS,MS:1001208,SEQUEST,]	3.01	2.583	null	null	0.09
PRT	Q9R1J0	Sterol-4-alpha-carboxylate 3-dehydrogenase, decarboxylating OS=Mus musculus OX=10090 GN=Nsdhl PE=1 SV=1	null	null	Mouse_09-2020	null	[MS,MS:1001208,SEQUEST,]	0.00	1.403	null	null	0.04
PRT	D3YYS6	Monoglyceride lipase OS=Mus musculus OX=10090 GN=Mgll PE=1 SV=1	null	null	Mouse_09-2020	null	[MS,MS:1001208,SEQUEST,]	2.85	2.516	null	null	0.04
PRT	P12815	Programmed cell death protein 6 OS=Mus musculus OX=10090 GN=Pdcd6 PE=1 SV=2	null	null	Mouse_09-2020	null	[MS,MS:1001208,SEQUEST,]	1.93	2.475	null	null	0.05
PRT	Q9CPP6	NADH dehydrogenase [ubiquinone] 1 alpha subcomplex subunit 5 OS=Mus musculus OX=10090 GN=Ndufa5 PE=1 SV=3	null	null	Mouse_09-2020	null	[MS,MS:1001208,SEQUEST,]	2.05	1.081	null	null	0.06
PRT	Q8BZ05	Arf-GAP with Rho-GAP domain, ANK repeat and PH domain-containing protein 2 OS=Mus musculus OX=10090 GN=Arap2 PE=1 SV=2	null	null	Mouse_09-2020	null	[MS,MS:1001208,SEQUEST,]	0.00	0.441	null	null	0.01
PRT	H3BKD7	Isopentenyl-diphosphate Delta-isomerase (Fragment) OS=Mus musculus OX=10090 GN=Idi1 PE=1 SV=1	null	null	Mouse_09-2020	null	[MS,MS:1001208,SEQUEST,]	3.21	4.509	null	null	0.07
PRT	F8WIA0	INO80 complex subunit C OS=Mus musculus OX=10090 GN=Ino80c PE=1 SV=1	null	null	Mouse_09-2020	null	[MS,MS:1001208,SEQUEST,]	0.00	0.416	null	null	0.09
PRT	O54734	Dolichyl-diphosphooligosaccharide--protein glycosyltransferase 48 kDa subunit OS=Mus musculus OX=10090 GN=Ddost PE=1 SV=2	null	null	Mouse_09-2020	null	[MS,MS:1001208,SEQUEST,]	2.94	4.012	null	null	0.02
PRT	P61982	14-3-3 protein gamma OS=Mus musculus OX=10090 GN=Ywhag PE=1 SV=2	null	null	Mouse_09-2020	null	[MS,MS:1001208,SEQUEST,]	2.74	4.337	null	null	0.04
PRT	Q9D172	Glutamine amidotransferase-like class 1 domain-containing protein 3A, mitochondrial OS=Mus musculus OX=10090 GN=Gatd3a PE=1 SV=1	null	null	Mouse_09-2020	null	[MS,MS:1001208,SEQUEST,]	6.21	10.555	null	null	0.09
PRT	A0A494BB38	Prostaglandin reductase-3 OS=Mus musculus OX=10090 GN=Zadh2 PE=1 SV=1	null	null	Mouse_09-2020	null	[MS,MS:1001208,SEQUEST,]	2.49	2.131	null	null	0.05
PRT	Q64521	Glycerol-3-phosphate dehydrogenase, mitochondrial OS=Mus musculus OX=10090 GN=Gpd2 PE=1 SV=2	null	null	Mouse_09-2020	null	[MS,MS:1001208,SEQUEST,]	2.55	2.949	null	null	0.01
PRT	Q9EP64	Tenomodulin OS=Mus musculus OX=10090 GN=Tnmd PE=2 SV=1	null	null	Mouse_09-2020	null	[MS,MS:1001208,SEQUEST,]	0.00	0.340	null	null	0.09
PRT	P26150	3 beta-hydroxysteroid dehydrogenase/Delta 5-->4-isomerase type 3 OS=Mus musculus OX=10090 GN=Hsd3b3 PE=1 SV=3	null	null	Mouse_09-2020	null	[MS,MS:1001208,SEQUEST,]	2.26	4.531	null	null	0.06
PRT	P62892	60S ribosomal protein L39 OS=Mus musculus OX=10090 GN=Rpl39 PE=1 SV=2	null	null	Mouse_09-2020	null	[MS,MS:1001208,SEQUEST,]	3.60	3.983	null	null	0.20
PRT	O09061	Proteasome subunit beta type-1 OS=Mus musculus OX=10090 GN=Psmb1 PE=1 SV=1	null	null	Mouse_09-2020	null	[MS,MS:1001208,SEQUEST,]	0.00	2.241	null	null	0.06
PRT	A0A2R8VHD0	GDP-4-keto-6-deoxy-D-mannose-3,5-epimerase-4-reductase OS=Mus musculus OX=10090 GN=Tsta3 PE=1 SV=1	null	null	Mouse_09-2020	null	[MS,MS:1001208,SEQUEST,]	2.04	1.638	null	null	0.02
PRT	Q06185	ATP synthase subunit e, mitochondrial OS=Mus musculus OX=10090 GN=Atp5me PE=1 SV=2	null	null	Mouse_09-2020	null	[MS,MS:1001208,SEQUEST,]	0.00	0.726	null	null	0.23
PRT	P60335	Poly(rC)-binding protein 1 OS=Mus musculus OX=10090 GN=Pcbp1 PE=1 SV=1	null	null	Mouse_09-2020	null	[MS,MS:1001208,SEQUEST,]	4.68	5.640	null	null	0.07
PRT	Q9DBW0	Cytochrome P450 4V2 OS=Mus musculus OX=10090 GN=Cyp4v2 PE=1 SV=1	null	null	Mouse_09-2020	null	[MS,MS:1001208,SEQUEST,]	1.69	0.625	null	null	0.02
PRT	G5E8V8	Phosphorylated adapter RNA export protein OS=Mus musculus OX=10090 GN=Phax PE=1 SV=1	null	null	Mouse_09-2020	null	[MS,MS:1001208,SEQUEST,]	0.00	0.588	null	null	0.02
PRT	Q3UHX0	Nucleolar protein 8 OS=Mus musculus OX=10090 GN=Nol8 PE=1 SV=2	null	null	Mouse_09-2020	null	[MS,MS:1001208,SEQUEST,]	0.00	0.481	null	null	0.01
PRT	D3Z5Y5	Choline/ethanolaminephosphotransferase 1 (Fragment) OS=Mus musculus OX=10090 GN=Cept1 PE=1 SV=1	null	null	Mouse_09-2020	null	[MS,MS:1001208,SEQUEST,]	0.00	1.930	null	null	0.18
PRT	Q8VIJ6	Splicing factor, proline- and glutamine-rich OS=Mus musculus OX=10090 GN=Sfpq PE=1 SV=1	null	null	Mouse_09-2020	null	[MS,MS:1001208,SEQUEST,]	2.96	4.571	null	null	0.02
PRT	A0A1Y7VLP0	ATP synthase subunit ATP5MPL, mitochondrial (Fragment) OS=Mus musculus OX=10090 GN=Atp5mpl PE=1 SV=1	null	null	Mouse_09-2020	null	[MS,MS:1001208,SEQUEST,]	2.54	2.871	null	null	0.14
PRT	Q99PP9	Tripartite motif-containing protein 16 OS=Mus musculus OX=10090 GN=Trim16 PE=1 SV=2	null	null	Mouse_09-2020	null	[MS,MS:1001208,SEQUEST,]	0.00	0.344	null	null	0.02
PRT	Q00724	Retinol-binding protein 4 OS=Mus musculus OX=10090 GN=Rbp4 PE=1 SV=2	null	null	Mouse_09-2020	null	[MS,MS:1001208,SEQUEST,]	2.46	3.838	null	null	0.05
PRT	Q99L04	Dehydrogenase/reductase SDR family member 1 OS=Mus musculus OX=10090 GN=Dhrs1 PE=1 SV=1	null	null	Mouse_09-2020	null	[MS,MS:1001208,SEQUEST,]	4.48	5.286	null	null	0.08
PRT	Q8CC88	von Willebrand factor A domain-containing protein 8 OS=Mus musculus OX=10090 GN=Vwa8 PE=1 SV=2	null	null	Mouse_09-2020	null	[MS,MS:1001208,SEQUEST,]	0.00	1.182	null	null	0.01
PRT	A0A571BEL9	T-complex protein 1 subunit zeta OS=Mus musculus OX=10090 GN=Cct6a PE=1 SV=1	null	null	Mouse_09-2020	null	[MS,MS:1001208,SEQUEST,]	1.89	4.211	null	null	0.02
PRT	P47199	Quinone oxidoreductase OS=Mus musculus OX=10090 GN=Cryz PE=1 SV=1	null	null	Mouse_09-2020	null	[MS,MS:1001208,SEQUEST,]	4.52	9.468	null	null	0.05

PSH	sequence	PSM_ID	accession	unique	database	database_version	search_engine	search_engine_score[1]	modifications	spectra_ref	retention_time	charge	exp_mass_to_charge	calc_mass_to_charge	pre	post	start	end
PSM	LVQDVANNTNEEAGDGTTTATVLAR	-136_33312	P63038	1	Mouse_09-2020	null	[MS,MS:1001208,SEQUEST,]	1.6e-4	null	ms_run[1]:scan=7375	2276.0	2	2560.25029	1280.62790	K	I	97	122
PSM	FKDIFQEIYDK	-136_44206	O88844	1	Mouse_09-2020	null	[MS,MS:1001208,SEQUEST,]	1.6e-4	null	ms_run[1]:scan=9335	2822.9	3	1445.73209	482.58189	R	Y	223	234
PSM	NAVITVPAYFNDSQR	-136_44169	P38647	1	Mouse_09-2020	null	[MS,MS:1001208,SEQUEST,]	1.6e-4	null	ms_run[1]:scan=9328	2821.0	2	1694.85161	847.92847	K	A	188	203
PSM	VSRDTLYEAVREVLHGNQR	-136_44155	P53026	1	Mouse_09-2020	null	[MS,MS:1001208,SEQUEST,]	1.6e-4	null	ms_run[1]:scan=9325	2820.2	4	2242.17080	561.29763	K	R	5	24
PSM	AINQGGLTSVAVR	-136_23778	Q9QUM9	1	Mouse_09-2020	null	[MS,MS:1001208,SEQUEST,]	1.6e-4	null	ms_run[1]:scan=5656	1796.2	2	1285.72246	643.36478	K	K	31	44
PSM	RFGPYYTEPVIAGLDPK	-136_44142	Q9R1P1	1	Mouse_09-2020	null	[MS,MS:1001208,SEQUEST,]	1.6e-4	null	ms_run[1]:scan=9323	2819.6	3	1923.00144	641.67188	K	F	99	116
PSM	RRDFTPAELRRFDGVQDPR	-136_23790	O55022	1	Mouse_09-2020	null	[MS,MS:1001208,SEQUEST,]	1.4e-2	null	ms_run[1]:scan=5658	1796.7	5	2331.20725	467.04712	K	L	70	89
PSM	GQIEVAFR	-136_23803	P35492	1	Mouse_09-2020	null	[MS,MS:1001208,SEQUEST,]	1.9e-3	null	ms_run[1]:scan=5662	1797.8	2	919.49962	460.25343	R	R	360	368
PSM	TAWTFSR	-136_23810	Q9CPU0	1	Mouse_09-2020	null	[MS,MS:1001208,SEQUEST,]	3.9e-3	null	ms_run[1]:scan=5663	1798.1	2	868.43151	434.71923	K	A	89	96
PSM	VLITTDLLAR	-136_44259	P60843	0	Mouse_09-2020	null	[MS,MS:1001208,SEQUEST,]	1.6e-4	null	ms_run[1]:scan=9344	2825.5	2	1114.68328	557.84516	R	I	325	335
PSM	VLITTDLLAR	-136_44259	Q8BTU6	0	Mouse_09-2020	null	[MS,MS:1001208,SEQUEST,]	1.6e-4	null	ms_run[1]:scan=9344	2825.5	2	1114.68328	557.84516	R	I	326	336
PSM	SDGIYIINLK	-136_44134	P14206	1	Mouse_09-2020	null	[MS,MS:1001208,SEQUEST,]	1.6e-4	null	ms_run[1]:scan=9322	2819.3	2	1135.63603	568.32151	K	T	43	53
PSM	RTGAIVDVPVGEELLGR	-136_44130	Q03265	1	Mouse_09-2020	null	[MS,MS:1001208,SEQUEST,]	1.6e-4	null	ms_run[1]:scan=9321	2819.0	3	1780.99179	594.33538	K	V	133	150
PSM	GLNSDSVTEETLR	-136_23866	Q8C196	1	Mouse_09-2020	null	[MS,MS:1001208,SEQUEST,]	1.6e-4	null	ms_run[1]:scan=5673	1800.9	2	1420.69243	710.84935	K	A	893	906
PSM	FITIFGTR	-136_44105	P48036	1	Mouse_09-2020	null	[MS,MS:1001208,SEQUEST,]	4.7e-3	null	ms_run[1]:scan=9315	2817.4	2	954.54076	477.77400	K	V	192	200
PSM	KYILGNPLNSGINQGPQIDKEQHNKILGLIESGK	-136_44093	O35945	1	Mouse_09-2020	null	[MS,MS:1001208,SEQUEST,]	1.6e-4	null	ms_run[1]:scan=9313	2816.8	5	3716.01453	744.00842	K	E	329	363
PSM	KAFSGYLGPDESKWK	-136_23903	Q9R0P3	1	Mouse_09-2020	null	[MS,MS:1001208,SEQUEST,]	1.6e-4	null	ms_run[1]:scan=5680	1802.9	3	1712.86411	571.62627	K	Y	186	201
PSM	GVVQDLQQAISK	-136_44032	Q91VK2	1	Mouse_09-2020	null	[MS,MS:1001208,SEQUEST,]	1.6e-4	null	ms_run[1]:scan=9300	2813.2	2	1285.71099	643.35916	R	E	91	103
PSM	HVFGESDELIGQK	-136_23921	P17751	1	Mouse_09-2020	null	[MS,MS:1001208,SEQUEST,]	1.6e-4	null	ms_run[1]:scan=5682	1803.4	3	1458.72278	486.91230	R	S	151	164
PSM	LLDELSPATAPHK	-136_23932	A0A494B9Y8	1	Mouse_09-2020	null	[MS,MS:1001208,SEQUEST,]	1.6e-4	null	ms_run[1]:scan=5684	1804.0	3	1391.75196	464.58915	K	Y	145	158
PSM	SQIHDIVLVGGSTR	-136_23852	P63017	1	Mouse_09-2020	null	[MS,MS:1001208,SEQUEST,]	1.6e-4	null	ms_run[1]:scan=5670	1800.1	3	1481.80790	494.60721	K	P	329	343
PSM	LVIITAGAR	-136_23746	A0A1B0GSR9	1	Mouse_09-2020	null	[MS,MS:1001208,SEQUEST,]	1.2e-3	null	ms_run[1]:scan=5652	1795.1	2	913.58293	457.29510	K	Q	74	83
PSM	AIGSASEGAQSSLQEVYHK	-136_23724	Q9Z2U1	1	Mouse_09-2020	null	[MS,MS:1001208,SEQUEST,]	1.6e-4	null	ms_run[1]:scan=5648	1793.9	3	1961.95676	654.65695	R	M	169	188
PSM	ALEVLVAK	-136_23708	Q9JII6	1	Mouse_09-2020	null	[MS,MS:1001208,SEQUEST,]	1.6e-4	null	ms_run[1]:scan=5645	1793.1	2	842.53484	421.77093	K	L	146	154
PSM	SEEALALPR	-136_23408	P34914	1	Mouse_09-2020	null	[MS,MS:1001208,SEQUEST,]	1.6e-4	null	ms_run[1]:scan=5585	1776.4	2	985.53136	493.26928	R	F	26	35
PSM	LQNLQLQPGKAKL	-136_23426	P32020	1	Mouse_09-2020	null	[MS,MS:1001208,SEQUEST,]	1.6e-4	null	ms_run[1]:scan=5587	1777.0	2	1450.87444	725.94065	K	0	535	548
PSM	SITFVVFK	-136_44437	P97742	1	Mouse_09-2020	null	[MS,MS:1001208,SEQUEST,]	1.1e-3	null	ms_run[1]:scan=9373	2833.5	2	940.55046	470.77875	K	S	456	464
PSM	SYFLIVRK	-136_23449	E9PUD2	1	Mouse_09-2020	null	[MS,MS:1001208,SEQUEST,]	1.6e-4	null	ms_run[1]:scan=5590	1777.8	2	1025.61431	513.31075	K	I	629	637
PSM	LVFDEYLK	-136_44392	P14824	1	Mouse_09-2020	null	[MS,MS:1001208,SEQUEST,]	3.1e-4	null	ms_run[1]:scan=9365	2831.3	2	1026.55071	513.77895	R	T	213	221
PSM	GQVYILGR	-136_23500	P16460	1	Mouse_09-2020	null	[MS,MS:1001208,SEQUEST,]	1.2e-3	null	ms_run[1]:scan=5603	1781.4	2	905.51964	453.26380	K	S	356	364
PSM	NFLASQVPFPSR	-136_44371	Q99N15	1	Mouse_09-2020	null	[MS,MS:1001208,SEQUEST,]	1.6e-4	null	ms_run[1]:scan=9362	2830.5	2	1362.71794	681.86187	R	G	215	227
PSM	DFAVDIIK	-136_44364	Q9D819	1	Mouse_09-2020	null	[MS,MS:1001208,SEQUEST,]	3.1e-4	null	ms_run[1]:scan=9361	2830.2	2	920.50920	460.75802	K	T	214	222
PSM	KVEFVSELPK	-136_23529	D3Z106	1	Mouse_09-2020	null	[MS,MS:1001208,SEQUEST,]	1.6e-4	null	ms_run[1]:scan=5607	1782.5	2	1175.66643	588.33716	R	V	518	528
PSM	VWQLYIGDTR	-136_44330	Q9QXF8	1	Mouse_09-2020	null	[MS,MS:1001208,SEQUEST,]	1.6e-4	null	ms_run[1]:scan=9355	2828.5	2	1250.65312	625.83004	R	R	30	40
PSM	RIERELAEAQDDSILK	-136_23562	Q06185	1	Mouse_09-2020	null	[MS,MS:1001208,SEQUEST,]	1.2e-2	null	ms_run[1]:scan=5614	1784.5	3	1885.99674	629.33744	K	0	56	72
PSM	VLQATVVAVGSGGK	-136_23566	Q64433	1	Mouse_09-2020	null	[MS,MS:1001208,SEQUEST,]	1.6e-4	null	ms_run[1]:scan=5615	1784.7	2	1285.74736	643.37735	K	K	41	55
PSM	TKPFPWGDGNHTLFHNPHVNPLPTGYEDE	-136_44324	P43024	1	Mouse_09-2020	null	[MS,MS:1001208,SEQUEST,]	1.6e-4	null	ms_run[1]:scan=9354	2828.2	4	3316.54751	829.89162	R	0	83	112
PSM	VLDSGAPIKIPVGPETLGR	-136_44302	P56480	1	Mouse_09-2020	null	[MS,MS:1001208,SEQUEST,]	1.6e-4	null	ms_run[1]:scan=9351	2827.4	3	1919.09726	640.37020	K	M	125	144
PSM	AYGIESHVLSPAETK	-136_23619	Q99LB7	1	Mouse_09-2020	null	[MS,MS:1001208,SEQUEST,]	1.6e-4	null	ms_run[1]:scan=5624	1787.2	3	1601.81668	534.61051	K	L	175	190
PSM	QRFDHILYTGNTAVGK	-136_23625	B1AV77	1	Mouse_09-2020	null	[MS,MS:1001208,SEQUEST,]	1.6e-4	null	ms_run[1]:scan=5626	1787.8	3	1819.94620	607.31984	K	V	176	192
PSM	ANVAKPGLVDDFEK	-136_23651	Q9DCX2	1	Mouse_09-2020	null	[MS,MS:1001208,SEQUEST,]	1.6e-4	null	ms_run[1]:scan=5632	1789.5	3	1502.78492	501.59983	R	Y	59	73
PSM	KAVDEFNQQRFWK	-136_23666	G3X982	1	Mouse_09-2020	null	[MS,MS:1001208,SEQUEST,]	4.6e-4	null	ms_run[1]:scan=5635	1790.3	3	1695.86002	565.95824	K	R	987	1000
PSM	AIASATEGGSVPQIR	-136_23688	B1AU25	1	Mouse_09-2020	null	[MS,MS:1001208,SEQUEST,]	1.6e-4	null	ms_run[1]:scan=5639	1791.4	2	1456.77654	728.89135	R	P	108	123
PSM	VGINYQPPTVVPGGDLAK	-136_44016	P05214	1	Mouse_09-2020	null	[MS,MS:1001208,SEQUEST,]	1.6e-4	null	ms_run[1]:scan=9298	2812.6	2	1824.98882	912.99635	K	Q	353	371
PSM	SDGIYIINLK	-136_44452	P14206	1	Mouse_09-2020	null	[MS,MS:1001208,SEQUEST,]	1.6e-4	null	ms_run[1]:scan=9375	2834.1	2	1135.63506	568.32151	K	T	43	53
PSM	VVFIFGPDK	-136_43979	Q6GT24	1	Mouse_09-2020	null	[MS,MS:1001208,SEQUEST,]	4.6e-4	null	ms_run[1]:scan=9292	2811.0	2	1021.57146	511.28949	R	L	133	142
PSM	FAIYRWDPDKTGDKPR	-136_23986	Q9CQA3	1	Mouse_09-2020	null	[MS,MS:1001208,SEQUEST,]	4.7e-3	null	ms_run[1]:scan=5696	1807.6	4	1964.99831	492.00489	K	Q	44	60
PSM	VGLKAPGIIPR	-136_24334	Q03265	1	Mouse_09-2020	null	[MS,MS:1001208,SEQUEST,]	3.1e-2	null	ms_run[1]:scan=5757	1824.5	2	1120.72026	560.86368	R	S	172	183
PSM	INIVLSR	-136_24347	P00375	1	Mouse_09-2020	null	[MS,MS:1001208,SEQUEST,]	7.4e-4	null	ms_run[1]:scan=5759	1825.1	2	814.51476	407.76090	R	L	72	79
PSM	ALRTDYNASVSVPDSSGPER	-136_24354	P61979	1	Mouse_09-2020	null	[MS,MS:1001208,SEQUEST,]	1.6e-4	null	ms_run[1]:scan=5760	1825.3	3	2121.02268	707.67842	K	L	67	87
PSM	AAVSGLWGK	-136_24360	A8DUK4	1	Mouse_09-2020	null	[MS,MS:1001208,SEQUEST,]	1.6e-4	null	ms_run[1]:scan=5762	1825.9	2	888.49394	444.75053	K	N	10	19
PSM	LLVSDTSRPGWINFR	-136_43569	A0A140LHR8	1	Mouse_09-2020	null	[MS,MS:1001208,SEQUEST,]	2.1e-3	null	ms_run[1]:scan=9217	2790.1	3	1760.94541	587.65293	K	L	189	204
PSM	LRSLFSSAENEPPVPLVGNWRPPQPVKGRVVR	-136_43563	P16015	1	Mouse_09-2020	null	[MS,MS:1001208,SEQUEST,]	1.6e-4	null	ms_run[1]:scan=9216	2789.8	6	3581.98254	597.83632	K	S	225	257
PSM	TIGISVDPR	-136_24408	P47963	1	Mouse_09-2020	null	[MS,MS:1001208,SEQUEST,]	1.6e-4	null	ms_run[1]:scan=5772	1828.7	2	957.53673	479.27182	R	R	93	102
PSM	VTQPEVDTPLGR	-136_24416	Q63880	1	Mouse_09-2020	null	[MS,MS:1001208,SEQUEST,]	1.6e-4	null	ms_run[1]:scan=5774	1829.3	2	1311.69109	656.34879	K	R	34	46
PSM	KELSEIAQRIVANGK	-136_24324	Q91Y97	1	Mouse_09-2020	null	[MS,MS:1001208,SEQUEST,]	1.6e-4	null	ms_run[1]:scan=5756	1824.3	3	1655.94284	552.65282	K	I	14	29
PSM	IIQLLDDYPK	-136_43544	P14869	1	Mouse_09-2020	null	[MS,MS:1001208,SEQUEST,]	1.6e-4	null	ms_run[1]:scan=9214	2789.2	2	1217.67766	609.34245	K	F	17	27
PSM	TLLKDTTVTGLGR	-136_24444	Q8BMS1	1	Mouse_09-2020	null	[MS,MS:1001208,SEQUEST,]	1.6e-4	null	ms_run[1]:scan=5781	1831.2	3	1374.79557	458.93655	K	Q	387	400
PSM	ELPFPLNTR	-136_43454	Q78JT3	1	Mouse_09-2020	null	[MS,MS:1001208,SEQUEST,]	6.0e-3	null	ms_run[1]:scan=9198	2784.8	2	1086.59429	543.80075	K	I	167	176
PSM	QWLQEIDRYASENVNK	-136_43429	Q5SW87	1	Mouse_09-2020	null	[MS,MS:1001208,SEQUEST,]	1.6e-4	null	ms_run[1]:scan=9193	2783.4	3	1992.97831	664.99731	K	L	37	53
PSM	TQEFILNSPTVTSIK	-136_43371	Q9R0H0	1	Mouse_09-2020	null	[MS,MS:1001208,SEQUEST,]	1.6e-4	null	ms_run[1]:scan=9183	2780.6	2	1677.90666	839.45653	K	W	160	175
PSM	VVFDDTYDR	-136_24504	P16015	1	Mouse_09-2020	null	[MS,MS:1001208,SEQUEST,]	1.6e-4	null	ms_run[1]:scan=5791	1834.0	2	1129.51592	565.26165	R	M	68	77
PSM	LFYLGIR	-136_43342	Q505D7	1	Mouse_09-2020	null	[MS,MS:1001208,SEQUEST,]	1.2e-2	null	ms_run[1]:scan=9178	2779.2	2	881.52495	441.26581	K	V	11	18
PSM	AAPGGASPTIFSR	-136_24536	Q9D0S9	1	Mouse_09-2020	null	[MS,MS:1001208,SEQUEST,]	1.6e-4	null	ms_run[1]:scan=5796	1835.4	2	1231.64250	616.32512	K	L	46	59
PSM	LISWYDNEYGYSNR	-136_43495	A0A1D5RLD8	1	Mouse_09-2020	null	[MS,MS:1001208,SEQUEST,]	1.6e-4	null	ms_run[1]:scan=9207	2787.3	2	1779.80034	890.40228	K	V	308	322
PSM	KIEPELEGSSAVTSHDSSTNGLISFIK	-136_43635	P06745	1	Mouse_09-2020	null	[MS,MS:1001208,SEQUEST,]	1.6e-4	null	ms_run[1]:scan=9229	2793.4	4	2846.44033	712.36591	K	Q	524	551
PSM	WVINPSGGLISK	-136_43652	P32020	1	Mouse_09-2020	null	[MS,MS:1001208,SEQUEST,]	1.6e-4	null	ms_run[1]:scan=9234	2794.8	2	1270.71587	635.86134	K	H	342	354
PSM	IYVVDVGSEPRAPK	-136_24291	A0A0R4J135	0	Mouse_09-2020	null	[MS,MS:1001208,SEQUEST,]	1.6e-4	null	ms_run[1]:scan=5752	1823.1	3	1529.83216	510.61559	R	H	104	118
PSM	IYVVDVGSEPRAPK	-136_24291	P17563	0	Mouse_09-2020	null	[MS,MS:1001208,SEQUEST,]	1.6e-4	null	ms_run[1]:scan=5752	1823.1	3	1529.83216	510.61559	R	H	104	118
PSM	TLTIDAIQFQR	-136_43919	P52825	1	Mouse_09-2020	null	[MS,MS:1001208,SEQUEST,]	1.6e-4	null	ms_run[1]:scan=9283	2808.4	2	1305.71636	653.36170	K	G	440	451
PSM	AAYQVAALPR	-136_24046	P52760	1	Mouse_09-2020	null	[MS,MS:1001208,SEQUEST,]	1.6e-4	null	ms_run[1]:scan=5706	1810.3	2	1059.59453	530.30092	R	S	108	118
PSM	AGLILFGNDDR	-136_43911	Q8R0Y6	1	Mouse_09-2020	null	[MS,MS:1001208,SEQUEST,]	1.6e-4	null	ms_run[1]:scan=9282	2808.2	2	1190.61650	595.81184	K	L	275	286
PSM	IEGLDIHFIHVKPPQLPSGR	-136_43861	E9PWK1	1	Mouse_09-2020	null	[MS,MS:1001208,SEQUEST,]	1.6e-4	null	ms_run[1]:scan=9272	2805.4	5	2253.25254	451.45587	K	P	120	140
PSM	VLGLTLLQK	-136_43822	Q9CPU0	1	Mouse_09-2020	null	[MS,MS:1001208,SEQUEST,]	1.6e-4	null	ms_run[1]:scan=9264	2803.2	2	984.64556	492.82624	R	D	52	61
PSM	DTNGSQFFITTVK	-136_43813	P24369	1	Mouse_09-2020	null	[MS,MS:1001208,SEQUEST,]	1.6e-4	null	ms_run[1]:scan=9263	2802.9	2	1457.72832	729.36718	K	S	146	159
PSM	FINLVPSNLPHEATRDTVFR	-136_43767	Q05421	1	Mouse_09-2020	null	[MS,MS:1001208,SEQUEST,]	1.6e-4	null	ms_run[1]:scan=9254	2800.4	4	2326.22841	582.31302	R	Y	360	380
PSM	GQPIYIQFSNHK	-136_24119	Q922I7	1	Mouse_09-2020	null	[MS,MS:1001208,SEQUEST,]	4.6e-4	null	ms_run[1]:scan=5719	1814.0	3	1431.73807	477.91749	R	L	122	134
PSM	GWPLYLSTK	-136_43759	O88844	1	Mouse_09-2020	null	[MS,MS:1001208,SEQUEST,]	2.0e-2	null	ms_run[1]:scan=9253	2800.1	2	1064.57793	532.79239	K	T	204	213
PSM	YFPTQALNFAFKDKYK	-136_43723	P51881	1	Mouse_09-2020	null	[MS,MS:1001208,SEQUEST,]	1.6e-4	null	ms_run[1]:scan=9246	2798.1	4	1981.02248	496.01091	R	I	81	97
PSM	LTFDSSFSPNTGKK	-136_24187	Q60932	1	Mouse_09-2020	null	[MS,MS:1001208,SEQUEST,]	1.6e-4	null	ms_run[1]:scan=5730	1817.0	3	1528.76374	510.25958	K	A	110	124
PSM	WLPQNDLLGHPKTR	-136_24192	Q63886	0	Mouse_09-2020	null	[MS,MS:1001208,SEQUEST,]	1.6e-4	null	ms_run[1]:scan=5731	1817.3	4	1674.90810	419.48232	K	F	356	370
PSM	WLPQNDLLGHPKTR	-136_24192	K9J7B2	0	Mouse_09-2020	null	[MS,MS:1001208,SEQUEST,]	1.6e-4	null	ms_run[1]:scan=5731	1817.3	4	1674.90810	419.48232	K	F	352	366
PSM	WLPQNDLLGHPKTR	-136_24192	B2RT14	0	Mouse_09-2020	null	[MS,MS:1001208,SEQUEST,]	1.6e-4	null	ms_run[1]:scan=5731	1817.3	4	1674.90810	419.48232	K	F	350	364
PSM	INEAFDLLR	-136_43700	P00329	1	Mouse_09-2020	null	[MS,MS:1001208,SEQUEST,]	1.6e-4	null	ms_run[1]:scan=9243	2797.3	2	1090.58965	545.79821	K	G	356	365
PSM	KWLPELVDRAK	-136_24212	Q9EQ20	1	Mouse_09-2020	null	[MS,MS:1001208,SEQUEST,]	1.6e-4	null	ms_run[1]:scan=5736	1818.7	3	1354.78507	452.26623	K	L	331	342
PSM	SRVVGNPFDSRTEQGPQVDETQFKK	-136_24232	P47738	1	Mouse_09-2020	null	[MS,MS:1001208,SEQUEST,]	1.6e-4	null	ms_run[1]:scan=5739	1819.5	4	2849.42006	713.10987	K	L	347	372
PSM	SRVVGNPFDSRTEQGPQVDETQFKK	-136_24240	P47738	1	Mouse_09-2020	null	[MS,MS:1001208,SEQUEST,]	1.6e-4	null	ms_run[1]:scan=5742	1820.4	5	2849.41755	570.68935	K	L	347	372
PSM	IWHHTFYNELRVAPEEHPVLLTEAPLNPK	-136_43663	P60710	1	Mouse_09-2020	null	[MS,MS:1001208,SEQUEST,]	1.6e-4	null	ms_run[1]:scan=9236	2795.4	5	3450.79572	690.96497	K	N	85	114
PSM	LFIVGSNSSSSTR	-136_24255	F6VNW5	1	Mouse_09-2020	null	[MS,MS:1001208,SEQUEST,]	1.6e-4	null	ms_run[1]:scan=5744	1820.9	2	1354.69634	677.85170	K	A	39	52
PSM	LQAEAPHIVVGTPGR	-136_24281	Q8BTU6	1	Mouse_09-2020	null	[MS,MS:1001208,SEQUEST,]	2.2e-3	null	ms_run[1]:scan=5750	1822.6	3	1544.85440	515.62297	K	F	148	163
PSM	YNIEKDIAAYIK	-136_43947	Q9D0M5	1	Mouse_09-2020	null	[MS,MS:1001208,SEQUEST,]	1.6e-4	null	ms_run[1]:scan=9286	2809.3	3	1440.77323	480.92929	K	E	32	44
PSM	LVLWDINK	-136_44531	A8Y5N4	1	Mouse_09-2020	null	[MS,MS:1001208,SEQUEST,]	1.6e-4	null	ms_run[1]:scan=9391	2838.6	2	1000.58263	500.79493	R	K	63	71
PSM	NAGVEGSLIVEK	-136_23347	P63038	1	Mouse_09-2020	null	[MS,MS:1001208,SEQUEST,]	1.6e-4	null	ms_run[1]:scan=5575	1773.6	2	1215.65813	608.33261	K	L	482	494
PSM	AVAIDLPGLGR	-136_44571	A0A087WPF8	1	Mouse_09-2020	null	[MS,MS:1001208,SEQUEST,]	6.0e-4	null	ms_run[1]:scan=9396	2839.9	2	1081.63616	541.32185	R	K	64	75
PSM	NFGIWLR	-136_45354	P62717	1	Mouse_09-2020	null	[MS,MS:1001208,SEQUEST,]	1.6e-4	null	ms_run[1]:scan=9536	2879.0	2	905.49944	453.25324	K	D	77	84
PSM	GNWGYLDQAAALR	-136_45263	Q91WG0	1	Mouse_09-2020	null	[MS,MS:1001208,SEQUEST,]	1.6e-4	null	ms_run[1]:scan=9519	2874.3	2	1434.71269	717.85986	R	V	196	209
PSM	TSLSPGSGVVTYYLR	-136_45256	P28271	1	Mouse_09-2020	null	[MS,MS:1001208,SEQUEST,]	1.6e-4	null	ms_run[1]:scan=9518	2874.0	2	1599.84038	800.42249	K	S	469	484
PSM	YFPTQALNFAFKDKYK	-136_45237	P51881	1	Mouse_09-2020	null	[MS,MS:1001208,SEQUEST,]	4.6e-4	null	ms_run[1]:scan=9514	2872.8	4	1981.02163	496.01091	R	I	81	97
PSM	SGVSLAALK	-136_22759	P43274	1	Mouse_09-2020	null	[MS,MS:1001208,SEQUEST,]	1.6e-4	null	ms_run[1]:scan=5467	1743.6	2	845.50957	423.25819	R	A	55	64
PSM	IPRWDLDRFHGTSSR	-136_22765	Q8C196	1	Mouse_09-2020	null	[MS,MS:1001208,SEQUEST,]	6.0e-4	null	ms_run[1]:scan=5468	1743.9	4	1842.93703	461.48940	K	G	773	788
PSM	KYEGGRELNDFISYLQR	-136_45223	P27773	1	Mouse_09-2020	null	[MS,MS:1001208,SEQUEST,]	1.6e-4	null	ms_run[1]:scan=9512	2872.3	3	2088.05307	696.68848	K	A	466	483
PSM	DYYFALAHTVRDHLVGR	-136_45208	Q9ET01	1	Mouse_09-2020	null	[MS,MS:1001208,SEQUEST,]	1.6e-4	null	ms_run[1]:scan=9510	2871.8	4	2033.03615	509.01425	R	I	51	68
PSM	LGVLGFFSTGDQHAR	-136_45362	Q91WG0	0	Mouse_09-2020	null	[MS,MS:1001208,SEQUEST,]	1.6e-4	null	ms_run[1]:scan=9538	2879.6	3	1604.81925	535.61084	R	N	181	196
PSM	LGVLGFFSTGDQHAR	-136_45362	Q8QZR3	0	Mouse_09-2020	null	[MS,MS:1001208,SEQUEST,]	1.6e-4	null	ms_run[1]:scan=9538	2879.6	3	1604.81925	535.61084	R	N	178	193
PSM	FASEITPITISVK	-136_45182	Q8QZT1	1	Mouse_09-2020	null	[MS,MS:1001208,SEQUEST,]	1.6e-4	null	ms_run[1]:scan=9506	2870.7	2	1405.79497	703.40049	K	K	228	241
PSM	AGHFDKEIVPVLVSSRK	-136_22790	Q80X81	1	Mouse_09-2020	null	[MS,MS:1001208,SEQUEST,]	1.6e-4	null	ms_run[1]:scan=5472	1744.9	4	1882.05385	471.26908	K	L	195	212
PSM	DYYFALAHTVRDHLVGR	-136_45124	Q9ET01	1	Mouse_09-2020	null	[MS,MS:1001208,SEQUEST,]	1.6e-4	null	ms_run[1]:scan=9494	2867.3	3	2033.03739	678.34991	R	I	51	68
PSM	TPWIEFENNYR	-136_45113	Q8BGL3	1	Mouse_09-2020	null	[MS,MS:1001208,SEQUEST,]	1.6e-4	null	ms_run[1]:scan=9492	2866.7	2	1468.68730	734.84642	R	L	75	86
PSM	IGVTVLSR	-136_22825	P48758	1	Mouse_09-2020	null	[MS,MS:1001208,SEQUEST,]	3.1e-4	null	ms_run[1]:scan=5479	1746.9	2	844.52538	422.76618	K	L	199	207
PSM	DGTVTAGNASGVSDGAGAVIIASEDAVKK	-136_45087	Q8BWT1	1	Mouse_09-2020	null	[MS,MS:1001208,SEQUEST,]	1.6e-4	null	ms_run[1]:scan=9488	2865.6	3	2660.34500	887.45063	K	N	242	271
PSM	FGPALSVK	-136_22884	P29341	1	Mouse_09-2020	null	[MS,MS:1001208,SEQUEST,]	1.2e-3	null	ms_run[1]:scan=5489	1749.7	2	818.47783	409.74217	K	M	214	222
PSM	TNVSGGAIALGHPLGGSGSR	-136_22891	Q8BWT1	1	Mouse_09-2020	null	[MS,MS:1001208,SEQUEST,]	1.6e-4	null	ms_run[1]:scan=5491	1750.2	2	1807.94414	904.47411	K	T	341	361
PSM	IEEIKDFLLTAR	-136_45030	Q9JJI8	1	Mouse_09-2020	null	[MS,MS:1001208,SEQUEST,]	1.6e-4	null	ms_run[1]:scan=9477	2862.6	3	1447.81583	483.27669	K	K	5	17
PSM	LEVGTETIIDKSK	-136_22782	P54869	1	Mouse_09-2020	null	[MS,MS:1001208,SEQUEST,]	6.0e-4	null	ms_run[1]:scan=5471	1744.7	3	1432.79029	478.26797	R	V	127	140
PSM	DAGTIAGLNVLR	-136_45369	P63017	1	Mouse_09-2020	null	[MS,MS:1001208,SEQUEST,]	1.6e-4	null	ms_run[1]:scan=9539	2879.8	2	1199.67473	600.34077	K	I	160	172
PSM	TNVSGGAIALGHPLGGSGSR	-136_22687	Q8BWT1	1	Mouse_09-2020	null	[MS,MS:1001208,SEQUEST,]	1.6e-4	null	ms_run[1]:scan=5453	1739.6	3	1807.93998	603.31850	K	T	341	361
PSM	GLLNAIVIR	-136_45385	P29758	1	Mouse_09-2020	null	[MS,MS:1001208,SEQUEST,]	3.1e-4	null	ms_run[1]:scan=9541	2880.4	2	968.62572	484.81620	K	T	375	384
PSM	VAYISFGPHAGK	-136_22460	Q9CR57	1	Mouse_09-2020	null	[MS,MS:1001208,SEQUEST,]	1.6e-4	null	ms_run[1]:scan=5409	1727.4	3	1246.65845	416.22415	R	V	12	24
PSM	TVLMNPNIASVQTNEVGLK	-136_45568	Q8C196	1	Mouse_09-2020	null	[MS,MS:1001208,SEQUEST,]	1.6e-4	null	ms_run[1]:scan=9579	2891.0	2	2028.08306	1014.54334	K	A	459	478
PSM	AQGSVALSVTQDPAR	-136_22471	Q78JT3	1	Mouse_09-2020	null	[MS,MS:1001208,SEQUEST,]	1.6e-4	null	ms_run[1]:scan=5411	1727.9	2	1499.78264	750.39426	R	K	267	282
PSM	LNTIYQNNLTK	-136_22483	P47791	1	Mouse_09-2020	null	[MS,MS:1001208,SEQUEST,]	1.6e-4	null	ms_run[1]:scan=5414	1728.8	2	1321.71111	661.35916	R	H	132	143
PSM	AAPTEPPEAPEATAAGGVTSK	-136_22491	Q8VC30	1	Mouse_09-2020	null	[MS,MS:1001208,SEQUEST,]	1.6e-4	null	ms_run[1]:scan=5415	1729.0	2	1951.96404	976.48400	R	M	352	373
PSM	GTNVITSLSSVLRDSK	-136_45516	Q91X77	1	Mouse_09-2020	null	[MS,MS:1001208,SEQUEST,]	1.6e-4	null	ms_run[1]:scan=9568	2887.9	3	1676.91721	559.64410	K	F	384	400
PSM	ILVATNLFGR	-136_45506	Q9Z1N5	1	Mouse_09-2020	null	[MS,MS:1001208,SEQUEST,]	1.6e-4	null	ms_run[1]:scan=9567	2887.7	2	1103.65715	552.33222	R	M	340	350
PSM	FFPGSTYEK	-136_22550	Q8K154	1	Mouse_09-2020	null	[MS,MS:1001208,SEQUEST,]	3.9e-2	null	ms_run[1]:scan=5425	1731.8	2	1075.51018	538.25838	R	S	177	186
PSM	LTITYGPKVVR	-136_22564	P12710	1	Mouse_09-2020	null	[MS,MS:1001208,SEQUEST,]	1.2e-3	null	ms_run[1]:scan=5429	1733.0	3	1246.75211	416.25545	K	E	50	61
PSM	KGRLQFWTETLPRK	-136_22574	Q63880	0	Mouse_09-2020	null	[MS,MS:1001208,SEQUEST,]	1.6e-4	null	ms_run[1]:scan=5430	1733.2	4	1759.99685	440.75461	K	Q	541	555
PSM	KGRLQFWTETLPRK	-136_22574	Q8VCU1	0	Mouse_09-2020	null	[MS,MS:1001208,SEQUEST,]	1.6e-4	null	ms_run[1]:scan=5430	1733.2	4	1759.99685	440.75461	K	Q	541	555
PSM	GYDVIAQAQSGTGK	-136_22587	P60843	0	Mouse_09-2020	null	[MS,MS:1001208,SEQUEST,]	1.6e-4	null	ms_run[1]:scan=5432	1733.8	2	1394.69170	697.84916	K	A	69	83
PSM	GYDVIAQAQSGTGK	-136_22587	Q8BTU6	0	Mouse_09-2020	null	[MS,MS:1001208,SEQUEST,]	1.6e-4	null	ms_run[1]:scan=5432	1733.8	2	1394.69170	697.84916	K	A	70	84
PSM	VAVVAGYGDVGK	-136_22598	P50247	1	Mouse_09-2020	null	[MS,MS:1001208,SEQUEST,]	1.6e-4	null	ms_run[1]:scan=5434	1734.3	2	1134.61577	567.81131	K	C	215	227
PSM	VHLVGIDIFTGK	-136_45484	Q8BGY2	1	Mouse_09-2020	null	[MS,MS:1001208,SEQUEST,]	1.6e-4	null	ms_run[1]:scan=9562	2886.3	3	1298.74692	433.58708	K	Y	56	68
PSM	LQHIQAPLSWTLVRPHIYGYAVK	-136_45456	A0A2R8VK72	1	Mouse_09-2020	null	[MS,MS:1001208,SEQUEST,]	1.6e-4	null	ms_run[1]:scan=9557	2884.9	5	2690.49665	538.90441	K	0	171	194
PSM	RGWDENVYYTVPLVR	-136_45443	O55125	1	Mouse_09-2020	null	[MS,MS:1001208,SEQUEST,]	1.6e-4	null	ms_run[1]:scan=9554	2884.0	3	1866.95011	622.98809	K	M	254	269
PSM	NHFTVAQAEAFDK	-136_22617	Q8BGL3	1	Mouse_09-2020	null	[MS,MS:1001208,SEQUEST,]	1.6e-4	null	ms_run[1]:scan=5439	1735.8	3	1477.70707	493.24052	K	F	253	266
PSM	TPGNRIVYLYTK	-136_22624	Q9D1R9	1	Mouse_09-2020	null	[MS,MS:1001208,SEQUEST,]	1.6e-4	null	ms_run[1]:scan=5440	1736.0	3	1424.79004	475.60139	R	V	25	37
PSM	IFNNGADLSGITEENAPLK	-136_45416	P22599	0	Mouse_09-2020	null	[MS,MS:1001208,SEQUEST,]	1.6e-4	null	ms_run[1]:scan=9549	2882.6	2	2003.01055	1002.00764	R	S	329	348
PSM	IFNNGADLSGITEENAPLK	-136_45416	Q00896	0	Mouse_09-2020	null	[MS,MS:1001208,SEQUEST,]	1.6e-4	null	ms_run[1]:scan=9549	2882.6	2	2003.01055	1002.00764	R	S	329	348
PSM	LQHIQAPLSWTLVRPHIYGYAVK	-136_45402	A0A2R8VK72	1	Mouse_09-2020	null	[MS,MS:1001208,SEQUEST,]	1.6e-4	null	ms_run[1]:scan=9546	2881.8	4	2690.49306	673.37869	K	0	171	194
PSM	FSGVYLEK	-136_22912	P40936	1	Mouse_09-2020	null	[MS,MS:1001208,SEQUEST,]	3.1e-4	null	ms_run[1]:scan=5495	1751.4	2	942.49339	471.75019	K	V	212	220
PSM	ASFITDGEQLPSPRPAPLLSR	-136_45004	O09174	1	Mouse_09-2020	null	[MS,MS:1001208,SEQUEST,]	1.6e-4	null	ms_run[1]:scan=9472	2861.1	3	2252.20584	751.40597	R	P	312	333
PSM	GLFIIDDKGVLR	-136_44987	O08807	1	Mouse_09-2020	null	[MS,MS:1001208,SEQUEST,]	1.6e-4	null	ms_run[1]:scan=9469	2860.3	3	1345.78461	449.26612	R	I	204	216
PSM	GVVNILPGSGSLVGQR	-136_44976	Q8R0Y6	1	Mouse_09-2020	null	[MS,MS:1001208,SEQUEST,]	1.6e-4	null	ms_run[1]:scan=9467	2859.8	2	1552.88237	776.94392	K	S	621	637
PSM	ESTLHLVLR	-136_23153	P62983	1	Mouse_09-2020	null	[MS,MS:1001208,SEQUEST,]	1.6e-4	null	ms_run[1]:scan=5539	1763.7	2	1067.62114	534.31402	K	R	64	73
PSM	LWRDGRGAAQNIIPASTGAAK	-136_23160	A0A1D5RLD8	1	Mouse_09-2020	null	[MS,MS:1001208,SEQUEST,]	3.4e-3	null	ms_run[1]:scan=5540	1763.9	4	2153.15859	539.04481	K	V	193	214
PSM	SLEIIGAPFSK	-136_44740	Q61176	1	Mouse_09-2020	null	[MS,MS:1001208,SEQUEST,]	1.6e-4	null	ms_run[1]:scan=9428	2848.9	2	1161.65166	581.32934	K	Q	7	18
PSM	TFIAIKPDGVQR	-136_23197	E9PZF0	1	Mouse_09-2020	null	[MS,MS:1001208,SEQUEST,]	1.6e-4	null	ms_run[1]:scan=5546	1765.6	2	1344.76445	672.88534	R	L	7	19
PSM	RVLQALEGLK	-136_23203	Q9CZX8	1	Mouse_09-2020	null	[MS,MS:1001208,SEQUEST,]	1.4e-2	null	ms_run[1]:scan=5548	1766.1	2	1126.69438	563.85077	R	V	102	112
PSM	DTSFRGFFLPK	-136_44675	P56593	1	Mouse_09-2020	null	[MS,MS:1001208,SEQUEST,]	1.2e-3	null	ms_run[1]:scan=9415	2845.2	3	1314.68460	438.89955	K	T	375	386
PSM	FISDKDASVVGFFR	-136_44667	P27773	1	Mouse_09-2020	null	[MS,MS:1001208,SEQUEST,]	1.6e-4	null	ms_run[1]:scan=9414	2845.0	3	1587.81681	529.94371	K	L	148	162
PSM	LFPSLLDTK	-136_44646	Q91XE0	1	Mouse_09-2020	null	[MS,MS:1001208,SEQUEST,]	1.6e-4	null	ms_run[1]:scan=9410	2843.9	2	1033.59319	517.30005	K	L	143	152
PSM	YQQLIKENLKEIAR	-136_23253	Q9EQ20	1	Mouse_09-2020	null	[MS,MS:1001208,SEQUEST,]	1.6e-4	null	ms_run[1]:scan=5555	1768.1	4	1745.98977	437.25317	R	I	108	122
PSM	LAQGEYIAPEKIENIYLR	-136_44623	D3Z041	1	Mouse_09-2020	null	[MS,MS:1001208,SEQUEST,]	1.6e-4	null	ms_run[1]:scan=9405	2842.5	3	2120.14139	707.38439	K	E	563	581
PSM	FTTKRPNTFF	-136_23276	P62717	1	Mouse_09-2020	null	[MS,MS:1001208,SEQUEST,]	2.6e-2	null	ms_run[1]:scan=5560	1769.5	3	1258.65827	420.22415	R	0	167	177
PSM	IFYTTTPVK	-136_23280	Q99KR3	1	Mouse_09-2020	null	[MS,MS:1001208,SEQUEST,]	1.8e-3	null	ms_run[1]:scan=5561	1769.8	2	1069.59294	535.30005	K	W	274	283
PSM	NYTDNELEKITR	-136_23287	P26443	1	Mouse_09-2020	null	[MS,MS:1001208,SEQUEST,]	1.6e-4	null	ms_run[1]:scan=5562	1770.0	3	1495.73911	499.25109	K	F	192	204
PSM	YQQLIKENLKEIAR	-136_23293	Q9EQ20	1	Mouse_09-2020	null	[MS,MS:1001208,SEQUEST,]	1.6e-4	null	ms_run[1]:scan=5563	1770.3	3	1745.98844	582.66847	R	I	108	122
PSM	LQNLQLQPGKAKL	-136_23300	P32020	1	Mouse_09-2020	null	[MS,MS:1001208,SEQUEST,]	1.6e-4	null	ms_run[1]:scan=5565	1770.9	3	1450.87415	484.29619	K	0	535	548
PSM	YVRPFLNSISK	-136_23314	Q8BG32	1	Mouse_09-2020	null	[MS,MS:1001208,SEQUEST,]	1.6e-4	null	ms_run[1]:scan=5567	1771.4	3	1323.74219	441.91883	K	K	72	83
PSM	EATQAVLDKPETLSSDASTR	-136_23321	P50544	1	Mouse_09-2020	null	[MS,MS:1001208,SEQUEST,]	1.6e-4	null	ms_run[1]:scan=5568	1771.7	3	2119.05155	707.02196	R	K	44	64
PSM	FSVSTLRDFGLGK	-136_44614	A0A0R4IZY2	1	Mouse_09-2020	null	[MS,MS:1001208,SEQUEST,]	1.6e-4	null	ms_run[1]:scan=9404	2842.2	3	1426.76950	476.26115	R	S	137	150
PSM	TYFQGSLPARAAYQVAALPR	-136_44601	P52760	1	Mouse_09-2020	null	[MS,MS:1001208,SEQUEST,]	1.6e-4	null	ms_run[1]:scan=9402	2841.6	3	2180.16172	727.39188	K	S	98	118
PSM	LVVLGSGGVGK	-136_23124	Q99JI6	1	Mouse_09-2020	null	[MS,MS:1001208,SEQUEST,]	1.2e-3	null	ms_run[1]:scan=5532	1761.7	2	985.60466	493.30567	K	A	6	17
PSM	SKEVAWNLTSVDLVR	-136_43332	Q9R0H0	1	Mouse_09-2020	null	[MS,MS:1001208,SEQUEST,]	1.6e-4	null	ms_run[1]:scan=9177	2778.9	3	1716.92850	572.98082	K	S	511	526
PSM	LVFLGLDNAGK	-136_44748	A0A1W2P869	1	Mouse_09-2020	null	[MS,MS:1001208,SEQUEST,]	1.6e-4	null	ms_run[1]:scan=9429	2849.2	2	1146.65203	573.82951	K	T	5	16
PSM	GYYAVAVVK	-136_23079	Q921I1	1	Mouse_09-2020	null	[MS,MS:1001208,SEQUEST,]	1.6e-4	null	ms_run[1]:scan=5525	1759.7	2	969.54057	485.27384	K	S	447	456
PSM	QFLFRPWDVTK	-136_44941	Q02053	1	Mouse_09-2020	null	[MS,MS:1001208,SEQUEST,]	4.7e-3	null	ms_run[1]:scan=9462	2858.4	3	1436.76926	479.59435	R	K	516	527
PSM	TRLEAYHTQTTPLVEYYRK	-136_22968	Q9WTP6	1	Mouse_09-2020	null	[MS,MS:1001208,SEQUEST,]	1.6e-4	null	ms_run[1]:scan=5504	1753.9	4	2369.22548	593.06166	K	G	185	204
PSM	FIIPNIVK	-136_44922	A0A1B0GSR9	1	Mouse_09-2020	null	[MS,MS:1001208,SEQUEST,]	8.8e-4	null	ms_run[1]:scan=9459	2857.5	2	943.59813	472.30240	K	S	102	110
PSM	YQLQSQENFEPFMK	-136_44885	P12710	1	Mouse_09-2020	null	[MS,MS:1001208,SEQUEST,]	1.6e-4	null	ms_run[1]:scan=9452	2855.6	2	1788.82622	894.91671	K	I	7	21
PSM	FSNFAPLGIPR	-136_44880	P56593	1	Mouse_09-2020	null	[MS,MS:1001208,SEQUEST,]	1.6e-4	null	ms_run[1]:scan=9451	2855.3	2	1218.66326	609.83512	R	I	360	371
PSM	TVTNAVVTVPAYFNDSQR	-136_44867	P63017	1	Mouse_09-2020	null	[MS,MS:1001208,SEQUEST,]	1.6e-4	null	ms_run[1]:scan=9449	2854.7	2	1981.99980	991.50253	K	A	138	156
PSM	TRLEAYHTQTTPLVEYYRK	-136_23003	Q9WTP6	1	Mouse_09-2020	null	[MS,MS:1001208,SEQUEST,]	1.6e-4	null	ms_run[1]:scan=5510	1755.5	5	2369.22636	474.65079	K	G	185	204
PSM	TVTNAVVTVPAYFNDSQR	-136_44860	P63017	1	Mouse_09-2020	null	[MS,MS:1001208,SEQUEST,]	1.6e-4	null	ms_run[1]:scan=9448	2854.5	3	1981.99619	661.33744	K	A	138	156
PSM	GLLQLQWK	-136_44840	Q9CZW5	1	Mouse_09-2020	null	[MS,MS:1001208,SEQUEST,]	1.6e-4	null	ms_run[1]:scan=9444	2853.3	2	985.58312	493.29510	K	D	520	528
PSM	DVFLPKPSWGNHTPIFR	-136_44819	P05202	1	Mouse_09-2020	null	[MS,MS:1001208,SEQUEST,]	1.6e-4	null	ms_run[1]:scan=9440	2852.2	3	2011.05411	671.02313	R	A	154	171
PSM	GKENALLPNWLHLPVGYHGR	-136_44811	P35505	1	Mouse_09-2020	null	[MS,MS:1001208,SEQUEST,]	1.6e-4	null	ms_run[1]:scan=9439	2852.0	4	2271.21499	568.55909	R	S	143	163
PSM	LDNNTELSFFAK	-136_44804	O88844	1	Mouse_09-2020	null	[MS,MS:1001208,SEQUEST,]	1.6e-4	null	ms_run[1]:scan=9438	2851.7	2	1398.69048	699.84862	K	L	346	358
PSM	LISWYDNEYGYSNR	-136_44794	A0A1D5RLD8	1	Mouse_09-2020	null	[MS,MS:1001208,SEQUEST,]	1.6e-4	null	ms_run[1]:scan=9437	2851.4	2	1779.79924	890.40228	K	V	308	322
PSM	AFRNIPGITLLNVSK	-136_44782	Q9D8E6	1	Mouse_09-2020	null	[MS,MS:1001208,SEQUEST,]	1.6e-4	null	ms_run[1]:scan=9434	2850.5	3	1642.96469	548.32615	K	N	220	235
PSM	SITFVVFK	-136_44768	P97742	1	Mouse_09-2020	null	[MS,MS:1001208,SEQUEST,]	7.8e-3	null	ms_run[1]:scan=9432	2850.0	2	940.55058	470.77875	K	S	456	464
PSM	WIPQNDLLGHPKTK	-136_23053	Q8R084	1	Mouse_09-2020	null	[MS,MS:1001208,SEQUEST,]	1.6e-4	null	ms_run[1]:scan=5520	1758.3	4	1646.90175	412.48078	K	F	357	371
PSM	WLPQNDLLGHPKTK	-136_23054	Q8K169	0	Mouse_09-2020	null	[MS,MS:1001208,SEQUEST,]	1.6e-4	null	ms_run[1]:scan=5520	1758.3	4	1646.90175	412.48078	K	F	357	371
PSM	WLPQNDLLGHPKTK	-136_23054	Q3UEP4	0	Mouse_09-2020	null	[MS,MS:1001208,SEQUEST,]	1.6e-4	null	ms_run[1]:scan=5520	1758.3	4	1646.90175	412.48078	K	F	357	371
PSM	RFNSANEDNVTQVRTFYTK	-136_23068	P24270	1	Mouse_09-2020	null	[MS,MS:1001208,SEQUEST,]	1.6e-4	null	ms_run[1]:scan=5523	1759.2	3	2290.12058	764.04521	K	L	431	450
PSM	TFIAIKPDGVQR	-136_23074	E9PZF0	1	Mouse_09-2020	null	[MS,MS:1001208,SEQUEST,]	1.6e-4	null	ms_run[1]:scan=5524	1759.5	3	1344.76334	448.92599	R	L	7	19
PSM	HGSIIYHPSLLPR	-136_23101	Q8R0Y6	1	Mouse_09-2020	null	[MS,MS:1001208,SEQUEST,]	1.6e-4	null	ms_run[1]:scan=5529	1760.9	3	1489.82819	497.28065	R	R	100	113
PSM	LIRDGSIDLVINLPNNNTK	-136_45575	Q8C196	1	Mouse_09-2020	null	[MS,MS:1001208,SEQUEST,]	1.6e-4	null	ms_run[1]:scan=9581	2891.6	3	2109.16642	703.72693	K	V	1426	1445
PSM	SGRFFTVKLPVALDPGSK	-136_43298	Q91YQ5	1	Mouse_09-2020	null	[MS,MS:1001208,SEQUEST,]	1.6e-4	null	ms_run[1]:scan=9170	2776.9	4	1919.07680	480.52418	K	S	110	128
PSM	LWRDGRGAAQNIIPASTGAAK	-136_24584	A0A1D5RLD8	1	Mouse_09-2020	null	[MS,MS:1001208,SEQUEST,]	1.6e-4	null	ms_run[1]:scan=5807	1838.4	4	2153.15761	539.04481	K	V	193	214
PSM	LTGSLSGWTSPKDVILK	-136_42062	Q99KI0	1	Mouse_09-2020	null	[MS,MS:1001208,SEQUEST,]	1.6e-4	null	ms_run[1]:scan=8952	2716.2	3	1802.00534	601.34013	K	A	234	251
PSM	VEGGTPLFTLRK	-136_25786	Q9D2G2	1	Mouse_09-2020	null	[MS,MS:1001208,SEQUEST,]	1.6e-4	null	ms_run[1]:scan=6026	1899.5	3	1317.75373	439.92236	K	G	135	147
PSM	FLPGFEAPTYK	-136_42048	P49429	1	Mouse_09-2020	null	[MS,MS:1001208,SEQUEST,]	1.6e-4	null	ms_run[1]:scan=8950	2715.6	2	1269.65117	635.32934	R	T	156	167
PSM	FADILPLGVPHK	-136_42037	Q9JKY7	1	Mouse_09-2020	null	[MS,MS:1001208,SEQUEST,]	1.6e-4	null	ms_run[1]:scan=8947	2714.8	3	1306.75037	436.25545	R	S	369	381
PSM	KDGTVTAGNASGVSDGAGAVIIASEDAVK	-136_42020	Q8BWT1	1	Mouse_09-2020	null	[MS,MS:1001208,SEQUEST,]	1.6e-4	null	ms_run[1]:scan=8942	2713.4	3	2660.33915	887.45063	K	H	241	270
PSM	TLNVKPLVTHRFPLEK	-136_25804	Q64442	1	Mouse_09-2020	null	[MS,MS:1001208,SEQUEST,]	1.9e-3	null	ms_run[1]:scan=6030	1900.6	3	1892.11301	631.37539	K	V	315	331
PSM	LLLEGVENK	-136_25812	D3Z041	1	Mouse_09-2020	null	[MS,MS:1001208,SEQUEST,]	1.6e-4	null	ms_run[1]:scan=6031	1900.9	2	1014.58360	507.79513	K	T	209	218
PSM	VVDLLVIK	-136_41925	Q9CQZ5	1	Mouse_09-2020	null	[MS,MS:1001208,SEQUEST,]	6.8e-3	null	ms_run[1]:scan=8924	2708.4	2	898.59740	449.80223	R	K	81	89
PSM	AVANYDSVEAGEKLVK	-136_25767	P51660	1	Mouse_09-2020	null	[MS,MS:1001208,SEQUEST,]	1.6e-4	null	ms_run[1]:scan=6023	1898.7	3	1692.88108	564.96495	K	A	69	85
PSM	LYEIGAGTSEVR	-136_25841	Q9JHI5	1	Mouse_09-2020	null	[MS,MS:1001208,SEQUEST,]	1.6e-4	null	ms_run[1]:scan=6035	1902.0	2	1294.66545	647.83552	K	L	400	412
PSM	KESPDYSQRLSQVAPVLKER	-136_25858	Q9DBE0	1	Mouse_09-2020	null	[MS,MS:1001208,SEQUEST,]	1.6e-4	null	ms_run[1]:scan=6039	1903.1	4	2330.24843	583.31703	K	V	425	445
PSM	LITPAVVSER	-136_25866	A0A1L1SQA8	1	Mouse_09-2020	null	[MS,MS:1001208,SEQUEST,]	2.1e-3	null	ms_run[1]:scan=6040	1903.4	2	1084.63628	542.82168	K	K	35	45
PSM	KILDSVGIEADDDRLNK	-136_25874	P99027	1	Mouse_09-2020	null	[MS,MS:1001208,SEQUEST,]	1.6e-4	null	ms_run[1]:scan=6041	1903.7	3	1900.99582	634.33733	K	I	25	42
PSM	NHLPVPNLDPHTYR	-136_25891	Q8R086	1	Mouse_09-2020	null	[MS,MS:1001208,SEQUEST,]	1.6e-4	null	ms_run[1]:scan=6043	1904.3	3	1672.85556	558.28999	R	H	219	233
PSM	VAQWLIQEPHK	-136_25916	P55264	1	Mouse_09-2020	null	[MS,MS:1001208,SEQUEST,]	1.6e-4	null	ms_run[1]:scan=6049	1905.9	3	1348.73810	450.25058	K	A	88	99
PSM	NEEILNSLK	-136_25949	P11352	1	Mouse_09-2020	null	[MS,MS:1001208,SEQUEST,]	1.6e-4	null	ms_run[1]:scan=6057	1908.2	2	1059.56853	530.28767	K	V	87	96
PSM	RSNLNIFQYIGK	-136_41894	O08601	1	Mouse_09-2020	null	[MS,MS:1001208,SEQUEST,]	1.6e-4	null	ms_run[1]:scan=8916	2705.6	3	1452.79602	484.93678	R	E	644	656
PSM	LYSEFLGKRPWFAGDK	-136_41872	P10649	1	Mouse_09-2020	null	[MS,MS:1001208,SEQUEST,]	1.6e-4	null	ms_run[1]:scan=8913	2704.8	4	1913.99148	479.25317	K	T	137	153
PSM	IGGIFAFK	-136_41912	P32020	1	Mouse_09-2020	null	[MS,MS:1001208,SEQUEST,]	1.6e-4	null	ms_run[1]:scan=8922	2707.8	2	852.49846	426.75254	K	K	455	463
PSM	WLPNGTLK	-136_25754	Q8JZR0	0	Mouse_09-2020	null	[MS,MS:1001208,SEQUEST,]	1.5e-2	null	ms_run[1]:scan=6021	1898.1	2	928.52593	464.76618	R	V	529	537
PSM	WLPNGTLK	-136_25754	D3Z041	0	Mouse_09-2020	null	[MS,MS:1001208,SEQUEST,]	1.5e-2	null	ms_run[1]:scan=6021	1898.1	2	928.52593	464.76618	K	I	545	553
PSM	FSTVTGESGSADTVRDPRGFAVK	-136_25748	P24270	1	Mouse_09-2020	null	[MS,MS:1001208,SEQUEST,]	1.6e-4	null	ms_run[1]:scan=6020	1897.9	4	2384.18715	596.80148	R	Y	113	136
PSM	ANSFTVSSVSAPSWLHR	-136_42085	Q8VDJ3	1	Mouse_09-2020	null	[MS,MS:1001208,SEQUEST,]	1.6e-4	null	ms_run[1]:scan=8956	2717.3	3	1845.92539	615.97959	K	I	361	378
PSM	LKLPAVVTADLRLNEPR	-136_42233	Q9DCW4	1	Mouse_09-2020	null	[MS,MS:1001208,SEQUEST,]	1.6e-4	null	ms_run[1]:scan=8984	2725.1	4	1905.12685	477.03746	R	A	175	192
PSM	EWGYASHNGPDHWHELYPIAK	-136_42221	P16015	1	Mouse_09-2020	null	[MS,MS:1001208,SEQUEST,]	1.6e-4	null	ms_run[1]:scan=8982	2724.5	4	2507.15346	627.54364	K	D	4	25
PSM	DLDRIAGQVAAANK	-136_25589	Q9CZX8	1	Mouse_09-2020	null	[MS,MS:1001208,SEQUEST,]	1.6e-4	null	ms_run[1]:scan=5987	1888.6	3	1441.77628	481.26344	R	H	130	144
PSM	TWNDPSVQQDIK	-136_25601	P20029	1	Mouse_09-2020	null	[MS,MS:1001208,SEQUEST,]	1.6e-4	null	ms_run[1]:scan=5991	1889.8	2	1430.69182	715.84916	R	L	103	115
PSM	FVDLYGAQK	-136_25609	Q8BMS1	1	Mouse_09-2020	null	[MS,MS:1001208,SEQUEST,]	1.6e-4	null	ms_run[1]:scan=5992	1890.0	2	1040.54143	520.77420	R	V	720	729
PSM	IIGIDINKDKFAK	-136_25617	P28474	1	Mouse_09-2020	null	[MS,MS:1001208,SEQUEST,]	1.6e-4	null	ms_run[1]:scan=5993	1890.3	3	1474.86325	492.29245	R	K	219	232
PSM	IIAVDINKDKFAK	-136_25618	P00329	1	Mouse_09-2020	null	[MS,MS:1001208,SEQUEST,]	1.2e-3	null	ms_run[1]:scan=5993	1890.3	3	1474.86325	492.29245	R	K	220	233
PSM	NYELHPDKYILK	-136_25630	F6Y6L6	1	Mouse_09-2020	null	[MS,MS:1001208,SEQUEST,]	1.6e-4	null	ms_run[1]:scan=5995	1890.9	3	1532.81101	511.60844	K	Q	213	225
PSM	FWSEYFTTDRGLEK	-136_42206	Q99PG0	1	Mouse_09-2020	null	[MS,MS:1001208,SEQUEST,]	8.5e-3	null	ms_run[1]:scan=8979	2723.7	3	1778.83811	593.61766	R	M	248	262
PSM	IIDVVYNASNNELVR	-136_42166	P62242	1	Mouse_09-2020	null	[MS,MS:1001208,SEQUEST,]	1.6e-4	null	ms_run[1]:scan=8972	2721.8	2	1718.90959	859.95723	R	K	78	93
PSM	LLGELLKDNSK	-136_25643	Q93092	1	Mouse_09-2020	null	[MS,MS:1001208,SEQUEST,]	1.6e-4	null	ms_run[1]:scan=5998	1891.7	3	1229.71057	410.57484	K	A	259	270
PSM	VVDSLQLTGTKPVATPVDWK	-136_42143	Q6GT24	1	Mouse_09-2020	null	[MS,MS:1001208,SEQUEST,]	1.6e-4	null	ms_run[1]:scan=8966	2720.1	3	2154.18015	718.73168	R	G	163	183
PSM	IWPHVYSFLQTKVPETTQK	-136_42129	Q9WTP7	1	Mouse_09-2020	null	[MS,MS:1001208,SEQUEST,]	1.6e-4	null	ms_run[1]:scan=8964	2719.5	4	2302.22280	576.31121	K	S	204	223
PSM	TLNVKPLVTHRFPLEK	-136_25660	Q64442	1	Mouse_09-2020	null	[MS,MS:1001208,SEQUEST,]	1.6e-4	null	ms_run[1]:scan=6003	1893.1	4	1892.11269	473.78336	K	V	315	331
PSM	ALIAAQYSGAQVR	-136_25667	Q9D8N0	1	Mouse_09-2020	null	[MS,MS:1001208,SEQUEST,]	1.6e-4	null	ms_run[1]:scan=6004	1893.4	2	1347.73955	674.37260	K	L	18	31
PSM	VDQIRAEAETLPSLPITK	-136_42091	A0A494B923	1	Mouse_09-2020	null	[MS,MS:1001208,SEQUEST,]	4.3e-3	null	ms_run[1]:scan=8957	2717.5	3	1981.09623	661.03699	K	D	233	251
PSM	KYILGNPLNSGINQGPQIDKEQHNK	-136_25687	O35945	1	Mouse_09-2020	null	[MS,MS:1001208,SEQUEST,]	1.6e-4	null	ms_run[1]:scan=6007	1894.2	4	2805.46889	702.12151	K	L	329	354
PSM	ELSEPSSTRIYAIAK	-136_25715	Q8C196	1	Mouse_09-2020	null	[MS,MS:1001208,SEQUEST,]	1.6e-4	null	ms_run[1]:scan=6012	1895.6	3	1664.88535	555.63331	K	L	842	857
PSM	FSTVTGESGSADTVRDPRGFAVK	-136_25722	P24270	1	Mouse_09-2020	null	[MS,MS:1001208,SEQUEST,]	1.6e-4	null	ms_run[1]:scan=6014	1896.2	3	2384.18515	795.39954	R	Y	113	136
PSM	IFINNEWHNSVSGK	-136_26006	P24549	1	Mouse_09-2020	null	[MS,MS:1001208,SEQUEST,]	1.6e-4	null	ms_run[1]:scan=6067	1911.0	3	1644.81351	548.94248	K	F	23	37
PSM	YTQKAPQVSTPTLVEAAR	-136_25539	P07724	1	Mouse_09-2020	null	[MS,MS:1001208,SEQUEST,]	1.6e-4	null	ms_run[1]:scan=5977	1885.9	2	1960.05266	980.52855	R	L	435	453
PSM	GIVGVENVAELKK	-136_26011	Q9ET01	1	Mouse_09-2020	null	[MS,MS:1001208,SEQUEST,]	1.6e-4	null	ms_run[1]:scan=6068	1911.2	3	1355.78958	452.60128	R	F	18	31
PSM	VADIGLAAWGR	-136_41849	P50247	1	Mouse_09-2020	null	[MS,MS:1001208,SEQUEST,]	1.6e-4	null	ms_run[1]:scan=8908	2703.4	2	1128.61614	564.81165	K	A	9	20
PSM	EWPANLDLK	-136_41376	Q8C196	1	Mouse_09-2020	null	[MS,MS:1001208,SEQUEST,]	1.8e-2	null	ms_run[1]:scan=8821	2678.6	2	1085.56279	543.28493	K	E	832	841
PSM	DGLILTSR	-136_26372	Q99LX0	1	Mouse_09-2020	null	[MS,MS:1001208,SEQUEST,]	3.1e-4	null	ms_run[1]:scan=6130	1928.9	2	874.49950	437.75327	K	P	149	157
PSM	AAFQLGSPWR	-136_41341	P47738	1	Mouse_09-2020	null	[MS,MS:1001208,SEQUEST,]	1.6e-4	null	ms_run[1]:scan=8812	2676.1	2	1132.58965	566.79854	R	M	87	97
PSM	ILVLNTPNNPLGK	-136_41333	Q8BTY1	1	Mouse_09-2020	null	[MS,MS:1001208,SEQUEST,]	1.6e-4	null	ms_run[1]:scan=8811	2675.8	2	1392.82182	696.91410	K	F	177	190
PSM	LFQHIAEYLPSYARPR	-136_41303	O35488	1	Mouse_09-2020	null	[MS,MS:1001208,SEQUEST,]	1.6e-4	null	ms_run[1]:scan=8802	2673.3	4	1961.03933	491.01526	K	L	542	558
PSM	GWYQYDKPLGR	-136_26411	Q9DBM2	1	Mouse_09-2020	null	[MS,MS:1001208,SEQUEST,]	1.6e-4	null	ms_run[1]:scan=6137	1930.9	2	1382.68511	691.84622	K	H	573	584
PSM	FLTATSLAR	-136_26434	Q9WVM8	1	Mouse_09-2020	null	[MS,MS:1001208,SEQUEST,]	3.9e-3	null	ms_run[1]:scan=6141	1932.0	2	979.55724	490.28219	R	P	6	15
PSM	GLDPARVNVPVIGGHAGK	-136_26442	P08249	1	Mouse_09-2020	null	[MS,MS:1001208,SEQUEST,]	3.1e-4	null	ms_run[1]:scan=6142	1932.3	4	1756.98293	440.00088	K	I	186	204
PSM	LNSFIALVNK	-136_41384	A0A0R4IZY2	1	Mouse_09-2020	null	[MS,MS:1001208,SEQUEST,]	1.6e-4	null	ms_run[1]:scan=8823	2679.2	2	1118.65764	559.83205	K	L	247	257
PSM	RLAGGDWFTSR	-136_26446	Q76MZ3	1	Mouse_09-2020	null	[MS,MS:1001208,SEQUEST,]	1.6e-4	null	ms_run[1]:scan=6143	1932.6	3	1265.63898	422.55103	K	S	134	145
PSM	GAGAFGYFEVTHDITRYSK	-136_41206	P24270	1	Mouse_09-2020	null	[MS,MS:1001208,SEQUEST,]	1.6e-4	null	ms_run[1]:scan=8784	2668.3	3	2119.02573	707.01296	K	K	78	97
PSM	GAGAFGYFEVTHDITRYSK	-136_41201	P24270	1	Mouse_09-2020	null	[MS,MS:1001208,SEQUEST,]	1.6e-4	null	ms_run[1]:scan=8783	2668.0	4	2119.02529	530.51154	K	K	78	97
PSM	YNQILRIEEELGSK	-136_41186	P17182	1	Mouse_09-2020	null	[MS,MS:1001208,SEQUEST,]	1.6e-4	null	ms_run[1]:scan=8781	2667.5	3	1691.89762	564.63694	K	K	407	421
PSM	GTTVITSLSSVLHDSK	-136_41179	Q64458	1	Mouse_09-2020	null	[MS,MS:1001208,SEQUEST,]	1.6e-4	null	ms_run[1]:scan=8779	2666.9	3	1644.88071	548.96495	K	F	384	400
PSM	SIYSEFLK	-136_41150	Q8BH00	1	Mouse_09-2020	null	[MS,MS:1001208,SEQUEST,]	1.6e-4	null	ms_run[1]:scan=8775	2665.8	2	986.51915	493.76330	R	F	298	306
PSM	YGVSGYPTLK	-136_26479	P27773	1	Mouse_09-2020	null	[MS,MS:1001208,SEQUEST,]	1.6e-4	null	ms_run[1]:scan=6149	1934.3	2	1084.56780	542.78731	K	F	95	105
PSM	LYDAYELK	-136_26487	P48036	1	Mouse_09-2020	null	[MS,MS:1001208,SEQUEST,]	1.6e-4	null	ms_run[1]:scan=6150	1934.6	2	1014.51433	507.76076	R	A	88	96
PSM	FSVSTLRNFGLGK	-136_41111	A0A2R8VHY1	0	Mouse_09-2020	null	[MS,MS:1001208,SEQUEST,]	1.6e-4	null	ms_run[1]:scan=8769	2664.1	3	1425.78495	475.93314	R	S	37	50
PSM	FSVSTLRNFGLGK	-136_41111	P11714	0	Mouse_09-2020	null	[MS,MS:1001208,SEQUEST,]	1.6e-4	null	ms_run[1]:scan=8769	2664.1	3	1425.78495	475.93314	R	S	137	150
PSM	AKPNEVVFLDDFGSNLKPAR	-136_41257	P34914	1	Mouse_09-2020	null	[MS,MS:1001208,SEQUEST,]	1.6e-4	null	ms_run[1]:scan=8793	2670.8	4	2217.16713	555.04702	K	M	175	195
PSM	AIGLPEDLIQKGKDIKGVSEIVHEGK	-136_41535	P12710	1	Mouse_09-2020	null	[MS,MS:1001208,SEQUEST,]	1.6e-4	null	ms_run[1]:scan=8850	2687.2	5	2773.54597	555.51499	K	I	21	47
PSM	AIGLPEDLIQKGKDIKGVSEIVHEGK	-136_41542	P12710	1	Mouse_09-2020	null	[MS,MS:1001208,SEQUEST,]	7.7e-3	null	ms_run[1]:scan=8851	2687.5	4	2773.54629	694.14191	K	I	21	47
PSM	RFLEEATRVSQEHPVVLTK	-136_26303	Q8C196	1	Mouse_09-2020	null	[MS,MS:1001208,SEQUEST,]	5.0e-3	null	ms_run[1]:scan=6117	1924.9	4	2239.21914	560.56029	K	V	1150	1169
PSM	RLKVPPAINQFTQALDR	-136_41844	P12970	1	Mouse_09-2020	null	[MS,MS:1001208,SEQUEST,]	1.6e-4	null	ms_run[1]:scan=8906	2702.8	4	1967.11818	492.53508	K	T	73	90
PSM	ALSFYQPR	-136_26072	Q61838	1	Mouse_09-2020	null	[MS,MS:1001208,SEQUEST,]	2.2e-3	null	ms_run[1]:scan=6079	1914.3	2	981.51476	491.26126	K	P	1206	1214
PSM	GIHPTIISESFQK	-136_26090	P80315	1	Mouse_09-2020	null	[MS,MS:1001208,SEQUEST,]	1.6e-4	null	ms_run[1]:scan=6081	1914.8	3	1456.77811	486.26467	K	L	127	140
PSM	LYDIDVAK	-136_26180	P62751	1	Mouse_09-2020	null	[MS,MS:1001208,SEQUEST,]	1.6e-4	null	ms_run[1]:scan=6096	1919.0	2	936.50377	468.75548	K	N	116	124
PSM	ALQYAFFAEK	-136_41764	Q9DBM2	1	Mouse_09-2020	null	[MS,MS:1001208,SEQUEST,]	1.6e-4	null	ms_run[1]:scan=8892	2699.0	2	1187.61064	594.30841	R	A	265	275
PSM	LDLLGNPK	-136_26198	Q8VCT4	1	Mouse_09-2020	null	[MS,MS:1001208,SEQUEST,]	3.1e-4	null	ms_run[1]:scan=6098	1919.6	2	869.50914	435.25819	K	S	305	313
PSM	QATKDAGQISGLNVLR	-136_26207	P38647	1	Mouse_09-2020	null	[MS,MS:1001208,SEQUEST,]	1.6e-4	null	ms_run[1]:scan=6099	1919.9	3	1670.91812	557.64432	R	I	203	219
PSM	AIGLPEDLIQKGKDIKGVSEIVHEGK	-136_41752	P12710	1	Mouse_09-2020	null	[MS,MS:1001208,SEQUEST,]	1.6e-4	null	ms_run[1]:scan=8890	2698.4	6	2773.54736	463.09703	K	I	21	47
PSM	FFGNNWAETYR	-136_41720	Q8CG76	1	Mouse_09-2020	null	[MS,MS:1001208,SEQUEST,]	1.6e-4	null	ms_run[1]:scan=8884	2696.7	2	1404.63408	702.82020	R	R	259	270
PSM	RWLLDFASK	-136_41687	D3Z041	1	Mouse_09-2020	null	[MS,MS:1001208,SEQUEST,]	2.2e-3	null	ms_run[1]:scan=8879	2695.3	2	1135.62602	568.31657	K	K	388	397
PSM	GEPGGQTALYDFYSR	-136_41680	Q9CXN7	1	Mouse_09-2020	null	[MS,MS:1001208,SEQUEST,]	1.6e-4	null	ms_run[1]:scan=8877	2694.7	2	1660.75994	830.88373	K	F	202	217
PSM	ESYSVYVYK	-136_26244	Q64475	1	Mouse_09-2020	null	[MS,MS:1001208,SEQUEST,]	1.6e-4	null	ms_run[1]:scan=6106	1921.8	2	1137.54631	569.27677	K	L	36	45
PSM	GWYQYDKPLGR	-136_26261	Q9DBM2	1	Mouse_09-2020	null	[MS,MS:1001208,SEQUEST,]	1.6e-4	null	ms_run[1]:scan=6109	1922.7	3	1382.68549	461.56657	K	H	573	584
PSM	NTGTEAPDYLATVDVDPK	-136_41659	A0A0R4J135	0	Mouse_09-2020	null	[MS,MS:1001208,SEQUEST,]	1.6e-4	null	ms_run[1]:scan=8873	2693.6	2	1905.90898	953.45745	R	P	35	53
PSM	NTGTEAPDYLATVDVDPK	-136_41659	P17563	0	Mouse_09-2020	null	[MS,MS:1001208,SEQUEST,]	1.6e-4	null	ms_run[1]:scan=8873	2693.6	2	1905.90898	953.45745	R	P	35	53
PSM	DAQLFIQK	-136_26271	P24270	1	Mouse_09-2020	null	[MS,MS:1001208,SEQUEST,]	1.6e-4	null	ms_run[1]:scan=6111	1923.2	2	962.53093	481.76892	K	A	469	477
PSM	FYTLFGR	-136_41653	Q8CGC7	1	Mouse_09-2020	null	[MS,MS:1001208,SEQUEST,]	4.6e-4	null	ms_run[1]:scan=8872	2693.4	2	903.47289	452.23980	K	Y	1504	1511
PSM	TYAEILEPFHPVR	-136_41609	Q9CQ54	1	Mouse_09-2020	null	[MS,MS:1001208,SEQUEST,]	1.6e-4	null	ms_run[1]:scan=8864	2691.1	3	1571.82199	524.61207	K	0	108	121
PSM	LISEVIGER	-136_26288	E0CXN5	1	Mouse_09-2020	null	[MS,MS:1001208,SEQUEST,]	1.6e-4	null	ms_run[1]:scan=6114	1924.0	2	1015.57787	508.29276	K	G	108	117
PSM	GNDISSGTVLSDYVGSGPPSGTGLHR	-136_41596	P70296	1	Mouse_09-2020	null	[MS,MS:1001208,SEQUEST,]	1.6e-4	null	ms_run[1]:scan=8860	2690.0	3	2530.21982	844.07713	K	V	94	120
PSM	KHLEINPDHSIIETLR	-136_26040	P07901	1	Mouse_09-2020	null	[MS,MS:1001208,SEQUEST,]	1.6e-4	null	ms_run[1]:scan=6072	1912.3	4	1915.04055	479.51535	K	K	633	649
PSM	LYNLFLK	-136_42255	Q9Z2I9	1	Mouse_09-2020	null	[MS,MS:1001208,SEQUEST,]	1.6e-4	null	ms_run[1]:scan=8989	2726.5	2	910.54021	455.77347	K	D	243	250
PSM	ATDFVVPGPGK	-136_25527	O88844	1	Mouse_09-2020	null	[MS,MS:1001208,SEQUEST,]	1.6e-4	null	ms_run[1]:scan=5975	1885.3	2	1087.57939	544.29276	R	E	141	152
PSM	AVFPSIVGRPR	-136_25520	P60710	0	Mouse_09-2020	null	[MS,MS:1001208,SEQUEST,]	1.3e-2	null	ms_run[1]:scan=5973	1884.8	2	1198.70659	599.85639	R	Q	29	40
PSM	AVFPSIVGRPR	-136_25520	P68134	0	Mouse_09-2020	null	[MS,MS:1001208,SEQUEST,]	1.3e-2	null	ms_run[1]:scan=5973	1884.8	2	1198.70659	599.85639	R	Q	31	42
PSM	TLFGRDLVDDLK	-136_42925	P48036	1	Mouse_09-2020	null	[MS,MS:1001208,SEQUEST,]	1.5e-2	null	ms_run[1]:scan=9105	2758.8	3	1391.75260	464.58915	K	E	57	69
PSM	AGGLATTGDKDILDIVPTEIHQK	-136_42899	Q9QXD6	1	Mouse_09-2020	null	[MS,MS:1001208,SEQUEST,]	1.6e-4	null	ms_run[1]:scan=9101	2757.7	3	2392.27567	798.09546	K	P	292	315
PSM	QYYIGDVHPSDLKPK	-136_24923	Q9CQX2	1	Mouse_09-2020	null	[MS,MS:1001208,SEQUEST,]	1.6e-4	null	ms_run[1]:scan=5866	1854.9	4	1759.90236	440.73080	K	D	89	104
PSM	FSLSILR	-136_42885	Q05421	1	Mouse_09-2020	null	[MS,MS:1001208,SEQUEST,]	5.8e-3	null	ms_run[1]:scan=9099	2757.2	2	835.50395	418.25545	R	W	128	135
PSM	NFLDSYIK	-136_42875	O88451	1	Mouse_09-2020	null	[MS,MS:1001208,SEQUEST,]	1.2e-2	null	ms_run[1]:scan=9097	2756.6	2	999.51494	500.26092	K	I	240	248
PSM	VFEGNRPTNSIVFTK	-136_24942	P06745	1	Mouse_09-2020	null	[MS,MS:1001208,SEQUEST,]	1.6e-4	null	ms_run[1]:scan=5869	1855.8	3	1708.90262	570.30542	K	T	467	482
PSM	GAGAFGYFEVTHDITR	-136_42857	P24270	1	Mouse_09-2020	null	[MS,MS:1001208,SEQUEST,]	1.6e-4	null	ms_run[1]:scan=9093	2755.5	2	1740.83586	870.92064	K	S	78	94
PSM	GAGAFGYFEVTHDITR	-136_42813	P24270	1	Mouse_09-2020	null	[MS,MS:1001208,SEQUEST,]	1.6e-4	null	ms_run[1]:scan=9087	2753.8	3	1740.83475	580.94952	K	S	78	94
PSM	FTQAGSEVSALLGR	-136_42932	P56480	1	Mouse_09-2020	null	[MS,MS:1001208,SEQUEST,]	1.6e-4	null	ms_run[1]:scan=9107	2759.4	2	1435.75542	718.38062	R	P	311	325
PSM	TITLEVEPSDTIENVK	-136_42798	P62983	1	Mouse_09-2020	null	[MS,MS:1001208,SEQUEST,]	1.6e-4	null	ms_run[1]:scan=9084	2752.9	2	1787.93047	894.46729	K	K	12	28
PSM	AIGLPEDLIQK	-136_42708	P12710	1	Mouse_09-2020	null	[MS,MS:1001208,SEQUEST,]	1.6e-4	null	ms_run[1]:scan=9068	2748.5	2	1196.68901	598.84790	K	K	21	32
PSM	VGLQVVAVK	-136_24971	P63038	1	Mouse_09-2020	null	[MS,MS:1001208,SEQUEST,]	1.6e-4	null	ms_run[1]:scan=5876	1857.7	2	912.58788	456.79748	K	P	293	302
PSM	VITAFNDGLNHLDSLK	-136_42665	A8DUK4	1	Mouse_09-2020	null	[MS,MS:1001208,SEQUEST,]	1.6e-4	null	ms_run[1]:scan=9058	2745.7	3	1756.92350	586.31246	K	T	68	84
PSM	GLLFSASK	-136_25015	Q99J08	1	Mouse_09-2020	null	[MS,MS:1001208,SEQUEST,]	1.2e-3	null	ms_run[1]:scan=5886	1860.5	2	822.47234	411.73963	K	D	110	118
PSM	KGERADLIAYLK	-136_25017	P62897	1	Mouse_09-2020	null	[MS,MS:1001208,SEQUEST,]	1.6e-4	null	ms_run[1]:scan=5887	1860.8	3	1376.78986	459.60139	K	A	89	101
PSM	AVYIFAK	-136_25023	G3UYJ7	1	Mouse_09-2020	null	[MS,MS:1001208,SEQUEST,]	2.1e-3	null	ms_run[1]:scan=5888	1861.1	2	811.47167	406.23926	R	N	15	22
PSM	SSALASKATGYPLAFIAAK	-136_42660	Q8C196	1	Mouse_09-2020	null	[MS,MS:1001208,SEQUEST,]	1.6e-4	null	ms_run[1]:scan=9056	2745.1	3	1867.03214	623.01564	R	A	722	741
PSM	AGLEQGSDAGYLAESQK	-136_25055	Q8BMS1	1	Mouse_09-2020	null	[MS,MS:1001208,SEQUEST,]	1.6e-4	null	ms_run[1]:scan=5893	1862.4	2	1723.81450	862.41031	K	G	310	327
PSM	LVTGWVKPIIIGR	-136_42746	O88844	1	Mouse_09-2020	null	[MS,MS:1001208,SEQUEST,]	2.0e-3	null	ms_run[1]:scan=9075	2750.4	2	1451.91081	726.45848	R	A	120	133
PSM	KEPALLELEGK	-136_24861	P40124	1	Mouse_09-2020	null	[MS,MS:1001208,SEQUEST,]	1.6e-4	null	ms_run[1]:scan=5854	1851.5	3	1226.69995	409.57121	K	W	316	327
PSM	LSFQHDPETSVLILR	-136_42939	Q8BHN3	1	Mouse_09-2020	null	[MS,MS:1001208,SEQUEST,]	1.6e-4	null	ms_run[1]:scan=9108	2759.6	3	1754.94449	585.65270	R	P	915	930
PSM	GLFISIHDK	-136_24850	P06801	1	Mouse_09-2020	null	[MS,MS:1001208,SEQUEST,]	1.6e-4	null	ms_run[1]:scan=5852	1851.0	2	1029.57280	515.29002	R	H	122	131
PSM	WATQVFK	-136_24592	P97872	1	Mouse_09-2020	null	[MS,MS:1001208,SEQUEST,]	2.7e-3	null	ms_run[1]:scan=5809	1839.0	2	879.47319	440.23980	R	L	388	395
PSM	TLKGLNSDSVTEETLR	-136_24609	Q8C196	1	Mouse_09-2020	null	[MS,MS:1001208,SEQUEST,]	1.6e-4	null	ms_run[1]:scan=5812	1839.9	3	1762.91800	588.31090	K	A	890	906
PSM	IILDELVQR	-136_43269	Q8K169	0	Mouse_09-2020	null	[MS,MS:1001208,SEQUEST,]	1.6e-4	null	ms_run[1]:scan=9166	2775.8	2	1098.65288	549.82951	K	H	41	50
PSM	IILDELVQR	-136_43269	Q8R084	0	Mouse_09-2020	null	[MS,MS:1001208,SEQUEST,]	1.6e-4	null	ms_run[1]:scan=9166	2775.8	2	1098.65288	549.82951	K	H	41	50
PSM	EYTAGREADDIVNWLKK	-136_43248	P09103	1	Mouse_09-2020	null	[MS,MS:1001208,SEQUEST,]	1.6e-4	null	ms_run[1]:scan=9162	2774.7	3	2008.01603	670.00933	K	T	117	134
PSM	YHVPVVVVPEGSTSDTQEQAILR	-136_43244	Q9DBG6	1	Mouse_09-2020	null	[MS,MS:1001208,SEQUEST,]	1.6e-4	null	ms_run[1]:scan=9161	2774.4	3	2524.30826	842.10625	R	Q	267	290
PSM	NYSHALDGLYR	-136_24656	Q9QZD8	1	Mouse_09-2020	null	[MS,MS:1001208,SEQUEST,]	1.6e-4	null	ms_run[1]:scan=5820	1842.1	3	1308.63306	436.88256	R	A	139	150
PSM	IASGRPYNPSMSRPDAWGVTK	-136_24668	O35490	1	Mouse_09-2020	null	[MS,MS:1001208,SEQUEST,]	2.2e-3	null	ms_run[1]:scan=5822	1842.6	4	2290.13955	573.29038	R	A	357	378
PSM	ITGLGVKGIAPYSYAG	-136_43203	Q64374	1	Mouse_09-2020	null	[MS,MS:1001208,SEQUEST,]	1.6e-4	null	ms_run[1]:scan=9154	2772.5	2	1566.85454	783.92995	K	0	284	300
PSM	ALNEGGLQSIPK	-136_24718	Q921G7	1	Mouse_09-2020	null	[MS,MS:1001208,SEQUEST,]	1.6e-4	null	ms_run[1]:scan=5831	1845.1	2	1226.67461	613.84060	R	T	364	376
PSM	SSFINTLR	-136_24744	Q9QZ85	1	Mouse_09-2020	null	[MS,MS:1001208,SEQUEST,]	1.6e-4	null	ms_run[1]:scan=5835	1846.2	2	937.51079	469.25872	K	I	83	91
PSM	LYYFNGR	-136_24775	P24472	1	Mouse_09-2020	null	[MS,MS:1001208,SEQUEST,]	1.4e-3	null	ms_run[1]:scan=5841	1847.9	2	932.46330	466.73488	K	R	7	14
PSM	DIVYIGLR	-136_43146	Q61176	1	Mouse_09-2020	null	[MS,MS:1001208,SEQUEST,]	1.6e-4	null	ms_run[1]:scan=9144	2769.7	2	948.55181	474.77928	K	V	173	181
PSM	ILVTLLHTLER	-136_43140	Q80X81	1	Mouse_09-2020	null	[MS,MS:1001208,SEQUEST,]	1.6e-4	null	ms_run[1]:scan=9142	2769.1	3	1307.80542	436.60637	R	G	362	373
PSM	ANTIGISLIKGVDEGPNGLK	-136_43078	E0CXN5	1	Mouse_09-2020	null	[MS,MS:1001208,SEQUEST,]	1.6e-4	null	ms_run[1]:scan=9133	2766.6	3	1996.10813	666.04063	K	I	88	108
PSM	RAPFDLFENKK	-136_24797	P11499	1	Mouse_09-2020	null	[MS,MS:1001208,SEQUEST,]	1.6e-4	null	ms_run[1]:scan=5844	1848.8	3	1364.73355	455.58222	R	K	338	349
PSM	ILTFDQLALESPKGR	-136_43068	A0A1B0GSS8	1	Mouse_09-2020	null	[MS,MS:1001208,SEQUEST,]	1.6e-4	null	ms_run[1]:scan=9132	2766.3	3	1687.93723	563.31743	K	T	87	102
PSM	SIYGEKFEDENFILK	-136_43057	P17742	1	Mouse_09-2020	null	[MS,MS:1001208,SEQUEST,]	1.6e-4	null	ms_run[1]:scan=9130	2765.8	3	1831.91013	611.30860	R	T	77	92
PSM	YSLADEAAMDSGARWQRGR	-136_42944	D6RCY9	1	Mouse_09-2020	null	[MS,MS:1001208,SEQUEST,]	1.7e-2	null	ms_run[1]:scan=9109	2759.9	4	2140.00673	535.75517	R	V	177	196
PSM	IYVVDVGSEPRAPK	-136_24843	A0A0R4J135	0	Mouse_09-2020	null	[MS,MS:1001208,SEQUEST,]	1.6e-4	null	ms_run[1]:scan=5851	1850.7	2	1529.83476	765.41975	R	H	104	118
PSM	IYVVDVGSEPRAPK	-136_24843	P17563	0	Mouse_09-2020	null	[MS,MS:1001208,SEQUEST,]	1.6e-4	null	ms_run[1]:scan=5851	1850.7	2	1529.83476	765.41975	R	H	104	118
PSM	LGTAAIQGAIEK	-136_25062	Q8QZT1	1	Mouse_09-2020	null	[MS,MS:1001208,SEQUEST,]	1.6e-4	null	ms_run[1]:scan=5895	1863.0	2	1171.66863	586.33770	K	G	64	76
PSM	VITAFNDGLNHLDSLK	-136_42652	A8DUK4	1	Mouse_09-2020	null	[MS,MS:1001208,SEQUEST,]	1.6e-4	null	ms_run[1]:scan=9055	2744.9	2	1756.92583	878.96505	K	T	68	84
PSM	AIQGWLK	-136_25073	Q8VC30	1	Mouse_09-2020	null	[MS,MS:1001208,SEQUEST,]	6.0e-4	null	ms_run[1]:scan=5897	1863.6	2	815.47771	408.24234	K	G	414	421
PSM	YYRQNPDIPQLEPSDYLR	-136_42630	Q9DBM2	1	Mouse_09-2020	null	[MS,MS:1001208,SEQUEST,]	1.6e-4	null	ms_run[1]:scan=9052	2744.0	3	2267.10898	756.37456	K	L	677	695
PSM	EGSFYTLR	-136_25330	Q63886	1	Mouse_09-2020	null	[MS,MS:1001208,SEQUEST,]	1.2e-3	null	ms_run[1]:scan=5941	1875.8	2	972.47905	486.74290	K	F	72	80
PSM	TALLGLTK	-136_25336	Q99LB2	1	Mouse_09-2020	null	[MS,MS:1001208,SEQUEST,]	1.4e-3	null	ms_run[1]:scan=5942	1876.1	2	816.51940	408.76310	K	F	188	196
PSM	AVAQAGTVGTLLIVK	-136_42350	Q8VC30	1	Mouse_09-2020	null	[MS,MS:1001208,SEQUEST,]	1.6e-4	null	ms_run[1]:scan=9005	2730.9	2	1440.88164	720.94286	R	Y	95	110
PSM	FNVSATPEQYVPYSTTR	-136_42344	Q7TMF3	1	Mouse_09-2020	null	[MS,MS:1001208,SEQUEST,]	1.6e-4	null	ms_run[1]:scan=9004	2730.7	2	1959.95061	980.47598	K	K	115	132
PSM	ELGEYGLQAYTEVK	-136_42338	P47738	1	Mouse_09-2020	null	[MS,MS:1001208,SEQUEST,]	1.6e-4	null	ms_run[1]:scan=9002	2730.1	2	1599.79192	800.39868	R	V	495	509
PSM	DLDRIAGQVAAANK	-136_25362	Q9CZX8	1	Mouse_09-2020	null	[MS,MS:1001208,SEQUEST,]	1.6e-4	null	ms_run[1]:scan=5946	1877.2	3	1441.77655	481.26344	R	H	130	144
PSM	TANSLLWK	-136_25390	Q8VCT4	1	Mouse_09-2020	null	[MS,MS:1001208,SEQUEST,]	1.6e-4	null	ms_run[1]:scan=5951	1878.6	2	932.51988	466.76363	K	Y	375	383
PSM	INLIYSR	-136_25396	O35459	1	Mouse_09-2020	null	[MS,MS:1001208,SEQUEST,]	3.9e-3	null	ms_run[1]:scan=5952	1878.9	2	878.50969	439.75835	K	H	276	283
PSM	ANVVASALAQIPQK	-136_42325	Q8R084	1	Mouse_09-2020	null	[MS,MS:1001208,SEQUEST,]	1.6e-4	null	ms_run[1]:scan=9000	2729.6	2	1409.81218	705.40918	K	L	322	336
PSM	VQVSVFKGQVYILGR	-136_42317	P16460	1	Mouse_09-2020	null	[MS,MS:1001208,SEQUEST,]	1.6e-4	null	ms_run[1]:scan=8999	2729.3	3	1692.98014	564.99803	K	S	349	364
PSM	WLAESIR	-136_25445	P52196	1	Mouse_09-2020	null	[MS,MS:1001208,SEQUEST,]	7.4e-4	null	ms_run[1]:scan=5961	1881.4	2	874.47893	437.74270	K	G	15	22
PSM	YFPTQALNFAFKDKYK	-136_42309	P51881	1	Mouse_09-2020	null	[MS,MS:1001208,SEQUEST,]	1.6e-4	null	ms_run[1]:scan=8998	2729.0	4	1981.02309	496.01091	R	I	81	97
PSM	KVNLAELFKGK	-136_25459	P99029	1	Mouse_09-2020	null	[MS,MS:1001208,SEQUEST,]	1.6e-4	null	ms_run[1]:scan=5963	1882.0	3	1246.75284	416.25545	K	G	71	82
PSM	NVIIWGNHSSTQYPDVNHAK	-136_25469	P14152	1	Mouse_09-2020	null	[MS,MS:1001208,SEQUEST,]	1.6e-4	null	ms_run[1]:scan=5964	1882.2	3	2280.11844	760.71005	K	K	180	200
PSM	GIIDPTKVVR	-136_25478	P63038	1	Mouse_09-2020	null	[MS,MS:1001208,SEQUEST,]	4.7e-3	null	ms_run[1]:scan=5965	1882.5	2	1097.66826	549.33750	K	A	517	527
PSM	YFPTQALNFAFKDKYK	-136_42296	P51881	1	Mouse_09-2020	null	[MS,MS:1001208,SEQUEST,]	3.9e-3	null	ms_run[1]:scan=8995	2728.1	3	1981.02646	661.01212	R	I	81	97
PSM	ALGVNTVGAQTLK	-136_25493	Q8VBT2	1	Mouse_09-2020	null	[MS,MS:1001208,SEQUEST,]	1.6e-4	null	ms_run[1]:scan=5968	1883.3	2	1271.73235	636.36953	K	F	222	235
PSM	IIDVVYNASNNELVR	-136_42284	P62242	1	Mouse_09-2020	null	[MS,MS:1001208,SEQUEST,]	1.6e-4	null	ms_run[1]:scan=8993	2727.6	3	1718.90934	573.64058	R	K	78	93
PSM	SLDFYTR	-136_25505	Q9CPU0	1	Mouse_09-2020	null	[MS,MS:1001208,SEQUEST,]	8.8e-3	null	ms_run[1]:scan=5971	1884.2	2	901.44200	451.22434	K	L	45	52
PSM	LLIYTEFGK	-136_42360	O09173	1	Mouse_09-2020	null	[MS,MS:1001208,SEQUEST,]	1.6e-4	null	ms_run[1]:scan=9006	2731.2	2	1083.60857	542.30788	K	S	163	172
PSM	TVDNFVALATGEK	-136_43284	P24369	1	Mouse_09-2020	null	[MS,MS:1001208,SEQUEST,]	1.6e-4	null	ms_run[1]:scan=9168	2776.4	2	1364.70635	682.85645	K	F	72	85
PSM	LSVLLLER	-136_42369	Q8VC30	1	Mouse_09-2020	null	[MS,MS:1001208,SEQUEST,]	1.6e-4	null	ms_run[1]:scan=9008	2731.8	2	942.59886	471.80276	R	G	435	443
PSM	HVLQQFADNDVSRFK	-136_25297	P51660	1	Mouse_09-2020	null	[MS,MS:1001208,SEQUEST,]	1.6e-4	null	ms_run[1]:scan=5936	1874.4	3	1803.91239	601.97607	R	I	542	557
PSM	TYFQGSLPAR	-136_25108	P52760	1	Mouse_09-2020	null	[MS,MS:1001208,SEQUEST,]	1.6e-4	null	ms_run[1]:scan=5902	1865.0	2	1139.58525	570.29583	K	A	98	108
PSM	IGGIGTVPVGR	-136_25117	P10126	1	Mouse_09-2020	null	[MS,MS:1001208,SEQUEST,]	1.6e-4	null	ms_run[1]:scan=5903	1865.2	2	1025.61089	513.30874	K	E	256	267
PSM	FLFPEGIK	-136_42607	Q8R0Y6	1	Mouse_09-2020	null	[MS,MS:1001208,SEQUEST,]	8.6e-3	null	ms_run[1]:scan=9048	2742.9	2	950.53490	475.77093	R	M	167	175
PSM	SSRYIATPIFSK	-136_25140	P10649	1	Mouse_09-2020	null	[MS,MS:1001208,SEQUEST,]	1.6e-4	null	ms_run[1]:scan=5906	1866.1	3	1369.74863	457.25399	K	A	200	212
PSM	LVTGWVKPIIIGR	-136_42565	O88844	1	Mouse_09-2020	null	[MS,MS:1001208,SEQUEST,]	1.6e-4	null	ms_run[1]:scan=9039	2740.4	3	1451.90943	484.64141	R	A	120	133
PSM	AAVSGLWGKVNADEVGGEALGR	-136_42548	A8DUK4	1	Mouse_09-2020	null	[MS,MS:1001208,SEQUEST,]	1.6e-4	null	ms_run[1]:scan=9036	2739.6	3	2156.11081	719.37467	K	L	10	32
PSM	LKETEYDVRDHGDLAFVDVPNDSSFQIVKNPR	-136_42515	Q61176	1	Mouse_09-2020	null	[MS,MS:1001208,SEQUEST,]	1.6e-4	null	ms_run[1]:scan=9031	2738.2	5	3703.83802	741.57284	K	V	40	72
PSM	GWPLYLSTK	-136_42493	O88844	1	Mouse_09-2020	null	[MS,MS:1001208,SEQUEST,]	1.0e-3	null	ms_run[1]:scan=9028	2737.4	2	1064.57707	532.79239	K	T	204	213
PSM	KVISTTKAPAAIGPYSQAVQVDR	-136_25163	P52760	1	Mouse_09-2020	null	[MS,MS:1001208,SEQUEST,]	1.6e-4	null	ms_run[1]:scan=5910	1867.2	4	2400.32485	600.83659	R	I	7	30
PSM	TDFAPQLQSLNKK	-136_25177	Q8R164	1	Mouse_09-2020	null	[MS,MS:1001208,SEQUEST,]	3.1e-4	null	ms_run[1]:scan=5913	1868.0	3	1489.80191	497.27182	K	F	75	88
PSM	LTILYTK	-136_25185	Q9CPP6	1	Mouse_09-2020	null	[MS,MS:1001208,SEQUEST,]	3.2e-3	null	ms_run[1]:scan=5914	1868.3	2	851.52422	426.26548	R	L	24	31
PSM	LEDLIVKDGLTDVYNK	-136_42461	Q8QZT1	1	Mouse_09-2020	null	[MS,MS:1001208,SEQUEST,]	1.6e-4	null	ms_run[1]:scan=9021	2735.4	3	1834.98117	612.33141	K	H	172	188
PSM	YTQKAPQVSTPTLVEAAR	-136_25217	P07724	1	Mouse_09-2020	null	[MS,MS:1001208,SEQUEST,]	1.6e-4	null	ms_run[1]:scan=5921	1870.3	3	1960.05100	654.02146	R	L	435	453
PSM	IQGATIPINQARPNRNLTLTK	-136_25225	Q8R0Y6	1	Mouse_09-2020	null	[MS,MS:1001208,SEQUEST,]	1.6e-4	null	ms_run[1]:scan=5922	1870.5	4	2319.32583	580.58684	K	E	540	561
PSM	SEDYAFPTYADRR	-136_25234	P19783	1	Mouse_09-2020	null	[MS,MS:1001208,SEQUEST,]	1.6e-4	null	ms_run[1]:scan=5923	1870.8	3	1590.71921	530.91095	K	Y	30	43
PSM	RGFAFVTFDDHDTVDKIVVQK	-136_42444	Q8BG05	1	Mouse_09-2020	null	[MS,MS:1001208,SEQUEST,]	1.6e-4	null	ms_run[1]:scan=9019	2734.8	4	2437.25307	610.06822	K	H	167	188
PSM	SEFPWEVPK	-136_42399	Q91X83	1	Mouse_09-2020	null	[MS,MS:1001208,SEQUEST,]	1.6e-4	null	ms_run[1]:scan=9012	2732.9	2	1118.55242	559.77948	R	L	384	393
PSM	GAFSRLDPTGRFEK	-136_25278	Q9CQ62	1	Mouse_09-2020	null	[MS,MS:1001208,SEQUEST,]	2.1e-3	null	ms_run[1]:scan=5933	1873.6	3	1580.81852	527.61084	K	M	247	261
PSM	AGNLGGGVVTIER	-136_25286	P67984	1	Mouse_09-2020	null	[MS,MS:1001208,SEQUEST,]	1.6e-4	null	ms_run[1]:scan=5934	1873.9	2	1242.68059	621.84368	K	K	53	66
PSM	FAPPEAPEPWSGVR	-136_42379	Q91WG0	0	Mouse_09-2020	null	[MS,MS:1001208,SEQUEST,]	1.6e-4	null	ms_run[1]:scan=9009	2732.1	2	1539.76042	770.38317	R	G	75	89
PSM	FAPPEAPEPWSGVR	-136_42379	Q8BK48	0	Mouse_09-2020	null	[MS,MS:1001208,SEQUEST,]	1.6e-4	null	ms_run[1]:scan=9009	2732.1	2	1539.76042	770.38317	R	G	73	87
PSM	ITQLTPFIGYAGGK	-136_45638	O35488	1	Mouse_09-2020	null	[MS,MS:1001208,SEQUEST,]	1.6e-4	null	ms_run[1]:scan=9592	2894.7	2	1465.80718	733.40611	K	Q	429	443
PSM	LQLGPETLLQDNPK	-136_45653	O09174	1	Mouse_09-2020	null	[MS,MS:1001208,SEQUEST,]	1.6e-4	null	ms_run[1]:scan=9594	2895.2	2	1565.85515	783.43031	K	I	87	101
PSM	AVGWNEVEGR	-136_22446	P61458	1	Mouse_09-2020	null	[MS,MS:1001208,SEQUEST,]	1.6e-4	null	ms_run[1]:scan=5406	1726.5	2	1116.54350	558.77526	R	A	22	32
PSM	HGSLGFLPR	-136_19713	P27659	1	Mouse_09-2020	null	[MS,MS:1001208,SEQUEST,]	4.6e-4	null	ms_run[1]:scan=4930	1593.9	2	983.54277	492.27470	R	R	11	20
PSM	FEPFSNKGQTLVVQFTVK	-136_48289	P14211	1	Mouse_09-2020	null	[MS,MS:1001208,SEQUEST,]	1.6e-4	null	ms_run[1]:scan=10049	3021.9	3	2069.10697	690.37372	K	E	81	99
PSM	GTAFGGWK	-136_19739	P28474	1	Mouse_09-2020	null	[MS,MS:1001208,SEQUEST,]	4.7e-3	null	ms_run[1]:scan=4935	1595.3	2	823.41020	412.20850	K	V	316	324
PSM	LSNIFVIGKGNKPWISLPR	-136_48281	P62702	1	Mouse_09-2020	null	[MS,MS:1001208,SEQUEST,]	1.6e-4	null	ms_run[1]:scan=10048	3021.6	4	2139.24477	535.56638	R	K	222	241
PSM	FELDTSER	-136_19765	Q9DBG6	1	Mouse_09-2020	null	[MS,MS:1001208,SEQUEST,]	1.1e-3	null	ms_run[1]:scan=4938	1596.1	2	996.46385	498.73527	K	I	461	469
PSM	LTITYGPK	-136_19782	P12710	1	Mouse_09-2020	null	[MS,MS:1001208,SEQUEST,]	4.7e-2	null	ms_run[1]:scan=4941	1597.0	2	892.51305	446.76056	K	V	50	58
PSM	FSPGYQIEK	-136_19799	Q8K169	1	Mouse_09-2020	null	[MS,MS:1001208,SEQUEST,]	1.0e-3	null	ms_run[1]:scan=4943	1597.6	2	1068.53642	534.77166	R	S	175	184
PSM	SLLTYGR	-136_19807	Q9CZ13	1	Mouse_09-2020	null	[MS,MS:1001208,SEQUEST,]	1.2e-3	null	ms_run[1]:scan=4944	1597.8	2	809.45201	405.22943	R	I	416	423
PSM	LSQVAPVLK	-136_19705	Q9DBE0	1	Mouse_09-2020	null	[MS,MS:1001208,SEQUEST,]	1.2e-3	null	ms_run[1]:scan=4929	1593.6	2	954.59831	477.80276	R	R	434	443
PSM	WDLDRFHGTSSR	-136_19817	Q8C196	1	Mouse_09-2020	null	[MS,MS:1001208,SEQUEST,]	1.5e-2	null	ms_run[1]:scan=4945	1598.1	3	1476.69834	492.90413	R	G	776	788
PSM	WDSWNKLK	-136_19822	P31786	1	Mouse_09-2020	null	[MS,MS:1001208,SEQUEST,]	9.7e-3	null	ms_run[1]:scan=4947	1598.7	2	1076.55242	538.77982	K	T	56	64
PSM	KILESDRKEPLFGISTGNIITGLAAGAK	-136_48257	Q8C196	1	Mouse_09-2020	null	[MS,MS:1001208,SEQUEST,]	1.6e-4	null	ms_run[1]:scan=10045	3020.8	5	2899.62690	580.73085	K	Y	280	308
PSM	ISVNDFIIK	-136_48241	Q8BMF4	1	Mouse_09-2020	null	[MS,MS:1001208,SEQUEST,]	2.1e-3	null	ms_run[1]:scan=10041	3019.7	2	1048.60430	524.80550	K	S	469	478
PSM	VGASFLQR	-136_19844	P05202	1	Mouse_09-2020	null	[MS,MS:1001208,SEQUEST,]	1.6e-4	null	ms_run[1]:scan=4951	1599.8	2	877.48937	439.24815	R	F	140	148
PSM	HLKEGGLLTLAGAK	-136_19850	D3YWR7	1	Mouse_09-2020	null	[MS,MS:1001208,SEQUEST,]	1.6e-4	null	ms_run[1]:scan=4952	1600.0	3	1407.83191	469.94879	K	A	70	84
PSM	GAAVALNIR	-136_19863	Q8K169	1	Mouse_09-2020	null	[MS,MS:1001208,SEQUEST,]	1.6e-4	null	ms_run[1]:scan=4954	1600.6	2	884.53191	442.76925	K	M	411	420
PSM	SITTIIDTFHQYSR	-136_48198	P31725	1	Mouse_09-2020	null	[MS,MS:1001208,SEQUEST,]	1.6e-4	null	ms_run[1]:scan=10033	3017.4	3	1681.85703	561.28965	R	E	12	26
PSM	VALQHNLGLGGAVVVTLYR	-136_48172	P32020	1	Mouse_09-2020	null	[MS,MS:1001208,SEQUEST,]	1.6e-4	null	ms_run[1]:scan=10029	3016.3	3	1980.14133	660.71782	K	G	386	405
PSM	HFWGLR	-136_19821	P62270	1	Mouse_09-2020	null	[MS,MS:1001208,SEQUEST,]	1.2e-3	null	ms_run[1]:scan=4946	1598.4	2	815.43138	408.21920	R	R	125	131
PSM	ITWSNPPAQGAR	-136_19697	P05201	1	Mouse_09-2020	null	[MS,MS:1001208,SEQUEST,]	1.6e-4	null	ms_run[1]:scan=4928	1593.4	2	1297.66545	649.33602	R	V	294	306
PSM	SSFFVNGLTLGGQK	-136_48331	P62962	1	Mouse_09-2020	null	[MS,MS:1001208,SEQUEST,]	1.6e-4	null	ms_run[1]:scan=10056	3023.9	2	1454.76567	727.88554	R	S	57	71
PSM	NVSEIRQYTLGK	-136_19629	Q05421	1	Mouse_09-2020	null	[MS,MS:1001208,SEQUEST,]	1.9e-2	null	ms_run[1]:scan=4916	1590.0	3	1407.75913	469.92454	K	K	238	250
PSM	ELIIGDR	-136_19264	Q03265	1	Mouse_09-2020	null	[MS,MS:1001208,SEQUEST,]	1.0e-3	null	ms_run[1]:scan=4855	1573.0	2	815.46233	408.23471	R	T	208	215
PSM	VTQSNFAVGYK	-136_19300	Q60932	1	Mouse_09-2020	null	[MS,MS:1001208,SEQUEST,]	1.6e-4	null	ms_run[1]:scan=4861	1574.7	2	1213.62053	607.31422	R	D	177	188
PSM	RLQFWTK	-136_19309	Q8BK48	0	Mouse_09-2020	null	[MS,MS:1001208,SEQUEST,]	1.6e-4	null	ms_run[1]:scan=4863	1575.3	2	978.55223	489.77962	R	L	534	541
PSM	RLQFWTK	-136_19309	Q8QZR3	0	Mouse_09-2020	null	[MS,MS:1001208,SEQUEST,]	1.6e-4	null	ms_run[1]:scan=4863	1575.3	2	978.55223	489.77962	R	L	533	540
PSM	NIGLGFKTPK	-136_19334	P62281	1	Mouse_09-2020	null	[MS,MS:1001208,SEQUEST,]	1.6e-4	null	ms_run[1]:scan=4867	1576.4	2	1074.63127	537.81894	K	A	39	49
PSM	HSENILYVSSETIKK	-136_19362	Q91XE0	1	Mouse_09-2020	null	[MS,MS:1001208,SEQUEST,]	1.6e-4	null	ms_run[1]:scan=4873	1578.0	3	1747.92185	583.31235	K	F	128	143
PSM	FAGPYDKGEYSPSVQK	-136_19422	P25688	1	Mouse_09-2020	null	[MS,MS:1001208,SEQUEST,]	1.6e-4	null	ms_run[1]:scan=4884	1581.1	3	1772.84909	591.62118	K	L	221	237
PSM	LVLVGDGGTGK	-136_19431	Q14AA6	1	Mouse_09-2020	null	[MS,MS:1001208,SEQUEST,]	4.6e-4	null	ms_run[1]:scan=4885	1581.4	2	1015.57775	508.29276	K	A	13	24
PSM	LTSDDVKEQIYK	-136_19441	Q921R2	1	Mouse_09-2020	null	[MS,MS:1001208,SEQUEST,]	1.6e-4	null	ms_run[1]:scan=4886	1581.7	3	1438.74286	480.25232	K	A	28	40
PSM	FTVTPSTTQVVGILK	-136_48399	P47754	1	Mouse_09-2020	null	[MS,MS:1001208,SEQUEST,]	1.6e-4	null	ms_run[1]:scan=10068	3027.2	2	1590.91081	795.95871	K	Q	179	194
PSM	LTSIDKWFLYK	-136_48380	Q8C196	1	Mouse_09-2020	null	[MS,MS:1001208,SEQUEST,]	1.6e-4	null	ms_run[1]:scan=10065	3026.4	3	1413.77863	471.93074	R	R	870	881
PSM	IQASVATNPIITPVAQENQ	-136_48373	P08226	1	Mouse_09-2020	null	[MS,MS:1001208,SEQUEST,]	1.6e-4	null	ms_run[1]:scan=10062	3025.5	2	1994.05791	997.53129	K	0	293	312
PSM	GHPALEDKNVPVYKPQTLDTQR	-136_19509	Q8BJ64	1	Mouse_09-2020	null	[MS,MS:1001208,SEQUEST,]	1.6e-4	null	ms_run[1]:scan=4896	1584.4	4	2506.30776	627.33167	K	0	575	597
PSM	FFQTQIK	-136_19537	Q8JZR0	1	Mouse_09-2020	null	[MS,MS:1001208,SEQUEST,]	1.6e-4	null	ms_run[1]:scan=4902	1586.1	2	911.49883	456.25290	K	L	669	676
PSM	IGFTGSTEVGK	-136_19542	Q8R0Y6	1	Mouse_09-2020	null	[MS,MS:1001208,SEQUEST,]	1.6e-4	null	ms_run[1]:scan=4903	1586.4	2	1095.56853	548.28767	K	I	646	657
PSM	YREFPQLTR	-136_19564	Q9CPU2	1	Mouse_09-2020	null	[MS,MS:1001208,SEQUEST,]	1.6e-4	null	ms_run[1]:scan=4906	1587.2	3	1209.63791	403.88401	R	Q	44	53
PSM	AVPQLQGYLR	-136_34419	P47911	1	Mouse_09-2020	null	[MS,MS:1001208,SEQUEST,]	1.6e-4	null	ms_run[1]:scan=7570	2330.3	2	1144.64787	572.82730	K	Q	271	281
PSM	LEEEGEQFVK	-136_19588	P32020	1	Mouse_09-2020	null	[MS,MS:1001208,SEQUEST,]	1.6e-4	null	ms_run[1]:scan=4910	1588.3	2	1207.58391	604.29569	K	I	444	454
PSM	YLPNPALK	-136_19603	P00186	1	Mouse_09-2020	null	[MS,MS:1001208,SEQUEST,]	1.9e-2	null	ms_run[1]:scan=4913	1589.2	2	915.52989	458.26855	R	F	243	251
PSM	ISSLLQEAK	-136_19609	Q91XD4	1	Mouse_09-2020	null	[MS,MS:1001208,SEQUEST,]	1.6e-4	null	ms_run[1]:scan=4914	1589.5	2	988.56761	494.78731	R	Q	518	527
PSM	LSDLLDWR	-136_48163	Q8VCB3	1	Mouse_09-2020	null	[MS,MS:1001208,SEQUEST,]	1.6e-4	null	ms_run[1]:scan=10028	3016.1	2	1017.53703	509.27182	R	L	592	600
PSM	VKDGPGGKEATWVVDVK	-136_19257	P32020	1	Mouse_09-2020	null	[MS,MS:1001208,SEQUEST,]	1.6e-4	null	ms_run[1]:scan=4854	1572.7	3	1784.95383	595.65623	K	G	463	480
PSM	AIAEELAPER	-136_19891	O35490	1	Mouse_09-2020	null	[MS,MS:1001208,SEQUEST,]	1.6e-4	null	ms_run[1]:scan=4960	1602.3	2	1098.57915	549.79312	R	F	309	319
PSM	GFGFVDFNSEEDAK	-136_48103	P09405	1	Mouse_09-2020	null	[MS,MS:1001208,SEQUEST,]	1.6e-4	null	ms_run[1]:scan=10017	3013.0	2	1561.68279	781.34390	K	A	608	622
PSM	FYGPEGPYGVFAGR	-136_47857	O55022	1	Mouse_09-2020	null	[MS,MS:1001208,SEQUEST,]	1.6e-4	null	ms_run[1]:scan=9971	3000.1	2	1516.72258	758.86461	K	A	106	120
PSM	HNQLPLVIEFTEQTAPK	-136_47850	P09103	1	Mouse_09-2020	null	[MS,MS:1001208,SEQUEST,]	1.6e-4	null	ms_run[1]:scan=9970	2999.9	3	1965.04447	655.68619	K	F	233	250
PSM	QYKIPDWFLNR	-136_47842	P62270	1	Mouse_09-2020	null	[MS,MS:1001208,SEQUEST,]	1.6e-4	null	ms_run[1]:scan=9969	2999.6	3	1479.77433	493.92962	R	K	76	87
PSM	IIWQFIK	-136_47811	P54071	1	Mouse_09-2020	null	[MS,MS:1001208,SEQUEST,]	2.2e-3	null	ms_run[1]:scan=9962	2997.6	2	947.57189	474.28929	R	K	61	68
PSM	LGEYGFQNAILVR	-136_47806	P07724	1	Mouse_09-2020	null	[MS,MS:1001208,SEQUEST,]	1.6e-4	null	ms_run[1]:scan=9961	2997.4	2	1479.79680	740.40136	K	T	422	435
PSM	TRTFYGLHQDFPSVVVVGLGK	-136_47783	Q9CPY7	1	Mouse_09-2020	null	[MS,MS:1001208,SEQUEST,]	1.0e-3	null	ms_run[1]:scan=9957	2996.2	3	2320.24948	774.08646	K	S	83	104
PSM	FLTGSALR	-136_20261	Q9DBA8	1	Mouse_09-2020	null	[MS,MS:1001208,SEQUEST,]	4.7e-2	null	ms_run[1]:scan=5020	1618.9	2	864.49413	432.75053	R	L	25	33
PSM	LTSIDKWFLYK	-136_47864	Q8C196	1	Mouse_09-2020	null	[MS,MS:1001208,SEQUEST,]	1.6e-4	null	ms_run[1]:scan=9972	3000.4	2	1413.77886	707.39247	R	R	870	881
PSM	DVAPQAPVHFLVIPR	-136_47763	Q9D0S9	1	Mouse_09-2020	null	[MS,MS:1001208,SEQUEST,]	3.8e-2	null	ms_run[1]:scan=9954	2995.4	3	1658.93882	553.65075	R	P	80	95
PSM	GISEETTTGVHNLYK	-136_20308	P50247	1	Mouse_09-2020	null	[MS,MS:1001208,SEQUEST,]	1.6e-4	null	ms_run[1]:scan=5028	1621.2	3	1648.81803	550.27741	R	M	152	167
PSM	IQTTAPPVKESSFVEK	-136_20340	P37040	1	Mouse_09-2020	null	[MS,MS:1001208,SEQUEST,]	1.6e-4	null	ms_run[1]:scan=5033	1622.5	3	1760.94358	587.65248	K	K	57	73
PSM	VVGNTTSGSYSYSIQK	-136_20348	Q9DBT9	1	Mouse_09-2020	null	[MS,MS:1001208,SEQUEST,]	1.6e-4	null	ms_run[1]:scan=5034	1622.8	2	1690.83049	845.91777	K	L	789	805
PSM	RGPSPAFWWVNGQGDEIK	-136_47678	D3Z106	1	Mouse_09-2020	null	[MS,MS:1001208,SEQUEST,]	4.2e-3	null	ms_run[1]:scan=9940	2991.5	3	2044.00852	682.00603	K	S	64	82
PSM	TALDTFGR	-136_20375	P51660	1	Mouse_09-2020	null	[MS,MS:1001208,SEQUEST,]	1.6e-4	null	ms_run[1]:scan=5040	1624.5	2	880.45256	440.72979	K	D	85	93
PSM	HFGYTSYSVSNSVK	-136_20400	P10605	1	Mouse_09-2020	null	[MS,MS:1001208,SEQUEST,]	1.6e-4	null	ms_run[1]:scan=5043	1625.3	3	1575.74375	525.91945	K	I	224	238
PSM	HANLLVGSPSALADQTTEQQLLEASK	-136_47657	Q9DCQ2	1	Mouse_09-2020	null	[MS,MS:1001208,SEQUEST,]	1.6e-4	null	ms_run[1]:scan=9936	2990.3	3	2721.40647	907.80664	R	W	94	120
PSM	GISEETTTGVHNLYK	-136_20426	P50247	1	Mouse_09-2020	null	[MS,MS:1001208,SEQUEST,]	1.6e-4	null	ms_run[1]:scan=5048	1626.8	2	1648.81938	824.91248	R	M	152	167
PSM	FLPLFDR	-136_47750	Q64433	1	Mouse_09-2020	null	[MS,MS:1001208,SEQUEST,]	1.1e-3	null	ms_run[1]:scan=9952	2994.8	2	907.50432	454.25545	K	L	9	16
PSM	DATNVGDEGGFAPNILENK	-136_47873	P17182	1	Mouse_09-2020	null	[MS,MS:1001208,SEQUEST,]	1.6e-4	null	ms_run[1]:scan=9973	3000.7	2	1960.92754	980.96598	K	A	203	222
PSM	FSLYFLAYEDKNDIPKDK	-136_47890	Q9CPU0	1	Mouse_09-2020	null	[MS,MS:1001208,SEQUEST,]	1.6e-4	null	ms_run[1]:scan=9976	3001.5	4	2206.10732	552.28212	K	E	68	86
PSM	NAAGNFYINDK	-136_20158	Q8CHT0	1	Mouse_09-2020	null	[MS,MS:1001208,SEQUEST,]	1.6e-4	null	ms_run[1]:scan=5003	1614.2	2	1226.57988	613.79365	R	T	498	509
PSM	GGLIYGNYLQLEK	-136_48094	C5NSA7	1	Mouse_09-2020	null	[MS,MS:1001208,SEQUEST,]	1.6e-4	null	ms_run[1]:scan=10016	3012.7	2	1467.78508	734.39574	K	L	19	32
PSM	SVTEQGAELSNEERNLLSVAYK	-136_48072	A0A2I3BQ03	1	Mouse_09-2020	null	[MS,MS:1001208,SEQUEST,]	1.6e-4	null	ms_run[1]:scan=10011	3011.3	3	2437.22458	813.07836	K	V	28	50
PSM	FTASAGIQVVGDDLTVTNPK	-136_48059	P17182	1	Mouse_09-2020	null	[MS,MS:1001208,SEQUEST,]	1.6e-4	null	ms_run[1]:scan=10008	3010.5	2	2033.05876	1017.03112	K	I	307	327
PSM	FSAPLPPQPWEGVR	-136_48035	Q63880	0	Mouse_09-2020	null	[MS,MS:1001208,SEQUEST,]	1.6e-4	null	ms_run[1]:scan=10005	3009.7	2	1580.82427	790.91463	R	A	78	92
PSM	FSAPLPPQPWEGVR	-136_48035	Q8VCU1	0	Mouse_09-2020	null	[MS,MS:1001208,SEQUEST,]	1.6e-4	null	ms_run[1]:scan=10005	3009.7	2	1580.82427	790.91463	R	A	78	92
PSM	GSFPVEAVK	-136_19950	G3X925	1	Mouse_09-2020	null	[MS,MS:1001208,SEQUEST,]	1.0e-3	null	ms_run[1]:scan=4970	1605.1	2	933.50389	467.25564	K	Q	411	420
PSM	VNLAELFK	-136_48029	P99029	1	Mouse_09-2020	null	[MS,MS:1001208,SEQUEST,]	1.6e-4	null	ms_run[1]:scan=10003	3009.1	2	933.54125	467.27384	K	K	72	80
PSM	DAILFPSFIHSQK	-136_48015	P24270	1	Mouse_09-2020	null	[MS,MS:1001208,SEQUEST,]	1.6e-4	null	ms_run[1]:scan=10001	3008.5	2	1502.80254	751.90373	R	N	157	170
PSM	KILESDRKEPLFGISTGNIITGLAAGAK	-136_48008	Q8C196	1	Mouse_09-2020	null	[MS,MS:1001208,SEQUEST,]	1.6e-4	null	ms_run[1]:scan=10000	3008.2	4	2899.62832	725.66174	K	Y	280	308
PSM	GRAIFASGSPFDPVTLPDGR	-136_47982	P06801	1	Mouse_09-2020	null	[MS,MS:1001208,SEQUEST,]	1.6e-4	null	ms_run[1]:scan=9995	3006.8	3	2060.05643	687.35684	K	L	426	446
PSM	TYIIGELHPDDRSK	-136_20072	G5E850	1	Mouse_09-2020	null	[MS,MS:1001208,SEQUEST,]	3.1e-4	null	ms_run[1]:scan=4990	1610.6	3	1643.83884	548.61777	K	A	78	92
PSM	VVAGVAAALAHKYH	-136_20080	A8DUK4	1	Mouse_09-2020	null	[MS,MS:1001208,SEQUEST,]	1.6e-4	null	ms_run[1]:scan=4991	1610.9	3	1406.79004	469.60162	K	0	134	148
PSM	LSDGVAVLK	-136_20082	P63038	1	Mouse_09-2020	null	[MS,MS:1001208,SEQUEST,]	1.6e-4	null	ms_run[1]:scan=4992	1611.1	2	901.53533	451.27129	K	G	397	406
PSM	FVEGLPINDFSR	-136_47974	P14152	1	Mouse_09-2020	null	[MS,MS:1001208,SEQUEST,]	1.6e-4	null	ms_run[1]:scan=9993	3006.3	2	1393.71172	697.35916	K	K	299	311
PSM	YFPTQALNFAFKDK	-136_47966	P51881	1	Mouse_09-2020	null	[MS,MS:1001208,SEQUEST,]	1.6e-4	null	ms_run[1]:scan=9991	3005.7	3	1689.86460	563.95936	R	K	81	95
PSM	DAILFPSFIHSQK	-136_47953	P24270	1	Mouse_09-2020	null	[MS,MS:1001208,SEQUEST,]	1.6e-4	null	ms_run[1]:scan=9989	3005.2	3	1502.80094	501.60491	R	N	157	170
PSM	IHFPLATYAPVISAEK	-136_47911	P05214	1	Mouse_09-2020	null	[MS,MS:1001208,SEQUEST,]	1.6e-4	null	ms_run[1]:scan=9980	3002.7	3	1756.96122	586.32593	R	Y	265	281
PSM	YLAPTILTDVDPNSK	-136_47896	B1AV77	1	Mouse_09-2020	null	[MS,MS:1001208,SEQUEST,]	1.6e-4	null	ms_run[1]:scan=9978	3002.1	2	1646.86553	823.93543	R	M	312	327
PSM	TYIIGELHPDDRSK	-136_20134	G5E850	1	Mouse_09-2020	null	[MS,MS:1001208,SEQUEST,]	1.6e-4	null	ms_run[1]:scan=5000	1613.4	4	1643.83840	411.71515	K	A	78	92
PSM	YLQEIYNSNNQK	-136_20150	Q8VCM7	1	Mouse_09-2020	null	[MS,MS:1001208,SEQUEST,]	1.6e-4	null	ms_run[1]:scan=5002	1613.9	2	1513.72734	757.36771	R	T	134	146
PSM	YAPGYNAEVGDKWIWLK	-136_48157	Q99LC3	1	Mouse_09-2020	null	[MS,MS:1001208,SEQUEST,]	3.1e-2	null	ms_run[1]:scan=10027	3015.8	3	2010.01407	670.67551	K	0	339	356
PSM	DGPGFYTTR	-136_19252	Q8BMS1	1	Mouse_09-2020	null	[MS,MS:1001208,SEQUEST,]	1.6e-4	null	ms_run[1]:scan=4853	1572.5	2	1013.46916	507.23798	K	L	541	550
PSM	DDGSWEVIEGYR	-136_48416	P26443	1	Mouse_09-2020	null	[MS,MS:1001208,SEQUEST,]	1.6e-4	null	ms_run[1]:scan=10071	3028.0	2	1425.62993	713.31769	R	Q	125	137
PSM	FLPFKVVEKK	-136_19226	P20029	1	Mouse_09-2020	null	[MS,MS:1001208,SEQUEST,]	2.7e-3	null	ms_run[1]:scan=4849	1571.3	3	1234.75632	412.25679	K	K	115	125
PSM	YLNFVKGVVDSDDLPLNVSRETLQQHK	-136_48969	P08113	1	Mouse_09-2020	null	[MS,MS:1001208,SEQUEST,]	1.6e-4	null	ms_run[1]:scan=10181	3058.8	4	3114.62465	779.41092	K	L	429	456
PSM	TEQGPQVDETQFKKILGYIK	-136_48950	P47738	1	Mouse_09-2020	null	[MS,MS:1001208,SEQUEST,]	1.6e-4	null	ms_run[1]:scan=10177	3057.7	4	2322.23305	581.31395	R	G	358	378
PSM	GAAQNIIPASTGAAK	-136_18277	A0A1D5RLD8	1	Mouse_09-2020	null	[MS,MS:1001208,SEQUEST,]	1.6e-4	null	ms_run[1]:scan=4686	1525.9	2	1369.74431	685.37534	R	V	199	214
PSM	LFGYQPTIYYPK	-136_48936	Q8K4Z3	1	Mouse_09-2020	null	[MS,MS:1001208,SEQUEST,]	1.6e-4	null	ms_run[1]:scan=10175	3057.1	2	1489.77385	745.38993	K	P	127	139
PSM	IIWELIK	-136_48905	O88844	1	Mouse_09-2020	null	[MS,MS:1001208,SEQUEST,]	4.6e-4	null	ms_run[1]:scan=10170	3055.8	2	914.57091	457.78912	R	K	21	28
PSM	FTPGTFTNQIQAAFREPR	-136_48898	P14206	1	Mouse_09-2020	null	[MS,MS:1001208,SEQUEST,]	1.6e-4	null	ms_run[1]:scan=10169	3055.5	3	2081.05661	694.35695	R	L	103	121
PSM	GLETTATYDPKTQEFILNSPTVTSIK	-136_48893	Q9R0H0	1	Mouse_09-2020	null	[MS,MS:1001208,SEQUEST,]	1.6e-4	null	ms_run[1]:scan=10167	3054.9	3	2854.47544	952.16220	R	W	149	175
PSM	GQLGSSNDWQLDPTELASK	-136_48851	Q8BTY1	1	Mouse_09-2020	null	[MS,MS:1001208,SEQUEST,]	4.6e-4	null	ms_run[1]:scan=10157	3052.1	2	2045.97148	1023.49236	K	T	152	171
PSM	LHVDPENFR	-136_18263	A8DUK4	1	Mouse_09-2020	null	[MS,MS:1001208,SEQUEST,]	1.6e-4	null	ms_run[1]:scan=4683	1525.0	2	1126.56365	563.78563	K	L	97	106
PSM	SGNYYVLNGSK	-136_18395	E9Q5L3	1	Mouse_09-2020	null	[MS,MS:1001208,SEQUEST,]	1.6e-4	null	ms_run[1]:scan=4704	1530.9	2	1201.58501	601.29603	K	W	195	206
PSM	SYTDYRVGTATPGKFK	-136_18413	Q9D6Y9	1	Mouse_09-2020	null	[MS,MS:1001208,SEQUEST,]	1.6e-4	null	ms_run[1]:scan=4707	1531.7	3	1790.90769	597.64058	K	V	632	648
PSM	AANNGALPPDLSYIVR	-136_48807	Q9D0M3	1	Mouse_09-2020	null	[MS,MS:1001208,SEQUEST,]	2.1e-2	null	ms_run[1]:scan=10147	3049.3	2	1670.88616	835.94666	R	R	187	203
PSM	FTRVDNGKELIAVR	-136_18432	P55050	1	Mouse_09-2020	null	[MS,MS:1001208,SEQUEST,]	1.6e-4	null	ms_run[1]:scan=4710	1532.5	4	1617.90798	405.23224	K	V	94	108
PSM	KYVLGNPLTPGINQGPQIDKEQHDKILDLIESGK	-136_48795	P24549	1	Mouse_09-2020	null	[MS,MS:1001208,SEQUEST,]	1.6e-4	null	ms_run[1]:scan=10145	3048.8	6	3758.01537	627.17478	K	E	329	363
PSM	NNREEQIISLFRDNFEK	-136_48791	Q99KR3	1	Mouse_09-2020	null	[MS,MS:1001208,SEQUEST,]	2.1e-3	null	ms_run[1]:scan=10144	3048.5	3	2152.07810	718.03090	R	F	218	235
PSM	LRSLFSSAENEPPVPLVGNWRPPQPVKGR	-136_48785	P16015	1	Mouse_09-2020	null	[MS,MS:1001208,SEQUEST,]	1.6e-4	null	ms_run[1]:scan=10143	3048.2	5	3227.74396	646.35455	K	V	225	254
PSM	KYVLGNPLTPGINQGPQIDKEQHDKILDLIESGK	-136_48775	P24549	1	Mouse_09-2020	null	[MS,MS:1001208,SEQUEST,]	1.6e-4	null	ms_run[1]:scan=10141	3047.7	4	3758.01870	940.25854	K	E	329	363
PSM	DVVVSYYNFYK	-136_48730	P52840	1	Mouse_09-2020	null	[MS,MS:1001208,SEQUEST,]	1.6e-4	null	ms_run[1]:scan=10134	3045.7	2	1396.67888	698.84281	K	A	130	141
PSM	EIIVTDYTPQNLQELQK	-136_48832	P40936	1	Mouse_09-2020	null	[MS,MS:1001208,SEQUEST,]	1.6e-4	null	ms_run[1]:scan=10154	3051.3	2	2032.06255	1016.53349	R	L	81	98
PSM	NAFGAPLTK	-136_18253	Q07417	1	Mouse_09-2020	null	[MS,MS:1001208,SEQUEST,]	3.9e-3	null	ms_run[1]:scan=4682	1524.7	2	918.50475	459.75581	R	Q	298	307
PSM	DNIQGITKPAIR	-136_18244	P62806	1	Mouse_09-2020	null	[MS,MS:1001208,SEQUEST,]	1.6e-4	null	ms_run[1]:scan=4680	1524.2	3	1325.75351	442.58938	R	L	25	37
PSM	SRVVGNPFDSRTEQGPQVDETQFKKILGYIK	-136_49012	P47738	1	Mouse_09-2020	null	[MS,MS:1001208,SEQUEST,]	1.6e-4	null	ms_run[1]:scan=10189	3061.1	5	3536.85163	708.17574	K	G	347	378
PSM	RYYLSNQERPQYEHSVVVGR	-136_17994	Q8R0F9	1	Mouse_09-2020	null	[MS,MS:1001208,SEQUEST,]	1.6e-4	null	ms_run[1]:scan=4638	1512.5	4	2480.24428	620.81619	K	S	267	287
PSM	DRPFKPYNFSAR	-136_18001	E9PWY9	1	Mouse_09-2020	null	[MS,MS:1001208,SEQUEST,]	1.6e-4	null	ms_run[1]:scan=4639	1512.7	3	1497.76004	499.92476	R	V	204	216
PSM	TSWLDGK	-136_18016	P24369	1	Mouse_09-2020	null	[MS,MS:1001208,SEQUEST,]	1.1e-3	null	ms_run[1]:scan=4642	1513.6	2	806.40483	403.70579	K	V	159	166
PSM	LTLSALLDGK	-136_49142	Q60932	1	Mouse_09-2020	null	[MS,MS:1001208,SEQUEST,]	1.6e-4	null	ms_run[1]:scan=10217	3068.9	2	1030.61492	515.81078	K	V	270	280
PSM	LTLSALIDGK	-136_49141	J3QMG3	1	Mouse_09-2020	null	[MS,MS:1001208,SEQUEST,]	1.6e-4	null	ms_run[1]:scan=10217	3068.9	2	1030.61492	515.81078	K	F	258	268
PSM	SVTNEDVTQEQLGGAK	-136_18082	E9Q1J7	1	Mouse_09-2020	null	[MS,MS:1001208,SEQUEST,]	1.6e-4	null	ms_run[1]:scan=4653	1516.6	2	1675.81511	838.41031	K	H	198	214
PSM	GDGPVQGTIHFEQK	-136_18091	P08228	1	Mouse_09-2020	null	[MS,MS:1001208,SEQUEST,]	1.6e-4	null	ms_run[1]:scan=4654	1516.9	2	1512.74565	756.87570	K	S	11	25
PSM	KYVIYIER	-136_18129	P61255	1	Mouse_09-2020	null	[MS,MS:1001208,SEQUEST,]	1.6e-4	null	ms_run[1]:scan=4660	1518.6	2	1083.62041	542.31349	K	Q	77	85
PSM	TAPFDSRFPNQNQTK	-136_18138	P56391	1	Mouse_09-2020	null	[MS,MS:1001208,SEQUEST,]	3.1e-4	null	ms_run[1]:scan=4661	1518.9	3	1750.85172	584.28843	K	C	14	29
PSM	YLNFVKGVVDSDDLPLNVSRETLQQHK	-136_49052	P08113	1	Mouse_09-2020	null	[MS,MS:1001208,SEQUEST,]	1.6e-4	null	ms_run[1]:scan=10197	3063.3	5	3114.62293	623.73019	K	L	429	456
PSM	LQFWTETLPR	-136_49043	Q63880	0	Mouse_09-2020	null	[MS,MS:1001208,SEQUEST,]	1.6e-4	null	ms_run[1]:scan=10196	3063.0	2	1290.68425	645.84569	R	I	544	554
PSM	LQFWTETLPR	-136_49043	Q8VCU1	0	Mouse_09-2020	null	[MS,MS:1001208,SEQUEST,]	1.6e-4	null	ms_run[1]:scan=10196	3063.0	2	1290.68425	645.84569	R	I	544	554
PSM	HVLQQFADNDVSR	-136_18160	P51660	1	Mouse_09-2020	null	[MS,MS:1001208,SEQUEST,]	1.6e-4	null	ms_run[1]:scan=4665	1520.0	3	1528.75074	510.25494	R	K	542	555
PSM	ADPLGLEAEKDGVPVFKFPR	-136_49038	Q8R0Y6	1	Mouse_09-2020	null	[MS,MS:1001208,SEQUEST,]	1.6e-4	null	ms_run[1]:scan=10194	3062.4	3	2185.16672	729.05991	K	R	39	59
PSM	GDGPVQGTIHFEQK	-136_18172	P08228	1	Mouse_09-2020	null	[MS,MS:1001208,SEQUEST,]	1.6e-4	null	ms_run[1]:scan=4668	1520.8	3	1512.74411	504.91956	K	S	11	25
PSM	ALAVSDLNR	-136_18178	G5E8R3	1	Mouse_09-2020	null	[MS,MS:1001208,SEQUEST,]	1.6e-4	null	ms_run[1]:scan=4669	1521.1	2	958.53148	479.76945	K	G	1062	1071
PSM	ADPLGLEAEKDGVPVFKFPR	-136_49027	Q8R0Y6	1	Mouse_09-2020	null	[MS,MS:1001208,SEQUEST,]	1.6e-4	null	ms_run[1]:scan=10192	3061.9	4	2185.16591	547.04675	K	R	39	59
PSM	RVPGGYTVINKFQGK	-136_18212	O09173	1	Mouse_09-2020	null	[MS,MS:1001208,SEQUEST,]	1.6e-4	null	ms_run[1]:scan=4674	1522.5	3	1663.92789	555.31413	R	F	238	253
PSM	QFHLHWGSSDDHGSEHTVDGVK	-136_18221	P16015	1	Mouse_09-2020	null	[MS,MS:1001208,SEQUEST,]	1.6e-4	null	ms_run[1]:scan=4676	1523.1	4	2475.10732	619.53226	R	A	92	114
PSM	TNLPSNTAFR	-136_18224	G3X982	1	Mouse_09-2020	null	[MS,MS:1001208,SEQUEST,]	1.6e-4	null	ms_run[1]:scan=4677	1523.3	2	1120.57451	560.79091	K	F	908	918
PSM	GLFIIDDKGILR	-136_48707	P35700	1	Mouse_09-2020	null	[MS,MS:1001208,SEQUEST,]	1.6e-4	null	ms_run[1]:scan=10131	3044.9	3	1359.80005	453.93801	R	I	129	141
PSM	VHVIFNYK	-136_18515	P14211	1	Mouse_09-2020	null	[MS,MS:1001208,SEQUEST,]	3.1e-2	null	ms_run[1]:scan=4727	1537.3	2	1019.56731	510.28728	K	K	144	152
PSM	VTLELGGK	-136_18525	O35945	0	Mouse_09-2020	null	[MS,MS:1001208,SEQUEST,]	4.9e-3	null	ms_run[1]:scan=4728	1537.6	2	816.48302	408.74491	R	P	266	274
PSM	VTLELGGK	-136_18525	P47738	0	Mouse_09-2020	null	[MS,MS:1001208,SEQUEST,]	4.9e-3	null	ms_run[1]:scan=4728	1537.6	2	816.48302	408.74491	R	P	284	292
PSM	VTLELGGK	-136_18525	P24549	0	Mouse_09-2020	null	[MS,MS:1001208,SEQUEST,]	4.9e-3	null	ms_run[1]:scan=4728	1537.6	2	816.48302	408.74491	R	P	266	274
PSM	VTLELGGK	-136_18525	Q9CZS1	0	Mouse_09-2020	null	[MS,MS:1001208,SEQUEST,]	4.9e-3	null	ms_run[1]:scan=4728	1537.6	2	816.48302	408.74491	R	P	284	292
PSM	GTGIVSAPVPK	-136_18545	D3YVC1	1	Mouse_09-2020	null	[MS,MS:1001208,SEQUEST,]	1.6e-4	null	ms_run[1]:scan=4731	1538.4	2	1025.59941	513.30312	R	L	201	212
PSM	LRQFHLHWGSSDDHGSEHTVDGVK	-136_18927	P16015	1	Mouse_09-2020	null	[MS,MS:1001208,SEQUEST,]	1.6e-4	null	ms_run[1]:scan=4796	1556.5	4	2744.29995	686.82856	R	A	90	114
PSM	VQVSVFK	-136_18932	P16460	1	Mouse_09-2020	null	[MS,MS:1001208,SEQUEST,]	3.9e-3	null	ms_run[1]:scan=4798	1557.1	2	806.47722	403.74217	K	Q	349	356
PSM	GFEEAVAAGAK	-136_18958	P38060	1	Mouse_09-2020	null	[MS,MS:1001208,SEQUEST,]	1.6e-4	null	ms_run[1]:scan=4802	1558.2	2	1049.52629	525.26674	K	V	112	123
PSM	TNFFGTR	-136_18971	P48758	1	Mouse_09-2020	null	[MS,MS:1001208,SEQUEST,]	3.2e-3	null	ms_run[1]:scan=4804	1558.7	2	842.41594	421.71140	K	V	113	120
PSM	ANPIQGFSAK	-136_18990	P19783	1	Mouse_09-2020	null	[MS,MS:1001208,SEQUEST,]	2.1e-3	null	ms_run[1]:scan=4808	1559.9	2	1032.54753	516.77727	K	D	150	160
PSM	KYFDQVDISNGLDWSLDHK	-136_48594	Q64374	1	Mouse_09-2020	null	[MS,MS:1001208,SEQUEST,]	1.6e-4	null	ms_run[1]:scan=10107	3038.1	3	2280.09482	760.70256	K	F	145	164
PSM	FAAATGATPIAGR	-136_19054	P14206	1	Mouse_09-2020	null	[MS,MS:1001208,SEQUEST,]	1.6e-4	null	ms_run[1]:scan=4818	1562.7	2	1203.64849	602.32766	K	T	90	103
PSM	LQNLQLQPGK	-136_19062	P32020	1	Mouse_09-2020	null	[MS,MS:1001208,SEQUEST,]	1.6e-4	null	ms_run[1]:scan=4819	1563.0	2	1138.65837	569.83258	K	K	535	545
PSM	LSNNTKVVKNEYK	-136_19069	Q9CXB8	1	Mouse_09-2020	null	[MS,MS:1001208,SEQUEST,]	3.8e-2	null	ms_run[1]:scan=4820	1563.2	3	1536.83860	512.95086	K	T	1127	1140
PSM	HQTVLDNTEGKNPAEWAK	-136_19076	Q921I1	1	Mouse_09-2020	null	[MS,MS:1001208,SEQUEST,]	1.6e-4	null	ms_run[1]:scan=4821	1563.5	3	2037.99973	680.00447	K	L	555	573
PSM	VVLDDKDYFLFR	-136_48578	Q64433	1	Mouse_09-2020	null	[MS,MS:1001208,SEQUEST,]	1.6e-4	null	ms_run[1]:scan=10103	3037.0	3	1529.79929	510.60480	K	S	81	93
PSM	KYFDQVDISNGLDWSLDHK	-136_48573	Q64374	1	Mouse_09-2020	null	[MS,MS:1001208,SEQUEST,]	1.6e-4	null	ms_run[1]:scan=10102	3036.7	4	2280.09316	570.77874	K	F	145	164
PSM	GYSFSLTTFSPSGK	-136_48489	P49722	1	Mouse_09-2020	null	[MS,MS:1001208,SEQUEST,]	1.6e-4	null	ms_run[1]:scan=10085	3032.0	2	1478.71697	739.86173	R	V	5	19
PSM	SSRAGLQFPVGR	-136_19141	Q64523	1	Mouse_09-2020	null	[MS,MS:1001208,SEQUEST,]	1.6e-4	null	ms_run[1]:scan=4833	1566.8	3	1274.69648	425.57032	R	H	19	31
PSM	YVRPGGGFEPNFTLFEK	-136_48447	P11352	1	Mouse_09-2020	null	[MS,MS:1001208,SEQUEST,]	1.6e-4	null	ms_run[1]:scan=10077	3029.7	3	1957.98062	653.33174	K	E	96	113
PSM	LIAEGTAPRRPQPEEGATYEGIQK	-136_19155	Q8R0Y6	1	Mouse_09-2020	null	[MS,MS:1001208,SEQUEST,]	1.6e-4	null	ms_run[1]:scan=4836	1567.7	4	2611.34975	653.59232	R	E	182	206
PSM	RTIAQDYGVLK	-136_19177	P35700	1	Mouse_09-2020	null	[MS,MS:1001208,SEQUEST,]	1.6e-4	null	ms_run[1]:scan=4840	1568.8	3	1263.70639	421.90670	K	D	110	121
PSM	FLSHWDHITR	-136_19201	Q8BH95	1	Mouse_09-2020	null	[MS,MS:1001208,SEQUEST,]	1.6e-4	null	ms_run[1]:scan=4845	1570.2	3	1311.65998	437.89128	K	K	116	126
PSM	DTTASAVAVGLRQGK	-136_19218	Q8BMS1	1	Mouse_09-2020	null	[MS,MS:1001208,SEQUEST,]	3.1e-4	null	ms_run[1]:scan=4848	1571.1	3	1473.80262	491.93884	K	I	520	535
PSM	QHGIPIPVTPK	-136_18872	P16460	1	Mouse_09-2020	null	[MS,MS:1001208,SEQUEST,]	4.6e-4	null	ms_run[1]:scan=4788	1554.3	2	1186.69499	593.85077	K	P	166	177
PSM	LILPGLISSR	-136_47624	P17563	1	Mouse_09-2020	null	[MS,MS:1001208,SEQUEST,]	1.6e-4	null	ms_run[1]:scan=9931	2989.0	2	1068.67754	534.84242	K	Y	94	104
PSM	WVSSPLK	-136_18865	P19096	1	Mouse_09-2020	null	[MS,MS:1001208,SEQUEST,]	1.2e-3	null	ms_run[1]:scan=4786	1553.7	2	816.46196	408.73435	R	T	1539	1546
PSM	LRQFHLHWGSSDDHGSEHTVDGVK	-136_18841	P16015	1	Mouse_09-2020	null	[MS,MS:1001208,SEQUEST,]	1.6e-4	null	ms_run[1]:scan=4782	1552.6	5	2744.29487	549.66430	R	A	90	114
PSM	WEFVSAFR	-136_48688	G3X982	1	Mouse_09-2020	null	[MS,MS:1001208,SEQUEST,]	1.6e-4	null	ms_run[1]:scan=10125	3043.2	2	1041.51531	521.26126	K	A	422	430
PSM	KYVLGNPLTPGINQGPQIDKEQHDKILDLIESGK	-136_48681	P24549	1	Mouse_09-2020	null	[MS,MS:1001208,SEQUEST,]	1.6e-4	null	ms_run[1]:scan=10124	3042.9	5	3758.00703	752.40828	K	E	329	363
PSM	YSPEGVLYTRGPHQYK	-136_18582	G3X982	1	Mouse_09-2020	null	[MS,MS:1001208,SEQUEST,]	7.7e-3	null	ms_run[1]:scan=4737	1540.1	3	1894.94474	632.31973	K	A	1218	1234
PSM	WLNENAVEK	-136_18598	P50247	1	Mouse_09-2020	null	[MS,MS:1001208,SEQUEST,]	1.6e-4	null	ms_run[1]:scan=4741	1541.2	2	1102.55315	551.78001	K	N	310	319
PSM	KFPPDGSAPYGAR	-136_18621	Q9QXD6	1	Mouse_09-2020	null	[MS,MS:1001208,SEQUEST,]	1.6e-4	null	ms_run[1]:scan=4744	1542.0	3	1362.68039	454.89821	K	V	232	245
PSM	VSLAVLNPYIK	-136_48673	Q9DB20	1	Mouse_09-2020	null	[MS,MS:1001208,SEQUEST,]	1.6e-4	null	ms_run[1]:scan=10123	3042.6	2	1216.73039	608.86863	K	T	74	85
PSM	GLFIIDDKGILR	-136_48654	P35700	1	Mouse_09-2020	null	[MS,MS:1001208,SEQUEST,]	1.6e-4	null	ms_run[1]:scan=10118	3041.2	2	1359.79997	680.40337	R	I	129	141
PSM	FYKNEEGTWSVEK	-136_18657	A0A0R4J135	1	Mouse_09-2020	null	[MS,MS:1001208,SEQUEST,]	1.6e-4	null	ms_run[1]:scan=4750	1543.7	3	1616.75992	539.59122	R	I	277	290
PSM	KVVSFWR	-136_18670	E9PWK1	1	Mouse_09-2020	null	[MS,MS:1001208,SEQUEST,]	1.6e-4	null	ms_run[1]:scan=4752	1544.3	2	921.53075	461.26889	K	E	92	99
PSM	FYGDLEKDKGLQTSQDAR	-136_18709	P14211	1	Mouse_09-2020	null	[MS,MS:1001208,SEQUEST,]	1.6e-4	null	ms_run[1]:scan=4759	1546.2	3	2071.00980	691.00788	K	Y	56	74
PSM	DLAPTGIR	-136_18717	Q99N15	1	Mouse_09-2020	null	[MS,MS:1001208,SEQUEST,]	3.5e-2	null	ms_run[1]:scan=4760	1546.5	2	842.47350	421.74016	R	V	185	193
PSM	LRQFHLHWGSSDDHGSEHTVDGVK	-136_18722	P16015	1	Mouse_09-2020	null	[MS,MS:1001208,SEQUEST,]	1.6e-4	null	ms_run[1]:scan=4761	1546.8	6	2744.29369	458.22146	R	A	90	114
PSM	KAQDFHWLTR	-136_18727	Q9QXE0	1	Mouse_09-2020	null	[MS,MS:1001208,SEQUEST,]	1.6e-4	null	ms_run[1]:scan=4762	1547.1	3	1301.67542	434.56316	R	N	569	579
PSM	EAAENSLVAYK	-136_18745	P62259	1	Mouse_09-2020	null	[MS,MS:1001208,SEQUEST,]	1.6e-4	null	ms_run[1]:scan=4764	1547.6	2	1194.60002	597.80369	K	A	143	154
PSM	GITGIEDKEAWHGKPLPK	-136_18753	P40142	1	Mouse_09-2020	null	[MS,MS:1001208,SEQUEST,]	3.1e-4	null	ms_run[1]:scan=4765	1547.9	4	1976.06008	494.77045	R	M	247	265
PSM	FYGDLEKDKGLQTSQDAR	-136_18764	P14211	1	Mouse_09-2020	null	[MS,MS:1001208,SEQUEST,]	1.6e-4	null	ms_run[1]:scan=4769	1549.0	4	2071.01064	518.50773	K	Y	56	74
PSM	IFSSEHDIFRESVRK	-136_18780	A0A0R4J083	1	Mouse_09-2020	null	[MS,MS:1001208,SEQUEST,]	7.6e-3	null	ms_run[1]:scan=4771	1549.6	4	1849.95705	463.24434	R	F	52	67
PSM	NQVAVVTGGGTGIGK	-136_18786	Q99MZ7	1	Mouse_09-2020	null	[MS,MS:1001208,SEQUEST,]	1.6e-4	null	ms_run[1]:scan=4772	1549.8	2	1357.74455	679.37534	K	V	18	33
PSM	SYELPDGQVITIGNER	-136_48629	P60710	0	Mouse_09-2020	null	[MS,MS:1001208,SEQUEST,]	1.6e-4	null	ms_run[1]:scan=10114	3040.1	2	1790.89299	895.94960	K	R	239	255
PSM	SYELPDGQVITIGNER	-136_48629	P68134	0	Mouse_09-2020	null	[MS,MS:1001208,SEQUEST,]	1.6e-4	null	ms_run[1]:scan=10114	3040.1	2	1790.89299	895.94960	K	R	241	257
PSM	FNPFVTSDRSK	-136_18844	P61255	1	Mouse_09-2020	null	[MS,MS:1001208,SEQUEST,]	1.6e-4	null	ms_run[1]:scan=4783	1552.9	3	1297.65488	433.22269	K	R	3	14
PSM	GLEAFRGLK	-136_20468	P54869	1	Mouse_09-2020	null	[MS,MS:1001208,SEQUEST,]	1.6e-4	null	ms_run[1]:scan=5057	1629.3	2	990.57329	495.79018	K	E	334	343
PSM	FSDIQIR	-136_20474	A0A1W2P733	1	Mouse_09-2020	null	[MS,MS:1001208,SEQUEST,]	3.1e-4	null	ms_run[1]:scan=5059	1629.8	2	878.47307	439.74016	K	L	309	316
PSM	TRTFYGLHQDFPSVVVVGLGK	-136_47616	Q9CPY7	1	Mouse_09-2020	null	[MS,MS:1001208,SEQUEST,]	1.6e-4	null	ms_run[1]:scan=9930	2988.7	4	2320.24502	580.81666	K	S	83	104
PSM	YQIPALAQAGFR	-136_46293	P34914	1	Mouse_09-2020	null	[MS,MS:1001208,SEQUEST,]	1.6e-4	null	ms_run[1]:scan=9706	2926.3	2	1334.72136	667.86441	R	L	274	286
PSM	HIDFSLRSPYGGGRPGR	-136_21768	Q6ZWN5	1	Mouse_09-2020	null	[MS,MS:1001208,SEQUEST,]	2.8e-2	null	ms_run[1]:scan=5279	1691.2	4	1871.96303	468.74604	K	K	156	173
PSM	LTGQIFLGGSIVR	-136_46264	A0A0R4J135	1	Mouse_09-2020	null	[MS,MS:1001208,SEQUEST,]	1.6e-4	null	ms_run[1]:scan=9701	2924.9	2	1360.79570	680.90099	R	G	345	358
PSM	GSFSEQGINEFLR	-136_46251	Q3TML0	1	Mouse_09-2020	null	[MS,MS:1001208,SEQUEST,]	1.6e-4	null	ms_run[1]:scan=9699	2924.3	2	1483.71721	742.36243	K	L	379	392
PSM	ANLVFKEIEK	-136_21789	P32020	1	Mouse_09-2020	null	[MS,MS:1001208,SEQUEST,]	1.6e-4	null	ms_run[1]:scan=5283	1692.3	2	1190.67864	595.84261	K	L	433	443
PSM	YVDQRLEQLGAQR	-136_21803	P37040	1	Mouse_09-2020	null	[MS,MS:1001208,SEQUEST,]	1.6e-4	null	ms_run[1]:scan=5286	1693.1	3	1575.82376	525.94611	K	F	187	200
PSM	IVREPWVEQDKFGK	-136_21808	P49429	1	Mouse_09-2020	null	[MS,MS:1001208,SEQUEST,]	1.6e-4	null	ms_run[1]:scan=5287	1693.4	4	1730.92324	433.48607	K	K	117	131
PSM	LVFGLLNGR	-136_46243	Q543K9	1	Mouse_09-2020	null	[MS,MS:1001208,SEQUEST,]	1.6e-4	null	ms_run[1]:scan=9698	2924.1	2	988.59404	494.80055	R	C	68	77
PSM	QWLQEVK	-136_21738	P05202	1	Mouse_09-2020	null	[MS,MS:1001208,SEQUEST,]	1.6e-4	null	ms_run[1]:scan=5275	1690.0	2	930.50469	465.75581	K	M	339	346
PSM	AYPTFHYYHYGK	-136_21822	Q921X9	1	Mouse_09-2020	null	[MS,MS:1001208,SEQUEST,]	1.6e-4	null	ms_run[1]:scan=5289	1693.9	3	1546.71164	516.24198	K	V	470	482
PSM	LDFLRPFSVPNK	-136_46201	P70195	1	Mouse_09-2020	null	[MS,MS:1001208,SEQUEST,]	1.6e-4	null	ms_run[1]:scan=9691	2922.1	3	1432.79322	478.26975	K	G	226	238
PSM	GTWVQLK	-136_21871	Q9CQM8	1	Mouse_09-2020	null	[MS,MS:1001208,SEQUEST,]	3.0e-2	null	ms_run[1]:scan=5298	1696.4	2	831.47276	416.23980	K	Q	123	130
PSM	LVREIAQDFK	-136_21880	P84244	1	Mouse_09-2020	null	[MS,MS:1001208,SEQUEST,]	1.6e-4	null	ms_run[1]:scan=5299	1696.7	3	1218.68479	406.89955	R	D	71	81
PSM	LVSSVSDLPK	-136_21888	P54869	1	Mouse_09-2020	null	[MS,MS:1001208,SEQUEST,]	1.6e-4	null	ms_run[1]:scan=5301	1697.3	2	1044.59355	522.80041	K	L	438	448
PSM	INKESLLPIAK	-136_21897	Q91ZJ5	1	Mouse_09-2020	null	[MS,MS:1001208,SEQUEST,]	1.6e-4	null	ms_run[1]:scan=5302	1697.6	3	1225.75174	409.25533	R	V	196	207
PSM	YGGTFQNVSVKLPITLNK	-136_46191	P17427	1	Mouse_09-2020	null	[MS,MS:1001208,SEQUEST,]	1.1e-3	null	ms_run[1]:scan=9690	2921.8	3	1979.09598	660.37020	R	F	807	825
PSM	IINEPTAAAIAYGLDK	-136_46182	P20029	0	Mouse_09-2020	null	[MS,MS:1001208,SEQUEST,]	1.6e-4	null	ms_run[1]:scan=9688	2921.3	2	1659.89397	830.45124	R	E	199	215
PSM	IINEPTAAAIAYGLDK	-136_46182	P63017	0	Mouse_09-2020	null	[MS,MS:1001208,SEQUEST,]	1.6e-4	null	ms_run[1]:scan=9688	2921.3	2	1659.89397	830.45124	R	V	172	188
PSM	IVRGDQPGASGDNDDDEPPPLPR	-136_21940	O55022	1	Mouse_09-2020	null	[MS,MS:1001208,SEQUEST,]	1.6e-4	null	ms_run[1]:scan=5309	1699.5	3	2417.13626	806.38244	K	K	45	68
PSM	ILATPPQEDAPSVDIANIR	-136_46208	P40142	1	Mouse_09-2020	null	[MS,MS:1001208,SEQUEST,]	1.6e-4	null	ms_run[1]:scan=9692	2922.4	2	2020.06999	1010.53911	K	P	284	303
PSM	FSLYFLAYEDKNDIPKDK	-136_46299	Q9CPU0	1	Mouse_09-2020	null	[MS,MS:1001208,SEQUEST,]	1.6e-4	null	ms_run[1]:scan=9707	2926.5	4	2206.10561	552.28212	K	E	68	86
PSM	IVVNLTGRLNK	-136_21718	F8WJ41	1	Mouse_09-2020	null	[MS,MS:1001208,SEQUEST,]	1.6e-4	null	ms_run[1]:scan=5271	1688.9	3	1226.75782	409.59083	K	G	61	72
PSM	AQFEGIVTDLIKR	-136_46322	P38647	1	Mouse_09-2020	null	[MS,MS:1001208,SEQUEST,]	1.6e-4	null	ms_run[1]:scan=9711	2927.7	3	1489.83771	497.28395	R	I	349	362
PSM	LNFAVASR	-136_21538	P27773	1	Mouse_09-2020	null	[MS,MS:1001208,SEQUEST,]	1.6e-4	null	ms_run[1]:scan=5240	1680.3	2	877.48955	439.24815	K	T	297	305
PSM	NFNTVPYIVGINK	-136_46529	Q91WU0	1	Mouse_09-2020	null	[MS,MS:1001208,SEQUEST,]	1.6e-4	null	ms_run[1]:scan=9746	2937.4	2	1478.80132	739.90373	K	E	339	352
PSM	LRAPPNATLEHFYQTSGKQPK	-136_21569	Q924Z4	1	Mouse_09-2020	null	[MS,MS:1001208,SEQUEST,]	1.6e-4	null	ms_run[1]:scan=5244	1681.4	4	2383.25039	596.56838	R	V	76	97
PSM	LTSIDKWFLYK	-136_46519	Q8C196	1	Mouse_09-2020	null	[MS,MS:1001208,SEQUEST,]	1.6e-4	null	ms_run[1]:scan=9745	2937.1	2	1413.77764	707.39247	R	R	870	881
PSM	FSPTDFLAK	-136_46496	Q6PB66	1	Mouse_09-2020	null	[MS,MS:1001208,SEQUEST,]	6.8e-3	null	ms_run[1]:scan=9741	2936.0	2	1025.53032	513.26875	K	E	178	187
PSM	LNDGSQITFEK	-136_21595	B1AU25	1	Mouse_09-2020	null	[MS,MS:1001208,SEQUEST,]	1.6e-4	null	ms_run[1]:scan=5249	1682.8	2	1251.62102	626.31442	K	L	240	251
PSM	FYGPEGPYGVFAGR	-136_46482	O55022	1	Mouse_09-2020	null	[MS,MS:1001208,SEQUEST,]	1.6e-4	null	ms_run[1]:scan=9739	2935.4	2	1516.72331	758.86461	K	A	106	120
PSM	LFFLQVK	-136_46475	P26043	1	Mouse_09-2020	null	[MS,MS:1001208,SEQUEST,]	5.9e-3	null	ms_run[1]:scan=9738	2935.2	2	894.54527	447.77601	R	A	101	108
PSM	TGIGSGLSLSGIVHPELSR	-136_46427	P50544	1	Mouse_09-2020	null	[MS,MS:1001208,SEQUEST,]	1.6e-4	null	ms_run[1]:scan=9728	2932.4	3	1880.02311	627.34605	R	G	514	533
PSM	FLPLFDR	-136_46408	Q64433	1	Mouse_09-2020	null	[MS,MS:1001208,SEQUEST,]	2.0e-3	null	ms_run[1]:scan=9726	2931.8	2	907.50340	454.25545	K	L	9	16
PSM	TQVQSVIDKASETLTAQ	-136_46400	Q00623	1	Mouse_09-2020	null	[MS,MS:1001208,SEQUEST,]	1.6e-4	null	ms_run[1]:scan=9723	2931.0	2	1818.94609	909.97581	K	0	248	265
PSM	GQNQPVLNITNR	-136_21636	Q8C196	1	Mouse_09-2020	null	[MS,MS:1001208,SEQUEST,]	1.6e-4	null	ms_run[1]:scan=5257	1685.0	3	1353.72370	451.91263	R	A	317	329
PSM	FSLYFLAYEDKNDIPKDK	-136_46388	Q9CPU0	1	Mouse_09-2020	null	[MS,MS:1001208,SEQUEST,]	1.6e-4	null	ms_run[1]:scan=9721	2930.4	3	2206.10813	736.04041	K	E	68	86
PSM	LQVSNVLSQPLAQAAVK	-136_46372	Q9DBG6	1	Mouse_09-2020	null	[MS,MS:1001208,SEQUEST,]	1.6e-4	null	ms_run[1]:scan=9719	2929.9	2	1766.01787	883.51217	R	E	290	307
PSM	FFTNYESR	-136_21664	Q91XF0	1	Mouse_09-2020	null	[MS,MS:1001208,SEQUEST,]	1.6e-4	null	ms_run[1]:scan=5262	1686.4	2	1063.48467	532.24581	R	G	109	117
PSM	RGFGFVTFDDHDPVDKIVLQK	-136_46364	O88569	1	Mouse_09-2020	null	[MS,MS:1001208,SEQUEST,]	1.6e-4	null	ms_run[1]:scan=9718	2929.6	4	2433.25747	609.06949	K	H	153	174
PSM	GQYIFKEIPLLK	-136_46338	Q9DCM2	1	Mouse_09-2020	null	[MS,MS:1001208,SEQUEST,]	1.6e-4	null	ms_run[1]:scan=9713	2928.2	3	1448.85056	483.62191	K	F	63	75
PSM	GYEPDPNIVK	-136_21692	P11725	1	Mouse_09-2020	null	[MS,MS:1001208,SEQUEST,]	1.6e-4	null	ms_run[1]:scan=5267	1687.8	2	1131.56853	566.28767	K	A	222	232
PSM	KHLEINPDHPIVETLR	-136_21703	P11499	1	Mouse_09-2020	null	[MS,MS:1001208,SEQUEST,]	1.6e-4	null	ms_run[1]:scan=5269	1688.4	4	1911.04531	478.51663	K	K	624	640
PSM	AVLLGPPGAGK	-136_21941	Q9WTP6	1	Mouse_09-2020	null	[MS,MS:1001208,SEQUEST,]	4.2e-2	null	ms_run[1]:scan=5311	1700.1	2	979.59404	490.30038	R	T	18	29
PSM	RELFSQIKDLK	-136_21962	Q9DD20	1	Mouse_09-2020	null	[MS,MS:1001208,SEQUEST,]	1.6e-4	null	ms_run[1]:scan=5315	1701.2	3	1376.79032	459.60139	K	T	56	67
PSM	AINPENGFFGVAPGTSVK	-136_46170	Q9Z2V4	1	Mouse_09-2020	null	[MS,MS:1001208,SEQUEST,]	1.6e-4	null	ms_run[1]:scan=9686	2920.7	2	1804.92095	902.96505	R	N	325	343
PSM	LRSLFSSAENEPPVPLVGNWRPPQPVKGR	-136_46157	P16015	1	Mouse_09-2020	null	[MS,MS:1001208,SEQUEST,]	1.6e-4	null	ms_run[1]:scan=9683	2919.9	4	3227.74087	807.69136	K	V	225	254
PSM	VLNAPPGISLISFNDKAK	-136_45830	O35423	1	Mouse_09-2020	null	[MS,MS:1001208,SEQUEST,]	1.6e-4	null	ms_run[1]:scan=9625	2903.8	3	1884.06131	628.69116	K	K	232	250
PSM	AILNYIASKYNLYGK	-136_45802	P30115	1	Mouse_09-2020	null	[MS,MS:1001208,SEQUEST,]	1.6e-4	null	ms_run[1]:scan=9621	2902.7	3	1730.94760	577.65405	K	M	70	85
PSM	LEETYTNKDVDKALLK	-136_22265	P54869	1	Mouse_09-2020	null	[MS,MS:1001208,SEQUEST,]	1.6e-4	null	ms_run[1]:scan=5372	1717.1	3	1880.00351	627.33856	K	S	343	359
PSM	QNRPIPQWIR	-136_22280	P62892	1	Mouse_09-2020	null	[MS,MS:1001208,SEQUEST,]	1.6e-4	null	ms_run[1]:scan=5375	1717.9	3	1307.73355	436.58256	K	K	19	29
PSM	LKPGYLEATVDWFRR	-136_45771	Q9D819	1	Mouse_09-2020	null	[MS,MS:1001208,SEQUEST,]	1.6e-4	null	ms_run[1]:scan=9615	2901.0	4	1850.99062	463.50325	R	K	178	193
PSM	VANVSLLALYK	-136_45743	P62267	1	Mouse_09-2020	null	[MS,MS:1001208,SEQUEST,]	1.6e-4	null	ms_run[1]:scan=9610	2899.7	2	1190.71465	595.86081	K	K	125	136
PSM	YIANTVELR	-136_22313	Q9DBG6	1	Mouse_09-2020	null	[MS,MS:1001208,SEQUEST,]	1.6e-4	null	ms_run[1]:scan=5381	1719.6	2	1078.58904	539.79821	R	K	358	367
PSM	DGVANVSIEDR	-136_22323	P08228	1	Mouse_09-2020	null	[MS,MS:1001208,SEQUEST,]	1.6e-4	null	ms_run[1]:scan=5382	1719.9	2	1174.57048	587.78857	K	I	93	104
PSM	LEETYTNKDVDKALLK	-136_22345	P54869	1	Mouse_09-2020	null	[MS,MS:1001208,SEQUEST,]	1.6e-4	null	ms_run[1]:scan=5389	1721.8	4	1880.00222	470.75574	K	S	343	359
PSM	VALLSGGGSGHEPAHAGFIGK	-136_22353	Q8VC30	1	Mouse_09-2020	null	[MS,MS:1001208,SEQUEST,]	1.6e-4	null	ms_run[1]:scan=5390	1722.1	4	1962.02089	491.26025	R	M	49	70
PSM	FIEIAAR	-136_22359	Q8VEK3	1	Mouse_09-2020	null	[MS,MS:1001208,SEQUEST,]	2.0e-3	null	ms_run[1]:scan=5391	1722.4	2	819.47295	410.23980	K	K	542	549
PSM	ATGYPLAFIAAK	-136_45729	Q8C196	1	Mouse_09-2020	null	[MS,MS:1001208,SEQUEST,]	1.6e-4	null	ms_run[1]:scan=9608	2899.1	2	1222.68340	611.84516	K	A	729	741
PSM	LSQTFPNADFAEITK	-136_45717	P07724	1	Mouse_09-2020	null	[MS,MS:1001208,SEQUEST,]	1.6e-4	null	ms_run[1]:scan=9605	2898.2	2	1681.84636	841.42523	R	A	243	258
PSM	QQIPILK	-136_22383	A0A338P6G0	1	Mouse_09-2020	null	[MS,MS:1001208,SEQUEST,]	3.1e-4	null	ms_run[1]:scan=5395	1723.5	2	839.53533	420.27110	R	K	176	183
PSM	VWQLYIGDTR	-136_45704	Q9QXF8	1	Mouse_09-2020	null	[MS,MS:1001208,SEQUEST,]	1.6e-4	null	ms_run[1]:scan=9603	2897.7	2	1250.65300	625.83004	R	R	30	40
PSM	AIDSLSIEK	-136_22406	Q99LB7	1	Mouse_09-2020	null	[MS,MS:1001208,SEQUEST,]	1.6e-4	null	ms_run[1]:scan=5400	1724.9	2	975.53624	488.27149	R	Y	768	777
PSM	IVYLYTK	-136_22415	Q9D1R9	1	Mouse_09-2020	null	[MS,MS:1001208,SEQUEST,]	1.2e-3	null	ms_run[1]:scan=5401	1725.2	2	899.52403	450.26548	R	V	30	37
PSM	ISVAGVTSGNVGYLAHAIHQVTK	-136_45666	P05202	1	Mouse_09-2020	null	[MS,MS:1001208,SEQUEST,]	1.6e-4	null	ms_run[1]:scan=9596	2895.7	4	2322.25429	581.31957	R	0	408	431
PSM	VALLSGGGSGHEPAHAGFIGK	-136_22442	Q8VC30	1	Mouse_09-2020	null	[MS,MS:1001208,SEQUEST,]	1.6e-4	null	ms_run[1]:scan=5405	1726.3	3	1962.01920	654.67791	R	M	49	70
PSM	IIDSLFNTVTDK	-136_45842	O70475	1	Mouse_09-2020	null	[MS,MS:1001208,SEQUEST,]	1.6e-4	null	ms_run[1]:scan=9628	2904.6	2	1365.72588	683.36665	R	I	318	330
PSM	ALYGDTLVTGFAR	-136_46566	Q3ULD5	1	Mouse_09-2020	null	[MS,MS:1001208,SEQUEST,]	1.6e-4	null	ms_run[1]:scan=9752	2939.0	2	1383.72759	692.36698	K	F	349	362
PSM	DGPGGKEATWVVDVKNGK	-136_22225	P32020	1	Mouse_09-2020	null	[MS,MS:1001208,SEQUEST,]	1.6e-4	null	ms_run[1]:scan=5362	1714.3	3	1856.95127	619.65488	K	S	465	483
PSM	RLFYSTFATDDRR	-136_22213	Q8BH95	1	Mouse_09-2020	null	[MS,MS:1001208,SEQUEST,]	1.4e-2	null	ms_run[1]:scan=5360	1713.7	3	1647.82486	549.94611	K	G	261	274
PSM	VLEPTWK	-136_21998	Q9DD20	1	Mouse_09-2020	null	[MS,MS:1001208,SEQUEST,]	1.4e-2	null	ms_run[1]:scan=5321	1702.9	2	872.48790	436.74745	R	I	190	197
PSM	FAQTVIGKPIEPR	-136_22008	Q9DBM2	1	Mouse_09-2020	null	[MS,MS:1001208,SEQUEST,]	1.6e-4	null	ms_run[1]:scan=5322	1703.1	3	1455.83219	485.94879	K	I	182	195
PSM	FGDIAPLNLPR	-136_46138	A0A2R8VHY1	1	Mouse_09-2020	null	[MS,MS:1001208,SEQUEST,]	1.6e-4	null	ms_run[1]:scan=9680	2919.0	2	1212.67327	606.84040	R	T	210	221
PSM	LISWYDNEYGYSNR	-136_46128	A0A1D5RLD8	1	Mouse_09-2020	null	[MS,MS:1001208,SEQUEST,]	1.6e-4	null	ms_run[1]:scan=9679	2918.8	2	1779.79851	890.40228	K	V	308	322
PSM	LRSLFSSAENEPPVPLVGNWRPPQPVKGR	-136_46109	P16015	1	Mouse_09-2020	null	[MS,MS:1001208,SEQUEST,]	1.6e-4	null	ms_run[1]:scan=9676	2917.9	5	3227.74458	646.35455	K	V	225	254
PSM	AHGGYSVFAGVGER	-136_22049	P56480	1	Mouse_09-2020	null	[MS,MS:1001208,SEQUEST,]	1.6e-4	null	ms_run[1]:scan=5330	1705.4	3	1406.68119	469.56523	K	R	226	240
PSM	VALIGSPVDLTYRYDHLGDSPK	-136_46041	Q91VD9	1	Mouse_09-2020	null	[MS,MS:1001208,SEQUEST,]	3.1e-4	null	ms_run[1]:scan=9662	2914.1	4	2416.25014	604.81813	K	L	429	451
PSM	QINWTVLYR	-136_46016	Q8BP67	1	Mouse_09-2020	null	[MS,MS:1001208,SEQUEST,]	3.1e-4	null	ms_run[1]:scan=9659	2913.2	2	1192.64665	596.82730	R	K	48	57
PSM	GVPTGFVLPIRDIR	-136_46005	A0A1W2P733	1	Mouse_09-2020	null	[MS,MS:1001208,SEQUEST,]	4.6e-4	null	ms_run[1]:scan=9657	2912.7	3	1539.89957	513.97171	K	S	699	713
PSM	GSRVEIEAIAVQGPFIKA	-136_46001	P52760	1	Mouse_09-2020	null	[MS,MS:1001208,SEQUEST,]	1.6e-4	null	ms_run[1]:scan=9656	2912.4	3	1885.05759	629.02291	R	0	118	136
PSM	GFPTIYFSPANK	-136_45968	P27773	1	Mouse_09-2020	null	[MS,MS:1001208,SEQUEST,]	1.6e-4	null	ms_run[1]:scan=9649	2910.5	2	1341.68486	671.34552	K	L	449	461
PSM	LASLSEKPPAIDWAYYR	-136_45954	Q9DCX2	1	Mouse_09-2020	null	[MS,MS:1001208,SEQUEST,]	1.6e-4	null	ms_run[1]:scan=9645	2909.3	3	1980.02250	660.67903	R	N	42	59
PSM	RPPGREAYPGDVFYLHSR	-136_22129	Q03265	1	Mouse_09-2020	null	[MS,MS:1001208,SEQUEST,]	1.6e-4	null	ms_run[1]:scan=5343	1709.0	4	2117.06606	530.02234	R	L	330	348
PSM	ASHFFTVTDPR	-136_22142	Q99JR1	1	Mouse_09-2020	null	[MS,MS:1001208,SEQUEST,]	1.6e-4	null	ms_run[1]:scan=5346	1709.8	3	1277.62772	426.54729	R	I	25	36
PSM	GFPTIYFSPANK	-136_45947	P27773	1	Mouse_09-2020	null	[MS,MS:1001208,SEQUEST,]	1.6e-4	null	ms_run[1]:scan=9644	2909.1	2	1341.68254	671.34552	K	L	449	461
PSM	FYLLGVDAR	-136_45902	Q99LB7	1	Mouse_09-2020	null	[MS,MS:1001208,SEQUEST,]	1.6e-4	null	ms_run[1]:scan=9638	2907.4	2	1053.57244	527.29002	K	A	580	589
PSM	SNLIRIEGDPQGVQQAK	-136_22181	Q8VDJ3	1	Mouse_09-2020	null	[MS,MS:1001208,SEQUEST,]	1.6e-4	null	ms_run[1]:scan=5354	1712.0	3	1852.98777	618.33403	K	E	478	495
PSM	WTIQYNK	-136_22187	A0A1W2P733	1	Mouse_09-2020	null	[MS,MS:1001208,SEQUEST,]	1.1e-3	null	ms_run[1]:scan=5355	1712.3	2	952.48918	476.74798	K	N	123	130
PSM	LVSLIGSK	-136_22203	A0A1B0GS70	1	Mouse_09-2020	null	[MS,MS:1001208,SEQUEST,]	1.2e-3	null	ms_run[1]:scan=5359	1713.4	2	816.51958	408.76310	R	Q	83	91
PSM	IGDTIEFRGPNGLLVYQGK	-136_45859	Q9DCN2	1	Mouse_09-2020	null	[MS,MS:1001208,SEQUEST,]	1.6e-4	null	ms_run[1]:scan=9631	2905.5	3	2077.10758	693.04074	K	K	136	155
PSM	GPFLLGIK	-136_41102	P28271	1	Mouse_09-2020	null	[MS,MS:1001208,SEQUEST,]	1.6e-4	null	ms_run[1]:scan=8768	2663.8	2	844.52947	422.76819	K	V	786	794
PSM	LLTWDVKDTLIK	-136_46576	Q9CYW4	1	Mouse_09-2020	null	[MS,MS:1001208,SEQUEST,]	1.6e-4	null	ms_run[1]:scan=9753	2939.3	3	1444.84165	482.28518	R	R	9	21
PSM	LTSIDKWFLYK	-136_46586	Q8C196	1	Mouse_09-2020	null	[MS,MS:1001208,SEQUEST,]	1.6e-4	null	ms_run[1]:scan=9755	2939.9	3	1413.77790	471.93074	R	R	870	881
PSM	IIENLHDVAYK	-136_20815	Q9DB77	1	Mouse_09-2020	null	[MS,MS:1001208,SEQUEST,]	1.6e-4	null	ms_run[1]:scan=5116	1645.7	3	1314.70557	438.90659	R	A	173	184
PSM	AVPREELFVTSK	-136_20821	Q9JII6	1	Mouse_09-2020	null	[MS,MS:1001208,SEQUEST,]	6.0e-4	null	ms_run[1]:scan=5117	1646.0	3	1375.75797	459.25751	K	W	69	81
PSM	LYSEFLGKQPWFAGNK	-136_47293	D3YX76	1	Mouse_09-2020	null	[MS,MS:1001208,SEQUEST,]	1.6e-4	null	ms_run[1]:scan=9871	2972.2	3	1884.96659	628.99295	K	T	103	119
PSM	YGAHNYHPLPVALER	-136_20840	P29758	1	Mouse_09-2020	null	[MS,MS:1001208,SEQUEST,]	1.6e-4	null	ms_run[1]:scan=5120	1646.8	4	1736.88784	434.97714	K	K	50	65
PSM	GQNILDGGAPFYTTYK	-136_47285	O09174	1	Mouse_09-2020	null	[MS,MS:1001208,SEQUEST,]	1.6e-4	null	ms_run[1]:scan=9870	2971.9	2	1744.85515	872.93068	R	A	208	224
PSM	LFAEGDTPVPHAR	-136_20866	Q91X91	1	Mouse_09-2020	null	[MS,MS:1001208,SEQUEST,]	1.6e-4	null	ms_run[1]:scan=5126	1648.5	3	1409.71772	470.57725	K	F	285	298
PSM	LLRYESSALPAGQLTSLPDYASR	-136_47254	Q9CQN1	1	Mouse_09-2020	null	[MS,MS:1001208,SEQUEST,]	1.6e-4	null	ms_run[1]:scan=9865	2970.6	3	2508.31015	836.77461	K	Q	469	492
PSM	KFPPDGSAPYGAR	-136_20900	Q9QXD6	1	Mouse_09-2020	null	[MS,MS:1001208,SEQUEST,]	1.6e-4	null	ms_run[1]:scan=5130	1649.6	3	1362.68039	454.89821	K	V	232	245
PSM	STGSVVGQQPFGGAR	-136_20811	Q8CHT0	1	Mouse_09-2020	null	[MS,MS:1001208,SEQUEST,]	1.6e-4	null	ms_run[1]:scan=5115	1645.4	2	1447.72942	724.36805	K	S	509	524
PSM	IWHHTFYNELR	-136_20931	P60710	0	Mouse_09-2020	null	[MS,MS:1001208,SEQUEST,]	1.6e-4	null	ms_run[1]:scan=5135	1651.0	3	1515.74988	505.92124	K	A	85	96
PSM	IWHHTFYNELR	-136_20931	P68134	0	Mouse_09-2020	null	[MS,MS:1001208,SEQUEST,]	1.6e-4	null	ms_run[1]:scan=5135	1651.0	3	1515.74988	505.92124	K	A	87	98
PSM	LFVDKIREYK	-136_20944	P97450	1	Mouse_09-2020	null	[MS,MS:1001208,SEQUEST,]	5.9e-3	null	ms_run[1]:scan=5137	1651.6	3	1310.74692	437.58708	K	K	42	52
PSM	FENAFLSHVISQHQSLLGNIRSDGK	-136_47191	Q03265	1	Mouse_09-2020	null	[MS,MS:1001208,SEQUEST,]	1.6e-4	null	ms_run[1]:scan=9856	2968.1	5	2797.43848	560.29342	K	S	507	532
PSM	QHLLPDLSSQL	-136_47176	Q91X34	1	Mouse_09-2020	null	[MS,MS:1001208,SEQUEST,]	1.6e-4	null	ms_run[1]:scan=9854	2967.5	2	1250.67461	625.84060	K	0	410	421
PSM	GIHVEIPGAQAESLGPLQVAR	-136_47172	Q9DCW4	1	Mouse_09-2020	null	[MS,MS:1001208,SEQUEST,]	1.6e-4	null	ms_run[1]:scan=9853	2967.2	3	2142.16843	714.72704	R	L	86	107
PSM	QYALDRIQFGVPLAR	-136_47143	A0A0A0MQ68	1	Mouse_09-2020	null	[MS,MS:1001208,SEQUEST,]	1.6e-4	null	ms_run[1]:scan=9848	2965.8	3	1746.96494	582.99317	R	Q	323	338
PSM	LRVDPVNFK	-136_20986	Q91VB8	1	Mouse_09-2020	null	[MS,MS:1001208,SEQUEST,]	1.6e-4	null	ms_run[1]:scan=5142	1652.9	2	1087.62578	544.31657	K	L	92	101
PSM	HQGSLYSLFPDHSVKK	-136_20991	Q64374	1	Mouse_09-2020	null	[MS,MS:1001208,SEQUEST,]	1.6e-4	null	ms_run[1]:scan=5143	1653.2	3	1842.95047	614.98809	R	F	130	146
PSM	YGAHNYHPLPVALER	-136_20997	P29758	1	Mouse_09-2020	null	[MS,MS:1001208,SEQUEST,]	1.6e-4	null	ms_run[1]:scan=5145	1653.8	3	1736.88700	579.63376	K	K	50	65
PSM	HQKVVEIAPATHLDPQLR	-136_20938	G5E8R3	1	Mouse_09-2020	null	[MS,MS:1001208,SEQUEST,]	1.6e-4	null	ms_run[1]:scan=5136	1651.3	4	2052.13540	513.78918	R	R	271	289
PSM	IGKFPFAANSR	-136_20802	O08749	1	Mouse_09-2020	null	[MS,MS:1001208,SEQUEST,]	1.6e-4	null	ms_run[1]:scan=5113	1644.8	3	1207.65927	403.22426	K	K	418	429
PSM	AGIPVFAWK	-136_47302	P50247	1	Mouse_09-2020	null	[MS,MS:1001208,SEQUEST,]	1.6e-4	null	ms_run[1]:scan=9873	2972.8	2	988.56206	494.78437	K	E	95	104
PSM	TIQNLASIQSFQIK	-136_47322	Q91XE0	1	Mouse_09-2020	null	[MS,MS:1001208,SEQUEST,]	1.6e-4	null	ms_run[1]:scan=9877	2973.9	3	1590.88529	530.96651	K	S	114	128
PSM	IIAVDINKDKFAK	-136_20514	P00329	1	Mouse_09-2020	null	[MS,MS:1001208,SEQUEST,]	4.6e-4	null	ms_run[1]:scan=5065	1631.5	3	1474.86399	492.29245	R	K	220	233
PSM	QINWTVLYR	-136_47581	Q8BP67	1	Mouse_09-2020	null	[MS,MS:1001208,SEQUEST,]	3.1e-4	null	ms_run[1]:scan=9922	2986.5	2	1192.64763	596.82730	R	K	48	57
PSM	HQGSLYSLFPDHSVKK	-136_20536	Q64374	1	Mouse_09-2020	null	[MS,MS:1001208,SEQUEST,]	1.6e-4	null	ms_run[1]:scan=5068	1632.3	4	1842.95034	461.49288	R	F	130	146
PSM	VLWRFEGKKPETLGSNTR	-136_20556	Q8K154	1	Mouse_09-2020	null	[MS,MS:1001208,SEQUEST,]	1.6e-4	null	ms_run[1]:scan=5071	1633.1	4	2118.14760	530.29182	K	Y	338	356
PSM	VNADEVGGEALGR	-136_20571	A8DUK4	1	Mouse_09-2020	null	[MS,MS:1001208,SEQUEST,]	1.6e-4	null	ms_run[1]:scan=5075	1634.3	2	1286.63420	643.82040	K	L	19	32
PSM	LISWYDNEYGYSNR	-136_47522	A0A1D5RLD8	1	Mouse_09-2020	null	[MS,MS:1001208,SEQUEST,]	1.6e-4	null	ms_run[1]:scan=9913	2984.0	2	1779.79790	890.40228	K	V	308	322
PSM	QAGIAQLYGIAGSTNVTGDQVK	-136_47511	Q9QXD6	1	Mouse_09-2020	null	[MS,MS:1001208,SEQUEST,]	1.6e-4	null	ms_run[1]:scan=9911	2983.4	3	2191.13431	731.04996	R	L	51	73
PSM	FLIDGFPR	-136_47503	Q9DBP5	1	Mouse_09-2020	null	[MS,MS:1001208,SEQUEST,]	2.1e-2	null	ms_run[1]:scan=9910	2983.1	2	964.52532	482.76618	K	Q	89	97
PSM	QAGIAQLYGIAGSTNVTGDQVK	-136_47472	Q9QXD6	1	Mouse_09-2020	null	[MS,MS:1001208,SEQUEST,]	1.6e-4	null	ms_run[1]:scan=9905	2981.7	2	2191.13677	1096.07131	R	L	51	73
PSM	LLLINNAATLGDVSK	-136_47453	Q64105	1	Mouse_09-2020	null	[MS,MS:1001208,SEQUEST,]	1.6e-4	null	ms_run[1]:scan=9902	2980.9	2	1541.89055	771.44851	R	F	96	111
PSM	LNDFASAVR	-136_20683	P12787	1	Mouse_09-2020	null	[MS,MS:1001208,SEQUEST,]	1.6e-4	null	ms_run[1]:scan=5095	1639.9	2	992.51653	496.76162	R	L	95	104
PSM	LRSLFSSAENEPPVPLVGNWRPPQPVKGR	-136_47445	P16015	1	Mouse_09-2020	null	[MS,MS:1001208,SEQUEST,]	1.6e-4	null	ms_run[1]:scan=9901	2980.6	5	3227.74305	646.35455	K	V	225	254
PSM	TIQNLASIQSFQIK	-136_47438	Q91XE0	1	Mouse_09-2020	null	[MS,MS:1001208,SEQUEST,]	1.6e-4	null	ms_run[1]:scan=9900	2980.3	2	1590.88640	795.94613	K	S	114	128
PSM	YDVSFITDEVK	-136_47421	O08601	1	Mouse_09-2020	null	[MS,MS:1001208,SEQUEST,]	1.0e-3	null	ms_run[1]:scan=9896	2979.2	2	1315.64348	658.32445	R	T	511	522
PSM	SFLPLLR	-136_47398	Q80XN0	1	Mouse_09-2020	null	[MS,MS:1001208,SEQUEST,]	1.4e-3	null	ms_run[1]:scan=9892	2978.1	2	845.52489	423.26581	K	A	178	185
PSM	STRFEEFLQRK	-136_20744	Q60597	1	Mouse_09-2020	null	[MS,MS:1001208,SEQUEST,]	3.8e-3	null	ms_run[1]:scan=5103	1642.1	3	1440.76041	480.92465	R	S	261	272
PSM	QLAPIWDKLGETYKDHENIIIAK	-136_47372	P09103	1	Mouse_09-2020	null	[MS,MS:1001208,SEQUEST,]	1.6e-4	null	ms_run[1]:scan=9887	2976.7	5	2695.44752	539.89490	K	D	404	427
PSM	SFLLKDPETSQR	-136_20760	Q9CZN7	1	Mouse_09-2020	null	[MS,MS:1001208,SEQUEST,]	1.6e-4	null	ms_run[1]:scan=5107	1643.2	3	1420.74341	474.25254	K	A	470	482
PSM	GEFITTVQQR	-136_20765	P14152	1	Mouse_09-2020	null	[MS,MS:1001208,SEQUEST,]	1.6e-4	null	ms_run[1]:scan=5108	1643.5	2	1178.61699	589.81184	K	A	221	231
PSM	ATGYPLAFIAAK	-136_47134	Q8C196	1	Mouse_09-2020	null	[MS,MS:1001208,SEQUEST,]	1.6e-4	null	ms_run[1]:scan=9847	2965.5	2	1222.68328	611.84516	K	A	729	741
PSM	AIPIVGQVLER	-136_47128	O08601	1	Mouse_09-2020	null	[MS,MS:1001208,SEQUEST,]	1.6e-4	null	ms_run[1]:scan=9846	2965.3	2	1194.72063	597.86388	K	C	286	297
PSM	YVRPGGGFEPNFTLFEK	-136_47119	P11352	1	Mouse_09-2020	null	[MS,MS:1001208,SEQUEST,]	1.6e-4	null	ms_run[1]:scan=9845	2965.0	3	1957.98117	653.33174	K	E	96	113
PSM	INVYYNEATGGK	-136_21066	P68372	1	Mouse_09-2020	null	[MS,MS:1001208,SEQUEST,]	1.6e-4	null	ms_run[1]:scan=5156	1656.9	2	1328.64897	664.82769	R	V	47	59
PSM	LTLSALLDGK	-136_46769	Q60932	1	Mouse_09-2020	null	[MS,MS:1001208,SEQUEST,]	1.6e-4	null	ms_run[1]:scan=9785	2948.3	2	1030.61455	515.81078	K	V	270	280
PSM	FSVSTLR	-136_21328	A0A0R4IZY2	0	Mouse_09-2020	null	[MS,MS:1001208,SEQUEST,]	1.7e-2	null	ms_run[1]:scan=5202	1669.7	2	809.45177	405.22943	R	F	137	144
PSM	FSVSTLR	-136_21328	A0A2R8VHY1	0	Mouse_09-2020	null	[MS,MS:1001208,SEQUEST,]	1.7e-2	null	ms_run[1]:scan=5202	1669.7	2	809.45177	405.22943	R	F	37	44
PSM	FSVSTLR	-136_21328	P11714	0	Mouse_09-2020	null	[MS,MS:1001208,SEQUEST,]	1.7e-2	null	ms_run[1]:scan=5202	1669.7	2	809.45177	405.22943	R	F	137	144
PSM	NSSVGLIQLNRPK	-136_21337	Q8BH95	1	Mouse_09-2020	null	[MS,MS:1001208,SEQUEST,]	1.6e-4	null	ms_run[1]:scan=5203	1669.9	2	1425.81767	713.41226	K	L	44	57
PSM	LTLSALIDGK	-136_46768	J3QMG3	1	Mouse_09-2020	null	[MS,MS:1001208,SEQUEST,]	1.6e-4	null	ms_run[1]:scan=9785	2948.3	2	1030.61455	515.81078	K	F	258	268
PSM	FGDIVPVNLPR	-136_46714	P11714	1	Mouse_09-2020	null	[MS,MS:1001208,SEQUEST,]	1.6e-4	null	ms_run[1]:scan=9775	2945.5	2	1226.68974	613.84823	R	T	369	380
PSM	QINLSNIR	-136_21374	Q78PY7	1	Mouse_09-2020	null	[MS,MS:1001208,SEQUEST,]	4.6e-4	null	ms_run[1]:scan=5209	1671.6	2	957.54723	479.27744	R	G	48	56
PSM	SANIYPNFRPTPK	-136_21389	Q9CQC7	1	Mouse_09-2020	null	[MS,MS:1001208,SEQUEST,]	1.0e-3	null	ms_run[1]:scan=5212	1672.5	3	1504.79056	502.26841	R	S	73	86
PSM	QATVGDVNTDRPGLLDLKGKAK	-136_21400	P31786	1	Mouse_09-2020	null	[MS,MS:1001208,SEQUEST,]	1.6e-4	null	ms_run[1]:scan=5214	1673.0	5	2296.26249	460.05821	K	D	34	56
PSM	FLAPWIGR	-136_46663	A2A974	1	Mouse_09-2020	null	[MS,MS:1001208,SEQUEST,]	2.8e-3	null	ms_run[1]:scan=9767	2943.2	2	959.54631	480.27671	R	L	120	128
PSM	LVWIETPTNPTLK	-136_46650	Q8VCN5	1	Mouse_09-2020	null	[MS,MS:1001208,SEQUEST,]	1.6e-4	null	ms_run[1]:scan=9765	2942.7	2	1511.84722	756.42704	K	A	152	165
PSM	ITPSYVAFTPEGERLIGDAAK	-136_46616	P20029	1	Mouse_09-2020	null	[MS,MS:1001208,SEQUEST,]	1.6e-4	null	ms_run[1]:scan=9759	2941.0	3	2235.16422	745.72671	R	Q	62	83
PSM	GQNQPVLNITNR	-136_21420	Q8C196	1	Mouse_09-2020	null	[MS,MS:1001208,SEQUEST,]	1.6e-4	null	ms_run[1]:scan=5221	1675.0	2	1353.72429	677.36531	R	A	317	329
PSM	DKPLKDVIIVDSGK	-136_21426	P24369	1	Mouse_09-2020	null	[MS,MS:1001208,SEQUEST,]	1.6e-4	null	ms_run[1]:scan=5222	1675.2	3	1526.87986	509.63113	R	E	191	205
PSM	YAYDSAFHPDTGEK	-136_21432	Q99JR1	1	Mouse_09-2020	null	[MS,MS:1001208,SEQUEST,]	1.6e-4	null	ms_run[1]:scan=5223	1675.5	3	1600.69168	534.23533	K	T	73	87
PSM	WIPQNDLLGHPKTK	-136_21453	Q8R084	1	Mouse_09-2020	null	[MS,MS:1001208,SEQUEST,]	1.6e-4	null	ms_run[1]:scan=5226	1676.3	4	1646.90175	412.48078	K	F	357	371
PSM	WLPQNDLLGHPKTK	-136_21454	Q8K169	0	Mouse_09-2020	null	[MS,MS:1001208,SEQUEST,]	1.6e-4	null	ms_run[1]:scan=5226	1676.3	4	1646.90175	412.48078	K	F	357	371
PSM	WLPQNDLLGHPKTK	-136_21454	Q3UEP4	0	Mouse_09-2020	null	[MS,MS:1001208,SEQUEST,]	1.6e-4	null	ms_run[1]:scan=5226	1676.3	4	1646.90175	412.48078	K	F	357	371
PSM	IHFPLATYAPVISAEK	-136_46594	P05214	1	Mouse_09-2020	null	[MS,MS:1001208,SEQUEST,]	1.6e-4	null	ms_run[1]:scan=9756	2940.2	3	1756.96360	586.32593	R	Y	265	281
PSM	KFSGVYLEKEVVEK	-136_21467	P40936	1	Mouse_09-2020	null	[MS,MS:1001208,SEQUEST,]	1.6e-4	null	ms_run[1]:scan=5229	1677.2	3	1654.90647	552.30653	K	I	211	225
PSM	SLSQNYGVLK	-136_21486	Q61171	1	Mouse_09-2020	null	[MS,MS:1001208,SEQUEST,]	1.6e-4	null	ms_run[1]:scan=5231	1677.8	2	1108.60088	554.80349	K	D	110	120
PSM	QATVGDVNTDRPGLLDLKGKAK	-136_21307	P31786	1	Mouse_09-2020	null	[MS,MS:1001208,SEQUEST,]	1.3e-2	null	ms_run[1]:scan=5197	1668.3	4	2296.26162	574.82094	K	D	34	56
PSM	KYNINPVSLTVGKQEAK	-136_21516	Q99K67	1	Mouse_09-2020	null	[MS,MS:1001208,SEQUEST,]	1.6e-4	null	ms_run[1]:scan=5235	1678.9	3	1889.05112	630.35455	K	Q	523	540
PSM	LADLIER	-136_21285	P47738	1	Mouse_09-2020	null	[MS,MS:1001208,SEQUEST,]	1.2e-3	null	ms_run[1]:scan=5194	1667.4	2	829.47795	415.24254	R	R	110	117
PSM	SVNELIYK	-136_21271	P14148	1	Mouse_09-2020	null	[MS,MS:1001208,SEQUEST,]	6.0e-4	null	ms_run[1]:scan=5192	1666.9	2	965.53050	483.26875	K	G	171	179
PSM	LFGGSFTHQASVAK	-136_21074	O89023	1	Mouse_09-2020	null	[MS,MS:1001208,SEQUEST,]	1.6e-4	null	ms_run[1]:scan=5157	1657.1	3	1449.74887	483.92101	R	V	245	259
PSM	FENAFLSHVISQHQSLLGNIRSDGK	-136_47085	Q03265	1	Mouse_09-2020	null	[MS,MS:1001208,SEQUEST,]	1.6e-4	null	ms_run[1]:scan=9839	2963.3	4	2797.43618	700.11496	K	S	507	532
PSM	FSQFLEK	-136_21117	Q9ET01	1	Mouse_09-2020	null	[MS,MS:1001208,SEQUEST,]	3.1e-4	null	ms_run[1]:scan=5165	1659.3	2	898.46739	449.73709	K	Y	546	553
PSM	QDAFALASQQK	-136_21122	Q8VCH0	1	Mouse_09-2020	null	[MS,MS:1001208,SEQUEST,]	1.6e-4	null	ms_run[1]:scan=5166	1659.6	2	1206.61186	603.80930	K	A	199	210
PSM	GLYPAPLKIIDAVK	-136_47080	Q8BMS1	1	Mouse_09-2020	null	[MS,MS:1001208,SEQUEST,]	1.6e-4	null	ms_run[1]:scan=9838	2963.0	3	1497.90424	499.97283	K	G	296	310
PSM	ANATEFGLASGVFTR	-136_47018	Q8R0Y6	1	Mouse_09-2020	null	[MS,MS:1001208,SEQUEST,]	1.6e-4	null	ms_run[1]:scan=9827	2960.0	2	1540.77703	770.89135	R	I	827	842
PSM	AIVAIENPADVSVISSR	-136_47010	P14206	1	Mouse_09-2020	null	[MS,MS:1001208,SEQUEST,]	1.6e-4	null	ms_run[1]:scan=9826	2959.7	2	1740.95098	870.97816	R	T	64	81
PSM	TLLVADPR	-136_21144	P14131	1	Mouse_09-2020	null	[MS,MS:1001208,SEQUEST,]	1.6e-4	null	ms_run[1]:scan=5169	1660.5	2	884.52049	442.76363	R	C	118	126
PSM	NSSVGLIQLNRPK	-136_21172	Q8BH95	1	Mouse_09-2020	null	[MS,MS:1001208,SEQUEST,]	1.6e-4	null	ms_run[1]:scan=5174	1661.9	3	1425.81818	475.94393	K	L	44	57
PSM	SSGLPITSAVDLEDAAK	-136_46934	Q9Z2I8	1	Mouse_09-2020	null	[MS,MS:1001208,SEQUEST,]	1.6e-4	null	ms_run[1]:scan=9814	2956.4	2	1673.86162	837.43325	K	A	408	425
PSM	ATEIGGILVNTPEDPNLSK	-136_46930	P34914	1	Mouse_09-2020	null	[MS,MS:1001208,SEQUEST,]	1.6e-4	null	ms_run[1]:scan=9812	2955.8	2	1968.03252	984.51784	K	T	421	440
PSM	NVATEALGALEAR	-136_46910	Q9JM62	1	Mouse_09-2020	null	[MS,MS:1001208,SEQUEST,]	1.6e-4	null	ms_run[1]:scan=9809	2954.9	2	1314.70195	657.85424	K	G	16	29
PSM	WDLDRFHGTSSR	-136_21198	Q8C196	1	Mouse_09-2020	null	[MS,MS:1001208,SEQUEST,]	1.7e-2	null	ms_run[1]:scan=5178	1663.0	3	1476.69880	492.90413	R	G	776	788
PSM	WIPFLK	-136_46902	P34914	1	Mouse_09-2020	null	[MS,MS:1001208,SEQUEST,]	1.7e-2	null	ms_run[1]:scan=9808	2954.7	2	803.48204	402.24435	K	G	509	515
PSM	SLSQNYGVLK	-136_21212	Q61171	1	Mouse_09-2020	null	[MS,MS:1001208,SEQUEST,]	1.6e-4	null	ms_run[1]:scan=5181	1663.8	2	1108.60039	554.80349	K	D	110	120
PSM	DYKNPVEFTGK	-136_21221	P97872	1	Mouse_09-2020	null	[MS,MS:1001208,SEQUEST,]	1.6e-4	null	ms_run[1]:scan=5183	1664.4	3	1297.64289	433.21895	R	V	176	187
PSM	SFSTVPYIVGINK	-136_46884	Q8VCT4	1	Mouse_09-2020	null	[MS,MS:1001208,SEQUEST,]	1.6e-4	null	ms_run[1]:scan=9805	2953.8	2	1424.77971	712.89283	K	E	339	352
PSM	KLDQVEKELLR	-136_21238	Q9DB20	1	Mouse_09-2020	null	[MS,MS:1001208,SEQUEST,]	1.6e-4	null	ms_run[1]:scan=5186	1665.2	3	1370.80094	457.60491	K	G	54	65
PSM	NYPEGHQAAAVLPVLDLAQR	-136_46784	Q9D6J6	1	Mouse_09-2020	null	[MS,MS:1001208,SEQUEST,]	1.6e-4	null	ms_run[1]:scan=9787	2948.8	3	2162.13901	721.38328	K	N	68	88
PSM	YDYQRQPDSGISSIR	-136_21277	Q91YQ5	1	Mouse_09-2020	null	[MS,MS:1001208,SEQUEST,]	1.6e-4	null	ms_run[1]:scan=5193	1667.2	3	1784.85678	595.62358	R	F	265	280
PSM	TIRYPDPLIK	-136_26517	P62702	1	Mouse_09-2020	null	[MS,MS:1001208,SEQUEST,]	1.6e-4	null	ms_run[1]:scan=6154	1935.7	3	1215.70969	405.90805	R	N	146	156
PSM	GLPDNISSVLNK	-136_41097	Q91ZJ5	1	Mouse_09-2020	null	[MS,MS:1001208,SEQUEST,]	1.6e-4	null	ms_run[1]:scan=8767	2663.5	2	1256.68498	628.84588	R	V	96	108
PSM	RFLEEATRVSQEHPVVLTK	-136_26535	Q8C196	1	Mouse_09-2020	null	[MS,MS:1001208,SEQUEST,]	1.8e-2	null	ms_run[1]:scan=6157	1936.5	3	2239.22184	747.07796	K	V	1150	1169
PSM	ALPGHLKPFETLLSQNQGGK	-136_36453	P19157	1	Mouse_09-2020	null	[MS,MS:1001208,SEQUEST,]	1.6e-4	null	ms_run[1]:scan=7937	2432.6	3	2135.16117	712.39177	K	F	122	142
PSM	VQPYLDEFQK	-136_32019	Q00623	1	Mouse_09-2020	null	[MS,MS:1001208,SEQUEST,]	7.2e-3	null	ms_run[1]:scan=7148	2212.8	2	1266.63725	633.82188	K	W	120	130
PSM	IVNAAGFWAR	-136_36443	Q9DBT9	1	Mouse_09-2020	null	[MS,MS:1001208,SEQUEST,]	1.6e-4	null	ms_run[1]:scan=7935	2432.0	2	1104.59587	552.80108	R	V	237	247
PSM	KFYGPEGPYGVFAGR	-136_36422	O55022	1	Mouse_09-2020	null	[MS,MS:1001208,SEQUEST,]	1.6e-4	null	ms_run[1]:scan=7932	2431.2	3	1644.81736	548.94382	R	A	105	120
PSM	FDAGELITQR	-136_36398	P67778	1	Mouse_09-2020	null	[MS,MS:1001208,SEQUEST,]	1.6e-4	null	ms_run[1]:scan=7928	2430.1	2	1149.59038	575.29857	R	L	134	144
PSM	ALPGHLKPFETLLSQNQGGK	-136_36391	P19157	1	Mouse_09-2020	null	[MS,MS:1001208,SEQUEST,]	1.6e-4	null	ms_run[1]:scan=7927	2429.8	4	2135.16176	534.54565	K	F	122	142
PSM	ASQQDFENALNQVK	-136_36374	Q9WUR2	1	Mouse_09-2020	null	[MS,MS:1001208,SEQUEST,]	1.6e-4	null	ms_run[1]:scan=7924	2429.0	2	1591.77324	796.38918	R	L	36	50
PSM	VGIPVVAVESDPKQLDTAK	-136_36355	Q9DBM2	1	Mouse_09-2020	null	[MS,MS:1001208,SEQUEST,]	1.6e-4	null	ms_run[1]:scan=7921	2428.2	3	1966.08487	656.03336	R	I	317	336
PSM	VFDKDGNGYISAAELR	-136_32006	A0A3Q4EHJ0	1	Mouse_09-2020	null	[MS,MS:1001208,SEQUEST,]	1.6e-4	null	ms_run[1]:scan=7145	2211.9	3	1754.87070	585.62845	R	V	56	72
PSM	GYGFGLIK	-136_36324	Q60932	1	Mouse_09-2020	null	[MS,MS:1001208,SEQUEST,]	4.6e-4	null	ms_run[1]:scan=7917	2427.1	2	854.47734	427.74217	K	D	34	42
PSM	TVIIEQSWGSPK	-136_32092	P63038	1	Mouse_09-2020	null	[MS,MS:1001208,SEQUEST,]	1.6e-4	null	ms_run[1]:scan=7158	2215.6	2	1344.71599	672.86153	R	T	61	73
PSM	ILGADTSVDLEETGR	-136_36303	Q03265	1	Mouse_09-2020	null	[MS,MS:1001208,SEQUEST,]	1.6e-4	null	ms_run[1]:scan=7911	2425.4	2	1575.78777	788.39667	R	L	59	74
PSM	IHGQTIPSDGDIFTYTR	-136_36298	P24549	1	Mouse_09-2020	null	[MS,MS:1001208,SEQUEST,]	1.6e-4	null	ms_run[1]:scan=7910	2425.1	3	1920.94645	640.98652	K	E	140	157
PSM	YYVTIIDAPGHRDFIK	-136_36292	P10126	1	Mouse_09-2020	null	[MS,MS:1001208,SEQUEST,]	1.6e-4	null	ms_run[1]:scan=7909	2424.8	3	1908.00290	636.67199	K	M	85	101
PSM	TDVAAPFGGFK	-136_36283	Q8R0Y6	1	Mouse_09-2020	null	[MS,MS:1001208,SEQUEST,]	1.6e-4	null	ms_run[1]:scan=7908	2424.5	2	1109.56340	555.28493	K	S	866	877
PSM	SGFTTANQVLGVSSK	-136_32148	O08601	1	Mouse_09-2020	null	[MS,MS:1001208,SEQUEST,]	1.6e-4	null	ms_run[1]:scan=7170	2218.9	2	1495.77593	748.39119	R	T	199	214
PSM	GDVTTQVALQPALK	-136_32164	P09671	1	Mouse_09-2020	null	[MS,MS:1001208,SEQUEST,]	1.6e-4	null	ms_run[1]:scan=7172	2219.4	2	1440.80583	720.90647	K	N	76	90
PSM	GNPTVEVDLYTAK	-136_32171	P17182	1	Mouse_09-2020	null	[MS,MS:1001208,SEQUEST,]	1.6e-4	null	ms_run[1]:scan=7173	2219.7	2	1406.71636	703.86173	R	L	16	29
PSM	TSEGSWEPFASGK	-136_32078	P07309	1	Mouse_09-2020	null	[MS,MS:1001208,SEQUEST,]	1.6e-4	null	ms_run[1]:scan=7155	2214.7	2	1382.62456	691.81478	K	A	56	69
PSM	EGPSLTSPAQVLSR	-136_36475	Q8VC30	1	Mouse_09-2020	null	[MS,MS:1001208,SEQUEST,]	1.6e-4	null	ms_run[1]:scan=7940	2433.5	2	1441.76518	721.38590	K	S	421	435
PSM	AGFAGDDAPRAVFPSIVGRPR	-136_36505	P60710	0	Mouse_09-2020	null	[MS,MS:1001208,SEQUEST,]	1.6e-4	null	ms_run[1]:scan=7947	2435.4	4	2156.13808	539.78944	K	Q	19	40
PSM	AGFAGDDAPRAVFPSIVGRPR	-136_36505	P68134	0	Mouse_09-2020	null	[MS,MS:1001208,SEQUEST,]	1.6e-4	null	ms_run[1]:scan=7947	2435.4	4	2156.13808	539.78944	K	Q	21	42
PSM	RFFFDVGSNK	-136_31973	P42669	1	Mouse_09-2020	null	[MS,MS:1001208,SEQUEST,]	1.6e-4	null	ms_run[1]:scan=7139	2210.2	2	1216.61003	608.80910	K	G	229	239
PSM	ALFNRLVPSVNGIRK	-136_31782	A0A1W2P733	1	Mouse_09-2020	null	[MS,MS:1001208,SEQUEST,]	1.6e-4	null	ms_run[1]:scan=7106	2201.1	4	1684.00234	421.75588	K	S	294	309
PSM	SGYQQAASEHGLVVIAPDTSPR	-136_31787	Q9R0P3	1	Mouse_09-2020	null	[MS,MS:1001208,SEQUEST,]	1.6e-4	null	ms_run[1]:scan=7107	2201.3	3	2283.13749	761.71698	K	C	65	87
PSM	TGQSYLAAGLLK	-136_36633	Q99MZ7	1	Mouse_09-2020	null	[MS,MS:1001208,SEQUEST,]	1.6e-4	null	ms_run[1]:scan=7968	2441.2	2	1221.68486	611.34552	K	Q	6	18
PSM	IFRDGEEAGAYDGPRTADGIVSHLK	-136_31795	P27773	1	Mouse_09-2020	null	[MS,MS:1001208,SEQUEST,]	1.6e-4	null	ms_run[1]:scan=7109	2201.9	4	2674.32461	669.33595	K	Q	105	130
PSM	RTPFGAYGGLLK	-136_31810	Q8BWT1	1	Mouse_09-2020	null	[MS,MS:1001208,SEQUEST,]	1.2e-3	null	ms_run[1]:scan=7112	2202.7	2	1279.71648	640.36150	K	F	14	26
PSM	AHPLFTFLR	-136_36629	P11352	1	Mouse_09-2020	null	[MS,MS:1001208,SEQUEST,]	4.7e-3	null	ms_run[1]:scan=7967	2441.0	2	1101.62078	551.31383	K	A	120	129
PSM	QLELILNKPGLK	-136_31828	Q8VCX1	1	Mouse_09-2020	null	[MS,MS:1001208,SEQUEST,]	1.6e-4	null	ms_run[1]:scan=7115	2203.6	3	1365.84720	455.95366	R	K	174	186
PSM	SGDIGGLWR	-136_31834	P97872	1	Mouse_09-2020	null	[MS,MS:1001208,SEQUEST,]	1.6e-4	null	ms_run[1]:scan=7116	2203.8	2	960.49010	480.74852	R	Q	35	44
PSM	VLYWPR	-136_31841	Q8BJ64	1	Mouse_09-2020	null	[MS,MS:1001208,SEQUEST,]	4.0e-3	null	ms_run[1]:scan=7117	2204.1	2	833.46709	417.23706	R	R	121	127
PSM	LTLSALLDGKNVNAGGHK	-136_31858	Q60932	1	Mouse_09-2020	null	[MS,MS:1001208,SEQUEST,]	1.6e-4	null	ms_run[1]:scan=7120	2204.9	4	1808.00332	452.75608	K	G	270	288
PSM	YDGIILPGK	-136_31873	Q9CXW4	1	Mouse_09-2020	null	[MS,MS:1001208,SEQUEST,]	1.6e-4	null	ms_run[1]:scan=7123	2205.8	2	975.55113	488.27912	K	0	170	179
PSM	ILIRPLYSNPPLNGAR	-136_36605	P05202	1	Mouse_09-2020	null	[MS,MS:1001208,SEQUEST,]	1.6e-4	null	ms_run[1]:scan=7962	2439.6	3	1794.03861	598.68434	K	A	310	326
PSM	YYVTIIDAPGHRDFIK	-136_36590	P10126	1	Mouse_09-2020	null	[MS,MS:1001208,SEQUEST,]	1.6e-4	null	ms_run[1]:scan=7960	2439.0	4	1908.00088	477.75581	K	M	85	101
PSM	TSVPFLGR	-136_31918	Q99LB7	1	Mouse_09-2020	null	[MS,MS:1001208,SEQUEST,]	1.6e-4	null	ms_run[1]:scan=7130	2207.7	2	876.49425	438.75053	K	A	804	812
PSM	FANPFPAAVR	-136_36553	E9Q1J7	1	Mouse_09-2020	null	[MS,MS:1001208,SEQUEST,]	1.6e-4	null	ms_run[1]:scan=7953	2437.1	2	1089.58403	545.29563	K	F	455	465
PSM	EWGYASHNGPDHWHELYPIAKGDNQSPIELHTK	-136_36529	P16015	1	Mouse_09-2020	null	[MS,MS:1001208,SEQUEST,]	1.6e-4	null	ms_run[1]:scan=7950	2436.2	6	3826.80187	638.63935	K	I	4	37
PSM	KLPFWTSYSK	-136_31948	Q8R084	1	Mouse_09-2020	null	[MS,MS:1001208,SEQUEST,]	1.6e-4	null	ms_run[1]:scan=7135	2209.1	2	1256.66765	628.83733	K	Q	103	113
PSM	FLGVAEQLHNEGFK	-136_36522	Q8C196	1	Mouse_09-2020	null	[MS,MS:1001208,SEQUEST,]	3.9e-3	null	ms_run[1]:scan=7949	2436.0	3	1588.80777	530.27546	R	F	1374	1388
PSM	YQLDKDGVVLFK	-136_36512	P09103	1	Mouse_09-2020	null	[MS,MS:1001208,SEQUEST,]	1.6e-4	null	ms_run[1]:scan=7948	2435.7	3	1424.77878	475.59765	K	F	198	210
PSM	ANEELAGVVAEVQK	-136_36277	Q61176	1	Mouse_09-2020	null	[MS,MS:1001208,SEQUEST,]	1.6e-4	null	ms_run[1]:scan=7907	2424.3	2	1456.76592	728.88574	K	G	76	90
PSM	IRPFFPQQ	-136_31773	Q8K0E8	1	Mouse_09-2020	null	[MS,MS:1001208,SEQUEST,]	1.6e-4	null	ms_run[1]:scan=7105	2200.8	2	1032.56279	516.78490	K	0	474	482
PSM	ALTGGIAHLFK	-136_32184	O08749	1	Mouse_09-2020	null	[MS,MS:1001208,SEQUEST,]	1.6e-4	null	ms_run[1]:scan=7176	2220.5	2	1127.65691	564.33222	K	N	133	144
PSM	ILLWSGR	-136_36257	Q9D6U8	1	Mouse_09-2020	null	[MS,MS:1001208,SEQUEST,]	3.0e-3	null	ms_run[1]:scan=7904	2423.4	2	844.50401	422.75561	K	K	71	78
PSM	GLVLGIYAK	-136_36135	Q9CPY7	1	Mouse_09-2020	null	[MS,MS:1001208,SEQUEST,]	3.1e-4	null	ms_run[1]:scan=7884	2417.8	2	933.57726	467.29203	K	K	35	44
PSM	ISSLLEEQFQQGK	-136_36112	P62242	1	Mouse_09-2020	null	[MS,MS:1001208,SEQUEST,]	1.6e-4	null	ms_run[1]:scan=7881	2417.0	2	1506.78044	753.89356	K	L	158	171
PSM	DGNGYISAAELR	-136_32429	A0A3Q4EHJ0	1	Mouse_09-2020	null	[MS,MS:1001208,SEQUEST,]	3.0e-3	null	ms_run[1]:scan=7221	2233.1	2	1265.61211	633.30967	K	V	60	72
PSM	YLGIENLAGK	-136_36102	Q3UEL5	1	Mouse_09-2020	null	[MS,MS:1001208,SEQUEST,]	1.6e-4	null	ms_run[1]:scan=7879	2416.5	2	1077.59392	539.30058	R	F	233	243
PSM	FSGWYDADLSPAGHEEAK	-136_36086	Q9DBJ1	1	Mouse_09-2020	null	[MS,MS:1001208,SEQUEST,]	1.6e-4	null	ms_run[1]:scan=7876	2415.6	3	1979.87638	660.63052	R	G	22	40
PSM	RIQEITEQLDITTSEYEKEKLNER	-136_36074	P63038	1	Mouse_09-2020	null	[MS,MS:1001208,SEQUEST,]	1.6e-4	null	ms_run[1]:scan=7873	2414.8	4	2965.51601	742.13328	K	A	370	394
PSM	LNLKTPVPSDIAISR	-136_36070	A0A1W2P733	1	Mouse_09-2020	null	[MS,MS:1001208,SEQUEST,]	1.6e-4	null	ms_run[1]:scan=7872	2414.5	3	1623.94315	541.98579	K	C	130	145
PSM	SGVLPWLRPDSK	-136_36054	Q91X83	1	Mouse_09-2020	null	[MS,MS:1001208,SEQUEST,]	1.6e-4	null	ms_run[1]:scan=7870	2414.0	3	1354.74762	452.25410	R	Q	171	183
PSM	STFVLDEFKR	-136_32406	Q9D8N0	1	Mouse_09-2020	null	[MS,MS:1001208,SEQUEST,]	1.6e-4	null	ms_run[1]:scan=7218	2232.3	3	1241.65299	414.55567	K	Y	286	296
PSM	YYRQNPDIPQLEPSDYLRR	-136_36044	Q9DBM2	1	Mouse_09-2020	null	[MS,MS:1001208,SEQUEST,]	1.6e-4	null	ms_run[1]:scan=7868	2413.4	4	2423.21084	606.55802	K	V	677	696
PSM	AVVPAKYLDEDTVYHLQPSGR	-136_36035	Q91X83	1	Mouse_09-2020	null	[MS,MS:1001208,SEQUEST,]	5.9e-3	null	ms_run[1]:scan=7865	2412.5	4	2358.20351	590.30767	K	V	230	251
PSM	QFQAERQEVLAELAAK	-136_36028	Q8QZR5	1	Mouse_09-2020	null	[MS,MS:1001208,SEQUEST,]	1.6e-4	null	ms_run[1]:scan=7864	2412.3	3	1830.97080	610.99513	K	K	374	390
PSM	AVDSLVPIGR	-136_32530	Q03265	1	Mouse_09-2020	null	[MS,MS:1001208,SEQUEST,]	1.6e-4	null	ms_run[1]:scan=7238	2237.8	2	1026.59490	513.80075	K	Q	195	205
PSM	HLDRIVALFPK	-136_32534	Q9ET01	1	Mouse_09-2020	null	[MS,MS:1001208,SEQUEST,]	1.6e-4	null	ms_run[1]:scan=7239	2238.1	3	1308.78000	436.93107	K	I	411	422
PSM	VVEIAPATHLDPQLR	-136_32541	G5E8R3	1	Mouse_09-2020	null	[MS,MS:1001208,SEQUEST,]	1.6e-4	null	ms_run[1]:scan=7240	2238.4	3	1658.92417	553.64566	K	R	274	289
PSM	VAGHPDVVINNAAGNFISPSER	-136_36018	Q9CQ62	1	Mouse_09-2020	null	[MS,MS:1001208,SEQUEST,]	1.6e-4	null	ms_run[1]:scan=7862	2411.7	3	2264.14469	755.38546	K	T	134	156
PSM	ELISNASDALDKIR	-136_35994	P11499	0	Mouse_09-2020	null	[MS,MS:1001208,SEQUEST,]	1.6e-4	null	ms_run[1]:scan=7858	2410.6	3	1544.82804	515.61414	R	E	42	56
PSM	ELISNASDALDKIR	-136_35994	P08113	0	Mouse_09-2020	null	[MS,MS:1001208,SEQUEST,]	1.6e-4	null	ms_run[1]:scan=7858	2410.6	3	1544.82804	515.61414	R	I	103	117
PSM	ALLFVPR	-136_35981	P07901	1	Mouse_09-2020	null	[MS,MS:1001208,SEQUEST,]	6.0e-4	null	ms_run[1]:scan=7855	2409.8	2	815.51451	408.26053	R	A	340	347
PSM	SGQSNPTFFLQK	-136_32492	A0A087WSI8	1	Mouse_09-2020	null	[MS,MS:1001208,SEQUEST,]	1.6e-4	null	ms_run[1]:scan=7232	2236.1	2	1353.68096	677.34351	R	S	49	61
PSM	SIYGERFPDENFKLK	-136_32401	P24369	1	Mouse_09-2020	null	[MS,MS:1001208,SEQUEST,]	1.5e-3	null	ms_run[1]:scan=7217	2232.0	3	1842.94040	614.98434	K	Y	117	132
PSM	SIYGERFPDENFKLK	-136_32392	P24369	1	Mouse_09-2020	null	[MS,MS:1001208,SEQUEST,]	1.6e-4	null	ms_run[1]:scan=7216	2231.7	4	1842.93911	461.49008	K	Y	117	132
PSM	QIGNVAALPGIVHR	-136_32385	Q99LF4	1	Mouse_09-2020	null	[MS,MS:1001208,SEQUEST,]	1.6e-4	null	ms_run[1]:scan=7214	2231.1	3	1444.83789	482.28429	K	I	68	82
PSM	LFNLSKEDDVRQYVVR	-136_36249	P62754	1	Mouse_09-2020	null	[MS,MS:1001208,SEQUEST,]	1.6e-4	null	ms_run[1]:scan=7903	2423.1	4	1981.05031	496.01799	K	P	144	160
PSM	LWDLTTGTTTR	-136_36232	P68040	1	Mouse_09-2020	null	[MS,MS:1001208,SEQUEST,]	1.6e-4	null	ms_run[1]:scan=7900	2422.3	2	1264.65373	632.83023	R	F	89	100
PSM	VAVDAPVSSVALR	-136_32238	Q64374	1	Mouse_09-2020	null	[MS,MS:1001208,SEQUEST,]	1.6e-4	null	ms_run[1]:scan=7188	2223.9	2	1283.73247	642.36953	R	L	52	65
PSM	ALDLAAGITR	-136_32242	Q9JM62	1	Mouse_09-2020	null	[MS,MS:1001208,SEQUEST,]	1.6e-4	null	ms_run[1]:scan=7189	2224.2	2	1000.57897	500.79292	R	V	162	172
PSM	NAVTQEFGPVPDTAR	-136_32247	Q99KI0	1	Mouse_09-2020	null	[MS,MS:1001208,SEQUEST,]	1.6e-4	null	ms_run[1]:scan=7190	2224.5	2	1601.79338	801.39954	R	Y	634	649
PSM	VYGTGSLALYEK	-136_32252	Q8C2Q8	1	Mouse_09-2020	null	[MS,MS:1001208,SEQUEST,]	1.6e-4	null	ms_run[1]:scan=7191	2224.7	2	1300.67900	650.84281	R	D	44	56
PSM	VELLLPK	-136_32257	Q9D023	1	Mouse_09-2020	null	[MS,MS:1001208,SEQUEST,]	3.8e-3	null	ms_run[1]:scan=7192	2225.0	2	811.52922	406.26802	K	L	20	27
PSM	LLLPGELAK	-136_36205	Q64475	1	Mouse_09-2020	null	[MS,MS:1001208,SEQUEST,]	2.2e-3	null	ms_run[1]:scan=7897	2421.5	2	953.60320	477.30514	R	A	101	110
PSM	LQASWVTHGVPPGFGK	-136_36189	Q9DBT9	1	Mouse_09-2020	null	[MS,MS:1001208,SEQUEST,]	1.6e-4	null	ms_run[1]:scan=7893	2420.4	3	1680.88639	560.96673	K	L	313	329
PSM	LLYESANIPDFRK	-136_36171	Q8JZZ0	1	Mouse_09-2020	null	[MS,MS:1001208,SEQUEST,]	1.6e-4	null	ms_run[1]:scan=7891	2419.8	3	1565.83243	522.61559	K	K	56	69
PSM	YTINIPEDLKPR	-136_36158	P28271	1	Mouse_09-2020	null	[MS,MS:1001208,SEQUEST,]	1.6e-4	null	ms_run[1]:scan=7889	2419.3	3	1458.79630	486.93655	R	T	835	847
PSM	QITVNDLPVGR	-136_32306	Q61171	1	Mouse_09-2020	null	[MS,MS:1001208,SEQUEST,]	1.6e-4	null	ms_run[1]:scan=7200	2227.3	2	1211.67473	606.34077	R	V	140	151
PSM	GIAPYSYAG	-136_32312	Q64374	1	Mouse_09-2020	null	[MS,MS:1001208,SEQUEST,]	2.2e-2	null	ms_run[1]:scan=7201	2227.5	2	898.43083	449.71889	K	0	291	300
PSM	GNWGHLDQVAALR	-136_32315	Q8VCT4	1	Mouse_09-2020	null	[MS,MS:1001208,SEQUEST,]	1.6e-4	null	ms_run[1]:scan=7202	2227.8	3	1436.73923	479.58462	R	V	187	200
PSM	IYQIYEGTAQIQR	-136_32325	P45952	1	Mouse_09-2020	null	[MS,MS:1001208,SEQUEST,]	1.6e-4	null	ms_run[1]:scan=7204	2228.3	2	1582.82305	791.91483	K	I	396	409
PSM	QINWTVLYRR	-136_36150	Q8BP67	1	Mouse_09-2020	null	[MS,MS:1001208,SEQUEST,]	1.6e-4	null	ms_run[1]:scan=7888	2419.0	3	1348.74863	450.25433	R	H	48	58
PSM	IYLPHSLPQQ	-136_32349	P03930	1	Mouse_09-2020	null	[MS,MS:1001208,SEQUEST,]	1.6e-4	null	ms_run[1]:scan=7208	2229.5	2	1195.64812	598.32713	K	0	58	68
PSM	HWPSSHNWFFAK	-136_32367	K4DI63	1	Mouse_09-2020	null	[MS,MS:1001208,SEQUEST,]	1.6e-4	null	ms_run[1]:scan=7211	2230.3	3	1543.72483	515.24583	K	K	54	66
PSM	GASAINWTLIHGDK	-136_32376	Q8R0Y6	1	Mouse_09-2020	null	[MS,MS:1001208,SEQUEST,]	1.6e-4	null	ms_run[1]:scan=7213	2230.9	3	1482.77066	494.92817	R	G	115	129
PSM	SADTLWGIQK	-136_32192	A0A1B0GSR9	1	Mouse_09-2020	null	[MS,MS:1001208,SEQUEST,]	1.6e-4	null	ms_run[1]:scan=7178	2221.1	2	1118.58440	559.79566	K	L	302	312
PSM	FLYTVPNGNNPTGNSLTGDRK	-136_31768	Q9WVM8	1	Mouse_09-2020	null	[MS,MS:1001208,SEQUEST,]	1.6e-4	null	ms_run[1]:scan=7104	2200.5	3	2265.12668	755.71346	K	E	193	214
PSM	LLTRQDAQSLLVPVK	-136_36646	Q99K67	1	Mouse_09-2020	null	[MS,MS:1001208,SEQUEST,]	1.6e-4	null	ms_run[1]:scan=7970	2441.8	3	1681.00156	561.00508	R	S	319	334
PSM	RTPFGAYGGLLK	-136_31752	Q8BWT1	1	Mouse_09-2020	null	[MS,MS:1001208,SEQUEST,]	1.6e-4	null	ms_run[1]:scan=7102	2200.0	3	1279.71622	427.24343	K	F	14	26
PSM	GILIGIQQSFRPR	-136_37244	Q8C196	1	Mouse_09-2020	null	[MS,MS:1001208,SEQUEST,]	4.6e-4	null	ms_run[1]:scan=8083	2473.3	3	1484.87015	495.62805	K	L	1361	1374
PSM	TEDIITAIR	-136_31206	P49429	1	Mouse_09-2020	null	[MS,MS:1001208,SEQUEST,]	1.6e-4	null	ms_run[1]:scan=7007	2173.5	2	1031.57182	516.29021	K	L	271	280
PSM	IEVVKAGDLGVDLTSK	-136_37231	Q9DCW4	1	Mouse_09-2020	null	[MS,MS:1001208,SEQUEST,]	1.6e-4	null	ms_run[1]:scan=8081	2472.8	3	1643.92215	548.64533	K	S	206	222
PSM	STSIIATIGPASR	-136_31233	G3X925	1	Mouse_09-2020	null	[MS,MS:1001208,SEQUEST,]	1.6e-4	null	ms_run[1]:scan=7013	2175.2	2	1273.71050	637.35916	R	V	87	100
PSM	NFDEILR	-136_31240	Q6GT24	1	Mouse_09-2020	null	[MS,MS:1001208,SEQUEST,]	3.1e-4	null	ms_run[1]:scan=7014	2175.5	2	906.46776	453.73762	R	V	156	163
PSM	VIQPEVDTPLGR	-136_31251	Q8VCU1	1	Mouse_09-2020	null	[MS,MS:1001208,SEQUEST,]	1.6e-4	null	ms_run[1]:scan=7016	2176.0	2	1323.72673	662.36698	K	R	34	46
PSM	TDLTDYLNR	-136_37220	Q9CZ13	1	Mouse_09-2020	null	[MS,MS:1001208,SEQUEST,]	1.6e-4	null	ms_run[1]:scan=8079	2472.2	2	1110.54326	555.77493	R	Y	214	223
PSM	TSVPFLGREALEK	-136_31272	Q99LB7	1	Mouse_09-2020	null	[MS,MS:1001208,SEQUEST,]	4.6e-4	null	ms_run[1]:scan=7019	2176.8	3	1446.79474	482.93655	K	R	804	817
PSM	AAVPSGASTGIYEALELRDNDKTR	-136_37268	P17182	1	Mouse_09-2020	null	[MS,MS:1001208,SEQUEST,]	1.6e-4	null	ms_run[1]:scan=8088	2474.7	4	2534.28652	634.32659	R	M	33	57
PSM	VWDVIGR	-136_31278	Q9WU84	1	Mouse_09-2020	null	[MS,MS:1001208,SEQUEST,]	1.6e-4	null	ms_run[1]:scan=7020	2177.1	2	844.46739	422.73742	K	L	190	197
PSM	FVTVQTISGTGALR	-136_37212	P05202	1	Mouse_09-2020	null	[MS,MS:1001208,SEQUEST,]	1.6e-4	null	ms_run[1]:scan=8078	2471.9	2	1449.80742	725.40664	R	G	126	140
PSM	AVDLQILPK	-136_37204	P47911	1	Mouse_09-2020	null	[MS,MS:1001208,SEQUEST,]	1.6e-4	null	ms_run[1]:scan=8076	2471.3	2	996.60857	498.80804	K	K	260	269
PSM	LVVELPHPVSSKL	-136_37198	A0A494BB38	1	Mouse_09-2020	null	[MS,MS:1001208,SEQUEST,]	1.6e-4	null	ms_run[1]:scan=8075	2471.1	3	1417.84174	473.28529	K	0	242	255
PSM	WKPFEIPK	-136_31301	O09173	1	Mouse_09-2020	null	[MS,MS:1001208,SEQUEST,]	1.8e-2	null	ms_run[1]:scan=7024	2178.2	2	1044.58830	522.79748	R	S	97	105
PSM	GTTITSVLPKPALVASR	-136_37185	Q8C196	1	Mouse_09-2020	null	[MS,MS:1001208,SEQUEST,]	1.6e-4	null	ms_run[1]:scan=8072	2470.3	2	1711.01274	856.00926	K	E	403	420
PSM	VAHFTFHPDPESLQYGQTQK	-136_31332	Q6P3A8	1	Mouse_09-2020	null	[MS,MS:1001208,SEQUEST,]	1.6e-4	null	ms_run[1]:scan=7029	2179.6	4	2330.12295	583.28546	R	N	49	69
PSM	EWGYASHNGPDHWHELYPIAK	-136_37173	P16015	1	Mouse_09-2020	null	[MS,MS:1001208,SEQUEST,]	1.6e-4	null	ms_run[1]:scan=8069	2469.4	4	2507.15444	627.54364	K	D	4	25
PSM	FNIIQPGPIK	-136_37168	Q9CQ62	1	Mouse_09-2020	null	[MS,MS:1001208,SEQUEST,]	1.6e-4	null	ms_run[1]:scan=8068	2469.1	2	1126.66240	563.83459	R	K	235	245
PSM	TQDPAKAPNSPDVLEIEFKK	-136_31285	P16460	1	Mouse_09-2020	null	[MS,MS:1001208,SEQUEST,]	1.6e-4	null	ms_run[1]:scan=7022	2177.7	3	2227.16123	743.05835	K	V	210	230
PSM	AYFHLLNQIAPK	-136_37284	A0A1C7CYV0	1	Mouse_09-2020	null	[MS,MS:1001208,SEQUEST,]	1.6e-4	null	ms_run[1]:scan=8091	2475.5	3	1414.78571	472.26623	K	Q	301	313
PSM	VFADYEAYVK	-136_37326	Q9ET01	1	Mouse_09-2020	null	[MS,MS:1001208,SEQUEST,]	1.6e-4	null	ms_run[1]:scan=8098	2477.5	2	1204.58867	602.79787	K	Q	774	784
PSM	VVEIRPGLPVTVK	-136_31157	Q9D826	1	Mouse_09-2020	null	[MS,MS:1001208,SEQUEST,]	2.2e-3	null	ms_run[1]:scan=6995	2170.2	3	1406.87271	469.62917	K	T	175	188
PSM	YSLEPVAAELK	-136_37471	P09411	1	Mouse_09-2020	null	[MS,MS:1001208,SEQUEST,]	1.6e-4	null	ms_run[1]:scan=8123	2484.4	2	1219.65764	610.33208	K	L	76	87
PSM	EYHLPVNREPNSLHGGFTGFDK	-136_30936	Q8K157	1	Mouse_09-2020	null	[MS,MS:1001208,SEQUEST,]	2.1e-3	null	ms_run[1]:scan=6953	2158.5	4	2514.21621	629.30947	K	L	94	116
PSM	LLEVIPSR	-136_30942	Q9DBM2	1	Mouse_09-2020	null	[MS,MS:1001208,SEQUEST,]	1.2e-3	null	ms_run[1]:scan=6954	2158.7	2	926.56706	463.78711	R	S	437	445
PSM	KGRLQFWTETLPR	-136_30967	Q63880	0	Mouse_09-2020	null	[MS,MS:1001208,SEQUEST,]	1.6e-4	null	ms_run[1]:scan=6959	2160.1	4	1631.90359	408.73087	K	I	541	554
PSM	KGRLQFWTETLPR	-136_30967	Q8VCU1	0	Mouse_09-2020	null	[MS,MS:1001208,SEQUEST,]	1.6e-4	null	ms_run[1]:scan=6959	2160.1	4	1631.90359	408.73087	K	I	541	554
PSM	DFTPAAQAAFQK	-136_30984	A8DUK4	1	Mouse_09-2020	null	[MS,MS:1001208,SEQUEST,]	1.6e-4	null	ms_run[1]:scan=6963	2161.3	2	1294.64324	647.82495	K	V	122	134
PSM	GFGVVFSNGNR	-136_30992	Q64458	1	Mouse_09-2020	null	[MS,MS:1001208,SEQUEST,]	1.6e-4	null	ms_run[1]:scan=6964	2161.5	2	1153.57488	577.29108	K	K	109	120
PSM	VAFITGGGTGLGK	-136_31003	Q9CQ62	1	Mouse_09-2020	null	[MS,MS:1001208,SEQUEST,]	1.6e-4	null	ms_run[1]:scan=6966	2162.1	2	1177.65776	589.33241	K	M	61	74
PSM	QITLNDLPVGR	-136_37458	O08807	1	Mouse_09-2020	null	[MS,MS:1001208,SEQUEST,]	1.6e-4	null	ms_run[1]:scan=8121	2483.9	2	1225.69060	613.34859	R	V	216	227
PSM	YLDEDTVYHLQPSGR	-136_31012	Q91X83	1	Mouse_09-2020	null	[MS,MS:1001208,SEQUEST,]	1.6e-4	null	ms_run[1]:scan=6968	2162.7	3	1792.85080	598.28820	K	V	236	251
PSM	QITINDLPVGR	-136_37457	P35700	1	Mouse_09-2020	null	[MS,MS:1001208,SEQUEST,]	1.6e-4	null	ms_run[1]:scan=8121	2483.9	2	1225.69060	613.34859	R	V	141	152
PSM	LHIIEVGTPPTGNQPFPK	-136_37424	Q68FD5	1	Mouse_09-2020	null	[MS,MS:1001208,SEQUEST,]	1.6e-4	null	ms_run[1]:scan=8114	2481.9	3	1945.05887	649.02291	K	A	228	246
PSM	LLPLELEK	-136_37399	P16331	1	Mouse_09-2020	null	[MS,MS:1001208,SEQUEST,]	3.4e-2	null	ms_run[1]:scan=8110	2480.8	2	954.58776	477.79714	K	A	364	372
PSM	ASLQNLLSASQAR	-136_37382	P35505	1	Mouse_09-2020	null	[MS,MS:1001208,SEQUEST,]	1.6e-4	null	ms_run[1]:scan=8107	2480.0	2	1358.74016	679.87296	R	R	83	96
PSM	TQDPAKAPNSPDVLEIEFKK	-136_31055	P16460	1	Mouse_09-2020	null	[MS,MS:1001208,SEQUEST,]	1.6e-4	null	ms_run[1]:scan=6976	2164.9	4	2227.16103	557.54558	K	V	210	230
PSM	AGPWTPEAAVEHPEAVR	-136_31068	O35490	1	Mouse_09-2020	null	[MS,MS:1001208,SEQUEST,]	4.2e-3	null	ms_run[1]:scan=6978	2165.4	3	1816.90061	606.30408	K	L	41	58
PSM	THLPGFVEQAGALK	-136_31086	P99029	1	Mouse_09-2020	null	[MS,MS:1001208,SEQUEST,]	1.6e-4	null	ms_run[1]:scan=6983	2166.8	3	1467.79630	489.93666	K	K	99	113
PSM	TTPSYVAFTDTER	-136_31103	Q61696	0	Mouse_09-2020	null	[MS,MS:1001208,SEQUEST,]	1.6e-4	null	ms_run[1]:scan=6985	2167.4	2	1487.70452	744.35427	R	I	37	50
PSM	TTPSYVAFTDTER	-136_31103	P63017	0	Mouse_09-2020	null	[MS,MS:1001208,SEQUEST,]	1.6e-4	null	ms_run[1]:scan=6985	2167.4	2	1487.70452	744.35427	R	I	37	50
PSM	TYFPHFDVSHGSAQVK	-136_31114	Q91VB8	1	Mouse_09-2020	null	[MS,MS:1001208,SEQUEST,]	1.6e-4	null	ms_run[1]:scan=6987	2168.0	4	1819.87832	455.72451	K	H	42	58
PSM	RQASGGPVDIGPEYQQDLDRELYK	-136_37341	P97450	1	Mouse_09-2020	null	[MS,MS:1001208,SEQUEST,]	1.6e-4	null	ms_run[1]:scan=8100	2478.1	4	2734.34414	684.34123	K	K	54	78
PSM	GTEFLAAPSSYYK	-136_37123	P49429	1	Mouse_09-2020	null	[MS,MS:1001208,SEQUEST,]	1.6e-4	null	ms_run[1]:scan=8060	2466.9	2	1433.69780	717.35100	R	L	285	298
PSM	IVNDNPYGNGTAIFTTNGATARK	-136_31369	Q9EQ20	1	Mouse_09-2020	null	[MS,MS:1001208,SEQUEST,]	1.6e-4	null	ms_run[1]:scan=7036	2181.6	3	2395.19730	799.07154	K	A	437	460
PSM	KVWLDPNETNEIANANSR	-136_31373	P84099	1	Mouse_09-2020	null	[MS,MS:1001208,SEQUEST,]	1.6e-4	null	ms_run[1]:scan=7037	2181.8	3	2071.01950	691.01162	K	Q	21	39
PSM	GTTITSVLPKPALVASR	-136_37114	Q8C196	1	Mouse_09-2020	null	[MS,MS:1001208,SEQUEST,]	1.6e-4	null	ms_run[1]:scan=8059	2466.6	3	1711.01236	571.00860	K	E	403	420
PSM	FAVLQTYGDTTHTLVEK	-136_36818	P49429	1	Mouse_09-2020	null	[MS,MS:1001208,SEQUEST,]	1.6e-4	null	ms_run[1]:scan=8001	2450.4	3	1922.98569	641.66679	K	N	133	150
PSM	YGAFGLPTTVAHVDGK	-136_36810	Q9DCM2	1	Mouse_09-2020	null	[MS,MS:1001208,SEQUEST,]	1.6e-4	null	ms_run[1]:scan=8000	2450.1	3	1632.83823	544.95086	K	Y	178	194
PSM	YIEIFK	-136_31619	Q8C2Q7	1	Mouse_09-2020	null	[MS,MS:1001208,SEQUEST,]	2.2e-3	null	ms_run[1]:scan=7079	2193.5	2	812.45568	406.73127	R	S	180	186
PSM	FDVQLKDLEK	-136_31625	F8WJ41	1	Mouse_09-2020	null	[MS,MS:1001208,SEQUEST,]	1.6e-4	null	ms_run[1]:scan=7080	2193.8	3	1234.66852	412.22744	R	Q	79	89
PSM	LGDVYVNDAFGTAHR	-136_31640	P09411	1	Mouse_09-2020	null	[MS,MS:1001208,SEQUEST,]	1.6e-4	null	ms_run[1]:scan=7083	2194.7	3	1634.79288	545.60223	K	H	157	172
PSM	AKEVGADFTIQVGKETPQEIASK	-136_31649	Q64442	1	Mouse_09-2020	null	[MS,MS:1001208,SEQUEST,]	1.6e-4	null	ms_run[1]:scan=7085	2195.2	4	2446.27529	612.32606	K	E	213	236
PSM	TFSVTGWK	-136_31655	Q71RI9	1	Mouse_09-2020	null	[MS,MS:1001208,SEQUEST,]	3.1e-4	null	ms_run[1]:scan=7086	2195.5	2	925.47862	463.24254	K	G	282	290
PSM	IYVVDVGSEPR	-136_31665	A0A0R4J135	0	Mouse_09-2020	null	[MS,MS:1001208,SEQUEST,]	6.2e-3	null	ms_run[1]:scan=7087	2195.8	2	1233.65068	617.32733	R	P	104	115
PSM	IYVVDVGSEPR	-136_31665	P17563	0	Mouse_09-2020	null	[MS,MS:1001208,SEQUEST,]	6.2e-3	null	ms_run[1]:scan=7087	2195.8	2	1233.65068	617.32733	R	P	104	115
PSM	VLDASWYSPGTR	-136_36764	P52196	1	Mouse_09-2020	null	[MS,MS:1001208,SEQUEST,]	1.6e-4	null	ms_run[1]:scan=7991	2447.6	2	1351.66448	676.33568	R	A	31	43
PSM	ESGLYFIRPLK	-136_36726	Q8VCM7	1	Mouse_09-2020	null	[MS,MS:1001208,SEQUEST,]	1.6e-4	null	ms_run[1]:scan=7983	2445.4	3	1322.74775	441.58708	K	K	188	199
PSM	KYNALKIPVPEDKYTALVDQEEKEDVK	-136_36709	Q9DCX2	1	Mouse_09-2020	null	[MS,MS:1001208,SEQUEST,]	7.8e-3	null	ms_run[1]:scan=7980	2444.6	5	3162.65791	633.33720	K	C	73	100
PSM	LFVEDSIHDQFVQK	-136_36685	Q8R0Y6	1	Mouse_09-2020	null	[MS,MS:1001208,SEQUEST,]	1.6e-4	null	ms_run[1]:scan=7977	2443.8	3	1704.86057	568.95790	R	V	713	727
PSM	DIKHDPSLQPWSASYDPGSAK	-136_31689	P16015	1	Mouse_09-2020	null	[MS,MS:1001208,SEQUEST,]	1.6e-4	null	ms_run[1]:scan=7092	2197.2	4	2299.10024	575.53020	K	I	37	58
PSM	VWQVTIGTR	-136_31696	P68040	1	Mouse_09-2020	null	[MS,MS:1001208,SEQUEST,]	1.6e-4	null	ms_run[1]:scan=7093	2197.4	2	1059.59502	530.30092	R	0	309	318
PSM	VYTVEKADNFEYSDPVDGSISK	-136_36679	Q9D0F9	1	Mouse_09-2020	null	[MS,MS:1001208,SEQUEST,]	1.6e-4	null	ms_run[1]:scan=7975	2443.2	3	2463.15927	821.72358	K	Q	465	487
PSM	YVTLIYTNYENGKNDYVK	-136_36671	P19157	1	Mouse_09-2020	null	[MS,MS:1001208,SEQUEST,]	1.6e-4	null	ms_run[1]:scan=7974	2442.9	3	2197.08030	733.03191	K	L	104	122
PSM	KLFQHIAEYLPSYARPR	-136_36660	O35488	1	Mouse_09-2020	null	[MS,MS:1001208,SEQUEST,]	1.6e-4	null	ms_run[1]:scan=7972	2442.4	4	2089.13662	523.03900	K	L	541	558
PSM	GWVKPVIGSEYPLEK	-136_36652	P47199	1	Mouse_09-2020	null	[MS,MS:1001208,SEQUEST,]	1.6e-4	null	ms_run[1]:scan=7971	2442.1	3	1701.92264	567.97853	K	A	295	310
PSM	LSAEERDQLLPNLR	-136_31734	P61458	1	Mouse_09-2020	null	[MS,MS:1001208,SEQUEST,]	1.6e-4	null	ms_run[1]:scan=7099	2199.1	3	1653.89225	551.96880	R	V	8	22
PSM	KGQYIFKEIPLLK	-136_36823	Q9DCM2	1	Mouse_09-2020	null	[MS,MS:1001208,SEQUEST,]	1.6e-4	null	ms_run[1]:scan=8002	2450.7	3	1576.94748	526.32023	R	F	62	75
PSM	FYPEHFLDAQGHFVK	-136_35969	A0A0R4IZY2	1	Mouse_09-2020	null	[MS,MS:1001208,SEQUEST,]	1.6e-4	null	ms_run[1]:scan=7853	2409.2	4	1834.89235	459.47824	R	E	418	433
PSM	HDPSLQPWSASYDPGSAK	-136_31579	P16015	1	Mouse_09-2020	null	[MS,MS:1001208,SEQUEST,]	1.6e-4	null	ms_run[1]:scan=7072	2191.6	3	1942.89530	648.30251	K	I	40	58
PSM	GLFTGLTPR	-136_36876	Q791V5	1	Mouse_09-2020	null	[MS,MS:1001208,SEQUEST,]	1.6e-4	null	ms_run[1]:scan=8013	2453.7	2	961.54662	481.27691	R	C	69	78
PSM	ISFTGSVPTGVK	-136_31396	Q3U367	1	Mouse_09-2020	null	[MS,MS:1001208,SEQUEST,]	1.6e-4	null	ms_run[1]:scan=7042	2183.2	2	1192.65715	596.83225	K	M	252	264
PSM	SDKWIDIHNPATNEVVGRVPQSTK	-136_31406	Q9EQ20	1	Mouse_09-2020	null	[MS,MS:1001208,SEQUEST,]	1.6e-4	null	ms_run[1]:scan=7043	2183.5	4	2691.38588	673.60168	K	E	53	77
PSM	HGGTIPVVPTAEFQDR	-136_31411	P26443	1	Mouse_09-2020	null	[MS,MS:1001208,SEQUEST,]	1.6e-4	null	ms_run[1]:scan=7044	2183.8	3	1723.87625	575.29692	K	S	481	497
PSM	SDKWIDIHNPATNEVVGRVPQSTK	-136_31416	Q9EQ20	1	Mouse_09-2020	null	[MS,MS:1001208,SEQUEST,]	1.6e-4	null	ms_run[1]:scan=7045	2184.1	5	2691.38441	539.08280	K	E	53	77
PSM	SLSQNYGVLKNDEGIAYR	-136_31431	Q61171	1	Mouse_09-2020	null	[MS,MS:1001208,SEQUEST,]	1.6e-4	null	ms_run[1]:scan=7047	2184.6	3	2027.01834	676.34460	K	L	110	128
PSM	TFAATIPRPFSVR	-136_37076	P16331	1	Mouse_09-2020	null	[MS,MS:1001208,SEQUEST,]	1.6e-4	null	ms_run[1]:scan=8052	2464.7	3	1462.81766	488.27702	R	D	401	414
PSM	HDPSLQPWSASYDPGSAK	-136_31452	P16015	1	Mouse_09-2020	null	[MS,MS:1001208,SEQUEST,]	1.6e-4	null	ms_run[1]:scan=7050	2185.4	2	1942.89360	971.95013	K	I	40	58
PSM	LVLEVAQHLGESTVR	-136_37065	P56480	1	Mouse_09-2020	null	[MS,MS:1001208,SEQUEST,]	3.1e-4	null	ms_run[1]:scan=8050	2464.1	3	1650.91880	550.97730	R	I	95	110
PSM	LSRPGFWDPIGR	-136_37059	Q5XG73	1	Mouse_09-2020	null	[MS,MS:1001208,SEQUEST,]	1.6e-4	null	ms_run[1]:scan=8048	2463.5	3	1400.74500	467.58597	K	K	88	100
PSM	YSQVLANGLDNKLREDLER	-136_37046	P62270	1	Mouse_09-2020	null	[MS,MS:1001208,SEQUEST,]	3.1e-4	null	ms_run[1]:scan=8046	2463.0	3	2233.15921	745.05723	K	K	95	114
PSM	YGKDATNVGDEGGFAPNILENK	-136_37040	P17182	1	Mouse_09-2020	null	[MS,MS:1001208,SEQUEST,]	1.6e-4	null	ms_run[1]:scan=8045	2462.7	3	2309.10807	770.37299	K	A	200	222
PSM	DFNPQHFLDDKGQLK	-136_37020	P56593	1	Mouse_09-2020	null	[MS,MS:1001208,SEQUEST,]	1.6e-4	null	ms_run[1]:scan=8042	2461.9	3	1801.88724	601.30044	K	I	408	423
PSM	VIFLENYR	-136_37009	Q9ET01	1	Mouse_09-2020	null	[MS,MS:1001208,SEQUEST,]	4.6e-4	null	ms_run[1]:scan=8040	2461.3	2	1053.57414	527.29002	K	S	643	651
PSM	FADGDVDAVLSR	-136_36964	Q8R0Y6	1	Mouse_09-2020	null	[MS,MS:1001208,SEQUEST,]	1.6e-4	null	ms_run[1]:scan=8031	2458.8	2	1264.61650	632.81204	R	N	815	827
PSM	QVFLATWK	-136_36947	H3BIY9	1	Mouse_09-2020	null	[MS,MS:1001208,SEQUEST,]	1.6e-4	null	ms_run[1]:scan=8027	2457.7	2	992.55681	496.78183	R	I	849	857
PSM	DIKHDPSLQPWSASYDPGSAK	-136_31537	P16015	1	Mouse_09-2020	null	[MS,MS:1001208,SEQUEST,]	1.6e-4	null	ms_run[1]:scan=7065	2189.7	3	2299.09989	767.03783	K	I	37	58
PSM	SIYYITGESKEQVANSAFVER	-136_36917	P11499	1	Mouse_09-2020	null	[MS,MS:1001208,SEQUEST,]	1.6e-4	null	ms_run[1]:scan=8022	2456.3	3	2391.18381	797.73241	K	R	482	503
PSM	SIGVSNFNFR	-136_36883	Q91WT7	1	Mouse_09-2020	null	[MS,MS:1001208,SEQUEST,]	1.6e-4	null	ms_run[1]:scan=8016	2454.6	2	1140.58061	570.79345	K	L	162	172
PSM	ALQASALAAWGGK	-136_36879	Q91Y97	1	Mouse_09-2020	null	[MS,MS:1001208,SEQUEST,]	1.6e-4	null	ms_run[1]:scan=8015	2454.3	2	1243.68059	622.34331	R	A	305	318
PSM	YSQVLANGLDNKLREDLER	-136_36870	P62270	1	Mouse_09-2020	null	[MS,MS:1001208,SEQUEST,]	1.6e-4	null	ms_run[1]:scan=8012	2453.5	4	2233.15835	559.04474	K	K	95	114
PSM	SQDLLTSLTK	-136_35944	P33267	1	Mouse_09-2020	null	[MS,MS:1001208,SEQUEST,]	1.6e-4	null	ms_run[1]:scan=7850	2408.4	2	1105.61040	553.30860	R	S	48	58
PSM	GIIFNNGPTWKDVR	-136_35919	Q05421	1	Mouse_09-2020	null	[MS,MS:1001208,SEQUEST,]	1.6e-4	null	ms_run[1]:scan=7845	2407.0	3	1616.85459	539.62297	K	F	113	127
PSM	IFNLYPK	-136_32581	Q9EQF5	1	Mouse_09-2020	null	[MS,MS:1001208,SEQUEST,]	1.6e-4	null	ms_run[1]:scan=7247	2240.3	2	894.50853	447.75782	K	G	385	392
PSM	YYVTIIDAPGHRDFIK	-136_34994	P10126	1	Mouse_09-2020	null	[MS,MS:1001208,SEQUEST,]	1.6e-4	null	ms_run[1]:scan=7679	2360.7	3	1908.00217	636.67199	K	M	85	101
PSM	GHEVTVLRPSTSIFLDPK	-136_34969	Q3UEP4	1	Mouse_09-2020	null	[MS,MS:1001208,SEQUEST,]	1.6e-4	null	ms_run[1]:scan=7673	2359.1	4	1996.08596	499.77701	K	S	50	68
PSM	YDPYTQRVEVLDNTQQLK	-136_34956	P16331	1	Mouse_09-2020	null	[MS,MS:1001208,SEQUEST,]	1.6e-4	null	ms_run[1]:scan=7670	2358.2	3	2210.11118	737.37445	R	L	414	432
PSM	YLYTLVITDKEK	-136_33882	Q9JJI8	1	Mouse_09-2020	null	[MS,MS:1001208,SEQUEST,]	1.6e-4	null	ms_run[1]:scan=7477	2304.4	3	1485.82074	495.94483	R	E	41	53
PSM	VEFVSELPK	-136_33893	D3Z106	1	Mouse_09-2020	null	[MS,MS:1001208,SEQUEST,]	1.6e-4	null	ms_run[1]:scan=7479	2305.0	2	1047.57256	524.28968	K	V	519	528
PSM	VAPEEHPVLLTEAPLNPK	-136_33903	P60710	1	Mouse_09-2020	null	[MS,MS:1001208,SEQUEST,]	1.6e-4	null	ms_run[1]:scan=7480	2305.2	3	1954.06638	652.02632	R	N	96	114
PSM	VNNSSLIGVGYTQTLRPGVK	-136_33909	G3UX26	1	Mouse_09-2020	null	[MS,MS:1001208,SEQUEST,]	1.6e-4	null	ms_run[1]:scan=7481	2305.5	3	2103.15818	701.72341	K	T	237	257
PSM	FNVSATPEQYVPYSTTRK	-136_33915	Q7TMF3	1	Mouse_09-2020	null	[MS,MS:1001208,SEQUEST,]	1.6e-4	null	ms_run[1]:scan=7482	2305.8	3	2088.04081	696.68473	K	I	115	133
PSM	VLDPFTIKPLDRK	-136_33853	P40142	1	Mouse_09-2020	null	[MS,MS:1001208,SEQUEST,]	1.6e-4	null	ms_run[1]:scan=7470	2302.5	3	1541.90494	514.63985	R	I	531	544
PSM	VYIGGEDYEKEFTPK	-136_33920	P40936	1	Mouse_09-2020	null	[MS,MS:1001208,SEQUEST,]	1.6e-4	null	ms_run[1]:scan=7484	2306.4	3	1774.85355	592.28932	K	Y	5	20
PSM	EHALLAYTLGVK	-136_33933	P10126	1	Mouse_09-2020	null	[MS,MS:1001208,SEQUEST,]	1.6e-4	null	ms_run[1]:scan=7486	2306.9	2	1314.74199	657.87444	R	L	135	147
PSM	KELEEIVQPIISK	-136_34892	P20029	1	Mouse_09-2020	null	[MS,MS:1001208,SEQUEST,]	1.6e-4	null	ms_run[1]:scan=7659	2355.2	3	1525.88367	509.29938	K	Y	622	635
PSM	AFSYYGPLR	-136_33960	Q8BL97	1	Mouse_09-2020	null	[MS,MS:1001208,SEQUEST,]	2.2e-3	null	ms_run[1]:scan=7490	2308.0	2	1073.54289	537.27437	R	V	59	68
PSM	LKPAFKDGGSTTAGNSSQVSDGAAAVLLAR	-136_33977	Q8VCH0	0	Mouse_09-2020	null	[MS,MS:1001208,SEQUEST,]	1.6e-4	null	ms_run[1]:scan=7493	2308.9	4	2889.50893	723.13208	K	S	260	290
PSM	LKPAFKDGGSTTAGNSSQVSDGAAAVLLAR	-136_33977	Q921H8	0	Mouse_09-2020	null	[MS,MS:1001208,SEQUEST,]	1.6e-4	null	ms_run[1]:scan=7493	2308.9	4	2889.50893	723.13208	K	S	260	290
PSM	ISDEDWDIIHR	-136_34863	P51660	1	Mouse_09-2020	null	[MS,MS:1001208,SEQUEST,]	1.6e-4	null	ms_run[1]:scan=7654	2353.8	3	1398.66483	466.89312	R	H	111	122
PSM	TITLEVEPSDTIENVKAK	-136_34855	P62983	1	Mouse_09-2020	null	[MS,MS:1001208,SEQUEST,]	1.6e-4	null	ms_run[1]:scan=7653	2353.5	3	1987.06125	663.02464	K	Q	12	30
PSM	NGNPNGGGLPHWPEYDQKEGYLK	-136_33998	Q8VCT4	1	Mouse_09-2020	null	[MS,MS:1001208,SEQUEST,]	1.6e-4	null	ms_run[1]:scan=7496	2309.7	4	2570.20864	643.30693	R	G	504	527
PSM	FLEEHPGGEEVLREQAGGDATENFEDVGHSTDAR	-136_34852	G5E850	1	Mouse_09-2020	null	[MS,MS:1001208,SEQUEST,]	1.6e-4	null	ms_run[1]:scan=7652	2353.2	4	3698.65664	925.42020	K	L	40	74
PSM	VAIIEPGGFRTNVSNYER	-136_34938	O88451	1	Mouse_09-2020	null	[MS,MS:1001208,SEQUEST,]	2.1e-3	null	ms_run[1]:scan=7666	2357.1	3	2022.04209	674.68496	K	S	200	218
PSM	FIPRQPFAEYIYKR	-136_33846	Q9EQF5	1	Mouse_09-2020	null	[MS,MS:1001208,SEQUEST,]	4.6e-4	null	ms_run[1]:scan=7469	2302.2	4	1827.99062	457.75307	K	K	462	476
PSM	FDVSGYPTIK	-136_35000	A0A0R4J0Z1	1	Mouse_09-2020	null	[MS,MS:1001208,SEQUEST,]	1.6e-4	null	ms_run[1]:scan=7680	2361.0	2	1126.57805	563.79259	K	L	128	138
PSM	AIGVKPPRGILLYGPPGTGK	-136_33828	Q01853	1	Mouse_09-2020	null	[MS,MS:1001208,SEQUEST,]	1.6e-4	null	ms_run[1]:scan=7467	2301.6	4	1991.18117	498.55047	K	L	232	252
PSM	DITTSVLTVNNK	-136_35145	Q9QXF8	1	Mouse_09-2020	null	[MS,MS:1001208,SEQUEST,]	1.6e-4	null	ms_run[1]:scan=7706	2368.3	2	1304.70696	652.85645	K	H	202	214
PSM	LASVPAGGAVAVSAAPGSAAPAAGSAPAAAEEK	-136_35137	P99027	1	Mouse_09-2020	null	[MS,MS:1001208,SEQUEST,]	1.6e-4	null	ms_run[1]:scan=7704	2367.7	3	2774.43564	925.48215	K	D	62	95
PSM	ASAELALGENNEVLK	-136_33659	P05202	1	Mouse_09-2020	null	[MS,MS:1001208,SEQUEST,]	1.6e-4	null	ms_run[1]:scan=7439	2293.8	2	1557.81133	779.40958	K	G	108	123
PSM	FLEEHPGGEEVLREQAGGDATENFEDVGHSTDARELSK	-136_35120	G5E850	1	Mouse_09-2020	null	[MS,MS:1001208,SEQUEST,]	1.6e-4	null	ms_run[1]:scan=7702	2367.1	5	4155.91657	831.98834	K	Y	40	78
PSM	SLWPQIK	-136_35102	Q8CHT0	1	Mouse_09-2020	null	[MS,MS:1001208,SEQUEST,]	4.7e-3	null	ms_run[1]:scan=7699	2366.3	2	871.50371	436.25545	K	R	358	365
PSM	VYSYLNKLPVKNEYPSIK	-136_33713	Q9Z0J0	1	Mouse_09-2020	null	[MS,MS:1001208,SEQUEST,]	1.6e-4	null	ms_run[1]:scan=7448	2296.3	4	2155.18105	539.55040	K	V	106	124
PSM	RANNTTYGLAAGLFTK	-136_35094	P24549	1	Mouse_09-2020	null	[MS,MS:1001208,SEQUEST,]	1.6e-4	null	ms_run[1]:scan=7697	2365.8	3	1697.89688	566.63717	K	L	420	436
PSM	FNSSISYDRHLWNVDVQGSK	-136_35074	Q91YI0	1	Mouse_09-2020	null	[MS,MS:1001208,SEQUEST,]	1.6e-4	null	ms_run[1]:scan=7693	2364.6	3	2352.13950	784.71710	K	Y	24	44
PSM	ASKPGLLASVAAVAAQK	-136_35068	G3X982	1	Mouse_09-2020	null	[MS,MS:1001208,SEQUEST,]	1.6e-4	null	ms_run[1]:scan=7692	2364.4	3	1581.93308	527.98227	K	G	807	824
PSM	RYEEIVKEVSTYIKK	-136_35051	P10126	1	Mouse_09-2020	null	[MS,MS:1001208,SEQUEST,]	1.6e-4	null	ms_run[1]:scan=7690	2363.8	4	1885.04226	472.01619	K	G	166	181
PSM	YYVTIIDAPGHRDFIK	-136_35047	P10126	1	Mouse_09-2020	null	[MS,MS:1001208,SEQUEST,]	1.6e-4	null	ms_run[1]:scan=7689	2363.5	4	1908.00014	477.75581	K	M	85	101
PSM	GHEVTVLRPSAYYVLDPK	-136_33751	Q8K169	1	Mouse_09-2020	null	[MS,MS:1001208,SEQUEST,]	1.6e-4	null	ms_run[1]:scan=7453	2297.7	4	2044.08657	511.77701	R	S	50	68
PSM	HKELAPYDENWFYTR	-136_35043	Q9CZX8	1	Mouse_09-2020	null	[MS,MS:1001208,SEQUEST,]	1.6e-4	null	ms_run[1]:scan=7687	2362.9	3	1968.92429	656.97948	K	A	42	57
PSM	VGVPTETGALTLNR	-136_33771	Q8BWT1	1	Mouse_09-2020	null	[MS,MS:1001208,SEQUEST,]	1.6e-4	null	ms_run[1]:scan=7457	2298.8	2	1427.78667	714.39627	R	C	77	91
PSM	GHEVTVLRPSAYYVLDPK	-136_33778	Q8K169	1	Mouse_09-2020	null	[MS,MS:1001208,SEQUEST,]	1.6e-4	null	ms_run[1]:scan=7458	2299.1	3	2044.08872	682.03358	R	S	50	68
PSM	HLGLPVFNTVK	-136_33788	Q9WUM5	1	Mouse_09-2020	null	[MS,MS:1001208,SEQUEST,]	1.6e-4	null	ms_run[1]:scan=7460	2299.7	2	1224.71050	612.85860	K	A	95	106
PSM	EHALLAYTLGVK	-136_33796	P10126	1	Mouse_09-2020	null	[MS,MS:1001208,SEQUEST,]	1.6e-4	null	ms_run[1]:scan=7461	2299.9	3	1314.74219	438.91872	R	L	135	147
PSM	SYENQKPPFDAKNPFLAAVTTNRK	-136_35011	P37040	1	Mouse_09-2020	null	[MS,MS:1001208,SEQUEST,]	1.6e-4	null	ms_run[1]:scan=7682	2361.6	5	2736.41035	548.08790	K	N	268	292
PSM	FDVSGYPTLK	-136_35001	A0A0R4J0Z1	1	Mouse_09-2020	null	[MS,MS:1001208,SEQUEST,]	1.6e-4	null	ms_run[1]:scan=7680	2361.0	2	1126.57805	563.79259	R	F	243	253
PSM	HVISYSLSPFEQR	-136_34011	Q9CQ69	1	Mouse_09-2020	null	[MS,MS:1001208,SEQUEST,]	1.6e-4	null	ms_run[1]:scan=7498	2310.3	3	1562.79636	521.60357	R	F	13	26
PSM	RLTGFHETSNINDFSAGVANRGASIRIPR	-136_34018	P15105	1	Mouse_09-2020	null	[MS,MS:1001208,SEQUEST,]	1.6e-4	null	ms_run[1]:scan=7499	2310.5	5	3156.64259	632.13401	R	V	299	328
PSM	DLGATWVVLGHSERR	-136_34021	P17751	1	Mouse_09-2020	null	[MS,MS:1001208,SEQUEST,]	1.6e-4	null	ms_run[1]:scan=7500	2310.8	3	1695.89316	565.96903	K	V	136	151
PSM	IAWYLR	-136_34817	O35459	1	Mouse_09-2020	null	[MS,MS:1001208,SEQUEST,]	7.1e-3	null	ms_run[1]:scan=7646	2351.5	2	821.46776	411.23706	R	L	137	143
PSM	EWGYASHNGPDHWHELYPIAK	-136_34678	P16015	1	Mouse_09-2020	null	[MS,MS:1001208,SEQUEST,]	1.6e-4	null	ms_run[1]:scan=7619	2344.0	5	2507.15421	502.23636	K	D	4	25
PSM	EWGYASHNGPDHWHELYPIAK	-136_34654	P16015	1	Mouse_09-2020	null	[MS,MS:1001208,SEQUEST,]	1.6e-4	null	ms_run[1]:scan=7616	2343.2	4	2507.15493	627.54364	K	D	4	25
PSM	AILSYLAAK	-136_34260	P24472	1	Mouse_09-2020	null	[MS,MS:1001208,SEQUEST,]	1.6e-4	null	ms_run[1]:scan=7544	2323.1	2	949.57341	475.28949	R	N	70	79
PSM	FNGGGHINHTIFWTNLSPK	-136_34647	P09671	1	Mouse_09-2020	null	[MS,MS:1001208,SEQUEST,]	1.6e-4	null	ms_run[1]:scan=7614	2342.6	4	2140.07290	535.77353	K	G	90	109
PSM	AYQDRYLDLGAYYSARK	-136_34285	Q9DCS9	1	Mouse_09-2020	null	[MS,MS:1001208,SEQUEST,]	1.6e-4	null	ms_run[1]:scan=7548	2324.2	4	2053.01455	514.00890	K	L	138	155
PSM	FWANFAR	-136_34299	Q8VCC2	0	Mouse_09-2020	null	[MS,MS:1001208,SEQUEST,]	1.7e-2	null	ms_run[1]:scan=7551	2325.1	2	911.45232	456.22976	K	G	497	504
PSM	FWANFAR	-136_34299	P23953	0	Mouse_09-2020	null	[MS,MS:1001208,SEQUEST,]	1.7e-2	null	ms_run[1]:scan=7551	2325.1	2	911.45232	456.22976	K	G	486	493
PSM	FWANFAR	-136_34299	Q91WU0	0	Mouse_09-2020	null	[MS,MS:1001208,SEQUEST,]	1.7e-2	null	ms_run[1]:scan=7551	2325.1	2	911.45232	456.22976	K	G	497	504
PSM	FWANFAR	-136_34299	Q8VCT4	0	Mouse_09-2020	null	[MS,MS:1001208,SEQUEST,]	1.7e-2	null	ms_run[1]:scan=7551	2325.1	2	911.45232	456.22976	K	G	497	504
PSM	VIIVVKDGPGFYTTR	-136_34306	Q8BMS1	1	Mouse_09-2020	null	[MS,MS:1001208,SEQUEST,]	1.6e-4	null	ms_run[1]:scan=7552	2325.3	3	1664.93827	555.65052	K	L	535	550
PSM	INGEWHTIILASDK	-136_34639	B5X0G2	1	Mouse_09-2020	null	[MS,MS:1001208,SEQUEST,]	1.6e-4	null	ms_run[1]:scan=7612	2342.0	3	1596.83896	532.95086	K	E	33	47
PSM	LVPGWTKPITIGR	-136_34621	P54071	1	Mouse_09-2020	null	[MS,MS:1001208,SEQUEST,]	1.6e-4	null	ms_run[1]:scan=7610	2341.5	3	1437.85846	479.95740	R	A	160	173
PSM	QATVGDVNTDRPGLLDLK	-136_34614	P31786	1	Mouse_09-2020	null	[MS,MS:1001208,SEQUEST,]	1.6e-4	null	ms_run[1]:scan=7609	2341.2	3	1912.01438	638.00933	K	K	34	52
PSM	GFPTIYFSPANKK	-136_34609	P27773	1	Mouse_09-2020	null	[MS,MS:1001208,SEQUEST,]	1.6e-4	null	ms_run[1]:scan=7608	2340.9	2	1469.78044	735.39300	K	T	449	462
PSM	GFPTIYFSPANKK	-136_34329	P27773	1	Mouse_09-2020	null	[MS,MS:1001208,SEQUEST,]	1.6e-4	null	ms_run[1]:scan=7555	2326.2	3	1469.77906	490.59776	K	T	449	462
PSM	LVQAFQFTDK	-136_34600	P35700	1	Mouse_09-2020	null	[MS,MS:1001208,SEQUEST,]	1.6e-4	null	ms_run[1]:scan=7607	2340.7	2	1196.63164	598.81914	R	G	159	169
PSM	TWKGAIFGGFK	-136_34454	P00329	1	Mouse_09-2020	null	[MS,MS:1001208,SEQUEST,]	1.6e-4	null	ms_run[1]:scan=7577	2332.3	3	1211.65821	404.55724	R	K	314	325
PSM	IGPKKPLPDHVSIVEPKDEILPTTPISEQK	-136_34434	P62908	1	Mouse_09-2020	null	[MS,MS:1001208,SEQUEST,]	1.6e-4	null	ms_run[1]:scan=7573	2331.2	5	3305.83845	661.97293	K	G	198	228
PSM	FFPASADRTVIDYNGER	-136_34430	P09103	1	Mouse_09-2020	null	[MS,MS:1001208,SEQUEST,]	1.6e-4	null	ms_run[1]:scan=7572	2330.9	3	1957.93998	653.31827	K	L	447	464
PSM	YWANFAR	-136_34423	Q91WG0	0	Mouse_09-2020	null	[MS,MS:1001208,SEQUEST,]	8.8e-4	null	ms_run[1]:scan=7571	2330.6	2	927.44744	464.22722	K	G	492	499
PSM	YWANFAR	-136_34423	Q8BK48	0	Mouse_09-2020	null	[MS,MS:1001208,SEQUEST,]	8.8e-4	null	ms_run[1]:scan=7571	2330.6	2	927.44744	464.22722	K	G	490	497
PSM	YWANFAR	-136_34423	Q8QZR3	0	Mouse_09-2020	null	[MS,MS:1001208,SEQUEST,]	8.8e-4	null	ms_run[1]:scan=7571	2330.6	2	927.44744	464.22722	K	G	489	496
PSM	LTFDSSFSPNTGK	-136_34342	Q60932	1	Mouse_09-2020	null	[MS,MS:1001208,SEQUEST,]	1.6e-4	null	ms_run[1]:scan=7557	2326.7	2	1400.66899	700.83826	K	N	110	123
PSM	LNFAQLKEEVDK	-136_34353	Q8VCW8	1	Mouse_09-2020	null	[MS,MS:1001208,SEQUEST,]	1.6e-4	null	ms_run[1]:scan=7559	2327.2	3	1433.76422	478.59267	R	A	100	112
PSM	KVITAFNDGLNHLDSLK	-136_34682	A8DUK4	1	Mouse_09-2020	null	[MS,MS:1001208,SEQUEST,]	1.6e-4	null	ms_run[1]:scan=7621	2344.6	3	1885.01859	629.01078	K	T	67	84
PSM	RADPAELKAIFLK	-136_33618	Q9QXX4	1	Mouse_09-2020	null	[MS,MS:1001208,SEQUEST,]	1.6e-4	null	ms_run[1]:scan=7432	2291.9	3	1471.86390	491.29256	K	A	11	24
PSM	NYSVVFPHDEPLAGR	-136_34228	Q99LB7	1	Mouse_09-2020	null	[MS,MS:1001208,SEQUEST,]	1.6e-4	null	ms_run[1]:scan=7537	2321.1	3	1700.83957	567.61788	K	M	468	483
PSM	FFVGGNWK	-136_34687	P17751	1	Mouse_09-2020	null	[MS,MS:1001208,SEQUEST,]	1.0e-3	null	ms_run[1]:scan=7622	2344.9	2	954.48387	477.74525	K	N	57	65
PSM	FNGGGHINHTIFWTNLSPK	-136_34796	P09671	1	Mouse_09-2020	null	[MS,MS:1001208,SEQUEST,]	1.6e-4	null	ms_run[1]:scan=7640	2349.9	3	2140.07407	714.02895	K	G	90	109
PSM	VVDSLQLTGTKPVATPVDWKK	-136_34052	Q6GT24	1	Mouse_09-2020	null	[MS,MS:1001208,SEQUEST,]	1.6e-4	null	ms_run[1]:scan=7506	2312.5	4	2282.27553	571.32432	R	E	163	184
PSM	AKPVVSFIAGITAPPGRR	-136_34059	Q9WUM5	1	Mouse_09-2020	null	[MS,MS:1001208,SEQUEST,]	1.6e-4	null	ms_run[1]:scan=7507	2312.8	4	1837.08242	460.02562	K	G	279	297
PSM	ELGEHGLYEYTELK	-136_34065	O35945	0	Mouse_09-2020	null	[MS,MS:1001208,SEQUEST,]	1.6e-4	null	ms_run[1]:scan=7508	2313.0	3	1680.81314	560.94203	R	V	477	491
PSM	ELGEHGLYEYTELK	-136_34065	P24549	0	Mouse_09-2020	null	[MS,MS:1001208,SEQUEST,]	1.6e-4	null	ms_run[1]:scan=7508	2313.0	3	1680.81314	560.94203	R	V	477	491
PSM	EWGYASHNGPDHWHELYPIAK	-136_34732	P16015	1	Mouse_09-2020	null	[MS,MS:1001208,SEQUEST,]	1.6e-4	null	ms_run[1]:scan=7629	2346.8	3	2507.15641	836.38909	K	D	4	25
PSM	GFLPTLQK	-136_34076	Q9QXD1	1	Mouse_09-2020	null	[MS,MS:1001208,SEQUEST,]	4.2e-2	null	ms_run[1]:scan=7511	2313.9	2	903.53087	452.26855	K	C	304	312
PSM	LLADPTGAFGK	-136_34086	P99029	1	Mouse_09-2020	null	[MS,MS:1001208,SEQUEST,]	1.6e-4	null	ms_run[1]:scan=7513	2314.5	2	1089.59380	545.30058	R	T	145	156
PSM	KGLTPSQIGVILRDSHGVAQVR	-136_34091	Q921R2	1	Mouse_09-2020	null	[MS,MS:1001208,SEQUEST,]	1.6e-4	null	ms_run[1]:scan=7514	2314.7	4	2331.32485	583.58684	K	V	43	65
PSM	SLTNDWEDHLAVK	-136_34104	P11499	1	Mouse_09-2020	null	[MS,MS:1001208,SEQUEST,]	1.6e-4	null	ms_run[1]:scan=7517	2315.6	3	1527.74366	509.91945	K	F	307	320
PSM	VLWRFDGKTPATLGPNTR	-136_34113	Q3UEP4	1	Mouse_09-2020	null	[MS,MS:1001208,SEQUEST,]	1.6e-4	null	ms_run[1]:scan=7518	2315.8	4	2029.09755	508.02990	K	Y	336	354
PSM	RSEPEPQILDFQTQQYK	-136_34716	Q9R0H0	1	Mouse_09-2020	null	[MS,MS:1001208,SEQUEST,]	1.6e-4	null	ms_run[1]:scan=7626	2346.0	3	2107.04715	703.02000	K	F	314	331
PSM	FLEEHPGGEEVLREQAGGDATENFEDVGHSTDAR	-136_34712	G5E850	1	Mouse_09-2020	null	[MS,MS:1001208,SEQUEST,]	1.6e-4	null	ms_run[1]:scan=7625	2345.7	5	3698.66224	740.53761	K	L	40	74
PSM	RIESENLRIQNEQKK	-136_34123	Q3TRR0	1	Mouse_09-2020	null	[MS,MS:1001208,SEQUEST,]	3.6e-2	null	ms_run[1]:scan=7520	2316.4	4	1885.01723	472.01171	K	A	447	462
PSM	NVFNALVR	-136_34129	Q9CR62	1	Mouse_09-2020	null	[MS,MS:1001208,SEQUEST,]	9.4e-3	null	ms_run[1]:scan=7521	2316.6	2	932.53105	466.76925	K	A	163	171
PSM	VFQFLNAK	-136_34697	Q8BP67	1	Mouse_09-2020	null	[MS,MS:1001208,SEQUEST,]	1.6e-4	null	ms_run[1]:scan=7623	2345.1	2	966.54112	483.77400	K	E	28	36
PSM	QLEPIYTSLGK	-136_34145	A0A0R4J0Z1	1	Mouse_09-2020	null	[MS,MS:1001208,SEQUEST,]	1.6e-4	null	ms_run[1]:scan=7524	2317.5	2	1248.68389	624.84535	K	Y	556	567
PSM	FSVQILR	-136_34167	P33267	1	Mouse_09-2020	null	[MS,MS:1001208,SEQUEST,]	2.2e-3	null	ms_run[1]:scan=7528	2318.6	2	862.51488	431.76090	R	F	127	134
PSM	SQIFSTASDNQPTVTIK	-136_34182	P20029	1	Mouse_09-2020	null	[MS,MS:1001208,SEQUEST,]	1.6e-4	null	ms_run[1]:scan=7530	2319.2	2	1836.93645	918.97053	K	Y	449	466
PSM	ILDLIESGK	-136_34198	P24549	1	Mouse_09-2020	null	[MS,MS:1001208,SEQUEST,]	1.6e-4	null	ms_run[1]:scan=7533	2320.0	2	987.57244	494.28968	K	E	354	363
PSM	VSSLPTVYLK	-136_34215	F6Y6L6	1	Mouse_09-2020	null	[MS,MS:1001208,SEQUEST,]	1.6e-4	null	ms_run[1]:scan=7535	2320.6	2	1106.64580	553.82643	K	G	199	209
PSM	GTTITSVLPKPALVASRVEVSK	-136_37497	Q8C196	1	Mouse_09-2020	null	[MS,MS:1001208,SEQUEST,]	3.1e-4	null	ms_run[1]:scan=8127	2485.6	4	2253.31753	564.08487	K	L	403	425
PSM	ILIRPLYSNPPLNGAR	-136_35154	P05202	1	Mouse_09-2020	null	[MS,MS:1001208,SEQUEST,]	1.6e-4	null	ms_run[1]:scan=7707	2368.5	3	1794.04007	598.68434	K	A	310	326
PSM	FNSSISYDRHLWNVDVQGSK	-136_35163	Q91YI0	1	Mouse_09-2020	null	[MS,MS:1001208,SEQUEST,]	1.6e-4	null	ms_run[1]:scan=7708	2368.8	4	2352.13881	588.78964	K	Y	24	44
PSM	VANVSLLALYKGK	-136_35602	P62267	1	Mouse_09-2020	null	[MS,MS:1001208,SEQUEST,]	1.6e-4	null	ms_run[1]:scan=7786	2390.5	3	1375.83057	459.28177	K	E	125	138
PSM	YGLAATVWSKDVGR	-136_32855	Q8BH00	1	Mouse_09-2020	null	[MS,MS:1001208,SEQUEST,]	1.6e-4	null	ms_run[1]:scan=7291	2252.6	3	1522.80255	508.27194	R	H	417	431
PSM	FVADGIFK	-136_35583	P62908	1	Mouse_09-2020	null	[MS,MS:1001208,SEQUEST,]	1.4e-3	null	ms_run[1]:scan=7783	2389.7	2	896.48760	448.74745	K	E	11	19
PSM	DRTFPTPIAKPPVFTGKDRTEPVTGFQK	-136_32871	P53395	1	Mouse_09-2020	null	[MS,MS:1001208,SEQUEST,]	1.6e-4	null	ms_run[1]:scan=7295	2253.7	5	3130.66694	626.93950	K	M	234	262
PSM	FWANFAR	-136_35577	Q8VCC2	0	Mouse_09-2020	null	[MS,MS:1001208,SEQUEST,]	6.6e-3	null	ms_run[1]:scan=7782	2389.4	2	911.45226	456.22976	K	G	497	504
PSM	FWANFAR	-136_35577	P23953	0	Mouse_09-2020	null	[MS,MS:1001208,SEQUEST,]	6.6e-3	null	ms_run[1]:scan=7782	2389.4	2	911.45226	456.22976	K	G	486	493
PSM	FWANFAR	-136_35577	Q91WU0	0	Mouse_09-2020	null	[MS,MS:1001208,SEQUEST,]	6.6e-3	null	ms_run[1]:scan=7782	2389.4	2	911.45226	456.22976	K	G	497	504
PSM	FWANFAR	-136_35577	Q8VCT4	0	Mouse_09-2020	null	[MS,MS:1001208,SEQUEST,]	6.6e-3	null	ms_run[1]:scan=7782	2389.4	2	911.45226	456.22976	K	G	497	504
PSM	VLQYYQESEKPEELGSVTVQK	-136_32885	Q791V5	1	Mouse_09-2020	null	[MS,MS:1001208,SEQUEST,]	1.6e-4	null	ms_run[1]:scan=7298	2254.6	3	2454.24295	818.75147	K	Y	91	112
PSM	AINYLISGYQR	-136_35549	Q61838	1	Mouse_09-2020	null	[MS,MS:1001208,SEQUEST,]	1.6e-4	null	ms_run[1]:scan=7776	2387.8	2	1297.69158	649.34859	K	L	1016	1027
PSM	YNQILRIEEELGSKAK	-136_35544	P17182	1	Mouse_09-2020	null	[MS,MS:1001208,SEQUEST,]	1.6e-4	null	ms_run[1]:scan=7775	2387.5	3	1891.02903	631.01430	K	A	407	423
PSM	LLSVPFEK	-136_35615	D3Z4X1	1	Mouse_09-2020	null	[MS,MS:1001208,SEQUEST,]	1.7e-2	null	ms_run[1]:scan=7788	2391.1	2	932.54497	466.77621	R	S	163	171
PSM	IWLVDSK	-136_32936	P06801	1	Mouse_09-2020	null	[MS,MS:1001208,SEQUEST,]	1.6e-4	null	ms_run[1]:scan=7310	2257.9	2	860.48808	430.74745	K	L	331	338
PSM	AYEAQTEPVLQYYQK	-136_35537	Q9WTP7	1	Mouse_09-2020	null	[MS,MS:1001208,SEQUEST,]	1.6e-4	null	ms_run[1]:scan=7774	2387.2	2	1830.89397	915.94907	K	G	175	190
PSM	QYPYNNLYLER	-136_35435	Q9D6J5	1	Mouse_09-2020	null	[MS,MS:1001208,SEQUEST,]	1.6e-4	null	ms_run[1]:scan=7757	2382.5	2	1472.71733	736.86207	K	G	160	171
PSM	YIATPIFSK	-136_33000	P10649	1	Mouse_09-2020	null	[MS,MS:1001208,SEQUEST,]	1.6e-4	null	ms_run[1]:scan=7320	2260.7	2	1039.58232	520.29477	R	A	203	212
PSM	AIGLPEDLIQKGK	-136_33018	P12710	1	Mouse_09-2020	null	[MS,MS:1001208,SEQUEST,]	1.6e-4	null	ms_run[1]:scan=7323	2261.5	2	1381.80535	691.40611	K	I	21	34
PSM	QVVTLLNELKR	-136_33057	Q8VCH0	0	Mouse_09-2020	null	[MS,MS:1001208,SEQUEST,]	1.6e-4	null	ms_run[1]:scan=7331	2263.8	3	1312.79532	438.26975	R	G	386	397
PSM	QVVTLLNELKR	-136_33057	Q921H8	0	Mouse_09-2020	null	[MS,MS:1001208,SEQUEST,]	1.6e-4	null	ms_run[1]:scan=7331	2263.8	3	1312.79532	438.26975	R	G	386	397
PSM	VISAEEALPGRTEPIPVTAK	-136_33063	Q9D6Y7	1	Mouse_09-2020	null	[MS,MS:1001208,SEQUEST,]	1.6e-4	null	ms_run[1]:scan=7332	2264.1	3	2078.14963	693.38792	K	H	28	48
PSM	EAYPGDVFYLHSR	-136_35356	Q03265	1	Mouse_09-2020	null	[MS,MS:1001208,SEQUEST,]	1.6e-4	null	ms_run[1]:scan=7742	2378.3	2	1553.74175	777.37280	R	L	335	348
PSM	INEAFDLLRSGK	-136_33084	P00329	1	Mouse_09-2020	null	[MS,MS:1001208,SEQUEST,]	1.6e-4	null	ms_run[1]:scan=7335	2264.9	3	1362.73871	454.91738	K	I	356	368
PSM	VLEQLTGQTPVFSKAR	-136_32945	Q9CXW4	1	Mouse_09-2020	null	[MS,MS:1001208,SEQUEST,]	1.6e-4	null	ms_run[1]:scan=7311	2258.2	3	1773.98655	592.00010	K	T	39	55
PSM	VQGQNLFFR	-136_32829	A0A087WPF8	1	Mouse_09-2020	null	[MS,MS:1001208,SEQUEST,]	1.6e-4	null	ms_run[1]:scan=7288	2251.8	2	1108.59014	554.79854	K	T	13	22
PSM	VDATEESDLAQQYGVR	-136_35624	P09103	1	Mouse_09-2020	null	[MS,MS:1001208,SEQUEST,]	1.6e-4	null	ms_run[1]:scan=7789	2391.4	2	1780.83489	890.92104	K	Y	84	100
PSM	RDDGSWEVIEGYR	-136_35629	P26443	1	Mouse_09-2020	null	[MS,MS:1001208,SEQUEST,]	2.1e-3	null	ms_run[1]:scan=7790	2391.6	3	1581.73185	527.91459	R	Q	124	137
PSM	SGPFAPVLSATSR	-136_35903	Q9CR68	1	Mouse_09-2020	null	[MS,MS:1001208,SEQUEST,]	1.6e-4	null	ms_run[1]:scan=7842	2406.2	2	1289.68535	645.34605	R	V	8	21
PSM	EWGYASHNGPDHWHELYPIAK	-136_35896	P16015	1	Mouse_09-2020	null	[MS,MS:1001208,SEQUEST,]	1.6e-4	null	ms_run[1]:scan=7841	2405.9	4	2507.15346	627.54364	K	D	4	25
PSM	LQSWLYASR	-136_32623	Q99LC3	1	Mouse_09-2020	null	[MS,MS:1001208,SEQUEST,]	1.6e-4	null	ms_run[1]:scan=7254	2242.3	2	1123.58989	562.29837	R	L	131	140
PSM	MLLEYTDSSYDEK	-136_35822	P10649	1	Mouse_09-2020	null	[MS,MS:1001208,SEQUEST,]	1.6e-4	null	ms_run[1]:scan=7826	2401.7	2	1593.70000	797.35308	R	Y	19	32
PSM	GERADLIAYLK	-136_32666	P62897	1	Mouse_09-2020	null	[MS,MS:1001208,SEQUEST,]	1.6e-4	null	ms_run[1]:scan=7261	2244.2	3	1248.69440	416.90307	K	A	90	101
PSM	ITVTSEVPFSK	-136_32676	P67984	1	Mouse_09-2020	null	[MS,MS:1001208,SEQUEST,]	1.6e-4	null	ms_run[1]:scan=7264	2245.1	2	1207.65801	604.33208	K	Y	70	81
PSM	HLGFQSAVEALR	-136_32686	E9Q1Q9	1	Mouse_09-2020	null	[MS,MS:1001208,SEQUEST,]	1.6e-4	null	ms_run[1]:scan=7265	2245.4	2	1327.71172	664.35949	K	L	243	255
PSM	IIWQFIKEK	-136_35779	P54071	1	Mouse_09-2020	null	[MS,MS:1001208,SEQUEST,]	4.6e-4	null	ms_run[1]:scan=7817	2399.2	3	1204.70880	402.24114	R	I	61	70
PSM	TVKGPDGLTALEATDNQAIK	-136_32714	P62774	1	Mouse_09-2020	null	[MS,MS:1001208,SEQUEST,]	1.6e-4	null	ms_run[1]:scan=7269	2246.5	3	2042.07657	681.36366	K	L	95	115
PSM	LSDYFPKPYPNPEAAR	-136_32736	Q9D0M3	1	Mouse_09-2020	null	[MS,MS:1001208,SEQUEST,]	1.6e-4	null	ms_run[1]:scan=7274	2247.9	3	1864.92331	622.31246	K	A	171	187
PSM	AGPWTPEAAVEHPEAVRQLHREFLR	-136_35772	O35490	1	Mouse_09-2020	null	[MS,MS:1001208,SEQUEST,]	1.6e-4	null	ms_run[1]:scan=7816	2398.9	6	2896.49737	483.58882	K	G	41	66
PSM	GDTVFFHPLLIHGSGR	-136_35765	O35386	1	Mouse_09-2020	null	[MS,MS:1001208,SEQUEST,]	1.6e-4	null	ms_run[1]:scan=7815	2398.6	4	1752.91872	438.98496	K	K	253	269
PSM	AFLWQR	-136_32754	Q9DD20	1	Mouse_09-2020	null	[MS,MS:1001208,SEQUEST,]	1.5e-2	null	ms_run[1]:scan=7276	2248.4	2	820.44689	410.72686	R	L	184	190
PSM	TDVAAPFGGFKQSGFGK	-136_35758	Q8R0Y6	1	Mouse_09-2020	null	[MS,MS:1001208,SEQUEST,]	1.6e-4	null	ms_run[1]:scan=7814	2398.3	3	1713.85965	571.95802	K	L	866	883
PSM	FFPASADRTVIDYNGER	-136_35714	P09103	1	Mouse_09-2020	null	[MS,MS:1001208,SEQUEST,]	1.2e-3	null	ms_run[1]:scan=7805	2395.8	3	1957.94144	653.31827	K	L	447	464
PSM	LQFWTETLPRK	-136_35703	Q63880	0	Mouse_09-2020	null	[MS,MS:1001208,SEQUEST,]	1.6e-4	null	ms_run[1]:scan=7803	2395.3	3	1418.77951	473.59787	R	Q	544	555
PSM	LQFWTETLPRK	-136_35703	Q8VCU1	0	Mouse_09-2020	null	[MS,MS:1001208,SEQUEST,]	1.6e-4	null	ms_run[1]:scan=7803	2395.3	3	1418.77951	473.59787	R	Q	544	555
PSM	VTHAVVTVPAYFNDAQR	-136_32779	P20029	1	Mouse_09-2020	null	[MS,MS:1001208,SEQUEST,]	1.6e-4	null	ms_run[1]:scan=7280	2249.5	3	1887.97153	629.99524	K	A	166	183
PSM	YGLAAAVFTK	-136_35635	P47738	1	Mouse_09-2020	null	[MS,MS:1001208,SEQUEST,]	1.6e-4	null	ms_run[1]:scan=7792	2392.2	2	1040.57793	520.79239	K	L	444	454
PSM	AIGLPEDLIQKGK	-136_32798	P12710	1	Mouse_09-2020	null	[MS,MS:1001208,SEQUEST,]	1.6e-4	null	ms_run[1]:scan=7284	2250.7	3	1381.80539	461.27316	K	I	21	34
PSM	QWGWTQGRWPK	-136_33109	Q9CPR4	1	Mouse_09-2020	null	[MS,MS:1001208,SEQUEST,]	6.0e-4	null	ms_run[1]:scan=7340	2266.3	3	1429.71311	477.24231	K	S	75	86
PSM	HLDLERNWVLVEK	-136_35347	P55264	1	Mouse_09-2020	null	[MS,MS:1001208,SEQUEST,]	1.1e-3	null	ms_run[1]:scan=7741	2378.0	3	1650.89627	550.97026	K	R	165	178
PSM	TFLSIVK	-136_33134	Q9WVD5	1	Mouse_09-2020	null	[MS,MS:1001208,SEQUEST,]	2.3e-3	null	ms_run[1]:scan=7344	2267.4	2	807.49809	404.25237	R	E	252	259
PSM	FYGLLAR	-136_33176	A0A0R4J1H2	1	Mouse_09-2020	null	[MS,MS:1001208,SEQUEST,]	8.8e-4	null	ms_run[1]:scan=7350	2269.1	2	839.47759	420.24234	R	A	347	354
PSM	DVATFLR	-136_33423	Q9D0M3	1	Mouse_09-2020	null	[MS,MS:1001208,SEQUEST,]	5.6e-3	null	ms_run[1]:scan=7397	2282.1	2	821.45146	411.22943	K	A	269	276
PSM	FWQFGGNER	-136_33429	Q5FW57	1	Mouse_09-2020	null	[MS,MS:1001208,SEQUEST,]	1.6e-4	null	ms_run[1]:scan=7398	2282.4	2	1140.52275	570.76470	K	Q	184	193
PSM	NLRVNAGDQPGADLGPLITPQAKER	-136_33434	Q9EQ20	1	Mouse_09-2020	null	[MS,MS:1001208,SEQUEST,]	1.6e-4	null	ms_run[1]:scan=7399	2282.7	4	2630.39882	658.35568	K	C	342	367
PSM	QWLTFK	-136_35242	Q60866	1	Mouse_09-2020	null	[MS,MS:1001208,SEQUEST,]	2.8e-2	null	ms_run[1]:scan=7723	2373.0	2	822.45091	411.72906	K	0	344	350
PSM	RANNTTYGLAAGLFTK	-136_35231	P24549	1	Mouse_09-2020	null	[MS,MS:1001208,SEQUEST,]	2.3e-2	null	ms_run[1]:scan=7721	2372.4	2	1697.89678	849.45211	K	L	420	436
PSM	FLGVAEQLHNEGFK	-136_35218	Q8C196	1	Mouse_09-2020	null	[MS,MS:1001208,SEQUEST,]	1.6e-4	null	ms_run[1]:scan=7718	2371.6	3	1588.81235	530.27546	R	F	1374	1388
PSM	ALTAELDTLGK	-136_33461	A8Y5N4	1	Mouse_09-2020	null	[MS,MS:1001208,SEQUEST,]	1.6e-4	null	ms_run[1]:scan=7403	2283.8	2	1131.62578	566.31643	R	G	162	173
PSM	TQDPAKAPNSPDVLEIEFKKGVPVK	-136_33471	P16460	1	Mouse_09-2020	null	[MS,MS:1001208,SEQUEST,]	1.6e-4	null	ms_run[1]:scan=7404	2284.1	4	2707.46645	677.62208	K	T	210	235
PSM	LTGFHETSNINDFSAGVANR	-136_33476	P15105	1	Mouse_09-2020	null	[MS,MS:1001208,SEQUEST,]	1.6e-4	null	ms_run[1]:scan=7406	2284.6	3	2150.02823	717.34689	R	A	300	320
PSM	AIGLPEDLIQKGKDIK	-136_33500	P12710	1	Mouse_09-2020	null	[MS,MS:1001208,SEQUEST,]	1.6e-4	null	ms_run[1]:scan=7410	2285.7	4	1738.01088	435.25819	K	V	21	37
PSM	YRVPDVLVADPPTAR	-136_35211	Q8BHN3	1	Mouse_09-2020	null	[MS,MS:1001208,SEQUEST,]	1.6e-4	null	ms_run[1]:scan=7717	2371.3	3	1668.90598	556.97378	R	S	113	128
PSM	RYFYFYNTGLQNQR	-136_35204	Q9QUR6	1	Mouse_09-2020	null	[MS,MS:1001208,SEQUEST,]	1.6e-4	null	ms_run[1]:scan=7716	2371.1	3	1869.90360	623.97255	K	L	85	99
PSM	AIGLPEDLIQKGKDIK	-136_33529	P12710	1	Mouse_09-2020	null	[MS,MS:1001208,SEQUEST,]	4.7e-3	null	ms_run[1]:scan=7416	2287.4	3	1738.01072	580.00849	K	V	21	37
PSM	SLEIIGAPFSKGQPR	-136_33535	Q61176	1	Mouse_09-2020	null	[MS,MS:1001208,SEQUEST,]	1.6e-4	null	ms_run[1]:scan=7417	2287.7	3	1599.88565	533.96662	K	G	7	22
PSM	LYTHSYLGFGLK	-136_35196	Q3TQC7	1	Mouse_09-2020	null	[MS,MS:1001208,SEQUEST,]	1.6e-4	null	ms_run[1]:scan=7714	2370.5	3	1398.74329	466.91872	K	A	261	273
PSM	TSFHALTSILK	-136_33571	Q9CR62	1	Mouse_09-2020	null	[MS,MS:1001208,SEQUEST,]	1.6e-4	null	ms_run[1]:scan=7423	2289.4	3	1217.68952	406.56780	K	E	63	74
PSM	GDNQSPIELHTKDIKHDPSLQPWSASYDPGSAK	-136_33581	P16015	1	Mouse_09-2020	null	[MS,MS:1001208,SEQUEST,]	1.6e-4	null	ms_run[1]:scan=7426	2290.2	5	3618.74799	724.55501	K	I	25	58
PSM	RFGPVFTLHLGQR	-136_33586	Q05421	1	Mouse_09-2020	null	[MS,MS:1001208,SEQUEST,]	1.6e-4	null	ms_run[1]:scan=7427	2290.5	3	1527.85480	509.95628	K	I	63	76
PSM	LATFPFR	-136_35172	Q9DCU9	1	Mouse_09-2020	null	[MS,MS:1001208,SEQUEST,]	4.3e-3	null	ms_run[1]:scan=7709	2369.1	2	851.47795	426.24234	R	F	58	65
PSM	EAYPGDVFYLHSR	-136_35253	Q03265	1	Mouse_09-2020	null	[MS,MS:1001208,SEQUEST,]	1.6e-4	null	ms_run[1]:scan=7726	2373.8	3	1553.73868	518.58429	R	L	335	348
PSM	HQSLGGQYGVQGFPTIK	-136_33604	Q3TML0	1	Mouse_09-2020	null	[MS,MS:1001208,SEQUEST,]	1.6e-4	null	ms_run[1]:scan=7430	2291.3	3	1816.93448	606.31620	K	F	91	108
PSM	TESIVAATQWVKER	-136_33403	O88451	1	Mouse_09-2020	null	[MS,MS:1001208,SEQUEST,]	1.6e-4	null	ms_run[1]:scan=7393	2281.0	3	1617.85965	539.95802	K	G	87	101
PSM	KAPDFVFYAPR	-136_33385	P26043	1	Mouse_09-2020	null	[MS,MS:1001208,SEQUEST,]	1.6e-4	null	ms_run[1]:scan=7389	2279.9	3	1310.69034	437.56791	K	R	263	274
PSM	NKLILPGLISSR	-136_35331	P17563	1	Mouse_09-2020	null	[MS,MS:1001208,SEQUEST,]	1.6e-4	null	ms_run[1]:scan=7738	2377.2	3	1310.81614	437.61000	R	Y	92	104
PSM	FLGVAEQLHNEGFK	-136_35325	Q8C196	1	Mouse_09-2020	null	[MS,MS:1001208,SEQUEST,]	1.6e-4	null	ms_run[1]:scan=7737	2376.9	2	1588.81352	794.90955	R	F	1374	1388
PSM	QGIQFYTQLK	-136_35318	Q9EQ20	1	Mouse_09-2020	null	[MS,MS:1001208,SEQUEST,]	1.6e-4	null	ms_run[1]:scan=7736	2376.6	2	1225.65801	613.33241	K	I	501	511
PSM	NQLISRVPLGSVIK	-136_35302	Q8BW75	1	Mouse_09-2020	null	[MS,MS:1001208,SEQUEST,]	1.2e-3	null	ms_run[1]:scan=7733	2375.8	3	1523.92710	508.64711	R	M	283	297
PSM	LWGDRYFDPANGK	-136_35296	P58252	1	Mouse_09-2020	null	[MS,MS:1001208,SEQUEST,]	1.6e-4	null	ms_run[1]:scan=7732	2375.5	3	1538.73923	513.58440	K	S	260	273
PSM	GDIFLVR	-136_33214	Q01853	1	Mouse_09-2020	null	[MS,MS:1001208,SEQUEST,]	5.3e-3	null	ms_run[1]:scan=7358	2271.3	2	819.47240	410.23980	K	G	149	156
PSM	SVGKANEELAGVVAEVQK	-136_33228	Q61176	1	Mouse_09-2020	null	[MS,MS:1001208,SEQUEST,]	1.6e-4	null	ms_run[1]:scan=7360	2271.8	3	1827.98142	609.99854	R	G	72	90
PSM	LKVPEWVDTVK	-136_35277	Q9CZX8	1	Mouse_09-2020	null	[MS,MS:1001208,SEQUEST,]	1.6e-4	null	ms_run[1]:scan=7730	2374.9	3	1313.74674	438.58697	K	A	28	39
PSM	IGLFGGAGVGK	-136_33263	P56480	1	Mouse_09-2020	null	[MS,MS:1001208,SEQUEST,]	1.6e-4	null	ms_run[1]:scan=7367	2273.8	2	975.56212	488.28473	K	V	202	213
PSM	LDPTQTSFLK	-136_33266	Q9QYG0	1	Mouse_09-2020	null	[MS,MS:1001208,SEQUEST,]	1.6e-4	null	ms_run[1]:scan=7368	2274.1	2	1149.61492	575.31115	K	A	278	288
PSM	LVQDVANNTNEEAGDGTTTATVLAR	-136_33273	P63038	1	Mouse_09-2020	null	[MS,MS:1001208,SEQUEST,]	1.6e-4	null	ms_run[1]:scan=7369	2274.3	3	2560.24912	854.08769	K	I	97	122
PSM	GYSFTTTAEREIVRDIKEK	-136_35265	P60710	1	Mouse_09-2020	null	[MS,MS:1001208,SEQUEST,]	2.3e-2	null	ms_run[1]:scan=7728	2374.4	4	2243.16836	561.54712	R	C	197	216
PSM	VRLLADPTGAFGK	-136_33288	P99029	1	Mouse_09-2020	null	[MS,MS:1001208,SEQUEST,]	1.6e-4	null	ms_run[1]:scan=7372	2275.2	3	1344.76316	448.92599	K	T	143	156
PSM	WYYNAAGFNK	-136_33296	Q9CQB4	1	Mouse_09-2020	null	[MS,MS:1001208,SEQUEST,]	1.6e-4	null	ms_run[1]:scan=7373	2275.4	2	1233.56804	617.28801	K	G	20	30
PSM	LQELQVNLVR	-136_35259	P35492	1	Mouse_09-2020	null	[MS,MS:1001208,SEQUEST,]	1.6e-4	null	ms_run[1]:scan=7727	2374.1	2	1211.71099	606.35896	K	H	183	193
PSM	TIDIEPDIETLLSQQSGNS	-136_64128	P11352	1	Mouse_09-2020	null	[MS,MS:1001208,SEQUEST,]	1.6e-4	null	ms_run[1]:scan=13315	3952.3	2	2060.00420	1030.50513	R	0	183	202
PSM	GWNILTNSEK	-136_33325	Q91VD9	1	Mouse_09-2020	null	[MS,MS:1001208,SEQUEST,]	1.6e-4	null	ms_run[1]:scan=7378	2276.8	2	1161.58977	581.29857	K	K	99	109
PSM	WIEEAAFR	-136_33339	Q9DBT9	1	Mouse_09-2020	null	[MS,MS:1001208,SEQUEST,]	4.6e-4	null	ms_run[1]:scan=7381	2277.7	2	1021.50920	511.25872	R	G	599	607
PSM	IQNIQFEAIVGHK	-136_33369	A8Y5N4	1	Mouse_09-2020	null	[MS,MS:1001208,SEQUEST,]	1.6e-4	null	ms_run[1]:scan=7385	2278.8	3	1496.82328	499.61218	R	K	248	261
PSM	KGLTPSQIGVILR	-136_33390	Q921R2	1	Mouse_09-2020	null	[MS,MS:1001208,SEQUEST,]	1.6e-4	null	ms_run[1]:scan=7390	2280.2	3	1381.85236	461.28904	K	S	43	56
PSM	ILSTAQRPLE	-136_17984	Q3TNA1	1	Mouse_09-2020	null	[MS,MS:1001208,SEQUEST,]	1.6e-4	null	ms_run[1]:scan=4636	1511.9	2	1127.64250	564.32459	R	0	542	552
PSM	QLAPIWDK	-136_30916	P09103	1	Mouse_09-2020	null	[MS,MS:1001208,SEQUEST,]	1.6e-4	null	ms_run[1]:scan=6950	2157.6	2	970.53557	485.77146	K	G	404	412
PSM	VISTTKAPAAIGPYSQAVQVDR	-136_30899	P52760	1	Mouse_09-2020	null	[MS,MS:1001208,SEQUEST,]	1.6e-4	null	ms_run[1]:scan=6948	2157.1	3	2272.23154	758.08137	K	I	8	30
PSM	SILFVPTSAPR	-136_40155	P08113	1	Mouse_09-2020	null	[MS,MS:1001208,SEQUEST,]	1.6e-4	null	ms_run[1]:scan=8608	2619.3	2	1187.67851	594.34278	K	L	385	396
PSM	AIAEELAPERGFLPPASEK	-136_40085	O35490	1	Mouse_09-2020	null	[MS,MS:1001208,SEQUEST,]	1.6e-4	null	ms_run[1]:scan=8595	2615.7	3	2025.06534	675.69323	R	G	309	328
PSM	YGGHGYSHILTNIVPK	-136_28067	Q60866	1	Mouse_09-2020	null	[MS,MS:1001208,SEQUEST,]	1.6e-4	null	ms_run[1]:scan=6426	2011.6	4	1755.91872	439.73488	K	L	308	324
PSM	EWPANLDLK	-136_40080	Q8C196	1	Mouse_09-2020	null	[MS,MS:1001208,SEQUEST,]	3.8e-3	null	ms_run[1]:scan=8594	2615.4	2	1085.56133	543.28493	K	E	832	841
PSM	VWFVSNIDGTHIAK	-136_40066	P06745	1	Mouse_09-2020	null	[MS,MS:1001208,SEQUEST,]	1.6e-4	null	ms_run[1]:scan=8592	2614.9	3	1586.83390	529.61570	R	L	181	195
PSM	GKEDPWNSITSGALTGAILAARNGPVAMVGSAAMG	-136_40005	D3Z1Z0	1	Mouse_09-2020	null	[MS,MS:1001208,SEQUEST,]	2.5e-2	null	ms_run[1]:scan=8581	2611.8	6	3370.68945	562.62077	R	0	63	98
PSM	TYIIGELHPDDR	-136_28114	G5E850	1	Mouse_09-2020	null	[MS,MS:1001208,SEQUEST,]	1.6e-4	null	ms_run[1]:scan=6435	2014.1	3	1428.71106	476.90877	K	K	78	90
PSM	ADLINNLGTIAK	-136_39981	P07901	0	Mouse_09-2020	null	[MS,MS:1001208,SEQUEST,]	1.6e-4	null	ms_run[1]:scan=8576	2610.4	2	1242.70500	621.85625	K	G	101	113
PSM	ADLINNLGTIAK	-136_39981	P11499	0	Mouse_09-2020	null	[MS,MS:1001208,SEQUEST,]	1.6e-4	null	ms_run[1]:scan=8576	2610.4	2	1242.70500	621.85625	K	G	96	108
PSM	IFINNEWHDSVSSK	-136_28038	O35945	1	Mouse_09-2020	null	[MS,MS:1001208,SEQUEST,]	1.6e-4	null	ms_run[1]:scan=6420	2009.9	3	1675.80759	559.27400	K	F	23	37
PSM	SFENSLGINVPR	-136_39958	Q91ZJ5	1	Mouse_09-2020	null	[MS,MS:1001208,SEQUEST,]	1.6e-4	null	ms_run[1]:scan=8573	2609.6	2	1332.69036	666.84896	K	R	378	390
PSM	YFVTAVSRPGLGEPR	-136_28170	P01901	1	Mouse_09-2020	null	[MS,MS:1001208,SEQUEST,]	1.6e-4	null	ms_run[1]:scan=6446	2017.2	3	1648.88010	550.29837	R	M	28	43
PSM	SDLTKDITTSVLTVNNK	-136_39934	Q9QXF8	1	Mouse_09-2020	null	[MS,MS:1001208,SEQUEST,]	1.6e-4	null	ms_run[1]:scan=8570	2608.8	3	1848.99076	617.00195	K	H	197	214
PSM	TQDPAKAPNSPDVLEIEFK	-136_39921	P16460	1	Mouse_09-2020	null	[MS,MS:1001208,SEQUEST,]	1.6e-4	null	ms_run[1]:scan=8568	2608.2	3	2099.06522	700.36003	K	G	210	229
PSM	GIIFNNGPTWK	-136_39834	Q05421	1	Mouse_09-2020	null	[MS,MS:1001208,SEQUEST,]	1.6e-4	null	ms_run[1]:scan=8552	2603.8	2	1246.65691	623.83258	K	V	113	124
PSM	VNNSSLIGLGYTQTLKPGIK	-136_39811	Q60932	1	Mouse_09-2020	null	[MS,MS:1001208,SEQUEST,]	1.6e-4	null	ms_run[1]:scan=8549	2603.0	3	2103.18033	701.73179	K	T	250	270
PSM	TGVAPIIDVVR	-136_39799	P14115	1	Mouse_09-2020	null	[MS,MS:1001208,SEQUEST,]	1.6e-4	null	ms_run[1]:scan=8545	2601.8	2	1139.67790	570.34278	K	G	95	106
PSM	FGEPIPISK	-136_28228	P35505	1	Mouse_09-2020	null	[MS,MS:1001208,SEQUEST,]	1.6e-4	null	ms_run[1]:scan=6456	2019.9	2	987.55095	494.27912	R	H	212	221
PSM	LVPVGYGIR	-136_28243	Q91VK2	1	Mouse_09-2020	null	[MS,MS:1001208,SEQUEST,]	8.6e-3	null	ms_run[1]:scan=6459	2020.8	2	973.58269	487.29510	K	L	228	237
PSM	LYSEFLGKRPWFAGDK	-136_39943	P10649	1	Mouse_09-2020	null	[MS,MS:1001208,SEQUEST,]	1.6e-4	null	ms_run[1]:scan=8571	2609.1	4	1913.99062	479.25317	K	T	137	153
PSM	LYSEFLGKRPWFAGDK	-136_40165	P10649	1	Mouse_09-2020	null	[MS,MS:1001208,SEQUEST,]	1.6e-4	null	ms_run[1]:scan=8609	2619.6	3	1913.99009	638.66847	K	T	137	153
PSM	FNIIQPGPIKTK	-136_28002	Q9CQ62	1	Mouse_09-2020	null	[MS,MS:1001208,SEQUEST,]	1.6e-4	null	ms_run[1]:scan=6414	2008.3	3	1355.80616	452.60637	R	A	235	247
PSM	QFADIAYNYRHGQPIPR	-136_27997	P16331	1	Mouse_09-2020	null	[MS,MS:1001208,SEQUEST,]	1.6e-4	null	ms_run[1]:scan=6412	2007.7	4	2046.03383	512.26306	K	E	160	177
PSM	VNIKPQVDRYWLK	-136_27791	P50247	1	Mouse_09-2020	null	[MS,MS:1001208,SEQUEST,]	2.3e-3	null	ms_run[1]:scan=6374	1997.1	4	1658.93752	415.48988	K	G	319	332
PSM	FWSVDDTQVHTEYSSLR	-136_40380	P49429	1	Mouse_09-2020	null	[MS,MS:1001208,SEQUEST,]	1.6e-4	null	ms_run[1]:scan=8644	2629.3	3	2069.95749	690.65695	R	I	209	226
PSM	KKELEEIVQPIISK	-136_27808	P20029	1	Mouse_09-2020	null	[MS,MS:1001208,SEQUEST,]	1.6e-4	null	ms_run[1]:scan=6377	1997.9	3	1653.97812	551.99770	K	Y	621	635
PSM	VQQTVQDLFGRAPSK	-136_27829	P38647	1	Mouse_09-2020	null	[MS,MS:1001208,SEQUEST,]	1.6e-4	null	ms_run[1]:scan=6380	1998.8	3	1673.89670	558.63717	K	V	395	410
PSM	GAAFLGLGTDSVR	-136_40353	Q9DBE0	1	Mouse_09-2020	null	[MS,MS:1001208,SEQUEST,]	1.6e-4	null	ms_run[1]:scan=8640	2628.2	2	1263.66924	632.33823	K	V	197	210
PSM	QALKNLGEILK	-136_27853	P52760	1	Mouse_09-2020	null	[MS,MS:1001208,SEQUEST,]	1.6e-4	null	ms_run[1]:scan=6384	1999.9	3	1226.74646	409.58708	K	A	57	68
PSM	GYISPYFINTSK	-136_40340	P63038	1	Mouse_09-2020	null	[MS,MS:1001208,SEQUEST,]	1.6e-4	null	ms_run[1]:scan=8638	2627.6	2	1389.70549	695.35608	R	Q	222	234
PSM	FELTGIPPAPR	-136_40330	P63017	1	Mouse_09-2020	null	[MS,MS:1001208,SEQUEST,]	1.6e-4	null	ms_run[1]:scan=8635	2626.8	2	1197.66240	599.33496	K	V	459	470
PSM	VVDLLAPYAK	-136_40274	P56480	1	Mouse_09-2020	null	[MS,MS:1001208,SEQUEST,]	1.6e-4	null	ms_run[1]:scan=8628	2624.9	2	1088.63506	544.82115	K	G	189	199
PSM	RLTGFHETSNINDFSAGVANR	-136_27894	P15105	1	Mouse_09-2020	null	[MS,MS:1001208,SEQUEST,]	1.6e-4	null	ms_run[1]:scan=6391	2001.8	3	2306.12784	769.38059	R	A	299	320
PSM	VNIKPQVDRYWLK	-136_27910	P50247	1	Mouse_09-2020	null	[MS,MS:1001208,SEQUEST,]	1.6e-4	null	ms_run[1]:scan=6396	2003.2	3	1658.93882	553.65075	K	G	319	332
PSM	VAFTGSTQVGKLIK	-136_27927	P24549	1	Mouse_09-2020	null	[MS,MS:1001208,SEQUEST,]	5.0e-3	null	ms_run[1]:scan=6400	2004.3	3	1448.84699	483.62056	K	A	242	256
PSM	LTLDTIFVPNTGKK	-136_40229	J3QMG3	1	Mouse_09-2020	null	[MS,MS:1001208,SEQUEST,]	1.6e-4	null	ms_run[1]:scan=8620	2622.6	3	1546.88413	516.29949	K	G	98	112
PSM	SLRNDIGATVHELSR	-136_27940	P16331	1	Mouse_09-2020	null	[MS,MS:1001208,SEQUEST,]	1.6e-4	null	ms_run[1]:scan=6403	2005.2	4	1667.88283	417.72605	K	K	97	112
PSM	FIPRQPFAEYIYK	-136_40207	Q9EQF5	1	Mouse_09-2020	null	[MS,MS:1001208,SEQUEST,]	1.6e-4	null	ms_run[1]:scan=8615	2621.2	3	1671.88932	557.96796	K	I	462	475
PSM	ALLQAQEP	-136_27959	Q91YI0	1	Mouse_09-2020	null	[MS,MS:1001208,SEQUEST,]	4.7e-3	null	ms_run[1]:scan=6407	2006.3	2	869.47319	435.23999	R	0	457	465
PSM	LILPHVDVQLK	-136_40199	P54071	1	Mouse_09-2020	null	[MS,MS:1001208,SEQUEST,]	4.7e-3	null	ms_run[1]:scan=8614	2621.0	3	1274.78373	425.59921	K	F	70	81
PSM	SSAILGQYQAYSGQVRR	-136_27979	Q8CFX1	1	Mouse_09-2020	null	[MS,MS:1001208,SEQUEST,]	1.6e-4	null	ms_run[1]:scan=6410	2007.1	3	1883.97361	628.66226	K	L	303	320
PSM	FAVFGLGNK	-136_40182	P37040	1	Mouse_09-2020	null	[MS,MS:1001208,SEQUEST,]	1.6e-4	null	ms_run[1]:scan=8611	2620.1	2	952.52501	476.76618	K	Y	168	177
PSM	SLFFPDEAINKHPR	-136_28251	P97494	1	Mouse_09-2020	null	[MS,MS:1001208,SEQUEST,]	1.6e-4	null	ms_run[1]:scan=6460	2021.0	4	1670.86416	418.47169	K	G	172	186
PSM	VITEYLNAQESAK	-136_27784	Q78PY7	1	Mouse_09-2020	null	[MS,MS:1001208,SEQUEST,]	1.6e-4	null	ms_run[1]:scan=6373	1996.8	2	1465.75347	733.38029	K	A	874	887
PSM	EALELLK	-136_28258	P17182	1	Mouse_09-2020	null	[MS,MS:1001208,SEQUEST,]	2.1e-3	null	ms_run[1]:scan=6461	2021.3	2	815.48741	408.24729	K	A	222	229
PSM	VHVFYIDYGNREILPSTR	-136_39756	Q78PY7	1	Mouse_09-2020	null	[MS,MS:1001208,SEQUEST,]	1.6e-4	null	ms_run[1]:scan=8539	2600.2	3	2179.12790	727.04801	K	G	759	777
PSM	VVGNPFDSRTEQGPQVDETQFKK	-136_28544	P47738	1	Mouse_09-2020	null	[MS,MS:1001208,SEQUEST,]	8.3e-3	null	ms_run[1]:scan=6512	2035.6	4	2606.28945	652.32659	R	L	349	372
PSM	IILLAEGR	-136_28572	P50247	1	Mouse_09-2020	null	[MS,MS:1001208,SEQUEST,]	1.6e-4	null	ms_run[1]:scan=6518	2037.3	2	884.55687	442.78183	R	V	336	344
PSM	YFPAFEK	-136_28721	P30115	1	Mouse_09-2020	null	[MS,MS:1001208,SEQUEST,]	1.2e-2	null	ms_run[1]:scan=6545	2044.8	2	901.44524	451.22635	R	L	132	139
PSM	RHPDYSVSLLLR	-136_28731	P07724	1	Mouse_09-2020	null	[MS,MS:1001208,SEQUEST,]	1.6e-4	null	ms_run[1]:scan=6548	2045.6	3	1455.80628	485.94041	R	A	361	373
PSM	TYFPHFDVSHGSAQVK	-136_28751	Q91VB8	1	Mouse_09-2020	null	[MS,MS:1001208,SEQUEST,]	1.6e-4	null	ms_run[1]:scan=6551	2046.4	4	1819.87636	455.72451	K	H	42	58
PSM	VLSIGDGIAR	-136_28768	Q03265	1	Mouse_09-2020	null	[MS,MS:1001208,SEQUEST,]	1.0e-3	null	ms_run[1]:scan=6554	2047.2	2	1000.57842	500.79292	R	H	74	84
PSM	LFIDGKFVESK	-136_28778	Q9EQ20	1	Mouse_09-2020	null	[MS,MS:1001208,SEQUEST,]	1.6e-4	null	ms_run[1]:scan=6555	2047.5	3	1282.70423	428.23957	K	D	42	53
PSM	LVQEVTDFAK	-136_28808	P07724	1	Mouse_09-2020	null	[MS,MS:1001208,SEQUEST,]	1.6e-4	null	ms_run[1]:scan=6562	2049.5	2	1149.61467	575.31115	K	C	66	76
PSM	TSWLDGKHVVFGK	-136_28529	P24369	1	Mouse_09-2020	null	[MS,MS:1001208,SEQUEST,]	1.6e-4	null	ms_run[1]:scan=6510	2035.0	3	1473.78513	491.93314	K	L	159	172
PSM	YYVTIIDAPGHR	-136_28822	P10126	1	Mouse_09-2020	null	[MS,MS:1001208,SEQUEST,]	1.6e-4	null	ms_run[1]:scan=6564	2050.0	3	1404.72718	468.91386	K	F	85	97
PSM	QLPLVKPYLR	-136_28858	Q68FD5	1	Mouse_09-2020	null	[MS,MS:1001208,SEQUEST,]	1.6e-4	null	ms_run[1]:scan=6569	2051.4	3	1226.76194	409.59217	K	V	1444	1454
PSM	YYTLEEIQK	-136_28931	G5E850	1	Mouse_09-2020	null	[MS,MS:1001208,SEQUEST,]	1.6e-4	null	ms_run[1]:scan=6582	2055.0	2	1186.59880	593.80315	K	K	11	20
PSM	NISQSFTNFSK	-136_28936	Q64458	1	Mouse_09-2020	null	[MS,MS:1001208,SEQUEST,]	1.6e-4	null	ms_run[1]:scan=6583	2055.3	2	1272.62175	636.81458	K	Y	49	60
PSM	GIRPAINVGLSVSR	-136_28941	Q03265	1	Mouse_09-2020	null	[MS,MS:1001208,SEQUEST,]	1.6e-4	null	ms_run[1]:scan=6584	2055.6	3	1438.84870	480.28781	K	G	403	417
PSM	ARFEELNADLFR	-136_39483	P63017	1	Mouse_09-2020	null	[MS,MS:1001208,SEQUEST,]	1.6e-4	null	ms_run[1]:scan=8491	2586.9	3	1480.75522	494.25629	R	T	300	312
PSM	VNNASLIGLGYTQTLRPGVK	-136_39424	J3QMG3	1	Mouse_09-2020	null	[MS,MS:1001208,SEQUEST,]	1.6e-4	null	ms_run[1]:scan=8479	2583.5	3	2101.17679	701.06366	K	T	238	258
PSM	QIFGEATKQPGIVFVAAK	-136_39415	F6Y6L6	1	Mouse_09-2020	null	[MS,MS:1001208,SEQUEST,]	1.6e-4	null	ms_run[1]:scan=8478	2583.2	3	1904.06394	635.35952	K	D	44	62
PSM	FYGPEGPYGVFAGRDASR	-136_39401	O55022	1	Mouse_09-2020	null	[MS,MS:1001208,SEQUEST,]	1.4e-2	null	ms_run[1]:scan=8475	2582.4	3	1945.91690	649.31123	K	L	106	124
PSM	QAFQIGSPWR	-136_39509	O35945	0	Mouse_09-2020	null	[MS,MS:1001208,SEQUEST,]	1.6e-4	null	ms_run[1]:scan=8498	2588.8	2	1189.61174	595.30927	R	M	69	79
PSM	QAFQIGSPWR	-136_39509	P24549	0	Mouse_09-2020	null	[MS,MS:1001208,SEQUEST,]	1.6e-4	null	ms_run[1]:scan=8498	2588.8	2	1189.61174	595.30927	R	M	69	79
PSM	LYLGHNYVTAIR	-136_28469	Q921I1	1	Mouse_09-2020	null	[MS,MS:1001208,SEQUEST,]	1.6e-4	null	ms_run[1]:scan=6498	2031.7	3	1419.77488	473.92962	R	Q	332	344
PSM	KYNINPVSLTVGK	-136_28461	Q99K67	1	Mouse_09-2020	null	[MS,MS:1001208,SEQUEST,]	1.6e-4	null	ms_run[1]:scan=6497	2031.4	3	1432.81629	478.27680	K	E	523	536
PSM	DGVDFGKWR	-136_28447	Q91Y97	1	Mouse_09-2020	null	[MS,MS:1001208,SEQUEST,]	1.6e-4	null	ms_run[1]:scan=6494	2030.5	2	1079.52800	540.26707	K	V	141	150
PSM	VHVFYIDYGNREILPSTR	-136_39702	Q78PY7	1	Mouse_09-2020	null	[MS,MS:1001208,SEQUEST,]	1.6e-4	null	ms_run[1]:scan=8529	2597.4	4	2179.12929	545.53782	K	G	759	777
PSM	LSNIFVIGK	-136_39693	P62702	1	Mouse_09-2020	null	[MS,MS:1001208,SEQUEST,]	1.6e-4	null	ms_run[1]:scan=8528	2597.2	2	990.59819	495.80276	R	N	222	231
PSM	ALKYLNLNISEEDFKEVLK	-136_39672	A0A1D5RLM8	1	Mouse_09-2020	null	[MS,MS:1001208,SEQUEST,]	3.9e-2	null	ms_run[1]:scan=8523	2595.8	4	2266.23281	567.31369	R	C	1046	1065
PSM	KYTPEQVAMATVTALHR	-136_39665	Q91Y97	1	Mouse_09-2020	null	[MS,MS:1001208,SEQUEST,]	1.6e-4	null	ms_run[1]:scan=8522	2595.5	3	1916.00571	639.34013	K	V	243	260
PSM	AVLITYGPYAVNGK	-136_39661	Q9DCS2	1	Mouse_09-2020	null	[MS,MS:1001208,SEQUEST,]	1.6e-4	null	ms_run[1]:scan=8521	2595.2	2	1465.80571	733.40611	K	S	134	148
PSM	DYPLIPVGK	-136_39655	P24270	1	Mouse_09-2020	null	[MS,MS:1001208,SEQUEST,]	1.2e-3	null	ms_run[1]:scan=8520	2594.9	2	1001.56664	501.28694	K	V	307	316
PSM	TSIAIDTIINQK	-136_39641	Q03265	1	Mouse_09-2020	null	[MS,MS:1001208,SEQUEST,]	1.6e-4	null	ms_run[1]:scan=8518	2594.4	2	1316.74224	658.87464	K	F	219	231
PSM	LILEPNNRDIALLK	-136_39631	P20918	1	Mouse_09-2020	null	[MS,MS:1001208,SEQUEST,]	3.9e-3	null	ms_run[1]:scan=8516	2593.8	3	1621.96323	541.32604	K	S	659	673
PSM	LSQNNFALGYK	-136_28337	J3QMG3	1	Mouse_09-2020	null	[MS,MS:1001208,SEQUEST,]	1.6e-4	null	ms_run[1]:scan=6473	2024.7	2	1254.64861	627.82749	K	A	165	176
PSM	DFTPSGIAGAFRR	-136_39624	F8WHP8	1	Mouse_09-2020	null	[MS,MS:1001208,SEQUEST,]	3.9e-3	null	ms_run[1]:scan=8515	2593.5	3	1394.71735	465.57736	R	Y	16	29
PSM	LVINGKPITIFQERDPTNIK	-136_39616	A0A1D5RLD8	1	Mouse_09-2020	null	[MS,MS:1001208,SEQUEST,]	7.2e-3	null	ms_run[1]:scan=8514	2593.3	4	2296.30214	574.83104	K	G	65	85
PSM	SEVYYDKSPLTPILLGNPGRK	-136_39582	P50172	1	Mouse_09-2020	null	[MS,MS:1001208,SEQUEST,]	1.6e-4	null	ms_run[1]:scan=8509	2591.9	4	2347.26601	587.57186	K	M	254	275
PSM	LYTLVLTDPDAPSRKDPK	-136_28362	P70296	1	Mouse_09-2020	null	[MS,MS:1001208,SEQUEST,]	1.6e-4	null	ms_run[1]:scan=6476	2025.5	3	2029.09604	677.03699	K	R	63	81
PSM	HQGSLYSLFPDHSVK	-136_28376	Q64374	1	Mouse_09-2020	null	[MS,MS:1001208,SEQUEST,]	1.6e-4	null	ms_run[1]:scan=6480	2026.7	3	1714.85538	572.28977	R	Y	130	145
PSM	ILASFFGK	-136_39567	Q8BTY1	1	Mouse_09-2020	null	[MS,MS:1001208,SEQUEST,]	1.1e-3	null	ms_run[1]:scan=8506	2591.0	2	882.50890	441.75782	K	L	75	83
PSM	HGIPFFVK	-136_28403	P28665	1	Mouse_09-2020	null	[MS,MS:1001208,SEQUEST,]	1.2e-3	null	ms_run[1]:scan=6486	2028.3	2	944.53551	472.77126	R	R	351	359
PSM	NGQTREHALLAYTLGVK	-136_28426	P10126	1	Mouse_09-2020	null	[MS,MS:1001208,SEQUEST,]	1.6e-4	null	ms_run[1]:scan=6491	2029.7	3	1871.01432	624.34264	K	L	130	147
PSM	NGQTREHALLAYTLGVK	-136_28435	P10126	1	Mouse_09-2020	null	[MS,MS:1001208,SEQUEST,]	1.6e-4	null	ms_run[1]:scan=6492	2030.0	4	1871.01504	468.50880	K	L	130	147
PSM	FVNVVPTFGKK	-136_28439	P62862	1	Mouse_09-2020	null	[MS,MS:1001208,SEQUEST,]	1.6e-4	null	ms_run[1]:scan=6493	2030.3	3	1235.71534	412.57641	R	G	42	53
PSM	EALLELK	-136_28259	P58710	1	Mouse_09-2020	null	[MS,MS:1001208,SEQUEST,]	2.1e-3	null	ms_run[1]:scan=6461	2021.3	2	815.48741	408.24729	K	M	318	325
PSM	EWGYASHNGPDHWHELYPIAK	-136_40388	P16015	1	Mouse_09-2020	null	[MS,MS:1001208,SEQUEST,]	1.6e-4	null	ms_run[1]:scan=8645	2629.6	4	2507.15249	627.54364	K	D	4	25
PSM	TYFPHFDVSHGSAQVK	-136_27728	Q91VB8	1	Mouse_09-2020	null	[MS,MS:1001208,SEQUEST,]	1.6e-4	null	ms_run[1]:scan=6362	1993.8	2	1819.87700	910.44174	K	H	42	58
PSM	RLTGFHETSNINDFSAGVANR	-136_27696	P15105	1	Mouse_09-2020	null	[MS,MS:1001208,SEQUEST,]	1.6e-4	null	ms_run[1]:scan=6358	1992.7	4	2306.12636	577.28727	R	A	299	320
PSM	IGGIFAFK	-136_40692	P32020	1	Mouse_09-2020	null	[MS,MS:1001208,SEQUEST,]	1.6e-4	null	ms_run[1]:scan=8696	2643.8	2	852.49797	426.75254	K	K	455	463
PSM	VISLSGEHSIIGR	-136_26826	P08228	1	Mouse_09-2020	null	[MS,MS:1001208,SEQUEST,]	1.6e-4	null	ms_run[1]:scan=6208	1950.9	3	1367.76395	456.59290	R	M	104	117
PSM	KIPAFLPFSTGK	-136_40684	P56593	1	Mouse_09-2020	null	[MS,MS:1001208,SEQUEST,]	1.6e-4	null	ms_run[1]:scan=8695	2643.5	3	1305.75647	435.92370	K	F	423	435
PSM	FSRDVFLPKPSWGNHTPIFR	-136_40680	P05202	1	Mouse_09-2020	null	[MS,MS:1001208,SEQUEST,]	1.6e-4	null	ms_run[1]:scan=8694	2643.2	4	2401.25796	601.06956	K	A	151	171
PSM	KYVLGNPLTPGINQGPQIDKEQHDK	-136_26851	P24549	1	Mouse_09-2020	null	[MS,MS:1001208,SEQUEST,]	1.6e-4	null	ms_run[1]:scan=6213	1952.2	4	2789.46181	698.11997	K	L	329	354
PSM	FVNVVPTFGK	-136_40673	P62862	1	Mouse_09-2020	null	[MS,MS:1001208,SEQUEST,]	1.6e-4	null	ms_run[1]:scan=8693	2643.0	2	1107.62004	554.31349	R	K	42	52
PSM	IFHVNWFRK	-136_26869	Q9Z2V4	1	Mouse_09-2020	null	[MS,MS:1001208,SEQUEST,]	1.6e-4	null	ms_run[1]:scan=6217	1953.4	3	1246.68875	416.23298	K	K	511	520
PSM	GAWSNVLR	-136_26929	P51881	1	Mouse_09-2020	null	[MS,MS:1001208,SEQUEST,]	1.6e-4	null	ms_run[1]:scan=6227	1956.2	2	902.48448	451.74578	K	M	273	281
PSM	ALGLSNFNSR	-136_26807	Q9JII6	1	Mouse_09-2020	null	[MS,MS:1001208,SEQUEST,]	3.1e-4	null	ms_run[1]:scan=6205	1950.0	2	1078.56340	539.78563	K	I	158	168
PSM	IGPLGLSPK	-136_26938	P35979	1	Mouse_09-2020	null	[MS,MS:1001208,SEQUEST,]	1.6e-4	null	ms_run[1]:scan=6228	1956.4	2	881.54570	441.27638	K	V	32	41
PSM	QLGGYVATIGTK	-136_26954	Q64374	1	Mouse_09-2020	null	[MS,MS:1001208,SEQUEST,]	1.6e-4	null	ms_run[1]:scan=6230	1957.0	2	1207.66814	604.33770	R	C	65	77
PSM	VVLVLAGR	-136_26990	P61358	1	Mouse_09-2020	null	[MS,MS:1001208,SEQUEST,]	6.0e-4	null	ms_run[1]:scan=6236	1958.7	2	826.55138	413.77909	K	S	10	18
PSM	FSRDVFLPKPSWGNHTPIFR	-136_40631	P05202	1	Mouse_09-2020	null	[MS,MS:1001208,SEQUEST,]	1.6e-4	null	ms_run[1]:scan=8684	2640.5	5	2401.25715	481.05710	K	A	151	171
PSM	FLVGPDGVPVRR	-136_27007	P11352	1	Mouse_09-2020	null	[MS,MS:1001208,SEQUEST,]	7.4e-4	null	ms_run[1]:scan=6238	1959.2	3	1311.75373	437.92258	K	S	165	177
PSM	AIFQAIAAK	-136_27014	Q9DCD0	1	Mouse_09-2020	null	[MS,MS:1001208,SEQUEST,]	2.2e-3	null	ms_run[1]:scan=6239	1959.5	2	932.55681	466.78183	K	G	155	164
PSM	SFLSPNQILK	-136_40624	Q9DB20	1	Mouse_09-2020	null	[MS,MS:1001208,SEQUEST,]	1.6e-4	null	ms_run[1]:scan=8683	2640.2	2	1146.65215	573.82951	K	E	163	173
PSM	VLEQLTGQTPVFSK	-136_40615	Q9CXW4	1	Mouse_09-2020	null	[MS,MS:1001208,SEQUEST,]	1.6e-4	null	ms_run[1]:scan=8681	2639.6	2	1546.84880	773.92741	K	R	39	53
PSM	FAELTLK	-136_27063	Q8R0Y6	1	Mouse_09-2020	null	[MS,MS:1001208,SEQUEST,]	6.0e-4	null	ms_run[1]:scan=6246	1961.5	2	821.47716	411.24200	K	G	609	616
PSM	IAFAITAIK	-136_40634	P62270	1	Mouse_09-2020	null	[MS,MS:1001208,SEQUEST,]	1.6e-4	null	ms_run[1]:scan=8685	2640.7	2	947.59264	474.29985	K	V	26	35
PSM	AGPNIYELR	-136_26795	O55125	1	Mouse_09-2020	null	[MS,MS:1001208,SEQUEST,]	1.6e-4	null	ms_run[1]:scan=6202	1949.2	2	1032.54802	516.77727	R	Y	180	189
PSM	YRALLSPTFTSGK	-136_26757	Q64459	1	Mouse_09-2020	null	[MS,MS:1001208,SEQUEST,]	1.6e-4	null	ms_run[1]:scan=6195	1947.2	3	1440.78495	480.93303	R	K	129	142
PSM	IVYGHLDDPANQEIER	-136_26751	Q99KI0	1	Mouse_09-2020	null	[MS,MS:1001208,SEQUEST,]	1.6e-4	null	ms_run[1]:scan=6194	1946.9	3	1868.91520	623.64276	K	K	69	85
PSM	GAWSNVLR	-136_26541	P51881	1	Mouse_09-2020	null	[MS,MS:1001208,SEQUEST,]	3.7e-3	null	ms_run[1]:scan=6159	1937.1	2	902.48766	451.74578	K	M	273	281
PSM	FDNTYSFIHAK	-136_26550	Q99J08	1	Mouse_09-2020	null	[MS,MS:1001208,SEQUEST,]	1.6e-4	null	ms_run[1]:scan=6160	1937.4	3	1342.64728	448.21906	R	V	365	376
PSM	WSTPSGASWK	-136_26561	Q9DBM2	1	Mouse_09-2020	null	[MS,MS:1001208,SEQUEST,]	3.1e-2	null	ms_run[1]:scan=6162	1937.9	2	1106.53203	553.76691	K	A	279	289
PSM	RYEEIVKEVSTYIK	-136_41092	P10126	1	Mouse_09-2020	null	[MS,MS:1001208,SEQUEST,]	1.6e-4	null	ms_run[1]:scan=8766	2663.3	3	1756.94895	586.32084	K	I	166	180
PSM	VIQGSLDSLPQAVRK	-136_26620	Q9Z2V4	1	Mouse_09-2020	null	[MS,MS:1001208,SEQUEST,]	1.6e-4	null	ms_run[1]:scan=6172	1940.7	3	1610.92234	537.64566	K	V	15	30
PSM	KLWGDRYFDPANGK	-136_26628	P58252	1	Mouse_09-2020	null	[MS,MS:1001208,SEQUEST,]	1.6e-4	null	ms_run[1]:scan=6174	1941.3	3	1666.83432	556.28272	K	S	259	273
PSM	AAWGKIGGHGAEYGAEALER	-136_26638	Q91VB8	1	Mouse_09-2020	null	[MS,MS:1001208,SEQUEST,]	1.6e-4	null	ms_run[1]:scan=6175	1941.6	4	2043.00429	511.50652	K	F	13	33
PSM	ALLFIPR	-136_41010	P11499	1	Mouse_09-2020	null	[MS,MS:1001208,SEQUEST,]	1.2e-3	null	ms_run[1]:scan=8753	2659.7	2	829.52971	415.26836	R	A	331	338
PSM	LYIDSYEKDVAK	-136_26655	Q9D0F9	1	Mouse_09-2020	null	[MS,MS:1001208,SEQUEST,]	2.2e-3	null	ms_run[1]:scan=6177	1942.1	3	1443.73651	481.91705	R	N	516	528
PSM	GAWSNVLR	-136_26661	P51881	1	Mouse_09-2020	null	[MS,MS:1001208,SEQUEST,]	1.0e-3	null	ms_run[1]:scan=6179	1942.7	2	902.48454	451.74578	K	M	273	281
PSM	SFTVTELR	-136_26669	Q99KR3	1	Mouse_09-2020	null	[MS,MS:1001208,SEQUEST,]	3.1e-4	null	ms_run[1]:scan=6180	1943.0	2	952.51024	476.75855	K	M	235	243
PSM	INFDKYHPGYFGK	-136_26678	P14115	1	Mouse_09-2020	null	[MS,MS:1001208,SEQUEST,]	1.6e-4	null	ms_run[1]:scan=6181	1943.3	3	1585.77884	529.26478	R	G	43	56
PSM	RFGPVFTLHLGQRR	-136_26686	Q05421	1	Mouse_09-2020	null	[MS,MS:1001208,SEQUEST,]	6.0e-4	null	ms_run[1]:scan=6183	1943.8	4	1683.95559	421.74431	K	V	63	77
PSM	FLQEKGPSVDWGK	-136_26692	Q91ZJ5	1	Mouse_09-2020	null	[MS,MS:1001208,SEQUEST,]	1.6e-4	null	ms_run[1]:scan=6184	1944.1	3	1490.76422	497.59279	R	Q	65	78
PSM	KGIVDQSQQAYQEAFEISK	-136_40995	A0A2I3BQ03	1	Mouse_09-2020	null	[MS,MS:1001208,SEQUEST,]	1.6e-4	null	ms_run[1]:scan=8749	2658.5	3	2169.10050	723.69893	K	E	139	158
PSM	IGYPAPNFK	-136_26706	P35700	1	Mouse_09-2020	null	[MS,MS:1001208,SEQUEST,]	4.6e-4	null	ms_run[1]:scan=6187	1944.9	2	1006.53594	503.77146	K	T	8	17
PSM	GFGGIGGILR	-136_40832	Q8BWY3	1	Mouse_09-2020	null	[MS,MS:1001208,SEQUEST,]	3.1e-4	null	ms_run[1]:scan=8719	2650.2	2	946.54729	473.77708	K	R	405	415
PSM	LWSTFHRPELVR	-136_26724	Q91WT7	1	Mouse_09-2020	null	[MS,MS:1001208,SEQUEST,]	1.5e-3	null	ms_run[1]:scan=6190	1945.8	3	1540.83835	514.28429	K	C	85	97
PSM	FWDYLR	-136_40815	P08226	1	Mouse_09-2020	null	[MS,MS:1001208,SEQUEST,]	1.2e-3	null	ms_run[1]:scan=8717	2649.6	2	899.44115	450.22415	R	V	43	49
PSM	SQIHDIVLVGGSTRIPK	-136_27078	P63017	1	Mouse_09-2020	null	[MS,MS:1001208,SEQUEST,]	1.6e-4	null	ms_run[1]:scan=6248	1962.0	3	1820.04050	607.35114	K	Q	329	346
PSM	FHQLDIDNPQSIR	-136_27117	P48758	1	Mouse_09-2020	null	[MS,MS:1001208,SEQUEST,]	1.6e-4	null	ms_run[1]:scan=6255	1964.0	3	1582.79807	528.27059	R	L	59	72
PSM	TYAFFSHTIK	-136_27124	Q99K67	1	Mouse_09-2020	null	[MS,MS:1001208,SEQUEST,]	1.6e-4	null	ms_run[1]:scan=6256	1964.3	3	1214.62149	405.54500	K	Q	105	115
PSM	FAFQAEVNR	-136_27141	P08113	1	Mouse_09-2020	null	[MS,MS:1001208,SEQUEST,]	1.6e-4	null	ms_run[1]:scan=6262	1965.9	2	1081.54277	541.27490	K	M	76	85
PSM	KDVELNGVYIPK	-136_27463	Q64459	1	Mouse_09-2020	null	[MS,MS:1001208,SEQUEST,]	1.6e-4	null	ms_run[1]:scan=6320	1982.1	3	1374.76499	458.92577	K	S	380	392
PSM	TYFPHFDVSHGSAQVK	-136_27470	Q91VB8	1	Mouse_09-2020	null	[MS,MS:1001208,SEQUEST,]	1.6e-4	null	ms_run[1]:scan=6321	1982.4	3	1819.87680	607.29692	K	H	42	58
PSM	FETFPTSVSK	-136_27485	Q8K169	1	Mouse_09-2020	null	[MS,MS:1001208,SEQUEST,]	7.4e-4	null	ms_run[1]:scan=6323	1982.9	2	1142.57353	571.79005	K	N	74	84
PSM	IVVLLQR	-136_27491	G3UWN9	1	Mouse_09-2020	null	[MS,MS:1001208,SEQUEST,]	4.7e-3	null	ms_run[1]:scan=6324	1983.2	2	840.56719	420.78691	K	K	99	106
PSM	GAWILNR	-136_27507	P97872	1	Mouse_09-2020	null	[MS,MS:1001208,SEQUEST,]	7.2e-3	null	ms_run[1]:scan=6326	1983.7	2	829.46837	415.23759	R	G	218	225
PSM	TIAQDYGVLK	-136_27530	P35700	1	Mouse_09-2020	null	[MS,MS:1001208,SEQUEST,]	1.6e-4	null	ms_run[1]:scan=6330	1984.9	2	1107.60478	554.30586	R	D	111	121
PSM	GLFIIDAK	-136_40437	Q61171	1	Mouse_09-2020	null	[MS,MS:1001208,SEQUEST,]	4.6e-4	null	ms_run[1]:scan=8652	2631.5	2	876.51933	438.76310	R	V	128	136
PSM	ILEFLGR	-136_40429	P52840	1	Mouse_09-2020	null	[MS,MS:1001208,SEQUEST,]	4.6e-4	null	ms_run[1]:scan=8651	2631.3	2	847.50389	424.25545	K	L	203	210
PSM	FIGPSPEVVR	-136_27573	G5E8R3	1	Mouse_09-2020	null	[MS,MS:1001208,SEQUEST,]	2.2e-3	null	ms_run[1]:scan=6336	1986.5	2	1100.61174	550.80857	R	M	138	148
PSM	YAAELHLVHWNPK	-136_27601	P16015	1	Mouse_09-2020	null	[MS,MS:1001208,SEQUEST,]	1.6e-4	null	ms_run[1]:scan=6341	1987.9	3	1577.82273	526.61229	K	N	114	127
PSM	YWANFAR	-136_27613	Q91WG0	0	Mouse_09-2020	null	[MS,MS:1001208,SEQUEST,]	2.1e-3	null	ms_run[1]:scan=6343	1988.5	2	927.44719	464.22722	K	G	492	499
PSM	YWANFAR	-136_27613	Q8BK48	0	Mouse_09-2020	null	[MS,MS:1001208,SEQUEST,]	2.1e-3	null	ms_run[1]:scan=6343	1988.5	2	927.44719	464.22722	K	G	490	497
PSM	YWANFAR	-136_27613	Q8QZR3	0	Mouse_09-2020	null	[MS,MS:1001208,SEQUEST,]	2.1e-3	null	ms_run[1]:scan=6343	1988.5	2	927.44719	464.22722	K	G	489	496
PSM	IAATILTSPDLRK	-136_27622	P05202	1	Mouse_09-2020	null	[MS,MS:1001208,SEQUEST,]	1.6e-4	null	ms_run[1]:scan=6344	1988.8	3	1398.83191	466.94868	R	W	326	339
PSM	REFPTVPLVK	-136_27631	Q91ZJ5	1	Mouse_09-2020	null	[MS,MS:1001208,SEQUEST,]	2.2e-2	null	ms_run[1]:scan=6345	1989.0	2	1185.69951	593.35315	K	G	422	432
PSM	DAGQISGLNVLR	-136_40413	P38647	1	Mouse_09-2020	null	[MS,MS:1001208,SEQUEST,]	1.6e-4	null	ms_run[1]:scan=8649	2630.7	2	1242.68035	621.84368	K	I	207	219
PSM	GEYLPLLQGK	-136_40404	P11725	1	Mouse_09-2020	null	[MS,MS:1001208,SEQUEST,]	1.6e-4	null	ms_run[1]:scan=8648	2630.4	2	1117.62566	559.31623	K	L	71	81
PSM	NLDIERPTYTNLNR	-136_27654	P05214	1	Mouse_09-2020	null	[MS,MS:1001208,SEQUEST,]	1.6e-4	null	ms_run[1]:scan=6350	1990.4	3	1718.88150	573.63219	R	I	216	230
PSM	QTALAELVK	-136_27662	P07724	1	Mouse_09-2020	null	[MS,MS:1001208,SEQUEST,]	1.6e-4	null	ms_run[1]:scan=6351	1990.7	2	972.57231	486.78985	K	K	550	559
PSM	HAYGDQYRATDFVVPGPGK	-136_27673	O88844	1	Mouse_09-2020	null	[MS,MS:1001208,SEQUEST,]	1.6e-4	null	ms_run[1]:scan=6353	1991.3	3	2078.00736	693.34119	R	E	133	152
PSM	FGELALTK	-136_27689	Q8BMS1	1	Mouse_09-2020	null	[MS,MS:1001208,SEQUEST,]	1.6e-4	null	ms_run[1]:scan=6357	1992.4	2	878.49852	439.75274	K	S	327	335
PSM	VWLDPNETNEIANANSR	-136_40450	P84099	1	Mouse_09-2020	null	[MS,MS:1001208,SEQUEST,]	1.6e-4	null	ms_run[1]:scan=8655	2632.4	2	1942.92595	971.96631	K	Q	22	39
PSM	WIPQNDLLGHPK	-136_28979	Q8R084	1	Mouse_09-2020	null	[MS,MS:1001208,SEQUEST,]	1.6e-4	null	ms_run[1]:scan=6592	2057.8	3	1417.75852	473.25774	K	K	357	369
PSM	FDRGYISPYFINTSK	-136_40456	P63038	1	Mouse_09-2020	null	[MS,MS:1001208,SEQUEST,]	1.6e-4	null	ms_run[1]:scan=8656	2632.7	3	1807.90116	603.30530	K	Q	219	234
PSM	NNRQPYAVSELAGHQTSAESWGTGR	-136_27413	Q9D8E6	1	Mouse_09-2020	null	[MS,MS:1001208,SEQUEST,]	1.6e-4	null	ms_run[1]:scan=6312	1979.9	4	2716.28286	679.82601	K	V	47	72
PSM	WTSPQVIKETHKPLGDWR	-136_27164	Q8CHT0	1	Mouse_09-2020	null	[MS,MS:1001208,SEQUEST,]	3.4e-3	null	ms_run[1]:scan=6266	1967.0	4	2178.14516	545.29182	R	S	540	558
PSM	YVTLIYTNYENGK	-136_40583	P19157	1	Mouse_09-2020	null	[MS,MS:1001208,SEQUEST,]	1.6e-4	null	ms_run[1]:scan=8677	2638.5	2	1577.78508	789.39594	K	D	104	117
PSM	SAYYKPLLSAEEAAK	-136_27185	Q78PY7	1	Mouse_09-2020	null	[MS,MS:1001208,SEQUEST,]	1.6e-4	null	ms_run[1]:scan=6269	1967.9	3	1640.85276	547.62252	R	R	637	652
PSM	QATVGDVNTDRPGLLDLKGK	-136_27194	P31786	1	Mouse_09-2020	null	[MS,MS:1001208,SEQUEST,]	1.6e-4	null	ms_run[1]:scan=6272	1968.7	3	2097.13126	699.71480	K	K	34	54
PSM	DTTASAVAVGLR	-136_27199	Q8BMS1	1	Mouse_09-2020	null	[MS,MS:1001208,SEQUEST,]	1.6e-4	null	ms_run[1]:scan=6273	1969.0	2	1160.62773	580.81713	K	G	520	532
PSM	IEVEKPFAIAKE	-136_27204	P24369	1	Mouse_09-2020	null	[MS,MS:1001208,SEQUEST,]	1.6e-4	null	ms_run[1]:scan=6274	1969.3	3	1373.76816	458.59402	K	0	205	217
PSM	GHRIEEVPELPLVVEDKVEGYK	-136_40572	Q9D8E6	1	Mouse_09-2020	null	[MS,MS:1001208,SEQUEST,]	1.6e-4	null	ms_run[1]:scan=8675	2638.0	4	2535.34780	634.59179	K	T	141	163
PSM	EWPANLDLKK	-136_27244	Q8C196	1	Mouse_09-2020	null	[MS,MS:1001208,SEQUEST,]	1.6e-4	null	ms_run[1]:scan=6284	1972.1	3	1213.65836	405.22403	K	L	832	842
PSM	FLASVSTVLTSK	-136_40556	Q91VB8	1	Mouse_09-2020	null	[MS,MS:1001208,SEQUEST,]	1.6e-4	null	ms_run[1]:scan=8673	2637.4	2	1252.71538	626.86100	K	R	129	141
PSM	VERADGYEPPVQESV	-136_27267	P97351	1	Mouse_09-2020	null	[MS,MS:1001208,SEQUEST,]	1.6e-4	null	ms_run[1]:scan=6288	1973.2	2	1674.79827	837.90212	K	0	250	265
PSM	IQTQPGYANTLREAVPK	-136_27280	G5E902	1	Mouse_09-2020	null	[MS,MS:1001208,SEQUEST,]	3.1e-4	null	ms_run[1]:scan=6291	1974.0	3	1886.01432	629.34253	R	Y	186	203
PSM	SQIHDIVLVGGSTRIPK	-136_27289	P63017	1	Mouse_09-2020	null	[MS,MS:1001208,SEQUEST,]	1.6e-4	null	ms_run[1]:scan=6292	1974.3	4	1820.04030	455.76517	K	Q	329	346
PSM	QLQLFR	-136_27302	Q9JIZ0	1	Mouse_09-2020	null	[MS,MS:1001208,SEQUEST,]	6.6e-3	null	ms_run[1]:scan=6294	1974.9	2	804.47313	402.73996	K	S	136	142
PSM	LDHHPEWFNVYNK	-136_27315	P61458	1	Mouse_09-2020	null	[MS,MS:1001208,SEQUEST,]	1.6e-4	null	ms_run[1]:scan=6296	1975.4	3	1698.80271	566.93896	K	H	60	73
PSM	RFDVSGYPTLK	-136_27335	A0A0R4J0Z1	1	Mouse_09-2020	null	[MS,MS:1001208,SEQUEST,]	1.2e-3	null	ms_run[1]:scan=6300	1976.5	2	1282.67912	641.84314	K	F	242	253
PSM	LATFWHYAK	-136_27340	Q9CPQ8	1	Mouse_09-2020	null	[MS,MS:1001208,SEQUEST,]	1.2e-3	null	ms_run[1]:scan=6301	1976.8	2	1136.58843	568.79801	R	E	27	36
PSM	LTLSALVDGK	-136_40546	G3UX26	1	Mouse_09-2020	null	[MS,MS:1001208,SEQUEST,]	1.6e-4	null	ms_run[1]:scan=8671	2636.8	2	1016.59868	508.80296	K	F	257	267
PSM	LYHLFLK	-136_27357	Q9Z2I8	1	Mouse_09-2020	null	[MS,MS:1001208,SEQUEST,]	1.6e-4	null	ms_run[1]:scan=6303	1977.4	2	933.55565	467.28146	K	D	229	236
PSM	FAPPEDPEPWSGVR	-136_40471	Q8QZR3	1	Mouse_09-2020	null	[MS,MS:1001208,SEQUEST,]	1.6e-4	null	ms_run[1]:scan=8658	2633.2	2	1583.74944	792.37808	R	G	73	87
PSM	TYFPHFDVSHGSAQVK	-136_27426	Q91VB8	1	Mouse_09-2020	null	[MS,MS:1001208,SEQUEST,]	1.6e-4	null	ms_run[1]:scan=6314	1980.4	4	1819.87661	455.72451	K	H	42	58
PSM	WLPQNDLLGHPK	-136_28980	Q63886	0	Mouse_09-2020	null	[MS,MS:1001208,SEQUEST,]	1.6e-4	null	ms_run[1]:scan=6592	2057.8	3	1417.75852	473.25774	K	R	356	368
PSM	WLPQNDLLGHPK	-136_28980	Q8K169	0	Mouse_09-2020	null	[MS,MS:1001208,SEQUEST,]	1.6e-4	null	ms_run[1]:scan=6592	2057.8	3	1417.75852	473.25774	K	K	357	369
PSM	WLPQNDLLGHPK	-136_28980	Q3UEP4	0	Mouse_09-2020	null	[MS,MS:1001208,SEQUEST,]	1.6e-4	null	ms_run[1]:scan=6592	2057.8	3	1417.75852	473.25774	K	K	357	369
PSM	WLPQNDLLGHPK	-136_28980	K9J7B2	0	Mouse_09-2020	null	[MS,MS:1001208,SEQUEST,]	1.6e-4	null	ms_run[1]:scan=6592	2057.8	3	1417.75852	473.25774	K	R	352	364
PSM	WLPQNDLLGHPK	-136_28980	B2RT14	0	Mouse_09-2020	null	[MS,MS:1001208,SEQUEST,]	1.6e-4	null	ms_run[1]:scan=6592	2057.8	3	1417.75852	473.25774	K	R	350	362
PSM	SGEIEPVSVKVGDKVLLPEYGGTK	-136_39373	Q64433	1	Mouse_09-2020	null	[MS,MS:1001208,SEQUEST,]	1.6e-4	null	ms_run[1]:scan=8471	2581.3	4	2501.34853	626.09289	K	V	57	81
PSM	GRLQFWTETLPR	-136_39359	Q63880	0	Mouse_09-2020	null	[MS,MS:1001208,SEQUEST,]	1.6e-4	null	ms_run[1]:scan=8469	2580.7	3	1503.80664	501.94041	K	I	542	554
PSM	GRLQFWTETLPR	-136_39359	Q8VCU1	0	Mouse_09-2020	null	[MS,MS:1001208,SEQUEST,]	1.6e-4	null	ms_run[1]:scan=8469	2580.7	3	1503.80664	501.94041	K	I	542	554
PSM	VYGTVFHINQGNPFK	-136_38258	Q9DCY0	1	Mouse_09-2020	null	[MS,MS:1001208,SEQUEST,]	1.6e-4	null	ms_run[1]:scan=8267	2524.5	3	1720.87918	574.29837	K	K	27	42
PSM	FINLVPSNLPHEATR	-136_38239	Q05421	1	Mouse_09-2020	null	[MS,MS:1001208,SEQUEST,]	1.6e-4	null	ms_run[1]:scan=8264	2523.7	3	1707.91751	569.97741	R	T	360	375
PSM	AAFQLGSPWRR	-136_30133	P47738	1	Mouse_09-2020	null	[MS,MS:1001208,SEQUEST,]	1.6e-4	null	ms_run[1]:scan=6805	2117.3	3	1288.68995	430.23516	R	D	87	98
PSM	FGGGSVELLK	-136_30138	Q8BMS1	1	Mouse_09-2020	null	[MS,MS:1001208,SEQUEST,]	1.6e-4	null	ms_run[1]:scan=6806	2117.5	2	1006.55693	503.78202	R	M	611	621
PSM	VLNSYWVGEDSTYK	-136_38233	Q9CZM2	1	Mouse_09-2020	null	[MS,MS:1001208,SEQUEST,]	1.6e-4	null	ms_run[1]:scan=8262	2523.1	2	1660.78630	830.89630	R	F	115	129
PSM	LLLGPGPSNLAPR	-136_38206	O35423	1	Mouse_09-2020	null	[MS,MS:1001208,SEQUEST,]	1.6e-4	null	ms_run[1]:scan=8258	2522.0	2	1304.76909	652.88789	R	L	46	59
PSM	LLTSILDSSERS	-136_38141	Q9CXF0	1	Mouse_09-2020	null	[MS,MS:1001208,SEQUEST,]	1.6e-4	null	ms_run[1]:scan=8248	2519.2	2	1320.70098	660.85391	R	0	453	465
PSM	GPLNWYR	-136_30188	P34914	1	Mouse_09-2020	null	[MS,MS:1001208,SEQUEST,]	2.8e-3	null	ms_run[1]:scan=6816	2120.3	2	905.46245	453.23504	R	T	460	467
PSM	ENIIDLSNANR	-136_30112	B5X0G2	1	Mouse_09-2020	null	[MS,MS:1001208,SEQUEST,]	1.6e-4	null	ms_run[1]:scan=6798	2115.3	2	1258.63884	629.82294	R	L	164	175
PSM	TQVFKDFSELEPDKFQNK	-136_38135	Q9ET01	1	Mouse_09-2020	null	[MS,MS:1001208,SEQUEST,]	1.6e-4	null	ms_run[1]:scan=8247	2518.9	3	2200.09238	734.03554	K	N	466	484
PSM	LGGVEFNIDLPNKK	-136_38078	O08997	1	Mouse_09-2020	null	[MS,MS:1001208,SEQUEST,]	1.6e-4	null	ms_run[1]:scan=8236	2515.9	3	1543.84787	515.28747	K	C	26	40
PSM	LKLPAVVTADLR	-136_38063	Q9DCW4	1	Mouse_09-2020	null	[MS,MS:1001208,SEQUEST,]	1.6e-4	null	ms_run[1]:scan=8234	2515.3	3	1295.80478	432.60637	R	N	175	187
PSM	FYGPEGPYGVFAGRDASR	-136_38020	O55022	1	Mouse_09-2020	null	[MS,MS:1001208,SEQUEST,]	8.8e-4	null	ms_run[1]:scan=8226	2513.1	3	1945.91764	649.31123	K	L	106	124
PSM	RFTLVAWDPR	-136_37962	Q8R164	1	Mouse_09-2020	null	[MS,MS:1001208,SEQUEST,]	1.6e-4	null	ms_run[1]:scan=8217	2510.6	3	1260.68479	420.89977	K	Y	88	98
PSM	GNVGFVFTK	-136_30254	P14869	1	Mouse_09-2020	null	[MS,MS:1001208,SEQUEST,]	1.6e-4	null	ms_run[1]:scan=6828	2123.7	2	968.52049	484.76363	R	D	84	93
PSM	FFQEEVIPHHTEWEK	-136_30297	A0A0R4J083	1	Mouse_09-2020	null	[MS,MS:1001208,SEQUEST,]	1.6e-4	null	ms_run[1]:scan=6836	2125.9	4	1955.92885	489.73762	K	G	67	82
PSM	RANNTTYGLAAGLFTKDLDK	-136_37924	P24549	1	Mouse_09-2020	null	[MS,MS:1001208,SEQUEST,]	1.6e-4	null	ms_run[1]:scan=8208	2508.1	3	2169.13089	723.71480	K	I	420	440
PSM	IINEPTAAAIAYGLDKK	-136_37914	P63017	1	Mouse_09-2020	null	[MS,MS:1001208,SEQUEST,]	1.6e-4	null	ms_run[1]:scan=8206	2507.5	3	1787.99027	596.66824	R	G	172	189
PSM	KILATPPQEDAPSVDIANIR	-136_38127	P40142	1	Mouse_09-2020	null	[MS,MS:1001208,SEQUEST,]	1.6e-4	null	ms_run[1]:scan=8246	2518.7	3	2148.16678	716.72682	K	P	283	303
PSM	VLLPGLQK	-136_30103	P97807	1	Mouse_09-2020	null	[MS,MS:1001208,SEQUEST,]	3.1e-2	null	ms_run[1]:scan=6797	2115.0	2	867.56615	434.28675	K	H	203	211
PSM	VSLAVLNPYIKR	-136_38281	Q9DB20	1	Mouse_09-2020	null	[MS,MS:1001208,SEQUEST,]	1.6e-4	null	ms_run[1]:scan=8270	2525.3	3	1372.83194	458.28188	K	V	74	86
PSM	KYPYWPHQPIENL	-136_38304	Q9DCX2	1	Mouse_09-2020	null	[MS,MS:1001208,SEQUEST,]	1.6e-4	null	ms_run[1]:scan=8275	2526.7	3	1684.84879	562.28759	K	0	149	162
PSM	NQLTSNPENTVFDAK	-136_29864	P20029	1	Mouse_09-2020	null	[MS,MS:1001208,SEQUEST,]	1.6e-4	null	ms_run[1]:scan=6754	2103.0	2	1677.80840	839.40757	K	L	83	98
PSM	IQFGVPLAR	-136_38439	A0A0A0MQ68	1	Mouse_09-2020	null	[MS,MS:1001208,SEQUEST,]	1.0e-3	null	ms_run[1]:scan=8302	2534.2	2	1000.59404	500.80055	R	Q	329	338
PSM	FVIGGPQGDAGVTGR	-136_29895	Q91X83	1	Mouse_09-2020	null	[MS,MS:1001208,SEQUEST,]	1.6e-4	null	ms_run[1]:scan=6761	2105.0	2	1430.73992	715.87296	R	I	251	266
PSM	LFFDTERYWKER	-136_38428	Q9CRB3	1	Mouse_09-2020	null	[MS,MS:1001208,SEQUEST,]	1.6e-4	null	ms_run[1]:scan=8300	2533.6	4	1689.83791	423.21505	K	Q	68	80
PSM	IQDSLEITNTYK	-136_29916	Q4LDG0	1	Mouse_09-2020	null	[MS,MS:1001208,SEQUEST,]	1.6e-4	null	ms_run[1]:scan=6764	2105.8	2	1424.72783	712.86701	R	V	630	642
PSM	VYGTVFHINQGNPFKLK	-136_38422	Q9DCY0	1	Mouse_09-2020	null	[MS,MS:1001208,SEQUEST,]	1.6e-4	null	ms_run[1]:scan=8299	2533.4	3	1962.06040	654.69138	K	L	27	44
PSM	LVINGKPITIFQERDPTNIK	-136_38404	A0A1D5RLD8	1	Mouse_09-2020	null	[MS,MS:1001208,SEQUEST,]	1.6e-4	null	ms_run[1]:scan=8296	2532.5	3	2296.29892	766.10563	K	G	65	85
PSM	EISYFGVK	-136_29979	O88451	1	Mouse_09-2020	null	[MS,MS:1001208,SEQUEST,]	1.0e-3	null	ms_run[1]:scan=6774	2108.6	2	942.49358	471.75019	R	A	192	200
PSM	QVVDSAYEVIK	-136_29983	A0A1B0GSR9	1	Mouse_09-2020	null	[MS,MS:1001208,SEQUEST,]	1.6e-4	null	ms_run[1]:scan=6775	2108.9	2	1250.66350	625.83499	K	K	216	227
PSM	LDQGGAPLAGTNKETTIQGLDGLSER	-136_38398	Q91Y97	1	Mouse_09-2020	null	[MS,MS:1001208,SEQUEST,]	1.6e-4	null	ms_run[1]:scan=8295	2532.3	3	2641.34433	881.11911	K	A	109	135
PSM	LVINGKPITIFQERDPTNIK	-136_38363	A0A1D5RLD8	1	Mouse_09-2020	null	[MS,MS:1001208,SEQUEST,]	1.6e-4	null	ms_run[1]:scan=8284	2529.2	4	2296.30239	574.83104	K	G	65	85
PSM	KIADEKYNDTFWKEFGTNIK	-136_38346	P08113	1	Mouse_09-2020	null	[MS,MS:1001208,SEQUEST,]	8.8e-4	null	ms_run[1]:scan=8280	2528.1	4	2447.22597	612.56150	K	G	474	494
PSM	QATKDAGTIAGLNVLR	-136_30006	P63017	1	Mouse_09-2020	null	[MS,MS:1001208,SEQUEST,]	1.6e-4	null	ms_run[1]:scan=6780	2110.3	3	1627.91324	543.30905	R	I	156	172
PSM	TQVFKDFSELEPDKFQNK	-136_38320	Q9ET01	1	Mouse_09-2020	null	[MS,MS:1001208,SEQUEST,]	1.6e-4	null	ms_run[1]:scan=8277	2527.3	4	2200.09194	550.77848	K	N	466	484
PSM	GLVGEIIK	-136_30022	E9PZF0	1	Mouse_09-2020	null	[MS,MS:1001208,SEQUEST,]	2.1e-3	null	ms_run[1]:scan=6782	2110.8	2	828.51915	414.76310	R	F	19	27
PSM	SQFTITPGSEQIR	-136_30025	Q99KI0	1	Mouse_09-2020	null	[MS,MS:1001208,SEQUEST,]	1.6e-4	null	ms_run[1]:scan=6783	2111.1	2	1463.74919	732.37808	K	T	412	425
PSM	GKYVTLIYTNYENGK	-136_30033	P19157	1	Mouse_09-2020	null	[MS,MS:1001208,SEQUEST,]	1.6e-4	null	ms_run[1]:scan=6784	2111.4	3	1762.89988	588.30519	R	D	102	117
PSM	VYGTVFHINQGNPFKLK	-136_38310	Q9DCY0	1	Mouse_09-2020	null	[MS,MS:1001208,SEQUEST,]	1.6e-4	null	ms_run[1]:scan=8276	2527.0	4	1962.06008	491.27036	K	L	27	44
PSM	GGVIAGSPAPPELIR	-136_37883	Q8VCW8	1	Mouse_09-2020	null	[MS,MS:1001208,SEQUEST,]	1.6e-4	null	ms_run[1]:scan=8200	2505.9	2	1433.81218	717.40918	R	I	379	394
PSM	YPPLPVDKLEEEINR	-136_30373	A0A2R8VHH6	1	Mouse_09-2020	null	[MS,MS:1001208,SEQUEST,]	3.2e-2	null	ms_run[1]:scan=6851	2130.0	4	1811.95803	453.74391	K	M	218	233
PSM	IGADFLGR	-136_30377	P05201	1	Mouse_09-2020	null	[MS,MS:1001208,SEQUEST,]	1.6e-4	null	ms_run[1]:scan=6852	2130.3	2	848.46318	424.73488	R	Y	115	123
PSM	FWANFAR	-136_37875	Q8VCC2	0	Mouse_09-2020	null	[MS,MS:1001208,SEQUEST,]	2.4e-2	null	ms_run[1]:scan=8199	2505.6	2	911.45293	456.22976	K	G	497	504
PSM	FWANFAR	-136_37875	P23953	0	Mouse_09-2020	null	[MS,MS:1001208,SEQUEST,]	2.4e-2	null	ms_run[1]:scan=8199	2505.6	2	911.45293	456.22976	K	G	486	493
PSM	FWANFAR	-136_37875	Q91WU0	0	Mouse_09-2020	null	[MS,MS:1001208,SEQUEST,]	2.4e-2	null	ms_run[1]:scan=8199	2505.6	2	911.45293	456.22976	K	G	497	504
PSM	FWANFAR	-136_37875	Q8VCT4	0	Mouse_09-2020	null	[MS,MS:1001208,SEQUEST,]	2.4e-2	null	ms_run[1]:scan=8199	2505.6	2	911.45293	456.22976	K	G	497	504
PSM	AIYIFAK	-136_30765	Q64471	1	Mouse_09-2020	null	[MS,MS:1001208,SEQUEST,]	2.1e-3	null	ms_run[1]:scan=6918	2148.7	2	825.48717	413.24709	R	N	16	23
PSM	NRPNRLIVDEAINEDNSVVSLSQPK	-136_37589	Q01853	1	Mouse_09-2020	null	[MS,MS:1001208,SEQUEST,]	1.6e-4	null	ms_run[1]:scan=8142	2489.7	4	2807.46743	702.62161	K	D	21	46
PSM	KSPVYKNPTPGSSELAQKYPGFIDVK	-136_30779	Q99PG0	1	Mouse_09-2020	null	[MS,MS:1001208,SEQUEST,]	1.6e-4	null	ms_run[1]:scan=6921	2149.5	4	2850.50332	713.38136	K	C	292	318
PSM	FDRGYISPYFINTSKGQK	-136_30786	P63038	1	Mouse_09-2020	null	[MS,MS:1001208,SEQUEST,]	1.6e-4	null	ms_run[1]:scan=6922	2149.8	4	2121.07705	531.02455	K	E	219	237
PSM	SHAPVYFYEFQHRPSFFK	-136_37575	Q8BK48	1	Mouse_09-2020	null	[MS,MS:1001208,SEQUEST,]	1.6e-4	null	ms_run[1]:scan=8140	2489.2	4	2287.11611	572.53254	R	F	429	447
PSM	LRYVANLFPYK	-136_37572	Q9D819	1	Mouse_09-2020	null	[MS,MS:1001208,SEQUEST,]	1.6e-4	null	ms_run[1]:scan=8139	2488.9	3	1383.77900	461.93096	K	Y	78	89
PSM	IYELAAGGTAVGTGLNTR	-136_37565	P97807	1	Mouse_09-2020	null	[MS,MS:1001208,SEQUEST,]	1.6e-4	null	ms_run[1]:scan=8138	2488.6	2	1763.93132	882.46796	R	G	266	284
PSM	TVVYGITTGFGK	-136_37557	P35492	1	Mouse_09-2020	null	[MS,MS:1001208,SEQUEST,]	1.6e-4	null	ms_run[1]:scan=8137	2488.3	2	1242.67351	621.84007	R	A	161	173
PSM	FLASVSTVLTSKYR	-136_37550	Q91VB8	1	Mouse_09-2020	null	[MS,MS:1001208,SEQUEST,]	1.6e-4	null	ms_run[1]:scan=8136	2488.1	3	1571.87931	524.63124	K	0	129	143
PSM	GTTITSVLPKPALVASRVEVSK	-136_37530	Q8C196	1	Mouse_09-2020	null	[MS,MS:1001208,SEQUEST,]	1.6e-4	null	ms_run[1]:scan=8132	2486.9	3	2253.31968	751.77740	K	L	403	425
PSM	GAPTTSLVSVAVTK	-136_30808	Q9DBF1	1	Mouse_09-2020	null	[MS,MS:1001208,SEQUEST,]	1.6e-4	null	ms_run[1]:scan=6929	2151.8	2	1330.75810	665.88247	K	I	219	233
PSM	THILLFLPK	-136_37523	P09103	1	Mouse_09-2020	null	[MS,MS:1001208,SEQUEST,]	1.6e-4	null	ms_run[1]:scan=8131	2486.7	2	1081.67693	541.34205	K	V	257	266
PSM	WLPQNDLLGHPK	-136_30827	Q63886	0	Mouse_09-2020	null	[MS,MS:1001208,SEQUEST,]	1.6e-4	null	ms_run[1]:scan=6932	2152.6	2	1417.75932	709.38297	K	R	356	368
PSM	WLPQNDLLGHPK	-136_30827	Q8K169	0	Mouse_09-2020	null	[MS,MS:1001208,SEQUEST,]	1.6e-4	null	ms_run[1]:scan=6932	2152.6	2	1417.75932	709.38297	K	K	357	369
PSM	WLPQNDLLGHPK	-136_30827	Q3UEP4	0	Mouse_09-2020	null	[MS,MS:1001208,SEQUEST,]	1.6e-4	null	ms_run[1]:scan=6932	2152.6	2	1417.75932	709.38297	K	K	357	369
PSM	WLPQNDLLGHPK	-136_30827	K9J7B2	0	Mouse_09-2020	null	[MS,MS:1001208,SEQUEST,]	1.6e-4	null	ms_run[1]:scan=6932	2152.6	2	1417.75932	709.38297	K	R	352	364
PSM	WLPQNDLLGHPK	-136_30827	B2RT14	0	Mouse_09-2020	null	[MS,MS:1001208,SEQUEST,]	1.6e-4	null	ms_run[1]:scan=6932	2152.6	2	1417.75932	709.38297	K	R	350	362
PSM	WIPQNDLLGHPK	-136_30828	Q8R084	1	Mouse_09-2020	null	[MS,MS:1001208,SEQUEST,]	1.6e-4	null	ms_run[1]:scan=6932	2152.6	2	1417.75932	709.38297	K	K	357	369
PSM	ERGTEFLAAPSSYYK	-136_30841	P49429	1	Mouse_09-2020	null	[MS,MS:1001208,SEQUEST,]	1.6e-4	null	ms_run[1]:scan=6935	2153.4	3	1718.83957	573.61766	R	L	283	298
PSM	LRLVEIAQVPK	-136_30852	Q91ZJ5	1	Mouse_09-2020	null	[MS,MS:1001208,SEQUEST,]	1.6e-4	null	ms_run[1]:scan=6938	2154.3	3	1265.79453	422.60285	K	H	302	313
PSM	SFPFVSK	-136_30871	Q8C196	1	Mouse_09-2020	null	[MS,MS:1001208,SEQUEST,]	1.3e-2	null	ms_run[1]:scan=6941	2155.1	2	811.43505	406.22107	R	L	1263	1270
PSM	KGIVNEQFLLQR	-136_30884	P50544	1	Mouse_09-2020	null	[MS,MS:1001208,SEQUEST,]	1.6e-4	null	ms_run[1]:scan=6944	2155.9	3	1444.82727	482.28054	K	A	557	569
PSM	WWPGGLGK	-136_37504	Q9R0H0	1	Mouse_09-2020	null	[MS,MS:1001208,SEQUEST,]	1.9e-2	null	ms_run[1]:scan=8128	2485.8	2	900.47283	450.73996	K	S	175	183
PSM	YYVTIIDAPGHRDFIK	-136_37671	P10126	1	Mouse_09-2020	null	[MS,MS:1001208,SEQUEST,]	1.6e-4	null	ms_run[1]:scan=8161	2495.0	3	1908.00180	636.67199	K	M	85	101
PSM	VVDALGNAIDGKGPIGSK	-136_29861	Q03265	1	Mouse_09-2020	null	[MS,MS:1001208,SEQUEST,]	1.6e-4	null	ms_run[1]:scan=6753	2102.7	3	1710.93894	570.98434	R	R	150	168
PSM	GIYAYGFEKPSAIQQR	-136_30751	P60843	0	Mouse_09-2020	null	[MS,MS:1001208,SEQUEST,]	1.6e-4	null	ms_run[1]:scan=6915	2147.9	3	1827.94004	609.98445	R	I	46	62
PSM	GIYAYGFEKPSAIQQR	-136_30751	Q8BTU6	0	Mouse_09-2020	null	[MS,MS:1001208,SEQUEST,]	1.6e-4	null	ms_run[1]:scan=6915	2147.9	3	1827.94004	609.98445	R	I	47	63
PSM	AFLEALQNQAETSSK	-136_37677	Q9CQN1	1	Mouse_09-2020	null	[MS,MS:1001208,SEQUEST,]	1.6e-4	null	ms_run[1]:scan=8162	2495.3	2	1636.82048	818.91248	K	I	184	199
PSM	LVRPPVQVYGIEGR	-136_30394	Q9DB20	1	Mouse_09-2020	null	[MS,MS:1001208,SEQUEST,]	1.6e-4	null	ms_run[1]:scan=6856	2131.5	3	1582.90592	528.30698	K	A	27	41
PSM	AITGIQAFTVGK	-136_37867	A0A0A0MQ68	1	Mouse_09-2020	null	[MS,MS:1001208,SEQUEST,]	1.6e-4	null	ms_run[1]:scan=8198	2505.3	2	1205.68999	603.34806	R	0	436	448
PSM	TSRPENAIIYSNNEDFQVGQAK	-136_30407	P40142	1	Mouse_09-2020	null	[MS,MS:1001208,SEQUEST,]	1.6e-4	null	ms_run[1]:scan=6858	2132.0	3	2481.20505	827.73834	R	V	472	494
PSM	YVTLIYTNYENGK	-136_37854	P19157	1	Mouse_09-2020	null	[MS,MS:1001208,SEQUEST,]	1.6e-4	null	ms_run[1]:scan=8195	2504.5	2	1577.78703	789.39594	K	D	104	117
PSM	YVDLGGSYVGPTQNR	-136_30478	Q8BW75	1	Mouse_09-2020	null	[MS,MS:1001208,SEQUEST,]	1.6e-4	null	ms_run[1]:scan=6870	2135.3	2	1625.79473	813.39954	K	L	53	68
PSM	LQAGTVFVNTYNK	-136_30498	Q8R0Y6	1	Mouse_09-2020	null	[MS,MS:1001208,SEQUEST,]	1.6e-4	null	ms_run[1]:scan=6874	2136.5	2	1454.76518	727.88554	K	D	853	866
PSM	FSPGYYLEK	-136_30514	Q3UEP4	1	Mouse_09-2020	null	[MS,MS:1001208,SEQUEST,]	2.1e-3	null	ms_run[1]:scan=6876	2137.0	2	1103.54094	552.27403	R	S	175	184
PSM	IFINLPR	-136_37807	A0A498WGD8	1	Mouse_09-2020	null	[MS,MS:1001208,SEQUEST,]	4.6e-4	null	ms_run[1]:scan=8187	2502.3	2	872.53526	436.77126	K	M	196	203
PSM	FFQEEVIPHHTEWEK	-136_30531	A0A0R4J083	1	Mouse_09-2020	null	[MS,MS:1001208,SEQUEST,]	1.6e-4	null	ms_run[1]:scan=6878	2137.6	3	1955.92948	652.64773	K	G	67	82
PSM	ALLSPTFTSGK	-136_30533	Q64459	1	Mouse_09-2020	null	[MS,MS:1001208,SEQUEST,]	2.2e-3	null	ms_run[1]:scan=6879	2137.8	2	1121.62016	561.31369	R	K	131	142
PSM	FVEGLPINDFSREK	-136_37796	P14152	1	Mouse_09-2020	null	[MS,MS:1001208,SEQUEST,]	1.2e-3	null	ms_run[1]:scan=8185	2501.7	3	1650.84848	550.95438	K	D	299	313
PSM	ALLAGKDSETGENIRQAASSLQQASLK	-136_37772	P38647	1	Mouse_09-2020	null	[MS,MS:1001208,SEQUEST,]	1.6e-4	null	ms_run[1]:scan=8179	2500.0	4	2786.46670	697.37153	R	F	620	647
PSM	ALPGHLKPFETLLSQNQGGK	-136_37750	P19157	1	Mouse_09-2020	null	[MS,MS:1001208,SEQUEST,]	1.6e-4	null	ms_run[1]:scan=8176	2499.2	4	2135.16469	534.54565	K	F	122	142
PSM	ETRPGSGQPVRFSVLLLHGIR	-136_37732	A0A087WPF8	1	Mouse_09-2020	null	[MS,MS:1001208,SEQUEST,]	1.6e-4	null	ms_run[1]:scan=8173	2498.3	5	2319.30509	464.66670	R	S	22	43
PSM	YNLGLDLR	-136_37692	P26443	1	Mouse_09-2020	null	[MS,MS:1001208,SEQUEST,]	3.1e-4	null	ms_run[1]:scan=8165	2496.2	2	963.52605	482.26654	K	A	528	536
PSM	WLPQNDLLGHPK	-136_30717	Q63886	0	Mouse_09-2020	null	[MS,MS:1001208,SEQUEST,]	1.6e-4	null	ms_run[1]:scan=6910	2146.5	3	1417.75870	473.25774	K	R	356	368
PSM	WLPQNDLLGHPK	-136_30717	Q8K169	0	Mouse_09-2020	null	[MS,MS:1001208,SEQUEST,]	1.6e-4	null	ms_run[1]:scan=6910	2146.5	3	1417.75870	473.25774	K	K	357	369
PSM	WLPQNDLLGHPK	-136_30717	Q3UEP4	0	Mouse_09-2020	null	[MS,MS:1001208,SEQUEST,]	1.6e-4	null	ms_run[1]:scan=6910	2146.5	3	1417.75870	473.25774	K	K	357	369
PSM	WLPQNDLLGHPK	-136_30717	K9J7B2	0	Mouse_09-2020	null	[MS,MS:1001208,SEQUEST,]	1.6e-4	null	ms_run[1]:scan=6910	2146.5	3	1417.75870	473.25774	K	R	352	364
PSM	WLPQNDLLGHPK	-136_30717	B2RT14	0	Mouse_09-2020	null	[MS,MS:1001208,SEQUEST,]	1.6e-4	null	ms_run[1]:scan=6910	2146.5	3	1417.75870	473.25774	K	R	350	362
PSM	WIPQNDLLGHPK	-136_30718	Q8R084	1	Mouse_09-2020	null	[MS,MS:1001208,SEQUEST,]	1.6e-4	null	ms_run[1]:scan=6910	2146.5	3	1417.75870	473.25774	K	K	357	369
PSM	LYSEFLGK	-136_30724	G5E8M7	0	Mouse_09-2020	null	[MS,MS:1001208,SEQUEST,]	1.6e-4	null	ms_run[1]:scan=6911	2146.8	2	956.50865	478.75802	K	P	151	159
PSM	LYSEFLGK	-136_30724	P10649	0	Mouse_09-2020	null	[MS,MS:1001208,SEQUEST,]	1.6e-4	null	ms_run[1]:scan=6911	2146.8	2	956.50865	478.75802	K	P	137	145
PSM	LYSEFLGK	-136_30724	D3YX76	0	Mouse_09-2020	null	[MS,MS:1001208,SEQUEST,]	1.6e-4	null	ms_run[1]:scan=6911	2146.8	2	956.50865	478.75802	K	P	103	111
PSM	LSGSNPYTTVTPQIINSK	-136_37684	A0A1L1SVJ6	1	Mouse_09-2020	null	[MS,MS:1001208,SEQUEST,]	1.6e-4	null	ms_run[1]:scan=8163	2495.6	2	1920.00945	960.50728	K	E	22	40
PSM	GVLFASGQNLAR	-136_30745	Q9CPY7	1	Mouse_09-2020	null	[MS,MS:1001208,SEQUEST,]	1.6e-4	null	ms_run[1]:scan=6914	2147.6	2	1232.67449	616.84094	K	L	189	201
PSM	FSIATLR	-136_30906	Q91X75	0	Mouse_09-2020	null	[MS,MS:1001208,SEQUEST,]	2.7e-2	null	ms_run[1]:scan=6949	2157.4	2	807.47240	404.23980	R	F	130	137
PSM	FSIATLR	-136_30906	P56593	0	Mouse_09-2020	null	[MS,MS:1001208,SEQUEST,]	2.7e-2	null	ms_run[1]:scan=6949	2157.4	2	807.47240	404.23980	R	F	129	136
PSM	SRVVGNPFDSRTEQGPQVDETQFK	-136_29854	P47738	1	Mouse_09-2020	null	[MS,MS:1001208,SEQUEST,]	1.6e-4	null	ms_run[1]:scan=6752	2102.5	4	2721.32436	681.08613	K	I	347	371
PSM	WLQTEVQNPSVTSKI	-136_38453	P34914	1	Mouse_09-2020	null	[MS,MS:1001208,SEQUEST,]	1.6e-4	null	ms_run[1]:scan=8306	2535.3	2	1729.91142	865.45960	K	0	540	555
PSM	GNSLFFR	-136_29131	Q791V5	1	Mouse_09-2020	null	[MS,MS:1001208,SEQUEST,]	5.8e-3	null	ms_run[1]:scan=6620	2065.6	2	840.43639	420.72177	R	V	281	288
PSM	LYERLEEETGQVVGFHQPGSIR	-136_39188	Q9DBT9	1	Mouse_09-2020	null	[MS,MS:1001208,SEQUEST,]	1.6e-4	null	ms_run[1]:scan=8436	2571.5	3	2544.28690	848.76623	K	A	108	130
PSM	GRLQFWTETLPRK	-136_29148	Q63880	0	Mouse_09-2020	null	[MS,MS:1001208,SEQUEST,]	1.6e-4	null	ms_run[1]:scan=6623	2066.4	4	1631.90188	408.73087	K	Q	542	555
PSM	GRLQFWTETLPRK	-136_29148	Q8VCU1	0	Mouse_09-2020	null	[MS,MS:1001208,SEQUEST,]	1.6e-4	null	ms_run[1]:scan=6623	2066.4	4	1631.90188	408.73087	K	Q	542	555
PSM	IGFFQGDIR	-136_39152	Q8JZR0	0	Mouse_09-2020	null	[MS,MS:1001208,SEQUEST,]	1.6e-4	null	ms_run[1]:scan=8430	2569.9	2	1052.55364	526.77982	K	L	326	335
PSM	IGFFQGDIR	-136_39152	D3Z041	0	Mouse_09-2020	null	[MS,MS:1001208,SEQUEST,]	1.6e-4	null	ms_run[1]:scan=8430	2569.9	2	1052.55364	526.77982	K	L	342	351
PSM	TYFPHFDVSHGSAQVK	-136_29176	Q91VB8	1	Mouse_09-2020	null	[MS,MS:1001208,SEQUEST,]	1.6e-4	null	ms_run[1]:scan=6628	2067.9	3	1819.87607	607.29692	K	H	42	58
PSM	FSGVYLEKEVVEK	-136_29189	P40936	1	Mouse_09-2020	null	[MS,MS:1001208,SEQUEST,]	1.6e-4	null	ms_run[1]:scan=6630	2068.4	2	1526.81145	763.90868	K	I	212	225
PSM	FDRGYISPYFINTSK	-136_39141	P63038	1	Mouse_09-2020	null	[MS,MS:1001208,SEQUEST,]	1.6e-4	null	ms_run[1]:scan=8428	2569.3	3	1807.90134	603.30530	K	Q	219	234
PSM	IQVFEGAEDNLPDRDALR	-136_39131	A0A0R4J1H2	1	Mouse_09-2020	null	[MS,MS:1001208,SEQUEST,]	4.7e-3	null	ms_run[1]:scan=8425	2568.5	3	2058.02121	686.67987	R	A	136	154
PSM	YLNIFGESQPNPK	-136_39206	Q9QXX4	1	Mouse_09-2020	null	[MS,MS:1001208,SEQUEST,]	1.6e-4	null	ms_run[1]:scan=8440	2572.7	2	1506.75945	753.88300	R	V	44	57
PSM	YGVEAFSDSLRR	-136_29219	O88451	1	Mouse_09-2020	null	[MS,MS:1001208,SEQUEST,]	1.6e-4	null	ms_run[1]:scan=6636	2070.1	3	1399.69626	467.23700	K	I	180	192
PSM	YVTLIYTNYENGK	-136_39084	P19157	1	Mouse_09-2020	null	[MS,MS:1001208,SEQUEST,]	1.6e-4	null	ms_run[1]:scan=8418	2566.5	2	1577.78606	789.39594	K	D	104	117
PSM	LYERLEEETGQVVGFHQPGSIR	-136_39077	Q9DBT9	1	Mouse_09-2020	null	[MS,MS:1001208,SEQUEST,]	1.6e-4	null	ms_run[1]:scan=8416	2566.0	4	2544.28628	636.82649	K	A	108	130
PSM	FLDGIYVSEK	-136_39067	A0A140T8T4	1	Mouse_09-2020	null	[MS,MS:1001208,SEQUEST,]	1.6e-4	null	ms_run[1]:scan=8414	2565.4	2	1170.60466	585.80570	K	T	175	185
PSM	ILNGRPPLGFLNPR	-136_39006	O89023	1	Mouse_09-2020	null	[MS,MS:1001208,SEQUEST,]	3.1e-2	null	ms_run[1]:scan=8403	2562.4	3	1563.91166	521.97545	R	Y	492	506
PSM	IIAEGANGPTTPEADKIFLER	-136_38999	P26443	1	Mouse_09-2020	null	[MS,MS:1001208,SEQUEST,]	1.6e-4	null	ms_run[1]:scan=8402	2562.1	3	2242.17258	748.06198	K	I	400	421
PSM	FLIPNASQPESK	-136_29281	A0A2I3BQ03	1	Mouse_09-2020	null	[MS,MS:1001208,SEQUEST,]	1.6e-4	null	ms_run[1]:scan=6646	2072.9	2	1330.70061	665.85371	K	F	104	116
PSM	LYGSGGPPPTGEEDTSEKDEL	-136_29287	P20029	1	Mouse_09-2020	null	[MS,MS:1001208,SEQUEST,]	1.6e-4	null	ms_run[1]:scan=6647	2073.2	2	2177.97099	1089.48968	K	0	635	656
PSM	KIGGIFAFK	-136_29297	P32020	1	Mouse_09-2020	null	[MS,MS:1001208,SEQUEST,]	1.6e-4	null	ms_run[1]:scan=6648	2073.4	2	980.59300	490.80002	K	K	454	463
PSM	GFGFGLVK	-136_39090	G3UX26	1	Mouse_09-2020	null	[MS,MS:1001208,SEQUEST,]	2.1e-3	null	ms_run[1]:scan=8419	2566.8	2	824.46697	412.73689	K	D	21	29
PSM	LQFWTK	-136_29113	Q91WG0	0	Mouse_09-2020	null	[MS,MS:1001208,SEQUEST,]	1.0e-3	null	ms_run[1]:scan=6617	2064.8	2	822.45098	411.72906	R	L	537	543
PSM	LQFWTK	-136_29113	Q8BK48	0	Mouse_09-2020	null	[MS,MS:1001208,SEQUEST,]	1.0e-3	null	ms_run[1]:scan=6617	2064.8	2	822.45098	411.72906	R	L	535	541
PSM	LQFWTK	-136_29113	Q8QZR3	0	Mouse_09-2020	null	[MS,MS:1001208,SEQUEST,]	1.0e-3	null	ms_run[1]:scan=6617	2064.8	2	822.45098	411.72906	R	L	534	540
PSM	APQVSTPTLVEAAR	-136_29099	P07724	1	Mouse_09-2020	null	[MS,MS:1001208,SEQUEST,]	1.6e-4	null	ms_run[1]:scan=6614	2063.9	2	1439.78508	720.39627	K	L	439	453
PSM	FLPSPVYLK	-136_39228	G5E8M7	1	Mouse_09-2020	null	[MS,MS:1001208,SEQUEST,]	1.8e-2	null	ms_run[1]:scan=8444	2573.8	2	1063.61882	532.31296	R	A	217	226
PSM	TYEQVLENLQSK	-136_39351	P52196	1	Mouse_09-2020	null	[MS,MS:1001208,SEQUEST,]	1.6e-4	null	ms_run[1]:scan=8468	2580.5	2	1451.73833	726.37246	K	F	164	176
PSM	ATQALVLAPTRELAQQIQK	-136_39333	P60843	1	Mouse_09-2020	null	[MS,MS:1001208,SEQUEST,]	1.6e-4	null	ms_run[1]:scan=8465	2579.6	3	2079.19333	693.73554	K	V	100	119
PSM	ITSEELHYFVQNHFTSAR	-136_39328	Q9DB77	1	Mouse_09-2020	null	[MS,MS:1001208,SEQUEST,]	1.6e-4	null	ms_run[1]:scan=8464	2579.3	4	2179.05800	545.51963	K	A	200	218
PSM	DVPIRQGEIFLLPARVPHSPQR	-136_39308	Q78JT3	1	Mouse_09-2020	null	[MS,MS:1001208,SEQUEST,]	1.6e-4	null	ms_run[1]:scan=8461	2578.5	4	2525.40981	632.10794	R	A	74	96
PSM	GLEVTAYSPLGSSDR	-136_39302	Q9JII6	1	Mouse_09-2020	null	[MS,MS:1001208,SEQUEST,]	1.6e-4	null	ms_run[1]:scan=8459	2578.0	2	1551.76579	776.38610	R	W	204	219
PSM	VGLQVVAVKAPGFGDNRK	-136_29021	P63038	1	Mouse_09-2020	null	[MS,MS:1001208,SEQUEST,]	1.6e-4	null	ms_run[1]:scan=6600	2060.0	4	1855.05483	464.51917	K	Q	293	311
PSM	VITSGFNALEK	-136_29025	Q9WVL0	1	Mouse_09-2020	null	[MS,MS:1001208,SEQUEST,]	1.6e-4	null	ms_run[1]:scan=6601	2060.3	2	1178.64141	589.82442	K	L	134	145
PSM	FQSSHHSTDITSLDQYVER	-136_29035	P08113	1	Mouse_09-2020	null	[MS,MS:1001208,SEQUEST,]	1.6e-4	null	ms_run[1]:scan=6602	2060.6	4	2250.04238	563.26600	R	K	512	531
PSM	GIGFAITR	-136_29039	P48758	1	Mouse_09-2020	null	[MS,MS:1001208,SEQUEST,]	2.1e-3	null	ms_run[1]:scan=6603	2060.9	2	834.48332	417.74525	K	L	16	24
PSM	TSGPPVSELITK	-136_29045	P43274	1	Mouse_09-2020	null	[MS,MS:1001208,SEQUEST,]	1.6e-4	null	ms_run[1]:scan=6604	2061.1	2	1228.67864	614.84281	K	V	35	47
PSM	QFYPDLIR	-136_39298	A0A0R4J135	0	Mouse_09-2020	null	[MS,MS:1001208,SEQUEST,]	1.6e-4	null	ms_run[1]:scan=8458	2577.7	2	1051.55718	526.28219	K	G	412	420
PSM	QFYPDLIR	-136_39298	P17563	0	Mouse_09-2020	null	[MS,MS:1001208,SEQUEST,]	1.6e-4	null	ms_run[1]:scan=8458	2577.7	2	1051.55718	526.28219	K	G	412	420
PSM	FSGVYLEKEVVEK	-136_29062	P40936	1	Mouse_09-2020	null	[MS,MS:1001208,SEQUEST,]	1.6e-4	null	ms_run[1]:scan=6608	2062.3	3	1526.81018	509.60821	K	I	212	225
PSM	SGRFVTVQTISGTGALR	-136_29070	P05202	1	Mouse_09-2020	null	[MS,MS:1001208,SEQUEST,]	1.6e-4	null	ms_run[1]:scan=6609	2062.5	3	1749.96109	583.99172	K	G	123	140
PSM	FLPFKVVEK	-136_29077	P20029	1	Mouse_09-2020	null	[MS,MS:1001208,SEQUEST,]	4.6e-4	null	ms_run[1]:scan=6610	2062.8	2	1106.66094	553.83406	K	T	115	124
PSM	IINEPTAAAIAYGLDKR	-136_39291	P20029	1	Mouse_09-2020	null	[MS,MS:1001208,SEQUEST,]	1.6e-4	null	ms_run[1]:scan=8456	2577.1	3	1815.99735	606.00363	R	G	199	216
PSM	HNAWYAALALSPGSK	-136_39282	Q7TNG8	1	Mouse_09-2020	null	[MS,MS:1001208,SEQUEST,]	1.6e-4	null	ms_run[1]:scan=8454	2576.5	3	1585.81198	529.27557	R	Y	348	363
PSM	YLGTQPEPDIVGLDSGHIR	-136_39277	P52196	1	Mouse_09-2020	null	[MS,MS:1001208,SEQUEST,]	1.6e-4	null	ms_run[1]:scan=8453	2576.3	3	2067.05344	689.68837	R	S	188	207
PSM	SSLNPILFR	-136_39259	O54734	1	Mouse_09-2020	null	[MS,MS:1001208,SEQUEST,]	1.6e-4	null	ms_run[1]:scan=8450	2575.5	2	1046.59966	523.80329	K	V	175	184
PSM	FQSSHHSTDITSLDQYVER	-136_29091	P08113	1	Mouse_09-2020	null	[MS,MS:1001208,SEQUEST,]	1.6e-4	null	ms_run[1]:scan=6612	2063.4	3	2250.04374	750.68557	R	K	512	531
PSM	DFTPAELR	-136_29305	O55022	1	Mouse_09-2020	null	[MS,MS:1001208,SEQUEST,]	3.9e-3	null	ms_run[1]:scan=6650	2074.0	2	948.47905	474.74290	R	F	72	80
PSM	KYDAFLASESLIK	-136_38963	P53026	1	Mouse_09-2020	null	[MS,MS:1001208,SEQUEST,]	1.6e-4	null	ms_run[1]:scan=8395	2560.1	3	1484.80002	495.60469	K	I	106	119
PSM	TWGTVFR	-136_29319	P16331	1	Mouse_09-2020	null	[MS,MS:1001208,SEQUEST,]	1.2e-3	null	ms_run[1]:scan=6652	2074.6	2	866.45244	433.72960	K	L	186	193
PSM	GLGTEVPGNFQGPDPYRQLR	-136_38961	A0A1L1SSA8	1	Mouse_09-2020	null	[MS,MS:1001208,SEQUEST,]	1.6e-4	null	ms_run[1]:scan=8394	2559.8	3	2201.11045	734.37478	R	K	125	145
PSM	FYSVNVDYSK	-136_29578	Q62425	1	Mouse_09-2020	null	[MS,MS:1001208,SEQUEST,]	1.6e-4	null	ms_run[1]:scan=6697	2087.1	2	1221.57891	611.29295	K	K	65	75
PSM	LNDGHLIPALGFGTYKPK	-136_38690	Q8VC28	1	Mouse_09-2020	null	[MS,MS:1001208,SEQUEST,]	1.6e-4	null	ms_run[1]:scan=8348	2547.0	4	1941.05886	486.02027	K	V	10	28
PSM	YVANLFPYK	-136_38662	Q9D819	1	Mouse_09-2020	null	[MS,MS:1001208,SEQUEST,]	1.6e-4	null	ms_run[1]:scan=8343	2545.6	2	1114.59343	557.80022	R	Y	80	89
PSM	YALYDATYETK	-136_29605	A0A494B9A7	1	Mouse_09-2020	null	[MS,MS:1001208,SEQUEST,]	1.6e-4	null	ms_run[1]:scan=6702	2088.5	2	1337.62602	669.31663	R	S	82	93
PSM	SLGVAAEGLPDQYADGEAAR	-136_38654	Q9QXF8	1	Mouse_09-2020	null	[MS,MS:1001208,SEQUEST,]	1.6e-4	null	ms_run[1]:scan=8342	2545.3	2	1989.95415	995.47925	R	W	10	30
PSM	YNTASYFDDHPNHPFTDEY	-136_38607	Q91WT7	1	Mouse_09-2020	null	[MS,MS:1001208,SEQUEST,]	1.6e-4	null	ms_run[1]:scan=8333	2542.8	3	2332.94474	778.31878	R	0	305	324
PSM	AILNYIASK	-136_29624	P30115	1	Mouse_09-2020	null	[MS,MS:1001208,SEQUEST,]	1.6e-4	null	ms_run[1]:scan=6706	2089.6	2	992.57799	496.79239	K	N	70	79
PSM	NSRLPVMVWIHGGGLK	-136_38603	Q91WU0	1	Mouse_09-2020	null	[MS,MS:1001208,SEQUEST,]	1.6e-4	null	ms_run[1]:scan=8332	2542.6	3	1763.97489	588.66277	K	G	130	146
PSM	FHYGFNSSYLK	-136_29665	E9PWK1	1	Mouse_09-2020	null	[MS,MS:1001208,SEQUEST,]	1.6e-4	null	ms_run[1]:scan=6715	2092.1	3	1362.64789	454.88742	R	V	81	92
PSM	AIAEELAPERGFLPPASEK	-136_38563	O35490	1	Mouse_09-2020	null	[MS,MS:1001208,SEQUEST,]	1.6e-4	null	ms_run[1]:scan=8325	2540.6	3	2025.06626	675.69323	R	G	309	328
PSM	IWFDKFKYDDAERR	-136_29693	Q91VK2	1	Mouse_09-2020	null	[MS,MS:1001208,SEQUEST,]	3.1e-4	null	ms_run[1]:scan=6720	2093.5	4	1888.93337	472.98897	K	Y	11	25
PSM	EWGYASHNGPDHWHELYPIAK	-136_38552	P16015	1	Mouse_09-2020	null	[MS,MS:1001208,SEQUEST,]	1.6e-4	null	ms_run[1]:scan=8322	2539.7	4	2507.15249	627.54364	K	D	4	25
PSM	MFASFPTTK	-136_29731	Q91VB8	1	Mouse_09-2020	null	[MS,MS:1001208,SEQUEST,]	1.6e-4	null	ms_run[1]:scan=6727	2095.5	2	1029.50798	515.25733	R	Y	33	42
PSM	AGPWTPEAAVEHPEAVR	-136_29755	O35490	1	Mouse_09-2020	null	[MS,MS:1001208,SEQUEST,]	1.6e-4	null	ms_run[1]:scan=6733	2097.2	3	1816.89823	606.30408	K	L	41	58
PSM	TAEALDKDGWLHTGDIGK	-136_29763	D3Z041	1	Mouse_09-2020	null	[MS,MS:1001208,SEQUEST,]	1.6e-4	null	ms_run[1]:scan=6734	2097.5	4	1926.95583	482.49435	R	L	527	545
PSM	IRHVISYSLSPFEQR	-136_29769	Q9CQ69	1	Mouse_09-2020	null	[MS,MS:1001208,SEQUEST,]	1.6e-4	null	ms_run[1]:scan=6735	2097.7	4	1831.98220	458.75079	R	F	11	26
PSM	LTVGWLGR	-136_38514	P35492	1	Mouse_09-2020	null	[MS,MS:1001208,SEQUEST,]	7.1e-3	null	ms_run[1]:scan=8316	2538.1	2	901.52562	451.26634	K	A	22	30
PSM	NTVPWFPR	-136_38469	P16331	1	Mouse_09-2020	null	[MS,MS:1001208,SEQUEST,]	6.0e-3	null	ms_run[1]:scan=8308	2535.9	2	1016.53154	508.76925	K	I	116	124
PSM	ALDLDPSKTNVSGGAIALGHPLGGSGSR	-136_38462	Q8BWT1	1	Mouse_09-2020	null	[MS,MS:1001208,SEQUEST,]	1.6e-4	null	ms_run[1]:scan=8307	2535.6	4	2647.37978	662.60041	K	T	333	361
PSM	SFPFVSK	-136_29570	Q8C196	1	Mouse_09-2020	null	[MS,MS:1001208,SEQUEST,]	5.9e-3	null	ms_run[1]:scan=6696	2086.9	2	811.43498	406.22107	R	L	1263	1270
PSM	GYSFTTTAEREIVR	-136_29846	P60710	1	Mouse_09-2020	null	[MS,MS:1001208,SEQUEST,]	7.2e-3	null	ms_run[1]:scan=6750	2101.9	3	1629.82376	543.94589	R	I	197	211
PSM	YAEIYGISSAHTLLR	-136_38709	Q99K67	1	Mouse_09-2020	null	[MS,MS:1001208,SEQUEST,]	1.6e-4	null	ms_run[1]:scan=8352	2548.1	3	1693.89017	565.30178	K	T	708	723
PSM	KYPYWPHQPIENL	-136_38741	Q9DCX2	1	Mouse_09-2020	null	[MS,MS:1001208,SEQUEST,]	1.6e-4	null	ms_run[1]:scan=8356	2549.2	2	1684.84917	842.92774	K	0	149	162
PSM	QAGIAQLYGIAGSTNVTGDQVKK	-136_38922	Q9QXD6	1	Mouse_09-2020	null	[MS,MS:1001208,SEQUEST,]	1.6e-4	null	ms_run[1]:scan=8385	2557.3	3	2319.22977	773.74828	R	D	51	74
PSM	SKDIVLVAYSALGSHREK	-136_29344	P70694	1	Mouse_09-2020	null	[MS,MS:1001208,SEQUEST,]	1.6e-4	null	ms_run[1]:scan=6657	2075.9	4	1973.08425	494.02582	R	W	208	226
PSM	AAIGDTLVQDIR	-136_38917	Q9CXN7	1	Mouse_09-2020	null	[MS,MS:1001208,SEQUEST,]	1.6e-4	null	ms_run[1]:scan=8384	2557.1	2	1271.69597	636.35133	K	S	142	154
PSM	QGLLQPEKPIVLK	-136_29358	Q64459	1	Mouse_09-2020	null	[MS,MS:1001208,SEQUEST,]	1.6e-4	null	ms_run[1]:scan=6660	2076.8	3	1462.89988	488.30458	R	V	481	494
PSM	VADIGLAAWGRK	-136_29375	P50247	1	Mouse_09-2020	null	[MS,MS:1001208,SEQUEST,]	1.6e-4	null	ms_run[1]:scan=6662	2077.4	3	1256.71149	419.57518	K	L	9	21
PSM	NLRVNAGDQPGADLGPLITPQAK	-136_38904	Q9EQ20	1	Mouse_09-2020	null	[MS,MS:1001208,SEQUEST,]	1.6e-4	null	ms_run[1]:scan=8382	2556.5	3	2345.26114	782.42391	K	R	342	365
PSM	SIRTVLTF	-136_38865	P00329	1	Mouse_09-2020	null	[MS,MS:1001208,SEQUEST,]	2.0e-3	null	ms_run[1]:scan=8375	2554.5	2	936.55126	468.77928	K	0	368	376
PSM	THILLFLPK	-136_38860	P09103	1	Mouse_09-2020	null	[MS,MS:1001208,SEQUEST,]	4.6e-4	null	ms_run[1]:scan=8374	2554.3	2	1081.67681	541.34205	K	V	257	266
PSM	LSSLDVVHAALVNK	-136_38853	Q91XE0	1	Mouse_09-2020	null	[MS,MS:1001208,SEQUEST,]	1.6e-4	null	ms_run[1]:scan=8373	2554.0	3	1465.83744	489.28395	K	W	170	184
PSM	GAAFLGLGTDSVRVVK	-136_38820	Q9DBE0	1	Mouse_09-2020	null	[MS,MS:1001208,SEQUEST,]	1.6e-4	null	ms_run[1]:scan=8367	2552.3	2	1589.90325	795.45412	K	D	197	213
PSM	FLEEATRVSQEHPVVLTK	-136_29499	Q8C196	1	Mouse_09-2020	null	[MS,MS:1001208,SEQUEST,]	1.6e-4	null	ms_run[1]:scan=6684	2083.5	4	2083.11855	521.53501	R	V	1151	1169
PSM	LQQLPADFGR	-136_29506	Q922Q8	1	Mouse_09-2020	null	[MS,MS:1001208,SEQUEST,]	1.7e-2	null	ms_run[1]:scan=6685	2083.8	2	1144.61150	572.80910	K	V	74	84
PSM	HDPSLQPWSASYDPGSAKTILNNGK	-136_38811	P16015	1	Mouse_09-2020	null	[MS,MS:1001208,SEQUEST,]	1.6e-4	null	ms_run[1]:scan=8366	2552.0	4	2683.31240	671.58322	K	C	40	65
PSM	FLEEATRVSQEHPVVLTK	-136_29519	Q8C196	1	Mouse_09-2020	null	[MS,MS:1001208,SEQUEST,]	1.6e-4	null	ms_run[1]:scan=6687	2084.3	3	2083.11820	695.04426	R	V	1151	1169
PSM	GAAFLGLGTDSVRVVK	-136_38803	Q9DBE0	1	Mouse_09-2020	null	[MS,MS:1001208,SEQUEST,]	1.6e-4	null	ms_run[1]:scan=8365	2551.8	3	1589.90219	530.63851	K	D	197	213
PSM	NSRLPVMVWIHGGGLK	-136_38798	Q91WU0	1	Mouse_09-2020	null	[MS,MS:1001208,SEQUEST,]	1.6e-4	null	ms_run[1]:scan=8364	2551.5	4	1763.97500	441.74890	K	G	130	146
PSM	IYVVDVGSEPR	-136_29532	A0A0R4J135	0	Mouse_09-2020	null	[MS,MS:1001208,SEQUEST,]	1.6e-4	null	ms_run[1]:scan=6690	2085.2	2	1233.64751	617.32733	R	P	104	115
PSM	IYVVDVGSEPR	-136_29532	P17563	0	Mouse_09-2020	null	[MS,MS:1001208,SEQUEST,]	1.6e-4	null	ms_run[1]:scan=6690	2085.2	2	1233.64751	617.32733	R	P	104	115
PSM	HNHQGFGAGNFNSLFK	-136_29540	P49429	1	Mouse_09-2020	null	[MS,MS:1001208,SEQUEST,]	1.6e-4	null	ms_run[1]:scan=6691	2085.4	3	1774.84146	592.28513	R	F	354	370
PSM	AYILNLVK	-136_38731	P80315	1	Mouse_09-2020	null	[MS,MS:1001208,SEQUEST,]	3.5e-2	null	ms_run[1]:scan=8355	2549.0	2	933.57695	467.29203	R	I	281	289
PSM	NFTDVHPDYGAR	-136_17976	P24270	1	Mouse_09-2020	null	[MS,MS:1001208,SEQUEST,]	1.6e-4	null	ms_run[1]:scan=4635	1511.6	2	1391.63469	696.32056	K	Q	481	493
PSM	NVSEIRQYTLGK	-136_19570	Q05421	1	Mouse_09-2020	null	[MS,MS:1001208,SEQUEST,]	1.6e-4	null	ms_run[1]:scan=4907	1587.5	2	1407.75969	704.38317	K	K	238	250
PSM	SQLFAQSR	-136_9721	A0A087WSI8	1	Mouse_09-2020	null	[MS,MS:1001208,SEQUEST,]	1.2e-3	null	ms_run[1]:scan=3161	1099.3	2	936.48937	468.74852	K	G	369	377
PSM	LFPVAYNLIKPFLSEDTR	-136_61892	Q99J08	1	Mouse_09-2020	null	[MS,MS:1001208,SEQUEST,]	1.6e-4	null	ms_run[1]:scan=12716	3771.0	3	2123.15311	708.38937	K	K	197	215
PSM	HGVGRIDIVENR	-136_8745	P16460	1	Mouse_09-2020	null	[MS,MS:1001208,SEQUEST,]	1.6e-4	null	ms_run[1]:scan=2998	1053.8	3	1364.73951	455.58462	K	I	261	273
PSM	FHHTFSPEIAK	-136_8754	A0A0R4J0Z1	1	Mouse_09-2020	null	[MS,MS:1001208,SEQUEST,]	1.6e-4	null	ms_run[1]:scan=2999	1054.1	3	1313.66397	438.55942	K	L	332	343
PSM	RPQPEEGATYEGIQK	-136_8773	Q8R0Y6	1	Mouse_09-2020	null	[MS,MS:1001208,SEQUEST,]	1.6e-4	null	ms_run[1]:scan=3002	1054.9	3	1702.84018	568.28468	R	E	191	206
PSM	IVEPYIAWGYPNLK	-136_56418	P14148	1	Mouse_09-2020	null	[MS,MS:1001208,SEQUEST,]	1.6e-4	null	ms_run[1]:scan=11649	3470.6	2	1662.88933	831.94814	R	V	157	171
PSM	DLLEVADILEK	-136_61896	Q99LP6	1	Mouse_09-2020	null	[MS,MS:1001208,SEQUEST,]	1.1e-3	null	ms_run[1]:scan=12717	3771.3	2	1257.69414	629.35047	K	T	110	121
PSM	RLAPEYEAAATR	-136_8819	P27773	1	Mouse_09-2020	null	[MS,MS:1001208,SEQUEST,]	1.6e-4	null	ms_run[1]:scan=3009	1056.8	3	1347.70118	449.90536	K	K	62	74
PSM	GDNQSPIELHTK	-136_8740	P16015	1	Mouse_09-2020	null	[MS,MS:1001208,SEQUEST,]	1.6e-4	null	ms_run[1]:scan=2997	1053.5	3	1338.66593	446.89312	K	I	25	37
PSM	QHLQIQSSQSDLGK	-136_8827	Q9DCY0	1	Mouse_09-2020	null	[MS,MS:1001208,SEQUEST,]	1.6e-4	null	ms_run[1]:scan=3010	1057.1	3	1568.80313	523.60575	K	I	99	113
PSM	SIGVSNFNHR	-136_8847	Q8VC28	1	Mouse_09-2020	null	[MS,MS:1001208,SEQUEST,]	1.6e-4	null	ms_run[1]:scan=3014	1058.2	2	1130.57085	565.78870	K	L	162	172
PSM	FLETNPRVEK	-136_8855	Q8VCN5	1	Mouse_09-2020	null	[MS,MS:1001208,SEQUEST,]	1.4e-3	null	ms_run[1]:scan=3016	1058.8	3	1232.66379	411.55931	R	V	278	288
PSM	SIFSAVLDELK	-136_61918	Q8C196	1	Mouse_09-2020	null	[MS,MS:1001208,SEQUEST,]	1.6e-4	null	ms_run[1]:scan=12723	3772.9	2	1221.67961	611.33990	R	A	1090	1101
PSM	EAETFPFNPFDLTK	-136_61946	P24270	1	Mouse_09-2020	null	[MS,MS:1001208,SEQUEST,]	1.6e-4	null	ms_run[1]:scan=12727	3774.0	2	1655.80986	828.40122	K	W	288	302
PSM	RPWFAGDK	-136_8910	P10649	1	Mouse_09-2020	null	[MS,MS:1001208,SEQUEST,]	1.6e-4	null	ms_run[1]:scan=3026	1061.6	2	976.49974	488.75360	K	T	145	153
PSM	NNPEPWNK	-136_8932	Q62425	1	Mouse_09-2020	null	[MS,MS:1001208,SEQUEST,]	1.9e-2	null	ms_run[1]:scan=3029	1062.4	2	998.46855	499.73815	K	G	49	57
PSM	IFSVPYSLEELQTR	-136_56409	K9J7B2	1	Mouse_09-2020	null	[MS,MS:1001208,SEQUEST,]	1.6e-4	null	ms_run[1]:scan=11647	3470.1	2	1681.88042	841.44342	K	R	77	91
PSM	TIQVDNTDAEGR	-136_8840	Q9CPY7	1	Mouse_09-2020	null	[MS,MS:1001208,SEQUEST,]	1.6e-4	null	ms_run[1]:scan=3013	1057.9	2	1318.62334	659.81531	K	I	357	369
PSM	WKKPFDPENTK	-136_8733	Q00898	1	Mouse_09-2020	null	[MS,MS:1001208,SEQUEST,]	8.8e-4	null	ms_run[1]:scan=2995	1052.9	3	1389.71628	463.91023	K	A	212	223
PSM	SLGQWLQEEKVPAIYGVDTR	-136_56483	Q8C196	1	Mouse_09-2020	null	[MS,MS:1001208,SEQUEST,]	1.6e-4	null	ms_run[1]:scan=11663	3474.5	3	2289.18985	763.73397	K	L	148	168
PSM	RGYPVYNHTEQTNK	-136_1296	Q5FW57	1	Mouse_09-2020	null	[MS,MS:1001208,SEQUEST,]	1.6e-4	null	ms_run[1]:scan=1304	536.0	3	1706.82511	569.61302	K	I	257	271
PSM	LLVVYPWTQR	-136_56689	A8DUK4	1	Mouse_09-2020	null	[MS,MS:1001208,SEQUEST,]	1.2e-3	null	ms_run[1]:scan=11707	3486.9	2	1274.72563	637.86642	R	F	32	42
PSM	VWSRDEDITEYQSILAAAVK	-136_56675	Q9DCM2	1	Mouse_09-2020	null	[MS,MS:1001208,SEQUEST,]	1.6e-4	null	ms_run[1]:scan=11703	3485.8	3	2294.16391	765.39362	R	G	125	145
PSM	WLPAPATFPVYDPASGAK	-136_56667	Q8BWF0	1	Mouse_09-2020	null	[MS,MS:1001208,SEQUEST,]	1.6e-4	null	ms_run[1]:scan=11702	3485.5	2	1887.96636	944.48562	R	G	57	75
PSM	VADALANAAGHLDDLPGALSALSDLHAHK	-136_56646	Q91VB8	1	Mouse_09-2020	null	[MS,MS:1001208,SEQUEST,]	1.6e-4	null	ms_run[1]:scan=11699	3484.7	4	2863.46889	716.62288	K	R	63	92
PSM	SVVRPWIKDR	-136_8577	P35492	1	Mouse_09-2020	null	[MS,MS:1001208,SEQUEST,]	4.7e-3	null	ms_run[1]:scan=2971	1046.2	3	1255.72739	419.24717	R	M	585	595
PSM	SAFEYGGQK	-136_8585	Q8CHT0	1	Mouse_09-2020	null	[MS,MS:1001208,SEQUEST,]	1.6e-4	null	ms_run[1]:scan=2972	1046.5	2	986.45836	493.73253	R	S	338	347
PSM	LGYFLALTGYR	-136_56637	Q8QZS1	1	Mouse_09-2020	null	[MS,MS:1001208,SEQUEST,]	1.6e-4	null	ms_run[1]:scan=11698	3484.4	2	1273.69353	637.35061	K	K	190	201
PSM	YNDLGEQHFK	-136_8611	P07724	1	Mouse_09-2020	null	[MS,MS:1001208,SEQUEST,]	4.6e-4	null	ms_run[1]:scan=2977	1047.9	3	1250.58048	417.53153	R	L	35	45
PSM	RVTLELGGK	-136_8617	O35945	0	Mouse_09-2020	null	[MS,MS:1001208,SEQUEST,]	4.6e-4	null	ms_run[1]:scan=2978	1048.2	2	972.58379	486.79547	K	P	265	274
PSM	RVTLELGGK	-136_8617	P47738	0	Mouse_09-2020	null	[MS,MS:1001208,SEQUEST,]	4.6e-4	null	ms_run[1]:scan=2978	1048.2	2	972.58379	486.79547	K	P	283	292
PSM	RVTLELGGK	-136_8617	P24549	0	Mouse_09-2020	null	[MS,MS:1001208,SEQUEST,]	4.6e-4	null	ms_run[1]:scan=2978	1048.2	2	972.58379	486.79547	K	P	265	274
PSM	RVTLELGGK	-136_8617	Q9CZS1	0	Mouse_09-2020	null	[MS,MS:1001208,SEQUEST,]	4.6e-4	null	ms_run[1]:scan=2978	1048.2	2	972.58379	486.79547	K	P	283	292
PSM	VLGELWPLFGGR	-136_61868	A0A0G2JDI9	1	Mouse_09-2020	null	[MS,MS:1001208,SEQUEST,]	1.6e-4	null	ms_run[1]:scan=12711	3769.6	2	1343.74736	672.37715	R	T	375	387
PSM	LTFFNSTLNTSGLVAQGEALPIPGAHRPGLVTK	-136_56607	Q8R0Y6	1	Mouse_09-2020	null	[MS,MS:1001208,SEQUEST,]	1.6e-4	null	ms_run[1]:scan=11690	3482.1	4	3406.85293	852.46749	K	G	242	275
PSM	GAYPVFFNFTR	-136_56591	P33267	1	Mouse_09-2020	null	[MS,MS:1001208,SEQUEST,]	1.6e-4	null	ms_run[1]:scan=11685	3480.7	2	1318.65776	659.83258	R	N	99	110
PSM	GDNQSPIELHTK	-136_8689	P16015	1	Mouse_09-2020	null	[MS,MS:1001208,SEQUEST,]	1.6e-4	null	ms_run[1]:scan=2989	1051.3	2	1338.66582	669.83605	K	I	25	37
PSM	YNDLGEQHFK	-136_8695	P07724	1	Mouse_09-2020	null	[MS,MS:1001208,SEQUEST,]	1.6e-4	null	ms_run[1]:scan=2990	1051.5	2	1250.58074	625.79365	R	L	35	45
PSM	VADALANAAGHLDDLPGALSALSDLHAHK	-136_56568	Q91VB8	1	Mouse_09-2020	null	[MS,MS:1001208,SEQUEST,]	1.6e-4	null	ms_run[1]:scan=11681	3479.6	5	2863.46876	573.49976	K	R	63	92
PSM	FYAYNPLAGGLLTGK	-136_56564	Q8CG76	1	Mouse_09-2020	null	[MS,MS:1001208,SEQUEST,]	1.6e-4	null	ms_run[1]:scan=11680	3479.3	2	1584.84233	792.92467	R	K	230	245
PSM	AFLADPSAFAAAAPAAAATTAAPAAAAAPAK	-136_56507	P14869	1	Mouse_09-2020	null	[MS,MS:1001208,SEQUEST,]	1.6e-4	null	ms_run[1]:scan=11667	3475.7	3	2696.40671	899.47293	K	E	267	298
PSM	YYPTEDVPRK	-136_8969	P47911	1	Mouse_09-2020	null	[MS,MS:1001208,SEQUEST,]	1.6e-4	null	ms_run[1]:scan=3037	1064.6	3	1267.63172	423.21543	R	L	123	133
PSM	LQALKDTANRLR	-136_8976	P40142	1	Mouse_09-2020	null	[MS,MS:1001208,SEQUEST,]	3.7e-3	null	ms_run[1]:scan=3038	1064.9	3	1398.81763	466.94404	K	S	12	24
PSM	GEFQILLDALDKIK	-136_61972	P16015	1	Mouse_09-2020	null	[MS,MS:1001208,SEQUEST,]	1.6e-4	null	ms_run[1]:scan=12733	3775.7	2	1602.91094	801.95871	K	K	154	168
PSM	AVFVGRPIIWGLAFQGEK	-136_56395	Q9WU19	1	Mouse_09-2020	null	[MS,MS:1001208,SEQUEST,]	1.6e-4	null	ms_run[1]:scan=11643	3468.9	3	1988.10642	663.37539	K	V	310	328
PSM	LNFAVASRK	-136_9269	P27773	1	Mouse_09-2020	null	[MS,MS:1001208,SEQUEST,]	4.6e-4	null	ms_run[1]:scan=3085	1078.0	2	1005.58367	503.29563	K	F	297	306
PSM	FVHDNYVIRR	-136_9276	Q8C196	1	Mouse_09-2020	null	[MS,MS:1001208,SEQUEST,]	2.3e-3	null	ms_run[1]:scan=3086	1078.3	3	1318.70157	440.23868	K	A	1445	1455
PSM	IALGIPLPEIK	-136_56054	Q8C196	1	Mouse_09-2020	null	[MS,MS:1001208,SEQUEST,]	1.6e-4	null	ms_run[1]:scan=11579	3451.0	2	1163.74016	582.37355	K	V	741	752
PSM	GLVDKFPLFTAVYK	-136_56050	E0CXN5	1	Mouse_09-2020	null	[MS,MS:1001208,SEQUEST,]	1.6e-4	null	ms_run[1]:scan=11577	3450.4	3	1597.89969	533.30446	K	C	291	305
PSM	AAFVAYALAFPR	-136_56037	A0A2R8VHP2	1	Mouse_09-2020	null	[MS,MS:1001208,SEQUEST,]	1.6e-4	null	ms_run[1]:scan=11575	3449.9	2	1296.71086	648.85860	R	F	270	282
PSM	NTIVTSYNR	-136_9332	Q99KI0	1	Mouse_09-2020	null	[MS,MS:1001208,SEQUEST,]	1.6e-4	null	ms_run[1]:scan=3094	1080.6	2	1067.54863	534.27764	K	F	466	475
PSM	SLQSVAEER	-136_9341	Q9CZM2	1	Mouse_09-2020	null	[MS,MS:1001208,SEQUEST,]	1.6e-4	null	ms_run[1]:scan=3095	1080.8	2	1018.51689	509.76182	R	G	97	106
PSM	TAWTFSRK	-136_9385	Q9CPU0	1	Mouse_09-2020	null	[MS,MS:1001208,SEQUEST,]	4.7e-3	null	ms_run[1]:scan=3101	1082.5	2	996.52678	498.76671	K	T	89	97
PSM	ARGQALPEVVAK	-136_9453	Q8R0Y6	1	Mouse_09-2020	null	[MS,MS:1001208,SEQUEST,]	1.6e-4	null	ms_run[1]:scan=3113	1085.9	3	1238.72202	413.57870	R	Q	61	73
PSM	NYPATIIQEPLVLTEPAR	-136_55998	Q9DBT9	1	Mouse_09-2020	null	[MS,MS:1001208,SEQUEST,]	1.6e-4	null	ms_run[1]:scan=11568	3447.9	2	2025.10137	1013.05440	K	R	830	848
PSM	VIYLIRNPRDVLVSGYHYFNALK	-136_55990	Q8BGL3	1	Mouse_09-2020	null	[MS,MS:1001208,SEQUEST,]	1.6e-4	null	ms_run[1]:scan=11566	3447.4	4	2750.51357	688.38397	K	G	116	139
PSM	HGRSPAQILLR	-136_9465	Q9JII6	1	Mouse_09-2020	null	[MS,MS:1001208,SEQUEST,]	1.6e-4	null	ms_run[1]:scan=3115	1086.4	3	1247.73365	416.58256	K	Q	241	252
PSM	KVINDFVEKGTQGK	-136_9470	P22599	0	Mouse_09-2020	null	[MS,MS:1001208,SEQUEST,]	1.6e-4	null	ms_run[1]:scan=3116	1086.7	3	1562.85385	521.62275	K	V	173	187
PSM	KVINDFVEKGTQGK	-136_9470	Q00898	0	Mouse_09-2020	null	[MS,MS:1001208,SEQUEST,]	1.6e-4	null	ms_run[1]:scan=3116	1086.7	3	1562.85385	521.62275	K	V	173	187
PSM	KVINDFVEKGTQGK	-136_9470	Q00896	0	Mouse_09-2020	null	[MS,MS:1001208,SEQUEST,]	1.6e-4	null	ms_run[1]:scan=3116	1086.7	3	1562.85385	521.62275	K	V	173	187
PSM	VIYLIRNPRDVLVSGYHYFNALK	-136_55961	Q8BGL3	1	Mouse_09-2020	null	[MS,MS:1001208,SEQUEST,]	2.6e-2	null	ms_run[1]:scan=11560	3445.7	5	2750.51710	550.90863	K	G	116	139
[truncated: 798,667 more chars]
