# Supplementary material for: A Novel Spectral Annotation Strategy Streamlines Reporting of Mono-ADP-ribosylated Peptides Derived from Mouse Liver and Spleen in Response to IFN-γ
Source: Mol Cell Proteomics. 2021 Sep 28;21(4):100153. doi: 10.1016/j.mcpro.2021.100153 (PMC9014395; doi:10.1016/j.mcpro.2021.100153)
Supplement: Supplemental Data 29 [file mmc31.zip › mcpro_100153_mmc31.mzTab]

COM	This	line	serves	as	a	size	and	separator	hint	for	spreadsheet	applications.	-	-	-	-	-	-	-	-	-	-	-	-	-	-	-	-	-	-	-	-	-	-	-	-	-	-	-	-	-	-	-	-	-	-
COM	Report of a minimal "Summary Quantification report" Proteome Discoverer 2.4.1.15 experiment.
MTD	mzTab-Version	1.0.0
MTD	mzTag-mode	Summary
MTD	mzTab-type	Identification
MTD	description	Export of M:\PostDocAnalysis\01_Singh\SKuraoka\PD2.4.beta.p.08282020\HCD_ColE\01_SK_MLiver_IFNgPilot_HCD26%-(1).pdResult
MTD	ms_run[1]-location	file://M:\LumosIncomingRAWFiles(Previous)\06-2020\06-27-2020\01_SK_MLiver_IFNgPilot_HCD26%.raw
MTD	protein_search_engine_score[1]	[MS,MS:1001155,SEQUEST:xcorr,]
MTD	protein_search_engine_score[2]	Sum PEP Score
MTD	psm_search_engine_score[1]	[MS,MS:1001491,percolator:Q value,]
MTD	fixed_mod[1]	[UNIMOD, UNIMOD:4, Carbamidomethyl, ]
MTD	variable_mod[1]	[UNIMOD, UNIMOD:35, Oxidation, ]
MTD	variable_mod[2]	[UNIMOD, UNIMOD:213, ADP-Ribosyl, ]
MTD	variable_mod[3]	[UNIMOD, UNIMOD:1, Acetyl, ]
MTD	assay[1]-ms_run_ref	ms_run[1]

PRH	accession	description	taxid	species	database	database_version	search_engine	best_search_engine_score[1]	best_search_engine_score[2]	ambiguity_members	modifications	protein_coverage
PRT	Q8C196	Carbamoyl-phosphate synthase [ammonia], mitochondrial OS=Mus musculus OX=10090 GN=Cps1 PE=1 SV=2	null	null	Mouse_09-2020	null	[MS,MS:1001208,SEQUEST,]	419.41	699.806	null	null	0.62
PRT	P16460	Argininosuccinate synthase OS=Mus musculus OX=10090 GN=Ass1 PE=1 SV=1	null	null	Mouse_09-2020	null	[MS,MS:1001208,SEQUEST,]	81.57	157.355	null	null	0.53
PRT	P32020	Non-specific lipid-transfer protein OS=Mus musculus OX=10090 GN=Scp2 PE=1 SV=3	null	null	Mouse_09-2020	null	[MS,MS:1001208,SEQUEST,]	78.56	167.036	null	null	0.47
PRT	Q8R0Y6	Cytosolic 10-formyltetrahydrofolate dehydrogenase OS=Mus musculus OX=10090 GN=Aldh1l1 PE=1 SV=1	null	null	Mouse_09-2020	null	[MS,MS:1001208,SEQUEST,]	98.85	161.787	null	null	0.42
PRT	O35490	Betaine--homocysteine S-methyltransferase 1 OS=Mus musculus OX=10090 GN=Bhmt PE=1 SV=1	null	null	Mouse_09-2020	null	[MS,MS:1001208,SEQUEST,]	87.53	132.615	null	null	0.59
PRT	Q03265	ATP synthase subunit alpha, mitochondrial OS=Mus musculus OX=10090 GN=Atp5f1a PE=1 SV=1	null	null	Mouse_09-2020	null	[MS,MS:1001208,SEQUEST,]	100.41	146.482	null	null	0.54
PRT	P63017	Heat shock cognate 71 kDa protein OS=Mus musculus OX=10090 GN=Hspa8 PE=1 SV=1	null	null	Mouse_09-2020	null	[MS,MS:1001208,SEQUEST,]	120.29	193.323	null	null	0.51
PRT	P16015	Carbonic anhydrase 3 OS=Mus musculus OX=10090 GN=Ca3 PE=1 SV=3	null	null	Mouse_09-2020	null	[MS,MS:1001208,SEQUEST,]	183.60	259.024	null	null	0.76
PRT	P12710	Fatty acid-binding protein, liver OS=Mus musculus OX=10090 GN=Fabp1 PE=1 SV=2	null	null	Mouse_09-2020	null	[MS,MS:1001208,SEQUEST,]	108.33	205.719	null	null	0.81
PRT	P17182	Alpha-enolase OS=Mus musculus OX=10090 GN=Eno1 PE=1 SV=3	null	null	Mouse_09-2020	null	[MS,MS:1001208,SEQUEST,]	90.33	155.089	null	null	0.61
PRT	P20029	Endoplasmic reticulum chaperone BiP OS=Mus musculus OX=10090 GN=Hspa5 PE=1 SV=3	null	null	Mouse_09-2020	null	[MS,MS:1001208,SEQUEST,]	91.55	174.746	null	null	0.49
PRT	P26443	Glutamate dehydrogenase 1, mitochondrial OS=Mus musculus OX=10090 GN=Glud1 PE=1 SV=1	null	null	Mouse_09-2020	null	[MS,MS:1001208,SEQUEST,]	66.17	111.508	null	null	0.47
PRT	Q9R0H0	Peroxisomal acyl-coenzyme A oxidase 1 OS=Mus musculus OX=10090 GN=Acox1 PE=1 SV=5	null	null	Mouse_09-2020	null	[MS,MS:1001208,SEQUEST,]	76.38	138.195	null	null	0.50
PRT	P38647	Stress-70 protein, mitochondrial OS=Mus musculus OX=10090 GN=Hspa9 PE=1 SV=3	null	null	Mouse_09-2020	null	[MS,MS:1001208,SEQUEST,]	67.20	127.095	null	null	0.40
PRT	P47738	Aldehyde dehydrogenase, mitochondrial OS=Mus musculus OX=10090 GN=Aldh2 PE=1 SV=1	null	null	Mouse_09-2020	null	[MS,MS:1001208,SEQUEST,]	99.31	166.378	null	null	0.49
PRT	P24270	Catalase OS=Mus musculus OX=10090 GN=Cat PE=1 SV=4	null	null	Mouse_09-2020	null	[MS,MS:1001208,SEQUEST,]	91.85	136.317	null	null	0.55
PRT	Q91Y97	Fructose-bisphosphate aldolase B OS=Mus musculus OX=10090 GN=Aldob PE=1 SV=3	null	null	Mouse_09-2020	null	[MS,MS:1001208,SEQUEST,]	74.64	150.695	null	null	0.45
PRT	P09103	Protein disulfide-isomerase OS=Mus musculus OX=10090 GN=P4hb PE=1 SV=2	null	null	Mouse_09-2020	null	[MS,MS:1001208,SEQUEST,]	79.01	130.410	null	null	0.51
PRT	P63038	60 kDa heat shock protein, mitochondrial OS=Mus musculus OX=10090 GN=Hspd1 PE=1 SV=1	null	null	Mouse_09-2020	null	[MS,MS:1001208,SEQUEST,]	73.92	115.085	null	null	0.42
PRT	Q8BMS1	Trifunctional enzyme subunit alpha, mitochondrial OS=Mus musculus OX=10090 GN=Hadha PE=1 SV=1	null	null	Mouse_09-2020	null	[MS,MS:1001208,SEQUEST,]	59.30	106.656	null	null	0.30
PRT	Q9ET01	Glycogen phosphorylase, liver form OS=Mus musculus OX=10090 GN=Pygl PE=1 SV=4	null	null	Mouse_09-2020	null	[MS,MS:1001208,SEQUEST,]	60.95	98.643	null	null	0.29
PRT	P54869	Hydroxymethylglutaryl-CoA synthase, mitochondrial OS=Mus musculus OX=10090 GN=Hmgcs2 PE=1 SV=2	null	null	Mouse_09-2020	null	[MS,MS:1001208,SEQUEST,]	79.37	130.259	null	null	0.35
PRT	P08113	Endoplasmin OS=Mus musculus OX=10090 GN=Hsp90b1 PE=1 SV=2	null	null	Mouse_09-2020	null	[MS,MS:1001208,SEQUEST,]	74.49	110.853	null	null	0.32
PRT	O88844	Isocitrate dehydrogenase [NADP] cytoplasmic OS=Mus musculus OX=10090 GN=Idh1 PE=1 SV=2	null	null	Mouse_09-2020	null	[MS,MS:1001208,SEQUEST,]	63.59	121.127	null	null	0.46
PRT	P27773	Protein disulfide-isomerase A3 OS=Mus musculus OX=10090 GN=Pdia3 PE=1 SV=2	null	null	Mouse_09-2020	null	[MS,MS:1001208,SEQUEST,]	59.63	108.568	null	null	0.42
PRT	P10126	Elongation factor 1-alpha 1 OS=Mus musculus OX=10090 GN=Eef1a1 PE=1 SV=3	null	null	Mouse_09-2020	null	[MS,MS:1001208,SEQUEST,]	75.84	109.606	null	null	0.32
PRT	A0A1D5RLD8	Glyceraldehyde-3-phosphate dehydrogenase OS=Mus musculus OX=10090 GN=Gm10358 PE=1 SV=1	null	null	Mouse_09-2020	null	[MS,MS:1001208,SEQUEST,]	86.70	162.928	null	null	0.62
PRT	Q8BWT1	3-ketoacyl-CoA thiolase, mitochondrial OS=Mus musculus OX=10090 GN=Acaa2 PE=1 SV=3	null	null	Mouse_09-2020	null	[MS,MS:1001208,SEQUEST,]	105.90	169.747	null	null	0.54
PRT	P11725	Ornithine carbamoyltransferase, mitochondrial OS=Mus musculus OX=10090 GN=Otc PE=1 SV=1	null	null	Mouse_09-2020	null	[MS,MS:1001208,SEQUEST,]	63.81	118.085	null	null	0.46
PRT	Q9DBM2	Peroxisomal bifunctional enzyme OS=Mus musculus OX=10090 GN=Ehhadh PE=1 SV=4	null	null	Mouse_09-2020	null	[MS,MS:1001208,SEQUEST,]	64.33	110.286	null	null	0.36
PRT	G5E8R3	Pyruvate carboxylase OS=Mus musculus OX=10090 GN=Pcx PE=1 SV=1	null	null	Mouse_09-2020	null	[MS,MS:1001208,SEQUEST,]	54.46	88.119	null	null	0.22
PRT	P56480	ATP synthase subunit beta, mitochondrial OS=Mus musculus OX=10090 GN=Atp5f1b PE=1 SV=2	null	null	Mouse_09-2020	null	[MS,MS:1001208,SEQUEST,]	84.77	135.185	null	null	0.44
PRT	P05202	Aspartate aminotransferase, mitochondrial OS=Mus musculus OX=10090 GN=Got2 PE=1 SV=1	null	null	Mouse_09-2020	null	[MS,MS:1001208,SEQUEST,]	77.22	95.170	null	null	0.40
PRT	P24549	Retinal dehydrogenase 1 OS=Mus musculus OX=10090 GN=Aldh1a1 PE=1 SV=5	null	null	Mouse_09-2020	null	[MS,MS:1001208,SEQUEST,]	137.56	219.362	null	null	0.46
PRT	P35700	Peroxiredoxin-1 OS=Mus musculus OX=10090 GN=Prdx1 PE=1 SV=1	null	null	Mouse_09-2020	null	[MS,MS:1001208,SEQUEST,]	60.78	99.892	null	null	0.53
PRT	Q91VB8	Alpha globin 1 OS=Mus musculus OX=10090 GN=Hba-a1 PE=1 SV=1	null	null	Mouse_09-2020	null	[MS,MS:1001208,SEQUEST,]	180.05	205.330	null	null	0.94
PRT	Q05421	Cytochrome P450 2E1 OS=Mus musculus OX=10090 GN=Cyp2e1 PE=1 SV=1	null	null	Mouse_09-2020	null	[MS,MS:1001208,SEQUEST,]	38.16	60.952	null	null	0.32
PRT	P00329	Alcohol dehydrogenase 1 OS=Mus musculus OX=10090 GN=Adh1 PE=1 SV=2	null	null	Mouse_09-2020	null	[MS,MS:1001208,SEQUEST,]	59.95	96.907	null	null	0.38
PRT	P50247	Adenosylhomocysteinase OS=Mus musculus OX=10090 GN=Ahcy PE=1 SV=3	null	null	Mouse_09-2020	null	[MS,MS:1001208,SEQUEST,]	84.05	122.685	null	null	0.42
PRT	P49429	4-hydroxyphenylpyruvate dioxygenase OS=Mus musculus OX=10090 GN=Hpd PE=1 SV=3	null	null	Mouse_09-2020	null	[MS,MS:1001208,SEQUEST,]	56.94	98.780	null	null	0.49
PRT	P09411	Phosphoglycerate kinase 1 OS=Mus musculus OX=10090 GN=Pgk1 PE=1 SV=4	null	null	Mouse_09-2020	null	[MS,MS:1001208,SEQUEST,]	20.52	56.842	null	null	0.52
PRT	P34914	Bifunctional epoxide hydrolase 2 OS=Mus musculus OX=10090 GN=Ephx2 PE=1 SV=2	null	null	Mouse_09-2020	null	[MS,MS:1001208,SEQUEST,]	47.19	74.404	null	null	0.34
PRT	P10649	Glutathione S-transferase Mu 1 OS=Mus musculus OX=10090 GN=Gstm1 PE=1 SV=2	null	null	Mouse_09-2020	null	[MS,MS:1001208,SEQUEST,]	106.16	144.067	null	null	0.67
PRT	P30115	Glutathione S-transferase A3 OS=Mus musculus OX=10090 GN=Gsta3 PE=1 SV=2	null	null	Mouse_09-2020	null	[MS,MS:1001208,SEQUEST,]	41.39	82.950	null	null	0.49
PRT	P19157	Glutathione S-transferase P 1 OS=Mus musculus OX=10090 GN=Gstp1 PE=1 SV=2	null	null	Mouse_09-2020	null	[MS,MS:1001208,SEQUEST,]	127.64	153.222	null	null	0.61
PRT	Q61176	Arginase-1 OS=Mus musculus OX=10090 GN=Arg1 PE=1 SV=1	null	null	Mouse_09-2020	null	[MS,MS:1001208,SEQUEST,]	56.39	104.648	null	null	0.55
PRT	Q64374	Regucalcin OS=Mus musculus OX=10090 GN=Rgn PE=1 SV=1	null	null	Mouse_09-2020	null	[MS,MS:1001208,SEQUEST,]	62.53	109.450	null	null	0.49
PRT	Q8VCT4	Carboxylesterase 1D OS=Mus musculus OX=10090 GN=Ces1d PE=1 SV=1	null	null	Mouse_09-2020	null	[MS,MS:1001208,SEQUEST,]	34.62	67.209	null	null	0.32
PRT	Q8QZT1	Acetyl-CoA acetyltransferase, mitochondrial OS=Mus musculus OX=10090 GN=Acat1 PE=1 SV=1	null	null	Mouse_09-2020	null	[MS,MS:1001208,SEQUEST,]	71.00	111.155	null	null	0.43
PRT	Q9DCW4	Electron transfer flavoprotein subunit beta OS=Mus musculus OX=10090 GN=Etfb PE=1 SV=3	null	null	Mouse_09-2020	null	[MS,MS:1001208,SEQUEST,]	40.15	71.631	null	null	0.51
PRT	Q9DBT9	Dimethylglycine dehydrogenase, mitochondrial OS=Mus musculus OX=10090 GN=Dmgdh PE=1 SV=1	null	null	Mouse_09-2020	null	[MS,MS:1001208,SEQUEST,]	43.69	66.675	null	null	0.27
PRT	P58252	Elongation factor 2 OS=Mus musculus OX=10090 GN=Eef2 PE=1 SV=2	null	null	Mouse_09-2020	null	[MS,MS:1001208,SEQUEST,]	25.57	46.519	null	null	0.22
PRT	P70694	Estradiol 17 beta-dehydrogenase 5 OS=Mus musculus OX=10090 GN=Akr1c6 PE=1 SV=1	null	null	Mouse_09-2020	null	[MS,MS:1001208,SEQUEST,]	75.29	111.196	null	null	0.61
PRT	A8DUK4	Beta-globin OS=Mus musculus OX=10090 GN=Hbb-bs PE=1 SV=1	null	null	Mouse_09-2020	null	[MS,MS:1001208,SEQUEST,]	135.97	162.453	null	null	0.82
PRT	Q64459	Cytochrome P450 3A11 OS=Mus musculus OX=10090 GN=Cyp3a11 PE=1 SV=1	null	null	Mouse_09-2020	null	[MS,MS:1001208,SEQUEST,]	33.52	56.222	null	null	0.39
PRT	P07724	Albumin OS=Mus musculus OX=10090 GN=Alb PE=1 SV=3	null	null	Mouse_09-2020	null	[MS,MS:1001208,SEQUEST,]	59.26	94.490	null	null	0.24
PRT	D3Z041	Long-chain-fatty-acid--CoA ligase 1 OS=Mus musculus OX=10090 GN=Acsl1 PE=1 SV=1	null	null	Mouse_09-2020	null	[MS,MS:1001208,SEQUEST,]	39.71	69.882	null	null	0.24
PRT	Q9JII6	Aldo-keto reductase family 1 member A1 OS=Mus musculus OX=10090 GN=Akr1a1 PE=1 SV=3	null	null	Mouse_09-2020	null	[MS,MS:1001208,SEQUEST,]	36.06	48.234	null	null	0.42
PRT	P11499	Heat shock protein HSP 90-beta OS=Mus musculus OX=10090 GN=Hsp90ab1 PE=1 SV=3	null	null	Mouse_09-2020	null	[MS,MS:1001208,SEQUEST,]	58.73	92.013	null	null	0.35
PRT	Q9QXD6	Fructose-1,6-bisphosphatase 1 OS=Mus musculus OX=10090 GN=Fbp1 PE=1 SV=3	null	null	Mouse_09-2020	null	[MS,MS:1001208,SEQUEST,]	56.94	92.093	null	null	0.42
PRT	O08601	Microsomal triglyceride transfer protein large subunit OS=Mus musculus OX=10090 GN=Mttp PE=1 SV=2	null	null	Mouse_09-2020	null	[MS,MS:1001208,SEQUEST,]	30.47	50.271	null	null	0.20
PRT	P51660	Peroxisomal multifunctional enzyme type 2 OS=Mus musculus OX=10090 GN=Hsd17b4 PE=1 SV=3	null	null	Mouse_09-2020	null	[MS,MS:1001208,SEQUEST,]	59.29	95.078	null	null	0.26
PRT	Q91YI0	Argininosuccinate lyase OS=Mus musculus OX=10090 GN=Asl PE=1 SV=1	null	null	Mouse_09-2020	null	[MS,MS:1001208,SEQUEST,]	48.35	67.003	null	null	0.35
PRT	P31786	Acyl-CoA-binding protein OS=Mus musculus OX=10090 GN=Dbi PE=1 SV=2	null	null	Mouse_09-2020	null	[MS,MS:1001208,SEQUEST,]	34.59	56.183	null	null	0.79
PRT	Q64433	10 kDa heat shock protein, mitochondrial OS=Mus musculus OX=10090 GN=Hspe1 PE=1 SV=2	null	null	Mouse_09-2020	null	[MS,MS:1001208,SEQUEST,]	25.39	52.580	null	null	0.83
PRT	P24369	Peptidyl-prolyl cis-trans isomerase B OS=Mus musculus OX=10090 GN=Ppib PE=1 SV=2	null	null	Mouse_09-2020	null	[MS,MS:1001208,SEQUEST,]	28.91	61.410	null	null	0.60
PRT	P51881	ADP/ATP translocase 2 OS=Mus musculus OX=10090 GN=Slc25a5 PE=1 SV=3	null	null	Mouse_09-2020	null	[MS,MS:1001208,SEQUEST,]	35.09	49.433	null	null	0.29
PRT	Q9DB20	ATP synthase subunit O, mitochondrial OS=Mus musculus OX=10090 GN=Atp5po PE=1 SV=1	null	null	Mouse_09-2020	null	[MS,MS:1001208,SEQUEST,]	38.16	64.355	null	null	0.48
PRT	P47911	60S ribosomal protein L6 OS=Mus musculus OX=10090 GN=Rpl6 PE=1 SV=3	null	null	Mouse_09-2020	null	[MS,MS:1001208,SEQUEST,]	25.38	38.965	null	null	0.37
PRT	Q9EQ20	Methylmalonate-semialdehyde dehydrogenase [acylating], mitochondrial OS=Mus musculus OX=10090 GN=Aldh6a1 PE=1 SV=1	null	null	Mouse_09-2020	null	[MS,MS:1001208,SEQUEST,]	62.44	93.980	null	null	0.37
PRT	A0A0R4J0Z1	Protein disulfide-isomerase A4 OS=Mus musculus OX=10090 GN=Pdia4 PE=1 SV=1	null	null	Mouse_09-2020	null	[MS,MS:1001208,SEQUEST,]	23.15	43.959	null	null	0.28
PRT	Q8VC30	Triokinase/FMN cyclase OS=Mus musculus OX=10090 GN=Tkfc PE=1 SV=1	null	null	Mouse_09-2020	null	[MS,MS:1001208,SEQUEST,]	48.68	78.370	null	null	0.29
PRT	P97872	Flavin-containing monooxygenase 5 OS=Mus musculus OX=10090 GN=Fmo5 PE=1 SV=4	null	null	Mouse_09-2020	null	[MS,MS:1001208,SEQUEST,]	22.72	39.314	null	null	0.21
PRT	P14152	Malate dehydrogenase, cytoplasmic OS=Mus musculus OX=10090 GN=Mdh1 PE=1 SV=3	null	null	Mouse_09-2020	null	[MS,MS:1001208,SEQUEST,]	26.10	53.233	null	null	0.37
PRT	Q9CPY7	Cytosol aminopeptidase OS=Mus musculus OX=10090 GN=Lap3 PE=1 SV=3	null	null	Mouse_09-2020	null	[MS,MS:1001208,SEQUEST,]	33.90	54.822	null	null	0.27
PRT	P08249	Malate dehydrogenase, mitochondrial OS=Mus musculus OX=10090 GN=Mdh2 PE=1 SV=3	null	null	Mouse_09-2020	null	[MS,MS:1001208,SEQUEST,]	36.24	62.326	null	null	0.48
PRT	Q99LB7	Sarcosine dehydrogenase, mitochondrial OS=Mus musculus OX=10090 GN=Sardh PE=1 SV=1	null	null	Mouse_09-2020	null	[MS,MS:1001208,SEQUEST,]	24.23	36.563	null	null	0.16
PRT	Q8K169	UDP-glucuronosyltransferase OS=Mus musculus OX=10090 GN=Ugt2b5 PE=1 SV=1	null	null	Mouse_09-2020	null	[MS,MS:1001208,SEQUEST,]	46.50	62.524	null	null	0.37
PRT	E9PWK1	Epoxide hydrolase OS=Mus musculus OX=10090 GN=Ephx1 PE=1 SV=1	null	null	Mouse_09-2020	null	[MS,MS:1001208,SEQUEST,]	24.14	36.673	null	null	0.32
PRT	P40142	Transketolase OS=Mus musculus OX=10090 GN=Tkt PE=1 SV=1	null	null	Mouse_09-2020	null	[MS,MS:1001208,SEQUEST,]	26.04	47.301	null	null	0.23
PRT	G3X982	Aldehyde oxidase 3 OS=Mus musculus OX=10090 GN=Aox3 PE=1 SV=1	null	null	Mouse_09-2020	null	[MS,MS:1001208,SEQUEST,]	32.23	44.684	null	null	0.13
PRT	Q64442	Sorbitol dehydrogenase OS=Mus musculus OX=10090 GN=Sord PE=1 SV=3	null	null	Mouse_09-2020	null	[MS,MS:1001208,SEQUEST,]	34.61	60.114	null	null	0.36
PRT	Q9D8E6	60S ribosomal protein L4 OS=Mus musculus OX=10090 GN=Rpl4 PE=1 SV=3	null	null	Mouse_09-2020	null	[MS,MS:1001208,SEQUEST,]	26.47	39.412	null	null	0.36
PRT	Q8BH00	2-aminomuconic semialdehyde dehydrogenase OS=Mus musculus OX=10090 GN=Aldh8a1 PE=1 SV=1	null	null	Mouse_09-2020	null	[MS,MS:1001208,SEQUEST,]	21.12	35.983	null	null	0.28
PRT	P62897	Cytochrome c, somatic OS=Mus musculus OX=10090 GN=Cycs PE=1 SV=2	null	null	Mouse_09-2020	null	[MS,MS:1001208,SEQUEST,]	26.54	33.992	null	null	0.54
PRT	P17751	Triosephosphate isomerase OS=Mus musculus OX=10090 GN=Tpi1 PE=1 SV=4	null	null	Mouse_09-2020	null	[MS,MS:1001208,SEQUEST,]	22.45	37.902	null	null	0.43
PRT	Q8CHT0	Delta-1-pyrroline-5-carboxylate dehydrogenase, mitochondrial OS=Mus musculus OX=10090 GN=Aldh4a1 PE=1 SV=3	null	null	Mouse_09-2020	null	[MS,MS:1001208,SEQUEST,]	28.19	47.911	null	null	0.21
PRT	Q91ZJ5	UTP--glucose-1-phosphate uridylyltransferase OS=Mus musculus OX=10090 GN=Ugp2 PE=1 SV=3	null	null	Mouse_09-2020	null	[MS,MS:1001208,SEQUEST,]	30.99	41.359	null	null	0.28
PRT	Q9CPU0	Lactoylglutathione lyase OS=Mus musculus OX=10090 GN=Glo1 PE=1 SV=3	null	null	Mouse_09-2020	null	[MS,MS:1001208,SEQUEST,]	28.04	38.233	null	null	0.52
PRT	P19096	Fatty acid synthase OS=Mus musculus OX=10090 GN=Fasn PE=1 SV=2	null	null	Mouse_09-2020	null	[MS,MS:1001208,SEQUEST,]	38.65	51.980	null	null	0.06
PRT	G5E850	Cytochrome b5 OS=Mus musculus OX=10090 GN=Cyb5a PE=1 SV=1	null	null	Mouse_09-2020	null	[MS,MS:1001208,SEQUEST,]	36.10	51.946	null	null	0.77
PRT	E9Q5F6	Polyubiquitin-C (Fragment) OS=Mus musculus OX=10090 GN=Ubc PE=1 SV=1	null	null	Mouse_09-2020	null	[MS,MS:1001208,SEQUEST,]	24.16	53.446	null	null	0.93
PRT	Q9CQ62	2,4-dienoyl-CoA reductase, mitochondrial OS=Mus musculus OX=10090 GN=Decr1 PE=1 SV=1	null	null	Mouse_09-2020	null	[MS,MS:1001208,SEQUEST,]	22.17	36.821	null	null	0.28
PRT	O35129	Prohibitin-2 OS=Mus musculus OX=10090 GN=Phb2 PE=1 SV=1	null	null	Mouse_09-2020	null	[MS,MS:1001208,SEQUEST,]	21.66	40.852	null	null	0.43
PRT	P17742	Peptidyl-prolyl cis-trans isomerase A OS=Mus musculus OX=10090 GN=Ppia PE=1 SV=2	null	null	Mouse_09-2020	null	[MS,MS:1001208,SEQUEST,]	4.85	20.626	null	null	0.47
PRT	O55022	Membrane-associated progesterone receptor component 1 OS=Mus musculus OX=10090 GN=Pgrmc1 PE=1 SV=4	null	null	Mouse_09-2020	null	[MS,MS:1001208,SEQUEST,]	25.90	33.909	null	null	0.39
PRT	P97807	Fumarate hydratase, mitochondrial OS=Mus musculus OX=10090 GN=Fh PE=1 SV=3	null	null	Mouse_09-2020	null	[MS,MS:1001208,SEQUEST,]	27.12	38.800	null	null	0.26
PRT	P06801	NADP-dependent malic enzyme OS=Mus musculus OX=10090 GN=Me1 PE=1 SV=2	null	null	Mouse_09-2020	null	[MS,MS:1001208,SEQUEST,]	24.56	42.936	null	null	0.24
PRT	P00186	Cytochrome P450 1A2 OS=Mus musculus OX=10090 GN=Cyp1a2 PE=1 SV=1	null	null	Mouse_09-2020	null	[MS,MS:1001208,SEQUEST,]	25.78	46.826	null	null	0.22
PRT	Q99J08	SEC14-like protein 2 OS=Mus musculus OX=10090 GN=Sec14l2 PE=1 SV=1	null	null	Mouse_09-2020	null	[MS,MS:1001208,SEQUEST,]	22.85	30.821	null	null	0.28
PRT	Q9Z2V4	Phosphoenolpyruvate carboxykinase, cytosolic [GTP] OS=Mus musculus OX=10090 GN=Pck1 PE=1 SV=1	null	null	Mouse_09-2020	null	[MS,MS:1001208,SEQUEST,]	30.36	42.746	null	null	0.19
PRT	P50544	Very long-chain specific acyl-CoA dehydrogenase, mitochondrial OS=Mus musculus OX=10090 GN=Acadvl PE=1 SV=3	null	null	Mouse_09-2020	null	[MS,MS:1001208,SEQUEST,]	25.59	33.422	null	null	0.19
PRT	P60710	Actin, cytoplasmic 1 OS=Mus musculus OX=10090 GN=Actb PE=1 SV=1	null	null	Mouse_09-2020	null	[MS,MS:1001208,SEQUEST,]	75.36	138.200	null	null	0.58
PRT	Q64458	Cytochrome P450 2C29 OS=Mus musculus OX=10090 GN=Cyp2c29 PE=1 SV=2	null	null	Mouse_09-2020	null	[MS,MS:1001208,SEQUEST,]	33.41	55.548	null	null	0.31
PRT	Q91WU0	Carboxylesterase 1F OS=Mus musculus OX=10090 GN=Ces1f PE=1 SV=1	null	null	Mouse_09-2020	null	[MS,MS:1001208,SEQUEST,]	66.95	86.211	null	null	0.24
PRT	P08228	Superoxide dismutase [Cu-Zn] OS=Mus musculus OX=10090 GN=Sod1 PE=1 SV=2	null	null	Mouse_09-2020	null	[MS,MS:1001208,SEQUEST,]	33.88	52.273	null	null	0.57
PRT	Q91XE0	Glycine N-acyltransferase OS=Mus musculus OX=10090 GN=Glyat PE=1 SV=1	null	null	Mouse_09-2020	null	[MS,MS:1001208,SEQUEST,]	38.77	65.217	null	null	0.43
PRT	Q6GT24	Peroxiredoxin-6 OS=Mus musculus OX=10090 GN=Prdx6 PE=1 SV=1	null	null	Mouse_09-2020	null	[MS,MS:1001208,SEQUEST,]	29.95	45.556	null	null	0.35
PRT	P97351	40S ribosomal protein S3a OS=Mus musculus OX=10090 GN=Rps3a PE=1 SV=3	null	null	Mouse_09-2020	null	[MS,MS:1001208,SEQUEST,]	12.49	28.840	null	null	0.33
PRT	P12970	60S ribosomal protein L7a OS=Mus musculus OX=10090 GN=Rpl7a PE=1 SV=2	null	null	Mouse_09-2020	null	[MS,MS:1001208,SEQUEST,]	11.78	20.264	null	null	0.38
PRT	P61255	60S ribosomal protein L26 OS=Mus musculus OX=10090 GN=Rpl26 PE=1 SV=1	null	null	Mouse_09-2020	null	[MS,MS:1001208,SEQUEST,]	7.96	18.319	null	null	0.51
PRT	Q9DBE0	Cysteine sulfinic acid decarboxylase OS=Mus musculus OX=10090 GN=Csad PE=1 SV=1	null	null	Mouse_09-2020	null	[MS,MS:1001208,SEQUEST,]	30.55	44.449	null	null	0.15
PRT	Q01853	Transitional endoplasmic reticulum ATPase OS=Mus musculus OX=10090 GN=Vcp PE=1 SV=4	null	null	Mouse_09-2020	null	[MS,MS:1001208,SEQUEST,]	16.22	28.211	null	null	0.13
PRT	P28271	Cytoplasmic aconitate hydratase OS=Mus musculus OX=10090 GN=Aco1 PE=1 SV=3	null	null	Mouse_09-2020	null	[MS,MS:1001208,SEQUEST,]	24.27	40.534	null	null	0.13
PRT	P35505	Fumarylacetoacetase OS=Mus musculus OX=10090 GN=Fah PE=1 SV=2	null	null	Mouse_09-2020	null	[MS,MS:1001208,SEQUEST,]	41.94	59.235	null	null	0.31
PRT	P16331	Phenylalanine-4-hydroxylase OS=Mus musculus OX=10090 GN=Pah PE=1 SV=4	null	null	Mouse_09-2020	null	[MS,MS:1001208,SEQUEST,]	18.86	27.346	null	null	0.20
PRT	Q9CR57	60S ribosomal protein L14 OS=Mus musculus OX=10090 GN=Rpl14 PE=1 SV=3	null	null	Mouse_09-2020	null	[MS,MS:1001208,SEQUEST,]	6.27	26.402	null	null	0.38
PRT	E0CXN5	Glycerol-3-phosphate dehydrogenase [NAD(+)] OS=Mus musculus OX=10090 GN=Gpd1 PE=1 SV=1	null	null	Mouse_09-2020	null	[MS,MS:1001208,SEQUEST,]	29.49	42.410	null	null	0.31
PRT	Q9DBF1	Alpha-aminoadipic semialdehyde dehydrogenase OS=Mus musculus OX=10090 GN=Aldh7a1 PE=1 SV=4	null	null	Mouse_09-2020	null	[MS,MS:1001208,SEQUEST,]	22.57	33.441	null	null	0.17
PRT	Q8QZR3	Pyrethroid hydrolase Ces2a OS=Mus musculus OX=10090 GN=Ces2a PE=1 SV=1	null	null	Mouse_09-2020	null	[MS,MS:1001208,SEQUEST,]	26.58	46.169	null	null	0.28
PRT	Q63886	UDP-glucuronosyltransferase 1A1 OS=Mus musculus OX=10090 GN=Ugt1a1 PE=1 SV=2	null	null	Mouse_09-2020	null	[MS,MS:1001208,SEQUEST,]	31.18	45.398	null	null	0.15
PRT	Q60932	Voltage-dependent anion-selective channel protein 1 OS=Mus musculus OX=10090 GN=Vdac1 PE=1 SV=3	null	null	Mouse_09-2020	null	[MS,MS:1001208,SEQUEST,]	24.54	36.338	null	null	0.27
PRT	P62270	40S ribosomal protein S18 OS=Mus musculus OX=10090 GN=Rps18 PE=1 SV=3	null	null	Mouse_09-2020	null	[MS,MS:1001208,SEQUEST,]	27.76	34.247	null	null	0.43
PRT	Q9QXF8	Glycine N-methyltransferase OS=Mus musculus OX=10090 GN=Gnmt PE=1 SV=3	null	null	Mouse_09-2020	null	[MS,MS:1001208,SEQUEST,]	32.10	54.041	null	null	0.29
PRT	Q80XN0	D-beta-hydroxybutyrate dehydrogenase, mitochondrial OS=Mus musculus OX=10090 GN=Bdh1 PE=1 SV=2	null	null	Mouse_09-2020	null	[MS,MS:1001208,SEQUEST,]	42.77	29.995	null	null	0.22
PRT	Q9WTP7	GTP:AMP phosphotransferase AK3, mitochondrial OS=Mus musculus OX=10090 GN=Ak3 PE=1 SV=3	null	null	Mouse_09-2020	null	[MS,MS:1001208,SEQUEST,]	17.89	39.317	null	null	0.40
PRT	Q61425	Hydroxyacyl-coenzyme A dehydrogenase, mitochondrial OS=Mus musculus OX=10090 GN=Hadh PE=1 SV=2	null	null	Mouse_09-2020	null	[MS,MS:1001208,SEQUEST,]	9.59	31.702	null	null	0.28
PRT	P54071	Isocitrate dehydrogenase [NADP], mitochondrial OS=Mus musculus OX=10090 GN=Idh2 PE=1 SV=3	null	null	Mouse_09-2020	null	[MS,MS:1001208,SEQUEST,]	15.77	24.960	null	null	0.19
PRT	Q6ZWN5	40S ribosomal protein S9 OS=Mus musculus OX=10090 GN=Rps9 PE=1 SV=3	null	null	Mouse_09-2020	null	[MS,MS:1001208,SEQUEST,]	5.14	12.032	null	null	0.41
PRT	Q921R2	40S ribosomal protein S13 OS=Mus musculus OX=10090 GN=Rps13 PE=1 SV=1	null	null	Mouse_09-2020	null	[MS,MS:1001208,SEQUEST,]	18.95	32.348	null	null	0.51
PRT	Q5FW57	Glycine N-acyltransferase-like protein OS=Mus musculus OX=10090 GN=Gm4952 PE=1 SV=3	null	null	Mouse_09-2020	null	[MS,MS:1001208,SEQUEST,]	17.56	27.328	null	null	0.29
PRT	Q91YQ5	Dolichyl-diphosphooligosaccharide--protein glycosyltransferase subunit 1 OS=Mus musculus OX=10090 GN=Rpn1 PE=1 SV=1	null	null	Mouse_09-2020	null	[MS,MS:1001208,SEQUEST,]	29.76	43.171	null	null	0.17
PRT	P99029	Peroxiredoxin-5, mitochondrial OS=Mus musculus OX=10090 GN=Prdx5 PE=1 SV=2	null	null	Mouse_09-2020	null	[MS,MS:1001208,SEQUEST,]	23.25	33.262	null	null	0.33
PRT	Q8BH95	Enoyl-CoA hydratase, mitochondrial OS=Mus musculus OX=10090 GN=Echs1 PE=1 SV=1	null	null	Mouse_09-2020	null	[MS,MS:1001208,SEQUEST,]	17.69	27.095	null	null	0.35
PRT	O09173	Homogentisate 1,2-dioxygenase OS=Mus musculus OX=10090 GN=Hgd PE=1 SV=2	null	null	Mouse_09-2020	null	[MS,MS:1001208,SEQUEST,]	24.54	33.439	null	null	0.23
PRT	P48036	Annexin A5 OS=Mus musculus OX=10090 GN=Anxa5 PE=1 SV=1	null	null	Mouse_09-2020	null	[MS,MS:1001208,SEQUEST,]	17.53	29.679	null	null	0.23
PRT	P11352	Glutathione peroxidase 1 OS=Mus musculus OX=10090 GN=Gpx1 PE=1 SV=2	null	null	Mouse_09-2020	null	[MS,MS:1001208,SEQUEST,]	30.13	46.663	null	null	0.57
PRT	Q9D0F9	Phosphoglucomutase-1 OS=Mus musculus OX=10090 GN=Pgm1 PE=1 SV=4	null	null	Mouse_09-2020	null	[MS,MS:1001208,SEQUEST,]	15.07	26.460	null	null	0.19
PRT	A0A1B0GSR9	L-lactate dehydrogenase OS=Mus musculus OX=10090 GN=Ldha PE=1 SV=1	null	null	Mouse_09-2020	null	[MS,MS:1001208,SEQUEST,]	23.44	33.321	null	null	0.16
PRT	Q9D2G2	Dihydrolipoyllysine-residue succinyltransferase component of 2-oxoglutarate dehydrogenase complex, mitochondrial OS=Mus musculus OX=10090 GN=Dlst PE=1 SV=1	null	null	Mouse_09-2020	null	[MS,MS:1001208,SEQUEST,]	15.49	23.199	null	null	0.18
PRT	Q61838	Pregnancy zone protein OS=Mus musculus OX=10090 GN=Pzp PE=1 SV=3	null	null	Mouse_09-2020	null	[MS,MS:1001208,SEQUEST,]	16.90	26.610	null	null	0.06
PRT	Q61598	Rab GDP dissociation inhibitor beta OS=Mus musculus OX=10090 GN=Gdi2 PE=1 SV=1	null	null	Mouse_09-2020	null	[MS,MS:1001208,SEQUEST,]	15.22	28.936	null	null	0.24
PRT	Q9DBJ1	Phosphoglycerate mutase 1 OS=Mus musculus OX=10090 GN=Pgam1 PE=1 SV=3	null	null	Mouse_09-2020	null	[MS,MS:1001208,SEQUEST,]	14.22	30.317	null	null	0.35
PRT	Q9DCM2	Glutathione S-transferase kappa 1 OS=Mus musculus OX=10090 GN=Gstk1 PE=1 SV=3	null	null	Mouse_09-2020	null	[MS,MS:1001208,SEQUEST,]	21.84	37.720	null	null	0.51
PRT	Q9CQQ7	ATP synthase F(0) complex subunit B1, mitochondrial OS=Mus musculus OX=10090 GN=Atp5pb PE=1 SV=1	null	null	Mouse_09-2020	null	[MS,MS:1001208,SEQUEST,]	12.57	25.925	null	null	0.36
PRT	Q9WUM5	Succinate--CoA ligase [ADP/GDP-forming] subunit alpha, mitochondrial OS=Mus musculus OX=10090 GN=Suclg1 PE=1 SV=4	null	null	Mouse_09-2020	null	[MS,MS:1001208,SEQUEST,]	6.77	20.339	null	null	0.24
PRT	P14211	Calreticulin OS=Mus musculus OX=10090 GN=Calr PE=1 SV=1	null	null	Mouse_09-2020	null	[MS,MS:1001208,SEQUEST,]	11.28	29.937	null	null	0.18
PRT	Q9DCX2	ATP synthase subunit d, mitochondrial OS=Mus musculus OX=10090 GN=Atp5pd PE=1 SV=3	null	null	Mouse_09-2020	null	[MS,MS:1001208,SEQUEST,]	28.64	45.144	null	null	0.70
PRT	P28474	Alcohol dehydrogenase class-3 OS=Mus musculus OX=10090 GN=Adh5 PE=1 SV=3	null	null	Mouse_09-2020	null	[MS,MS:1001208,SEQUEST,]	13.80	31.613	null	null	0.16
PRT	Q64475	Histone H2B type 1-B OS=Mus musculus OX=10090 GN=H2bc3 PE=1 SV=3	null	null	Mouse_09-2020	null	[MS,MS:1001208,SEQUEST,]	7.25	12.842	null	null	0.56
PRT	P45952	Medium-chain specific acyl-CoA dehydrogenase, mitochondrial OS=Mus musculus OX=10090 GN=Acadm PE=1 SV=1	null	null	Mouse_09-2020	null	[MS,MS:1001208,SEQUEST,]	24.45	37.648	null	null	0.21
PRT	Q99LC5	Electron transfer flavoprotein subunit alpha, mitochondrial OS=Mus musculus OX=10090 GN=Etfa PE=1 SV=2	null	null	Mouse_09-2020	null	[MS,MS:1001208,SEQUEST,]	23.28	38.949	null	null	0.33
PRT	P43274	Histone H1.4 OS=Mus musculus OX=10090 GN=H1-4 PE=1 SV=2	null	null	Mouse_09-2020	null	[MS,MS:1001208,SEQUEST,]	7.63	21.177	null	null	0.30
PRT	P47963	60S ribosomal protein L13 OS=Mus musculus OX=10090 GN=Rpl13 PE=1 SV=3	null	null	Mouse_09-2020	null	[MS,MS:1001208,SEQUEST,]	13.54	19.194	null	null	0.36
PRT	Q9WVL0	Maleylacetoacetate isomerase OS=Mus musculus OX=10090 GN=Gstz1 PE=1 SV=1	null	null	Mouse_09-2020	null	[MS,MS:1001208,SEQUEST,]	21.03	31.705	null	null	0.38
PRT	O35488	Very long-chain acyl-CoA synthetase OS=Mus musculus OX=10090 GN=Slc27a2 PE=1 SV=2	null	null	Mouse_09-2020	null	[MS,MS:1001208,SEQUEST,]	21.34	31.012	null	null	0.13
PRT	D3YVC1	40S ribosomal protein S2 (Fragment) OS=Mus musculus OX=10090 GN=Rps2 PE=1 SV=1	null	null	Mouse_09-2020	null	[MS,MS:1001208,SEQUEST,]	12.70	18.451	null	null	0.24
PRT	P52760	2-iminobutanoate/2-iminopropanoate deaminase OS=Mus musculus OX=10090 GN=Rida PE=1 SV=3	null	null	Mouse_09-2020	null	[MS,MS:1001208,SEQUEST,]	29.07	49.678	null	null	0.67
PRT	Q3TML0	Protein disulfide-isomerase A6 OS=Mus musculus OX=10090 GN=Pdia6 PE=1 SV=1	null	null	Mouse_09-2020	null	[MS,MS:1001208,SEQUEST,]	13.83	27.314	null	null	0.13
PRT	Q9D819	Inorganic pyrophosphatase OS=Mus musculus OX=10090 GN=Ppa1 PE=1 SV=1	null	null	Mouse_09-2020	null	[MS,MS:1001208,SEQUEST,]	12.59	24.948	null	null	0.22
PRT	P14131	40S ribosomal protein S16 OS=Mus musculus OX=10090 GN=Rps16 PE=1 SV=4	null	null	Mouse_09-2020	null	[MS,MS:1001208,SEQUEST,]	17.74	18.655	null	null	0.44
PRT	A0A1W2P733	C-1-tetrahydrofolate synthase, cytoplasmic OS=Mus musculus OX=10090 GN=Mthfd1 PE=1 SV=1	null	null	Mouse_09-2020	null	[MS,MS:1001208,SEQUEST,]	20.88	29.438	null	null	0.12
PRT	Q9JHI5	Isovaleryl-CoA dehydrogenase, mitochondrial OS=Mus musculus OX=10090 GN=Ivd PE=1 SV=1	null	null	Mouse_09-2020	null	[MS,MS:1001208,SEQUEST,]	15.01	21.494	null	null	0.15
PRT	P26043	Radixin OS=Mus musculus OX=10090 GN=Rdx PE=1 SV=3	null	null	Mouse_09-2020	null	[MS,MS:1001208,SEQUEST,]	7.43	16.156	null	null	0.12
PRT	Q921I1	Serotransferrin OS=Mus musculus OX=10090 GN=Tf PE=1 SV=1	null	null	Mouse_09-2020	null	[MS,MS:1001208,SEQUEST,]	22.08	32.552	null	null	0.12
PRT	P35492	Histidine ammonia-lyase OS=Mus musculus OX=10090 GN=Hal PE=1 SV=1	null	null	Mouse_09-2020	null	[MS,MS:1001208,SEQUEST,]	13.79	22.645	null	null	0.11
PRT	Q9WTP6	Adenylate kinase 2, mitochondrial OS=Mus musculus OX=10090 GN=Ak2 PE=1 SV=5	null	null	Mouse_09-2020	null	[MS,MS:1001208,SEQUEST,]	11.41	19.779	null	null	0.36
PRT	Q99K67	Alpha-aminoadipic semialdehyde synthase, mitochondrial OS=Mus musculus OX=10090 GN=Aass PE=1 SV=1	null	null	Mouse_09-2020	null	[MS,MS:1001208,SEQUEST,]	28.65	38.223	null	null	0.09
PRT	Q9CZN7	Serine hydroxymethyltransferase, mitochondrial OS=Mus musculus OX=10090 GN=Shmt2 PE=1 SV=1	null	null	Mouse_09-2020	null	[MS,MS:1001208,SEQUEST,]	17.82	22.560	null	null	0.16
PRT	O70475	UDP-glucose 6-dehydrogenase OS=Mus musculus OX=10090 GN=Ugdh PE=1 SV=1	null	null	Mouse_09-2020	null	[MS,MS:1001208,SEQUEST,]	15.79	19.881	null	null	0.15
PRT	Q3UEL5	Imidazolonepropionate hydrolase OS=Mus musculus OX=10090 GN=Uroc1 PE=1 SV=1	null	null	Mouse_09-2020	null	[MS,MS:1001208,SEQUEST,]	18.07	30.477	null	null	0.13
PRT	A0A0R4J135	Selenium-binding protein 2 OS=Mus musculus OX=10090 GN=Selenbp2 PE=1 SV=1	null	null	Mouse_09-2020	null	[MS,MS:1001208,SEQUEST,]	88.46	120.260	null	null	0.48
PRT	A0A0R4IZY2	Cytochrome P450 2D26 OS=Mus musculus OX=10090 GN=Cyp2d26 PE=1 SV=1	null	null	Mouse_09-2020	null	[MS,MS:1001208,SEQUEST,]	24.58	32.535	null	null	0.18
PRT	P56593	Cytochrome P450 2A12 OS=Mus musculus OX=10090 GN=Cyp2a12 PE=1 SV=2	null	null	Mouse_09-2020	null	[MS,MS:1001208,SEQUEST,]	17.18	27.735	null	null	0.17
PRT	P52196	Thiosulfate sulfurtransferase OS=Mus musculus OX=10090 GN=Tst PE=1 SV=3	null	null	Mouse_09-2020	null	[MS,MS:1001208,SEQUEST,]	9.04	22.935	null	null	0.21
PRT	P33267	Cytochrome P450 2F2 OS=Mus musculus OX=10090 GN=Cyp2f2 PE=1 SV=1	null	null	Mouse_09-2020	null	[MS,MS:1001208,SEQUEST,]	20.21	19.710	null	null	0.15
PRT	Q9CQN1	Heat shock protein 75 kDa, mitochondrial OS=Mus musculus OX=10090 GN=Trap1 PE=1 SV=1	null	null	Mouse_09-2020	null	[MS,MS:1001208,SEQUEST,]	26.94	38.700	null	null	0.14
PRT	Q8BWF0	Succinate-semialdehyde dehydrogenase, mitochondrial OS=Mus musculus OX=10090 GN=Aldh5a1 PE=1 SV=1	null	null	Mouse_09-2020	null	[MS,MS:1001208,SEQUEST,]	15.11	28.116	null	null	0.12
PRT	Q9QXX4	Calcium-binding mitochondrial carrier protein Aralar2 OS=Mus musculus OX=10090 GN=Slc25a13 PE=1 SV=1	null	null	Mouse_09-2020	null	[MS,MS:1001208,SEQUEST,]	27.38	37.116	null	null	0.11
PRT	P09671	Superoxide dismutase [Mn], mitochondrial OS=Mus musculus OX=10090 GN=Sod2 PE=1 SV=3	null	null	Mouse_09-2020	null	[MS,MS:1001208,SEQUEST,]	20.99	36.021	null	null	0.35
PRT	P40936	Indolethylamine N-methyltransferase OS=Mus musculus OX=10090 GN=Inmt PE=1 SV=1	null	null	Mouse_09-2020	null	[MS,MS:1001208,SEQUEST,]	22.59	40.109	null	null	0.21
PRT	Q9CZ13	Cytochrome b-c1 complex subunit 1, mitochondrial OS=Mus musculus OX=10090 GN=Uqcrc1 PE=1 SV=2	null	null	Mouse_09-2020	null	[MS,MS:1001208,SEQUEST,]	15.77	21.592	null	null	0.15
PRT	P25688	Uricase OS=Mus musculus OX=10090 GN=Uox PE=1 SV=2	null	null	Mouse_09-2020	null	[MS,MS:1001208,SEQUEST,]	18.07	42.697	null	null	0.26
PRT	P67778	Prohibitin OS=Mus musculus OX=10090 GN=Phb PE=1 SV=1	null	null	Mouse_09-2020	null	[MS,MS:1001208,SEQUEST,]	15.88	28.510	null	null	0.21
PRT	Q9CZM2	60S ribosomal protein L15 OS=Mus musculus OX=10090 GN=Rpl15 PE=1 SV=4	null	null	Mouse_09-2020	null	[MS,MS:1001208,SEQUEST,]	9.69	11.230	null	null	0.24
PRT	Q9QXE0	2-hydroxyacyl-CoA lyase 1 OS=Mus musculus OX=10090 GN=Hacl1 PE=1 SV=2	null	null	Mouse_09-2020	null	[MS,MS:1001208,SEQUEST,]	17.44	26.913	null	null	0.14
PRT	Q93092	Transaldolase OS=Mus musculus OX=10090 GN=Taldo1 PE=1 SV=2	null	null	Mouse_09-2020	null	[MS,MS:1001208,SEQUEST,]	7.52	13.514	null	null	0.19
PRT	P19783	Cytochrome c oxidase subunit 4 isoform 1, mitochondrial OS=Mus musculus OX=10090 GN=Cox4i1 PE=1 SV=2	null	null	Mouse_09-2020	null	[MS,MS:1001208,SEQUEST,]	7.53	12.176	null	null	0.34
PRT	Q01768	Nucleoside diphosphate kinase B OS=Mus musculus OX=10090 GN=Nme2 PE=1 SV=1	null	null	Mouse_09-2020	null	[MS,MS:1001208,SEQUEST,]	17.01	26.418	null	null	0.49
PRT	A0A0R4J083	Long-chain specific acyl-CoA dehydrogenase, mitochondrial OS=Mus musculus OX=10090 GN=Acadl PE=1 SV=1	null	null	Mouse_09-2020	null	[MS,MS:1001208,SEQUEST,]	21.89	29.763	null	null	0.20
PRT	P52840	Sulfotransferase 1A1 OS=Mus musculus OX=10090 GN=Sult1a1 PE=1 SV=1	null	null	Mouse_09-2020	null	[MS,MS:1001208,SEQUEST,]	12.78	17.456	null	null	0.24
PRT	P99027	60S acidic ribosomal protein P2 OS=Mus musculus OX=10090 GN=Rplp2 PE=1 SV=3	null	null	Mouse_09-2020	null	[MS,MS:1001208,SEQUEST,]	31.72	53.874	null	null	0.82
PRT	O55125	Protein NipSnap homolog 1 OS=Mus musculus OX=10090 GN=Nipsnap1 PE=1 SV=1	null	null	Mouse_09-2020	null	[MS,MS:1001208,SEQUEST,]	9.16	24.344	null	null	0.23
PRT	Q9DB77	Cytochrome b-c1 complex subunit 2, mitochondrial OS=Mus musculus OX=10090 GN=Uqcrc2 PE=1 SV=1	null	null	Mouse_09-2020	null	[MS,MS:1001208,SEQUEST,]	22.13	33.043	null	null	0.19
PRT	O88451	Retinol dehydrogenase 7 OS=Mus musculus OX=10090 GN=Rdh7 PE=1 SV=1	null	null	Mouse_09-2020	null	[MS,MS:1001208,SEQUEST,]	10.75	10.748	null	null	0.22
PRT	Q78PY7	Staphylococcal nuclease domain-containing protein 1 OS=Mus musculus OX=10090 GN=Snd1 PE=1 SV=1	null	null	Mouse_09-2020	null	[MS,MS:1001208,SEQUEST,]	18.33	29.621	null	null	0.09
PRT	P47915	60S ribosomal protein L29 OS=Mus musculus OX=10090 GN=Rpl29 PE=1 SV=2	null	null	Mouse_09-2020	null	[MS,MS:1001208,SEQUEST,]	2.10	13.952	null	null	0.39
PRT	Q9EQF5	Dihydropyrimidinase OS=Mus musculus OX=10090 GN=Dpys PE=1 SV=2	null	null	Mouse_09-2020	null	[MS,MS:1001208,SEQUEST,]	16.07	25.550	null	null	0.16
PRT	Q91X83	S-adenosylmethionine synthase isoform type-1 OS=Mus musculus OX=10090 GN=Mat1a PE=1 SV=1	null	null	Mouse_09-2020	null	[MS,MS:1001208,SEQUEST,]	17.52	22.185	null	null	0.17
PRT	P60843	Eukaryotic initiation factor 4A-I OS=Mus musculus OX=10090 GN=Eif4a1 PE=1 SV=1	null	null	Mouse_09-2020	null	[MS,MS:1001208,SEQUEST,]	20.32	28.056	null	null	0.21
PRT	Q8K2B3	Succinate dehydrogenase [ubiquinone] flavoprotein subunit, mitochondrial OS=Mus musculus OX=10090 GN=Sdha PE=1 SV=1	null	null	Mouse_09-2020	null	[MS,MS:1001208,SEQUEST,]	8.86	18.758	null	null	0.10
PRT	Q8QZR5	Alanine aminotransferase 1 OS=Mus musculus OX=10090 GN=Gpt PE=1 SV=3	null	null	Mouse_09-2020	null	[MS,MS:1001208,SEQUEST,]	10.36	15.919	null	null	0.16
PRT	Q63880	Carboxylesterase 3A OS=Mus musculus OX=10090 GN=Ces3a PE=1 SV=2	null	null	Mouse_09-2020	null	[MS,MS:1001208,SEQUEST,]	50.25	65.875	null	null	0.23
PRT	O35945	Aldehyde dehydrogenase, cytosolic 1 OS=Mus musculus OX=10090 GN=Aldh1a7 PE=1 SV=1	null	null	Mouse_09-2020	null	[MS,MS:1001208,SEQUEST,]	63.42	104.736	null	null	0.27
PRT	P07901	Heat shock protein HSP 90-alpha OS=Mus musculus OX=10090 GN=Hsp90aa1 PE=1 SV=4	null	null	Mouse_09-2020	null	[MS,MS:1001208,SEQUEST,]	26.82	43.163	null	null	0.15
PRT	Q8R084	UDP-glucuronosyltransferase OS=Mus musculus OX=10090 GN=Ugt2b1 PE=1 SV=1	null	null	Mouse_09-2020	null	[MS,MS:1001208,SEQUEST,]	27.89	33.035	null	null	0.15
PRT	Q3UEP4	UDP-glucuronosyltransferase OS=Mus musculus OX=10090 GN=Ugt2b36 PE=1 SV=1	null	null	Mouse_09-2020	null	[MS,MS:1001208,SEQUEST,]	37.77	42.980	null	null	0.17
PRT	P28665	Murinoglobulin-1 OS=Mus musculus OX=10090 GN=Mug1 PE=1 SV=3	null	null	Mouse_09-2020	null	[MS,MS:1001208,SEQUEST,]	14.30	22.417	null	null	0.05
PRT	P62281	40S ribosomal protein S11 OS=Mus musculus OX=10090 GN=Rps11 PE=1 SV=3	null	null	Mouse_09-2020	null	[MS,MS:1001208,SEQUEST,]	2.23	10.807	null	null	0.35
PRT	P42125	Enoyl-CoA delta isomerase 1, mitochondrial OS=Mus musculus OX=10090 GN=Eci1 PE=1 SV=2	null	null	Mouse_09-2020	null	[MS,MS:1001208,SEQUEST,]	14.39	24.127	null	null	0.24
PRT	Q9QYG0	Protein NDRG2 OS=Mus musculus OX=10090 GN=Ndrg2 PE=1 SV=1	null	null	Mouse_09-2020	null	[MS,MS:1001208,SEQUEST,]	11.84	20.409	null	null	0.12
PRT	P62908	40S ribosomal protein S3 OS=Mus musculus OX=10090 GN=Rps3 PE=1 SV=1	null	null	Mouse_09-2020	null	[MS,MS:1001208,SEQUEST,]	10.01	11.584	null	null	0.31
PRT	Q9DBG1	Sterol 26-hydroxylase, mitochondrial OS=Mus musculus OX=10090 GN=Cyp27a1 PE=1 SV=1	null	null	Mouse_09-2020	null	[MS,MS:1001208,SEQUEST,]	8.42	15.165	null	null	0.12
PRT	Q9DCN2	NADH-cytochrome b5 reductase 3 OS=Mus musculus OX=10090 GN=Cyb5r3 PE=1 SV=3	null	null	Mouse_09-2020	null	[MS,MS:1001208,SEQUEST,]	20.00	30.257	null	null	0.26
PRT	Q78JT3	3-hydroxyanthranilate 3,4-dioxygenase OS=Mus musculus OX=10090 GN=Haao PE=1 SV=1	null	null	Mouse_09-2020	null	[MS,MS:1001208,SEQUEST,]	16.33	26.742	null	null	0.28
PRT	Q9DCY0	Glycine N-acyltransferase-like protein Keg1 OS=Mus musculus OX=10090 GN=Keg1 PE=1 SV=1	null	null	Mouse_09-2020	null	[MS,MS:1001208,SEQUEST,]	24.37	34.979	null	null	0.24
PRT	Q9CRB3	5-hydroxyisourate hydrolase OS=Mus musculus OX=10090 GN=Urah PE=1 SV=1	null	null	Mouse_09-2020	null	[MS,MS:1001208,SEQUEST,]	16.86	19.390	null	null	0.25
PRT	A0A0A0MQ68	Glutaryl-CoA dehydrogenase, mitochondrial OS=Mus musculus OX=10090 GN=Gcdh PE=1 SV=1	null	null	Mouse_09-2020	null	[MS,MS:1001208,SEQUEST,]	17.76	33.528	null	null	0.15
PRT	P62267	40S ribosomal protein S23 OS=Mus musculus OX=10090 GN=Rps23 PE=1 SV=3	null	null	Mouse_09-2020	null	[MS,MS:1001208,SEQUEST,]	7.96	20.084	null	null	0.36
PRT	Q07417	Short-chain specific acyl-CoA dehydrogenase, mitochondrial OS=Mus musculus OX=10090 GN=Acads PE=1 SV=2	null	null	Mouse_09-2020	null	[MS,MS:1001208,SEQUEST,]	21.35	31.325	null	null	0.17
PRT	P67984	60S ribosomal protein L22 OS=Mus musculus OX=10090 GN=Rpl22 PE=1 SV=2	null	null	Mouse_09-2020	null	[MS,MS:1001208,SEQUEST,]	7.14	20.201	null	null	0.34
PRT	Q05DV1	NADPH--cytochrome P450 reductase OS=Mus musculus OX=10090 GN=Por PE=1 SV=1	null	null	Mouse_09-2020	null	[MS,MS:1001208,SEQUEST,]	9.75	17.729	null	null	0.11
PRT	P61922	4-aminobutyrate aminotransferase, mitochondrial OS=Mus musculus OX=10090 GN=Abat PE=1 SV=1	null	null	Mouse_09-2020	null	[MS,MS:1001208,SEQUEST,]	9.80	10.520	null	null	0.15
PRT	Q8K154	UDP-glucuronosyltransferase OS=Mus musculus OX=10090 GN=Ugt2b34 PE=1 SV=1	null	null	Mouse_09-2020	null	[MS,MS:1001208,SEQUEST,]	1.64	6.680	null	null	0.11
PRT	P27659	60S ribosomal protein L3 OS=Mus musculus OX=10090 GN=Rpl3 PE=1 SV=3	null	null	Mouse_09-2020	null	[MS,MS:1001208,SEQUEST,]	4.44	13.182	null	null	0.11
PRT	P62717	60S ribosomal protein L18a OS=Mus musculus OX=10090 GN=Rpl18a PE=1 SV=1	null	null	Mouse_09-2020	null	[MS,MS:1001208,SEQUEST,]	4.74	6.606	null	null	0.25
PRT	B1AU25	Apoptosis-inducing factor 1, mitochondrial OS=Mus musculus OX=10090 GN=Aifm1 PE=1 SV=1	null	null	Mouse_09-2020	null	[MS,MS:1001208,SEQUEST,]	9.99	22.101	null	null	0.11
PRT	Q8BGL3	Sulfotransferase OS=Mus musculus OX=10090 GN=Sult2a8 PE=1 SV=1	null	null	Mouse_09-2020	null	[MS,MS:1001208,SEQUEST,]	18.56	28.980	null	null	0.25
PRT	Q9CQA3	Succinate dehydrogenase [ubiquinone] iron-sulfur subunit, mitochondrial OS=Mus musculus OX=10090 GN=Sdhb PE=1 SV=1	null	null	Mouse_09-2020	null	[MS,MS:1001208,SEQUEST,]	9.75	11.362	null	null	0.12
PRT	Q8JZR0	Long-chain-fatty-acid--CoA ligase 5 OS=Mus musculus OX=10090 GN=Acsl5 PE=1 SV=1	null	null	Mouse_09-2020	null	[MS,MS:1001208,SEQUEST,]	5.99	13.133	null	null	0.10
PRT	Q99KI0	Aconitate hydratase, mitochondrial OS=Mus musculus OX=10090 GN=Aco2 PE=1 SV=1	null	null	Mouse_09-2020	null	[MS,MS:1001208,SEQUEST,]	10.25	18.779	null	null	0.08
PRT	P14115	60S ribosomal protein L27a OS=Mus musculus OX=10090 GN=Rpl27a PE=1 SV=5	null	null	Mouse_09-2020	null	[MS,MS:1001208,SEQUEST,]	12.00	13.563	null	null	0.35
PRT	P53395	Lipoamide acyltransferase component of branched-chain alpha-keto acid dehydrogenase complex, mitochondrial OS=Mus musculus OX=10090 GN=Dbt PE=1 SV=2	null	null	Mouse_09-2020	null	[MS,MS:1001208,SEQUEST,]	12.17	18.312	null	null	0.12
PRT	Q8VCN5	Cystathionine gamma-lyase OS=Mus musculus OX=10090 GN=Cth PE=1 SV=1	null	null	Mouse_09-2020	null	[MS,MS:1001208,SEQUEST,]	11.64	19.648	null	null	0.13
PRT	P61458	Pterin-4-alpha-carbinolamine dehydratase OS=Mus musculus OX=10090 GN=Pcbd1 PE=1 SV=2	null	null	Mouse_09-2020	null	[MS,MS:1001208,SEQUEST,]	14.95	22.103	null	null	0.46
PRT	Q8R164	Valacyclovir hydrolase OS=Mus musculus OX=10090 GN=Bphl PE=1 SV=1	null	null	Mouse_09-2020	null	[MS,MS:1001208,SEQUEST,]	11.65	14.764	null	null	0.21
PRT	Q61171	Peroxiredoxin-2 OS=Mus musculus OX=10090 GN=Prdx2 PE=1 SV=3	null	null	Mouse_09-2020	null	[MS,MS:1001208,SEQUEST,]	13.83	14.818	null	null	0.28
PRT	Q9CPQ1	Cytochrome c oxidase subunit 6C OS=Mus musculus OX=10090 GN=Cox6c PE=1 SV=3	null	null	Mouse_09-2020	null	[MS,MS:1001208,SEQUEST,]	6.31	12.522	null	null	0.28
PRT	P08226	Apolipoprotein E OS=Mus musculus OX=10090 GN=Apoe PE=1 SV=2	null	null	Mouse_09-2020	null	[MS,MS:1001208,SEQUEST,]	11.11	17.107	null	null	0.18
PRT	P29758	Ornithine aminotransferase, mitochondrial OS=Mus musculus OX=10090 GN=Oat PE=1 SV=1	null	null	Mouse_09-2020	null	[MS,MS:1001208,SEQUEST,]	9.72	12.110	null	null	0.14
PRT	E9Q1Q9	Ketohexokinase OS=Mus musculus OX=10090 GN=Khk PE=1 SV=1	null	null	Mouse_09-2020	null	[MS,MS:1001208,SEQUEST,]	6.02	17.574	null	null	0.17
PRT	A0A087WPF8	Protein ABHD14B (Fragment) OS=Mus musculus OX=10090 GN=Abhd14b PE=1 SV=1	null	null	Mouse_09-2020	null	[MS,MS:1001208,SEQUEST,]	14.55	21.302	null	null	0.44
PRT	Q8BHN3	Neutral alpha-glucosidase AB OS=Mus musculus OX=10090 GN=Ganab PE=1 SV=1	null	null	Mouse_09-2020	null	[MS,MS:1001208,SEQUEST,]	15.70	23.505	null	null	0.09
PRT	P50580	Proliferation-associated protein 2G4 OS=Mus musculus OX=10090 GN=Pa2g4 PE=1 SV=3	null	null	Mouse_09-2020	null	[MS,MS:1001208,SEQUEST,]	11.09	15.039	null	null	0.15
PRT	Q8VCM7	Fibrinogen gamma chain OS=Mus musculus OX=10090 GN=Fgg PE=1 SV=1	null	null	Mouse_09-2020	null	[MS,MS:1001208,SEQUEST,]	20.50	30.038	null	null	0.18
PRT	P17563	Methanethiol oxidase OS=Mus musculus OX=10090 GN=Selenbp1 PE=1 SV=2	null	null	Mouse_09-2020	null	[MS,MS:1001208,SEQUEST,]	67.05	101.486	null	null	0.40
PRT	P68372	Tubulin beta-4B chain OS=Mus musculus OX=10090 GN=Tubb4b PE=1 SV=1	null	null	Mouse_09-2020	null	[MS,MS:1001208,SEQUEST,]	56.23	83.469	null	null	0.38
PRT	Q91WT7	3-alpha-hydroxysteroid dehydrogenase type 1 OS=Mus musculus OX=10090 GN=Akr1c14 PE=1 SV=1	null	null	Mouse_09-2020	null	[MS,MS:1001208,SEQUEST,]	11.77	19.441	null	null	0.23
PRT	Q9CPQ8	ATP synthase subunit g, mitochondrial OS=Mus musculus OX=10090 GN=Atp5mg PE=1 SV=1	null	null	Mouse_09-2020	null	[MS,MS:1001208,SEQUEST,]	10.56	23.721	null	null	0.50
PRT	P97450	ATP synthase-coupling factor 6, mitochondrial OS=Mus musculus OX=10090 GN=Atp5pf PE=1 SV=1	null	null	Mouse_09-2020	null	[MS,MS:1001208,SEQUEST,]	7.97	11.254	null	null	0.56
PRT	Q9CXW4	60S ribosomal protein L11 OS=Mus musculus OX=10090 GN=Rpl11 PE=1 SV=4	null	null	Mouse_09-2020	null	[MS,MS:1001208,SEQUEST,]	14.75	23.427	null	null	0.16
PRT	A2AVJ7	Ribosome-binding protein 1 OS=Mus musculus OX=10090 GN=Rrbp1 PE=1 SV=1	null	null	Mouse_09-2020	null	[MS,MS:1001208,SEQUEST,]	0.00	3.432	null	null	0.04
PRT	Q91VS7	Microsomal glutathione S-transferase 1 OS=Mus musculus OX=10090 GN=Mgst1 PE=1 SV=3	null	null	Mouse_09-2020	null	[MS,MS:1001208,SEQUEST,]	4.33	10.332	null	null	0.16
PRT	Q64523	Histone H2A type 2-C OS=Mus musculus OX=10090 GN=H2ac20 PE=1 SV=3	null	null	Mouse_09-2020	null	[MS,MS:1001208,SEQUEST,]	19.00	28.906	null	null	0.39
PRT	A2AFQ2	3-hydroxyacyl-CoA dehydrogenase type-2 OS=Mus musculus OX=10090 GN=Hsd17b10 PE=1 SV=1	null	null	Mouse_09-2020	null	[MS,MS:1001208,SEQUEST,]	16.33	27.724	null	null	0.24
PRT	P12787	Cytochrome c oxidase subunit 5A, mitochondrial OS=Mus musculus OX=10090 GN=Cox5a PE=1 SV=2	null	null	Mouse_09-2020	null	[MS,MS:1001208,SEQUEST,]	9.54	12.220	null	null	0.27
PRT	A0A286YCD7	Adenosine kinase (Fragment) OS=Mus musculus OX=10090 GN=Adk PE=1 SV=1	null	null	Mouse_09-2020	null	[MS,MS:1001208,SEQUEST,]	3.35	8.591	null	null	0.27
PRT	P15105	Glutamine synthetase OS=Mus musculus OX=10090 GN=Glul PE=1 SV=6	null	null	Mouse_09-2020	null	[MS,MS:1001208,SEQUEST,]	15.36	23.151	null	null	0.16
PRT	Q9Z2I8	Succinate--CoA ligase [GDP-forming] subunit beta, mitochondrial OS=Mus musculus OX=10090 GN=Suclg2 PE=1 SV=3	null	null	Mouse_09-2020	null	[MS,MS:1001208,SEQUEST,]	8.13	16.284	null	null	0.11
PRT	Q8BP67	60S ribosomal protein L24 OS=Mus musculus OX=10090 GN=Rpl24 PE=1 SV=2	null	null	Mouse_09-2020	null	[MS,MS:1001208,SEQUEST,]	9.27	9.006	null	null	0.21
PRT	Q8BWQ1	UDP-glucuronosyltransferase 2A3 OS=Mus musculus OX=10090 GN=Ugt2a3 PE=1 SV=1	null	null	Mouse_09-2020	null	[MS,MS:1001208,SEQUEST,]	11.41	15.767	null	null	0.11
PRT	Q62425	Cytochrome c oxidase subunit NDUFA4 OS=Mus musculus OX=10090 GN=Ndufa4 PE=1 SV=2	null	null	Mouse_09-2020	null	[MS,MS:1001208,SEQUEST,]	4.44	11.968	null	null	0.34
PRT	P50172	Corticosteroid 11-beta-dehydrogenase isozyme 1 OS=Mus musculus OX=10090 GN=Hsd11b1 PE=1 SV=3	null	null	Mouse_09-2020	null	[MS,MS:1001208,SEQUEST,]	9.37	18.142	null	null	0.20
PRT	O08749	Dihydrolipoyl dehydrogenase, mitochondrial OS=Mus musculus OX=10090 GN=Dld PE=1 SV=2	null	null	Mouse_09-2020	null	[MS,MS:1001208,SEQUEST,]	8.98	12.820	null	null	0.12
PRT	Q9R0P3	S-formylglutathione hydrolase OS=Mus musculus OX=10090 GN=Esd PE=1 SV=1	null	null	Mouse_09-2020	null	[MS,MS:1001208,SEQUEST,]	17.39	29.833	null	null	0.29
PRT	Q99PG0	Arylacetamide deacetylase OS=Mus musculus OX=10090 GN=Aadac PE=1 SV=3	null	null	Mouse_09-2020	null	[MS,MS:1001208,SEQUEST,]	6.91	18.644	null	null	0.13
PRT	Q8CG76	Aflatoxin B1 aldehyde reductase member 2 OS=Mus musculus OX=10090 GN=Akr7a2 PE=1 SV=3	null	null	Mouse_09-2020	null	[MS,MS:1001208,SEQUEST,]	13.87	22.308	null	null	0.16
PRT	Q8BFR5	Elongation factor Tu, mitochondrial OS=Mus musculus OX=10090 GN=Tufm PE=1 SV=1	null	null	Mouse_09-2020	null	[MS,MS:1001208,SEQUEST,]	5.84	12.192	null	null	0.15
PRT	D3YWR7	Dihydropteridine reductase OS=Mus musculus OX=10090 GN=Qdpr PE=1 SV=1	null	null	Mouse_09-2020	null	[MS,MS:1001208,SEQUEST,]	21.87	37.648	null	null	0.39
PRT	Q922Q8	Leucine-rich repeat-containing protein 59 OS=Mus musculus OX=10090 GN=Lrrc59 PE=1 SV=1	null	null	Mouse_09-2020	null	[MS,MS:1001208,SEQUEST,]	5.54	8.895	null	null	0.13
PRT	Q64471	Glutathione S-transferase theta-1 OS=Mus musculus OX=10090 GN=Gstt1 PE=1 SV=4	null	null	Mouse_09-2020	null	[MS,MS:1001208,SEQUEST,]	11.85	14.667	null	null	0.16
PRT	P62900	60S ribosomal protein L31 OS=Mus musculus OX=10090 GN=Rpl31 PE=1 SV=1	null	null	Mouse_09-2020	null	[MS,MS:1001208,SEQUEST,]	14.51	18.493	null	null	0.35
PRT	P62702	40S ribosomal protein S4, X isoform OS=Mus musculus OX=10090 GN=Rps4x PE=1 SV=2	null	null	Mouse_09-2020	null	[MS,MS:1001208,SEQUEST,]	7.52	11.765	null	null	0.18
PRT	P14824	Annexin A6 OS=Mus musculus OX=10090 GN=Anxa6 PE=1 SV=3	null	null	Mouse_09-2020	null	[MS,MS:1001208,SEQUEST,]	8.22	11.338	null	null	0.09
PRT	P62806	Histone H4 OS=Mus musculus OX=10090 GN=H4c1 PE=1 SV=2	null	null	Mouse_09-2020	null	[MS,MS:1001208,SEQUEST,]	14.31	20.333	null	null	0.42
PRT	Q91WN4	Kynurenine 3-monooxygenase OS=Mus musculus OX=10090 GN=Kmo PE=1 SV=1	null	null	Mouse_09-2020	null	[MS,MS:1001208,SEQUEST,]	8.97	9.540	null	null	0.08
PRT	Q921G7	Electron transfer flavoprotein-ubiquinone oxidoreductase, mitochondrial OS=Mus musculus OX=10090 GN=Etfdh PE=1 SV=1	null	null	Mouse_09-2020	null	[MS,MS:1001208,SEQUEST,]	13.75	20.005	null	null	0.09
PRT	P62082	40S ribosomal protein S7 OS=Mus musculus OX=10090 GN=Rps7 PE=2 SV=1	null	null	Mouse_09-2020	null	[MS,MS:1001208,SEQUEST,]	5.14	13.763	null	null	0.27
PRT	O55142	60S ribosomal protein L35a OS=Mus musculus OX=10090 GN=Rpl35a PE=1 SV=2	null	null	Mouse_09-2020	null	[MS,MS:1001208,SEQUEST,]	6.72	6.550	null	null	0.29
PRT	Q99KR3	Endoribonuclease LACTB2 OS=Mus musculus OX=10090 GN=Lactb2 PE=1 SV=1	null	null	Mouse_09-2020	null	[MS,MS:1001208,SEQUEST,]	6.99	8.206	null	null	0.18
PRT	P14206	40S ribosomal protein SA OS=Mus musculus OX=10090 GN=Rpsa PE=1 SV=4	null	null	Mouse_09-2020	null	[MS,MS:1001208,SEQUEST,]	15.05	19.350	null	null	0.20
PRT	Q8C2Q8	ATP synthase subunit gamma OS=Mus musculus OX=10090 GN=Atp5c1 PE=1 SV=1	null	null	Mouse_09-2020	null	[MS,MS:1001208,SEQUEST,]	5.82	11.396	null	null	0.15
PRT	Q543K9	Purine nucleoside phosphorylase OS=Mus musculus OX=10090 GN=Pnp PE=1 SV=1	null	null	Mouse_09-2020	null	[MS,MS:1001208,SEQUEST,]	13.38	24.357	null	null	0.19
PRT	Q99JY0	Trifunctional enzyme subunit beta, mitochondrial OS=Mus musculus OX=10090 GN=Hadhb PE=1 SV=1	null	null	Mouse_09-2020	null	[MS,MS:1001208,SEQUEST,]	9.01	13.141	null	null	0.10
PRT	P61358	60S ribosomal protein L27 OS=Mus musculus OX=10090 GN=Rpl27 PE=1 SV=2	null	null	Mouse_09-2020	null	[MS,MS:1001208,SEQUEST,]	4.81	8.478	null	null	0.32
PRT	A0A140T8T4	60S ribosomal protein L9 OS=Mus musculus OX=10090 GN=Rpl9-ps6 PE=3 SV=1	null	null	Mouse_09-2020	null	[MS,MS:1001208,SEQUEST,]	11.90	19.918	null	null	0.23
PRT	Q9DCU9	4-hydroxy-2-oxoglutarate aldolase, mitochondrial OS=Mus musculus OX=10090 GN=Hoga1 PE=1 SV=1	null	null	Mouse_09-2020	null	[MS,MS:1001208,SEQUEST,]	7.15	7.563	null	null	0.12
PRT	P06745	Glucose-6-phosphate isomerase OS=Mus musculus OX=10090 GN=Gpi PE=1 SV=4	null	null	Mouse_09-2020	null	[MS,MS:1001208,SEQUEST,]	15.25	18.397	null	null	0.13
PRT	G3UZ26	Serine hydroxymethyltransferase (Fragment) OS=Mus musculus OX=10090 GN=Shmt1 PE=1 SV=1	null	null	Mouse_09-2020	null	[MS,MS:1001208,SEQUEST,]	11.94	18.121	null	null	0.13
PRT	Q00623	Apolipoprotein A-I OS=Mus musculus OX=10090 GN=Apoa1 PE=1 SV=2	null	null	Mouse_09-2020	null	[MS,MS:1001208,SEQUEST,]	4.51	10.017	null	null	0.20
PRT	Q9DD20	Methyltransferase-like protein 7B OS=Mus musculus OX=10090 GN=Mettl7b PE=1 SV=2	null	null	Mouse_09-2020	null	[MS,MS:1001208,SEQUEST,]	14.85	16.389	null	null	0.20
PRT	P48758	Carbonyl reductase [NADPH] 1 OS=Mus musculus OX=10090 GN=Cbr1 PE=1 SV=3	null	null	Mouse_09-2020	null	[MS,MS:1001208,SEQUEST,]	10.80	10.622	null	null	0.13
PRT	Q9WUR2	Enoyl-CoA delta isomerase 2 OS=Mus musculus OX=10090 GN=Eci2 PE=1 SV=2	null	null	Mouse_09-2020	null	[MS,MS:1001208,SEQUEST,]	6.21	13.551	null	null	0.10
PRT	Q8VBT2	L-serine dehydratase/L-threonine deaminase OS=Mus musculus OX=10090 GN=Sds PE=1 SV=3	null	null	Mouse_09-2020	null	[MS,MS:1001208,SEQUEST,]	7.77	17.545	null	null	0.16
PRT	Q9CZX8	40S ribosomal protein S19 OS=Mus musculus OX=10090 GN=Rps19 PE=1 SV=3	null	null	Mouse_09-2020	null	[MS,MS:1001208,SEQUEST,]	12.95	18.518	null	null	0.34
PRT	Q9D6Y7	Mitochondrial peptide methionine sulfoxide reductase OS=Mus musculus OX=10090 GN=Msra PE=1 SV=1	null	null	Mouse_09-2020	null	[MS,MS:1001208,SEQUEST,]	12.09	16.518	null	null	0.28
PRT	A0A1B0GSS8	60S ribosomal protein L18 OS=Mus musculus OX=10090 GN=Rpl18 PE=1 SV=1	null	null	Mouse_09-2020	null	[MS,MS:1001208,SEQUEST,]	8.52	15.525	null	null	0.19
PRT	Q8BW75	Amine oxidase [flavin-containing] B OS=Mus musculus OX=10090 GN=Maob PE=1 SV=4	null	null	Mouse_09-2020	null	[MS,MS:1001208,SEQUEST,]	11.50	14.227	null	null	0.09
PRT	P01027	Complement C3 OS=Mus musculus OX=10090 GN=C3 PE=1 SV=3	null	null	Mouse_09-2020	null	[MS,MS:1001208,SEQUEST,]	12.35	16.414	null	null	0.03
PRT	G3UX26	Outer mitochondrial membrane protein porin 2 OS=Mus musculus OX=10090 GN=Vdac2 PE=1 SV=1	null	null	Mouse_09-2020	null	[MS,MS:1001208,SEQUEST,]	6.59	12.536	null	null	0.16
PRT	Q8VCW8	Medium-chain acyl-CoA ligase ACSF2, mitochondrial OS=Mus musculus OX=10090 GN=Acsf2 PE=1 SV=1	null	null	Mouse_09-2020	null	[MS,MS:1001208,SEQUEST,]	16.87	22.763	null	null	0.10
PRT	O35459	Delta(3,5)-Delta(2,4)-dienoyl-CoA isomerase, mitochondrial OS=Mus musculus OX=10090 GN=Ech1 PE=1 SV=1	null	null	Mouse_09-2020	null	[MS,MS:1001208,SEQUEST,]	8.61	11.603	null	null	0.10
PRT	Q9D1R9	60S ribosomal protein L34 OS=Mus musculus OX=10090 GN=Rpl34 PE=1 SV=2	null	null	Mouse_09-2020	null	[MS,MS:1001208,SEQUEST,]	7.67	12.053	null	null	0.22
PRT	Q8VCH0	3-ketoacyl-CoA thiolase B, peroxisomal OS=Mus musculus OX=10090 GN=Acaa1b PE=1 SV=1	null	null	Mouse_09-2020	null	[MS,MS:1001208,SEQUEST,]	43.73	73.424	null	null	0.39
PRT	Q8BK48	Pyrethroid hydrolase Ces2e OS=Mus musculus OX=10090 GN=Ces2e PE=1 SV=1	null	null	Mouse_09-2020	null	[MS,MS:1001208,SEQUEST,]	19.68	27.681	null	null	0.19
PRT	P24472	Glutathione S-transferase A4 OS=Mus musculus OX=10090 GN=Gsta4 PE=1 SV=3	null	null	Mouse_09-2020	null	[MS,MS:1001208,SEQUEST,]	7.95	14.053	null	null	0.16
PRT	Q00898	Alpha-1-antitrypsin 1-5 OS=Mus musculus OX=10090 GN=Serpina1e PE=1 SV=1	null	null	Mouse_09-2020	null	[MS,MS:1001208,SEQUEST,]	16.91	29.002	null	null	0.14
PRT	J3QMG3	Voltage-dependent anion-selective channel protein 3 OS=Mus musculus OX=10090 GN=Vdac3 PE=1 SV=1	null	null	Mouse_09-2020	null	[MS,MS:1001208,SEQUEST,]	17.82	21.639	null	null	0.19
PRT	Q8VC28	Aldo-keto reductase family 1 member C13 OS=Mus musculus OX=10090 GN=Akr1c13 PE=1 SV=2	null	null	Mouse_09-2020	null	[MS,MS:1001208,SEQUEST,]	7.09	9.411	null	null	0.13
PRT	G3X9Y6	Aldo-keto reductase family 1, member C19 OS=Mus musculus OX=10090 GN=Akr1c19 PE=1 SV=1	null	null	Mouse_09-2020	null	[MS,MS:1001208,SEQUEST,]	7.21	11.562	null	null	0.15
PRT	A0A1B0GS68	60S ribosomal protein L13a OS=Mus musculus OX=10090 GN=Gm45713 PE=2 SV=1	null	null	Mouse_09-2020	null	[MS,MS:1001208,SEQUEST,]	0.00	5.794	null	null	0.07
PRT	P53026	60S ribosomal protein L10a OS=Mus musculus OX=10090 GN=Rpl10a PE=1 SV=3	null	null	Mouse_09-2020	null	[MS,MS:1001208,SEQUEST,]	7.82	6.453	null	null	0.16
PRT	P19536	Cytochrome c oxidase subunit 5B, mitochondrial OS=Mus musculus OX=10090 GN=Cox5b PE=1 SV=1	null	null	Mouse_09-2020	null	[MS,MS:1001208,SEQUEST,]	11.12	18.083	null	null	0.23
PRT	E9Q8K5	Titin OS=Mus musculus OX=10090 GN=Ttn PE=1 SV=1	null	null	Mouse_09-2020	null	[MS,MS:1001208,SEQUEST,]	0.00	1.622	null	null	0.00
PRT	A0A1L1SSF8	RIKEN cDNA 4931406C07 gene OS=Mus musculus OX=10090 GN=4931406C07Rik PE=1 SV=1	null	null	Mouse_09-2020	null	[MS,MS:1001208,SEQUEST,]	4.17	9.139	null	null	0.14
PRT	D3Z106	Acyl-coenzyme A synthetase ACSM1, mitochondrial (Fragment) OS=Mus musculus OX=10090 GN=Acsm1 PE=1 SV=1	null	null	Mouse_09-2020	null	[MS,MS:1001208,SEQUEST,]	0.00	5.989	null	null	0.07
PRT	F6Y6L6	Predicted gene, 49369 (Fragment) OS=Mus musculus OX=10090 GN=Gm49369 PE=1 SV=1	null	null	Mouse_09-2020	null	[MS,MS:1001208,SEQUEST,]	9.41	16.619	null	null	0.14
PRT	Q6ZWV7	60S ribosomal protein L35 OS=Mus musculus OX=10090 GN=Rpl35 PE=1 SV=1	null	null	Mouse_09-2020	null	[MS,MS:1001208,SEQUEST,]	5.05	8.541	null	null	0.20
PRT	A0A338P6G0	Omega-amidase NIT2 OS=Mus musculus OX=10090 GN=Nit2 PE=1 SV=1	null	null	Mouse_09-2020	null	[MS,MS:1001208,SEQUEST,]	13.98	14.127	null	null	0.19
PRT	A0A0R4J0I1	Serine protease inhibitor A3K OS=Mus musculus OX=10090 GN=Serpina3k PE=1 SV=1	null	null	Mouse_09-2020	null	[MS,MS:1001208,SEQUEST,]	9.25	18.853	null	null	0.07
PRT	P62754	40S ribosomal protein S6 OS=Mus musculus OX=10090 GN=Rps6 PE=1 SV=1	null	null	Mouse_09-2020	null	[MS,MS:1001208,SEQUEST,]	2.41	5.006	null	null	0.18
PRT	Q922Q1	Mitochondrial amidoxime reducing component 2 OS=Mus musculus OX=10090 GN=Mtarc2 PE=1 SV=1	null	null	Mouse_09-2020	null	[MS,MS:1001208,SEQUEST,]	4.24	8.731	null	null	0.11
PRT	Q9CQM8	60S ribosomal protein L21 OS=Mus musculus OX=10090 GN=Rpl21 PE=1 SV=1	null	null	Mouse_09-2020	null	[MS,MS:1001208,SEQUEST,]	7.06	7.623	null	null	0.17
PRT	A0A1L1SQA8	40S ribosomal protein S25 OS=Mus musculus OX=10090 GN=Rps25 PE=1 SV=1	null	null	Mouse_09-2020	null	[MS,MS:1001208,SEQUEST,]	1.95	7.288	null	null	0.27
PRT	Q9DBG6	Dolichyl-diphosphooligosaccharide--protein glycosyltransferase subunit 2 OS=Mus musculus OX=10090 GN=Rpn2 PE=1 SV=1	null	null	Mouse_09-2020	null	[MS,MS:1001208,SEQUEST,]	16.15	21.811	null	null	0.08
PRT	O88587	Catechol O-methyltransferase OS=Mus musculus OX=10090 GN=Comt PE=1 SV=2	null	null	Mouse_09-2020	null	[MS,MS:1001208,SEQUEST,]	4.80	7.375	null	null	0.11
PRT	P63158	High mobility group protein B1 OS=Mus musculus OX=10090 GN=Hmgb1 PE=1 SV=2	null	null	Mouse_09-2020	null	[MS,MS:1001208,SEQUEST,]	2.84	7.255	null	null	0.16
PRT	P62849	40S ribosomal protein S24 OS=Mus musculus OX=10090 GN=Rps24 PE=1 SV=1	null	null	Mouse_09-2020	null	[MS,MS:1001208,SEQUEST,]	13.81	16.568	null	null	0.29
PRT	P09405	Nucleolin OS=Mus musculus OX=10090 GN=Ncl PE=1 SV=2	null	null	Mouse_09-2020	null	[MS,MS:1001208,SEQUEST,]	4.57	10.549	null	null	0.05
PRT	P62751	60S ribosomal protein L23a OS=Mus musculus OX=10090 GN=Rpl23a PE=1 SV=1	null	null	Mouse_09-2020	null	[MS,MS:1001208,SEQUEST,]	10.92	13.690	null	null	0.24
PRT	Q99LX0	Parkinson disease protein 7 homolog OS=Mus musculus OX=10090 GN=Park7 PE=1 SV=1	null	null	Mouse_09-2020	null	[MS,MS:1001208,SEQUEST,]	2.03	9.145	null	null	0.13
PRT	A0A2I3BQ03	14-3-3 protein zeta/delta (Fragment) OS=Mus musculus OX=10090 GN=Ywhaz PE=1 SV=1	null	null	Mouse_09-2020	null	[MS,MS:1001208,SEQUEST,]	8.36	17.317	null	null	0.28
PRT	A0A0G2JDI9	ATP-binding cassette sub-family D member 3 OS=Mus musculus OX=10090 GN=Abcd3 PE=1 SV=1	null	null	Mouse_09-2020	null	[MS,MS:1001208,SEQUEST,]	16.58	12.473	null	null	0.08
PRT	Q8K0E8	Fibrinogen beta chain OS=Mus musculus OX=10090 GN=Fgb PE=1 SV=1	null	null	Mouse_09-2020	null	[MS,MS:1001208,SEQUEST,]	9.52	8.504	null	null	0.06
PRT	Q9CPP6	NADH dehydrogenase [ubiquinone] 1 alpha subcomplex subunit 5 OS=Mus musculus OX=10090 GN=Ndufa5 PE=1 SV=3	null	null	Mouse_09-2020	null	[MS,MS:1001208,SEQUEST,]	4.10	6.809	null	null	0.22
PRT	Q9D0M3	Cytochrome c1, heme protein, mitochondrial OS=Mus musculus OX=10090 GN=Cyc1 PE=1 SV=1	null	null	Mouse_09-2020	null	[MS,MS:1001208,SEQUEST,]	6.74	10.825	null	null	0.12
PRT	P14148	60S ribosomal protein L7 OS=Mus musculus OX=10090 GN=Rpl7 PE=1 SV=2	null	null	Mouse_09-2020	null	[MS,MS:1001208,SEQUEST,]	7.80	8.494	null	null	0.16
PRT	Q9JJI8	60S ribosomal protein L38 OS=Mus musculus OX=10090 GN=Rpl38 PE=1 SV=3	null	null	Mouse_09-2020	null	[MS,MS:1001208,SEQUEST,]	8.17	15.478	null	null	0.56
PRT	Q9QXD1	Peroxisomal acyl-coenzyme A oxidase 2 OS=Mus musculus OX=10090 GN=Acox2 PE=1 SV=2	null	null	Mouse_09-2020	null	[MS,MS:1001208,SEQUEST,]	5.60	7.161	null	null	0.05
PRT	Q06185	ATP synthase subunit e, mitochondrial OS=Mus musculus OX=10090 GN=Atp5me PE=1 SV=2	null	null	Mouse_09-2020	null	[MS,MS:1001208,SEQUEST,]	7.07	13.635	null	null	0.52
PRT	A0A494BAS6	Peroxisomal 2,4-dienoyl-CoA reductase OS=Mus musculus OX=10090 GN=Decr2 PE=1 SV=1	null	null	Mouse_09-2020	null	[MS,MS:1001208,SEQUEST,]	6.98	10.105	null	null	0.08
PRT	Q8VEK3	Heterogeneous nuclear ribonucleoprotein U OS=Mus musculus OX=10090 GN=Hnrnpu PE=1 SV=1	null	null	Mouse_09-2020	null	[MS,MS:1001208,SEQUEST,]	5.60	8.568	null	null	0.04
PRT	Q99LB2	Dehydrogenase/reductase SDR family member 4 OS=Mus musculus OX=10090 GN=Dhrs4 PE=1 SV=3	null	null	Mouse_09-2020	null	[MS,MS:1001208,SEQUEST,]	10.71	10.477	null	null	0.08
PRT	E9PV24	Fibrinogen alpha chain OS=Mus musculus OX=10090 GN=Fga PE=1 SV=1	null	null	Mouse_09-2020	null	[MS,MS:1001208,SEQUEST,]	3.10	9.406	null	null	0.05
PRT	F8WJ41	40S ribosomal protein S15a (Fragment) OS=Mus musculus OX=10090 GN=Rps15a PE=1 SV=1	null	null	Mouse_09-2020	null	[MS,MS:1001208,SEQUEST,]	7.59	6.522	null	null	0.28
PRT	P68040	Receptor of activated protein C kinase 1 OS=Mus musculus OX=10090 GN=Rack1 PE=1 SV=3	null	null	Mouse_09-2020	null	[MS,MS:1001208,SEQUEST,]	9.44	10.218	null	null	0.14
PRT	Q9QZD8	Mitochondrial dicarboxylate carrier OS=Mus musculus OX=10090 GN=Slc25a10 PE=1 SV=2	null	null	Mouse_09-2020	null	[MS,MS:1001208,SEQUEST,]	6.30	8.553	null	null	0.16
PRT	Q91WT9	Cystathionine beta-synthase OS=Mus musculus OX=10090 GN=Cbs PE=1 SV=3	null	null	Mouse_09-2020	null	[MS,MS:1001208,SEQUEST,]	3.21	5.936	null	null	0.05
PRT	P00405	Cytochrome c oxidase subunit 2 OS=Mus musculus OX=10090 GN=Mtco2 PE=1 SV=1	null	null	Mouse_09-2020	null	[MS,MS:1001208,SEQUEST,]	11.67	18.467	null	null	0.21
PRT	P58710	L-gulonolactone oxidase OS=Mus musculus OX=10090 GN=Gulo PE=1 SV=3	null	null	Mouse_09-2020	null	[MS,MS:1001208,SEQUEST,]	4.33	7.018	null	null	0.06
PRT	Q99MZ7	Peroxisomal trans-2-enoyl-CoA reductase OS=Mus musculus OX=10090 GN=Pecr PE=1 SV=1	null	null	Mouse_09-2020	null	[MS,MS:1001208,SEQUEST,]	10.40	15.053	null	null	0.13
PRT	Q9Z2I9	Succinate--CoA ligase [ADP-forming] subunit beta, mitochondrial OS=Mus musculus OX=10090 GN=Sucla2 PE=1 SV=2	null	null	Mouse_09-2020	null	[MS,MS:1001208,SEQUEST,]	6.20	5.397	null	null	0.06
PRT	P84099	60S ribosomal protein L19 OS=Mus musculus OX=10090 GN=Rpl19 PE=1 SV=1	null	null	Mouse_09-2020	null	[MS,MS:1001208,SEQUEST,]	9.39	17.424	null	null	0.15
PRT	Q3V117	ATP-citrate synthase OS=Mus musculus OX=10090 GN=Acly PE=1 SV=1	null	null	Mouse_09-2020	null	[MS,MS:1001208,SEQUEST,]	5.40	8.976	null	null	0.03
PRT	Q99LC3	NADH dehydrogenase [ubiquinone] 1 alpha subcomplex subunit 10, mitochondrial OS=Mus musculus OX=10090 GN=Ndufa10 PE=1 SV=1	null	null	Mouse_09-2020	null	[MS,MS:1001208,SEQUEST,]	7.67	7.346	null	null	0.10
PRT	P62827	GTP-binding nuclear protein Ran OS=Mus musculus OX=10090 GN=Ran PE=1 SV=3	null	null	Mouse_09-2020	null	[MS,MS:1001208,SEQUEST,]	8.24	10.773	null	null	0.17
PRT	B1AV77	Aldehyde dehydrogenase OS=Mus musculus OX=10090 GN=Aldh3a2 PE=1 SV=1	null	null	Mouse_09-2020	null	[MS,MS:1001208,SEQUEST,]	7.20	13.400	null	null	0.10
PRT	Q6ZWV3	60S ribosomal protein L10 OS=Mus musculus OX=10090 GN=Rpl10 PE=1 SV=3	null	null	Mouse_09-2020	null	[MS,MS:1001208,SEQUEST,]	3.21	3.839	null	null	0.14
PRT	P62862	40S ribosomal protein S30 OS=Mus musculus OX=10090 GN=Fau PE=1 SV=1	null	null	Mouse_09-2020	null	[MS,MS:1001208,SEQUEST,]	6.58	8.530	null	null	0.32
PRT	F8WHP8	ATP synthase membrane subunit f OS=Mus musculus OX=10090 GN=Atp5j2 PE=1 SV=1	null	null	Mouse_09-2020	null	[MS,MS:1001208,SEQUEST,]	5.88	7.080	null	null	0.32
PRT	Q99KB8	Hydroxyacylglutathione hydrolase, mitochondrial OS=Mus musculus OX=10090 GN=Hagh PE=1 SV=2	null	null	Mouse_09-2020	null	[MS,MS:1001208,SEQUEST,]	12.26	16.973	null	null	0.17
PRT	G3XA25	Acetyl-CoA acetyltransferase, cytosolic OS=Mus musculus OX=10090 GN=Acat2 PE=1 SV=1	null	null	Mouse_09-2020	null	[MS,MS:1001208,SEQUEST,]	5.20	5.493	null	null	0.08
PRT	O09174	Alpha-methylacyl-CoA racemase OS=Mus musculus OX=10090 GN=Amacr PE=1 SV=4	null	null	Mouse_09-2020	null	[MS,MS:1001208,SEQUEST,]	7.79	12.051	null	null	0.11
PRT	Q91VD9	NADH-ubiquinone oxidoreductase 75 kDa subunit, mitochondrial OS=Mus musculus OX=10090 GN=Ndufs1 PE=1 SV=2	null	null	Mouse_09-2020	null	[MS,MS:1001208,SEQUEST,]	6.09	8.805	null	null	0.05
PRT	P70296	Phosphatidylethanolamine-binding protein 1 OS=Mus musculus OX=10090 GN=Pebp1 PE=1 SV=3	null	null	Mouse_09-2020	null	[MS,MS:1001208,SEQUEST,]	11.75	15.257	null	null	0.28
PRT	Q9JM62	Receptor expression-enhancing protein 6 OS=Mus musculus OX=10090 GN=Reep6 PE=1 SV=1	null	null	Mouse_09-2020	null	[MS,MS:1001208,SEQUEST,]	12.53	19.732	null	null	0.19
PRT	P38060	Hydroxymethylglutaryl-CoA lyase, mitochondrial OS=Mus musculus OX=10090 GN=Hmgcl PE=1 SV=2	null	null	Mouse_09-2020	null	[MS,MS:1001208,SEQUEST,]	9.42	13.177	null	null	0.11
PRT	Q9D8N0	Elongation factor 1-gamma OS=Mus musculus OX=10090 GN=Eef1g PE=1 SV=3	null	null	Mouse_09-2020	null	[MS,MS:1001208,SEQUEST,]	8.76	14.916	null	null	0.08
PRT	P84244	Histone H3.3 OS=Mus musculus OX=10090 GN=H3-3a PE=1 SV=2	null	null	Mouse_09-2020	null	[MS,MS:1001208,SEQUEST,]	2.49	7.072	null	null	0.24
PRT	Q9CQB4	Cytochrome b-c1 complex subunit 7 OS=Mus musculus OX=10090 GN=Uqcrb PE=1 SV=1	null	null	Mouse_09-2020	null	[MS,MS:1001208,SEQUEST,]	10.02	12.135	null	null	0.34
PRT	Q9JKR6	Hypoxia up-regulated protein 1 OS=Mus musculus OX=10090 GN=Hyou1 PE=1 SV=1	null	null	Mouse_09-2020	null	[MS,MS:1001208,SEQUEST,]	7.69	11.877	null	null	0.05
PRT	Q99P30	Peroxisomal coenzyme A diphosphatase NUDT7 OS=Mus musculus OX=10090 GN=Nudt7 PE=1 SV=2	null	null	Mouse_09-2020	null	[MS,MS:1001208,SEQUEST,]	7.24	10.016	null	null	0.14
PRT	P62242	40S ribosomal protein S8 OS=Mus musculus OX=10090 GN=Rps8 PE=1 SV=2	null	null	Mouse_09-2020	null	[MS,MS:1001208,SEQUEST,]	7.90	14.601	null	null	0.19
PRT	Q791V5	Mitochondrial carrier homolog 2 OS=Mus musculus OX=10090 GN=Mtch2 PE=1 SV=1	null	null	Mouse_09-2020	null	[MS,MS:1001208,SEQUEST,]	9.36	13.436	null	null	0.12
PRT	Q8BJ64	Choline dehydrogenase, mitochondrial OS=Mus musculus OX=10090 GN=Chdh PE=1 SV=1	null	null	Mouse_09-2020	null	[MS,MS:1001208,SEQUEST,]	2.28	7.628	null	null	0.05
PRT	P14869	60S acidic ribosomal protein P0 OS=Mus musculus OX=10090 GN=Rplp0 PE=1 SV=3	null	null	Mouse_09-2020	null	[MS,MS:1001208,SEQUEST,]	10.18	17.782	null	null	0.17
PRT	K4DI63	Protein CREG1 OS=Mus musculus OX=10090 GN=Creg1 PE=1 SV=1	null	null	Mouse_09-2020	null	[MS,MS:1001208,SEQUEST,]	10.80	13.109	null	null	0.28
PRT	Q91VK2	Eef1d protein OS=Mus musculus OX=10090 GN=Eef1d PE=1 SV=1	null	null	Mouse_09-2020	null	[MS,MS:1001208,SEQUEST,]	10.01	15.551	null	null	0.14
PRT	Q8R086	Sulfite oxidase, mitochondrial OS=Mus musculus OX=10090 GN=Suox PE=1 SV=2	null	null	Mouse_09-2020	null	[MS,MS:1001208,SEQUEST,]	8.95	10.268	null	null	0.09
PRT	G5E902	Phosphate carrier protein, mitochondrial OS=Mus musculus OX=10090 GN=Slc25a3 PE=1 SV=1	null	null	Mouse_09-2020	null	[MS,MS:1001208,SEQUEST,]	8.07	10.667	null	null	0.08
PRT	Q60866	Phosphotriesterase-related protein OS=Mus musculus OX=10090 GN=Pter PE=1 SV=1	null	null	Mouse_09-2020	null	[MS,MS:1001208,SEQUEST,]	10.23	9.968	null	null	0.11
PRT	E9Q1J7	Propionyl-CoA carboxylase beta chain, mitochondrial OS=Mus musculus OX=10090 GN=Pccb PE=1 SV=1	null	null	Mouse_09-2020	null	[MS,MS:1001208,SEQUEST,]	6.44	9.784	null	null	0.08
PRT	Q91X91	Nicotinate-nucleotide pyrophosphorylase [carboxylating] OS=Mus musculus OX=10090 GN=Qprt PE=1 SV=1	null	null	Mouse_09-2020	null	[MS,MS:1001208,SEQUEST,]	8.47	10.838	null	null	0.11
PRT	Q8VDJ3	Vigilin OS=Mus musculus OX=10090 GN=Hdlbp PE=1 SV=1	null	null	Mouse_09-2020	null	[MS,MS:1001208,SEQUEST,]	10.14	15.524	null	null	0.04
PRT	E9Q5L3	Short/branched chain-specific acyl-CoA dehydrogenase, mitochondrial OS=Mus musculus OX=10090 GN=Acadsb PE=1 SV=1	null	null	Mouse_09-2020	null	[MS,MS:1001208,SEQUEST,]	8.36	13.944	null	null	0.08
PRT	Q9D6Y9	1,4-alpha-glucan-branching enzyme OS=Mus musculus OX=10090 GN=Gbe1 PE=1 SV=1	null	null	Mouse_09-2020	null	[MS,MS:1001208,SEQUEST,]	8.99	13.682	null	null	0.08
PRT	F8VPN4	4-alpha-glucanotransferase OS=Mus musculus OX=10090 GN=Agl PE=1 SV=1	null	null	Mouse_09-2020	null	[MS,MS:1001208,SEQUEST,]	9.91	14.411	null	null	0.04
PRT	Q91X72	Hemopexin OS=Mus musculus OX=10090 GN=Hpx PE=1 SV=2	null	null	Mouse_09-2020	null	[MS,MS:1001208,SEQUEST,]	6.44	7.410	null	null	0.06
PRT	P63276	40S ribosomal protein S17 OS=Mus musculus OX=10090 GN=Rps17 PE=1 SV=2	null	null	Mouse_09-2020	null	[MS,MS:1001208,SEQUEST,]	15.70	19.822	null	null	0.28
PRT	Q7TMM9	Tubulin beta-2A chain OS=Mus musculus OX=10090 GN=Tubb2a PE=1 SV=1	null	null	Mouse_09-2020	null	[MS,MS:1001208,SEQUEST,]	46.84	68.746	null	null	0.30
PRT	P05214	Tubulin alpha-3 chain OS=Mus musculus OX=10090 GN=Tuba3a PE=1 SV=1	null	null	Mouse_09-2020	null	[MS,MS:1001208,SEQUEST,]	20.21	35.469	null	null	0.20
PRT	Q91WG0	Acylcarnitine hydrolase OS=Mus musculus OX=10090 GN=Ces2c PE=1 SV=1	null	null	Mouse_09-2020	null	[MS,MS:1001208,SEQUEST,]	17.82	23.148	null	null	0.14
PRT	D3YX76	Glutathione S-transferase OS=Mus musculus OX=10090 GN=Gstm2 PE=1 SV=1	null	null	Mouse_09-2020	null	[MS,MS:1001208,SEQUEST,]	34.81	47.117	null	null	0.29
PRT	Q91X77	Cytochrome P450 2C50 OS=Mus musculus OX=10090 GN=Cyp2c50 PE=1 SV=2	null	null	Mouse_09-2020	null	[MS,MS:1001208,SEQUEST,]	25.98	29.533	null	null	0.14
PRT	Q00897	Alpha-1-antitrypsin 1-4 OS=Mus musculus OX=10090 GN=Serpina1d PE=1 SV=1	null	null	Mouse_09-2020	null	[MS,MS:1001208,SEQUEST,]	18.44	33.014	null	null	0.14
PRT	P07758	Alpha-1-antitrypsin 1-1 OS=Mus musculus OX=10090 GN=Serpina1a PE=1 SV=4	null	null	Mouse_09-2020	null	[MS,MS:1001208,SEQUEST,]	15.89	30.842	null	null	0.14
PRT	P11714	Cytochrome P450 2D9 OS=Mus musculus OX=10090 GN=Cyp2d9 PE=1 SV=2	null	null	Mouse_09-2020	null	[MS,MS:1001208,SEQUEST,]	10.68	12.458	null	null	0.07
PRT	P29341	Polyadenylate-binding protein 1 OS=Mus musculus OX=10090 GN=Pabpc1 PE=1 SV=2	null	null	Mouse_09-2020	null	[MS,MS:1001208,SEQUEST,]	6.94	7.568	null	null	0.08
PRT	Q91X75	Cyp2a4 protein OS=Mus musculus OX=10090 GN=Cyp2a5 PE=1 SV=1	null	null	Mouse_09-2020	null	[MS,MS:1001208,SEQUEST,]	10.41	11.936	null	null	0.09
PRT	A0A2R8VHT1	3-mercaptopyruvate sulfurtransferase (Fragment) OS=Mus musculus OX=10090 GN=Mpst PE=1 SV=1	null	null	Mouse_09-2020	null	[MS,MS:1001208,SEQUEST,]	6.69	10.074	null	null	0.19
PRT	A0A494B9A7	Cofilin, non-muscle isoform OS=Mus musculus OX=10090 GN=Cfl1 PE=1 SV=1	null	null	Mouse_09-2020	null	[MS,MS:1001208,SEQUEST,]	5.49	10.515	null	null	0.22
PRT	Q9CZS1	Aldehyde dehydrogenase X, mitochondrial OS=Mus musculus OX=10090 GN=Aldh1b1 PE=1 SV=1	null	null	Mouse_09-2020	null	[MS,MS:1001208,SEQUEST,]	7.72	12.728	null	null	0.08
PRT	Q8VCC2	Liver carboxylesterase 1 OS=Mus musculus OX=10090 GN=Ces1 PE=1 SV=1	null	null	Mouse_09-2020	null	[MS,MS:1001208,SEQUEST,]	5.22	5.153	null	null	0.05
PRT	P47791	Glutathione reductase, mitochondrial OS=Mus musculus OX=10090 GN=Gsr PE=1 SV=3	null	null	Mouse_09-2020	null	[MS,MS:1001208,SEQUEST,]	4.96	10.208	null	null	0.06
PRT	A0A338P731	40S ribosomal protein S10 (Fragment) OS=Mus musculus OX=10090 GN=Rps10 PE=1 SV=1	null	null	Mouse_09-2020	null	[MS,MS:1001208,SEQUEST,]	5.64	8.467	null	null	0.30
PRT	Q8VDN2	Sodium/potassium-transporting ATPase subunit alpha-1 OS=Mus musculus OX=10090 GN=Atp1a1 PE=1 SV=1	null	null	Mouse_09-2020	null	[MS,MS:1001208,SEQUEST,]	3.81	7.727	null	null	0.03
PRT	Q5SX49	Profilin OS=Mus musculus OX=10090 GN=Pfn1 PE=1 SV=1	null	null	Mouse_09-2020	null	[MS,MS:1001208,SEQUEST,]	8.61	12.701	null	null	0.29
PRT	P62843	40S ribosomal protein S15 OS=Mus musculus OX=10090 GN=Rps15 PE=1 SV=2	null	null	Mouse_09-2020	null	[MS,MS:1001208,SEQUEST,]	4.77	8.375	null	null	0.25
PRT	Q9D1D4	Transmembrane emp24 domain-containing protein 10 OS=Mus musculus OX=10090 GN=Tmed10 PE=1 SV=1	null	null	Mouse_09-2020	null	[MS,MS:1001208,SEQUEST,]	0.00	1.090	null	null	0.22
PRT	Q91ZA3	Propionyl-CoA carboxylase alpha chain, mitochondrial OS=Mus musculus OX=10090 GN=Pcca PE=1 SV=2	null	null	Mouse_09-2020	null	[MS,MS:1001208,SEQUEST,]	2.08	5.705	null	null	0.04
PRT	Q8K157	Galactose mutarotase OS=Mus musculus OX=10090 GN=Galm PE=1 SV=1	null	null	Mouse_09-2020	null	[MS,MS:1001208,SEQUEST,]	3.81	9.346	null	null	0.10
PRT	P10605	Cathepsin B OS=Mus musculus OX=10090 GN=Ctsb PE=1 SV=2	null	null	Mouse_09-2020	null	[MS,MS:1001208,SEQUEST,]	2.57	4.407	null	null	0.09
PRT	Q8BG05	Heterogeneous nuclear ribonucleoprotein A3 OS=Mus musculus OX=10090 GN=Hnrnpa3 PE=1 SV=1	null	null	Mouse_09-2020	null	[MS,MS:1001208,SEQUEST,]	1.83	4.261	null	null	0.11
PRT	Q3TY86	Apoptosis-inducing factor 3 OS=Mus musculus OX=10090 GN=Aifm3 PE=1 SV=1	null	null	Mouse_09-2020	null	[MS,MS:1001208,SEQUEST,]	0.00	0.638	null	null	0.10
PRT	Q9D0J8	Parathymosin OS=Mus musculus OX=10090 GN=Ptms PE=1 SV=3	null	null	Mouse_09-2020	null	[MS,MS:1001208,SEQUEST,]	2.11	6.864	null	null	0.16
PRT	A0A1B0GS70	Proteasome endopeptidase complex OS=Mus musculus OX=10090 GN=Psma1 PE=1 SV=1	null	null	Mouse_09-2020	null	[MS,MS:1001208,SEQUEST,]	1.99	6.257	null	null	0.06
PRT	P70349	Histidine triad nucleotide-binding protein 1 OS=Mus musculus OX=10090 GN=Hint1 PE=1 SV=3	null	null	Mouse_09-2020	null	[MS,MS:1001208,SEQUEST,]	16.81	25.442	null	null	0.39
PRT	Q8QZS1	3-hydroxyisobutyryl-CoA hydrolase, mitochondrial OS=Mus musculus OX=10090 GN=Hibch PE=1 SV=1	null	null	Mouse_09-2020	null	[MS,MS:1001208,SEQUEST,]	10.23	10.284	null	null	0.06
PRT	P16332	Methylmalonyl-CoA mutase, mitochondrial OS=Mus musculus OX=10090 GN=Mmut PE=1 SV=2	null	null	Mouse_09-2020	null	[MS,MS:1001208,SEQUEST,]	0.00	3.138	null	null	0.04
PRT	Q99MR8	Methylcrotonoyl-CoA carboxylase subunit alpha, mitochondrial OS=Mus musculus OX=10090 GN=Mccc1 PE=1 SV=2	null	null	Mouse_09-2020	null	[MS,MS:1001208,SEQUEST,]	5.31	8.085	null	null	0.05
PRT	Q9CQR2	40S ribosomal protein S21 OS=Mus musculus OX=10090 GN=Rps21 PE=1 SV=1	null	null	Mouse_09-2020	null	[MS,MS:1001208,SEQUEST,]	1.91	3.121	null	null	0.14
PRT	Q6P1Y9	Exocyst complex component 1 OS=Mus musculus OX=10090 GN=Exoc1 PE=1 SV=1	null	null	Mouse_09-2020	null	[MS,MS:1001208,SEQUEST,]	0.00	1.158	null	null	0.02
PRT	Q8JZU2	Tricarboxylate transport protein, mitochondrial OS=Mus musculus OX=10090 GN=Slc25a1 PE=1 SV=1	null	null	Mouse_09-2020	null	[MS,MS:1001208,SEQUEST,]	5.54	7.867	null	null	0.06
PRT	Q60692	Proteasome subunit beta type-6 OS=Mus musculus OX=10090 GN=Psmb6 PE=1 SV=3	null	null	Mouse_09-2020	null	[MS,MS:1001208,SEQUEST,]	4.70	4.568	null	null	0.08
PRT	Q8CGC7	Bifunctional glutamate/proline--tRNA ligase OS=Mus musculus OX=10090 GN=Eprs1 PE=1 SV=4	null	null	Mouse_09-2020	null	[MS,MS:1001208,SEQUEST,]	4.22	3.370	null	null	0.02
PRT	Q9D826	Peroxisomal sarcosine oxidase OS=Mus musculus OX=10090 GN=Pipox PE=1 SV=1	null	null	Mouse_09-2020	null	[MS,MS:1001208,SEQUEST,]	6.89	10.275	null	null	0.07
PRT	Q9CR68	Cytochrome b-c1 complex subunit Rieske, mitochondrial OS=Mus musculus OX=10090 GN=Uqcrfs1 PE=1 SV=1	null	null	Mouse_09-2020	null	[MS,MS:1001208,SEQUEST,]	2.23	7.044	null	null	0.09
PRT	Q9DBP5	UMP-CMP kinase OS=Mus musculus OX=10090 GN=Cmpk1 PE=1 SV=1	null	null	Mouse_09-2020	null	[MS,MS:1001208,SEQUEST,]	6.04	5.431	null	null	0.12
PRT	P56391	Cytochrome c oxidase subunit 6B1 OS=Mus musculus OX=10090 GN=Cox6b1 PE=1 SV=2	null	null	Mouse_09-2020	null	[MS,MS:1001208,SEQUEST,]	0.00	4.355	null	null	0.21
PRT	Q9Z2I0	Mitochondrial proton/calcium exchanger protein OS=Mus musculus OX=10090 GN=Letm1 PE=1 SV=1	null	null	Mouse_09-2020	null	[MS,MS:1001208,SEQUEST,]	1.87	2.526	null	null	0.02
PRT	Q9D8L3	Signal sequence receptor subunit delta OS=Mus musculus OX=10090 GN=Ssr4 PE=1 SV=1	null	null	Mouse_09-2020	null	[MS,MS:1001208,SEQUEST,]	2.01	3.715	null	null	0.07
PRT	Q9Z1P6	NADH dehydrogenase [ubiquinone] 1 alpha subcomplex subunit 7 OS=Mus musculus OX=10090 GN=Ndufa7 PE=1 SV=3	null	null	Mouse_09-2020	null	[MS,MS:1001208,SEQUEST,]	8.28	9.920	null	null	0.25
PRT	Q922B2	Aspartate--tRNA ligase, cytoplasmic OS=Mus musculus OX=10090 GN=Dars1 PE=1 SV=2	null	null	Mouse_09-2020	null	[MS,MS:1001208,SEQUEST,]	6.97	6.111	null	null	0.04
PRT	Q99JI6	Ras-related protein Rap-1b OS=Mus musculus OX=10090 GN=Rap1b PE=1 SV=2	null	null	Mouse_09-2020	null	[MS,MS:1001208,SEQUEST,]	2.38	1.056	null	null	0.13
PRT	P43024	Cytochrome c oxidase subunit 6A1, mitochondrial OS=Mus musculus OX=10090 GN=Cox6a1 PE=1 SV=2	null	null	Mouse_09-2020	null	[MS,MS:1001208,SEQUEST,]	7.93	10.153	null	null	0.42
PRT	O88569	Heterogeneous nuclear ribonucleoproteins A2/B1 OS=Mus musculus OX=10090 GN=Hnrnpa2b1 PE=1 SV=2	null	null	Mouse_09-2020	null	[MS,MS:1001208,SEQUEST,]	9.26	15.496	null	null	0.10
PRT	Q8R0F9	SEC14-like protein 4 OS=Mus musculus OX=10090 GN=Sec14l4 PE=1 SV=1	null	null	Mouse_09-2020	null	[MS,MS:1001208,SEQUEST,]	0.00	5.919	null	null	0.07
PRT	Q9D023	Mitochondrial pyruvate carrier 2 OS=Mus musculus OX=10090 GN=Mpc2 PE=1 SV=1	null	null	Mouse_09-2020	null	[MS,MS:1001208,SEQUEST,]	5.17	4.706	null	null	0.13
PRT	D3YU75	Translationally-controlled tumor protein OS=Mus musculus OX=10090 GN=Tpt1 PE=1 SV=1	null	null	Mouse_09-2020	null	[MS,MS:1001208,SEQUEST,]	3.93	7.780	null	null	0.15
PRT	P00375	Dihydrofolate reductase OS=Mus musculus OX=10090 GN=Dhfr PE=1 SV=3	null	null	Mouse_09-2020	null	[MS,MS:1001208,SEQUEST,]	2.00	3.058	null	null	0.07
PRT	Q9WVM8	Kynurenine/alpha-aminoadipate aminotransferase, mitochondrial OS=Mus musculus OX=10090 GN=Aadat PE=1 SV=1	null	null	Mouse_09-2020	null	[MS,MS:1001208,SEQUEST,]	3.39	6.702	null	null	0.09
PRT	Q8VDM4	26S proteasome non-ATPase regulatory subunit 2 OS=Mus musculus OX=10090 GN=Psmd2 PE=1 SV=1	null	null	Mouse_09-2020	null	[MS,MS:1001208,SEQUEST,]	4.93	3.924	null	null	0.03
PRT	P09813	Apolipoprotein A-II OS=Mus musculus OX=10090 GN=Apoa2 PE=1 SV=2	null	null	Mouse_09-2020	null	[MS,MS:1001208,SEQUEST,]	2.73	6.078	null	null	0.24
PRT	Q9QUM9	Proteasome subunit alpha type-6 OS=Mus musculus OX=10090 GN=Psma6 PE=1 SV=1	null	null	Mouse_09-2020	null	[MS,MS:1001208,SEQUEST,]	2.99	6.441	null	null	0.09
PRT	Q920E5	Farnesyl pyrophosphate synthase OS=Mus musculus OX=10090 GN=Fdps PE=1 SV=1	null	null	Mouse_09-2020	null	[MS,MS:1001208,SEQUEST,]	2.84	7.415	null	null	0.07
PRT	Q8VBW8	Tetratricopeptide repeat protein 36 OS=Mus musculus OX=10090 GN=Ttc36 PE=1 SV=1	null	null	Mouse_09-2020	null	[MS,MS:1001208,SEQUEST,]	0.00	3.800	null	null	0.16
PRT	O70503	Very-long-chain 3-oxoacyl-CoA reductase OS=Mus musculus OX=10090 GN=Hsd17b12 PE=1 SV=1	null	null	Mouse_09-2020	null	[MS,MS:1001208,SEQUEST,]	0.00	5.371	null	null	0.10
PRT	Q8VCR2	17-beta-hydroxysteroid dehydrogenase 13 OS=Mus musculus OX=10090 GN=Hsd17b13 PE=1 SV=2	null	null	Mouse_09-2020	null	[MS,MS:1001208,SEQUEST,]	2.15	5.753	null	null	0.06
PRT	Q99LP6	GrpE protein homolog 1, mitochondrial OS=Mus musculus OX=10090 GN=Grpel1 PE=1 SV=1	null	null	Mouse_09-2020	null	[MS,MS:1001208,SEQUEST,]	0.00	2.572	null	null	0.11
PRT	Q8CC88	von Willebrand factor A domain-containing protein 8 OS=Mus musculus OX=10090 GN=Vwa8 PE=1 SV=2	null	null	Mouse_09-2020	null	[MS,MS:1001208,SEQUEST,]	2.22	3.705	null	null	0.01
PRT	O88986	2-amino-3-ketobutyrate coenzyme A ligase, mitochondrial OS=Mus musculus OX=10090 GN=Gcat PE=1 SV=2	null	null	Mouse_09-2020	null	[MS,MS:1001208,SEQUEST,]	8.58	12.668	null	null	0.04
PRT	Q71RI9	Kynurenine--oxoglutarate transaminase 3 OS=Mus musculus OX=10090 GN=Kyat3 PE=1 SV=1	null	null	Mouse_09-2020	null	[MS,MS:1001208,SEQUEST,]	6.58	11.044	null	null	0.05
PRT	P52825	Carnitine O-palmitoyltransferase 2, mitochondrial OS=Mus musculus OX=10090 GN=Cpt2 PE=1 SV=2	null	null	Mouse_09-2020	null	[MS,MS:1001208,SEQUEST,]	2.12	3.168	null	null	0.07
PRT	P41105	60S ribosomal protein L28 OS=Mus musculus OX=10090 GN=Rpl28 PE=1 SV=2	null	null	Mouse_09-2020	null	[MS,MS:1001208,SEQUEST,]	5.15	6.131	null	null	0.09
PRT	Q4LDG0	Bile acyl-CoA synthetase OS=Mus musculus OX=10090 GN=Slc27a5 PE=1 SV=2	null	null	Mouse_09-2020	null	[MS,MS:1001208,SEQUEST,]	0.00	3.188	null	null	0.03
PRT	Q8VCX1	Aldo-keto reductase family 1 member D1 OS=Mus musculus OX=10090 GN=Akr1d1 PE=1 SV=1	null	null	Mouse_09-2020	null	[MS,MS:1001208,SEQUEST,]	6.05	5.522	null	null	0.06
PRT	Q9WUU7	Cathepsin Z OS=Mus musculus OX=10090 GN=Ctsz PE=1 SV=1	null	null	Mouse_09-2020	null	[MS,MS:1001208,SEQUEST,]	7.78	11.939	null	null	0.06
PRT	Q99L13	3-hydroxyisobutyrate dehydrogenase, mitochondrial OS=Mus musculus OX=10090 GN=Hibadh PE=1 SV=1	null	null	Mouse_09-2020	null	[MS,MS:1001208,SEQUEST,]	5.39	14.481	null	null	0.10
PRT	Q8R1G2	Carboxymethylenebutenolidase homolog OS=Mus musculus OX=10090 GN=Cmbl PE=1 SV=1	null	null	Mouse_09-2020	null	[MS,MS:1001208,SEQUEST,]	2.04	2.756	null	null	0.10
PRT	Q9CQX2	Cytochrome b5 type B OS=Mus musculus OX=10090 GN=Cyb5b PE=1 SV=1	null	null	Mouse_09-2020	null	[MS,MS:1001208,SEQUEST,]	7.83	9.973	null	null	0.20
PRT	P10639	Thioredoxin OS=Mus musculus OX=10090 GN=Txn PE=1 SV=3	null	null	Mouse_09-2020	null	[MS,MS:1001208,SEQUEST,]	0.00	1.823	null	null	0.13
PRT	Q60597	2-oxoglutarate dehydrogenase, mitochondrial OS=Mus musculus OX=10090 GN=Ogdh PE=1 SV=3	null	null	Mouse_09-2020	null	[MS,MS:1001208,SEQUEST,]	0.00	2.162	null	null	0.03
PRT	O08997	Copper transport protein ATOX1 OS=Mus musculus OX=10090 GN=Atox1 PE=1 SV=1	null	null	Mouse_09-2020	null	[MS,MS:1001208,SEQUEST,]	1.89	1.685	null	null	0.37
PRT	Q91X34	Bile acid-CoA:amino acid N-acyltransferase OS=Mus musculus OX=10090 GN=Baat PE=1 SV=1	null	null	Mouse_09-2020	null	[MS,MS:1001208,SEQUEST,]	8.15	10.740	null	null	0.06
PRT	Q3U367	4-trimethylaminobutyraldehyde dehydrogenase OS=Mus musculus OX=10090 GN=Aldh9a1 PE=1 SV=1	null	null	Mouse_09-2020	null	[MS,MS:1001208,SEQUEST,]	7.34	7.671	null	null	0.05
PRT	H3BIY9	AP complex subunit beta OS=Mus musculus OX=10090 GN=Ap2b1 PE=1 SV=1	null	null	Mouse_09-2020	null	[MS,MS:1001208,SEQUEST,]	5.49	6.600	null	null	0.02
PRT	O70362	Phosphatidylinositol-glycan-specific phospholipase D OS=Mus musculus OX=10090 GN=Gpld1 PE=1 SV=1	null	null	Mouse_09-2020	null	[MS,MS:1001208,SEQUEST,]	0.00	2.949	null	null	0.03
PRT	Q3UQ44	Ras GTPase-activating-like protein IQGAP2 OS=Mus musculus OX=10090 GN=Iqgap2 PE=1 SV=2	null	null	Mouse_09-2020	null	[MS,MS:1001208,SEQUEST,]	8.60	11.013	null	null	0.02
PRT	Q9CXN7	Phenazine biosynthesis-like domain-containing protein 2 OS=Mus musculus OX=10090 GN=Pbld2 PE=1 SV=1	null	null	Mouse_09-2020	null	[MS,MS:1001208,SEQUEST,]	3.03	6.522	null	null	0.08
PRT	H7BWY3	Alanine--glyoxylate aminotransferase 2, mitochondrial OS=Mus musculus OX=10090 GN=Agxt2 PE=1 SV=1	null	null	Mouse_09-2020	null	[MS,MS:1001208,SEQUEST,]	5.93	7.677	null	null	0.05
PRT	Q64105	Sepiapterin reductase OS=Mus musculus OX=10090 GN=Spr PE=1 SV=1	null	null	Mouse_09-2020	null	[MS,MS:1001208,SEQUEST,]	6.90	12.323	null	null	0.11
PRT	Q9JI75	Ribosyldihydronicotinamide dehydrogenase [quinone] OS=Mus musculus OX=10090 GN=Nqo2 PE=1 SV=3	null	null	Mouse_09-2020	null	[MS,MS:1001208,SEQUEST,]	6.04	9.495	null	null	0.09
PRT	A2A7I1	Zinc finger protein 978 (Fragment) OS=Mus musculus OX=10090 GN=Zfp978 PE=1 SV=8	null	null	Mouse_09-2020	null	[MS,MS:1001208,SEQUEST,]	0.00	2.158	null	null	0.11
PRT	Q8BTY1	Kynurenine--oxoglutarate transaminase 1 OS=Mus musculus OX=10090 GN=Kyat1 PE=1 SV=1	null	null	Mouse_09-2020	null	[MS,MS:1001208,SEQUEST,]	5.26	5.070	null	null	0.05
PRT	A0A1C7CYV0	Plastin-3 (Fragment) OS=Mus musculus OX=10090 GN=Pls3 PE=1 SV=1	null	null	Mouse_09-2020	null	[MS,MS:1001208,SEQUEST,]	8.17	9.856	null	null	0.04
PRT	P62259	14-3-3 protein epsilon OS=Mus musculus OX=10090 GN=Ywhae PE=1 SV=1	null	null	Mouse_09-2020	null	[MS,MS:1001208,SEQUEST,]	1.87	4.565	null	null	0.12
PRT	A0A087WSI8	Acyl-CoA dehydrogenase family member 11 OS=Mus musculus OX=10090 GN=Acad11 PE=1 SV=2	null	null	Mouse_09-2020	null	[MS,MS:1001208,SEQUEST,]	5.27	6.522	null	null	0.04
PRT	P62830	60S ribosomal protein L23 OS=Mus musculus OX=10090 GN=Rpl23 PE=1 SV=1	null	null	Mouse_09-2020	null	[MS,MS:1001208,SEQUEST,]	10.65	16.490	null	null	0.14
PRT	Q9CZU6	Citrate synthase, mitochondrial OS=Mus musculus OX=10090 GN=Cs PE=1 SV=1	null	null	Mouse_09-2020	null	[MS,MS:1001208,SEQUEST,]	4.80	5.281	null	null	0.05
PRT	Q02053	Ubiquitin-like modifier-activating enzyme 1 OS=Mus musculus OX=10090 GN=Uba1 PE=1 SV=1	null	null	Mouse_09-2020	null	[MS,MS:1001208,SEQUEST,]	6.01	4.978	null	null	0.02
PRT	P35979	60S ribosomal protein L12 OS=Mus musculus OX=10090 GN=Rpl12 PE=1 SV=2	null	null	Mouse_09-2020	null	[MS,MS:1001208,SEQUEST,]	6.87	8.027	null	null	0.15
PRT	Q9CPR4	60S ribosomal protein L17 OS=Mus musculus OX=10090 GN=Rpl17 PE=1 SV=3	null	null	Mouse_09-2020	null	[MS,MS:1001208,SEQUEST,]	2.66	3.679	null	null	0.21
PRT	Q9DCS9	NADH dehydrogenase [ubiquinone] 1 beta subcomplex subunit 10 OS=Mus musculus OX=10090 GN=Ndufb10 PE=1 SV=3	null	null	Mouse_09-2020	null	[MS,MS:1001208,SEQUEST,]	3.44	6.481	null	null	0.18
PRT	P62918	60S ribosomal protein L8 OS=Mus musculus OX=10090 GN=Rpl8 PE=1 SV=2	null	null	Mouse_09-2020	null	[MS,MS:1001208,SEQUEST,]	5.74	6.901	null	null	0.13
PRT	P05201	Aspartate aminotransferase, cytoplasmic OS=Mus musculus OX=10090 GN=Got1 PE=1 SV=3	null	null	Mouse_09-2020	null	[MS,MS:1001208,SEQUEST,]	5.85	8.408	null	null	0.05
PRT	Q8CAQ8	MICOS complex subunit Mic60 OS=Mus musculus OX=10090 GN=Immt PE=1 SV=1	null	null	Mouse_09-2020	null	[MS,MS:1001208,SEQUEST,]	4.20	8.194	null	null	0.03
PRT	P55050	Fatty acid-binding protein, intestinal OS=Mus musculus OX=10090 GN=Fabp2 PE=1 SV=2	null	null	Mouse_09-2020	null	[MS,MS:1001208,SEQUEST,]	4.62	6.173	null	null	0.20
PRT	Q9D0F3	Protein ERGIC-53 OS=Mus musculus OX=10090 GN=Lman1 PE=1 SV=1	null	null	Mouse_09-2020	null	[MS,MS:1001208,SEQUEST,]	2.68	4.483	null	null	0.04
PRT	Q61767	NADPH-dependent 3-keto-steroid reductase Hsd3b4 OS=Mus musculus OX=10090 GN=Hsd3b4 PE=1 SV=3	null	null	Mouse_09-2020	null	[MS,MS:1001208,SEQUEST,]	6.72	11.751	null	null	0.10
PRT	P42669	Transcriptional activator protein Pur-alpha OS=Mus musculus OX=10090 GN=Pura PE=1 SV=1	null	null	Mouse_09-2020	null	[MS,MS:1001208,SEQUEST,]	4.57	6.246	null	null	0.06
PRT	Q9DC50	Peroxisomal carnitine O-octanoyltransferase OS=Mus musculus OX=10090 GN=Crot PE=1 SV=1	null	null	Mouse_09-2020	null	[MS,MS:1001208,SEQUEST,]	2.33	4.642	null	null	0.05
PRT	Q3TLP8	Ras-related C3 botulinum toxin substrate 1 OS=Mus musculus OX=10090 GN=Rac1 PE=1 SV=1	null	null	Mouse_09-2020	null	[MS,MS:1001208,SEQUEST,]	3.91	4.878	null	null	0.09
PRT	D3YXX5	NADH dehydrogenase [ubiquinone] flavoprotein 1, mitochondrial (Fragment) OS=Mus musculus OX=10090 GN=Ndufv1 PE=1 SV=1	null	null	Mouse_09-2020	null	[MS,MS:1001208,SEQUEST,]	1.82	2.395	null	null	0.17
PRT	P49722	Proteasome subunit alpha type-2 OS=Mus musculus OX=10090 GN=Psma2 PE=1 SV=3	null	null	Mouse_09-2020	null	[MS,MS:1001208,SEQUEST,]	6.68	10.767	null	null	0.15
PRT	Q8BGQ7	Alanine--tRNA ligase, cytoplasmic OS=Mus musculus OX=10090 GN=Aars1 PE=1 SV=1	null	null	Mouse_09-2020	null	[MS,MS:1001208,SEQUEST,]	3.96	3.284	null	null	0.01
PRT	Q7TMF3	NADH dehydrogenase [ubiquinone] 1 alpha subcomplex subunit 12 OS=Mus musculus OX=10090 GN=Ndufa12 PE=1 SV=2	null	null	Mouse_09-2020	null	[MS,MS:1001208,SEQUEST,]	8.64	12.452	null	null	0.12
PRT	P97364	Selenide, water dikinase 2 OS=Mus musculus OX=10090 GN=Sephs2 PE=1 SV=3	null	null	Mouse_09-2020	null	[MS,MS:1001208,SEQUEST,]	2.88	5.979	null	null	0.08
PRT	Q9D0S9	Histidine triad nucleotide-binding protein 2, mitochondrial OS=Mus musculus OX=10090 GN=Hint2 PE=1 SV=1	null	null	Mouse_09-2020	null	[MS,MS:1001208,SEQUEST,]	4.77	7.887	null	null	0.17
PRT	P56382	ATP synthase subunit epsilon, mitochondrial OS=Mus musculus OX=10090 GN=Atp5f1e PE=1 SV=2	null	null	Mouse_09-2020	null	[MS,MS:1001208,SEQUEST,]	4.66	4.295	null	null	0.37
PRT	Q9JIZ0	Probable N-acetyltransferase CML1 OS=Mus musculus OX=10090 GN=Cml1 PE=1 SV=1	null	null	Mouse_09-2020	null	[MS,MS:1001208,SEQUEST,]	3.92	3.232	null	null	0.06
PRT	O09131	Glutathione S-transferase omega-1 OS=Mus musculus OX=10090 GN=Gsto1 PE=1 SV=2	null	null	Mouse_09-2020	null	[MS,MS:1001208,SEQUEST,]	10.14	16.129	null	null	0.14
PRT	Q9DCQ2	Putative L-aspartate dehydrogenase OS=Mus musculus OX=10090 GN=Aspdh PE=1 SV=1	null	null	Mouse_09-2020	null	[MS,MS:1001208,SEQUEST,]	5.54	4.728	null	null	0.07
PRT	Q9R1P0	Proteasome subunit alpha type-4 OS=Mus musculus OX=10090 GN=Psma4 PE=1 SV=1	null	null	Mouse_09-2020	null	[MS,MS:1001208,SEQUEST,]	2.70	5.650	null	null	0.08
PRT	Q9CR62	Mitochondrial 2-oxoglutarate/malate carrier protein OS=Mus musculus OX=10090 GN=Slc25a11 PE=1 SV=3	null	null	Mouse_09-2020	null	[MS,MS:1001208,SEQUEST,]	0.00	3.352	null	null	0.06
PRT	Q68FD5	Clathrin heavy chain 1 OS=Mus musculus OX=10090 GN=Cltc PE=1 SV=3	null	null	Mouse_09-2020	null	[MS,MS:1001208,SEQUEST,]	2.90	6.032	null	null	0.02
PRT	G3X9T7	Galectin-9 OS=Mus musculus OX=10090 GN=Lgals9 PE=1 SV=1	null	null	Mouse_09-2020	null	[MS,MS:1001208,SEQUEST,]	6.63	9.486	null	null	0.06
PRT	P61514	60S ribosomal protein L37a OS=Mus musculus OX=10090 GN=Rpl37a PE=1 SV=2	null	null	Mouse_09-2020	null	[MS,MS:1001208,SEQUEST,]	3.83	8.420	null	null	0.32
PRT	P47962	60S ribosomal protein L5 OS=Mus musculus OX=10090 GN=Rpl5 PE=1 SV=3	null	null	Mouse_09-2020	null	[MS,MS:1001208,SEQUEST,]	2.32	5.346	null	null	0.10
PRT	Q9WU19	Hydroxyacid oxidase 1 OS=Mus musculus OX=10090 GN=Hao1 PE=1 SV=1	null	null	Mouse_09-2020	null	[MS,MS:1001208,SEQUEST,]	7.19	13.411	null	null	0.09
PRT	G3X925	Pyruvate kinase OS=Mus musculus OX=10090 GN=Pklr PE=1 SV=1	null	null	Mouse_09-2020	null	[MS,MS:1001208,SEQUEST,]	3.28	6.420	null	null	0.06
PRT	G3UWN9	Proteasome activator complex subunit 1 (Fragment) OS=Mus musculus OX=10090 GN=Psme1 PE=1 SV=1	null	null	Mouse_09-2020	null	[MS,MS:1001208,SEQUEST,]	4.89	4.936	null	null	0.10
PRT	P68134	Actin, alpha skeletal muscle OS=Mus musculus OX=10090 GN=Acta1 PE=1 SV=1	null	null	Mouse_09-2020	null	[MS,MS:1001208,SEQUEST,]	41.17	83.636	null	null	0.35
PRT	Q8VCU1	Carboxylesterase 3B OS=Mus musculus OX=10090 GN=Ces3b PE=1 SV=2	null	null	Mouse_09-2020	null	[MS,MS:1001208,SEQUEST,]	36.03	40.603	null	null	0.15
PRT	Q921H8	3-ketoacyl-CoA thiolase A, peroxisomal OS=Mus musculus OX=10090 GN=Acaa1a PE=1 SV=1	null	null	Mouse_09-2020	null	[MS,MS:1001208,SEQUEST,]	38.48	63.957	null	null	0.35
PRT	A2AKN8	Major urinary protein 5 OS=Mus musculus OX=10090 GN=Mup8 PE=3 SV=1	null	null	Mouse_09-2020	null	[MS,MS:1001208,SEQUEST,]	17.60	24.531	null	null	0.42
PRT	P02762	Major urinary protein 6 OS=Mus musculus OX=10090 GN=Mup6 PE=1 SV=2	null	null	Mouse_09-2020	null	[MS,MS:1001208,SEQUEST,]	15.61	25.879	null	null	0.47
PRT	A0A0A0MQA5	Tubulin alpha chain (Fragment) OS=Mus musculus OX=10090 GN=Tuba4a PE=1 SV=1	null	null	Mouse_09-2020	null	[MS,MS:1001208,SEQUEST,]	16.44	26.872	null	null	0.16
PRT	P13745	Glutathione S-transferase A1 OS=Mus musculus OX=10090 GN=Gsta1 PE=1 SV=2	null	null	Mouse_09-2020	null	[MS,MS:1001208,SEQUEST,]	9.49	21.723	null	null	0.12
PRT	A0A2R8VHY1	Cytochrome P450 2D10 (Fragment) OS=Mus musculus OX=10090 GN=Cyp2d10 PE=1 SV=1	null	null	Mouse_09-2020	null	[MS,MS:1001208,SEQUEST,]	12.44	16.410	null	null	0.13
PRT	O35215	D-dopachrome decarboxylase OS=Mus musculus OX=10090 GN=Ddt PE=1 SV=3	null	null	Mouse_09-2020	null	[MS,MS:1001208,SEQUEST,]	10.09	8.175	null	null	0.36
PRT	G3UYJ7	Predicted gene 20441 (Fragment) OS=Mus musculus OX=10090 GN=Gm20441 PE=3 SV=1	null	null	Mouse_09-2020	null	[MS,MS:1001208,SEQUEST,]	9.85	8.675	null	null	0.16
PRT	Q9D4E6	Polyadenylate-binding protein OS=Mus musculus OX=10090 GN=Pabpc6 PE=1 SV=1	null	null	Mouse_09-2020	null	[MS,MS:1001208,SEQUEST,]	2.02	3.559	null	null	0.09
PRT	G5E8M7	Glutathione transferase OS=Mus musculus OX=10090 GN=Gstm6 PE=1 SV=1	null	null	Mouse_09-2020	null	[MS,MS:1001208,SEQUEST,]	2.03	5.547	null	null	0.10
PRT	P23953	Carboxylesterase 1C OS=Mus musculus OX=10090 GN=Ces1c PE=1 SV=4	null	null	Mouse_09-2020	null	[MS,MS:1001208,SEQUEST,]	9.12	9.176	null	null	0.06
PRT	P04939	Major urinary protein 3 OS=Mus musculus OX=10090 GN=Mup3 PE=1 SV=1	null	null	Mouse_09-2020	null	[MS,MS:1001208,SEQUEST,]	11.14	16.441	null	null	0.18
PRT	Q3UED7	Interferon-gamma-inducible GTPase Ifgga2 protein OS=Mus musculus OX=10090 GN=Gm4951 PE=1 SV=1	null	null	Mouse_09-2020	null	[MS,MS:1001208,SEQUEST,]	1.76	4.034	null	null	0.13
PRT	Q5FW60	Major urinary protein 20 OS=Mus musculus OX=10090 GN=Mup20 PE=1 SV=1	null	null	Mouse_09-2020	null	[MS,MS:1001208,SEQUEST,]	9.77	13.102	null	null	0.16
PRT	Q9QZ85	Interferon-inducible GTPase 1 OS=Mus musculus OX=10090 GN=Iigp1 PE=1 SV=2	null	null	Mouse_09-2020	null	[MS,MS:1001208,SEQUEST,]	3.59	7.551	null	null	0.07
PRT	Q9R0P5	Destrin OS=Mus musculus OX=10090 GN=Dstn PE=1 SV=3	null	null	Mouse_09-2020	null	[MS,MS:1001208,SEQUEST,]	0.00	2.500	null	null	0.11
PRT	Q00519	Xanthine dehydrogenase/oxidase OS=Mus musculus OX=10090 GN=Xdh PE=1 SV=5	null	null	Mouse_09-2020	null	[MS,MS:1001208,SEQUEST,]	2.13	4.415	null	null	0.02
PRT	Q9JKY7	Cytochrome P450 CYP2D22 OS=Mus musculus OX=10090 GN=Cyp2d22 PE=1 SV=1	null	null	Mouse_09-2020	null	[MS,MS:1001208,SEQUEST,]	8.45	10.657	null	null	0.05
PRT	A2A974	Cytochrome P450 4A12B OS=Mus musculus OX=10090 GN=Cyp4a12b PE=1 SV=1	null	null	Mouse_09-2020	null	[MS,MS:1001208,SEQUEST,]	3.61	2.915	null	null	0.03
PRT	O35728	Cytochrome P450 4A14 OS=Mus musculus OX=10090 GN=Cyp4a14 PE=1 SV=1	null	null	Mouse_09-2020	null	[MS,MS:1001208,SEQUEST,]	1.60	1.372	null	null	0.04
PRT	O08807	Peroxiredoxin-4 OS=Mus musculus OX=10090 GN=Prdx4 PE=1 SV=1	null	null	Mouse_09-2020	null	[MS,MS:1001208,SEQUEST,]	6.11	9.860	null	null	0.08
PRT	E9Q7C8	Cytochrome P450 2C40 OS=Mus musculus OX=10090 GN=Cyp2c40 PE=3 SV=1	null	null	Mouse_09-2020	null	[MS,MS:1001208,SEQUEST,]	4.02	3.352	null	null	0.03
PRT	Q9D968	Host cell factor 2 OS=Mus musculus OX=10090 GN=Hcfc2 PE=1 SV=2	null	null	Mouse_09-2020	null	[MS,MS:1001208,SEQUEST,]	0.00	2.376	null	null	0.04
PRT	Q8VBU5	Phosphodiesterase OS=Mus musculus OX=10090 GN=Pde4b PE=1 SV=1	null	null	Mouse_09-2020	null	[MS,MS:1001208,SEQUEST,]	0.00	0.437	null	null	0.03
PRT	Q8C5Y0	RIKEN cDNA 4930572O03 gene OS=Mus musculus OX=10090 GN=4930572O03Rik PE=2 SV=1	null	null	Mouse_09-2020	null	[MS,MS:1001208,SEQUEST,]	0.00	0.280	null	null	0.09
PRT	P54728	UV excision repair protein RAD23 homolog B OS=Mus musculus OX=10090 GN=Rad23b PE=1 SV=2	null	null	Mouse_09-2020	null	[MS,MS:1001208,SEQUEST,]	0.00	0.543	null	null	0.04
PRT	Q6NZP4	Zinc finger prtoein 943 OS=Mus musculus OX=10090 GN=Zfp943 PE=2 SV=1	null	null	Mouse_09-2020	null	[MS,MS:1001208,SEQUEST,]	0.00	0.567	null	null	0.06
PRT	Q8K1H9	Odorant-binding protein 2a OS=Mus musculus OX=10090 GN=Obp2a PE=2 SV=1	null	null	Mouse_09-2020	null	[MS,MS:1001208,SEQUEST,]	0.00	0.651	null	null	0.13
PRT	Q8BI41	Syncytin-B OS=Mus musculus OX=10090 GN=Synb PE=1 SV=1	null	null	Mouse_09-2020	null	[MS,MS:1001208,SEQUEST,]	0.00	0.270	null	null	0.03
PRT	P06240	Proto-oncogene tyrosine-protein kinase LCK OS=Mus musculus OX=10090 GN=Lck PE=1 SV=4	null	null	Mouse_09-2020	null	[MS,MS:1001208,SEQUEST,]	0.00	0.570	null	null	0.04
PRT	O88342	WD repeat-containing protein 1 OS=Mus musculus OX=10090 GN=Wdr1 PE=1 SV=3	null	null	Mouse_09-2020	null	[MS,MS:1001208,SEQUEST,]	3.09	5.293	null	null	0.05
PRT	Q09M05	Cytosolic carboxypeptidase 4 OS=Mus musculus OX=10090 GN=Agbl1 PE=1 SV=3	null	null	Mouse_09-2020	null	[MS,MS:1001208,SEQUEST,]	0.00	0.301	null	null	0.03
PRT	P20065	Thymosin beta-4 OS=Mus musculus OX=10090 GN=Tmsb4x PE=1 SV=1	null	null	Mouse_09-2020	null	[MS,MS:1001208,SEQUEST,]	4.36	4.524	null	null	0.48
PRT	E9PVC2	Zinc finger protein 282 OS=Mus musculus OX=10090 GN=Zfp282 PE=4 SV=1	null	null	Mouse_09-2020	null	[MS,MS:1001208,SEQUEST,]	0.00	0.407	null	null	0.03
PRT	P49025	Citron Rho-interacting kinase OS=Mus musculus OX=10090 GN=Cit PE=1 SV=3	null	null	Mouse_09-2020	null	[MS,MS:1001208,SEQUEST,]	0.00	0.856	null	null	0.01
PRT	Q9CS00	Cactin OS=Mus musculus OX=10090 GN=Cactin PE=1 SV=2	null	null	Mouse_09-2020	null	[MS,MS:1001208,SEQUEST,]	0.00	0.619	null	null	0.01
PRT	G3X9Z4	PCF11 cleavage and polyadenylation factor subunit OS=Mus musculus OX=10090 GN=Pcf11 PE=1 SV=1	null	null	Mouse_09-2020	null	[MS,MS:1001208,SEQUEST,]	0.00	0.339	null	null	0.01
PRT	Q9CQE1	Protein NipSnap homolog 3B OS=Mus musculus OX=10090 GN=Nipsnap3b PE=1 SV=1	null	null	Mouse_09-2020	null	[MS,MS:1001208,SEQUEST,]	0.00	0.400	null	null	0.10
PRT	Q8BV23	Phospholipase A2, group III OS=Mus musculus OX=10090 GN=Pla2g3 PE=2 SV=1	null	null	Mouse_09-2020	null	[MS,MS:1001208,SEQUEST,]	0.00	0.379	null	null	0.04
PRT	A0A1D5RLV4	Golgin subfamily A member 4 (Fragment) OS=Mus musculus OX=10090 GN=Golga4 PE=1 SV=1	null	null	Mouse_09-2020	null	[MS,MS:1001208,SEQUEST,]	0.00	0.393	null	null	0.02
PRT	E9PWQ7	Zonadhesin OS=Mus musculus OX=10090 GN=Zan PE=1 SV=1	null	null	Mouse_09-2020	null	[MS,MS:1001208,SEQUEST,]	0.00	0.565	null	null	0.01
PRT	Q794H2	Nucleosome assembly protein 1-like 3 OS=Mus musculus OX=10090 GN=Nap1l3 PE=2 SV=1	null	null	Mouse_09-2020	null	[MS,MS:1001208,SEQUEST,]	0.00	0.297	null	null	0.03
PRT	Q542I8	Integrin beta OS=Mus musculus OX=10090 GN=Itgb2 PE=1 SV=1	null	null	Mouse_09-2020	null	[MS,MS:1001208,SEQUEST,]	0.00	0.473	null	null	0.02
PRT	A3KGL9	Non-histone chromosomal protein HMG-17 OS=Mus musculus OX=10090 GN=Hmgn2 PE=1 SV=1	null	null	Mouse_09-2020	null	[MS,MS:1001208,SEQUEST,]	0.00	1.583	null	null	0.16
PRT	Q8BUE4	Ferroptosis suppressor protein 1 OS=Mus musculus OX=10090 GN=Aifm2 PE=1 SV=1	null	null	Mouse_09-2020	null	[MS,MS:1001208,SEQUEST,]	0.00	0.275	null	null	0.08
PRT	Q8VGU5	Olfactory receptor OS=Mus musculus OX=10090 GN=Olfr1414 PE=2 SV=1	null	null	Mouse_09-2020	null	[MS,MS:1001208,SEQUEST,]	0.00	0.587	null	null	0.10
PRT	E9Q3B2	Pogo transposable element with KRAB domain OS=Mus musculus OX=10090 GN=Pogk PE=1 SV=1	null	null	Mouse_09-2020	null	[MS,MS:1001208,SEQUEST,]	0.00	0.338	null	null	0.03
PRT	O70251	Elongation factor 1-beta OS=Mus musculus OX=10090 GN=Eef1b PE=1 SV=5	null	null	Mouse_09-2020	null	[MS,MS:1001208,SEQUEST,]	0.00	2.747	null	null	0.06
PRT	A0A087WR13	Dynein, axonemal, heavy chain 7C OS=Mus musculus OX=10090 GN=Dnah7c PE=1 SV=1	null	null	Mouse_09-2020	null	[MS,MS:1001208,SEQUEST,]	0.00	0.332	null	null	0.01
PRT	Q3UC82	DNA ligase OS=Mus musculus OX=10090 GN=Lig3 PE=1 SV=1	null	null	Mouse_09-2020	null	[MS,MS:1001208,SEQUEST,]	0.00	0.266	null	null	0.01
PRT	E9PXX7	Thioredoxin domain-containing protein 5 OS=Mus musculus OX=10090 GN=Txndc5 PE=1 SV=1	null	null	Mouse_09-2020	null	[MS,MS:1001208,SEQUEST,]	1.70	1.921	null	null	0.03
PRT	G3UXL2	Ribose-phosphate diphosphokinase OS=Mus musculus OX=10090 GN=Prps1l3 PE=3 SV=1	null	null	Mouse_09-2020	null	[MS,MS:1001208,SEQUEST,]	2.30	1.615	null	null	0.04
PRT	Q3U4F0	Sideroflexin-3 OS=Mus musculus OX=10090 GN=Sfxn3 PE=1 SV=1	null	null	Mouse_09-2020	null	[MS,MS:1001208,SEQUEST,]	2.33	2.747	null	null	0.03
PRT	E0CZ90	Proteasome activator complex subunit 2 (Fragment) OS=Mus musculus OX=10090 GN=Psme2 PE=1 SV=1	null	null	Mouse_09-2020	null	[MS,MS:1001208,SEQUEST,]	0.00	0.823	null	null	0.07
PRT	Q8C4S8	DENN domain-containing protein 2A OS=Mus musculus OX=10090 GN=Dennd2a PE=1 SV=1	null	null	Mouse_09-2020	null	[MS,MS:1001208,SEQUEST,]	0.00	0.331	null	null	0.01
PRT	P97461	40S ribosomal protein S5 OS=Mus musculus OX=10090 GN=Rps5 PE=1 SV=3	null	null	Mouse_09-2020	null	[MS,MS:1001208,SEQUEST,]	0.00	0.703	null	null	0.08
PRT	Q3URU2	Paternally-expressed gene 3 protein OS=Mus musculus OX=10090 GN=Peg3 PE=1 SV=1	null	null	Mouse_09-2020	null	[MS,MS:1001208,SEQUEST,]	0.00	0.375	null	null	0.01
PRT	E9Q1F7	Histone acetyltransferase KAT2B (Fragment) OS=Mus musculus OX=10090 GN=Kat2b PE=1 SV=1	null	null	Mouse_09-2020	null	[MS,MS:1001208,SEQUEST,]	0.00	1.216	null	null	0.04
PRT	F6QAG4	Ribosome biogenesis protein BRX1 homolog (Fragment) OS=Mus musculus OX=10090 GN=Brix1 PE=1 SV=1	null	null	Mouse_09-2020	null	[MS,MS:1001208,SEQUEST,]	0.00	0.396	null	null	0.16
PRT	A0A2R8VK72	Methyltransferase-like 7A1 OS=Mus musculus OX=10090 GN=Mettl7a1 PE=1 SV=1	null	null	Mouse_09-2020	null	[MS,MS:1001208,SEQUEST,]	9.36	9.599	null	null	0.12
PRT	Q5DP50	Protein Tex24 OS=Mus musculus OX=10090 GN=Tex24 PE=2 SV=1	null	null	Mouse_09-2020	null	[MS,MS:1001208,SEQUEST,]	0.00	0.584	null	null	0.03
PRT	Q6P3A8	2-oxoisovalerate dehydrogenase subunit beta, mitochondrial OS=Mus musculus OX=10090 GN=Bckdhb PE=1 SV=2	null	null	Mouse_09-2020	null	[MS,MS:1001208,SEQUEST,]	0.00	2.460	null	null	0.05
PRT	A0A0R4J0D3	Dolichyl-diphosphooligosaccharide--protein glycotransferase OS=Mus musculus OX=10090 GN=Stt3b PE=1 SV=1	null	null	Mouse_09-2020	null	[MS,MS:1001208,SEQUEST,]	0.00	0.370	null	null	0.04
PRT	E9Q349	WD repeat-containing protein 25 OS=Mus musculus OX=10090 GN=Wdr25 PE=2 SV=1	null	null	Mouse_09-2020	null	[MS,MS:1001208,SEQUEST,]	0.00	0.359	null	null	0.02
PRT	E9PX29	Spectrin beta chain OS=Mus musculus OX=10090 GN=Sptbn4 PE=1 SV=1	null	null	Mouse_09-2020	null	[MS,MS:1001208,SEQUEST,]	0.00	0.463	null	null	0.01
PRT	E9PYL2	Proline-rich protein 12 OS=Mus musculus OX=10090 GN=Prr12 PE=1 SV=1	null	null	Mouse_09-2020	null	[MS,MS:1001208,SEQUEST,]	0.00	0.485	null	null	0.01
PRT	A0A5F8MPY1	A disintegrin and metalloproteinase with thrombospondin motifs 2 OS=Mus musculus OX=10090 GN=Adamts2 PE=1 SV=1	null	null	Mouse_09-2020	null	[MS,MS:1001208,SEQUEST,]	0.00	0.269	null	null	0.02
PRT	B1ATB9	Transmembrane channel-like protein 8 (Fragment) OS=Mus musculus OX=10090 GN=Tmc8 PE=1 SV=1	null	null	Mouse_09-2020	null	[MS,MS:1001208,SEQUEST,]	0.00	0.316	null	null	0.09
PRT	Q9D7J9	Enoyl-CoA hydratase domain-containing protein 3, mitochondrial OS=Mus musculus OX=10090 GN=Echdc3 PE=1 SV=1	null	null	Mouse_09-2020	null	[MS,MS:1001208,SEQUEST,]	0.00	2.421	null	null	0.04
PRT	E9Q0B1	Nuclear protein MDM1 OS=Mus musculus OX=10090 GN=Mdm1 PE=1 SV=1	null	null	Mouse_09-2020	null	[MS,MS:1001208,SEQUEST,]	0.00	0.369	null	null	0.03
PRT	Q8R0F8	Acylpyruvase FAHD1, mitochondrial OS=Mus musculus OX=10090 GN=Fahd1 PE=1 SV=2	null	null	Mouse_09-2020	null	[MS,MS:1001208,SEQUEST,]	5.43	8.140	null	null	0.07
PRT	J3QNK5	Histone deacetylase complex subunit SAP130 OS=Mus musculus OX=10090 GN=Sap130 PE=1 SV=1	null	null	Mouse_09-2020	null	[MS,MS:1001208,SEQUEST,]	0.00	1.162	null	null	0.02
PRT	E9QMI6	Pre-mRNA-processing factor 40 homolog B (Fragment) OS=Mus musculus OX=10090 GN=Prpf40b PE=1 SV=1	null	null	Mouse_09-2020	null	[MS,MS:1001208,SEQUEST,]	0.00	0.487	null	null	0.02
PRT	D3Z5P8	Mitofusin-1 (Fragment) OS=Mus musculus OX=10090 GN=Mfn1 PE=1 SV=1	null	null	Mouse_09-2020	null	[MS,MS:1001208,SEQUEST,]	0.00	0.401	null	null	0.08
PRT	Q8BHK1	Magnesium transporter NIPA1 OS=Mus musculus OX=10090 GN=Nipa1 PE=1 SV=1	null	null	Mouse_09-2020	null	[MS,MS:1001208,SEQUEST,]	0.00	0.562	null	null	0.06
PRT	Q9Z277	Tyrosine-protein kinase BAZ1B OS=Mus musculus OX=10090 GN=Baz1b PE=1 SV=2	null	null	Mouse_09-2020	null	[MS,MS:1001208,SEQUEST,]	0.00	0.261	null	null	0.00
PRT	Q505D7	Optic atrophy 3 protein homolog OS=Mus musculus OX=10090 GN=Opa3 PE=1 SV=1	null	null	Mouse_09-2020	null	[MS,MS:1001208,SEQUEST,]	0.00	1.769	null	null	0.04
PRT	Q9JIF7	Coatomer subunit beta OS=Mus musculus OX=10090 GN=Copb1 PE=1 SV=1	null	null	Mouse_09-2020	null	[MS,MS:1001208,SEQUEST,]	2.07	2.038	null	null	0.02
PRT	E9PVP0	START domain-containing protein 10 OS=Mus musculus OX=10090 GN=Stard10 PE=1 SV=1	null	null	Mouse_09-2020	null	[MS,MS:1001208,SEQUEST,]	0.00	1.044	null	null	0.03
PRT	A0A0R4J0F2	Leucine-rich repeat-containing protein 2 OS=Mus musculus OX=10090 GN=Lrrc2 PE=4 SV=1	null	null	Mouse_09-2020	null	[MS,MS:1001208,SEQUEST,]	0.00	0.429	null	null	0.03
PRT	D3Z158	Glutaminyl-tRNA synthetase OS=Mus musculus OX=10090 GN=Qars PE=1 SV=2	null	null	Mouse_09-2020	null	[MS,MS:1001208,SEQUEST,]	0.00	0.410	null	null	0.03
PRT	Q8R344	Coiled-coil domain-containing protein 12 OS=Mus musculus OX=10090 GN=Ccdc12 PE=1 SV=2	null	null	Mouse_09-2020	null	[MS,MS:1001208,SEQUEST,]	0.00	0.655	null	null	0.07
PRT	Q9CQ69	Cytochrome b-c1 complex subunit 8 OS=Mus musculus OX=10090 GN=Uqcrq PE=1 SV=3	null	null	Mouse_09-2020	null	[MS,MS:1001208,SEQUEST,]	6.61	7.931	null	null	0.18
PRT	Q6PB66	Leucine-rich PPR motif-containing protein, mitochondrial OS=Mus musculus OX=10090 GN=Lrpprc PE=1 SV=2	null	null	Mouse_09-2020	null	[MS,MS:1001208,SEQUEST,]	0.00	2.240	null	null	0.01
PRT	A0A1Y7VKA0	Isoamyl acetate-hydrolyzing esterase 1 homolog (Fragment) OS=Mus musculus OX=10090 GN=Iah1 PE=1 SV=1	null	null	Mouse_09-2020	null	[MS,MS:1001208,SEQUEST,]	1.72	0.396	null	null	0.05
PRT	Q14CH7	Alanine--tRNA ligase, mitochondrial OS=Mus musculus OX=10090 GN=Aars2 PE=1 SV=1	null	null	Mouse_09-2020	null	[MS,MS:1001208,SEQUEST,]	0.00	1.615	null	null	0.02
PRT	P07309	Transthyretin OS=Mus musculus OX=10090 GN=Ttr PE=1 SV=1	null	null	Mouse_09-2020	null	[MS,MS:1001208,SEQUEST,]	3.33	6.964	null	null	0.09
PRT	P70195	Proteasome subunit beta type-7 OS=Mus musculus OX=10090 GN=Psmb7 PE=1 SV=1	null	null	Mouse_09-2020	null	[MS,MS:1001208,SEQUEST,]	2.75	2.705	null	null	0.04
PRT	Q8BL97	Serine/arginine-rich splicing factor 7 OS=Mus musculus OX=10090 GN=Srsf7 PE=1 SV=1	null	null	Mouse_09-2020	null	[MS,MS:1001208,SEQUEST,]	1.75	0.904	null	null	0.03
PRT	P45376	Aldo-keto reductase family 1 member B1 OS=Mus musculus OX=10090 GN=Akr1b1 PE=1 SV=3	null	null	Mouse_09-2020	null	[MS,MS:1001208,SEQUEST,]	0.00	2.640	null	null	0.04
PRT	Q8JZZ0	UDP-glucuronosyltransferase 3A2 OS=Mus musculus OX=10090 GN=Ugt3a2 PE=1 SV=2	null	null	Mouse_09-2020	null	[MS,MS:1001208,SEQUEST,]	4.62	5.200	null	null	0.02
PRT	Q9Z1N5	Spliceosome RNA helicase Ddx39b OS=Mus musculus OX=10090 GN=Ddx39b PE=1 SV=1	null	null	Mouse_09-2020	null	[MS,MS:1001208,SEQUEST,]	2.92	3.038	null	null	0.02
PRT	Q9DCS2	Methyltransferase-like 26 OS=Mus musculus OX=10090 GN=Mettl26 PE=1 SV=1	null	null	Mouse_09-2020	null	[MS,MS:1001208,SEQUEST,]	4.33	6.733	null	null	0.07
PRT	J3QM80	Heterogeneous nuclear ribonucleoprotein F (Fragment) OS=Mus musculus OX=10090 GN=Hnrnpf PE=1 SV=8	null	null	Mouse_09-2020	null	[MS,MS:1001208,SEQUEST,]	0.00	1.079	null	null	0.08
PRT	O89023	Tripeptidyl-peptidase 1 OS=Mus musculus OX=10090 GN=Tpp1 PE=1 SV=2	null	null	Mouse_09-2020	null	[MS,MS:1001208,SEQUEST,]	2.34	4.192	null	null	0.02
PRT	P62855	40S ribosomal protein S26 OS=Mus musculus OX=10090 GN=Rps26 PE=1 SV=3	null	null	Mouse_09-2020	null	[MS,MS:1001208,SEQUEST,]	3.50	2.012	null	null	0.13
PRT	Q9DBB8	Trans-1,2-dihydrobenzene-1,2-diol dehydrogenase OS=Mus musculus OX=10090 GN=Dhdh PE=1 SV=1	null	null	Mouse_09-2020	null	[MS,MS:1001208,SEQUEST,]	2.61	2.762	null	null	0.03
PRT	Q99L45	Eukaryotic translation initiation factor 2 subunit 2 OS=Mus musculus OX=10090 GN=Eif2s2 PE=1 SV=1	null	null	Mouse_09-2020	null	[MS,MS:1001208,SEQUEST,]	2.32	1.662	null	null	0.03
PRT	Q9D6J6	NADH dehydrogenase [ubiquinone] flavoprotein 2, mitochondrial OS=Mus musculus OX=10090 GN=Ndufv2 PE=1 SV=2	null	null	Mouse_09-2020	null	[MS,MS:1001208,SEQUEST,]	2.73	5.197	null	null	0.08
PRT	A0A1B0GRT1	RuvB-like helicase (Fragment) OS=Mus musculus OX=10090 GN=Ruvbl2 PE=1 SV=1	null	null	Mouse_09-2020	null	[MS,MS:1001208,SEQUEST,]	0.00	0.378	null	null	0.71
PRT	P21614	Vitamin D-binding protein OS=Mus musculus OX=10090 GN=Gc PE=1 SV=2	null	null	Mouse_09-2020	null	[MS,MS:1001208,SEQUEST,]	0.00	3.012	null	null	0.03
PRT	Q9R1P3	Proteasome subunit beta type-2 OS=Mus musculus OX=10090 GN=Psmb2 PE=1 SV=1	null	null	Mouse_09-2020	null	[MS,MS:1001208,SEQUEST,]	4.09	5.033	null	null	0.06
PRT	Q91XF0	Pyridoxine-5'-phosphate oxidase OS=Mus musculus OX=10090 GN=Pnpo PE=1 SV=1	null	null	Mouse_09-2020	null	[MS,MS:1001208,SEQUEST,]	0.00	4.281	null	null	0.06
PRT	Q91XT4	Protein transport protein Sec16B OS=Mus musculus OX=10090 GN=Sec16b PE=1 SV=3	null	null	Mouse_09-2020	null	[MS,MS:1001208,SEQUEST,]	0.00	2.858	null	null	0.01
PRT	P97494	Glutamate--cysteine ligase catalytic subunit OS=Mus musculus OX=10090 GN=Gclc PE=1 SV=4	null	null	Mouse_09-2020	null	[MS,MS:1001208,SEQUEST,]	3.11	4.684	null	null	0.02
PRT	Q8C8R3	Ankyrin-2 OS=Mus musculus OX=10090 GN=Ank2 PE=1 SV=2	null	null	Mouse_09-2020	null	[MS,MS:1001208,SEQUEST,]	0.00	1.974	null	null	0.00
PRT	P01901	H-2 class I histocompatibility antigen, K-B alpha chain OS=Mus musculus OX=10090 GN=H2-K1 PE=1 SV=1	null	null	Mouse_09-2020	null	[MS,MS:1001208,SEQUEST,]	2.46	2.109	null	null	0.04
PRT	E9PWN2	Isoleucyl-tRNA synthetase OS=Mus musculus OX=10090 GN=Iars2 PE=1 SV=1	null	null	Mouse_09-2020	null	[MS,MS:1001208,SEQUEST,]	2.14	1.765	null	null	0.01
PRT	Q8VCB3	Glycogen [starch] synthase, liver OS=Mus musculus OX=10090 GN=Gys2 PE=1 SV=2	null	null	Mouse_09-2020	null	[MS,MS:1001208,SEQUEST,]	2.38	2.930	null	null	0.01
PRT	Q64737	Trifunctional purine biosynthetic protein adenosine-3 OS=Mus musculus OX=10090 GN=Gart PE=1 SV=3	null	null	Mouse_09-2020	null	[MS,MS:1001208,SEQUEST,]	3.36	4.093	null	null	0.01
PRT	Q61830	Macrophage mannose receptor 1 OS=Mus musculus OX=10090 GN=Mrc1 PE=1 SV=2	null	null	Mouse_09-2020	null	[MS,MS:1001208,SEQUEST,]	2.18	4.268	null	null	0.01
PRT	Q9D1A2	Cytosolic non-specific dipeptidase OS=Mus musculus OX=10090 GN=Cndp2 PE=1 SV=1	null	null	Mouse_09-2020	null	[MS,MS:1001208,SEQUEST,]	2.28	1.506	null	null	0.03
PRT	Q8BMF4	Dihydrolipoyllysine-residue acetyltransferase component of pyruvate dehydrogenase complex, mitochondrial OS=Mus musculus OX=10090 GN=Dlat PE=1 SV=2	null	null	Mouse_09-2020	null	[MS,MS:1001208,SEQUEST,]	2.21	3.216	null	null	0.01
PRT	Q9QUR6	Prolyl endopeptidase OS=Mus musculus OX=10090 GN=Prep PE=1 SV=1	null	null	Mouse_09-2020	null	[MS,MS:1001208,SEQUEST,]	5.84	7.522	null	null	0.02
PRT	Q921X9	Protein disulfide-isomerase A5 OS=Mus musculus OX=10090 GN=Pdia5 PE=1 SV=1	null	null	Mouse_09-2020	null	[MS,MS:1001208,SEQUEST,]	0.00	1.303	null	null	0.02
PRT	Q60668	Heterogeneous nuclear ribonucleoprotein D0 OS=Mus musculus OX=10090 GN=Hnrnpd PE=1 SV=2	null	null	Mouse_09-2020	null	[MS,MS:1001208,SEQUEST,]	0.00	1.809	null	null	0.02
PRT	Q8CFX1	GDH/6PGL endoplasmic bifunctional protein OS=Mus musculus OX=10090 GN=H6pd PE=1 SV=2	null	null	Mouse_09-2020	null	[MS,MS:1001208,SEQUEST,]	1.74	0.881	null	null	0.02
PRT	Q3TNA1	Xylulose kinase OS=Mus musculus OX=10090 GN=Xylb PE=1 SV=1	null	null	Mouse_09-2020	null	[MS,MS:1001208,SEQUEST,]	2.20	3.557	null	null	0.02
PRT	F6TEU8	Nucleoside-diphosphate kinase (Fragment) OS=Mus musculus OX=10090 GN=Ak4 PE=1 SV=1	null	null	Mouse_09-2020	null	[MS,MS:1001208,SEQUEST,]	0.00	2.394	null	null	0.09
PRT	Q6ZQF0	DNA topoisomerase 2-binding protein 1 OS=Mus musculus OX=10090 GN=Topbp1 PE=1 SV=2	null	null	Mouse_09-2020	null	[MS,MS:1001208,SEQUEST,]	0.00	1.243	null	null	0.01
PRT	P54731	FAS-associated factor 1 OS=Mus musculus OX=10090 GN=Faf1 PE=1 SV=2	null	null	Mouse_09-2020	null	[MS,MS:1001208,SEQUEST,]	2.31	2.357	null	null	0.02
PRT	P47754	F-actin-capping protein subunit alpha-2 OS=Mus musculus OX=10090 GN=Capza2 PE=1 SV=3	null	null	Mouse_09-2020	null	[MS,MS:1001208,SEQUEST,]	0.00	1.674	null	null	0.05
PRT	Q9DCV4	Regulator of microtubule dynamics protein 1 OS=Mus musculus OX=10090 GN=Rmdn1 PE=1 SV=2	null	null	Mouse_09-2020	null	[MS,MS:1001208,SEQUEST,]	2.19	2.647	null	null	0.03
PRT	B2RX14	Terminal uridylyltransferase 4 OS=Mus musculus OX=10090 GN=Tut4 PE=1 SV=2	null	null	Mouse_09-2020	null	[MS,MS:1001208,SEQUEST,]	0.00	0.289	null	null	0.01
PRT	Q8VDG5	Phosphopantothenate--cysteine ligase OS=Mus musculus OX=10090 GN=Ppcs PE=1 SV=1	null	null	Mouse_09-2020	null	[MS,MS:1001208,SEQUEST,]	0.00	0.513	null	null	0.02
PRT	Q9QUH0	Glutaredoxin-1 OS=Mus musculus OX=10090 GN=Glrx PE=1 SV=3	null	null	Mouse_09-2020	null	[MS,MS:1001208,SEQUEST,]	2.35	3.210	null	null	0.08
PRT	A0A0R4IZY8	MutS protein homolog 5 OS=Mus musculus OX=10090 GN=Msh5 PE=3 SV=1	null	null	Mouse_09-2020	null	[MS,MS:1001208,SEQUEST,]	0.00	0.456	null	null	0.02
PRT	Q60936	Atypical kinase COQ8A, mitochondrial OS=Mus musculus OX=10090 GN=Coq8a PE=1 SV=2	null	null	Mouse_09-2020	null	[MS,MS:1001208,SEQUEST,]	0.00	0.737	null	null	0.01
PRT	Q99LF4	RNA-splicing ligase RtcB homolog OS=Mus musculus OX=10090 GN=Rtcb PE=1 SV=1	null	null	Mouse_09-2020	null	[MS,MS:1001208,SEQUEST,]	4.12	5.206	null	null	0.03
PRT	Q9R112	Sulfide:quinone oxidoreductase, mitochondrial OS=Mus musculus OX=10090 GN=Sqor PE=1 SV=3	null	null	Mouse_09-2020	null	[MS,MS:1001208,SEQUEST,]	1.81	2.025	null	null	0.02
PRT	Q69Z99	Zinc finger protein 512 OS=Mus musculus OX=10090 GN=Znf512 PE=2 SV=2	null	null	Mouse_09-2020	null	[MS,MS:1001208,SEQUEST,]	0.00	0.435	null	null	0.03
PRT	Q9CPX8	Cytochrome b-c1 complex subunit 10 OS=Mus musculus OX=10090 GN=Uqcr11 PE=1 SV=1	null	null	Mouse_09-2020	null	[MS,MS:1001208,SEQUEST,]	3.62	5.237	null	null	0.21
PRT	Q91WM1	Spermatid perinuclear RNA-binding protein OS=Mus musculus OX=10090 GN=Strbp PE=1 SV=1	null	null	Mouse_09-2020	null	[MS,MS:1001208,SEQUEST,]	0.00	0.372	null	null	0.03
PRT	Q9D051	Pyruvate dehydrogenase E1 component subunit beta, mitochondrial OS=Mus musculus OX=10090 GN=Pdhb PE=1 SV=1	null	null	Mouse_09-2020	null	[MS,MS:1001208,SEQUEST,]	4.26	6.597	null	null	0.04
PRT	A0A1L1SQP9	Talin-2 (Fragment) OS=Mus musculus OX=10090 GN=Tln2 PE=1 SV=1	null	null	Mouse_09-2020	null	[MS,MS:1001208,SEQUEST,]	0.00	0.279	null	null	0.02
PRT	Q7TNG8	Probable D-lactate dehydrogenase, mitochondrial OS=Mus musculus OX=10090 GN=Ldhd PE=1 SV=1	null	null	Mouse_09-2020	null	[MS,MS:1001208,SEQUEST,]	4.16	5.052	null	null	0.03
PRT	E0CZ34	Proteasome subunit alpha type-3 OS=Mus musculus OX=10090 GN=Psma3 PE=1 SV=1	null	null	Mouse_09-2020	null	[MS,MS:1001208,SEQUEST,]	2.34	2.945	null	null	0.26
PRT	Q76MZ3	Serine/threonine-protein phosphatase 2A 65 kDa regulatory subunit A alpha isoform OS=Mus musculus OX=10090 GN=Ppp2r1a PE=1 SV=3	null	null	Mouse_09-2020	null	[MS,MS:1001208,SEQUEST,]	2.72	2.709	null	null	0.02
PRT	Q9CQR4	Acyl-coenzyme A thioesterase 13 OS=Mus musculus OX=10090 GN=Acot13 PE=1 SV=1	null	null	Mouse_09-2020	null	[MS,MS:1001208,SEQUEST,]	3.22	3.721	null	null	0.07
PRT	P50285	Dimethylaniline monooxygenase [N-oxide-forming] 1 OS=Mus musculus OX=10090 GN=Fmo1 PE=1 SV=1	null	null	Mouse_09-2020	null	[MS,MS:1001208,SEQUEST,]	1.92	2.215	null	null	0.01
PRT	Q283N4	2-oxo-4-hydroxy-4-carboxy-5-ureidoimidazoline decarboxylase OS=Mus musculus OX=10090 GN=Urad PE=1 SV=1	null	null	Mouse_09-2020	null	[MS,MS:1001208,SEQUEST,]	2.18	3.055	null	null	0.06
PRT	Q3TXN1	15-oxoprostaglandin 13-reductase OS=Mus musculus OX=10090 GN=Ptgr2 PE=1 SV=1	null	null	Mouse_09-2020	null	[MS,MS:1001208,SEQUEST,]	3.40	5.967	null	null	0.04
PRT	P48771	Cytochrome c oxidase subunit 7A2, mitochondrial OS=Mus musculus OX=10090 GN=Cox7a2 PE=1 SV=2	null	null	Mouse_09-2020	null	[MS,MS:1001208,SEQUEST,]	3.80	4.157	null	null	0.16
PRT	Q571F8	Glutaminase liver isoform, mitochondrial OS=Mus musculus OX=10090 GN=Gls2 PE=1 SV=2	null	null	Mouse_09-2020	null	[MS,MS:1001208,SEQUEST,]	2.70	5.080	null	null	0.02
PRT	P35564	Calnexin OS=Mus musculus OX=10090 GN=Canx PE=1 SV=1	null	null	Mouse_09-2020	null	[MS,MS:1001208,SEQUEST,]	2.04	1.155	null	null	0.02
PRT	Q9D6U8	Protein FAM162A OS=Mus musculus OX=10090 GN=Fam162a PE=1 SV=1	null	null	Mouse_09-2020	null	[MS,MS:1001208,SEQUEST,]	1.98	2.003	null	null	0.05
PRT	Q80VJ8	Protein KASH5 OS=Mus musculus OX=10090 GN=Kash5 PE=1 SV=3	null	null	Mouse_09-2020	null	[MS,MS:1001208,SEQUEST,]	0.00	0.367	null	null	0.02
PRT	Q91X52	L-xylulose reductase OS=Mus musculus OX=10090 GN=Dcxr PE=1 SV=2	null	null	Mouse_09-2020	null	[MS,MS:1001208,SEQUEST,]	3.43	5.595	null	null	0.07
PRT	Q8R404	MICOS complex subunit MIC13 OS=Mus musculus OX=10090 GN=Micos13 PE=1 SV=1	null	null	Mouse_09-2020	null	[MS,MS:1001208,SEQUEST,]	0.00	0.973	null	null	0.05
PRT	Q66JX5	Centrosomal protein 43 OS=Mus musculus OX=10090 GN=Cep43 PE=1 SV=1	null	null	Mouse_09-2020	null	[MS,MS:1001208,SEQUEST,]	0.00	0.262	null	null	0.02
PRT	P03930	ATP synthase protein 8 OS=Mus musculus OX=10090 GN=Mtatp8 PE=1 SV=1	null	null	Mouse_09-2020	null	[MS,MS:1001208,SEQUEST,]	3.80	3.082	null	null	0.15
PRT	Q9Z116	KRAB-containing zinc-finger protein KRAZ2 OS=Mus musculus OX=10090 GN=Zfp68 PE=2 SV=1	null	null	Mouse_09-2020	null	[MS,MS:1001208,SEQUEST,]	0.00	2.652	null	null	0.02
PRT	Q922E4	Ethanolamine-phosphate cytidylyltransferase OS=Mus musculus OX=10090 GN=Pcyt2 PE=1 SV=1	null	null	Mouse_09-2020	null	[MS,MS:1001208,SEQUEST,]	4.38	6.103	null	null	0.03
PRT	Q8BLE2	Mcf.2-transforming sequence OS=Mus musculus OX=10090 GN=Mcf2 PE=2 SV=1	null	null	Mouse_09-2020	null	[MS,MS:1001208,SEQUEST,]	0.00	0.394	null	null	0.01
PRT	Q9D0M5	Dynein light chain 2, cytoplasmic OS=Mus musculus OX=10090 GN=Dynll2 PE=1 SV=1	null	null	Mouse_09-2020	null	[MS,MS:1001208,SEQUEST,]	3.77	5.002	null	null	0.13
PRT	D3YWY6	Mitochondrial pyruvate carrier OS=Mus musculus OX=10090 GN=Mpc1 PE=1 SV=1	null	null	Mouse_09-2020	null	[MS,MS:1001208,SEQUEST,]	0.00	2.009	null	null	0.14
PRT	P47955	60S acidic ribosomal protein P1 OS=Mus musculus OX=10090 GN=Rplp1 PE=1 SV=1	null	null	Mouse_09-2020	null	[MS,MS:1001208,SEQUEST,]	2.13	3.371	null	null	0.14
PRT	Q8VHE0	Translocation protein SEC63 homolog OS=Mus musculus OX=10090 GN=Sec63 PE=1 SV=4	null	null	Mouse_09-2020	null	[MS,MS:1001208,SEQUEST,]	0.00	0.947	null	null	0.02
PRT	Q60991	Cytochrome P450 7B1 OS=Mus musculus OX=10090 GN=Cyp7b1 PE=1 SV=2	null	null	Mouse_09-2020	null	[MS,MS:1001208,SEQUEST,]	2.48	1.903	null	null	0.03
PRT	Q8R059	UDP-glucose 4-epimerase OS=Mus musculus OX=10090 GN=Gale PE=1 SV=1	null	null	Mouse_09-2020	null	[MS,MS:1001208,SEQUEST,]	2.02	5.627	null	null	0.03
PRT	Q8K4Z3	NAD(P)H-hydrate epimerase OS=Mus musculus OX=10090 GN=Naxe PE=1 SV=1	null	null	Mouse_09-2020	null	[MS,MS:1001208,SEQUEST,]	2.10	4.447	null	null	0.04
PRT	Q9R1P1	Proteasome subunit beta type-3 OS=Mus musculus OX=10090 GN=Psmb3 PE=1 SV=1	null	null	Mouse_09-2020	null	[MS,MS:1001208,SEQUEST,]	3.22	3.510	null	null	0.08
PRT	D3YW97	Ubiquitin-fold modifier 1 OS=Mus musculus OX=10090 GN=Ufm1 PE=1 SV=1	null	null	Mouse_09-2020	null	[MS,MS:1001208,SEQUEST,]	0.00	1.565	null	null	0.18
PRT	A0A494BBJ6	DNA damage-binding protein 1 (Fragment) OS=Mus musculus OX=10090 GN=Ddb1 PE=1 SV=1	null	null	Mouse_09-2020	null	[MS,MS:1001208,SEQUEST,]	2.68	2.812	null	null	0.07
PRT	Q9CVB6	Actin-related protein 2/3 complex subunit 2 OS=Mus musculus OX=10090 GN=Arpc2 PE=1 SV=3	null	null	Mouse_09-2020	null	[MS,MS:1001208,SEQUEST,]	0.00	0.418	null	null	0.03
PRT	S4R1Y8	Protein transport protein Sec31A (Fragment) OS=Mus musculus OX=10090 GN=Sec31a PE=1 SV=1	null	null	Mouse_09-2020	null	[MS,MS:1001208,SEQUEST,]	3.11	5.015	null	null	0.08
PRT	P84104	Serine/arginine-rich splicing factor 3 OS=Mus musculus OX=10090 GN=Srsf3 PE=1 SV=1	null	null	Mouse_09-2020	null	[MS,MS:1001208,SEQUEST,]	3.10	5.487	null	null	0.07
PRT	Q9CQ54	NADH dehydrogenase [ubiquinone] 1 subunit C2 OS=Mus musculus OX=10090 GN=Ndufc2 PE=1 SV=1	null	null	Mouse_09-2020	null	[MS,MS:1001208,SEQUEST,]	3.06	4.342	null	null	0.11
PRT	Q5SW87	RAB1A, member RAS oncogene family OS=Mus musculus OX=10090 GN=Rab1a PE=1 SV=1	null	null	Mouse_09-2020	null	[MS,MS:1001208,SEQUEST,]	4.19	5.378	null	null	0.12
PRT	Q9WUA2	Phenylalanine--tRNA ligase beta subunit OS=Mus musculus OX=10090 GN=Farsb PE=1 SV=2	null	null	Mouse_09-2020	null	[MS,MS:1001208,SEQUEST,]	2.69	1.378	null	null	0.02
PRT	Q9WVD5	Mitochondrial ornithine transporter 1 OS=Mus musculus OX=10090 GN=Slc25a15 PE=1 SV=1	null	null	Mouse_09-2020	null	[MS,MS:1001208,SEQUEST,]	1.88	1.110	null	null	0.02
PRT	Q9WU84	Copper chaperone for superoxide dismutase OS=Mus musculus OX=10090 GN=Ccs PE=1 SV=1	null	null	Mouse_09-2020	null	[MS,MS:1001208,SEQUEST,]	1.77	1.928	null	null	0.03
PRT	P70670	Nascent polypeptide-associated complex subunit alpha, muscle-specific form OS=Mus musculus OX=10090 GN=Naca PE=1 SV=2	null	null	Mouse_09-2020	null	[MS,MS:1001208,SEQUEST,]	2.70	3.773	null	null	0.01
PRT	Q3UHB1	5'-nucleotidase domain-containing protein 3 OS=Mus musculus OX=10090 GN=Nt5dc3 PE=1 SV=1	null	null	Mouse_09-2020	null	[MS,MS:1001208,SEQUEST,]	0.00	0.831	null	null	0.02
PRT	Q99JY9	Actin-related protein 3 OS=Mus musculus OX=10090 GN=Actr3 PE=1 SV=3	null	null	Mouse_09-2020	null	[MS,MS:1001208,SEQUEST,]	2.09	2.946	null	null	0.02
PRT	Q6NS46	Protein RRP5 homolog OS=Mus musculus OX=10090 GN=Pdcd11 PE=1 SV=2	null	null	Mouse_09-2020	null	[MS,MS:1001208,SEQUEST,]	0.00	0.353	null	null	0.00
PRT	O35423	Serine--pyruvate aminotransferase, mitochondrial OS=Mus musculus OX=10090 GN=Agxt PE=1 SV=3	null	null	Mouse_09-2020	null	[MS,MS:1001208,SEQUEST,]	2.94	2.261	null	null	0.04
PRT	Q3TQC7	Ectonucleoside triphosphate diphosphohydrolase 5 OS=Mus musculus OX=10090 GN=Entpd5 PE=1 SV=1	null	null	Mouse_09-2020	null	[MS,MS:1001208,SEQUEST,]	2.35	2.063	null	null	0.03
PRT	A0A338P7A0	NADH dehydrogenase [ubiquinone] iron-sulfur protein 4, mitochondrial (Fragment) OS=Mus musculus OX=10090 GN=Ndufs4 PE=1 SV=1	null	null	Mouse_09-2020	null	[MS,MS:1001208,SEQUEST,]	2.10	2.896	null	null	0.14
PRT	Q9CQJ8	NADH dehydrogenase [ubiquinone] 1 beta subcomplex subunit 9 OS=Mus musculus OX=10090 GN=Ndufb9 PE=1 SV=3	null	null	Mouse_09-2020	null	[MS,MS:1001208,SEQUEST,]	0.00	2.451	null	null	0.09
PRT	Q3TBU7	Arf-GAP domain and FG repeat-containing protein 2 (Fragment) OS=Mus musculus OX=10090 GN=Agfg2 PE=1 SV=1	null	null	Mouse_09-2020	null	[MS,MS:1001208,SEQUEST,]	0.00	1.209	null	null	0.02
PRT	A0A0R4J0Q4	Lysyl oxidase homolog OS=Mus musculus OX=10090 GN=Loxl1 PE=1 SV=1	null	null	Mouse_09-2020	null	[MS,MS:1001208,SEQUEST,]	0.00	0.265	null	null	0.06
PRT	Q32M07	Adenylate kinase 8 OS=Mus musculus OX=10090 GN=Ak8 PE=1 SV=1	null	null	Mouse_09-2020	null	[MS,MS:1001208,SEQUEST,]	0.00	0.268	null	null	0.04
PRT	P57716	Nicastrin OS=Mus musculus OX=10090 GN=Ncstn PE=1 SV=3	null	null	Mouse_09-2020	null	[MS,MS:1001208,SEQUEST,]	0.00	0.664	null	null	0.04
PRT	Q71LX4	Talin-2 OS=Mus musculus OX=10090 GN=Tln2 PE=1 SV=3	null	null	Mouse_09-2020	null	[MS,MS:1001208,SEQUEST,]	0.00	0.594	null	null	0.00
PRT	Q9CQH7	Transcription factor BTF3 homolog 4 OS=Mus musculus OX=10090 GN=Btf3l4 PE=1 SV=1	null	null	Mouse_09-2020	null	[MS,MS:1001208,SEQUEST,]	0.00	2.235	null	null	0.06
PRT	Q8BGY2	Eukaryotic translation initiation factor 5A-2 OS=Mus musculus OX=10090 GN=Eif5a2 PE=1 SV=3	null	null	Mouse_09-2020	null	[MS,MS:1001208,SEQUEST,]	4.17	4.614	null	null	0.08
PRT	D3YUX6	UDP-glucuronosyltransferase OS=Mus musculus OX=10090 GN=Ugt2a2 PE=3 SV=1	null	null	Mouse_09-2020	null	[MS,MS:1001208,SEQUEST,]	0.00	2.292	null	null	0.05
PRT	Q8K3J1	NADH dehydrogenase [ubiquinone] iron-sulfur protein 8, mitochondrial OS=Mus musculus OX=10090 GN=Ndufs8 PE=1 SV=1	null	null	Mouse_09-2020	null	[MS,MS:1001208,SEQUEST,]	2.63	4.244	null	null	0.04
PRT	O08795	Glucosidase 2 subunit beta OS=Mus musculus OX=10090 GN=Prkcsh PE=1 SV=1	null	null	Mouse_09-2020	null	[MS,MS:1001208,SEQUEST,]	2.48	3.079	null	null	0.02
PRT	Q8BI57	F-box and WD-40 domain protein 13 OS=Mus musculus OX=10090 GN=Fbxw13 PE=2 SV=1	null	null	Mouse_09-2020	null	[MS,MS:1001208,SEQUEST,]	0.00	0.789	null	null	0.03
PRT	Q8R2P8	Lysine--tRNA ligase OS=Mus musculus OX=10090 GN=Kars PE=1 SV=1	null	null	Mouse_09-2020	null	[MS,MS:1001208,SEQUEST,]	0.00	1.201	null	null	0.02
PRT	A0A494B9Y8	Ferrochelatase OS=Mus musculus OX=10090 GN=Fech PE=1 SV=1	null	null	Mouse_09-2020	null	[MS,MS:1001208,SEQUEST,]	0.00	0.780	null	null	0.02
PRT	A0A1L1SSA8	Transmembrane protein 205 (Fragment) OS=Mus musculus OX=10090 GN=Tmem205 PE=1 SV=1	null	null	Mouse_09-2020	null	[MS,MS:1001208,SEQUEST,]	2.46	3.230	null	null	0.12
PRT	Q9D1G1	Ras-related protein Rab-1B OS=Mus musculus OX=10090 GN=Rab1b PE=1 SV=1	null	null	Mouse_09-2020	null	[MS,MS:1001208,SEQUEST,]	0.00	1.744	null	null	0.08
PRT	Q9JJV2-2	Isoform 2 of Profilin-2 OS=Mus musculus OX=10090 GN=Pfn2	null	null	Mouse_09-2020	null	[MS,MS:1001208,SEQUEST,]	0.00	0.521	null	null	0.07
PRT	Q9EP89	Serine beta-lactamase-like protein LACTB, mitochondrial OS=Mus musculus OX=10090 GN=Lactb PE=1 SV=1	null	null	Mouse_09-2020	null	[MS,MS:1001208,SEQUEST,]	3.37	2.539	null	null	0.02
PRT	Q3UIU2	NADH dehydrogenase [ubiquinone] 1 beta subcomplex subunit 6 OS=Mus musculus OX=10090 GN=Ndufb6 PE=1 SV=3	null	null	Mouse_09-2020	null	[MS,MS:1001208,SEQUEST,]	0.00	4.200	null	null	0.13
PRT	Q60631	Growth factor receptor-bound protein 2 OS=Mus musculus OX=10090 GN=Grb2 PE=1 SV=1	null	null	Mouse_09-2020	null	[MS,MS:1001208,SEQUEST,]	0.00	1.563	null	null	0.03
PRT	Q9CZ42	ATP-dependent (S)-NAD(P)H-hydrate dehydratase OS=Mus musculus OX=10090 GN=Naxd PE=1 SV=1	null	null	Mouse_09-2020	null	[MS,MS:1001208,SEQUEST,]	0.00	0.321	null	null	0.08
PRT	A0A2I3BPG4	Biotin--protein ligase OS=Mus musculus OX=10090 GN=Hlcs PE=1 SV=1	null	null	Mouse_09-2020	null	[MS,MS:1001208,SEQUEST,]	0.00	0.428	null	null	0.02
PRT	Q9CXF0	Kynureninase OS=Mus musculus OX=10090 GN=Kynu PE=1 SV=3	null	null	Mouse_09-2020	null	[MS,MS:1001208,SEQUEST,]	3.51	4.420	null	null	0.03
PRT	P70662	LIM domain-binding protein 1 OS=Mus musculus OX=10090 GN=Ldb1 PE=1 SV=2	null	null	Mouse_09-2020	null	[MS,MS:1001208,SEQUEST,]	0.00	0.394	null	null	0.08
PRT	Q8CHR6	Dihydropyrimidine dehydrogenase [NADP(+)] OS=Mus musculus OX=10090 GN=Dpyd PE=1 SV=1	null	null	Mouse_09-2020	null	[MS,MS:1001208,SEQUEST,]	2.64	2.000	null	null	0.02
PRT	Q80ZX2	Zfp790 protein OS=Mus musculus OX=10090 GN=Zfp790 PE=2 SV=1	null	null	Mouse_09-2020	null	[MS,MS:1001208,SEQUEST,]	0.00	0.319	null	null	0.01
PRT	P97855	Ras GTPase-activating protein-binding protein 1 OS=Mus musculus OX=10090 GN=G3bp1 PE=1 SV=1	null	null	Mouse_09-2020	null	[MS,MS:1001208,SEQUEST,]	2.10	2.177	null	null	0.02
PRT	Q61635	GTP-binding protein OS=Mus musculus OX=10090 GN=Ifi47 PE=1 SV=1	null	null	Mouse_09-2020	null	[MS,MS:1001208,SEQUEST,]	1.85	3.264	null	null	0.03
PRT	Q9Z0J0	NPC intracellular cholesterol transporter 2 OS=Mus musculus OX=10090 GN=Npc2 PE=1 SV=1	null	null	Mouse_09-2020	null	[MS,MS:1001208,SEQUEST,]	2.91	3.975	null	null	0.12
PRT	A0A498WGK2	Asparagine--tRNA ligase OS=Mus musculus OX=10090 GN=Nars PE=1 SV=1	null	null	Mouse_09-2020	null	[MS,MS:1001208,SEQUEST,]	1.83	2.034	null	null	0.01
PRT	Q9D6J5	NADH dehydrogenase [ubiquinone] 1 beta subcomplex subunit 8, mitochondrial OS=Mus musculus OX=10090 GN=Ndufb8 PE=1 SV=1	null	null	Mouse_09-2020	null	[MS,MS:1001208,SEQUEST,]	2.15	3.105	null	null	0.06
PRT	A0A1L1SVJ6	Alpha-actinin-4 (Fragment) OS=Mus musculus OX=10090 GN=Actn4 PE=1 SV=1	null	null	Mouse_09-2020	null	[MS,MS:1001208,SEQUEST,]	2.31	4.979	null	null	0.04
PRT	Q9CWH6	Proteasome subunit alpha type-8 OS=Mus musculus OX=10090 GN=Psma8 PE=1 SV=1	null	null	Mouse_09-2020	null	[MS,MS:1001208,SEQUEST,]	4.28	5.649	null	null	0.06
PRT	H3BKD7	Isopentenyl-diphosphate Delta-isomerase (Fragment) OS=Mus musculus OX=10090 GN=Idi1 PE=1 SV=1	null	null	Mouse_09-2020	null	[MS,MS:1001208,SEQUEST,]	2.18	3.821	null	null	0.07
PRT	A0A0R4J0W7	Serine/threonine-protein kinase LMTK3 OS=Mus musculus OX=10090 GN=Lmtk3 PE=1 SV=1	null	null	Mouse_09-2020	null	[MS,MS:1001208,SEQUEST,]	0.00	0.705	null	null	0.00
PRT	F6ZTG3	Glyoxalase domain-containing protein 4 (Fragment) OS=Mus musculus OX=10090 GN=Glod4 PE=1 SV=1	null	null	Mouse_09-2020	null	[MS,MS:1001208,SEQUEST,]	3.45	3.495	null	null	0.06
PRT	Q80W22	Threonine synthase-like 2 OS=Mus musculus OX=10090 GN=Thnsl2 PE=1 SV=1	null	null	Mouse_09-2020	null	[MS,MS:1001208,SEQUEST,]	3.52	4.263	null	null	0.03
PRT	Q91XQ5	Carbohydrate sulfotransferase 15 OS=Mus musculus OX=10090 GN=Chst15 PE=2 SV=1	null	null	Mouse_09-2020	null	[MS,MS:1001208,SEQUEST,]	0.00	0.529	null	null	0.03
PRT	A0A2I3BS14	Carboxypeptidase Q (Fragment) OS=Mus musculus OX=10090 GN=Cpq PE=1 SV=1	null	null	Mouse_09-2020	null	[MS,MS:1001208,SEQUEST,]	0.00	1.994	null	null	0.07
PRT	F8WJ64	Acyl carrier protein (Fragment) OS=Mus musculus OX=10090 GN=Ndufab1 PE=1 SV=1	null	null	Mouse_09-2020	null	[MS,MS:1001208,SEQUEST,]	0.00	0.998	null	null	0.11
PRT	Q7TQB0	Taste receptor type 2 member 134 OS=Mus musculus OX=10090 GN=Tas2r134 PE=2 SV=1	null	null	Mouse_09-2020	null	[MS,MS:1001208,SEQUEST,]	0.00	0.617	null	null	0.13
PRT	P47757	F-actin-capping protein subunit beta OS=Mus musculus OX=10090 GN=Capzb PE=1 SV=3	null	null	Mouse_09-2020	null	[MS,MS:1001208,SEQUEST,]	0.00	3.394	null	null	0.05
PRT	O35239	Tyrosine-protein phosphatase non-receptor type 9 OS=Mus musculus OX=10090 GN=Ptpn9 PE=1 SV=2	null	null	Mouse_09-2020	null	[MS,MS:1001208,SEQUEST,]	0.00	0.937	null	null	0.03
PRT	Q9CPU2	NADH dehydrogenase [ubiquinone] 1 beta subcomplex subunit 2, mitochondrial OS=Mus musculus OX=10090 GN=Ndufb2 PE=1 SV=1	null	null	Mouse_09-2020	null	[MS,MS:1001208,SEQUEST,]	3.26	3.820	null	null	0.09
PRT	Q8C2Q7	Heterogeneous nuclear ribonucleoprotein H OS=Mus musculus OX=10090 GN=Hnrnph1 PE=1 SV=1	null	null	Mouse_09-2020	null	[MS,MS:1001208,SEQUEST,]	0.00	1.892	null	null	0.01
PRT	Q62087	Serum paraoxonase/lactonase 3 OS=Mus musculus OX=10090 GN=Pon3 PE=1 SV=2	null	null	Mouse_09-2020	null	[MS,MS:1001208,SEQUEST,]	0.00	2.499	null	null	0.05
PRT	Q8R1U1	Conserved oligomeric Golgi complex subunit 4 OS=Mus musculus OX=10090 GN=Cog4 PE=1 SV=1	null	null	Mouse_09-2020	null	[MS,MS:1001208,SEQUEST,]	0.00	0.297	null	null	0.03
PRT	A0A1L1SQU7	FAT atypical cadherin 1 OS=Mus musculus OX=10090 GN=Fat1 PE=1 SV=1	null	null	Mouse_09-2020	null	[MS,MS:1001208,SEQUEST,]	0.00	0.307	null	null	0.00
PRT	Q5XG73	Acyl-CoA-binding domain-containing protein 5 OS=Mus musculus OX=10090 GN=Acbd5 PE=1 SV=1	null	null	Mouse_09-2020	null	[MS,MS:1001208,SEQUEST,]	3.32	4.127	null	null	0.02
PRT	Q9CQZ5	NADH dehydrogenase [ubiquinone] 1 alpha subcomplex subunit 6 OS=Mus musculus OX=10090 GN=Ndufa6 PE=1 SV=1	null	null	Mouse_09-2020	null	[MS,MS:1001208,SEQUEST,]	1.63	1.441	null	null	0.05
PRT	A0A087WRH0	Zinc finger protein 951 OS=Mus musculus OX=10090 GN=Zfp951 PE=4 SV=1	null	null	Mouse_09-2020	null	[MS,MS:1001208,SEQUEST,]	0.00	0.475	null	null	0.03
PRT	A0A1W2P869	GTP-binding protein SAR1a (Fragment) OS=Mus musculus OX=10090 GN=Sar1a PE=1 SV=1	null	null	Mouse_09-2020	null	[MS,MS:1001208,SEQUEST,]	2.82	4.721	null	null	0.12
PRT	Q80UB0	Testin-2 OS=Mus musculus OX=10090 PE=2 SV=1	null	null	Mouse_09-2020	null	[MS,MS:1001208,SEQUEST,]	0.00	0.267	null	null	0.10
PRT	A0A498WGD8	Thioredoxin-like protein 1 OS=Mus musculus OX=10090 GN=Txnl1 PE=1 SV=1	null	null	Mouse_09-2020	null	[MS,MS:1001208,SEQUEST,]	1.81	1.917	null	null	0.02
PRT	Q9CRD2	ER membrane protein complex subunit 2 OS=Mus musculus OX=10090 GN=Emc2 PE=1 SV=1	null	null	Mouse_09-2020	null	[MS,MS:1001208,SEQUEST,]	0.00	3.772	null	null	0.04
PRT	P62274	40S ribosomal protein S29 OS=Mus musculus OX=10090 GN=Rps29 PE=1 SV=2	null	null	Mouse_09-2020	null	[MS,MS:1001208,SEQUEST,]	1.71	0.798	null	null	0.14
PRT	Q8R3P8	Ring finger protein 113A1 OS=Mus musculus OX=10090 GN=Rnf113a1 PE=1 SV=1	null	null	Mouse_09-2020	null	[MS,MS:1001208,SEQUEST,]	0.00	0.423	null	null	0.03
PRT	A2ADH1	Dolichyl-diphosphooligosaccharide--protein glycosyltransferase subunit MAGT1 OS=Mus musculus OX=10090 GN=Magt1 PE=1 SV=1	null	null	Mouse_09-2020	null	[MS,MS:1001208,SEQUEST,]	2.59	1.963	null	null	0.04
PRT	E9Q3Z5	Supervillin OS=Mus musculus OX=10090 GN=Svil PE=1 SV=1	null	null	Mouse_09-2020	null	[MS,MS:1001208,SEQUEST,]	0.00	0.351	null	null	0.01
PRT	P26262	Plasma kallikrein OS=Mus musculus OX=10090 GN=Klkb1 PE=1 SV=2	null	null	Mouse_09-2020	null	[MS,MS:1001208,SEQUEST,]	0.00	0.359	null	null	0.03
PRT	G3X9U9	Mitochondrial fission 1 protein OS=Mus musculus OX=10090 GN=Fis1 PE=1 SV=1	null	null	Mouse_09-2020	null	[MS,MS:1001208,SEQUEST,]	0.00	0.701	null	null	0.09
PRT	Q6P542	ATP-binding cassette sub-family F member 1 OS=Mus musculus OX=10090 GN=Abcf1 PE=1 SV=1	null	null	Mouse_09-2020	null	[MS,MS:1001208,SEQUEST,]	2.35	2.409	null	null	0.01
PRT	Q9WU79	Proline dehydrogenase 1, mitochondrial OS=Mus musculus OX=10090 GN=Prodh PE=1 SV=2	null	null	Mouse_09-2020	null	[MS,MS:1001208,SEQUEST,]	3.51	4.760	null	null	0.02
PRT	Q91W64	Cytochrome P450 2C70 OS=Mus musculus OX=10090 GN=Cyp2c70 PE=1 SV=2	null	null	Mouse_09-2020	null	[MS,MS:1001208,SEQUEST,]	3.71	3.740	null	null	0.02
PRT	E9QMW9	Polypyrimidine tract-binding protein 1 OS=Mus musculus OX=10090 GN=Ptbp1 PE=1 SV=1	null	null	Mouse_09-2020	null	[MS,MS:1001208,SEQUEST,]	2.14	2.180	null	null	0.03
PRT	P49442	Inositol polyphosphate 1-phosphatase OS=Mus musculus OX=10090 GN=Inpp1 PE=1 SV=2	null	null	Mouse_09-2020	null	[MS,MS:1001208,SEQUEST,]	0.00	0.292	null	null	0.02
PRT	Q2TK27	Intestinal GLUT8 transporter MSP1 OS=Mus musculus OX=10090 GN=Slc2a8 PE=1 SV=1	null	null	Mouse_09-2020	null	[MS,MS:1001208,SEQUEST,]	0.00	0.602	null	null	0.10
PRT	H3BKR2	Guanine nucleotide-binding protein G(I)/G(S)/G(T) subunit beta-1 (Fragment) OS=Mus musculus OX=10090 GN=Gnb1 PE=1 SV=8	null	null	Mouse_09-2020	null	[MS,MS:1001208,SEQUEST,]	0.00	1.408	null	null	0.04
PRT	O08600	Endonuclease G, mitochondrial OS=Mus musculus OX=10090 GN=Endog PE=1 SV=1	null	null	Mouse_09-2020	null	[MS,MS:1001208,SEQUEST,]	2.46	2.450	null	null	0.04
PRT	Q9Z0S1	3'(2'),5'-bisphosphate nucleotidase 1 OS=Mus musculus OX=10090 GN=Bpnt1 PE=1 SV=2	null	null	Mouse_09-2020	null	[MS,MS:1001208,SEQUEST,]	3.19	2.859	null	null	0.05
PRT	Q80ZP8	Armet protein OS=Mus musculus OX=10090 GN=Manf PE=1 SV=1	null	null	Mouse_09-2020	null	[MS,MS:1001208,SEQUEST,]	3.47	5.262	null	null	0.08
PRT	P35278	Ras-related protein Rab-5C OS=Mus musculus OX=10090 GN=Rab5c PE=1 SV=2	null	null	Mouse_09-2020	null	[MS,MS:1001208,SEQUEST,]	2.79	3.093	null	null	0.05
PRT	Q70FJ1	A-kinase anchor protein 9 OS=Mus musculus OX=10090 GN=Akap9 PE=1 SV=2	null	null	Mouse_09-2020	null	[MS,MS:1001208,SEQUEST,]	0.00	0.583	null	null	0.01
PRT	Q8R3V2	Aminoacyl tRNA synthase complex-interacting multifunctional protein 2 OS=Mus musculus OX=10090 GN=Aimp2 PE=1 SV=1	null	null	Mouse_09-2020	null	[MS,MS:1001208,SEQUEST,]	1.83	1.970	null	null	0.03
PRT	E9Q133	T-complex protein 1 subunit gamma OS=Mus musculus OX=10090 GN=Cct3 PE=1 SV=1	null	null	Mouse_09-2020	null	[MS,MS:1001208,SEQUEST,]	3.92	4.767	null	null	0.02
PRT	E9Q5E2	THO complex subunit 2 OS=Mus musculus OX=10090 GN=Thoc2l PE=1 SV=1	null	null	Mouse_09-2020	null	[MS,MS:1001208,SEQUEST,]	0.00	0.370	null	null	0.01
PRT	Q5GLZ0	Cytochrome P450 2C66 OS=Mus musculus OX=10090 GN=Cyp2c66 PE=1 SV=1	null	null	Mouse_09-2020	null	[MS,MS:1001208,SEQUEST,]	0.00	0.333	null	null	0.02
PRT	G3X8T3	Carboxypeptidase OS=Mus musculus OX=10090 GN=Ctsa PE=1 SV=1	null	null	Mouse_09-2020	null	[MS,MS:1001208,SEQUEST,]	3.50	5.771	null	null	0.02
PRT	A0A0A6YX05	Sodium/potassium-transporting ATPase subunit beta (Fragment) OS=Mus musculus OX=10090 GN=Atp1b1 PE=1 SV=1	null	null	Mouse_09-2020	null	[MS,MS:1001208,SEQUEST,]	3.10	3.837	null	null	0.08
PRT	A0A0R3P9C8	NADH dehydrogenase [ubiquinone] 1 alpha subcomplex subunit 9, mitochondrial OS=Mus musculus OX=10090 GN=Ndufa9 PE=1 SV=1	null	null	Mouse_09-2020	null	[MS,MS:1001208,SEQUEST,]	0.00	3.363	null	null	0.03
PRT	Q3ULD5	Methylcrotonoyl-CoA carboxylase beta chain, mitochondrial OS=Mus musculus OX=10090 GN=Mccc2 PE=1 SV=1	null	null	Mouse_09-2020	null	[MS,MS:1001208,SEQUEST,]	2.68	3.164	null	null	0.02
PRT	O55137	Acyl-coenzyme A thioesterase 1 OS=Mus musculus OX=10090 GN=Acot1 PE=1 SV=1	null	null	Mouse_09-2020	null	[MS,MS:1001208,SEQUEST,]	0.00	0.440	null	null	0.04
PRT	O35149	Zinc transporter 4 OS=Mus musculus OX=10090 GN=Slc30a4 PE=1 SV=2	null	null	Mouse_09-2020	null	[MS,MS:1001208,SEQUEST,]	0.00	0.446	null	null	0.05
PRT	Q9D0R2	Threonine--tRNA ligase 1, cytoplasmic OS=Mus musculus OX=10090 GN=Tars1 PE=1 SV=2	null	null	Mouse_09-2020	null	[MS,MS:1001208,SEQUEST,]	2.74	2.735	null	null	0.01
PRT	A0A0R4J1R7	4a-hydroxytetrahydrobiopterin dehydratase OS=Mus musculus OX=10090 GN=Pcbd2 PE=1 SV=1	null	null	Mouse_09-2020	null	[MS,MS:1001208,SEQUEST,]	0.00	1.627	null	null	0.07
PRT	Q6ZWZ4	60S ribosomal protein L36 OS=Mus musculus OX=10090 GN=Rpl36 PE=1 SV=1	null	null	Mouse_09-2020	null	[MS,MS:1001208,SEQUEST,]	0.00	1.829	null	null	0.12
PRT	Q9EQG3	Sciellin OS=Mus musculus OX=10090 GN=Scel PE=1 SV=2	null	null	Mouse_09-2020	null	[MS,MS:1001208,SEQUEST,]	0.00	0.377	null	null	0.03
PRT	C5NSA7	Tryptophan 2,3-dioxygenase OS=Mus musculus OX=10090 GN=Tdo2 PE=1 SV=1	null	null	Mouse_09-2020	null	[MS,MS:1001208,SEQUEST,]	2.26	3.816	null	null	0.03
PRT	A0A140LHS5	Kinase suppressor of Ras 1 (Fragment) OS=Mus musculus OX=10090 GN=Ksr1 PE=1 SV=1	null	null	Mouse_09-2020	null	[MS,MS:1001208,SEQUEST,]	0.00	0.285	null	null	0.03
PRT	Q923D2	Flavin reductase (NADPH) OS=Mus musculus OX=10090 GN=Blvrb PE=1 SV=3	null	null	Mouse_09-2020	null	[MS,MS:1001208,SEQUEST,]	0.00	0.438	null	null	0.05
PRT	H3BJB6	T-complex protein 1 subunit theta (Fragment) OS=Mus musculus OX=10090 GN=Cct8 PE=1 SV=1	null	null	Mouse_09-2020	null	[MS,MS:1001208,SEQUEST,]	2.16	2.339	null	null	0.03
PRT	H3BK03	Serum paraoxonase/arylesterase 1 (Fragment) OS=Mus musculus OX=10090 GN=Pon1 PE=1 SV=9	null	null	Mouse_09-2020	null	[MS,MS:1001208,SEQUEST,]	1.66	4.715	null	null	0.06
PRT	B2FDH1	E3 ubiquitin-protein ligase Zswim2 (Fragment) OS=Mus musculus OX=10090 GN=Zswim2 PE=4 SV=1	null	null	Mouse_09-2020	null	[MS,MS:1001208,SEQUEST,]	0.00	0.381	null	null	0.06
PRT	Q9DBL7	Bifunctional coenzyme A synthase OS=Mus musculus OX=10090 GN=Coasy PE=1 SV=2	null	null	Mouse_09-2020	null	[MS,MS:1001208,SEQUEST,]	3.30	4.714	null	null	0.02
PRT	P52503	NADH dehydrogenase [ubiquinone] iron-sulfur protein 6, mitochondrial OS=Mus musculus OX=10090 GN=Ndufs6 PE=1 SV=2	null	null	Mouse_09-2020	null	[MS,MS:1001208,SEQUEST,]	2.87	3.379	null	null	0.09
PRT	P62774	Myotrophin OS=Mus musculus OX=10090 GN=Mtpn PE=1 SV=2	null	null	Mouse_09-2020	null	[MS,MS:1001208,SEQUEST,]	5.51	6.411	null	null	0.17
PRT	Q8C165	N-fatty-acyl-amino acid synthase/hydrolase PM20D1 OS=Mus musculus OX=10090 GN=Pm20d1 PE=1 SV=1	null	null	Mouse_09-2020	null	[MS,MS:1001208,SEQUEST,]	0.00	2.671	null	null	0.02
PRT	Q91WE6-5	Isoform 5 of Threonylcarbamoyladenosine tRNA methylthiotransferase OS=Mus musculus OX=10090 GN=Cdkal1	null	null	Mouse_09-2020	null	[MS,MS:1001208,SEQUEST,]	0.00	0.756	null	null	0.25
PRT	D3YXN0	AP-1 complex subunit sigma-1A (Fragment) OS=Mus musculus OX=10090 GN=Ap1s1 PE=1 SV=1	null	null	Mouse_09-2020	null	[MS,MS:1001208,SEQUEST,]	0.00	2.529	null	null	0.04
PRT	P00493	Hypoxanthine-guanine phosphoribosyltransferase OS=Mus musculus OX=10090 GN=Hprt1 PE=1 SV=3	null	null	Mouse_09-2020	null	[MS,MS:1001208,SEQUEST,]	2.00	4.558	null	null	0.05
PRT	Q8BMT9	Protein-cysteine N-palmitoyltransferase HHAT OS=Mus musculus OX=10090 GN=Hhat PE=2 SV=1	null	null	Mouse_09-2020	null	[MS,MS:1001208,SEQUEST,]	0.00	0.654	null	null	0.02
PRT	Q8K2I3	Dimethylaniline monooxygenase [N-oxide-forming] 2 OS=Mus musculus OX=10090 GN=Fmo2 PE=1 SV=3	null	null	Mouse_09-2020	null	[MS,MS:1001208,SEQUEST,]	0.00	0.561	null	null	0.03
PRT	O54864	Histone-lysine N-methyltransferase SUV39H1 OS=Mus musculus OX=10090 GN=Suv39h1 PE=1 SV=1	null	null	Mouse_09-2020	null	[MS,MS:1001208,SEQUEST,]	0.00	0.303	null	null	0.04
PRT	Q9DCT2	NADH dehydrogenase [ubiquinone] iron-sulfur protein 3, mitochondrial OS=Mus musculus OX=10090 GN=Ndufs3 PE=1 SV=2	null	null	Mouse_09-2020	null	[MS,MS:1001208,SEQUEST,]	0.00	1.617	null	null	0.05
PRT	Q5SUV9	Aromatic-L-amino-acid decarboxylase (Fragment) OS=Mus musculus OX=10090 GN=Ddc PE=1 SV=1	null	null	Mouse_09-2020	null	[MS,MS:1001208,SEQUEST,]	0.00	1.272	null	null	0.06
PRT	A2AN98	Protein transport protein SEC23 (Fragment) OS=Mus musculus OX=10090 GN=Sec23b PE=1 SV=1	null	null	Mouse_09-2020	null	[MS,MS:1001208,SEQUEST,]	2.89	4.124	null	null	0.08
PRT	P11983	T-complex protein 1 subunit alpha OS=Mus musculus OX=10090 GN=Tcp1 PE=1 SV=3	null	null	Mouse_09-2020	null	[MS,MS:1001208,SEQUEST,]	3.13	3.966	null	null	0.03
PRT	P31725	Protein S100-A9 OS=Mus musculus OX=10090 GN=S100a9 PE=1 SV=3	null	null	Mouse_09-2020	null	[MS,MS:1001208,SEQUEST,]	0.00	2.432	null	null	0.12
PRT	Q8BWY3	Eukaryotic peptide chain release factor subunit 1 OS=Mus musculus OX=10090 GN=Etf1 PE=1 SV=4	null	null	Mouse_09-2020	null	[MS,MS:1001208,SEQUEST,]	2.25	1.679	null	null	0.02
PRT	Q76LL6	FH1/FH2 domain-containing protein 3 OS=Mus musculus OX=10090 GN=Fhod3 PE=1 SV=1	null	null	Mouse_09-2020	null	[MS,MS:1001208,SEQUEST,]	0.00	0.359	null	null	0.01
PRT	P80316	T-complex protein 1 subunit epsilon OS=Mus musculus OX=10090 GN=Cct5 PE=1 SV=1	null	null	Mouse_09-2020	null	[MS,MS:1001208,SEQUEST,]	0.00	2.905	null	null	0.03
PRT	E9Q804	Ankyrin repeat domain-containing protein 17 OS=Mus musculus OX=10090 GN=Ankrd17 PE=1 SV=3	null	null	Mouse_09-2020	null	[MS,MS:1001208,SEQUEST,]	0.00	0.307	null	null	0.00
PRT	A0A1Y7VMT6	Endoplasmic reticulum aminopeptidase 1 (Fragment) OS=Mus musculus OX=10090 GN=Erap1 PE=1 SV=1	null	null	Mouse_09-2020	null	[MS,MS:1001208,SEQUEST,]	1.80	3.449	null	null	0.05
PRT	A0A2R8VHP2	Nicotinate phosphoribosyltransferase OS=Mus musculus OX=10090 GN=Naprt PE=1 SV=1	null	null	Mouse_09-2020	null	[MS,MS:1001208,SEQUEST,]	2.61	3.690	null	null	0.03
PRT	F7CAT1	Peptidylprolyl isomerase (Fragment) OS=Mus musculus OX=10090 GN=Fkbp4 PE=1 SV=2	null	null	Mouse_09-2020	null	[MS,MS:1001208,SEQUEST,]	0.00	1.767	null	null	0.04
PRT	Q61636	G-utrophin (Predicted protein) OS=Mus musculus OX=10090 GN=Utrn PE=1 SV=1	null	null	Mouse_09-2020	null	[MS,MS:1001208,SEQUEST,]	0.00	0.410	null	null	0.02
PRT	D3YU15	Dimethylargininase OS=Mus musculus OX=10090 GN=Ddah1 PE=1 SV=1	null	null	Mouse_09-2020	null	[MS,MS:1001208,SEQUEST,]	2.44	2.998	null	null	0.09
PRT	Q9DBW0	Cytochrome P450 4V2 OS=Mus musculus OX=10090 GN=Cyp4v2 PE=1 SV=1	null	null	Mouse_09-2020	null	[MS,MS:1001208,SEQUEST,]	0.00	0.272	null	null	0.02
PRT	P20662	Zinc finger Y-chromosomal protein 2 OS=Mus musculus OX=10090 GN=Zfy2 PE=2 SV=2	null	null	Mouse_09-2020	null	[MS,MS:1001208,SEQUEST,]	0.00	0.270	null	null	0.03
PRT	A0A571BEL9	T-complex protein 1 subunit zeta OS=Mus musculus OX=10090 GN=Cct6a PE=1 SV=1	null	null	Mouse_09-2020	null	[MS,MS:1001208,SEQUEST,]	2.52	4.465	null	null	0.02
PRT	O55060	Thiopurine S-methyltransferase OS=Mus musculus OX=10090 GN=Tpmt PE=1 SV=1	null	null	Mouse_09-2020	null	[MS,MS:1001208,SEQUEST,]	1.66	3.345	null	null	0.04
PRT	Q60862	Origin recognition complex subunit 2 OS=Mus musculus OX=10090 GN=Orc2 PE=1 SV=1	null	null	Mouse_09-2020	null	[MS,MS:1001208,SEQUEST,]	0.00	0.268	null	null	0.02
PRT	D3YVF4	40S ribosomal protein S14 (Fragment) OS=Mus musculus OX=10090 GN=Rps14 PE=1 SV=1	null	null	Mouse_09-2020	null	[MS,MS:1001208,SEQUEST,]	0.00	0.924	null	null	0.18
PRT	P17665	Cytochrome c oxidase subunit 7C, mitochondrial OS=Mus musculus OX=10090 GN=Cox7c PE=1 SV=1	null	null	Mouse_09-2020	null	[MS,MS:1001208,SEQUEST,]	0.00	1.640	null	null	0.14
PRT	Q80UU9	Membrane-associated progesterone receptor component 2 OS=Mus musculus OX=10090 GN=Pgrmc2 PE=1 SV=2	null	null	Mouse_09-2020	null	[MS,MS:1001208,SEQUEST,]	2.75	3.118	null	null	0.06
PRT	Q91X44	Glucokinase regulatory protein OS=Mus musculus OX=10090 GN=Gckr PE=1 SV=3	null	null	Mouse_09-2020	null	[MS,MS:1001208,SEQUEST,]	3.86	4.937	null	null	0.03
PRT	Q9WVJ2	26S proteasome non-ATPase regulatory subunit 13 OS=Mus musculus OX=10090 GN=Psmd13 PE=1 SV=1	null	null	Mouse_09-2020	null	[MS,MS:1001208,SEQUEST,]	3.10	4.841	null	null	0.03
PRT	Q8BG32	26S proteasome non-ATPase regulatory subunit 11 OS=Mus musculus OX=10090 GN=Psmd11 PE=1 SV=3	null	null	Mouse_09-2020	null	[MS,MS:1001208,SEQUEST,]	4.63	6.589	null	null	0.03
PRT	P36552	Oxygen-dependent coproporphyrinogen-III oxidase, mitochondrial OS=Mus musculus OX=10090 GN=Cpox PE=1 SV=2	null	null	Mouse_09-2020	null	[MS,MS:1001208,SEQUEST,]	0.00	0.931	null	null	0.03
PRT	Q8CIE6	Coatomer subunit alpha OS=Mus musculus OX=10090 GN=Copa PE=1 SV=2	null	null	Mouse_09-2020	null	[MS,MS:1001208,SEQUEST,]	2.32	5.399	null	null	0.01
PRT	P85094	Isochorismatase domain-containing protein 2A OS=Mus musculus OX=10090 GN=Isoc2a PE=1 SV=1	null	null	Mouse_09-2020	null	[MS,MS:1001208,SEQUEST,]	4.74	7.550	null	null	0.08
PRT	F8VQE2	Kinesin-like protein KIF21B OS=Mus musculus OX=10090 GN=Kif21b PE=1 SV=1	null	null	Mouse_09-2020	null	[MS,MS:1001208,SEQUEST,]	0.00	1.151	null	null	0.01
PRT	A2A4J1	Proteasome activator complex subunit 3 (Fragment) OS=Mus musculus OX=10090 GN=Psme3 PE=1 SV=1	null	null	Mouse_09-2020	null	[MS,MS:1001208,SEQUEST,]	2.58	4.096	null	null	0.04
PRT	A0A2R8VHH6	Receptor-type tyrosine-protein phosphatase alpha (Fragment) OS=Mus musculus OX=10090 GN=Ptpra PE=1 SV=1	null	null	Mouse_09-2020	null	[MS,MS:1001208,SEQUEST,]	2.49	0.495	null	null	0.04
PRT	Q91XD4	Formimidoyltransferase-cyclodeaminase OS=Mus musculus OX=10090 GN=Ftcd PE=1 SV=1	null	null	Mouse_09-2020	null	[MS,MS:1001208,SEQUEST,]	2.61	3.682	null	null	0.02
PRT	F8VQB6	Unconventional myosin-X OS=Mus musculus OX=10090 GN=Myo10 PE=1 SV=1	null	null	Mouse_09-2020	null	[MS,MS:1001208,SEQUEST,]	0.00	0.346	null	null	0.00
PRT	B2RY04	Dedicator of cytokinesis protein 5 OS=Mus musculus OX=10090 GN=Dock5 PE=1 SV=2	null	null	Mouse_09-2020	null	[MS,MS:1001208,SEQUEST,]	0.00	0.351	null	null	0.02
PRT	E9PYV4	Protein Niban 1 OS=Mus musculus OX=10090 GN=Niban1 PE=1 SV=1	null	null	Mouse_09-2020	null	[MS,MS:1001208,SEQUEST,]	0.00	0.364	null	null	0.03
PRT	A0A140LHR8	Acyl-coenzyme A synthetase ACSM5, mitochondrial OS=Mus musculus OX=10090 GN=Acsm5 PE=1 SV=1	null	null	Mouse_09-2020	null	[MS,MS:1001208,SEQUEST,]	2.27	1.375	null	null	0.03
PRT	F6VNW5	GCS light chain (Fragment) OS=Mus musculus OX=10090 GN=Gclm PE=1 SV=1	null	null	Mouse_09-2020	null	[MS,MS:1001208,SEQUEST,]	3.58	5.858	null	null	0.08
PRT	D6REG4	Glyoxylate reductase/hydroxypyruvate reductase OS=Mus musculus OX=10090 GN=Grhpr PE=1 SV=1	null	null	Mouse_09-2020	null	[MS,MS:1001208,SEQUEST,]	3.44	3.595	null	null	0.06
PRT	P97742	Carnitine O-palmitoyltransferase 1, liver isoform OS=Mus musculus OX=10090 GN=Cpt1a PE=1 SV=4	null	null	Mouse_09-2020	null	[MS,MS:1001208,SEQUEST,]	2.12	1.997	null	null	0.01
PRT	Q924K1	Aryl-hydrocarbon-interacting protein-like 1 OS=Mus musculus OX=10090 GN=Aipl1 PE=2 SV=2	null	null	Mouse_09-2020	null	[MS,MS:1001208,SEQUEST,]	0.00	2.700	null	null	0.04
PRT	P62911	60S ribosomal protein L32 OS=Mus musculus OX=10090 GN=Rpl32 PE=1 SV=2	null	null	Mouse_09-2020	null	[MS,MS:1001208,SEQUEST,]	3.15	5.353	null	null	0.10
PRT	F8WHX2	Copper homeostasis protein cutC homolog OS=Mus musculus OX=10090 GN=Cutc PE=1 SV=1	null	null	Mouse_09-2020	null	[MS,MS:1001208,SEQUEST,]	2.23	0.967	null	null	0.05
PRT	A0A1Y7VLP0	ATP synthase subunit ATP5MPL, mitochondrial (Fragment) OS=Mus musculus OX=10090 GN=Atp5mpl PE=1 SV=1	null	null	Mouse_09-2020	null	[MS,MS:1001208,SEQUEST,]	2.95	3.826	null	null	0.14
PRT	Q00724	Retinol-binding protein 4 OS=Mus musculus OX=10090 GN=Rbp4 PE=1 SV=2	null	null	Mouse_09-2020	null	[MS,MS:1001208,SEQUEST,]	2.80	3.904	null	null	0.05
PRT	P61982	14-3-3 protein gamma OS=Mus musculus OX=10090 GN=Ywhag PE=1 SV=2	null	null	Mouse_09-2020	null	[MS,MS:1001208,SEQUEST,]	2.67	3.905	null	null	0.04
PRT	Q91WS0	CDGSH iron-sulfur domain-containing protein 1 OS=Mus musculus OX=10090 GN=Cisd1 PE=1 SV=1	null	null	Mouse_09-2020	null	[MS,MS:1001208,SEQUEST,]	2.86	5.035	null	null	0.08
PRT	Q9D172	Glutamine amidotransferase-like class 1 domain-containing protein 3A, mitochondrial OS=Mus musculus OX=10090 GN=Gatd3a PE=1 SV=1	null	null	Mouse_09-2020	null	[MS,MS:1001208,SEQUEST,]	2.27	5.146	null	null	0.09
PRT	A0A1Y7VJ97	Cleavage and polyadenylation-specificity factor subunit 3 (Fragment) OS=Mus musculus OX=10090 GN=Cpsf3 PE=1 SV=1	null	null	Mouse_09-2020	null	[MS,MS:1001208,SEQUEST,]	0.00	0.301	null	null	0.03
PRT	Q64521	Glycerol-3-phosphate dehydrogenase, mitochondrial OS=Mus musculus OX=10090 GN=Gpd2 PE=1 SV=2	null	null	Mouse_09-2020	null	[MS,MS:1001208,SEQUEST,]	2.49	1.526	null	null	0.01
PRT	P26150	3 beta-hydroxysteroid dehydrogenase/Delta 5-->4-isomerase type 3 OS=Mus musculus OX=10090 GN=Hsd3b3 PE=1 SV=3	null	null	Mouse_09-2020	null	[MS,MS:1001208,SEQUEST,]	6.20	8.853	null	null	0.06
PRT	A0A3Q4EHJ0	Calmodulin OS=Mus musculus OX=10090 GN=Calm1 PE=1 SV=1	null	null	Mouse_09-2020	null	[MS,MS:1001208,SEQUEST,]	4.40	6.505	null	null	0.14
PRT	P80315	T-complex protein 1 subunit delta OS=Mus musculus OX=10090 GN=Cct4 PE=1 SV=3	null	null	Mouse_09-2020	null	[MS,MS:1001208,SEQUEST,]	0.00	1.785	null	null	0.01
PRT	P62892	60S ribosomal protein L39 OS=Mus musculus OX=10090 GN=Rpl39 PE=1 SV=2	null	null	Mouse_09-2020	null	[MS,MS:1001208,SEQUEST,]	3.47	3.330	null	null	0.20
PRT	E9PUD2	Dynamin-1-like protein OS=Mus musculus OX=10090 GN=Dnm1l PE=1 SV=1	null	null	Mouse_09-2020	null	[MS,MS:1001208,SEQUEST,]	2.07	2.788	null	null	0.01
PRT	E9Q472	Predicted gene 884 OS=Mus musculus OX=10090 GN=Gm884 PE=1 SV=1	null	null	Mouse_09-2020	null	[MS,MS:1001208,SEQUEST,]	0.00	0.301	null	null	0.01
PRT	A0A2R8VHD0	GDP-4-keto-6-deoxy-D-mannose-3,5-epimerase-4-reductase OS=Mus musculus OX=10090 GN=Tsta3 PE=1 SV=1	null	null	Mouse_09-2020	null	[MS,MS:1001208,SEQUEST,]	2.08	2.184	null	null	0.02
PRT	Q8VIJ6	Splicing factor, proline- and glutamine-rich OS=Mus musculus OX=10090 GN=Sfpq PE=1 SV=1	null	null	Mouse_09-2020	null	[MS,MS:1001208,SEQUEST,]	2.97	3.221	null	null	0.02
PRT	P20108	Thioredoxin-dependent peroxide reductase, mitochondrial OS=Mus musculus OX=10090 GN=Prdx3 PE=1 SV=1	null	null	Mouse_09-2020	null	[MS,MS:1001208,SEQUEST,]	2.89	4.844	null	null	0.05
PRT	S4R1F2	Annexin OS=Mus musculus OX=10090 GN=Anxa4 PE=1 SV=1	null	null	Mouse_09-2020	null	[MS,MS:1001208,SEQUEST,]	0.00	3.202	null	null	0.06
PRT	O35256	Prolactin-4A1 OS=Mus musculus OX=10090 GN=Prl4a1 PE=2 SV=1	null	null	Mouse_09-2020	null	[MS,MS:1001208,SEQUEST,]	0.00	0.660	null	null	0.11
PRT	Q3UZZ6	Sulfotransferase 1 family member D1 OS=Mus musculus OX=10090 GN=Sult1d1 PE=1 SV=1	null	null	Mouse_09-2020	null	[MS,MS:1001208,SEQUEST,]	3.57	5.181	null	null	0.05
PRT	Z4YK11	SH3 domain-containing protein 21 OS=Mus musculus OX=10090 GN=Sh3d21 PE=1 SV=1	null	null	Mouse_09-2020	null	[MS,MS:1001208,SEQUEST,]	1.87	0.615	null	null	0.01
PRT	A0A1W2P7Z3	Ubiquitin-conjugating enzyme E2 N OS=Mus musculus OX=10090 GN=Ube2n PE=1 SV=1	null	null	Mouse_09-2020	null	[MS,MS:1001208,SEQUEST,]	4.76	5.959	null	null	0.23
PRT	Q52L67	Gpsn2 protein OS=Mus musculus OX=10090 GN=Tecr PE=1 SV=1	null	null	Mouse_09-2020	null	[MS,MS:1001208,SEQUEST,]	0.00	0.290	null	null	0.03
PRT	Q8QZY2	Glycerate kinase OS=Mus musculus OX=10090 GN=Glyctk PE=1 SV=1	null	null	Mouse_09-2020	null	[MS,MS:1001208,SEQUEST,]	1.98	1.334	null	null	0.01
PRT	Q99L04	Dehydrogenase/reductase SDR family member 1 OS=Mus musculus OX=10090 GN=Dhrs1 PE=1 SV=1	null	null	Mouse_09-2020	null	[MS,MS:1001208,SEQUEST,]	3.50	3.866	null	null	0.08
PRT	Q9JHU4	Cytoplasmic dynein 1 heavy chain 1 OS=Mus musculus OX=10090 GN=Dync1h1 PE=1 SV=2	null	null	Mouse_09-2020	null	[MS,MS:1001208,SEQUEST,]	0.00	0.639	null	null	0.00
PRT	Q8VGK9	Olfactory receptor OS=Mus musculus OX=10090 GN=Olfr341 PE=3 SV=1	null	null	Mouse_09-2020	null	[MS,MS:1001208,SEQUEST,]	0.00	0.812	null	null	0.10
PRT	Q8BI84	Transport and Golgi organization protein 1 homolog OS=Mus musculus OX=10090 GN=Mia3 PE=1 SV=2	null	null	Mouse_09-2020	null	[MS,MS:1001208,SEQUEST,]	0.00	0.404	null	null	0.01
PRT	Q9CQ75	NADH dehydrogenase [ubiquinone] 1 alpha subcomplex subunit 2 OS=Mus musculus OX=10090 GN=Ndufa2 PE=1 SV=3	null	null	Mouse_09-2020	null	[MS,MS:1001208,SEQUEST,]	0.00	2.451	null	null	0.14
PRT	F6ZQL0	Protein LYRIC (Fragment) OS=Mus musculus OX=10090 GN=Mtdh PE=1 SV=1	null	null	Mouse_09-2020	null	[MS,MS:1001208,SEQUEST,]	0.00	1.510	null	null	0.06
PRT	O54734	Dolichyl-diphosphooligosaccharide--protein glycosyltransferase 48 kDa subunit OS=Mus musculus OX=10090 GN=Ddost PE=1 SV=2	null	null	Mouse_09-2020	null	[MS,MS:1001208,SEQUEST,]	2.66	3.541	null	null	0.02
PRT	J3QP56	Acyl-protein thioesterase 1 OS=Mus musculus OX=10090 GN=Lypla1 PE=1 SV=1	null	null	Mouse_09-2020	null	[MS,MS:1001208,SEQUEST,]	0.00	1.012	null	null	0.04
PRT	Q80XR6	Heterogeneous nuclear ribonucleoprotein A/B OS=Mus musculus OX=10090 GN=Hnrnpab PE=1 SV=1	null	null	Mouse_09-2020	null	[MS,MS:1001208,SEQUEST,]	2.25	1.517	null	null	0.03
PRT	O35658	Complement component 1 Q subcomponent-binding protein, mitochondrial OS=Mus musculus OX=10090 GN=C1qbp PE=1 SV=1	null	null	Mouse_09-2020	null	[MS,MS:1001208,SEQUEST,]	0.00	2.431	null	null	0.05
PRT	A0A0N4SWI4	Protein FAM136A OS=Mus musculus OX=10090 GN=Fam136a PE=1 SV=1	null	null	Mouse_09-2020	null	[MS,MS:1001208,SEQUEST,]	1.61	0.394	null	null	0.08
PRT	Q920A5	Retinoid-inducible serine carboxypeptidase OS=Mus musculus OX=10090 GN=Scpep1 PE=1 SV=2	null	null	Mouse_09-2020	null	[MS,MS:1001208,SEQUEST,]	2.49	4.667	null	null	0.03
PRT	O35386	Phytanoyl-CoA dioxygenase, peroxisomal OS=Mus musculus OX=10090 GN=Phyh PE=1 SV=1	null	null	Mouse_09-2020	null	[MS,MS:1001208,SEQUEST,]	3.90	4.252	null	null	0.05
PRT	Q9CQC7	NADH dehydrogenase [ubiquinone] 1 beta subcomplex subunit 4 OS=Mus musculus OX=10090 GN=Ndufb4 PE=1 SV=3	null	null	Mouse_09-2020	null	[MS,MS:1001208,SEQUEST,]	3.80	4.531	null	null	0.20
PRT	E9PYI8	Ubiquitin carboxyl-terminal hydrolase OS=Mus musculus OX=10090 GN=Usp14 PE=1 SV=1	null	null	Mouse_09-2020	null	[MS,MS:1001208,SEQUEST,]	4.12	5.117	null	null	0.04
PRT	A2AIV2	Protein virilizer homolog OS=Mus musculus OX=10090 GN=Virma PE=1 SV=1	null	null	Mouse_09-2020	null	[MS,MS:1001208,SEQUEST,]	0.00	0.391	null	null	0.01
PRT	D3Z4X1	6-phosphogluconolactonase OS=Mus musculus OX=10090 GN=Pgls PE=1 SV=1	null	null	Mouse_09-2020	null	[MS,MS:1001208,SEQUEST,]	1.95	0.718	null	null	0.05
PRT	A1Z198	NACHT, LRR and PYD domains-containing protein 1b allele 2 OS=Mus musculus OX=10090 GN=Nlrp1b PE=2 SV=1	null	null	Mouse_09-2020	null	[MS,MS:1001208,SEQUEST,]	0.00	1.159	null	null	0.01
PRT	Q80Y84	Lysine-specific demethylase 5B OS=Mus musculus OX=10090 GN=Kdm5b PE=1 SV=1	null	null	Mouse_09-2020	null	[MS,MS:1001208,SEQUEST,]	0.00	0.275	null	null	0.01
PRT	D3YYS6	Monoglyceride lipase OS=Mus musculus OX=10090 GN=Mgll PE=1 SV=1	null	null	Mouse_09-2020	null	[MS,MS:1001208,SEQUEST,]	2.72	2.249	null	null	0.04
PRT	P12815	Programmed cell death protein 6 OS=Mus musculus OX=10090 GN=Pdcd6 PE=1 SV=2	null	null	Mouse_09-2020	null	[MS,MS:1001208,SEQUEST,]	2.41	3.187	null	null	0.05
PRT	Q80V94	AP-4 complex subunit epsilon-1 OS=Mus musculus OX=10090 GN=Ap4e1 PE=1 SV=3	null	null	Mouse_09-2020	null	[MS,MS:1001208,SEQUEST,]	0.00	0.275	null	null	0.03
PRT	Q9CZW5	Mitochondrial import receptor subunit TOM70 OS=Mus musculus OX=10090 GN=Tomm70 PE=1 SV=2	null	null	Mouse_09-2020	null	[MS,MS:1001208,SEQUEST,]	2.34	3.177	null	null	0.01
PRT	E9Q4F4	Small nuclear ribonucleoprotein E OS=Mus musculus OX=10090 GN=Snrpe PE=1 SV=1	null	null	Mouse_09-2020	null	[MS,MS:1001208,SEQUEST,]	0.00	1.327	null	null	0.12
PRT	F8WIA0	INO80 complex subunit C OS=Mus musculus OX=10090 GN=Ino80c PE=1 SV=1	null	null	Mouse_09-2020	null	[MS,MS:1001208,SEQUEST,]	0.00	0.388	null	null	0.09
PRT	E0CZ26	Potassium channel tetramerisation domain-containing 18 OS=Mus musculus OX=10090 GN=Kctd18 PE=1 SV=1	null	null	Mouse_09-2020	null	[MS,MS:1001208,SEQUEST,]	0.00	0.414	null	null	0.03
PRT	Q62095	ATP-dependent RNA helicase DDX3Y OS=Mus musculus OX=10090 GN=Ddx3y PE=1 SV=2	null	null	Mouse_09-2020	null	[MS,MS:1001208,SEQUEST,]	0.00	0.285	null	null	0.01
PRT	Q69ZT1	Fanconi-associated nuclease 1 OS=Mus musculus OX=10090 GN=Fan1 PE=2 SV=2	null	null	Mouse_09-2020	null	[MS,MS:1001208,SEQUEST,]	0.00	0.534	null	null	0.02
PRT	P46638	Ras-related protein Rab-11B OS=Mus musculus OX=10090 GN=Rab11b PE=1 SV=3	null	null	Mouse_09-2020	null	[MS,MS:1001208,SEQUEST,]	3.18	3.252	null	null	0.05

PSH	sequence	PSM_ID	accession	unique	database	database_version	search_engine	search_engine_score[1]	modifications	spectra_ref	retention_time	charge	exp_mass_to_charge	calc_mass_to_charge	pre	post	start	end
PSM	VVDSLQLTGTKPVATPVDWKK	-146_33749	Q6GT24	1	Mouse_09-2020	null	[MS,MS:1001208,SEQUEST,]	2.6e-4	null	ms_run[1]:scan=7396	2304.3	4	2282.27602	571.32432	R	E	163	184
PSM	LFIVGSNSSSSTR	-146_23622	F6VNW5	1	Mouse_09-2020	null	[MS,MS:1001208,SEQUEST,]	2.6e-4	null	ms_run[1]:scan=5610	1805.3	2	1354.69768	677.85170	K	A	39	52
PSM	LTFDSSFSPNTGKK	-146_23626	Q60932	1	Mouse_09-2020	null	[MS,MS:1001208,SEQUEST,]	2.6e-4	null	ms_run[1]:scan=5611	1805.5	3	1528.76474	510.25958	K	A	110	124
PSM	KWLPELVDRAK	-146_23657	Q9EQ20	1	Mouse_09-2020	null	[MS,MS:1001208,SEQUEST,]	2.6e-4	null	ms_run[1]:scan=5617	1807.2	3	1354.78406	452.26623	K	L	331	342
PSM	GLLQLQWK	-146_44656	Q9CZW5	1	Mouse_09-2020	null	[MS,MS:1001208,SEQUEST,]	1.0e-3	null	ms_run[1]:scan=9321	2842.5	2	985.58409	493.29510	K	D	520	528
PSM	GKENALLPNWLHLPVGYHGR	-146_44648	P35505	1	Mouse_09-2020	null	[MS,MS:1001208,SEQUEST,]	2.6e-4	null	ms_run[1]:scan=9320	2842.3	4	2271.21694	568.55909	R	S	143	163
PSM	VGLKAPGIIPR	-146_23702	Q03265	1	Mouse_09-2020	null	[MS,MS:1001208,SEQUEST,]	7.7e-3	null	ms_run[1]:scan=5624	1809.1	2	1120.72051	560.86368	R	S	172	183
PSM	AFRNIPGITLLNVSK	-146_44642	Q9D8E6	1	Mouse_09-2020	null	[MS,MS:1001208,SEQUEST,]	2.6e-4	null	ms_run[1]:scan=9318	2841.7	3	1642.96524	548.32615	K	N	220	235
PSM	IYVVDVGSEPRAPK	-146_23716	A0A0R4J135	0	Mouse_09-2020	null	[MS,MS:1001208,SEQUEST,]	1.0e-3	null	ms_run[1]:scan=5627	1810.0	3	1529.83252	510.61559	R	H	104	118
PSM	IYVVDVGSEPRAPK	-146_23716	P17563	0	Mouse_09-2020	null	[MS,MS:1001208,SEQUEST,]	1.0e-3	null	ms_run[1]:scan=5627	1810.0	3	1529.83252	510.61559	R	H	104	118
PSM	SRVVGNPFDSRTEQGPQVDETQFKK	-146_23722	P47738	1	Mouse_09-2020	null	[MS,MS:1001208,SEQUEST,]	2.6e-4	null	ms_run[1]:scan=5628	1810.3	5	2849.41724	570.68935	K	L	347	372
PSM	SGGIERPFVLSR	-146_23769	Q8BHN3	1	Mouse_09-2020	null	[MS,MS:1001208,SEQUEST,]	1.0e-3	null	ms_run[1]:scan=5635	1812.2	3	1317.72699	439.91397	R	F	591	603
PSM	SRVVGNPFDSRTEQGPQVDETQFKK	-146_23775	P47738	1	Mouse_09-2020	null	[MS,MS:1001208,SEQUEST,]	2.6e-4	null	ms_run[1]:scan=5637	1812.8	4	2849.41787	713.10987	K	L	347	372
PSM	DVFLPKPSWGNHTPIFR	-146_44617	P05202	1	Mouse_09-2020	null	[MS,MS:1001208,SEQUEST,]	2.6e-4	null	ms_run[1]:scan=9312	2840.0	3	2011.05429	671.02313	R	A	154	171
PSM	FWNILDK	-146_44610	Q63880	1	Mouse_09-2020	null	[MS,MS:1001208,SEQUEST,]	1.0e-3	null	ms_run[1]:scan=9311	2839.7	2	935.49822	468.25290	K	E	355	362
PSM	TYFQGSLPARAAYQVAALPR	-146_44589	P52760	1	Mouse_09-2020	null	[MS,MS:1001208,SEQUEST,]	2.6e-4	null	ms_run[1]:scan=9305	2838.1	3	2180.16190	727.39188	K	S	98	118
PSM	LVFLGLDNAGK	-146_44587	A0A1W2P869	1	Mouse_09-2020	null	[MS,MS:1001208,SEQUEST,]	2.6e-4	null	ms_run[1]:scan=9304	2837.8	2	1146.65264	573.82951	K	T	5	16
PSM	LTFDSSFSPNTGKK	-146_23804	Q60932	1	Mouse_09-2020	null	[MS,MS:1001208,SEQUEST,]	1.0e-3	null	ms_run[1]:scan=5644	1814.7	2	1528.76531	764.88574	K	A	110	124
PSM	TIGISVDPR	-146_23817	P47963	1	Mouse_09-2020	null	[MS,MS:1001208,SEQUEST,]	1.2e-3	null	ms_run[1]:scan=5647	1815.6	2	957.53636	479.27182	R	R	93	102
PSM	VTQPEVDTPLGR	-146_23825	Q63880	1	Mouse_09-2020	null	[MS,MS:1001208,SEQUEST,]	2.6e-4	null	ms_run[1]:scan=5648	1815.8	2	1311.68999	656.34879	K	R	34	46
PSM	KELSEIAQRIVANGK	-146_23832	Q91Y97	1	Mouse_09-2020	null	[MS,MS:1001208,SEQUEST,]	2.6e-4	null	ms_run[1]:scan=5649	1816.1	3	1655.94376	552.65282	K	I	14	29
PSM	FSNFAPLGIPR	-146_44658	P56593	1	Mouse_09-2020	null	[MS,MS:1001208,SEQUEST,]	8.4e-4	null	ms_run[1]:scan=9322	2842.8	2	1218.66484	609.83512	R	I	360	371
PSM	AVVGVVAGGGRIDKPILK	-146_23609	P62918	1	Mouse_09-2020	null	[MS,MS:1001208,SEQUEST,]	1.1e-3	null	ms_run[1]:scan=5607	1804.2	4	1749.07534	438.02409	R	G	164	182
PSM	INIVLSR	-146_23602	P00375	1	Mouse_09-2020	null	[MS,MS:1001208,SEQUEST,]	1.1e-3	null	ms_run[1]:scan=5606	1803.9	2	814.51500	407.76090	R	L	72	79
PSM	WLPQNDLLGHPKTR	-146_23596	Q63886	1	Mouse_09-2020	null	[MS,MS:1001208,SEQUEST,]	2.6e-4	null	ms_run[1]:scan=5605	1803.6	4	1674.90798	419.48232	K	F	356	370
PSM	SQIHDIVLVGGSTR	-146_23273	P63017	1	Mouse_09-2020	null	[MS,MS:1001208,SEQUEST,]	2.6e-4	null	ms_run[1]:scan=5544	1786.5	3	1481.80817	494.60721	K	P	329	343
PSM	GLNSDSVTEETLR	-146_23277	Q8C196	1	Mouse_09-2020	null	[MS,MS:1001208,SEQUEST,]	2.6e-4	null	ms_run[1]:scan=5545	1786.8	2	1420.69304	710.84935	K	A	893	906
PSM	RRDFTPAELRRFDGVQDPR	-146_23283	O55022	1	Mouse_09-2020	null	[MS,MS:1001208,SEQUEST,]	3.3e-2	null	ms_run[1]:scan=5547	1787.4	5	2331.20664	467.04712	K	L	70	89
PSM	VGGVQSLGGTGALR	-146_23287	P05201	1	Mouse_09-2020	null	[MS,MS:1001208,SEQUEST,]	2.6e-4	null	ms_run[1]:scan=5548	1787.6	2	1271.70781	636.35695	R	G	101	115
PSM	TAWTFSR	-146_23303	Q9CPU0	1	Mouse_09-2020	null	[MS,MS:1001208,SEQUEST,]	2.6e-3	null	ms_run[1]:scan=5552	1788.8	2	868.43169	434.71923	K	A	89	96
PSM	IEEIKDFLLTAR	-146_44827	Q9JJI8	1	Mouse_09-2020	null	[MS,MS:1001208,SEQUEST,]	2.6e-4	null	ms_run[1]:scan=9349	2850.4	3	1447.81693	483.27669	K	K	5	17
PSM	GKENALLPNWLHLPVGYHGR	-146_44820	P35505	1	Mouse_09-2020	null	[MS,MS:1001208,SEQUEST,]	2.6e-4	null	ms_run[1]:scan=9348	2850.1	5	2271.21748	455.04873	R	S	143	163
PSM	QFLFRPWDVTK	-146_44792	Q02053	1	Mouse_09-2020	null	[MS,MS:1001208,SEQUEST,]	1.1e-2	null	ms_run[1]:scan=9342	2848.4	3	1436.76780	479.59435	R	K	516	527
PSM	KAFSGYLGPDESKWK	-146_23345	Q9R0P3	1	Mouse_09-2020	null	[MS,MS:1001208,SEQUEST,]	2.6e-4	null	ms_run[1]:scan=5558	1790.5	3	1712.86502	571.62627	K	Y	186	201
PSM	LDNNTELSFFAK	-146_44573	O88844	1	Mouse_09-2020	null	[MS,MS:1001208,SEQUEST,]	2.6e-4	null	ms_run[1]:scan=9302	2837.2	2	1398.69170	699.84862	K	L	346	358
PSM	DLLFRDDTK	-146_23351	Q921I1	1	Mouse_09-2020	null	[MS,MS:1001208,SEQUEST,]	1.6e-3	null	ms_run[1]:scan=5559	1790.7	2	1122.57964	561.79312	K	F	646	655
PSM	FAIYRWDPDKTGDKPR	-146_23426	Q9CQA3	1	Mouse_09-2020	null	[MS,MS:1001208,SEQUEST,]	8.4e-3	null	ms_run[1]:scan=5573	1794.7	4	1964.99758	492.00489	K	Q	44	60
PSM	LSFSYGR	-146_23433	Q91Y97	1	Mouse_09-2020	null	[MS,MS:1001208,SEQUEST,]	5.2e-3	null	ms_run[1]:scan=5574	1795.0	2	829.42082	415.21378	K	L	298	305
PSM	FIIPNIVK	-146_44753	A0A1B0GSR9	1	Mouse_09-2020	null	[MS,MS:1001208,SEQUEST,]	1.0e-3	null	ms_run[1]:scan=9336	2846.7	2	943.59734	472.30240	K	S	102	110
PSM	GQPIYIQFSNHK	-146_23466	E9QMW9	1	Mouse_09-2020	null	[MS,MS:1001208,SEQUEST,]	1.0e-3	null	ms_run[1]:scan=5580	1796.6	3	1431.73899	477.91749	R	L	122	134
PSM	GLFIIDDKGVLR	-146_44742	O08807	1	Mouse_09-2020	null	[MS,MS:1001208,SEQUEST,]	2.6e-4	null	ms_run[1]:scan=9334	2846.2	3	1345.78406	449.26612	R	I	204	216
PSM	GVVNILPGSGSLVGQR	-146_44724	Q8R0Y6	1	Mouse_09-2020	null	[MS,MS:1001208,SEQUEST,]	2.6e-4	null	ms_run[1]:scan=9332	2845.6	2	1552.88091	776.94392	K	S	621	637
PSM	TVTNAVVTVPAYFNDSQR	-146_44708	P63017	1	Mouse_09-2020	null	[MS,MS:1001208,SEQUEST,]	1.0e-3	null	ms_run[1]:scan=9330	2845.1	3	1981.99729	661.33744	K	A	138	156
PSM	YQLQSQENFEPFMK	-146_44672	P12710	1	Mouse_09-2020	null	[MS,MS:1001208,SEQUEST,]	2.6e-4	null	ms_run[1]:scan=9324	2843.4	2	1788.83147	894.91671	K	I	7	21
PSM	TVTNAVVTVPAYFNDSQR	-146_44665	P63017	1	Mouse_09-2020	null	[MS,MS:1001208,SEQUEST,]	2.6e-4	null	ms_run[1]:scan=9323	2843.1	2	1982.00286	991.50253	K	A	138	156
PSM	AAYQVAALPR	-146_23397	P52760	1	Mouse_09-2020	null	[MS,MS:1001208,SEQUEST,]	2.6e-4	null	ms_run[1]:scan=5569	1793.6	2	1059.59477	530.30092	R	S	108	118
PSM	ASFITDGEQLPSPRPAPLLSR	-146_44840	O09174	1	Mouse_09-2020	null	[MS,MS:1001208,SEQUEST,]	2.6e-4	null	ms_run[1]:scan=9351	2850.9	3	2252.20475	751.40597	R	P	312	333
PSM	VVFDDTYDR	-146_23877	P16015	1	Mouse_09-2020	null	[MS,MS:1001208,SEQUEST,]	1.1e-3	null	ms_run[1]:scan=5657	1818.4	2	1129.51702	565.26165	R	M	68	77
PSM	SLEIIGAPFSK	-146_44565	Q61176	1	Mouse_09-2020	null	[MS,MS:1001208,SEQUEST,]	2.6e-4	null	ms_run[1]:scan=9301	2836.9	2	1161.65227	581.32934	K	Q	7	18
PSM	NYSHALDGLYR	-146_24157	Q9QZD8	1	Mouse_09-2020	null	[MS,MS:1001208,SEQUEST,]	2.6e-4	null	ms_run[1]:scan=5705	1831.8	3	1308.63315	436.88256	R	A	139	150
PSM	TIAYGYIR	-146_24164	Q99LB7	1	Mouse_09-2020	null	[MS,MS:1001208,SEQUEST,]	3.6e-2	null	ms_run[1]:scan=5706	1832.1	2	956.52025	478.76363	K	P	865	873
PSM	LATTPVRVDEFK	-146_24173	Q9DBT9	1	Mouse_09-2020	null	[MS,MS:1001208,SEQUEST,]	2.0e-2	null	ms_run[1]:scan=5707	1832.3	3	1375.75861	459.25751	R	Q	130	142
PSM	VWQLYIGDTR	-146_44163	Q9QXF8	1	Mouse_09-2020	null	[MS,MS:1001208,SEQUEST,]	2.6e-4	null	ms_run[1]:scan=9224	2815.4	2	1250.65325	625.83004	R	R	30	40
PSM	IASGRPYNPSMSRPDAWGVTK	-146_24218	O35490	1	Mouse_09-2020	null	[MS,MS:1001208,SEQUEST,]	1.0e-3	null	ms_run[1]:scan=5713	1834.0	4	2290.13808	573.29038	R	A	357	378
PSM	VLDSGAPIKIPVGPETLGR	-146_44158	P56480	1	Mouse_09-2020	null	[MS,MS:1001208,SEQUEST,]	2.6e-4	null	ms_run[1]:scan=9223	2815.1	3	1919.09690	640.37020	K	M	125	144
PSM	LYYFNGR	-146_24268	P24472	1	Mouse_09-2020	null	[MS,MS:1001208,SEQUEST,]	2.1e-3	null	ms_run[1]:scan=5721	1836.3	2	932.46300	466.73488	K	R	7	14
PSM	SSFINTLR	-146_24278	Q3UED7	0	Mouse_09-2020	null	[MS,MS:1001208,SEQUEST,]	1.0e-3	null	ms_run[1]:scan=5722	1836.6	2	937.51079	469.25872	K	I	82	90
PSM	SSFINTLR	-146_24278	Q9QZ85	0	Mouse_09-2020	null	[MS,MS:1001208,SEQUEST,]	1.0e-3	null	ms_run[1]:scan=5722	1836.6	2	937.51079	469.25872	K	I	83	91
PSM	RFEYEDPFLIR	-146_44142	P11714	1	Mouse_09-2020	null	[MS,MS:1001208,SEQUEST,]	8.4e-4	null	ms_run[1]:scan=9220	2814.2	3	1484.75379	495.58926	R	L	197	208
PSM	DFAVDIIK	-146_44117	Q9D819	1	Mouse_09-2020	null	[MS,MS:1001208,SEQUEST,]	1.1e-3	null	ms_run[1]:scan=9216	2813.1	2	920.50945	460.75802	K	T	214	222
PSM	VLITTDLLAR	-146_44109	P60843	1	Mouse_09-2020	null	[MS,MS:1001208,SEQUEST,]	2.6e-4	null	ms_run[1]:scan=9215	2812.8	2	1114.68376	557.84516	R	I	325	335
PSM	YSQVLANGLDNKLREDLERLK	-146_44049	P62270	1	Mouse_09-2020	null	[MS,MS:1001208,SEQUEST,]	1.0e-3	null	ms_run[1]:scan=9204	2809.7	4	2474.33706	619.33950	K	I	95	116
PSM	FKDIFQEIYDK	-146_44043	O88844	1	Mouse_09-2020	null	[MS,MS:1001208,SEQUEST,]	2.6e-4	null	ms_run[1]:scan=9203	2809.4	3	1445.73218	482.58189	R	Y	223	234
PSM	RFGPYYTEPVIAGLDPK	-146_44034	Q9R1P1	1	Mouse_09-2020	null	[MS,MS:1001208,SEQUEST,]	8.4e-4	null	ms_run[1]:scan=9201	2808.9	3	1923.00180	641.67188	K	F	99	116
PSM	FITIFGTR	-146_44028	P48036	1	Mouse_09-2020	null	[MS,MS:1001208,SEQUEST,]	1.0e-3	null	ms_run[1]:scan=9200	2808.6	2	954.54149	477.77400	K	V	192	200
PSM	LGVTADDVKNVIIWGNHSSTQYPDVNHAK	-146_44014	P14152	1	Mouse_09-2020	null	[MS,MS:1001208,SEQUEST,]	2.6e-4	null	ms_run[1]:scan=9198	2808.1	4	3178.59560	795.40336	K	K	171	200
PSM	IYVVDVGSEPRAPK	-146_24342	A0A0R4J135	0	Mouse_09-2020	null	[MS,MS:1001208,SEQUEST,]	1.0e-3	null	ms_run[1]:scan=5735	1840.2	2	1529.83391	765.41975	R	H	104	118
PSM	IYVVDVGSEPRAPK	-146_24342	P17563	0	Mouse_09-2020	null	[MS,MS:1001208,SEQUEST,]	1.0e-3	null	ms_run[1]:scan=5735	1840.2	2	1529.83391	765.41975	R	H	104	118
PSM	AGDLGVDLTSK	-146_24359	Q9DCW4	1	Mouse_09-2020	null	[MS,MS:1001208,SEQUEST,]	2.6e-4	null	ms_run[1]:scan=5740	1841.6	2	1075.56365	538.28513	K	S	211	222
PSM	RTGAIVDVPVGEELLGR	-146_44000	Q03265	1	Mouse_09-2020	null	[MS,MS:1001208,SEQUEST,]	2.6e-4	null	ms_run[1]:scan=9196	2807.5	3	1780.99308	594.33538	K	V	133	150
PSM	TLKGLNSDSVTEETLR	-146_24135	Q8C196	1	Mouse_09-2020	null	[MS,MS:1001208,SEQUEST,]	2.6e-4	null	ms_run[1]:scan=5702	1831.0	3	1762.91855	588.31090	K	A	890	906
PSM	KYILGNPLNSGINQGPQIDKEQHNKILGLIESGK	-146_44212	O35945	1	Mouse_09-2020	null	[MS,MS:1001208,SEQUEST,]	1.6e-2	null	ms_run[1]:scan=9233	2817.9	5	3716.01881	744.00842	K	E	329	363
PSM	NAESNAELKGLDVDSLVIEHIQVNKAPK	-146_44220	Q9CPR4	1	Mouse_09-2020	null	[MS,MS:1001208,SEQUEST,]	1.1e-3	null	ms_run[1]:scan=9235	2818.5	4	3031.60537	758.65692	K	R	97	125
PSM	NRPGNALEKEVESIGAHLNAYSTR	-146_44227	Q9CZ13	1	Mouse_09-2020	null	[MS,MS:1001208,SEQUEST,]	1.0e-3	null	ms_run[1]:scan=9236	2818.8	4	2626.33559	657.33876	K	H	103	127
PSM	NGRVSVVLGGDHSLAVGSISGHAR	-146_23899	Q61176	1	Mouse_09-2020	null	[MS,MS:1001208,SEQUEST,]	2.6e-4	null	ms_run[1]:scan=5660	1819.2	4	2345.24526	587.06627	K	H	90	114
PSM	RAPFDLFENKK	-146_23920	P11499	1	Mouse_09-2020	null	[MS,MS:1001208,SEQUEST,]	8.4e-4	null	ms_run[1]:scan=5663	1820.0	3	1364.73310	455.58222	R	K	338	349
PSM	LISWYDNEYGYSNR	-146_44555	A0A1D5RLD8	1	Mouse_09-2020	null	[MS,MS:1001208,SEQUEST,]	2.6e-4	null	ms_run[1]:scan=9300	2836.7	2	1779.80046	890.40228	K	V	308	322
PSM	AAPGGASPTIFSR	-146_23956	Q9D0S9	1	Mouse_09-2020	null	[MS,MS:1001208,SEQUEST,]	2.6e-4	null	ms_run[1]:scan=5669	1821.7	2	1231.64336	616.32512	K	L	46	59
PSM	LAQGEYIAPEKIENIYLR	-146_44501	D3Z041	1	Mouse_09-2020	null	[MS,MS:1001208,SEQUEST,]	8.4e-4	null	ms_run[1]:scan=9288	2833.3	3	2120.13773	707.38439	K	E	563	581
PSM	FSVSTLRDFGLGK	-146_44485	A0A0R4IZY2	1	Mouse_09-2020	null	[MS,MS:1001208,SEQUEST,]	2.6e-4	null	ms_run[1]:scan=9286	2832.8	3	1426.76969	476.26115	R	S	137	150
PSM	FISDKDASVVGFFR	-146_44478	P27773	1	Mouse_09-2020	null	[MS,MS:1001208,SEQUEST,]	2.6e-4	null	ms_run[1]:scan=9285	2832.5	3	1587.81717	529.94371	K	L	148	162
PSM	DTSFRGFFLPK	-146_44447	P56593	1	Mouse_09-2020	null	[MS,MS:1001208,SEQUEST,]	1.1e-3	null	ms_run[1]:scan=9279	2830.8	3	1314.68515	438.89955	K	T	375	386
PSM	AVAIDLPGLGR	-146_44425	A0A087WPF8	1	Mouse_09-2020	null	[MS,MS:1001208,SEQUEST,]	1.0e-3	null	ms_run[1]:scan=9275	2829.7	2	1081.63725	541.32185	R	K	64	75
PSM	TLLKDTTVTGLGR	-146_23884	Q8BMS1	1	Mouse_09-2020	null	[MS,MS:1001208,SEQUEST,]	2.6e-4	null	ms_run[1]:scan=5658	1818.6	3	1374.79630	458.93655	K	Q	387	400
PSM	IYGISFPDPK	-146_44416	Q9D0R2	1	Mouse_09-2020	null	[MS,MS:1001208,SEQUEST,]	1.0e-3	null	ms_run[1]:scan=9274	2829.4	2	1136.59880	568.80296	R	L	296	306
PSM	DGRISVAGVTSGNVGYLAHAIHQVTK	-146_44361	P05202	1	Mouse_09-2020	null	[MS,MS:1001208,SEQUEST,]	2.6e-4	null	ms_run[1]:scan=9263	2826.3	4	2650.40664	663.35695	K	0	405	431
PSM	LVLWDINK	-146_44335	Q8VCR2	1	Mouse_09-2020	null	[MS,MS:1001208,SEQUEST,]	1.0e-3	null	ms_run[1]:scan=9258	2824.9	2	1000.58336	500.79493	R	G	63	71
PSM	TKPFPWGDGNHTLFHNPHVNPLPTGYEDE	-146_44322	P43024	1	Mouse_09-2020	null	[MS,MS:1001208,SEQUEST,]	2.6e-4	null	ms_run[1]:scan=9256	2824.4	4	3316.55117	829.89162	R	0	83	112
PSM	SITFVVFK	-146_44276	P97742	1	Mouse_09-2020	null	[MS,MS:1001208,SEQUEST,]	1.0e-3	null	ms_run[1]:scan=9245	2821.3	2	940.55065	470.77875	K	S	456	464
PSM	NFLASQVPFPSR	-146_44269	A2AFQ2	1	Mouse_09-2020	null	[MS,MS:1001208,SEQUEST,]	2.6e-4	null	ms_run[1]:scan=9244	2821.0	2	1362.71684	681.86187	R	G	225	237
PSM	WATQVFK	-146_24046	P97872	1	Mouse_09-2020	null	[MS,MS:1001208,SEQUEST,]	1.9e-3	null	ms_run[1]:scan=5684	1825.9	2	879.47240	440.23980	R	L	388	395
PSM	FGSSLVSVR	-146_24054	O70362	1	Mouse_09-2020	null	[MS,MS:1001208,SEQUEST,]	1.1e-3	null	ms_run[1]:scan=5685	1826.2	2	951.52641	476.26654	R	K	797	806
PSM	LSIVPVRRGYWGNK	-146_24065	D3YVC1	1	Mouse_09-2020	null	[MS,MS:1001208,SEQUEST,]	2.6e-2	null	ms_run[1]:scan=5687	1826.8	4	1644.93313	411.98877	K	G	160	174
PSM	ALNEGGLQSIPK	-146_24080	Q921G7	1	Mouse_09-2020	null	[MS,MS:1001208,SEQUEST,]	1.0e-3	null	ms_run[1]:scan=5691	1827.9	2	1226.67436	613.84060	R	T	364	376
PSM	DGRISVAGVTSGNVGYLAHAIHQVTK	-146_44368	P05202	1	Mouse_09-2020	null	[MS,MS:1001208,SEQUEST,]	2.6e-4	null	ms_run[1]:scan=9264	2826.6	5	2650.40693	530.88702	K	0	405	431
PSM	KGERADLIAYLK	-146_24387	P62897	1	Mouse_09-2020	null	[MS,MS:1001208,SEQUEST,]	1.0e-3	null	ms_run[1]:scan=5744	1842.7	3	1376.79041	459.60139	K	A	89	101
PSM	YFPTQALNFAFKDKYK	-146_44902	P51881	1	Mouse_09-2020	null	[MS,MS:1001208,SEQUEST,]	2.4e-2	null	ms_run[1]:scan=9362	2854.0	4	1981.02077	496.01091	R	I	81	97
PSM	TPWIEFENNYR	-146_44954	Q8BGL3	1	Mouse_09-2020	null	[MS,MS:1001208,SEQUEST,]	2.6e-4	null	ms_run[1]:scan=9373	2857.1	2	1468.68706	734.84642	R	L	75	86
PSM	TFIAIKPDGVQR	-146_22522	Q01768	1	Mouse_09-2020	null	[MS,MS:1001208,SEQUEST,]	1.0e-3	null	ms_run[1]:scan=5412	1749.8	2	1344.76482	672.88534	R	L	7	19
PSM	HGSIIYHPSLLPR	-146_22559	Q8R0Y6	1	Mouse_09-2020	null	[MS,MS:1001208,SEQUEST,]	2.6e-4	null	ms_run[1]:scan=5418	1751.4	3	1489.82700	497.28065	R	R	100	113
PSM	LSQTFPNADFAEITK	-146_45515	P07724	1	Mouse_09-2020	null	[MS,MS:1001208,SEQUEST,]	2.6e-4	null	ms_run[1]:scan=9484	2888.1	2	1681.84184	841.42523	R	A	243	258
PSM	RVLQALEGLK	-146_22573	Q9CZX8	1	Mouse_09-2020	null	[MS,MS:1001208,SEQUEST,]	2.6e-3	null	ms_run[1]:scan=5421	1752.3	2	1126.69365	563.85077	R	V	102	112
PSM	LWRDGRGAAQNIIPASTGAAK	-146_22616	A0A1D5RLD8	1	Mouse_09-2020	null	[MS,MS:1001208,SEQUEST,]	2.6e-4	null	ms_run[1]:scan=5429	1754.5	4	2153.15908	539.04481	K	V	193	214
PSM	IFYTTTPVK	-146_22622	Q99KR3	1	Mouse_09-2020	null	[MS,MS:1001208,SEQUEST,]	3.3e-3	null	ms_run[1]:scan=5430	1754.8	2	1069.59270	535.30005	K	W	274	283
PSM	ATGYPLAFIAAK	-146_45507	Q8C196	1	Mouse_09-2020	null	[MS,MS:1001208,SEQUEST,]	1.0e-3	null	ms_run[1]:scan=9482	2887.6	2	1222.68303	611.84516	K	A	729	741
PSM	FTTKRPNTFF	-146_22637	P62717	1	Mouse_09-2020	null	[MS,MS:1001208,SEQUEST,]	3.3e-3	null	ms_run[1]:scan=5432	1755.3	3	1258.65845	420.22415	R	0	167	177
PSM	LQLGPETLLQDNPK	-146_45496	O09174	1	Mouse_09-2020	null	[MS,MS:1001208,SEQUEST,]	2.6e-4	null	ms_run[1]:scan=9479	2886.7	2	1565.85454	783.43031	K	I	87	101
PSM	LQNLQLQPGKAKL	-146_22661	P32020	1	Mouse_09-2020	null	[MS,MS:1001208,SEQUEST,]	2.6e-4	null	ms_run[1]:scan=5438	1757.0	3	1450.87387	484.29619	K	0	535	548
PSM	ITQLTPFIGYAGGK	-146_45458	O35488	1	Mouse_09-2020	null	[MS,MS:1001208,SEQUEST,]	2.6e-4	null	ms_run[1]:scan=9474	2885.3	2	1465.80559	733.40611	K	Q	429	443
PSM	NAGVEGSLIVEK	-146_22678	P63038	1	Mouse_09-2020	null	[MS,MS:1001208,SEQUEST,]	2.6e-4	null	ms_run[1]:scan=5440	1757.5	2	1215.65776	608.33261	K	L	482	494
PSM	NYTDNELEKITR	-146_22682	P26443	1	Mouse_09-2020	null	[MS,MS:1001208,SEQUEST,]	2.6e-4	null	ms_run[1]:scan=5441	1757.8	3	1495.73847	499.25109	K	F	192	204
PSM	VANVSLLALYK	-146_45455	P62267	1	Mouse_09-2020	null	[MS,MS:1001208,SEQUEST,]	2.6e-4	null	ms_run[1]:scan=9473	2885.1	2	1190.71501	595.86081	K	K	125	136
PSM	YASWAANQINR	-146_22708	Q9CRD2	1	Mouse_09-2020	null	[MS,MS:1001208,SEQUEST,]	8.4e-4	null	ms_run[1]:scan=5446	1759.2	2	1293.63262	647.32037	K	Y	256	267
PSM	ISVAGVTSGNVGYLAHAIHQVTK	-146_45444	P05202	1	Mouse_09-2020	null	[MS,MS:1001208,SEQUEST,]	1.0e-3	null	ms_run[1]:scan=9469	2883.9	4	2322.25210	581.31957	R	0	408	431
PSM	VHLVGIDIFTGK	-146_45371	Q8BGY2	1	Mouse_09-2020	null	[MS,MS:1001208,SEQUEST,]	2.6e-4	null	ms_run[1]:scan=9454	2879.8	3	1298.74692	433.58708	K	Y	56	68
PSM	LIRDGSIDLVINLPNNNTK	-146_45354	Q8C196	1	Mouse_09-2020	null	[MS,MS:1001208,SEQUEST,]	2.6e-4	null	ms_run[1]:scan=9452	2879.2	3	2109.16733	703.72693	K	V	1426	1445
PSM	GTNVITSLSSVLRDSK	-146_45293	Q91X77	1	Mouse_09-2020	null	[MS,MS:1001208,SEQUEST,]	2.6e-4	null	ms_run[1]:scan=9441	2876.1	3	1676.91812	559.64410	K	F	384	400
PSM	IIDSLFNTVTDK	-146_45605	O70475	1	Mouse_09-2020	null	[MS,MS:1001208,SEQUEST,]	2.6e-4	null	ms_run[1]:scan=9498	2892.0	2	1365.72588	683.36665	R	I	318	330
PSM	ESTLHLVLR	-146_22493	E9Q5F6	1	Mouse_09-2020	null	[MS,MS:1001208,SEQUEST,]	8.4e-4	null	ms_run[1]:scan=5408	1748.7	2	1067.62139	534.31402	K	R	64	73
PSM	SPGSQGVRDFIVQR	-146_22485	Q9CQ75	1	Mouse_09-2020	null	[MS,MS:1001208,SEQUEST,]	1.0e-3	null	ms_run[1]:scan=5406	1748.1	3	1545.81388	515.94259	R	V	27	41
PSM	AAYIYIR	-146_22481	D3YXX5	1	Mouse_09-2020	null	[MS,MS:1001208,SEQUEST,]	1.1e-3	null	ms_run[1]:scan=5405	1747.8	2	869.48821	435.24762	R	E	74	81
PSM	AINPENGFFGVAPGTSVK	-146_45878	Q9Z2V4	1	Mouse_09-2020	null	[MS,MS:1001208,SEQUEST,]	2.6e-4	null	ms_run[1]:scan=9545	2905.0	2	1804.92180	902.96505	R	N	325	343
PSM	FSGVYLEK	-146_22290	P40936	1	Mouse_09-2020	null	[MS,MS:1001208,SEQUEST,]	1.1e-3	null	ms_run[1]:scan=5374	1739.1	2	942.49346	471.75019	K	V	212	220
PSM	IPRWDLDRFHGTSSR	-146_22307	Q8C196	1	Mouse_09-2020	null	[MS,MS:1001208,SEQUEST,]	1.0e-3	null	ms_run[1]:scan=5376	1739.7	4	1842.93667	461.48940	K	G	773	788
PSM	GSRVEIEAIAVQGPFIKA	-146_45873	P52760	1	Mouse_09-2020	null	[MS,MS:1001208,SEQUEST,]	2.6e-4	null	ms_run[1]:scan=9544	2904.8	3	1885.05759	629.02291	R	0	118	136
PSM	IFNSGADLSGITEENAPLK	-146_45861	Q00898	1	Mouse_09-2020	null	[MS,MS:1001208,SEQUEST,]	2.6e-4	null	ms_run[1]:scan=9540	2903.6	2	1975.99382	988.50219	R	S	329	348
PSM	LYPVVPTNSR	-146_22343	Q9DBG1	1	Mouse_09-2020	null	[MS,MS:1001208,SEQUEST,]	2.7e-3	null	ms_run[1]:scan=5383	1741.7	2	1145.63127	573.31931	R	I	398	408
PSM	VLNAPPGISLISFNDKAK	-146_45842	O35423	1	Mouse_09-2020	null	[MS,MS:1001208,SEQUEST,]	1.0e-3	null	ms_run[1]:scan=9537	2902.8	3	1884.05783	628.69116	K	K	232	250
PSM	LISWYDNEYGYSNR	-146_45832	A0A1D5RLD8	1	Mouse_09-2020	null	[MS,MS:1001208,SEQUEST,]	2.6e-4	null	ms_run[1]:scan=9536	2902.5	2	1779.79643	890.40228	K	V	308	322
PSM	QINWTVLYR	-146_45819	Q8BP67	1	Mouse_09-2020	null	[MS,MS:1001208,SEQUEST,]	1.0e-3	null	ms_run[1]:scan=9534	2902.0	2	1192.64726	596.82730	R	K	48	57
PSM	YQQLIKENLKEIAR	-146_22729	Q9EQ20	1	Mouse_09-2020	null	[MS,MS:1001208,SEQUEST,]	2.6e-4	null	ms_run[1]:scan=5450	1760.3	4	1745.99026	437.25317	R	I	108	122
PSM	GFPTIYFSPANK	-146_45813	P27773	1	Mouse_09-2020	null	[MS,MS:1001208,SEQUEST,]	1.0e-3	null	ms_run[1]:scan=9533	2901.7	2	1341.68315	671.34552	K	L	449	461
PSM	TFIAIKPDGVQR	-146_22386	Q01768	1	Mouse_09-2020	null	[MS,MS:1001208,SEQUEST,]	1.0e-3	null	ms_run[1]:scan=5389	1743.3	3	1344.76371	448.92599	R	L	7	19
PSM	FYLLGVDAR	-146_45807	Q99LB7	1	Mouse_09-2020	null	[MS,MS:1001208,SEQUEST,]	1.0e-3	null	ms_run[1]:scan=9532	2901.4	2	1053.57207	527.29002	K	A	580	589
PSM	RFNSANEDNVTQVRTFYTK	-146_22415	P24270	1	Mouse_09-2020	null	[MS,MS:1001208,SEQUEST,]	1.1e-3	null	ms_run[1]:scan=5393	1744.4	3	2290.12259	764.04521	K	L	431	450
PSM	LKPGYLEATVDWFRR	-146_45654	Q9D819	1	Mouse_09-2020	null	[MS,MS:1001208,SEQUEST,]	2.6e-4	null	ms_run[1]:scan=9506	2894.2	4	1850.99099	463.50325	R	K	178	193
PSM	TRLEAYHTQTTPLVEYYRK	-146_22434	Q9WTP6	1	Mouse_09-2020	null	[MS,MS:1001208,SEQUEST,]	1.0e-3	null	ms_run[1]:scan=5398	1745.9	5	2369.22575	474.65079	K	G	185	204
PSM	WLPQNDLLGHPKTK	-146_22437	Q8K169	0	Mouse_09-2020	null	[MS,MS:1001208,SEQUEST,]	2.6e-4	null	ms_run[1]:scan=5399	1746.1	4	1646.90322	412.48078	K	F	357	371
PSM	WLPQNDLLGHPKTK	-146_22437	Q3UEP4	0	Mouse_09-2020	null	[MS,MS:1001208,SEQUEST,]	2.6e-4	null	ms_run[1]:scan=5399	1746.1	4	1646.90322	412.48078	K	F	357	371
PSM	WIPQNDLLGHPKTK	-146_22438	Q8R084	1	Mouse_09-2020	null	[MS,MS:1001208,SEQUEST,]	2.6e-4	null	ms_run[1]:scan=5399	1746.1	4	1646.90322	412.48078	K	F	357	371
PSM	LVVLGSGGVGK	-146_22446	Q99JI6	1	Mouse_09-2020	null	[MS,MS:1001208,SEQUEST,]	1.9e-2	null	ms_run[1]:scan=5400	1746.4	2	985.60466	493.30567	K	A	6	17
PSM	ALTGGIAHLFKQNK	-146_22456	O08749	1	Mouse_09-2020	null	[MS,MS:1001208,SEQUEST,]	1.2e-2	null	ms_run[1]:scan=5401	1746.7	3	1497.85398	499.95606	K	V	133	147
PSM	GYYAVAVVK	-146_22378	Q921I1	1	Mouse_09-2020	null	[MS,MS:1001208,SEQUEST,]	1.0e-3	null	ms_run[1]:scan=5388	1743.1	2	969.54045	485.27384	K	S	447	456
PSM	DGTVTAGNASGVSDGAGAVIIASEDAVKK	-146_44907	Q8BWT1	1	Mouse_09-2020	null	[MS,MS:1001208,SEQUEST,]	2.6e-4	null	ms_run[1]:scan=9363	2854.3	3	2660.33493	887.45063	K	N	242	271
PSM	YVRPFLNSISK	-146_22738	Q8BG32	1	Mouse_09-2020	null	[MS,MS:1001208,SEQUEST,]	2.6e-4	null	ms_run[1]:scan=5451	1760.6	3	1323.74155	441.91883	K	K	72	83
PSM	LQHIQAPLSWTLVRPHIYGYAVK	-146_45281	A0A2R8VK72	1	Mouse_09-2020	null	[MS,MS:1001208,SEQUEST,]	2.6e-4	null	ms_run[1]:scan=9439	2875.6	4	2690.49721	673.37869	K	0	171	194
PSM	AYGIESHVLSPAETK	-146_23072	Q99LB7	1	Mouse_09-2020	null	[MS,MS:1001208,SEQUEST,]	2.6e-4	null	ms_run[1]:scan=5505	1775.6	3	1601.81668	534.61051	K	L	175	190
PSM	LEEEALRRKER	-146_23077	Q8R344	1	Mouse_09-2020	null	[MS,MS:1001208,SEQUEST,]	4.3e-2	null	ms_run[1]:scan=5506	1775.9	3	1428.79502	476.93543	R	K	11	22
PSM	KYEGGRELNDFISYLQR	-146_45086	P27773	1	Mouse_09-2020	null	[MS,MS:1001208,SEQUEST,]	1.0e-3	null	ms_run[1]:scan=9400	2864.7	4	2088.05141	522.76818	K	A	466	483
PSM	LASLSEKPPAIDWAYYR	-146_45079	Q9DCX2	1	Mouse_09-2020	null	[MS,MS:1001208,SEQUEST,]	2.6e-4	null	ms_run[1]:scan=9398	2864.1	3	1980.02433	660.67903	R	N	42	59
PSM	FPALTPEQK	-146_23122	Q91Y97	1	Mouse_09-2020	null	[MS,MS:1001208,SEQUEST,]	2.4e-2	null	ms_run[1]:scan=5517	1779.0	2	1030.55474	515.78202	R	E	5	14
PSM	KQLQALSSELAQARDETK	-146_23129	P26043	1	Mouse_09-2020	null	[MS,MS:1001208,SEQUEST,]	8.4e-4	null	ms_run[1]:scan=5518	1779.3	3	2016.07486	672.69552	K	T	526	544
PSM	AIASATEGGSVPQIR	-146_23141	B1AU25	1	Mouse_09-2020	null	[MS,MS:1001208,SEQUEST,]	8.4e-4	null	ms_run[1]:scan=5520	1779.8	2	1456.77739	728.89135	R	P	108	123
PSM	ANVAKPGLVDDFEK	-146_23155	Q9DCX2	1	Mouse_09-2020	null	[MS,MS:1001208,SEQUEST,]	2.6e-4	null	ms_run[1]:scan=5524	1781.0	3	1502.78574	501.59983	R	Y	59	73
PSM	ALEVLVAK	-146_23164	Q9JII6	1	Mouse_09-2020	null	[MS,MS:1001208,SEQUEST,]	1.0e-3	null	ms_run[1]:scan=5525	1781.2	2	842.53520	421.77093	K	L	146	154
PSM	GNWGYLDQAAALR	-146_45062	Q91WG0	1	Mouse_09-2020	null	[MS,MS:1001208,SEQUEST,]	2.6e-4	null	ms_run[1]:scan=9394	2863.0	2	1434.71550	717.85986	R	V	196	209
PSM	TSLSPGSGVVTYYLR	-146_45049	P28271	1	Mouse_09-2020	null	[MS,MS:1001208,SEQUEST,]	2.6e-4	null	ms_run[1]:scan=9392	2862.4	2	1599.83965	800.42249	K	S	469	484
PSM	LQHIQAPLSWTLVRPHIYGYAVK	-146_45027	A0A2R8VK72	1	Mouse_09-2020	null	[MS,MS:1001208,SEQUEST,]	2.6e-4	null	ms_run[1]:scan=9388	2861.3	5	2690.49970	538.90441	K	0	171	194
PSM	DYYFALAHTVRDHLVGR	-146_44992	Q9ET01	1	Mouse_09-2020	null	[MS,MS:1001208,SEQUEST,]	8.4e-4	null	ms_run[1]:scan=9381	2859.3	3	2033.03501	678.34991	R	I	51	68
PSM	FASEITPITISVK	-146_44985	Q8QZT1	1	Mouse_09-2020	null	[MS,MS:1001208,SEQUEST,]	2.6e-4	null	ms_run[1]:scan=9379	2858.7	2	1405.79558	703.40049	K	K	228	241
PSM	KYEGGRELNDFISYLQR	-146_44965	P27773	1	Mouse_09-2020	null	[MS,MS:1001208,SEQUEST,]	8.4e-4	null	ms_run[1]:scan=9375	2857.7	3	2088.05198	696.68848	K	A	466	483
PSM	AINQGGLTSVAVR	-146_23189	Q9QUM9	1	Mouse_09-2020	null	[MS,MS:1001208,SEQUEST,]	2.6e-4	null	ms_run[1]:scan=5529	1782.3	2	1285.72295	643.36478	K	K	31	44
PSM	ILDSLDRNLR	-146_23201	G3X9Y6	1	Mouse_09-2020	null	[MS,MS:1001208,SEQUEST,]	6.1e-3	null	ms_run[1]:scan=5531	1782.9	3	1214.68586	405.56657	K	A	295	305
PSM	LVIITAGAR	-146_23216	A0A1B0GSR9	1	Mouse_09-2020	null	[MS,MS:1001208,SEQUEST,]	1.2e-2	null	ms_run[1]:scan=5534	1783.8	2	913.58293	457.29510	K	Q	74	83
PSM	DYYFALAHTVRDHLVGR	-146_44958	Q9ET01	1	Mouse_09-2020	null	[MS,MS:1001208,SEQUEST,]	1.0e-3	null	ms_run[1]:scan=9374	2857.4	4	2033.03481	509.01425	R	I	51	68
PSM	QRFDHILYTGNTAVGK	-146_23065	B1AV77	1	Mouse_09-2020	null	[MS,MS:1001208,SEQUEST,]	2.6e-4	null	ms_run[1]:scan=5503	1775.0	3	1819.94492	607.31984	K	V	176	192
PSM	RIERELAEAQDDSILK	-146_23053	Q06185	1	Mouse_09-2020	null	[MS,MS:1001208,SEQUEST,]	2.6e-4	null	ms_run[1]:scan=5501	1774.5	4	1885.99685	472.25490	K	0	56	72
PSM	KVEFVSELPK	-146_23044	D3Z106	1	Mouse_09-2020	null	[MS,MS:1001208,SEQUEST,]	1.0e-3	null	ms_run[1]:scan=5500	1774.2	2	1175.66692	588.33716	R	V	518	528
PSM	NFGIWLR	-146_45092	P62717	1	Mouse_09-2020	null	[MS,MS:1001208,SEQUEST,]	2.3e-3	null	ms_run[1]:scan=9401	2864.9	2	905.49974	453.25324	K	D	77	84
PSM	EATQAVLDKPETLSSDASTR	-146_22760	P50544	1	Mouse_09-2020	null	[MS,MS:1001208,SEQUEST,]	2.6e-4	null	ms_run[1]:scan=5454	1761.4	3	2119.04972	707.02196	R	K	44	64
PSM	YQQLIKENLKEIAR	-146_22764	Q9EQ20	1	Mouse_09-2020	null	[MS,MS:1001208,SEQUEST,]	2.6e-4	null	ms_run[1]:scan=5455	1761.7	3	1745.99027	582.66847	R	I	108	122
PSM	LQNLQLQPGKAKL	-146_22770	P32020	1	Mouse_09-2020	null	[MS,MS:1001208,SEQUEST,]	2.6e-4	null	ms_run[1]:scan=5456	1761.9	2	1450.87395	725.94065	K	0	535	548
PSM	SEEALALPR	-146_22777	P34914	1	Mouse_09-2020	null	[MS,MS:1001208,SEQUEST,]	1.0e-3	null	ms_run[1]:scan=5458	1762.5	2	985.53105	493.26928	R	F	26	35
PSM	GQVYILGR	-146_22832	P16460	1	Mouse_09-2020	null	[MS,MS:1001208,SEQUEST,]	3.2e-3	null	ms_run[1]:scan=5467	1765.0	2	905.51946	453.26380	K	S	356	364
PSM	LFFDTERYWK	-146_45267	Q9CRB3	1	Mouse_09-2020	null	[MS,MS:1001208,SEQUEST,]	1.0e-3	null	ms_run[1]:scan=9436	2874.7	3	1404.69577	468.90307	K	R	68	78
PSM	LIRDGSIDLVINLPNNNTK	-146_45259	Q8C196	1	Mouse_09-2020	null	[MS,MS:1001208,SEQUEST,]	1.0e-3	null	ms_run[1]:scan=9435	2874.5	2	2109.16948	1055.08676	K	V	1426	1445
PSM	RGWDENVYYTVPLVR	-146_45243	O55125	1	Mouse_09-2020	null	[MS,MS:1001208,SEQUEST,]	2.6e-4	null	ms_run[1]:scan=9430	2873.0	3	1866.95011	622.98809	K	M	254	269
PSM	ILVATNLFGR	-146_45228	Q9Z1N5	1	Mouse_09-2020	null	[MS,MS:1001208,SEQUEST,]	1.0e-3	null	ms_run[1]:scan=9428	2872.5	2	1103.65715	552.33222	R	M	340	350
PSM	LWRDGRGAAQNIIPASTGAAK	-146_22745	A0A1D5RLD8	1	Mouse_09-2020	null	[MS,MS:1001208,SEQUEST,]	1.0e-3	null	ms_run[1]:scan=5452	1760.9	3	2153.15659	718.39065	K	V	193	214
PSM	TFTTQETITNAETAK	-146_22873	P06745	1	Mouse_09-2020	null	[MS,MS:1001208,SEQUEST,]	2.6e-4	null	ms_run[1]:scan=5472	1766.4	2	1655.81328	828.40977	K	W	212	227
PSM	RIERELAEAQDDSILK	-146_22890	Q06185	1	Mouse_09-2020	null	[MS,MS:1001208,SEQUEST,]	1.1e-3	null	ms_run[1]:scan=5476	1767.5	3	1885.99802	629.33744	K	0	56	72
PSM	SYFLIVRK	-146_22894	E9PUD2	1	Mouse_09-2020	null	[MS,MS:1001208,SEQUEST,]	1.0e-3	null	ms_run[1]:scan=5477	1767.8	2	1025.61443	513.31075	K	I	629	637
PSM	LGVLGFFSTGDQHAR	-146_45179	Q91WG0	0	Mouse_09-2020	null	[MS,MS:1001208,SEQUEST,]	2.6e-4	null	ms_run[1]:scan=9417	2869.4	3	1604.81833	535.61084	R	N	181	196
PSM	LGVLGFFSTGDQHAR	-146_45179	Q8QZR3	0	Mouse_09-2020	null	[MS,MS:1001208,SEQUEST,]	2.6e-4	null	ms_run[1]:scan=9417	2869.4	3	1604.81833	535.61084	R	N	178	193
PSM	VLQATVVAVGSGGK	-146_22911	Q64433	1	Mouse_09-2020	null	[MS,MS:1001208,SEQUEST,]	2.6e-4	null	ms_run[1]:scan=5479	1768.4	2	1285.74748	643.37735	K	K	41	55
PSM	IFNNGADLSGITEENAPLK	-146_45155	P07758	0	Mouse_09-2020	null	[MS,MS:1001208,SEQUEST,]	2.6e-4	null	ms_run[1]:scan=9412	2868.0	2	2003.01018	1002.00764	R	S	329	348
PSM	IFNNGADLSGITEENAPLK	-146_45155	Q00897	0	Mouse_09-2020	null	[MS,MS:1001208,SEQUEST,]	2.6e-4	null	ms_run[1]:scan=9412	2868.0	2	2003.01018	1002.00764	R	S	329	348
PSM	YKPAPLATLPSTLDPAEYDVSPETRR	-146_45139	Q9CQC7	1	Mouse_09-2020	null	[MS,MS:1001208,SEQUEST,]	2.6e-4	null	ms_run[1]:scan=9410	2867.5	4	2887.48379	722.62636	K	Q	6	32
PSM	DAGTIAGLNVLR	-146_45119	P63017	1	Mouse_09-2020	null	[MS,MS:1001208,SEQUEST,]	2.6e-4	null	ms_run[1]:scan=9407	2866.6	2	1199.67449	600.34077	K	I	160	172
PSM	FFNEVFRDSTQTPAIAPQSQPAATDSSVSVQK	-146_45104	P52825	1	Mouse_09-2020	null	[MS,MS:1001208,SEQUEST,]	1.1e-3	null	ms_run[1]:scan=9403	2865.5	3	3453.70310	1151.90222	R	S	383	415
PSM	GQIEVAFR	-146_23013	P35492	1	Mouse_09-2020	null	[MS,MS:1001208,SEQUEST,]	8.3e-3	null	ms_run[1]:scan=5495	1772.8	2	919.49938	460.25343	R	R	360	368
PSM	GLLNAIVIR	-146_45188	P29758	1	Mouse_09-2020	null	[MS,MS:1001208,SEQUEST,]	1.0e-3	null	ms_run[1]:scan=9420	2870.2	2	968.62535	484.81620	K	T	375	384
PSM	LYQTDPSGTYHAWK	-146_22255	Q9CWH6	1	Mouse_09-2020	null	[MS,MS:1001208,SEQUEST,]	2.6e-4	null	ms_run[1]:scan=5368	1737.5	3	1666.78489	556.26685	R	N	146	160
PSM	NAVITVPAYFNDSQR	-146_43981	P38647	1	Mouse_09-2020	null	[MS,MS:1001208,SEQUEST,]	2.6e-4	null	ms_run[1]:scan=9190	2805.8	2	1694.85234	847.92847	K	A	188	203
PSM	VGLQVVAVK	-146_24428	P63038	1	Mouse_09-2020	null	[MS,MS:1001208,SEQUEST,]	2.6e-4	null	ms_run[1]:scan=5752	1845.0	2	912.58818	456.79748	K	P	293	302
PSM	YVVVTGITPTPLGEGK	-146_42732	A0A1W2P733	1	Mouse_09-2020	null	[MS,MS:1001208,SEQUEST,]	2.6e-4	null	ms_run[1]:scan=8975	2744.9	2	1630.90801	815.95616	K	T	191	207
PSM	RFLEEATRVSQEHPVVLTK	-146_25838	Q8C196	1	Mouse_09-2020	null	[MS,MS:1001208,SEQUEST,]	1.1e-3	null	ms_run[1]:scan=6004	1915.3	4	2239.22036	560.56029	K	V	1150	1169
PSM	GWYQYDKPLGR	-146_25845	Q9DBM2	1	Mouse_09-2020	null	[MS,MS:1001208,SEQUEST,]	8.4e-4	null	ms_run[1]:scan=6005	1915.6	3	1382.68586	461.56657	K	H	573	584
PSM	AGGLATTGDKDILDIVPTEIHQK	-146_42709	Q9QXD6	1	Mouse_09-2020	null	[MS,MS:1001208,SEQUEST,]	1.0e-3	null	ms_run[1]:scan=8970	2743.5	3	2392.27512	798.09546	K	P	292	315
PSM	VSVISVEEPPQR	-146_25863	Q9DCW4	1	Mouse_09-2020	null	[MS,MS:1001208,SEQUEST,]	2.6e-4	null	ms_run[1]:scan=6008	1916.4	2	1339.72222	670.36444	K	A	222	234
PSM	FSLSILR	-146_42679	Q05421	1	Mouse_09-2020	null	[MS,MS:1001208,SEQUEST,]	4.0e-3	null	ms_run[1]:scan=8966	2742.4	2	835.50389	418.25545	R	W	128	135
PSM	FTQAGSEVSALLGR	-146_42666	P56480	1	Mouse_09-2020	null	[MS,MS:1001208,SEQUEST,]	2.6e-4	null	ms_run[1]:scan=8964	2741.9	2	1435.75481	718.38062	R	P	311	325
PSM	LVTGWVKPIIIGR	-146_42657	O88844	1	Mouse_09-2020	null	[MS,MS:1001208,SEQUEST,]	2.6e-4	null	ms_run[1]:scan=8962	2741.3	2	1451.91118	726.45848	R	A	120	133
PSM	NFLDSYIK	-146_42626	O88451	1	Mouse_09-2020	null	[MS,MS:1001208,SEQUEST,]	1.1e-3	null	ms_run[1]:scan=8958	2740.1	2	999.51482	500.26092	K	I	240	248
PSM	GAGAFGYFEVTHDITR	-146_42617	P24270	1	Mouse_09-2020	null	[MS,MS:1001208,SEQUEST,]	2.6e-4	null	ms_run[1]:scan=8957	2739.9	3	1740.83475	580.94952	K	S	78	94
PSM	GWYQYDKPLGR	-146_25927	Q9DBM2	1	Mouse_09-2020	null	[MS,MS:1001208,SEQUEST,]	2.6e-4	null	ms_run[1]:scan=6018	1919.2	2	1382.68535	691.84622	K	H	573	584
PSM	TITLEVEPSDTIENVK	-146_42574	E9Q5F6	1	Mouse_09-2020	null	[MS,MS:1001208,SEQUEST,]	2.6e-4	null	ms_run[1]:scan=8949	2737.7	2	1787.93169	894.46729	K	K	12	28
PSM	GLDPARVNVPVIGGHAGK	-146_25939	P08249	1	Mouse_09-2020	null	[MS,MS:1001208,SEQUEST,]	1.0e-3	null	ms_run[1]:scan=6020	1919.8	4	1756.98269	440.00088	K	I	186	204
PSM	RLAGGDWFTSR	-146_25943	Q76MZ3	1	Mouse_09-2020	null	[MS,MS:1001208,SEQUEST,]	1.0e-3	null	ms_run[1]:scan=6021	1920.1	3	1265.63834	422.55103	K	S	134	145
PSM	SSALASKATGYPLAFIAAK	-146_42537	Q8C196	1	Mouse_09-2020	null	[MS,MS:1001208,SEQUEST,]	2.6e-4	null	ms_run[1]:scan=8941	2735.4	3	1867.03305	623.01564	R	A	722	741
PSM	YGVSGYPTLK	-146_26072	P27773	1	Mouse_09-2020	null	[MS,MS:1001208,SEQUEST,]	2.6e-4	null	ms_run[1]:scan=6043	1926.2	2	1084.56719	542.78731	K	F	95	105
PSM	AIGLPEDLIQK	-146_42513	P12710	1	Mouse_09-2020	null	[MS,MS:1001208,SEQUEST,]	1.0e-3	null	ms_run[1]:scan=8937	2734.3	2	1196.68950	598.84790	K	K	21	32
PSM	GAWSNVLR	-146_26083	P51881	1	Mouse_09-2020	null	[MS,MS:1001208,SEQUEST,]	1.2e-3	null	ms_run[1]:scan=6045	1926.8	2	902.48412	451.74578	K	M	273	281
PSM	WSTPSGASWK	-146_26098	Q9DBM2	1	Mouse_09-2020	null	[MS,MS:1001208,SEQUEST,]	1.2e-3	null	ms_run[1]:scan=6047	1927.3	2	1106.52629	553.76691	K	A	279	289
PSM	LSFQHDPETSVLILR	-146_42752	Q8BHN3	1	Mouse_09-2020	null	[MS,MS:1001208,SEQUEST,]	2.6e-4	null	ms_run[1]:scan=8978	2745.8	3	1754.94468	585.65270	R	P	915	930
PSM	ILVTLLHTLER	-146_42781	G3XA25	1	Mouse_09-2020	null	[MS,MS:1001208,SEQUEST,]	1.0e-3	null	ms_run[1]:scan=8982	2746.8	3	1307.80478	436.60637	R	G	330	341
PSM	LISEVIGER	-146_25745	E0CXN5	1	Mouse_09-2020	null	[MS,MS:1001208,SEQUEST,]	8.4e-4	null	ms_run[1]:scan=5988	1910.9	2	1015.57805	508.29276	K	G	108	117
PSM	QATKDAGQISGLNVLR	-146_25738	P38647	1	Mouse_09-2020	null	[MS,MS:1001208,SEQUEST,]	8.4e-4	null	ms_run[1]:scan=5987	1910.6	3	1670.91922	557.64432	R	I	203	219
PSM	GIVGVENVAELKK	-146_25478	Q9ET01	1	Mouse_09-2020	null	[MS,MS:1001208,SEQUEST,]	2.6e-4	null	ms_run[1]:scan=5939	1897.2	3	1355.79013	452.60128	R	F	18	31
PSM	TLNVKPLVTHRFPLEK	-146_25484	Q64442	1	Mouse_09-2020	null	[MS,MS:1001208,SEQUEST,]	1.0e-3	null	ms_run[1]:scan=5940	1897.5	3	1892.11338	631.37539	K	V	315	331
PSM	KILDSVGIEADDDRLNK	-146_25489	P99027	1	Mouse_09-2020	null	[MS,MS:1001208,SEQUEST,]	2.6e-4	null	ms_run[1]:scan=5941	1897.7	3	1901.00022	634.33733	K	I	25	42
PSM	ITGLGVKGIAPYSYAG	-146_43028	Q64374	1	Mouse_09-2020	null	[MS,MS:1001208,SEQUEST,]	2.6e-4	null	ms_run[1]:scan=9023	2758.3	2	1566.85369	783.92995	K	0	284	300
PSM	YHVPVVVVPEGSTSDTQEQAILR	-146_42989	Q9DBG6	1	Mouse_09-2020	null	[MS,MS:1001208,SEQUEST,]	2.6e-4	null	ms_run[1]:scan=9016	2756.4	3	2524.30863	842.10625	R	Q	267	290
PSM	QVEILNQYPHFKTK	-146_25557	E9PWK1	1	Mouse_09-2020	null	[MS,MS:1001208,SEQUEST,]	8.4e-4	null	ms_run[1]:scan=5952	1900.8	4	1744.93801	436.98998	K	E	106	120
PSM	DIVYIGLR	-146_42982	Q61176	1	Mouse_09-2020	null	[MS,MS:1001208,SEQUEST,]	1.0e-3	null	ms_run[1]:scan=9015	2756.1	2	948.55205	474.77928	K	V	173	181
PSM	IFINNEWHNSVSGK	-146_25573	P24549	1	Mouse_09-2020	null	[MS,MS:1001208,SEQUEST,]	2.6e-4	null	ms_run[1]:scan=5956	1901.9	3	1644.81351	548.94248	K	F	23	37
PSM	NDYVKALPGHLKPFETLLSQNQGGK	-146_42958	P19157	1	Mouse_09-2020	null	[MS,MS:1001208,SEQUEST,]	1.0e-3	null	ms_run[1]:scan=9011	2755.0	5	2754.47492	551.69729	K	F	117	142
PSM	YYRQNPDIPQLEPSDYLR	-146_42460	Q9DBM2	1	Mouse_09-2020	null	[MS,MS:1001208,SEQUEST,]	2.6e-4	null	ms_run[1]:scan=8925	2730.9	3	2267.11026	756.37456	K	L	677	695
PSM	TDLTDYLNRHYKAPR	-146_25585	Q9CZ13	1	Mouse_09-2020	null	[MS,MS:1001208,SEQUEST,]	1.5e-3	null	ms_run[1]:scan=5958	1902.5	4	1862.95180	466.49315	R	V	214	229
PSM	ANTIGISLIKGVDEGPNGLK	-146_42913	E0CXN5	1	Mouse_09-2020	null	[MS,MS:1001208,SEQUEST,]	2.6e-4	null	ms_run[1]:scan=9005	2753.3	3	1996.12442	666.04063	K	I	88	108
PSM	KPEEVDDEVFYSPR	-146_25605	P11725	1	Mouse_09-2020	null	[MS,MS:1001208,SEQUEST,]	2.6e-4	null	ms_run[1]:scan=5961	1903.3	3	1709.80222	570.60542	R	L	307	321
PSM	ALSFYQPR	-146_25609	Q61838	1	Mouse_09-2020	null	[MS,MS:1001208,SEQUEST,]	1.0e-3	null	ms_run[1]:scan=5962	1903.6	2	981.51525	491.26126	K	P	1206	1214
PSM	NWDWRNVNGVNYASVTR	-146_42900	Q9WUU7	1	Mouse_09-2020	null	[MS,MS:1001208,SEQUEST,]	2.6e-4	null	ms_run[1]:scan=9002	2752.4	3	2050.98557	684.33292	K	Q	67	84
PSM	LYDIDVAK	-146_25638	P62751	1	Mouse_09-2020	null	[MS,MS:1001208,SEQUEST,]	1.0e-3	null	ms_run[1]:scan=5967	1905.0	2	936.50377	468.75548	K	N	116	124
PSM	FSSETWQNLGTLQR	-146_42847	A0A087WPF8	1	Mouse_09-2020	null	[MS,MS:1001208,SEQUEST,]	2.6e-4	null	ms_run[1]:scan=8992	2749.7	2	1666.81743	833.91282	R	A	43	57
PSM	SIYGEKFEDENFILK	-146_42831	P17742	1	Mouse_09-2020	null	[MS,MS:1001208,SEQUEST,]	2.6e-4	null	ms_run[1]:scan=8990	2749.1	3	1831.91031	611.30860	R	T	77	92
PSM	ESYSVYVYK	-146_25694	Q64475	1	Mouse_09-2020	null	[MS,MS:1001208,SEQUEST,]	1.2e-3	null	ms_run[1]:scan=5977	1907.8	2	1137.55644	569.27677	K	L	36	45
PSM	ILTFDQLALESPKGR	-146_42810	A0A1B0GSS8	1	Mouse_09-2020	null	[MS,MS:1001208,SEQUEST,]	2.6e-4	null	ms_run[1]:scan=8987	2748.3	3	1687.93650	563.31743	K	T	87	102
PSM	ALYVSDKLQAGTVFVNTYNK	-146_42921	Q8R0Y6	1	Mouse_09-2020	null	[MS,MS:1001208,SEQUEST,]	2.6e-4	null	ms_run[1]:scan=9006	2753.6	3	2231.18827	744.39507	K	D	846	866
PSM	NEEILNSLK	-146_25466	P11352	1	Mouse_09-2020	null	[MS,MS:1001208,SEQUEST,]	1.0e-3	null	ms_run[1]:scan=5937	1896.6	2	1059.56865	530.28767	K	V	87	96
PSM	FDNTYSFIHAK	-146_26120	Q99J08	1	Mouse_09-2020	null	[MS,MS:1001208,SEQUEST,]	8.4e-4	null	ms_run[1]:scan=6050	1928.2	3	1342.64234	448.21906	R	V	365	376
PSM	SVPTWLK	-146_26143	Q921R2	1	Mouse_09-2020	null	[MS,MS:1001208,SEQUEST,]	2.1e-2	null	ms_run[1]:scan=6054	1929.3	2	830.47716	415.74217	R	T	21	28
PSM	IFHVNWFRK	-146_26467	Q9Z2V4	1	Mouse_09-2020	null	[MS,MS:1001208,SEQUEST,]	1.0e-3	null	ms_run[1]:scan=6106	1943.8	3	1246.68509	416.23298	K	K	511	520
PSM	VVLVLAGR	-146_26473	P61358	1	Mouse_09-2020	null	[MS,MS:1001208,SEQUEST,]	1.0e-3	null	ms_run[1]:scan=6107	1944.1	2	826.55132	413.77909	K	S	10	18
PSM	IGPLGLSPK	-146_26483	P35979	1	Mouse_09-2020	null	[MS,MS:1001208,SEQUEST,]	1.0e-3	null	ms_run[1]:scan=6108	1944.3	2	881.54588	441.27638	K	V	32	41
PSM	GAWSNVLR	-146_26491	P51881	1	Mouse_09-2020	null	[MS,MS:1001208,SEQUEST,]	1.0e-3	null	ms_run[1]:scan=6109	1944.6	2	902.48485	451.74578	K	M	273	281
PSM	FLVGPDGVPVRR	-146_26512	P11352	1	Mouse_09-2020	null	[MS,MS:1001208,SEQUEST,]	7.1e-3	null	ms_run[1]:scan=6113	1945.8	3	1311.76416	437.92258	K	S	165	177
PSM	FAELTLK	-146_26590	Q8R0Y6	1	Mouse_09-2020	null	[MS,MS:1001208,SEQUEST,]	2.0e-3	null	ms_run[1]:scan=6127	1949.7	2	821.47716	411.24200	K	G	609	616
PSM	SQIHDIVLVGGSTRIPK	-146_26615	P63017	1	Mouse_09-2020	null	[MS,MS:1001208,SEQUEST,]	2.6e-4	null	ms_run[1]:scan=6130	1950.5	3	1820.04013	607.35114	K	Q	329	346
PSM	FAFQAEVNR	-146_26621	P08113	1	Mouse_09-2020	null	[MS,MS:1001208,SEQUEST,]	2.6e-4	null	ms_run[1]:scan=6132	1951.1	2	1081.54204	541.27490	K	M	76	85
PSM	FAPPEAPEPWSGVR	-146_42261	Q91WG0	0	Mouse_09-2020	null	[MS,MS:1001208,SEQUEST,]	1.0e-3	null	ms_run[1]:scan=8892	2721.8	2	1539.75871	770.38317	R	G	75	89
PSM	FAPPEAPEPWSGVR	-146_42261	Q8BK48	0	Mouse_09-2020	null	[MS,MS:1001208,SEQUEST,]	1.0e-3	null	ms_run[1]:scan=8892	2721.8	2	1539.75871	770.38317	R	G	73	87
PSM	FHQLDIDNPQSIR	-146_26649	P48758	1	Mouse_09-2020	null	[MS,MS:1001208,SEQUEST,]	2.6e-4	null	ms_run[1]:scan=6136	1952.2	3	1582.79660	528.27059	R	L	59	72
PSM	LSISGNYNLK	-146_26656	Q00897	1	Mouse_09-2020	null	[MS,MS:1001208,SEQUEST,]	1.0e-3	null	ms_run[1]:scan=6137	1952.4	2	1108.59929	554.80349	R	L	309	319
PSM	QATVGDVNTDRPGLLDLKGK	-146_26666	P31786	1	Mouse_09-2020	null	[MS,MS:1001208,SEQUEST,]	2.6e-4	null	ms_run[1]:scan=6140	1953.3	3	2097.13053	699.71480	K	K	34	54
PSM	SAYYKPLLSAEEAAK	-146_26680	Q78PY7	1	Mouse_09-2020	null	[MS,MS:1001208,SEQUEST,]	2.6e-4	null	ms_run[1]:scan=6142	1953.9	3	1640.85294	547.62252	R	R	637	652
PSM	IEVEKPFAIAKE	-146_26694	P24369	1	Mouse_09-2020	null	[MS,MS:1001208,SEQUEST,]	2.6e-4	null	ms_run[1]:scan=6144	1954.4	3	1373.76798	458.59402	K	0	205	217
PSM	LLIYTEFGK	-146_42243	O09173	1	Mouse_09-2020	null	[MS,MS:1001208,SEQUEST,]	1.0e-3	null	ms_run[1]:scan=8890	2721.2	2	1083.60808	542.30788	K	S	163	172
PSM	WTSPQVIKETHKPLGDWR	-146_26726	Q8CHT0	1	Mouse_09-2020	null	[MS,MS:1001208,SEQUEST,]	2.1e-3	null	ms_run[1]:scan=6150	1956.1	4	2178.14638	545.29182	R	S	540	558
PSM	EWPANLDLKK	-146_26730	Q8C196	1	Mouse_09-2020	null	[MS,MS:1001208,SEQUEST,]	8.4e-4	null	ms_run[1]:scan=6151	1956.4	3	1213.65827	405.22403	K	L	832	842
PSM	SEFPWEVPK	-146_42237	Q91X83	1	Mouse_09-2020	null	[MS,MS:1001208,SEQUEST,]	1.0e-3	null	ms_run[1]:scan=8889	2720.9	2	1118.55205	559.77948	R	L	384	393
PSM	YFPTQALNFAFKDKYK	-146_42209	P51881	1	Mouse_09-2020	null	[MS,MS:1001208,SEQUEST,]	1.0e-3	null	ms_run[1]:scan=8884	2719.5	3	1981.02463	661.01212	R	I	81	97
PSM	QLGGYVATIGTK	-146_26451	Q64374	1	Mouse_09-2020	null	[MS,MS:1001208,SEQUEST,]	8.4e-4	null	ms_run[1]:scan=6104	1943.3	2	1207.66863	604.33770	R	C	65	77
PSM	LEDLIVKDGLTDVYNK	-146_42312	Q8QZT1	1	Mouse_09-2020	null	[MS,MS:1001208,SEQUEST,]	2.6e-4	null	ms_run[1]:scan=8901	2724.3	3	1834.98081	612.33141	K	H	172	188
PSM	VQVSVFKGQVYILGR	-146_42326	P16460	1	Mouse_09-2020	null	[MS,MS:1001208,SEQUEST,]	2.6e-4	null	ms_run[1]:scan=8903	2724.8	2	1692.98235	846.99341	K	S	349	364
PSM	FNVSATPEQYVPYSTTR	-146_42353	Q7TMF3	1	Mouse_09-2020	null	[MS,MS:1001208,SEQUEST,]	1.0e-3	null	ms_run[1]:scan=8907	2725.9	2	1959.94756	980.47598	K	K	115	132
PSM	VIQGSLDSLPQAVRK	-146_26152	Q9Z2V4	1	Mouse_09-2020	null	[MS,MS:1001208,SEQUEST,]	2.6e-4	null	ms_run[1]:scan=6055	1929.6	3	1610.92234	537.64566	K	V	15	30
PSM	LVTGWVKPIIIGR	-146_42450	O88844	1	Mouse_09-2020	null	[MS,MS:1001208,SEQUEST,]	2.6e-4	null	ms_run[1]:scan=8924	2730.7	3	1451.90979	484.64141	R	A	120	133
PSM	QEQDTYALSSYTR	-146_26175	Q8QZT1	1	Mouse_09-2020	null	[MS,MS:1001208,SEQUEST,]	2.6e-4	null	ms_run[1]:scan=6059	1930.7	2	1561.71330	781.36008	R	K	206	219
PSM	LKETEYDVRDHGDLAFVDVPNDSSFQIVKNPR	-146_42439	Q61176	1	Mouse_09-2020	null	[MS,MS:1001208,SEQUEST,]	2.6e-4	null	ms_run[1]:scan=8922	2730.1	5	3703.83924	741.57284	K	V	40	72
PSM	IGYPAPNFK	-146_26188	P35700	1	Mouse_09-2020	null	[MS,MS:1001208,SEQUEST,]	1.2e-2	null	ms_run[1]:scan=6062	1931.5	2	1006.53984	503.77146	K	T	8	17
PSM	SFTVTELR	-146_26195	Q99KR3	1	Mouse_09-2020	null	[MS,MS:1001208,SEQUEST,]	2.7e-3	null	ms_run[1]:scan=6063	1931.8	2	952.51366	476.75855	K	M	235	243
PSM	KLWGDRYFDPANGK	-146_26216	P58252	1	Mouse_09-2020	null	[MS,MS:1001208,SEQUEST,]	1.0e-3	null	ms_run[1]:scan=6066	1932.6	3	1666.84201	556.28272	K	S	259	273
PSM	INFDKYHPGYFGK	-146_26226	P14115	1	Mouse_09-2020	null	[MS,MS:1001208,SEQUEST,]	1.0e-3	null	ms_run[1]:scan=6067	1932.9	3	1585.78727	529.26478	R	G	43	56
PSM	VITAFNDGLNHLDSLK	-146_42422	A8DUK4	1	Mouse_09-2020	null	[MS,MS:1001208,SEQUEST,]	1.0e-3	null	ms_run[1]:scan=8919	2729.3	3	1756.92331	586.31246	K	T	68	84
PSM	AAWGKIGGHGAEYGAEALER	-146_26128	Q91VB8	1	Mouse_09-2020	null	[MS,MS:1001208,SEQUEST,]	2.6e-4	null	ms_run[1]:scan=6052	1928.8	4	2043.00393	511.50652	K	F	13	33
PSM	FLQEKGPSVDWGK	-146_26256	Q91ZJ5	1	Mouse_09-2020	null	[MS,MS:1001208,SEQUEST,]	1.0e-3	null	ms_run[1]:scan=6074	1934.9	3	1490.76514	497.59279	R	Q	65	78
PSM	AAVSGLWGKVNADEVGGEALGR	-146_42384	A8DUK4	1	Mouse_09-2020	null	[MS,MS:1001208,SEQUEST,]	2.6e-4	null	ms_run[1]:scan=8912	2727.3	3	2156.10971	719.37467	K	L	10	32
PSM	GWPLYLSTK	-146_42368	O88844	1	Mouse_09-2020	null	[MS,MS:1001208,SEQUEST,]	1.0e-3	null	ms_run[1]:scan=8910	2726.8	2	1064.57720	532.79239	K	T	204	213
PSM	DSQGNLFRNVLKEK	-146_26308	Q91Y97	1	Mouse_09-2020	null	[MS,MS:1001208,SEQUEST,]	2.7e-3	null	ms_run[1]:scan=6082	1937.1	3	1647.88199	549.96528	K	I	88	102
PSM	ALGLSNFNSR	-146_26316	Q9JII6	1	Mouse_09-2020	null	[MS,MS:1001208,SEQUEST,]	2.6e-4	null	ms_run[1]:scan=6083	1937.4	2	1078.56401	539.78563	K	I	158	168
PSM	GILLYGTK	-146_26324	P50544	1	Mouse_09-2020	null	[MS,MS:1001208,SEQUEST,]	6.2e-3	null	ms_run[1]:scan=6084	1937.7	2	864.51946	432.76310	K	Q	189	197
PSM	KYVLGNPLTPGINQGPQIDKEQHDK	-146_26331	P24549	1	Mouse_09-2020	null	[MS,MS:1001208,SEQUEST,]	2.6e-4	null	ms_run[1]:scan=6085	1937.9	4	2789.45937	698.11997	K	L	329	354
PSM	VISLSGEHSIIGR	-146_26336	P08228	1	Mouse_09-2020	null	[MS,MS:1001208,SEQUEST,]	2.6e-4	null	ms_run[1]:scan=6086	1938.2	3	1367.76468	456.59290	R	M	104	117
PSM	YRALLSPTFTSGK	-146_26342	Q64459	1	Mouse_09-2020	null	[MS,MS:1001208,SEQUEST,]	2.6e-4	null	ms_run[1]:scan=6087	1938.5	3	1440.78504	480.93303	R	K	129	142
PSM	LWSTFHRPELVR	-146_26348	Q91WT7	1	Mouse_09-2020	null	[MS,MS:1001208,SEQUEST,]	6.1e-3	null	ms_run[1]:scan=6088	1938.8	3	1540.83908	514.28429	K	C	85	97
PSM	FLFPEGIK	-146_42391	Q8R0Y6	1	Mouse_09-2020	null	[MS,MS:1001208,SEQUEST,]	1.0e-3	null	ms_run[1]:scan=8913	2727.6	2	950.53441	475.77093	R	M	167	175
PSM	QYYIGDVHPSDLKPK	-146_24421	Q9CQX2	1	Mouse_09-2020	null	[MS,MS:1001208,SEQUEST,]	2.6e-4	null	ms_run[1]:scan=5750	1844.4	4	1759.90212	440.73080	K	D	89	104
PSM	YQGVNLYVK	-146_25450	P29341	1	Mouse_09-2020	null	[MS,MS:1001208,SEQUEST,]	8.4e-4	null	ms_run[1]:scan=5934	1895.8	2	1083.58354	542.29530	R	L	291	300
PSM	IILDELVQR	-146_43053	Q8K169	0	Mouse_09-2020	null	[MS,MS:1001208,SEQUEST,]	2.6e-4	null	ms_run[1]:scan=9028	2759.7	2	1098.65276	549.82951	K	H	41	50
PSM	IILDELVQR	-146_43053	Q8R084	0	Mouse_09-2020	null	[MS,MS:1001208,SEQUEST,]	2.6e-4	null	ms_run[1]:scan=9028	2759.7	2	1098.65276	549.82951	K	H	41	50
PSM	FLTGYEVK	-146_24661	Q60936	1	Mouse_09-2020	null	[MS,MS:1001208,SEQUEST,]	8.4e-3	null	ms_run[1]:scan=5793	1856.4	2	956.50994	478.75802	K	M	543	551
PSM	SEDYAFPTYADRR	-146_24668	P19783	1	Mouse_09-2020	null	[MS,MS:1001208,SEQUEST,]	1.0e-3	null	ms_run[1]:scan=5794	1856.7	3	1590.71939	530.91095	K	Y	30	43
PSM	YTQKAPQVSTPTLVEAAR	-146_24693	P07724	1	Mouse_09-2020	null	[MS,MS:1001208,SEQUEST,]	2.6e-4	null	ms_run[1]:scan=5799	1858.1	3	1960.05100	654.02146	R	L	435	453
PSM	VLGLTLLQK	-146_43686	Q9CPU0	1	Mouse_09-2020	null	[MS,MS:1001208,SEQUEST,]	1.0e-3	null	ms_run[1]:scan=9139	2791.5	2	984.64513	492.82624	R	D	52	61
PSM	AGNLGGGVVTIER	-146_24703	P67984	1	Mouse_09-2020	null	[MS,MS:1001208,SEQUEST,]	2.6e-4	null	ms_run[1]:scan=5801	1858.7	2	1242.68047	621.84368	K	K	53	66
PSM	INLIYSR	-146_24709	O35459	1	Mouse_09-2020	null	[MS,MS:1001208,SEQUEST,]	2.7e-3	null	ms_run[1]:scan=5802	1858.9	2	878.51000	439.75835	K	H	276	283
PSM	NLSIYDGPEQR	-146_24718	Q921G7	1	Mouse_09-2020	null	[MS,MS:1001208,SEQUEST,]	1.0e-3	null	ms_run[1]:scan=5803	1859.2	2	1291.62822	646.31749	R	C	548	559
PSM	SSRYIATPIFSK	-146_24737	P10649	1	Mouse_09-2020	null	[MS,MS:1001208,SEQUEST,]	1.1e-3	null	ms_run[1]:scan=5806	1860.0	2	1369.74858	685.37735	K	A	200	212
PSM	FINLVPSNLPHEATRDTVFR	-146_43634	Q05421	1	Mouse_09-2020	null	[MS,MS:1001208,SEQUEST,]	2.6e-4	null	ms_run[1]:scan=9129	2788.7	4	2326.22915	582.31302	R	Y	360	380
PSM	TALLGLTK	-146_24749	Q99LB2	1	Mouse_09-2020	null	[MS,MS:1001208,SEQUEST,]	2.4e-2	null	ms_run[1]:scan=5809	1860.9	2	816.51897	408.76310	K	F	188	196
PSM	IWHHTFYNELRVAPEEHPVLLTEAPLNPK	-146_43626	P60710	1	Mouse_09-2020	null	[MS,MS:1001208,SEQUEST,]	2.6e-4	null	ms_run[1]:scan=9128	2788.4	5	3450.79816	690.96497	K	N	85	114
PSM	AVFQANQENLPILK	-146_43615	Q8VDN2	1	Mouse_09-2020	null	[MS,MS:1001208,SEQUEST,]	1.0e-3	null	ms_run[1]:scan=9125	2787.6	2	1584.87346	792.94085	R	A	431	445
PSM	ITSLEVENQNLR	-146_24778	Q91VK2	1	Mouse_09-2020	null	[MS,MS:1001208,SEQUEST,]	2.6e-4	null	ms_run[1]:scan=5814	1862.3	2	1415.74907	708.37808	R	V	79	91
PSM	EGSFYTLR	-146_24806	Q63886	1	Mouse_09-2020	null	[MS,MS:1001208,SEQUEST,]	1.1e-3	null	ms_run[1]:scan=5819	1863.7	2	972.47905	486.74290	K	F	72	80
PSM	VFTVNTLR	-146_24812	E9Q7C8	1	Mouse_09-2020	null	[MS,MS:1001208,SEQUEST,]	4.8e-3	null	ms_run[1]:scan=5820	1864.0	2	949.54680	475.27691	R	L	154	162
PSM	DLDRIAGQVAAANK	-146_24822	Q9CZX8	1	Mouse_09-2020	null	[MS,MS:1001208,SEQUEST,]	2.6e-4	null	ms_run[1]:scan=5821	1864.2	3	1441.77646	481.26344	R	H	130	144
PSM	HVLQQFADNDVSRFK	-146_24829	P51660	1	Mouse_09-2020	null	[MS,MS:1001208,SEQUEST,]	2.6e-4	null	ms_run[1]:scan=5822	1864.5	3	1803.91385	601.97607	R	I	542	557
PSM	TANSLLWK	-146_24861	Q8VCT4	1	Mouse_09-2020	null	[MS,MS:1001208,SEQUEST,]	1.0e-3	null	ms_run[1]:scan=5829	1866.5	2	932.52074	466.76363	K	Y	375	383
PSM	TWNDPSVQQDIK	-146_24870	P20029	1	Mouse_09-2020	null	[MS,MS:1001208,SEQUEST,]	2.6e-4	null	ms_run[1]:scan=5830	1866.7	2	1430.69353	715.84916	R	L	103	115
PSM	LTILYTK	-146_24654	Q9CPP6	1	Mouse_09-2020	null	[MS,MS:1001208,SEQUEST,]	2.4e-3	null	ms_run[1]:scan=5792	1856.1	2	851.52446	426.26548	R	L	24	31
PSM	FINFFR	-146_43704	Q8BGQ7	1	Mouse_09-2020	null	[MS,MS:1001208,SEQUEST,]	1.9e-3	null	ms_run[1]:scan=9142	2792.4	2	843.45146	422.22923	R	N	14	20
PSM	YNIEKDIAAYIK	-146_43727	Q9D0M5	1	Mouse_09-2020	null	[MS,MS:1001208,SEQUEST,]	2.6e-4	null	ms_run[1]:scan=9146	2793.4	3	1440.77387	480.92929	K	E	32	44
PSM	IEGLDIHFIHVKPPQLPSGR	-146_43736	E9PWK1	1	Mouse_09-2020	null	[MS,MS:1001208,SEQUEST,]	1.0e-3	null	ms_run[1]:scan=9148	2794.0	5	2253.25071	451.45587	K	P	120	140
PSM	VFEGNRPTNSIVFTK	-146_24432	P06745	1	Mouse_09-2020	null	[MS,MS:1001208,SEQUEST,]	1.6e-3	null	ms_run[1]:scan=5753	1845.2	3	1708.90244	570.30542	K	T	467	482
PSM	AVYIFAK	-146_24441	G3UYJ7	1	Mouse_09-2020	null	[MS,MS:1001208,SEQUEST,]	1.1e-3	null	ms_run[1]:scan=5754	1845.5	2	811.47154	406.23926	R	N	15	22
PSM	SDGIYIINLK	-146_43970	P14206	1	Mouse_09-2020	null	[MS,MS:1001208,SEQUEST,]	2.6e-4	null	ms_run[1]:scan=9188	2805.2	2	1135.63591	568.32151	K	T	43	53
PSM	GVVDSEDIPLNLSR	-146_43907	Q9CQN1	1	Mouse_09-2020	null	[MS,MS:1001208,SEQUEST,]	2.6e-4	null	ms_run[1]:scan=9178	2802.4	2	1513.78642	757.39647	R	L	391	405
PSM	GLLFSASK	-146_24468	Q99J08	1	Mouse_09-2020	null	[MS,MS:1001208,SEQUEST,]	6.4e-3	null	ms_run[1]:scan=5760	1847.2	2	822.47240	411.73963	K	D	110	118
PSM	KTGFRGPLNWYR	-146_24488	P34914	1	Mouse_09-2020	null	[MS,MS:1001208,SEQUEST,]	7.5e-3	null	ms_run[1]:scan=5764	1848.3	3	1494.79685	498.93700	K	T	455	467
PSM	SPAQILLR	-146_24519	Q9JII6	1	Mouse_09-2020	null	[MS,MS:1001208,SEQUEST,]	1.0e-3	null	ms_run[1]:scan=5767	1849.1	2	897.55181	449.27945	R	Q	244	252
PSM	LGTAAIQGAIEK	-146_24523	Q8QZT1	1	Mouse_09-2020	null	[MS,MS:1001208,SEQUEST,]	2.6e-4	null	ms_run[1]:scan=5769	1849.7	2	1171.66899	586.33770	K	G	64	76
PSM	AFEEEQALRGNLTDLEPNGVR	-146_43593	P49429	1	Mouse_09-2020	null	[MS,MS:1001208,SEQUEST,]	2.6e-4	null	ms_run[1]:scan=9122	2786.7	3	2358.16880	786.72766	K	G	370	391
PSM	AGLEQGSDAGYLAESQK	-146_24536	Q8BMS1	1	Mouse_09-2020	null	[MS,MS:1001208,SEQUEST,]	8.4e-4	null	ms_run[1]:scan=5772	1850.6	2	1723.81584	862.41031	K	G	310	327
PSM	GVVQDLQQAISK	-146_43826	Q91VK2	1	Mouse_09-2020	null	[MS,MS:1001208,SEQUEST,]	2.6e-4	null	ms_run[1]:scan=9161	2797.7	2	1285.71135	643.35916	R	E	91	103
PSM	VGINYQPPTVVPGGDLAK	-146_43819	P05214	0	Mouse_09-2020	null	[MS,MS:1001208,SEQUEST,]	2.6e-4	null	ms_run[1]:scan=9160	2797.4	2	1824.98650	912.99635	K	Q	353	371
PSM	VGINYQPPTVVPGGDLAK	-146_43819	A0A0A0MQA5	0	Mouse_09-2020	null	[MS,MS:1001208,SEQUEST,]	2.6e-4	null	ms_run[1]:scan=9160	2797.4	2	1824.98650	912.99635	K	Q	382	400
PSM	IGGIGTVPVGR	-146_24571	P10126	1	Mouse_09-2020	null	[MS,MS:1001208,SEQUEST,]	2.6e-4	null	ms_run[1]:scan=5779	1852.5	2	1025.61125	513.30874	K	E	256	267
PSM	AGLILFGNDDR	-146_43809	Q8R0Y6	1	Mouse_09-2020	null	[MS,MS:1001208,SEQUEST,]	2.6e-4	null	ms_run[1]:scan=9159	2797.1	2	1190.61650	595.81184	K	L	275	286
PSM	VVFIFGPDK	-146_43801	Q6GT24	1	Mouse_09-2020	null	[MS,MS:1001208,SEQUEST,]	1.1e-3	null	ms_run[1]:scan=9158	2796.8	2	1021.57170	511.28949	R	L	133	142
PSM	AIQGWLK	-146_24587	Q8VC30	1	Mouse_09-2020	null	[MS,MS:1001208,SEQUEST,]	1.6e-3	null	ms_run[1]:scan=5781	1853.1	2	815.47807	408.24234	K	G	414	421
PSM	IEGLDIHFIHVKPPQLPSGR	-146_43740	E9PWK1	1	Mouse_09-2020	null	[MS,MS:1001208,SEQUEST,]	2.6e-4	null	ms_run[1]:scan=9149	2794.3	4	2253.25088	564.06802	K	P	120	140
PSM	SSRYIATPIFSK	-146_24617	P10649	1	Mouse_09-2020	null	[MS,MS:1001208,SEQUEST,]	2.6e-4	null	ms_run[1]:scan=5785	1854.2	3	1369.74909	457.25399	K	A	200	212
PSM	TDFAPQLQSLNKK	-146_24630	Q8R164	1	Mouse_09-2020	null	[MS,MS:1001208,SEQUEST,]	1.0e-3	null	ms_run[1]:scan=5789	1855.3	3	1489.80237	497.27182	K	F	75	88
PSM	GVVDSEDLPLNISR	-146_43906	P07901	0	Mouse_09-2020	null	[MS,MS:1001208,SEQUEST,]	2.6e-4	null	ms_run[1]:scan=9178	2802.4	2	1513.78642	757.39647	R	M	388	402
PSM	GVVDSEDLPLNISR	-146_43906	P11499	0	Mouse_09-2020	null	[MS,MS:1001208,SEQUEST,]	2.6e-4	null	ms_run[1]:scan=9178	2802.4	2	1513.78642	757.39647	R	M	379	393
PSM	GIRAVLLGPPGAGK	-146_25442	Q9WTP6	1	Mouse_09-2020	null	[MS,MS:1001208,SEQUEST,]	1.1e-3	null	ms_run[1]:scan=5933	1895.5	3	1305.80042	435.93823	K	T	15	29
PSM	LRSLFSSAENEPPVPLVGNWRPPQPVKGRVVR	-146_43590	P16015	1	Mouse_09-2020	null	[MS,MS:1001208,SEQUEST,]	2.6e-4	null	ms_run[1]:scan=9121	2785.7	6	3581.98181	597.83632	K	S	225	257
PSM	DTNGSQFFITTVK	-146_43576	P24369	1	Mouse_09-2020	null	[MS,MS:1001208,SEQUEST,]	2.6e-4	null	ms_run[1]:scan=9118	2784.8	2	1457.72893	729.36718	K	S	146	159
PSM	FSTVTGESGSADTVRDPRGFAVK	-146_25227	P24270	1	Mouse_09-2020	null	[MS,MS:1001208,SEQUEST,]	1.0e-3	null	ms_run[1]:scan=5897	1885.5	4	2384.18715	596.80148	R	Y	113	136
PSM	LFYLGIR	-146_43226	Q505D7	1	Mouse_09-2020	null	[MS,MS:1001208,SEQUEST,]	1.1e-3	null	ms_run[1]:scan=9057	2767.8	2	881.52501	441.26581	K	V	11	18
PSM	ALIAAQYSGAQVR	-146_25241	Q9D8N0	1	Mouse_09-2020	null	[MS,MS:1001208,SEQUEST,]	2.6e-4	null	ms_run[1]:scan=5899	1886.0	2	1347.73894	674.37260	K	L	18	31
PSM	KYILGNPLNSGINQGPQIDKEQHNK	-146_25249	O35945	1	Mouse_09-2020	null	[MS,MS:1001208,SEQUEST,]	2.6e-4	null	ms_run[1]:scan=5900	1886.3	4	2805.46670	702.12151	K	L	329	354
PSM	SKEVAWNLTSVDLVR	-146_43202	Q9R0H0	1	Mouse_09-2020	null	[MS,MS:1001208,SEQUEST,]	2.6e-4	null	ms_run[1]:scan=9053	2766.7	3	1716.92868	572.98082	K	S	511	526
PSM	TQEFILNSPTVTSIK	-146_43187	Q9R0H0	1	Mouse_09-2020	null	[MS,MS:1001208,SEQUEST,]	2.6e-4	null	ms_run[1]:scan=9050	2765.9	2	1677.90752	839.45653	K	W	160	175
PSM	TLNVKPLVTHRFPLEK	-146_25285	Q64442	1	Mouse_09-2020	null	[MS,MS:1001208,SEQUEST,]	1.0e-3	null	ms_run[1]:scan=5906	1888.0	4	1892.11159	473.78336	K	V	315	331
PSM	SGRFFTVKLPVALDPGSK	-146_43162	Q91YQ5	1	Mouse_09-2020	null	[MS,MS:1001208,SEQUEST,]	2.6e-4	null	ms_run[1]:scan=9046	2764.8	4	1919.07473	480.52418	K	S	110	128
PSM	AVANYDSVEAGEKLVK	-146_25311	P51660	1	Mouse_09-2020	null	[MS,MS:1001208,SEQUEST,]	2.6e-4	null	ms_run[1]:scan=5910	1889.1	3	1692.88071	564.96495	K	A	69	85
PSM	TVDNFVALATGEK	-146_43088	P24369	1	Mouse_09-2020	null	[MS,MS:1001208,SEQUEST,]	2.6e-4	null	ms_run[1]:scan=9035	2761.7	2	1364.70696	682.85645	K	F	72	85
PSM	LLLEGVENK	-146_25338	D3Z041	1	Mouse_09-2020	null	[MS,MS:1001208,SEQUEST,]	2.3e-3	null	ms_run[1]:scan=5916	1890.8	2	1014.58397	507.79513	K	T	209	218
PSM	VEGGTPLFTLRK	-146_25348	Q9D2G2	1	Mouse_09-2020	null	[MS,MS:1001208,SEQUEST,]	1.0e-3	null	ms_run[1]:scan=5917	1891.1	3	1317.75373	439.92236	K	G	135	147
PSM	KYILGNPLNSGINQGPQIDKEQHNK	-146_25372	O35945	1	Mouse_09-2020	null	[MS,MS:1001208,SEQUEST,]	2.6e-4	null	ms_run[1]:scan=5920	1891.9	5	2805.46735	561.89866	K	L	329	354
PSM	LYEIGAGTSEVR	-146_25383	Q9JHI5	1	Mouse_09-2020	null	[MS,MS:1001208,SEQUEST,]	1.1e-3	null	ms_run[1]:scan=5922	1892.4	2	1294.66570	647.83552	K	L	400	412
PSM	VAQWLIQEPHK	-146_25401	A0A286YCD7	1	Mouse_09-2020	null	[MS,MS:1001208,SEQUEST,]	1.0e-3	null	ms_run[1]:scan=5926	1893.6	3	1348.73700	450.25058	K	A	86	97
PSM	KESPDYSQRLSQVAPVLKER	-146_25416	Q9DBE0	1	Mouse_09-2020	null	[MS,MS:1001208,SEQUEST,]	2.6e-4	null	ms_run[1]:scan=5929	1894.4	4	2330.24746	583.31703	K	V	425	445
PSM	EYTAGREADDIVNWLKK	-146_43076	P09103	1	Mouse_09-2020	null	[MS,MS:1001208,SEQUEST,]	1.0e-3	null	ms_run[1]:scan=9033	2761.1	3	2008.01548	670.00933	K	T	117	134
PSM	LITPAVVSER	-146_25427	A0A1L1SQA8	1	Mouse_09-2020	null	[MS,MS:1001208,SEQUEST,]	1.9e-3	null	ms_run[1]:scan=5931	1894.9	2	1084.63616	542.82168	K	K	35	45
PSM	NYELHPDKYILK	-146_25193	F6Y6L6	1	Mouse_09-2020	null	[MS,MS:1001208,SEQUEST,]	1.0e-3	null	ms_run[1]:scan=5890	1883.5	3	1532.81119	511.60844	K	Q	213	225
PSM	FSSSTFEQVNQLVK	-146_43238	P21614	1	Mouse_09-2020	null	[MS,MS:1001208,SEQUEST,]	1.0e-3	null	ms_run[1]:scan=9059	2768.4	2	1613.81828	807.41212	K	V	52	66
PSM	FLFPEGIK	-146_43274	Q8R0Y6	1	Mouse_09-2020	null	[MS,MS:1001208,SEQUEST,]	1.1e-3	null	ms_run[1]:scan=9067	2770.6	2	950.53459	475.77093	R	M	167	175
PSM	LLVSDTSRPGWINFR	-146_43336	A0A140LHR8	1	Mouse_09-2020	null	[MS,MS:1001208,SEQUEST,]	1.9e-3	null	ms_run[1]:scan=9076	2773.2	3	1760.94522	587.65293	K	L	189	204
PSM	WLAESIR	-146_24914	P52196	1	Mouse_09-2020	null	[MS,MS:1001208,SEQUEST,]	1.0e-3	null	ms_run[1]:scan=5839	1869.3	2	874.47844	437.74270	K	G	15	22
PSM	GAFSRLDPTGRFEK	-146_24921	Q9CQ62	1	Mouse_09-2020	null	[MS,MS:1001208,SEQUEST,]	9.6e-3	null	ms_run[1]:scan=5840	1869.5	3	1580.81906	527.61084	K	M	247	261
PSM	AVFPSIVGRPR	-146_24929	P60710	0	Mouse_09-2020	null	[MS,MS:1001208,SEQUEST,]	1.1e-3	null	ms_run[1]:scan=5841	1869.8	2	1198.70561	599.85639	R	Q	29	40
PSM	AVFPSIVGRPR	-146_24929	P68134	0	Mouse_09-2020	null	[MS,MS:1001208,SEQUEST,]	1.1e-3	null	ms_run[1]:scan=5841	1869.8	2	1198.70561	599.85639	R	Q	31	42
PSM	TTLLPGLLK	-146_43521	Q9WUA2	1	Mouse_09-2020	null	[MS,MS:1001208,SEQUEST,]	1.9e-3	null	ms_run[1]:scan=9108	2782.1	2	955.61858	478.31296	R	I	452	461
PSM	NVIIWGNHSSTQYPDVNHAK	-146_24941	P14152	1	Mouse_09-2020	null	[MS,MS:1001208,SEQUEST,]	2.6e-4	null	ms_run[1]:scan=5843	1870.4	3	2280.11625	760.71005	K	K	180	200
PSM	GIIDPTKVVR	-146_24950	P63038	1	Mouse_09-2020	null	[MS,MS:1001208,SEQUEST,]	2.7e-3	null	ms_run[1]:scan=5844	1870.6	2	1097.66789	549.33750	K	A	517	527
PSM	YFPTQALNFAFKDKYK	-146_43493	P51881	1	Mouse_09-2020	null	[MS,MS:1001208,SEQUEST,]	2.6e-4	null	ms_run[1]:scan=9104	2781.0	4	1981.02126	496.01091	R	I	81	97
PSM	SLDFYTR	-146_24971	Q9CPU0	1	Mouse_09-2020	null	[MS,MS:1001208,SEQUEST,]	2.3e-3	null	ms_run[1]:scan=5849	1872.1	2	901.44127	451.22434	K	L	45	52
PSM	ALGVNTVGAQTLK	-146_24979	Q8VBT2	1	Mouse_09-2020	null	[MS,MS:1001208,SEQUEST,]	2.6e-4	null	ms_run[1]:scan=5850	1872.3	2	1271.73174	636.36953	K	F	222	235
PSM	INEAFDLLR	-146_43583	P00329	1	Mouse_09-2020	null	[MS,MS:1001208,SEQUEST,]	1.0e-3	null	ms_run[1]:scan=9120	2785.4	2	1090.58953	545.79821	K	G	356	365
PSM	KVNLAELFKGK	-146_24989	P99029	1	Mouse_09-2020	null	[MS,MS:1001208,SEQUEST,]	2.6e-4	null	ms_run[1]:scan=5852	1872.9	3	1246.75165	416.25545	K	G	71	82
PSM	YTQKAPQVSTPTLVEAAR	-146_25013	P07724	1	Mouse_09-2020	null	[MS,MS:1001208,SEQUEST,]	3.5e-3	null	ms_run[1]:scan=5856	1874.0	2	1960.05242	980.52855	R	L	435	453
PSM	WVINPSGGLISK	-146_43468	P32020	1	Mouse_09-2020	null	[MS,MS:1001208,SEQUEST,]	2.6e-4	null	ms_run[1]:scan=9100	2779.9	2	1270.71587	635.86134	K	H	342	354
PSM	IIGIDINKDKFAK	-146_25063	P28474	1	Mouse_09-2020	null	[MS,MS:1001208,SEQUEST,]	1.0e-3	null	ms_run[1]:scan=5865	1876.5	3	1474.86371	492.29245	R	K	219	232
PSM	SAINEVVTREYTINIHKR	-146_25077	P62900	1	Mouse_09-2020	null	[MS,MS:1001208,SEQUEST,]	1.6e-3	null	ms_run[1]:scan=5867	1877.0	4	2143.16713	536.54591	R	H	15	33
PSM	LLGELLKDNSK	-146_25091	Q93092	1	Mouse_09-2020	null	[MS,MS:1001208,SEQUEST,]	2.6e-4	null	ms_run[1]:scan=5870	1877.9	3	1229.71048	410.57484	K	A	259	270
PSM	KIEPELEGSSAVTSHDSSTNGLISFIK	-146_43464	P06745	1	Mouse_09-2020	null	[MS,MS:1001208,SEQUEST,]	2.6e-4	null	ms_run[1]:scan=9098	2779.3	4	2846.43935	712.36591	K	Q	524	551
PSM	KLVPSLLEDKEYLDHQSGRPR	-146_25102	Q5FW57	1	Mouse_09-2020	null	[MS,MS:1001208,SEQUEST,]	2.6e-4	null	ms_run[1]:scan=5873	1878.7	5	2480.32621	496.87094	K	I	141	162
PSM	LISWYDNEYGYSNR	-146_43382	A0A1D5RLD8	1	Mouse_09-2020	null	[MS,MS:1001208,SEQUEST,]	2.6e-4	null	ms_run[1]:scan=9083	2775.1	2	1779.80058	890.40228	K	V	308	322
PSM	NDYVKALPGHLKPFETLLSQNQGGK	-146_43374	P19157	1	Mouse_09-2020	null	[MS,MS:1001208,SEQUEST,]	1.0e-3	null	ms_run[1]:scan=9082	2774.8	4	2754.45986	689.36979	K	F	117	142
PSM	ATDFVVPGPGK	-146_24998	O88844	1	Mouse_09-2020	null	[MS,MS:1001208,SEQUEST,]	2.6e-4	null	ms_run[1]:scan=5853	1873.2	2	1087.57866	544.29276	R	E	141	152
PSM	LSVLLLER	-146_42184	Q8VC30	1	Mouse_09-2020	null	[MS,MS:1001208,SEQUEST,]	1.0e-3	null	ms_run[1]:scan=8881	2718.7	2	942.59917	471.80276	R	G	435	443
PSM	ANNTTYGLAAGLFTK	-146_45895	P24549	1	Mouse_09-2020	null	[MS,MS:1001208,SEQUEST,]	2.6e-4	null	ms_run[1]:scan=9547	2905.6	2	1541.79582	771.40155	R	L	421	436
PSM	TNVSGGAIALGHPLGGSGSR	-146_22203	Q8BWT1	1	Mouse_09-2020	null	[MS,MS:1001208,SEQUEST,]	2.6e-4	null	ms_run[1]:scan=5356	1734.1	2	1807.94609	904.47411	K	T	341	361
PSM	EIIVTDYTPQNLQELQK	-146_48713	P40936	1	Mouse_09-2020	null	[MS,MS:1001208,SEQUEST,]	2.6e-4	null	ms_run[1]:scan=10048	3045.5	2	2032.06413	1016.53349	R	L	81	98
PSM	IIWELIK	-146_48687	O88844	1	Mouse_09-2020	null	[MS,MS:1001208,SEQUEST,]	1.0e-3	null	ms_run[1]:scan=10044	3044.4	2	914.57097	457.78912	R	K	21	28
PSM	SLLTYGR	-146_19201	Q9CZ13	1	Mouse_09-2020	null	[MS,MS:1001208,SEQUEST,]	1.1e-3	null	ms_run[1]:scan=4836	1588.7	2	809.45183	405.22943	R	I	416	423
PSM	WDLDRFHGTSSR	-146_19211	Q8C196	1	Mouse_09-2020	null	[MS,MS:1001208,SEQUEST,]	3.3e-3	null	ms_run[1]:scan=4837	1588.9	3	1476.69815	492.90413	R	G	776	788
PSM	KYVLGNPLTPGINQGPQIDKEQHDKILDLIESGK	-146_48678	P24549	1	Mouse_09-2020	null	[MS,MS:1001208,SEQUEST,]	2.6e-4	null	ms_run[1]:scan=10042	3043.9	6	3758.01611	627.17478	K	E	329	363
PSM	AIAEELAPER	-146_19225	O35490	1	Mouse_09-2020	null	[MS,MS:1001208,SEQUEST,]	1.0e-3	null	ms_run[1]:scan=4839	1589.5	2	1098.57915	549.79312	R	F	309	319
PSM	AYAEFYR	-146_19230	Q9CPQ1	1	Mouse_09-2020	null	[MS,MS:1001208,SEQUEST,]	4.3e-3	null	ms_run[1]:scan=4840	1589.8	2	919.43096	460.21906	K	Y	49	56
PSM	HFWGLR	-146_19245	P62270	1	Mouse_09-2020	null	[MS,MS:1001208,SEQUEST,]	2.7e-3	null	ms_run[1]:scan=4843	1590.6	2	815.43157	408.21920	R	R	125	131
PSM	KYVLGNPLTPGINQGPQIDKEQHDKILDLIESGK	-146_48671	P24549	1	Mouse_09-2020	null	[MS,MS:1001208,SEQUEST,]	2.6e-4	null	ms_run[1]:scan=10041	3043.6	4	3758.02309	940.25854	K	E	329	363
PSM	HLKEGGLLTLAGAK	-146_19253	D3YWR7	1	Mouse_09-2020	null	[MS,MS:1001208,SEQUEST,]	2.6e-4	null	ms_run[1]:scan=4846	1591.4	3	1407.83146	469.94879	K	A	70	84
PSM	KYVLGNPLTPGINQGPQIDKEQHDKILDLIESGK	-146_48663	P24549	1	Mouse_09-2020	null	[MS,MS:1001208,SEQUEST,]	2.6e-4	null	ms_run[1]:scan=10040	3043.3	5	3758.00611	752.40828	K	E	329	363
PSM	AANNGALPPDLSYIVR	-146_48633	Q9D0M3	1	Mouse_09-2020	null	[MS,MS:1001208,SEQUEST,]	4.3e-3	null	ms_run[1]:scan=10034	3041.6	2	1670.88628	835.94666	R	R	187	203
PSM	VISELNGKNIEDVIAQGVGK	-146_48625	P99027	1	Mouse_09-2020	null	[MS,MS:1001208,SEQUEST,]	1.0e-3	null	ms_run[1]:scan=10033	3041.4	3	2083.14072	695.05130	K	A	42	62
PSM	LSDGVAVLK	-146_19325	P63038	1	Mouse_09-2020	null	[MS,MS:1001208,SEQUEST,]	2.6e-4	null	ms_run[1]:scan=4857	1594.5	2	901.53459	451.27129	K	G	397	406
PSM	NAAGNFYINDK	-146_19374	Q8CHT0	1	Mouse_09-2020	null	[MS,MS:1001208,SEQUEST,]	2.6e-4	null	ms_run[1]:scan=4864	1596.4	2	1226.57952	613.79365	R	T	498	509
PSM	TYIIGELHPDDRSK	-146_19381	G5E850	1	Mouse_09-2020	null	[MS,MS:1001208,SEQUEST,]	8.4e-4	null	ms_run[1]:scan=4866	1597.0	3	1643.84012	548.61777	K	A	78	92
PSM	VSLAVLNPYIK	-146_48541	Q9DB20	1	Mouse_09-2020	null	[MS,MS:1001208,SEQUEST,]	2.6e-4	null	ms_run[1]:scan=10020	3037.7	2	1216.73015	608.86863	K	T	74	85
PSM	NNREEQIISLFRDNFEK	-146_48520	Q99KR3	1	Mouse_09-2020	null	[MS,MS:1001208,SEQUEST,]	1.0e-3	null	ms_run[1]:scan=10015	3036.3	3	2152.07975	718.03090	R	F	218	235
PSM	DVVVSYYNFYK	-146_48513	P52840	1	Mouse_09-2020	null	[MS,MS:1001208,SEQUEST,]	2.6e-4	null	ms_run[1]:scan=10014	3036.1	2	1396.67888	698.84281	K	A	130	141
PSM	KYFDQVDISNGLDWSLDHK	-146_48750	Q64374	1	Mouse_09-2020	null	[MS,MS:1001208,SEQUEST,]	1.0e-3	null	ms_run[1]:scan=10056	3047.8	4	2280.09560	570.77874	K	F	145	164
PSM	YYVTIIDAPGHRDFIK	-146_34692	P10126	1	Mouse_09-2020	null	[MS,MS:1001208,SEQUEST,]	2.6e-4	null	ms_run[1]:scan=7559	2349.8	3	1908.00309	636.67199	K	M	85	101
PSM	LQPTDDFTQSSR	-146_19172	Q9CXN7	1	Mouse_09-2020	null	[MS,MS:1001208,SEQUEST,]	2.0e-2	null	ms_run[1]:scan=4831	1587.2	2	1394.65544	697.83096	K	G	53	65
PSM	FTPGTFTNQIQAAFREPR	-146_48767	P14206	1	Mouse_09-2020	null	[MS,MS:1001208,SEQUEST,]	1.0e-3	null	ms_run[1]:scan=10060	3048.9	3	2081.05643	694.35695	R	L	103	121
PSM	RLVNTPYVDNSYK	-146_18942	Q9EP89	1	Mouse_09-2020	null	[MS,MS:1001208,SEQUEST,]	1.0e-3	null	ms_run[1]:scan=4792	1576.3	3	1568.80753	523.60710	K	A	386	399
PSM	YLNFVKGVVDSDDLPLNVSRETLQQHK	-146_48974	P08113	1	Mouse_09-2020	null	[MS,MS:1001208,SEQUEST,]	2.6e-4	null	ms_run[1]:scan=10101	3060.5	5	3114.61866	623.73019	K	L	429	456
PSM	ADPLGLEAEKDGVPVFKFPR	-146_48931	Q8R0Y6	1	Mouse_09-2020	null	[MS,MS:1001208,SEQUEST,]	1.0e-3	null	ms_run[1]:scan=10090	3057.3	3	2185.17002	729.05991	K	R	39	59
PSM	TEQGPQVDETQFKKILGYIK	-146_48926	P47738	1	Mouse_09-2020	null	[MS,MS:1001208,SEQUEST,]	1.6e-3	null	ms_run[1]:scan=10089	3057.1	4	2322.23525	581.31395	R	G	358	378
PSM	NVSEIRQYTLGK	-146_18991	Q05421	1	Mouse_09-2020	null	[MS,MS:1001208,SEQUEST,]	4.3e-3	null	ms_run[1]:scan=4802	1579.2	3	1407.75977	469.92454	K	K	238	250
PSM	LTLSALIDGK	-146_48919	J3QMG3	1	Mouse_09-2020	null	[MS,MS:1001208,SEQUEST,]	1.0e-3	null	ms_run[1]:scan=10088	3056.8	2	1030.61565	515.81078	K	F	258	268
PSM	LTLSALLDGK	-146_48918	Q60932	1	Mouse_09-2020	null	[MS,MS:1001208,SEQUEST,]	1.0e-3	null	ms_run[1]:scan=10088	3056.8	2	1030.61565	515.81078	K	V	270	280
PSM	NVSEIRQYTLGK	-146_19026	Q05421	1	Mouse_09-2020	null	[MS,MS:1001208,SEQUEST,]	1.0e-3	null	ms_run[1]:scan=4807	1580.5	2	1407.76116	704.38317	K	K	238	250
PSM	YLPNPALK	-146_19034	P00186	1	Mouse_09-2020	null	[MS,MS:1001208,SEQUEST,]	3.8e-2	null	ms_run[1]:scan=4809	1581.1	2	915.53032	458.26855	R	F	243	251
PSM	WEFVSAFR	-146_48497	G3X982	1	Mouse_09-2020	null	[MS,MS:1001208,SEQUEST,]	1.1e-2	null	ms_run[1]:scan=10012	3035.5	2	1041.51543	521.26126	K	A	422	430
PSM	QYKIPDWFLNR	-146_48897	P62270	1	Mouse_09-2020	null	[MS,MS:1001208,SEQUEST,]	1.0e-3	null	ms_run[1]:scan=10083	3055.4	3	1479.77359	493.92962	R	K	76	87
PSM	LQFWTETLPR	-146_48853	Q63880	0	Mouse_09-2020	null	[MS,MS:1001208,SEQUEST,]	2.6e-4	null	ms_run[1]:scan=10077	3053.7	2	1290.68413	645.84569	R	I	544	554
PSM	LQFWTETLPR	-146_48853	Q8VCU1	0	Mouse_09-2020	null	[MS,MS:1001208,SEQUEST,]	2.6e-4	null	ms_run[1]:scan=10077	3053.7	2	1290.68413	645.84569	R	I	544	554
PSM	VGASFLQR	-146_19092	P05202	1	Mouse_09-2020	null	[MS,MS:1001208,SEQUEST,]	1.1e-3	null	ms_run[1]:scan=4818	1583.7	2	877.48931	439.24815	R	F	140	148
PSM	FSPGYQIEK	-146_19097	Q8K169	1	Mouse_09-2020	null	[MS,MS:1001208,SEQUEST,]	2.0e-2	null	ms_run[1]:scan=4819	1583.9	2	1068.53642	534.77166	R	S	175	184
PSM	WDSWNKLK	-146_19105	P31786	1	Mouse_09-2020	null	[MS,MS:1001208,SEQUEST,]	1.6e-3	null	ms_run[1]:scan=4820	1584.2	2	1076.55242	538.77982	K	T	56	64
PSM	GTAFGGWK	-146_19114	P28474	1	Mouse_09-2020	null	[MS,MS:1001208,SEQUEST,]	2.1e-3	null	ms_run[1]:scan=4821	1584.5	2	823.41002	412.20850	K	V	316	324
PSM	GLETTATYDPKTQEFILNSPTVTSIK	-146_48798	Q9R0H0	1	Mouse_09-2020	null	[MS,MS:1001208,SEQUEST,]	2.6e-4	null	ms_run[1]:scan=10066	3050.6	3	2854.47562	952.16220	R	W	149	175
PSM	HGSLGFLPR	-146_19134	P27659	1	Mouse_09-2020	null	[MS,MS:1001208,SEQUEST,]	8.4e-4	null	ms_run[1]:scan=4824	1585.3	2	983.54216	492.27470	R	R	11	20
PSM	GAAVALNIR	-146_19146	Q8K169	1	Mouse_09-2020	null	[MS,MS:1001208,SEQUEST,]	1.0e-3	null	ms_run[1]:scan=4827	1586.1	2	884.53203	442.76925	K	M	411	420
PSM	LFGYQPTIYYPK	-146_48793	Q8K4Z3	1	Mouse_09-2020	null	[MS,MS:1001208,SEQUEST,]	2.6e-4	null	ms_run[1]:scan=10065	3050.3	2	1489.77178	745.38993	K	P	127	139
PSM	SRVVGNPFDSRTEQGPQVDETQFKKILGYIK	-146_48879	P47738	1	Mouse_09-2020	null	[MS,MS:1001208,SEQUEST,]	2.6e-4	null	ms_run[1]:scan=10080	3054.6	5	3536.85163	708.17574	K	G	347	378
PSM	IGFTGSTEVGK	-146_18927	Q8R0Y6	1	Mouse_09-2020	null	[MS,MS:1001208,SEQUEST,]	8.4e-4	null	ms_run[1]:scan=4790	1575.8	2	1095.56841	548.28767	K	I	646	657
PSM	GLFIIDDKGILR	-146_48490	P35700	1	Mouse_09-2020	null	[MS,MS:1001208,SEQUEST,]	2.6e-4	null	ms_run[1]:scan=10011	3035.2	2	1359.80083	680.40337	R	I	129	141
PSM	SYELPDGQVITIGNER	-146_48437	P60710	0	Mouse_09-2020	null	[MS,MS:1001208,SEQUEST,]	2.6e-4	null	ms_run[1]:scan=10000	3032.2	2	1790.89421	895.94960	K	R	239	255
PSM	SYELPDGQVITIGNER	-146_48437	P68134	0	Mouse_09-2020	null	[MS,MS:1001208,SEQUEST,]	2.6e-4	null	ms_run[1]:scan=10000	3032.2	2	1790.89421	895.94960	K	R	241	257
PSM	IIAVDINKDKFAK	-146_19800	P00329	1	Mouse_09-2020	null	[MS,MS:1001208,SEQUEST,]	1.1e-3	null	ms_run[1]:scan=4944	1618.8	3	1474.86335	492.29245	R	K	220	233
PSM	GAAQNIIPASTGAAKAVGK	-146_19809	A0A1D5RLD8	1	Mouse_09-2020	null	[MS,MS:1001208,SEQUEST,]	2.6e-4	null	ms_run[1]:scan=4945	1619.0	3	1724.96537	575.65997	R	I	199	218
PSM	VNADEVGGEALGR	-146_19823	A8DUK4	1	Mouse_09-2020	null	[MS,MS:1001208,SEQUEST,]	2.6e-4	null	ms_run[1]:scan=4947	1619.6	2	1286.63445	643.82040	K	L	19	32
PSM	SSFFVNGLTLGGQK	-146_48098	Q5SX49	1	Mouse_09-2020	null	[MS,MS:1001208,SEQUEST,]	2.6e-4	null	ms_run[1]:scan=9941	3015.6	2	1454.76494	727.88554	R	S	57	71
PSM	VLWRFEGKKPETLGSNTR	-146_19852	Q8K154	1	Mouse_09-2020	null	[MS,MS:1001208,SEQUEST,]	1.0e-3	null	ms_run[1]:scan=4951	1620.7	4	2118.14638	530.29182	K	Y	338	356
PSM	SITTIIDTFHQYSR	-146_48074	P31725	1	Mouse_09-2020	null	[MS,MS:1001208,SEQUEST,]	1.0e-3	null	ms_run[1]:scan=9934	3013.6	3	1681.85611	561.28965	R	E	12	26
PSM	DFLAGGVAAAISK	-146_48051	P51881	1	Mouse_09-2020	null	[MS,MS:1001208,SEQUEST,]	2.6e-4	null	ms_run[1]:scan=9931	3012.8	2	1219.66875	610.33770	K	A	11	24
PSM	GYEPDPNIVKLAEQYAKENGTK	-146_48033	P11725	1	Mouse_09-2020	null	[MS,MS:1001208,SEQUEST,]	1.4e-2	null	ms_run[1]:scan=9927	3011.7	4	2464.23769	616.81432	K	S	222	244
PSM	ISVNDFIIK	-146_48026	Q8BMF4	1	Mouse_09-2020	null	[MS,MS:1001208,SEQUEST,]	1.0e-3	null	ms_run[1]:scan=9926	3011.4	2	1048.60369	524.80550	K	S	469	478
PSM	KILESDRKEPLFGISTGNIITGLAAGAK	-146_47997	Q8C196	1	Mouse_09-2020	null	[MS,MS:1001208,SEQUEST,]	1.0e-3	null	ms_run[1]:scan=9921	3010.0	5	2899.62720	580.73085	K	Y	280	308
PSM	GGLIYGNYLQLEK	-146_47990	C5NSA7	1	Mouse_09-2020	null	[MS,MS:1001208,SEQUEST,]	2.6e-4	null	ms_run[1]:scan=9919	3009.4	2	1467.78533	734.39574	K	L	19	32
PSM	FEPFSNKGQTLVVQFTVK	-146_47980	P14211	1	Mouse_09-2020	null	[MS,MS:1001208,SEQUEST,]	8.4e-4	null	ms_run[1]:scan=9917	3008.9	3	2069.10733	690.37372	K	E	81	99
PSM	VALQHNLGLGGAVVVTLYR	-146_47972	P32020	1	Mouse_09-2020	null	[MS,MS:1001208,SEQUEST,]	2.6e-4	null	ms_run[1]:scan=9916	3008.6	3	1980.14151	660.71782	K	G	386	405
PSM	YAPGYNAEVGDKWIWLK	-146_47952	Q99LC3	1	Mouse_09-2020	null	[MS,MS:1001208,SEQUEST,]	1.0e-3	null	ms_run[1]:scan=9913	3007.8	3	2010.01334	670.67551	K	0	339	356
PSM	LSDLLDWR	-146_47840	Q8VCB3	1	Mouse_09-2020	null	[MS,MS:1001208,SEQUEST,]	1.0e-3	null	ms_run[1]:scan=9894	3002.5	2	1017.53612	509.27182	R	L	592	600
PSM	GRAIFASGSPFDPVTLPDGR	-146_47834	P06801	1	Mouse_09-2020	null	[MS,MS:1001208,SEQUEST,]	2.6e-4	null	ms_run[1]:scan=9893	3002.2	3	2060.05735	687.35684	K	L	426	446
PSM	SFLLKDPETSQR	-146_19963	Q9CZN7	1	Mouse_09-2020	null	[MS,MS:1001208,SEQUEST,]	2.6e-4	null	ms_run[1]:scan=4970	1626.0	3	1420.74332	474.25254	K	A	470	482
PSM	FSAPLPPQPWEGVR	-146_47790	Q63880	0	Mouse_09-2020	null	[MS,MS:1001208,SEQUEST,]	2.6e-4	null	ms_run[1]:scan=9885	2999.9	2	1580.82390	790.91463	R	A	78	92
PSM	FSAPLPPQPWEGVR	-146_47790	Q8VCU1	0	Mouse_09-2020	null	[MS,MS:1001208,SEQUEST,]	2.6e-4	null	ms_run[1]:scan=9885	2999.9	2	1580.82390	790.91463	R	A	78	92
PSM	KILESDRKEPLFGISTGNIITGLAAGAK	-146_47781	Q8C196	1	Mouse_09-2020	null	[MS,MS:1001208,SEQUEST,]	2.6e-4	null	ms_run[1]:scan=9883	2999.4	4	2899.61635	725.66174	K	Y	280	308
PSM	IQKPTLDKPSAETFVK	-146_19777	O70503	1	Mouse_09-2020	null	[MS,MS:1001208,SEQUEST,]	1.0e-3	null	ms_run[1]:scan=4938	1617.1	4	1802.00686	451.25691	K	A	242	258
PSM	FSDIQIR	-146_19771	A0A1W2P733	1	Mouse_09-2020	null	[MS,MS:1001208,SEQUEST,]	1.1e-3	null	ms_run[1]:scan=4937	1616.8	2	878.47331	439.74016	K	L	309	316
PSM	GLEAFRGLK	-146_19768	P54869	1	Mouse_09-2020	null	[MS,MS:1001208,SEQUEST,]	1.0e-3	null	ms_run[1]:scan=4936	1616.5	2	990.57341	495.79018	K	E	334	343
PSM	IQASVATNPIITPVAQENQ	-146_48129	P08226	1	Mouse_09-2020	null	[MS,MS:1001208,SEQUEST,]	2.6e-4	null	ms_run[1]:scan=9945	3016.7	2	1994.05718	997.53129	K	0	293	312
PSM	VVAGVAAALAHKYH	-146_19437	A8DUK4	1	Mouse_09-2020	null	[MS,MS:1001208,SEQUEST,]	8.4e-4	null	ms_run[1]:scan=4876	1599.8	3	1406.79068	469.60162	K	0	134	148
PSM	LYPIANRLER	-146_19451	Q64459	1	Mouse_09-2020	null	[MS,MS:1001208,SEQUEST,]	3.8e-2	null	ms_run[1]:scan=4878	1600.3	3	1244.71131	415.57518	R	C	367	377
PSM	YLQEIYNSNNQK	-146_19460	Q8VCM7	1	Mouse_09-2020	null	[MS,MS:1001208,SEQUEST,]	2.6e-4	null	ms_run[1]:scan=4880	1600.9	2	1513.72905	757.36771	R	T	134	146
PSM	TYIIGELHPDDRSK	-146_19481	G5E850	1	Mouse_09-2020	null	[MS,MS:1001208,SEQUEST,]	1.0e-3	null	ms_run[1]:scan=4885	1602.3	4	1643.83962	411.71515	K	A	78	92
PSM	KYFDQVDISNGLDWSLDHK	-146_48296	Q64374	1	Mouse_09-2020	null	[MS,MS:1001208,SEQUEST,]	2.6e-4	null	ms_run[1]:scan=9976	3025.4	3	2280.09446	760.70256	K	F	145	164
PSM	YEWDVAEARK	-146_19495	P58252	1	Mouse_09-2020	null	[MS,MS:1001208,SEQUEST,]	1.0e-3	null	ms_run[1]:scan=4887	1602.8	3	1266.61155	422.87529	K	W	639	649
PSM	GYSFSLTTFSPSGK	-146_48289	P49722	1	Mouse_09-2020	null	[MS,MS:1001208,SEQUEST,]	2.6e-4	null	ms_run[1]:scan=9975	3025.1	2	1478.71831	739.86173	R	V	5	19
PSM	LTNILDGGIPNTELR	-146_48263	Q9QXD1	1	Mouse_09-2020	null	[MS,MS:1001208,SEQUEST,]	8.4e-4	null	ms_run[1]:scan=9969	3023.4	2	1625.88982	813.44649	R	R	36	51
PSM	VVLDDKDYFLFR	-146_48241	Q64433	1	Mouse_09-2020	null	[MS,MS:1001208,SEQUEST,]	2.6e-4	null	ms_run[1]:scan=9966	3022.6	3	1529.80085	510.60480	K	S	81	93
PSM	GLFIIDDKGILR	-146_48485	P35700	1	Mouse_09-2020	null	[MS,MS:1001208,SEQUEST,]	1.0e-3	null	ms_run[1]:scan=10010	3034.9	3	1359.80024	453.93801	R	I	129	141
PSM	QILLPFRKPLIVFTPK	-146_48232	Q60597	1	Mouse_09-2020	null	[MS,MS:1001208,SEQUEST,]	1.4e-2	null	ms_run[1]:scan=9964	3022.0	4	1910.19985	478.30520	R	L	845	861
PSM	IQTTAPPVKESSFVEK	-146_19628	Q05DV1	1	Mouse_09-2020	null	[MS,MS:1001208,SEQUEST,]	1.0e-3	null	ms_run[1]:scan=4908	1608.7	3	1760.94303	587.65248	K	K	57	73
PSM	VVGNTTSGSYSYSIQK	-146_19638	Q9DBT9	1	Mouse_09-2020	null	[MS,MS:1001208,SEQUEST,]	2.6e-4	null	ms_run[1]:scan=4910	1609.2	2	1690.82829	845.91777	K	L	789	805
PSM	GISEETTTGVHNLYK	-146_19660	P50247	1	Mouse_09-2020	null	[MS,MS:1001208,SEQUEST,]	2.6e-4	null	ms_run[1]:scan=4915	1610.6	3	1648.81766	550.27741	R	M	152	167
PSM	DLEIRIPVVVR	-146_48192	Q9Z2I9	1	Mouse_09-2020	null	[MS,MS:1001208,SEQUEST,]	1.0e-3	null	ms_run[1]:scan=9957	3020.1	3	1308.80088	436.93812	K	Q	397	408
PSM	LSNIFVIGKGNKPWISLPR	-146_48178	P62702	1	Mouse_09-2020	null	[MS,MS:1001208,SEQUEST,]	1.0e-3	null	ms_run[1]:scan=9954	3019.3	4	2139.24331	535.56638	R	K	222	241
PSM	GISEETTTGVHNLYK	-146_19698	P50247	1	Mouse_09-2020	null	[MS,MS:1001208,SEQUEST,]	2.6e-4	null	ms_run[1]:scan=4921	1612.3	2	1648.81926	824.91248	R	M	152	167
PSM	NSYLEVLLK	-146_48170	Q3TML0	1	Mouse_09-2020	null	[MS,MS:1001208,SEQUEST,]	1.0e-3	null	ms_run[1]:scan=9953	3019.0	2	1078.61394	539.81078	R	A	319	328
PSM	FTVTPSTTQVVGILK	-146_48142	P47754	1	Mouse_09-2020	null	[MS,MS:1001208,SEQUEST,]	1.1e-3	null	ms_run[1]:scan=9947	3017.3	2	1590.91350	795.95871	K	Q	179	194
PSM	HFGYTSYSVSNSVK	-146_19753	P10605	1	Mouse_09-2020	null	[MS,MS:1001208,SEQUEST,]	1.1e-3	null	ms_run[1]:scan=4932	1615.3	3	1575.74320	525.91945	K	I	224	238
PSM	DDGSWEVIEGYR	-146_48225	P26443	1	Mouse_09-2020	null	[MS,MS:1001208,SEQUEST,]	2.6e-4	null	ms_run[1]:scan=9963	3021.8	2	1425.63066	713.31769	R	Q	125	137
PSM	GFGFVDFNSEEDAK	-146_47757	P09405	1	Mouse_09-2020	null	[MS,MS:1001208,SEQUEST,]	2.6e-4	null	ms_run[1]:scan=9880	2998.5	2	1561.68181	781.34390	K	A	608	622
PSM	VFDYSEYWEGAR	-146_48982	G5E8R3	1	Mouse_09-2020	null	[MS,MS:1001208,SEQUEST,]	2.6e-4	null	ms_run[1]:scan=10102	3060.7	2	1521.66655	761.33588	R	L	831	843
PSM	SSGPTSLFAVTVAPPGAR	-146_49002	Q8VEK3	1	Mouse_09-2020	null	[MS,MS:1001208,SEQUEST,]	2.6e-4	null	ms_run[1]:scan=10105	3061.6	2	1714.91704	857.95977	K	G	182	200
PSM	FYGDLEKDKGLQTSQDAR	-146_18056	P14211	1	Mouse_09-2020	null	[MS,MS:1001208,SEQUEST,]	2.6e-4	null	ms_run[1]:scan=4642	1534.3	3	2071.01072	691.00788	K	Y	56	74
PSM	AASGTKEDPNLVPSISNK	-146_18065	P19536	1	Mouse_09-2020	null	[MS,MS:1001208,SEQUEST,]	2.6e-4	null	ms_run[1]:scan=4644	1534.8	3	1827.94535	609.98641	K	I	68	86
PSM	IFSSEHDIFRESVRK	-146_18070	A0A0R4J083	1	Mouse_09-2020	null	[MS,MS:1001208,SEQUEST,]	1.1e-3	null	ms_run[1]:scan=4645	1535.1	4	1849.95583	463.24434	R	F	52	67
PSM	GLSSLLYGSIPK	-146_49753	Q8JZU2	1	Mouse_09-2020	null	[MS,MS:1001208,SEQUEST,]	2.6e-4	null	ms_run[1]:scan=10237	3098.6	2	1234.70366	617.85572	R	A	86	98
PSM	FLPGFEAPTYKDTLLPK	-146_49744	P49429	1	Mouse_09-2020	null	[MS,MS:1001208,SEQUEST,]	1.1e-3	null	ms_run[1]:scan=10236	3098.3	3	1937.03427	646.35214	R	P	156	173
PSM	WVSSPLK	-146_18106	P19096	1	Mouse_09-2020	null	[MS,MS:1001208,SEQUEST,]	1.0e-3	null	ms_run[1]:scan=4651	1536.8	2	816.46190	408.73435	R	T	1539	1546
PSM	YLTVAAIFR	-146_49704	Q7TMM9	1	Mouse_09-2020	null	[MS,MS:1001208,SEQUEST,]	1.0e-3	null	ms_run[1]:scan=10230	3096.6	2	1053.60930	527.30821	R	R	310	319
PSM	LYFEELSLER	-146_49689	Q8C196	1	Mouse_09-2020	null	[MS,MS:1001208,SEQUEST,]	2.6e-4	null	ms_run[1]:scan=10228	3096.1	2	1298.66362	649.83499	K	L	1030	1040
PSM	WDAWNALGSLPKETAR	-146_49681	Q9WUR2	1	Mouse_09-2020	null	[MS,MS:1001208,SEQUEST,]	1.0e-3	null	ms_run[1]:scan=10225	3095.2	3	1814.91758	605.64432	K	N	91	107
PSM	AFTGFIVEADTPGIHIGK	-146_49607	P45952	1	Mouse_09-2020	null	[MS,MS:1001208,SEQUEST,]	2.6e-4	null	ms_run[1]:scan=10213	3091.9	3	1872.98417	624.99999	K	E	218	236
PSM	KAQDFHWLTR	-146_18122	Q9QXE0	1	Mouse_09-2020	null	[MS,MS:1001208,SEQUEST,]	2.6e-4	null	ms_run[1]:scan=4653	1537.4	3	1301.67524	434.56316	R	N	569	579
PSM	GLVYETSVLDPDEGIRFR	-146_49540	Q9CZU6	1	Mouse_09-2020	null	[MS,MS:1001208,SEQUEST,]	2.6e-4	null	ms_run[1]:scan=10202	3088.8	3	2066.05881	689.35662	K	Y	77	95
PSM	GFEEAVAAGAK	-146_18181	P38060	1	Mouse_09-2020	null	[MS,MS:1001208,SEQUEST,]	8.4e-4	null	ms_run[1]:scan=4661	1539.6	2	1049.52654	525.26674	K	V	112	123
PSM	AAVAWEAGKPLSIEEIEVAPPK	-146_49533	P28474	1	Mouse_09-2020	null	[MS,MS:1001208,SEQUEST,]	2.6e-4	null	ms_run[1]:scan=10201	3088.5	3	2305.24564	769.08613	K	H	10	32
PSM	VQVSVFK	-146_18225	P16460	1	Mouse_09-2020	null	[MS,MS:1001208,SEQUEST,]	1.1e-3	null	ms_run[1]:scan=4669	1541.8	2	806.47716	403.74217	K	Q	349	356
PSM	LLVVYPWTQR	-146_49523	A8DUK4	1	Mouse_09-2020	null	[MS,MS:1001208,SEQUEST,]	1.0e-3	null	ms_run[1]:scan=10200	3088.3	2	1274.72612	637.86642	R	F	32	42
PSM	VDFPQDQLATLTGR	-146_49484	P08249	1	Mouse_09-2020	null	[MS,MS:1001208,SEQUEST,]	2.6e-4	null	ms_run[1]:scan=10193	3086.3	2	1560.80547	780.90446	K	Q	216	230
PSM	YLGGTDDLTK	-146_18300	Q8VCT4	1	Mouse_09-2020	null	[MS,MS:1001208,SEQUEST,]	1.0e-3	null	ms_run[1]:scan=4679	1544.6	2	1082.53679	541.77185	K	K	401	411
PSM	FNPFVTSDRSK	-146_18309	P61255	1	Mouse_09-2020	null	[MS,MS:1001208,SEQUEST,]	1.1e-3	null	ms_run[1]:scan=4680	1544.9	3	1297.65424	433.22269	K	R	3	14
PSM	NQVAVVTGGGTGIGK	-146_18052	Q99MZ7	1	Mouse_09-2020	null	[MS,MS:1001208,SEQUEST,]	2.6e-4	null	ms_run[1]:scan=4641	1534.0	2	1357.74407	679.37534	K	V	18	33
PSM	DIVYIGLRDVDPGEHYIIK	-146_49756	Q61176	1	Mouse_09-2020	null	[MS,MS:1001208,SEQUEST,]	2.6e-4	null	ms_run[1]:scan=10238	3098.9	4	2215.17641	554.54939	K	L	173	192
PSM	YSPEGVLYTRGPHQYK	-146_18038	G3X982	1	Mouse_09-2020	null	[MS,MS:1001208,SEQUEST,]	1.5e-2	null	ms_run[1]:scan=4638	1533.1	3	1894.94364	632.31973	K	A	1218	1234
PSM	EAAENSLVAYK	-146_18023	P62259	1	Mouse_09-2020	null	[MS,MS:1001208,SEQUEST,]	8.4e-4	null	ms_run[1]:scan=4636	1532.6	2	1194.60051	597.80369	K	A	143	154
PSM	SGNYYVLNGSK	-146_17704	E9Q5L3	1	Mouse_09-2020	null	[MS,MS:1001208,SEQUEST,]	2.6e-4	null	ms_run[1]:scan=4579	1516.7	2	1201.58476	601.29603	K	W	195	206
PSM	ADGIVSKNF	-146_17721	Q9CQR2	1	Mouse_09-2020	null	[MS,MS:1001208,SEQUEST,]	1.0e-3	null	ms_run[1]:scan=4583	1517.8	2	950.49474	475.75072	K	0	75	84
PSM	QAQIEVVPSASALIIK	-146_50203	P35979	1	Mouse_09-2020	null	[MS,MS:1001208,SEQUEST,]	2.6e-4	null	ms_run[1]:scan=10318	3121.1	2	1666.97331	833.99054	R	L	68	84
PSM	SYTDYRVGTATPGKFK	-146_17767	Q9D6Y9	1	Mouse_09-2020	null	[MS,MS:1001208,SEQUEST,]	8.4e-4	null	ms_run[1]:scan=4591	1520.0	3	1790.90952	597.64058	K	V	632	648
PSM	RLPTLEQPIIPSDYVAIK	-146_50188	Q8C196	1	Mouse_09-2020	null	[MS,MS:1001208,SEQUEST,]	2.6e-4	null	ms_run[1]:scan=10315	3120.3	3	2053.16819	685.06125	K	P	1292	1310
PSM	AFNADFR	-146_17832	Q9JHI5	1	Mouse_09-2020	null	[MS,MS:1001208,SEQUEST,]	3.3e-2	null	ms_run[1]:scan=4603	1523.3	2	840.40691	420.70358	R	0	418	425
PSM	GTGIVSAPVPK	-146_17855	D3YVC1	1	Mouse_09-2020	null	[MS,MS:1001208,SEQUEST,]	1.0e-3	null	ms_run[1]:scan=4607	1524.5	2	1025.59892	513.30312	R	L	201	212
PSM	EVGVYEALKDDSWLK	-146_50116	P14152	1	Mouse_09-2020	null	[MS,MS:1001208,SEQUEST,]	1.1e-3	null	ms_run[1]:scan=10303	3117.0	3	1751.88626	584.63320	K	E	206	221
PSM	WLPLGLGLNHLGK	-146_50059	Q8VDM4	1	Mouse_09-2020	null	[MS,MS:1001208,SEQUEST,]	1.1e-3	null	ms_run[1]:scan=10293	3114.2	3	1417.83002	473.28199	R	E	557	570
PSM	TVEVPEDEVVRNPR	-146_18339	F6ZQL0	1	Mouse_09-2020	null	[MS,MS:1001208,SEQUEST,]	1.6e-3	null	ms_run[1]:scan=4684	1546.0	3	1638.84555	546.95304	R	I	36	50
PSM	FTRVDNGKELIAVR	-146_17894	P55050	1	Mouse_09-2020	null	[MS,MS:1001208,SEQUEST,]	2.6e-4	null	ms_run[1]:scan=4613	1526.1	4	1617.90761	405.23224	K	V	94	108
PSM	LLDEVFFSEK	-146_50029	Q9R1P0	1	Mouse_09-2020	null	[MS,MS:1001208,SEQUEST,]	2.6e-4	null	ms_run[1]:scan=10288	3112.8	2	1226.63005	613.81880	K	Y	55	65
PSM	SLFSSAENEPPVPLVGNWRPPQPVKGR	-146_49992	P16015	1	Mouse_09-2020	null	[MS,MS:1001208,SEQUEST,]	2.6e-4	null	ms_run[1]:scan=10282	3111.1	4	2958.56289	740.39507	R	V	227	254
PSM	VYGPVYTLYLGR	-146_49908	Q91X77	1	Mouse_09-2020	null	[MS,MS:1001208,SEQUEST,]	2.6e-4	null	ms_run[1]:scan=10265	3106.4	2	1400.75749	700.88227	K	P	60	72
PSM	DFTPSGIAGAFR	-146_49890	F8WHP8	1	Mouse_09-2020	null	[MS,MS:1001208,SEQUEST,]	1.0e-3	null	ms_run[1]:scan=10262	3105.5	2	1238.61772	619.81184	R	G	16	28
PSM	KVVSFWR	-146_17956	E9PWK1	1	Mouse_09-2020	null	[MS,MS:1001208,SEQUEST,]	1.0e-3	null	ms_run[1]:scan=4626	1529.8	2	921.53087	461.26889	K	E	92	99
PSM	KYVLGNPLTPGINQGPQIDKEQHDKILDLIESGK	-146_49882	P24549	1	Mouse_09-2020	null	[MS,MS:1001208,SEQUEST,]	1.0e-3	null	ms_run[1]:scan=10261	3105.2	5	3758.01374	752.40828	K	E	329	363
PSM	FYKNEEGTWSVEK	-146_17975	A0A0R4J135	1	Mouse_09-2020	null	[MS,MS:1001208,SEQUEST,]	2.6e-4	null	ms_run[1]:scan=4628	1530.3	3	1616.76010	539.59122	R	I	277	290
PSM	FTDVSYPIIISPAR	-146_49792	G3X982	1	Mouse_09-2020	null	[MS,MS:1001208,SEQUEST,]	2.6e-4	null	ms_run[1]:scan=10246	3101.1	2	1578.85381	789.92995	K	L	277	291
PSM	SIEPYLK	-146_18000	Q9CQA3	1	Mouse_09-2020	null	[MS,MS:1001208,SEQUEST,]	1.2e-3	null	ms_run[1]:scan=4633	1531.8	2	849.47203	425.23946	K	K	154	161
PSM	WLNENAVEK	-146_17924	P50247	1	Mouse_09-2020	null	[MS,MS:1001208,SEQUEST,]	8.4e-4	null	ms_run[1]:scan=4618	1527.6	2	1102.55351	551.78001	K	N	310	319
PSM	IAWYLRDLISK	-146_48993	O35459	1	Mouse_09-2020	null	[MS,MS:1001208,SEQUEST,]	1.9e-3	null	ms_run[1]:scan=10104	3061.3	2	1377.79009	689.39809	R	Q	137	148
PSM	TNFFGTR	-146_18374	P48758	1	Mouse_09-2020	null	[MS,MS:1001208,SEQUEST,]	1.1e-3	null	ms_run[1]:scan=4690	1547.7	2	842.41612	421.71140	K	V	113	120
PSM	LQNLQLQPGK	-146_18401	P32020	1	Mouse_09-2020	null	[MS,MS:1001208,SEQUEST,]	2.6e-4	null	ms_run[1]:scan=4693	1548.5	2	1138.65886	569.83258	K	K	535	545
PSM	LRQFHLHWGSSDDHGSEHTVDGVK	-146_18672	P16015	1	Mouse_09-2020	null	[MS,MS:1001208,SEQUEST,]	2.6e-4	null	ms_run[1]:scan=4744	1562.9	6	2744.29626	458.22146	R	A	90	114
PSM	LRQFHLHWGSSDDHGSEHTVDGVK	-146_18677	P16015	1	Mouse_09-2020	null	[MS,MS:1001208,SEQUEST,]	8.4e-4	null	ms_run[1]:scan=4745	1563.1	5	2744.29365	549.66430	R	A	90	114
PSM	LIAEGTAPRRPQPEEGATYEGIQK	-146_18700	Q8R0Y6	1	Mouse_09-2020	null	[MS,MS:1001208,SEQUEST,]	3.3e-3	null	ms_run[1]:scan=4749	1564.2	3	2611.35074	871.12067	R	E	182	206
PSM	RLQFWTK	-146_18716	Q8BK48	0	Mouse_09-2020	null	[MS,MS:1001208,SEQUEST,]	1.9e-2	null	ms_run[1]:scan=4753	1565.4	2	978.55187	489.77962	R	L	534	541
PSM	RLQFWTK	-146_18716	Q8QZR3	0	Mouse_09-2020	null	[MS,MS:1001208,SEQUEST,]	1.9e-2	null	ms_run[1]:scan=4753	1565.4	2	978.55187	489.77962	R	L	533	540
PSM	ADPLGLEAEKDGVPVFKFPR	-146_49180	Q8R0Y6	1	Mouse_09-2020	null	[MS,MS:1001208,SEQUEST,]	1.2e-3	null	ms_run[1]:scan=10140	3071.4	4	2185.16640	547.04675	K	R	39	59
PSM	LVLVGDGGTGK	-146_18728	P62827	1	Mouse_09-2020	null	[MS,MS:1001208,SEQUEST,]	2.7e-3	null	ms_run[1]:scan=4756	1566.3	2	1015.57829	508.29276	K	T	13	24
PSM	EFLPQYSALISK	-146_49168	Q61635	1	Mouse_09-2020	null	[MS,MS:1001208,SEQUEST,]	1.0e-3	null	ms_run[1]:scan=10138	3070.9	2	1395.75359	698.37956	K	G	23	35
PSM	FSAPLPPQPWEGVR	-146_49148	Q63880	0	Mouse_09-2020	null	[MS,MS:1001208,SEQUEST,]	2.6e-4	null	ms_run[1]:scan=10134	3069.7	2	1580.82439	790.91463	R	A	78	92
PSM	FSAPLPPQPWEGVR	-146_49148	Q8VCU1	0	Mouse_09-2020	null	[MS,MS:1001208,SEQUEST,]	2.6e-4	null	ms_run[1]:scan=10134	3069.7	2	1580.82439	790.91463	R	A	78	92
PSM	FFQTQIK	-146_18765	Q8JZR0	1	Mouse_09-2020	null	[MS,MS:1001208,SEQUEST,]	1.1e-3	null	ms_run[1]:scan=4763	1568.2	2	911.49950	456.25290	K	L	669	676
PSM	HSENILYVSSETIKK	-146_18771	Q91XE0	1	Mouse_09-2020	null	[MS,MS:1001208,SEQUEST,]	2.6e-4	null	ms_run[1]:scan=4764	1568.5	3	1747.92441	583.31235	K	F	128	143
PSM	LTSDDVKEQIYK	-146_18775	Q921R2	1	Mouse_09-2020	null	[MS,MS:1001208,SEQUEST,]	1.0e-3	null	ms_run[1]:scan=4765	1568.8	3	1438.74396	480.25232	K	A	28	40
PSM	SRVVGNPFDSRTEQGPQVDETQFKKILGYIK	-146_49115	P47738	1	Mouse_09-2020	null	[MS,MS:1001208,SEQUEST,]	2.6e-4	null	ms_run[1]:scan=10126	3067.5	6	3536.85217	590.31433	K	G	347	378
PSM	QDVSPFNVVAWHGNYTPYK	-146_49108	O09173	1	Mouse_09-2020	null	[MS,MS:1001208,SEQUEST,]	2.6e-4	null	ms_run[1]:scan=10125	3067.2	3	2222.06723	741.36036	K	N	258	277
PSM	NIGLGFKTPK	-146_18820	P62281	1	Mouse_09-2020	null	[MS,MS:1001208,SEQUEST,]	1.1e-3	null	ms_run[1]:scan=4773	1571.0	2	1074.63042	537.81894	K	A	39	49
PSM	YREFPQLTR	-146_18827	Q9CPU2	1	Mouse_09-2020	null	[MS,MS:1001208,SEQUEST,]	2.6e-4	null	ms_run[1]:scan=4774	1571.3	3	1209.63800	403.88401	R	Q	44	53
PSM	IFVEESVYDEFVKR	-146_49061	P24549	1	Mouse_09-2020	null	[MS,MS:1001208,SEQUEST,]	2.6e-4	null	ms_run[1]:scan=10115	3064.4	3	1759.89182	587.30156	R	V	309	323
PSM	FAGPYDKGEYSPSVQK	-146_18873	P25688	1	Mouse_09-2020	null	[MS,MS:1001208,SEQUEST,]	2.6e-4	null	ms_run[1]:scan=4781	1573.3	3	1772.84964	591.62118	K	L	221	237
PSM	VKDGPGGKEATWVVDVK	-146_18887	P32020	1	Mouse_09-2020	null	[MS,MS:1001208,SEQUEST,]	2.6e-4	null	ms_run[1]:scan=4783	1573.8	3	1784.95438	595.65623	K	G	463	480
PSM	LSQVAPVLK	-146_18894	Q9DBE0	1	Mouse_09-2020	null	[MS,MS:1001208,SEQUEST,]	2.6e-4	null	ms_run[1]:scan=4784	1574.1	2	954.59850	477.80276	R	R	434	443
PSM	VTQSNFAVGYK	-146_18661	Q60932	1	Mouse_09-2020	null	[MS,MS:1001208,SEQUEST,]	8.4e-4	null	ms_run[1]:scan=4741	1562.0	2	1213.62029	607.31422	R	D	177	188
PSM	DFSAFFQK	-146_49202	Q9Z2I0	1	Mouse_09-2020	null	[MS,MS:1001208,SEQUEST,]	1.0e-3	null	ms_run[1]:scan=10144	3072.5	2	989.47258	495.23999	K	R	284	292
PSM	DWQQRVDTWFNQPAR	-146_49210	P47963	1	Mouse_09-2020	null	[MS,MS:1001208,SEQUEST,]	2.6e-4	null	ms_run[1]:scan=10145	3072.8	3	1946.92545	649.64672	K	I	17	32
PSM	RTIAQDYGVLK	-146_18630	P35700	1	Mouse_09-2020	null	[MS,MS:1001208,SEQUEST,]	2.6e-4	null	ms_run[1]:scan=4737	1560.9	3	1263.70603	421.90670	K	D	110	121
PSM	EGDLPPLWWHIVTRPR	-146_49419	Q9CQJ8	1	Mouse_09-2020	null	[MS,MS:1001208,SEQUEST,]	1.0e-3	null	ms_run[1]:scan=10182	3083.2	4	1972.05605	493.76925	R	R	160	176
PSM	AILDDLLK	-146_49371	D3Z041	1	Mouse_09-2020	null	[MS,MS:1001208,SEQUEST,]	1.0e-3	null	ms_run[1]:scan=10174	3081.0	2	900.54027	450.77367	K	G	634	642
PSM	ITSLAQLNAANHDAAIFPGGFGAAK	-146_49325	Q9D172	1	Mouse_09-2020	null	[MS,MS:1001208,SEQUEST,]	2.6e-4	null	ms_run[1]:scan=10166	3078.7	3	2455.27512	819.09580	K	L	115	140
PSM	ANPIQGFSAK	-146_18415	P19783	1	Mouse_09-2020	null	[MS,MS:1001208,SEQUEST,]	1.0e-3	null	ms_run[1]:scan=4697	1549.7	2	1032.54741	516.77727	K	D	150	160
PSM	RLWWLDLK	-146_49314	Q91X72	1	Mouse_09-2020	null	[MS,MS:1001208,SEQUEST,]	1.6e-3	null	ms_run[1]:scan=10162	3077.6	2	1129.65239	565.32948	R	G	377	385
PSM	SSRAGLQFPVGR	-146_18440	Q64523	1	Mouse_09-2020	null	[MS,MS:1001208,SEQUEST,]	1.0e-3	null	ms_run[1]:scan=4702	1551.1	3	1274.69675	425.57032	R	H	19	31
PSM	HQTVLDNTEGKNPAEWAK	-146_18447	Q921I1	1	Mouse_09-2020	null	[MS,MS:1001208,SEQUEST,]	2.6e-4	null	ms_run[1]:scan=4703	1551.4	3	2037.99753	680.00447	K	L	555	573
PSM	YFHVVIAGPQDSPFEGGTFK	-146_49307	A0A1W2P7Z3	1	Mouse_09-2020	null	[MS,MS:1001208,SEQUEST,]	2.6e-4	null	ms_run[1]:scan=10161	3077.3	3	2196.07688	732.69686	R	E	34	54
PSM	FYGPEGPYGVFAGR	-146_49301	O55022	1	Mouse_09-2020	null	[MS,MS:1001208,SEQUEST,]	1.0e-3	null	ms_run[1]:scan=10160	3077.0	2	1516.72307	758.86461	K	A	106	120
PSM	FAAATGATPIAGR	-146_18393	P14206	1	Mouse_09-2020	null	[MS,MS:1001208,SEQUEST,]	2.6e-4	null	ms_run[1]:scan=4692	1548.3	2	1203.64861	602.32766	K	T	90	103
PSM	KEFYFVR	-146_18483	Q3UED7	0	Mouse_09-2020	null	[MS,MS:1001208,SEQUEST,]	2.6e-3	null	ms_run[1]:scan=4711	1553.6	2	988.52641	494.76618	K	Q	175	182
PSM	KEFYFVR	-146_18483	Q9QZ85	0	Mouse_09-2020	null	[MS,MS:1001208,SEQUEST,]	2.6e-3	null	ms_run[1]:scan=4711	1553.6	2	988.52641	494.76618	K	K	176	183
PSM	FLSHWDHITR	-146_18508	Q8BH95	1	Mouse_09-2020	null	[MS,MS:1001208,SEQUEST,]	1.9e-3	null	ms_run[1]:scan=4716	1555.0	3	1311.66648	437.89128	K	K	116	126
PSM	ELIIGDR	-146_18558	Q03265	1	Mouse_09-2020	null	[MS,MS:1001208,SEQUEST,]	1.1e-3	null	ms_run[1]:scan=4725	1557.5	2	815.46282	408.23471	R	T	208	215
PSM	TIILYDTNLPDVSAK	-146_49277	E9Q1Q9	1	Mouse_09-2020	null	[MS,MS:1001208,SEQUEST,]	2.6e-4	null	ms_run[1]:scan=10157	3076.2	2	1662.89482	831.95108	R	F	154	169
PSM	AIQGWLKEGPSLTSPAQVLSR	-146_49259	Q8VC30	1	Mouse_09-2020	null	[MS,MS:1001208,SEQUEST,]	2.6e-4	null	ms_run[1]:scan=10153	3075.0	3	2238.22538	746.74621	K	S	414	435
PSM	FLPFKVVEKK	-146_18592	P20029	1	Mouse_09-2020	null	[MS,MS:1001208,SEQUEST,]	2.1e-3	null	ms_run[1]:scan=4730	1558.9	3	1234.75614	412.25679	K	K	115	125
PSM	DTTASAVAVGLRQGK	-146_18600	Q8BMS1	1	Mouse_09-2020	null	[MS,MS:1001208,SEQUEST,]	1.0e-3	null	ms_run[1]:scan=4731	1559.2	3	1473.80317	491.93884	K	I	520	535
PSM	QFLPFLQR	-146_49249	Q78PY7	1	Mouse_09-2020	null	[MS,MS:1001208,SEQUEST,]	1.0e-3	null	ms_run[1]:scan=10152	3074.8	2	1048.59392	524.80055	K	G	516	524
PSM	DGPGFYTTR	-146_18613	Q8BMS1	1	Mouse_09-2020	null	[MS,MS:1001208,SEQUEST,]	1.1e-3	null	ms_run[1]:scan=4734	1560.1	2	1013.46916	507.23798	K	L	541	550
PSM	LIAEGTAPRRPQPEEGATYEGIQK	-146_18623	Q8R0Y6	1	Mouse_09-2020	null	[MS,MS:1001208,SEQUEST,]	1.0e-3	null	ms_run[1]:scan=4736	1560.6	4	2611.34853	653.59232	R	E	182	206
PSM	TFVQENVYDEFVERSVAR	-146_49286	P47738	1	Mouse_09-2020	null	[MS,MS:1001208,SEQUEST,]	1.0e-3	null	ms_run[1]:scan=10158	3076.5	3	2188.06784	730.02716	R	K	327	345
PSM	FGPALSVK	-146_22235	P29341	0	Mouse_09-2020	null	[MS,MS:1001208,SEQUEST,]	1.9e-3	null	ms_run[1]:scan=5363	1736.1	2	818.47716	409.74217	K	M	214	222
PSM	FGPALSVK	-146_22235	Q9D4E6	0	Mouse_09-2020	null	[MS,MS:1001208,SEQUEST,]	1.9e-3	null	ms_run[1]:scan=5363	1736.1	2	818.47716	409.74217	R	M	214	222
PSM	FTASAGIQVVGDDLTVTNPK	-146_47721	P17182	1	Mouse_09-2020	null	[MS,MS:1001208,SEQUEST,]	2.6e-4	null	ms_run[1]:scan=9873	2996.6	3	2033.05423	678.35650	K	I	307	327
PSM	VNLAELFK	-146_47700	P99029	1	Mouse_09-2020	null	[MS,MS:1001208,SEQUEST,]	1.0e-3	null	ms_run[1]:scan=9870	2995.7	2	933.54045	467.27384	K	K	72	80
PSM	LTLSALLDGK	-146_46503	Q60932	1	Mouse_09-2020	null	[MS,MS:1001208,SEQUEST,]	8.4e-4	null	ms_run[1]:scan=9657	2936.2	2	1030.61577	515.81078	K	V	270	280
PSM	LTLSALIDGK	-146_46502	J3QMG3	1	Mouse_09-2020	null	[MS,MS:1001208,SEQUEST,]	8.4e-4	null	ms_run[1]:scan=9657	2936.2	2	1030.61577	515.81078	K	F	258	268
PSM	IHFPLATYAPVISAEK	-146_46496	P05214	0	Mouse_09-2020	null	[MS,MS:1001208,SEQUEST,]	2.6e-4	null	ms_run[1]:scan=9656	2935.9	3	1756.96561	586.32593	R	Y	265	281
PSM	IHFPLATYAPVISAEK	-146_46496	A0A0A0MQA5	0	Mouse_09-2020	null	[MS,MS:1001208,SEQUEST,]	2.6e-4	null	ms_run[1]:scan=9656	2935.9	3	1756.96561	586.32593	R	Y	294	310
PSM	FLAPWIGR	-146_46490	A2A974	1	Mouse_09-2020	null	[MS,MS:1001208,SEQUEST,]	1.0e-3	null	ms_run[1]:scan=9655	2935.6	2	959.54717	480.27671	R	L	120	128
PSM	LVWIETPTNPTLK	-146_46484	Q8VCN5	1	Mouse_09-2020	null	[MS,MS:1001208,SEQUEST,]	2.6e-4	null	ms_run[1]:scan=9654	2935.3	2	1511.84990	756.42704	K	A	152	165
PSM	FGDIVPVNLPR	-146_46468	P11714	1	Mouse_09-2020	null	[MS,MS:1001208,SEQUEST,]	2.6e-4	null	ms_run[1]:scan=9651	2934.5	2	1226.69097	613.84823	R	T	369	380
PSM	LTSIDKWFLYK	-146_46459	Q8C196	1	Mouse_09-2020	null	[MS,MS:1001208,SEQUEST,]	2.6e-4	null	ms_run[1]:scan=9650	2934.2	3	1413.77982	471.93074	R	R	870	881
PSM	LVSLIGSK	-146_21458	A0A1B0GS70	1	Mouse_09-2020	null	[MS,MS:1001208,SEQUEST,]	1.1e-3	null	ms_run[1]:scan=5227	1697.9	2	816.51933	408.76310	R	Q	83	91
PSM	SNLIRIEGDPQGVQQAK	-146_21468	Q8VDJ3	1	Mouse_09-2020	null	[MS,MS:1001208,SEQUEST,]	2.6e-4	null	ms_run[1]:scan=5228	1698.1	3	1852.98960	618.33403	K	E	478	495
PSM	LTSIDKWFLYK	-146_46400	Q8C196	1	Mouse_09-2020	null	[MS,MS:1001208,SEQUEST,]	2.6e-4	null	ms_run[1]:scan=9640	2931.5	2	1413.77861	707.39247	R	R	870	881
PSM	WTIQYNK	-146_21491	A0A1W2P733	1	Mouse_09-2020	null	[MS,MS:1001208,SEQUEST,]	1.6e-3	null	ms_run[1]:scan=5233	1699.6	2	952.48900	476.74798	K	N	123	130
PSM	RLFYSTFATDDRR	-146_21501	Q8BH95	1	Mouse_09-2020	null	[MS,MS:1001208,SEQUEST,]	2.6e-3	null	ms_run[1]:scan=5234	1699.9	3	1647.82431	549.94611	K	G	261	274
PSM	LEETYTNKDVDKALLK	-146_21517	P54869	1	Mouse_09-2020	null	[MS,MS:1001208,SEQUEST,]	2.6e-4	null	ms_run[1]:scan=5239	1701.2	3	1880.00187	627.33856	K	S	343	359
PSM	FIEIAAR	-146_21526	Q8VEK3	1	Mouse_09-2020	null	[MS,MS:1001208,SEQUEST,]	1.2e-3	null	ms_run[1]:scan=5241	1701.8	2	819.47295	410.23980	K	K	542	549
PSM	FSLYFLAYEDKNDIPKDK	-146_46364	Q9CPU0	1	Mouse_09-2020	null	[MS,MS:1001208,SEQUEST,]	2.6e-4	null	ms_run[1]:scan=9633	2929.5	3	2206.10923	736.04041	K	E	68	86
PSM	RPPGREAYPGDVFYLHSR	-146_21542	Q03265	1	Mouse_09-2020	null	[MS,MS:1001208,SEQUEST,]	2.6e-4	null	ms_run[1]:scan=5243	1702.4	4	2117.06728	530.02234	R	L	330	348
PSM	RGFGFVTFDDHDPVDKIVLQK	-146_46358	O88569	1	Mouse_09-2020	null	[MS,MS:1001208,SEQUEST,]	2.6e-4	null	ms_run[1]:scan=9632	2929.2	4	2433.25527	609.06949	K	H	153	174
PSM	NFNTVPYIVGINK	-146_46351	Q91WU0	1	Mouse_09-2020	null	[MS,MS:1001208,SEQUEST,]	2.6e-4	null	ms_run[1]:scan=9631	2928.9	2	1478.80071	739.90373	K	E	339	352
PSM	LIFADGSR	-146_21570	Q9D0F9	1	Mouse_09-2020	null	[MS,MS:1001208,SEQUEST,]	7.5e-3	null	ms_run[1]:scan=5249	1704.1	2	878.47331	439.74016	R	I	492	500
PSM	AYPTFHYYHYGK	-146_21394	Q921X9	1	Mouse_09-2020	null	[MS,MS:1001208,SEQUEST,]	2.3e-3	null	ms_run[1]:scan=5216	1694.8	3	1546.71256	516.24198	K	V	470	482
PSM	TKPYIQVDIGGGQTK	-146_21387	P20029	1	Mouse_09-2020	null	[MS,MS:1001208,SEQUEST,]	2.6e-4	null	ms_run[1]:scan=5215	1694.5	3	1604.86521	535.62627	K	F	125	140
PSM	ITPSYVAFTPEGERLIGDAAK	-146_46511	P20029	1	Mouse_09-2020	null	[MS,MS:1001208,SEQUEST,]	2.6e-4	null	ms_run[1]:scan=9658	2936.4	3	2235.16971	745.72671	R	Q	62	83
PSM	QAPLLIGSTK	-146_21372	P19096	1	Mouse_09-2020	null	[MS,MS:1001208,SEQUEST,]	3.3e-3	null	ms_run[1]:scan=5213	1694.0	2	1027.61540	514.31095	R	N	317	327
PSM	QWLQEVK	-146_21053	P05202	1	Mouse_09-2020	null	[MS,MS:1001208,SEQUEST,]	1.0e-3	null	ms_run[1]:scan=5156	1678.0	2	930.50426	465.75581	K	M	339	346
PSM	KHLEINPDHPIVETLR	-146_21066	P11499	1	Mouse_09-2020	null	[MS,MS:1001208,SEQUEST,]	2.6e-4	null	ms_run[1]:scan=5158	1678.6	4	1911.04433	478.51663	K	K	624	640
PSM	ATEIGGILVNTPEDPNLSK	-146_46752	P34914	1	Mouse_09-2020	null	[MS,MS:1001208,SEQUEST,]	2.6e-4	null	ms_run[1]:scan=9700	2948.2	2	1968.02825	984.51784	K	T	421	440
PSM	AIVAIENPADVSVISSR	-146_46746	P14206	1	Mouse_09-2020	null	[MS,MS:1001208,SEQUEST,]	2.6e-4	null	ms_run[1]:scan=9699	2947.9	2	1740.94939	870.97816	R	T	64	81
PSM	SFSTVPYIVGINK	-146_46739	Q8VCT4	1	Mouse_09-2020	null	[MS,MS:1001208,SEQUEST,]	1.0e-3	null	ms_run[1]:scan=9698	2947.7	2	1424.77825	712.89283	K	E	339	352
PSM	YVDQRLEQLGAQR	-146_21129	Q05DV1	1	Mouse_09-2020	null	[MS,MS:1001208,SEQUEST,]	2.6e-4	null	ms_run[1]:scan=5169	1681.7	3	1575.82303	525.94611	K	F	187	200
PSM	IVREPWVEQDKFGK	-146_21135	P49429	1	Mouse_09-2020	null	[MS,MS:1001208,SEQUEST,]	2.6e-4	null	ms_run[1]:scan=5170	1681.9	4	1730.92299	433.48607	K	K	117	131
PSM	LVREIAQDFK	-146_21140	P84244	1	Mouse_09-2020	null	[MS,MS:1001208,SEQUEST,]	8.4e-4	null	ms_run[1]:scan=5171	1682.2	3	1218.68424	406.89955	R	D	71	81
PSM	NVATEALGALEAR	-146_46711	Q9JM62	1	Mouse_09-2020	null	[MS,MS:1001208,SEQUEST,]	2.6e-4	null	ms_run[1]:scan=9693	2946.2	2	1314.70293	657.85424	K	G	16	29
PSM	YIANTVELR	-146_21578	Q9DBG6	1	Mouse_09-2020	null	[MS,MS:1001208,SEQUEST,]	1.0e-3	null	ms_run[1]:scan=5250	1704.3	2	1078.58928	539.79821	R	K	358	367
PSM	LVSSVSDLPK	-146_21161	P54869	1	Mouse_09-2020	null	[MS,MS:1001208,SEQUEST,]	1.0e-3	null	ms_run[1]:scan=5175	1683.4	2	1044.59441	522.80041	K	L	438	448
PSM	INKESLLPIAK	-146_21213	Q91ZJ5	1	Mouse_09-2020	null	[MS,MS:1001208,SEQUEST,]	8.4e-4	null	ms_run[1]:scan=5185	1686.1	3	1225.75211	409.25533	R	V	196	207
PSM	FAQTVIGKPIEPR	-146_21221	Q9DBM2	1	Mouse_09-2020	null	[MS,MS:1001208,SEQUEST,]	2.6e-4	null	ms_run[1]:scan=5186	1686.4	3	1455.83228	485.94879	K	I	182	195
PSM	RELFSQIKDLK	-146_21226	Q9DD20	1	Mouse_09-2020	null	[MS,MS:1001208,SEQUEST,]	8.4e-4	null	ms_run[1]:scan=5187	1686.7	3	1376.78995	459.60139	K	T	56	67
PSM	WIPFLK	-146_46694	P34914	1	Mouse_09-2020	null	[MS,MS:1001208,SEQUEST,]	2.3e-3	null	ms_run[1]:scan=9691	2945.7	2	803.48216	402.24435	K	G	509	515
PSM	SSGLPITSAVDLEDAAK	-146_46687	Q9Z2I8	1	Mouse_09-2020	null	[MS,MS:1001208,SEQUEST,]	2.6e-4	null	ms_run[1]:scan=9690	2945.4	2	1673.86308	837.43325	K	A	408	425
PSM	NYPEGHQAAAVLPVLDLAQR	-146_46655	Q9D6J6	1	Mouse_09-2020	null	[MS,MS:1001208,SEQUEST,]	2.6e-4	null	ms_run[1]:scan=9683	2943.5	3	2162.13919	721.38328	K	N	68	88
PSM	IVRGDQPGASGDNDDDEPPPLPR	-146_21305	O55022	1	Mouse_09-2020	null	[MS,MS:1001208,SEQUEST,]	2.6e-4	null	ms_run[1]:scan=5199	1690.0	3	2417.13517	806.38244	K	K	45	68
PSM	YFWTGLSDVQNK	-146_46568	Q61830	1	Mouse_09-2020	null	[MS,MS:1001208,SEQUEST,]	2.6e-4	null	ms_run[1]:scan=9667	2939.0	2	1457.71025	729.35662	K	T	562	574
PSM	AHGGYSVFAGVGER	-146_21365	P56480	1	Mouse_09-2020	null	[MS,MS:1001208,SEQUEST,]	2.6e-4	null	ms_run[1]:scan=5212	1693.7	3	1406.68192	469.56523	K	R	226	240
PSM	GTWVQLK	-146_21176	Q9CQM8	1	Mouse_09-2020	null	[MS,MS:1001208,SEQUEST,]	3.6e-2	null	ms_run[1]:scan=5177	1683.9	2	831.47289	416.23980	K	Q	123	130
PSM	IVVNLTGRLNK	-146_21030	F8WJ41	1	Mouse_09-2020	null	[MS,MS:1001208,SEQUEST,]	1.1e-3	null	ms_run[1]:scan=5152	1676.9	3	1226.75809	409.59083	K	G	61	72
PSM	VALLSGGGSGHEPAHAGFIGK	-146_21594	Q8VC30	1	Mouse_09-2020	null	[MS,MS:1001208,SEQUEST,]	2.6e-4	null	ms_run[1]:scan=5252	1704.9	4	1962.01980	491.26025	R	M	49	70
PSM	QNRPIPQWIR	-146_21606	P62892	1	Mouse_09-2020	null	[MS,MS:1001208,SEQUEST,]	1.0e-3	null	ms_run[1]:scan=5254	1705.5	3	1307.73401	436.58256	K	K	19	29
PSM	LTITYGPKVVR	-146_21884	P12710	1	Mouse_09-2020	null	[MS,MS:1001208,SEQUEST,]	1.2e-3	null	ms_run[1]:scan=5304	1719.6	3	1246.75220	416.25545	K	E	50	61
PSM	VAVVAGYGDVGK	-146_21952	P50247	1	Mouse_09-2020	null	[MS,MS:1001208,SEQUEST,]	2.6e-4	null	ms_run[1]:scan=5313	1722.1	2	1134.61650	567.81131	K	C	215	227
PSM	QVFFELNGQLR	-146_46147	G5E8R3	1	Mouse_09-2020	null	[MS,MS:1001208,SEQUEST,]	1.0e-3	null	ms_run[1]:scan=9593	2918.3	2	1350.71611	675.86187	R	I	1075	1086
PSM	GSFSEQGINEFLR	-146_46112	Q3TML0	1	Mouse_09-2020	null	[MS,MS:1001208,SEQUEST,]	2.6e-4	null	ms_run[1]:scan=9586	2916.4	2	1483.71819	742.36243	K	L	379	392
PSM	LTGQIFLGGSIVR	-146_46072	A0A0R4J135	1	Mouse_09-2020	null	[MS,MS:1001208,SEQUEST,]	2.6e-4	null	ms_run[1]:scan=9578	2914.2	2	1360.79387	680.90099	R	G	345	358
PSM	LVFGLLNGR	-146_46064	Q543K9	1	Mouse_09-2020	null	[MS,MS:1001208,SEQUEST,]	1.0e-3	null	ms_run[1]:scan=9577	2913.9	2	988.59380	494.80055	R	C	68	77
PSM	SGVSLAALK	-146_21978	P43274	1	Mouse_09-2020	null	[MS,MS:1001208,SEQUEST,]	1.0e-3	null	ms_run[1]:scan=5318	1723.5	2	845.50981	423.25819	R	A	55	64
PSM	NHFTVAQAEAFDK	-146_21985	Q8BGL3	1	Mouse_09-2020	null	[MS,MS:1001208,SEQUEST,]	2.6e-4	null	ms_run[1]:scan=5319	1723.7	3	1477.70688	493.24052	K	F	253	266
PSM	TPGNRIVYLYTK	-146_21997	Q9D1R9	1	Mouse_09-2020	null	[MS,MS:1001208,SEQUEST,]	2.6e-4	null	ms_run[1]:scan=5321	1724.3	3	1424.79078	475.60139	R	V	25	37
PSM	KGRLQFWTETLPRK	-146_22027	Q63880	0	Mouse_09-2020	null	[MS,MS:1001208,SEQUEST,]	1.0e-3	null	ms_run[1]:scan=5326	1725.7	4	1759.99709	440.75461	K	Q	541	555
PSM	KGRLQFWTETLPRK	-146_22027	Q8VCU1	0	Mouse_09-2020	null	[MS,MS:1001208,SEQUEST,]	1.0e-3	null	ms_run[1]:scan=5326	1725.7	4	1759.99709	440.75461	K	Q	541	555
PSM	IINEPTAAAIAYGLDK	-146_46045	P20029	0	Mouse_09-2020	null	[MS,MS:1001208,SEQUEST,]	2.6e-4	null	ms_run[1]:scan=9574	2913.1	2	1659.89482	830.45124	R	E	199	215
PSM	IINEPTAAAIAYGLDK	-146_46045	P63017	0	Mouse_09-2020	null	[MS,MS:1001208,SEQUEST,]	2.6e-4	null	ms_run[1]:scan=9574	2913.1	2	1659.89482	830.45124	R	V	172	188
PSM	LRSLFSSAENEPPVPLVGNWRPPQPVKGR	-146_46039	P16015	1	Mouse_09-2020	null	[MS,MS:1001208,SEQUEST,]	2.6e-4	null	ms_run[1]:scan=9573	2912.8	5	3227.74183	646.35455	K	V	225	254
PSM	TNVSGGAIALGHPLGGSGSR	-146_22065	Q8BWT1	1	Mouse_09-2020	null	[MS,MS:1001208,SEQUEST,]	2.6e-4	null	ms_run[1]:scan=5333	1727.7	3	1807.94126	603.31850	K	T	341	361
PSM	LEVGTETIIDKSK	-146_22071	P54869	1	Mouse_09-2020	null	[MS,MS:1001208,SEQUEST,]	1.0e-3	null	ms_run[1]:scan=5334	1728.0	3	1432.78965	478.26797	R	V	127	140
PSM	AFALNFQQTIAGK	-146_46016	O08601	1	Mouse_09-2020	null	[MS,MS:1001208,SEQUEST,]	1.0e-3	null	ms_run[1]:scan=9568	2911.4	2	1408.75676	704.88280	R	V	237	250
PSM	IGVTVLSR	-146_22114	P48758	1	Mouse_09-2020	null	[MS,MS:1001208,SEQUEST,]	1.0e-3	null	ms_run[1]:scan=5343	1730.5	2	844.52550	422.76618	K	L	199	207
PSM	LDFLRPFSVPNK	-146_46010	P70195	1	Mouse_09-2020	null	[MS,MS:1001208,SEQUEST,]	1.0e-3	null	ms_run[1]:scan=9567	2911.1	3	1432.79468	478.26975	K	G	226	238
PSM	VVFGLFGK	-146_45986	P24369	1	Mouse_09-2020	null	[MS,MS:1001208,SEQUEST,]	1.9e-3	null	ms_run[1]:scan=9563	2910.0	2	866.51348	433.76036	R	V	60	68
PSM	FGDIAPLNLPR	-146_45979	A0A2R8VHY1	1	Mouse_09-2020	null	[MS,MS:1001208,SEQUEST,]	2.6e-4	null	ms_run[1]:scan=9562	2909.7	2	1212.67375	606.84040	R	T	210	221
PSM	LRSLFSSAENEPPVPLVGNWRPPQPVKGR	-146_46153	P16015	1	Mouse_09-2020	null	[MS,MS:1001208,SEQUEST,]	2.6e-4	null	ms_run[1]:scan=9594	2918.6	4	3227.74868	807.69136	K	V	225	254
PSM	WYPEVR	-146_21870	Q3TLP8	1	Mouse_09-2020	null	[MS,MS:1001208,SEQUEST,]	7.5e-3	null	ms_run[1]:scan=5301	1718.7	2	849.42595	425.21632	K	H	116	122
PSM	NRYFPAFEK	-146_21858	P30115	1	Mouse_09-2020	null	[MS,MS:1001208,SEQUEST,]	2.6e-4	null	ms_run[1]:scan=5299	1718.1	2	1171.59001	586.29837	R	L	130	139
PSM	IINEPTAAAIAYGLDK	-146_46159	P20029	0	Mouse_09-2020	null	[MS,MS:1001208,SEQUEST,]	2.6e-4	null	ms_run[1]:scan=9596	2919.2	3	1659.89536	553.96992	R	E	199	215
PSM	IINEPTAAAIAYGLDK	-146_46159	P63017	0	Mouse_09-2020	null	[MS,MS:1001208,SEQUEST,]	2.6e-4	null	ms_run[1]:scan=9596	2919.2	3	1659.89536	553.96992	R	V	172	188
PSM	LNTIYQNNLTK	-146_21612	P47791	1	Mouse_09-2020	null	[MS,MS:1001208,SEQUEST,]	8.4e-4	null	ms_run[1]:scan=5255	1705.7	2	1321.71172	661.35916	R	H	132	143
PSM	LEETYTNKDVDKALLK	-146_21634	P54869	1	Mouse_09-2020	null	[MS,MS:1001208,SEQUEST,]	8.4e-4	null	ms_run[1]:scan=5259	1706.9	4	1880.00332	470.75574	K	S	343	359
PSM	IVYLYTK	-146_21661	Q9D1R9	1	Mouse_09-2020	null	[MS,MS:1001208,SEQUEST,]	1.1e-3	null	ms_run[1]:scan=5266	1708.9	2	899.52403	450.26548	R	V	30	37
PSM	QQIPILK	-146_21670	A0A338P6G0	1	Mouse_09-2020	null	[MS,MS:1001208,SEQUEST,]	1.0e-3	null	ms_run[1]:scan=5267	1709.1	2	839.53508	420.27110	R	K	176	183
PSM	VAYISFGPHAGK	-146_21674	Q9CR57	1	Mouse_09-2020	null	[MS,MS:1001208,SEQUEST,]	1.0e-3	null	ms_run[1]:scan=5268	1709.4	3	1246.65836	416.22415	R	V	12	24
PSM	AVGWNEVEGR	-146_21689	P61458	1	Mouse_09-2020	null	[MS,MS:1001208,SEQUEST,]	2.6e-4	null	ms_run[1]:scan=5270	1710.0	2	1116.54350	558.77526	R	A	22	32
PSM	VALLSGGGSGHEPAHAGFIGK	-146_21701	Q8VC30	1	Mouse_09-2020	null	[MS,MS:1001208,SEQUEST,]	1.0e-3	null	ms_run[1]:scan=5273	1710.8	3	1962.01902	654.67791	R	M	49	70
PSM	AAPTEPPEAPEATAAGGVTSK	-146_21736	Q8VC30	1	Mouse_09-2020	null	[MS,MS:1001208,SEQUEST,]	2.6e-4	null	ms_run[1]:scan=5280	1712.8	2	1951.96550	976.48400	R	M	352	373
PSM	HFNSQKPIPAIKDVIGK	-146_21741	Q8CHR6	1	Mouse_09-2020	null	[MS,MS:1001208,SEQUEST,]	1.0e-3	null	ms_run[1]:scan=5281	1713.1	4	1892.07754	473.77427	K	L	911	928
PSM	DGVANVSIEDR	-146_21601	P08228	1	Mouse_09-2020	null	[MS,MS:1001208,SEQUEST,]	8.4e-4	null	ms_run[1]:scan=5253	1705.2	2	1174.56999	587.78857	K	I	93	104
PSM	FYGPEGPYGVFAGR	-146_46324	O55022	1	Mouse_09-2020	null	[MS,MS:1001208,SEQUEST,]	2.6e-4	null	ms_run[1]:scan=9625	2927.3	2	1516.72234	758.86461	K	A	106	120
PSM	LQVSNVLSQPLAQAAVK	-146_46232	Q9DBG6	1	Mouse_09-2020	null	[MS,MS:1001208,SEQUEST,]	2.6e-4	null	ms_run[1]:scan=9608	2922.5	2	1766.01799	883.51217	R	E	290	307
PSM	FSLYFLAYEDKNDIPKDK	-146_46217	Q9CPU0	1	Mouse_09-2020	null	[MS,MS:1001208,SEQUEST,]	2.6e-4	null	ms_run[1]:scan=9605	2921.7	4	2206.10708	552.28212	K	E	68	86
PSM	FLPLFDR	-146_46209	Q64433	1	Mouse_09-2020	null	[MS,MS:1001208,SEQUEST,]	2.6e-3	null	ms_run[1]:scan=9604	2921.4	2	907.50389	454.25545	K	L	9	16
PSM	TGIGSGLSLSGIVHPELSR	-146_46190	P50544	1	Mouse_09-2020	null	[MS,MS:1001208,SEQUEST,]	2.6e-4	null	ms_run[1]:scan=9600	2920.3	3	1880.02457	627.34605	R	G	514	533
PSM	TQVQSVIDKASETLTAQ	-146_46175	Q00623	1	Mouse_09-2020	null	[MS,MS:1001208,SEQUEST,]	8.4e-4	null	ms_run[1]:scan=9598	2919.7	2	1818.94341	909.97581	K	0	248	265
PSM	FFPGSTYEK	-146_21805	Q8K154	1	Mouse_09-2020	null	[MS,MS:1001208,SEQUEST,]	2.3e-2	null	ms_run[1]:scan=5290	1715.6	2	1075.51116	538.25838	R	S	177	186
PSM	GQYIFKEIPLLK	-146_46167	Q9DCM2	1	Mouse_09-2020	null	[MS,MS:1001208,SEQUEST,]	2.6e-4	null	ms_run[1]:scan=9597	2919.5	3	1448.85166	483.62191	K	F	63	75
PSM	AQGSVALSVTQDPAR	-146_21822	Q78JT3	1	Mouse_09-2020	null	[MS,MS:1001208,SEQUEST,]	2.6e-4	null	ms_run[1]:scan=5294	1716.7	2	1499.78264	750.39426	R	K	267	282
PSM	GYDVIAQAQSGTGK	-146_21836	P60843	1	Mouse_09-2020	null	[MS,MS:1001208,SEQUEST,]	2.6e-4	null	ms_run[1]:scan=5296	1717.3	2	1394.69231	697.84916	K	A	69	83
PSM	LQVSNVLSQPLAQAAVK	-146_46314	Q9DBG6	1	Mouse_09-2020	null	[MS,MS:1001208,SEQUEST,]	1.0e-3	null	ms_run[1]:scan=9622	2926.4	3	1766.01267	589.34387	R	E	290	307
PSM	FTASAGIQVVGDDLTVTNPK	-146_47715	P17182	1	Mouse_09-2020	null	[MS,MS:1001208,SEQUEST,]	2.6e-4	null	ms_run[1]:scan=9872	2996.3	2	2033.05644	1017.03112	K	I	307	327
PSM	HIDFSLRSPYGGGRPGR	-146_21003	Q6ZWN5	1	Mouse_09-2020	null	[MS,MS:1001208,SEQUEST,]	2.7e-3	null	ms_run[1]:scan=5148	1675.8	4	1871.96328	468.74604	K	K	156	173
PSM	ANATEFGLASGVFTR	-146_46805	Q8R0Y6	1	Mouse_09-2020	null	[MS,MS:1001208,SEQUEST,]	2.6e-4	null	ms_run[1]:scan=9710	2951.0	2	1540.77812	770.89135	R	I	827	842
PSM	DATNVGDEGGFAPNILENK	-146_47554	P17182	1	Mouse_09-2020	null	[MS,MS:1001208,SEQUEST,]	1.0e-3	null	ms_run[1]:scan=9841	2987.6	2	1960.92925	980.96598	K	A	203	222
PSM	LFVDKIREYK	-146_20223	P97450	1	Mouse_09-2020	null	[MS,MS:1001208,SEQUEST,]	1.0e-3	null	ms_run[1]:scan=5015	1638.6	3	1310.74674	437.58708	K	K	42	52
PSM	LFGGSFTHQASVAK	-146_20232	O89023	1	Mouse_09-2020	null	[MS,MS:1001208,SEQUEST,]	2.6e-4	null	ms_run[1]:scan=5017	1639.2	3	1449.74833	483.92101	R	V	245	259
PSM	NLWLFHPIVSR	-146_47512	Q8C165	1	Mouse_09-2020	null	[MS,MS:1001208,SEQUEST,]	1.0e-3	null	ms_run[1]:scan=9832	2985.1	3	1381.77454	461.26282	R	M	313	324
PSM	LGEYGFQNAILVR	-146_47502	P07724	1	Mouse_09-2020	null	[MS,MS:1001208,SEQUEST,]	2.6e-4	null	ms_run[1]:scan=9830	2984.6	2	1479.79631	740.40136	K	T	422	435
PSM	INVYYNEATGGK	-146_20249	P68372	1	Mouse_09-2020	null	[MS,MS:1001208,SEQUEST,]	2.6e-4	null	ms_run[1]:scan=5019	1639.7	2	1328.64812	664.82769	R	V	47	59
PSM	FSQFLEKEYK	-146_20262	Q9ET01	1	Mouse_09-2020	null	[MS,MS:1001208,SEQUEST,]	1.1e-3	null	ms_run[1]:scan=5021	1640.3	3	1318.66761	440.22744	K	K	546	556
PSM	HNQLPLVIEFTEQTAPK	-146_47487	P09103	1	Mouse_09-2020	null	[MS,MS:1001208,SEQUEST,]	2.6e-4	null	ms_run[1]:scan=9828	2984.0	3	1965.04520	655.68619	K	F	233	250
PSM	TRTFYGLHQDFPSVVVVGLGK	-146_47471	Q9CPY7	1	Mouse_09-2020	null	[MS,MS:1001208,SEQUEST,]	2.6e-4	null	ms_run[1]:scan=9825	2983.1	3	2320.24875	774.08646	K	S	83	104
PSM	LRVDPVNFK	-146_20285	Q91VB8	1	Mouse_09-2020	null	[MS,MS:1001208,SEQUEST,]	1.0e-3	null	ms_run[1]:scan=5025	1641.4	2	1087.62627	544.31657	K	L	92	101
PSM	QDAFALASQQK	-146_20307	Q8VCH0	1	Mouse_09-2020	null	[MS,MS:1001208,SEQUEST,]	2.6e-4	null	ms_run[1]:scan=5028	1642.2	2	1206.61174	603.80930	K	A	199	210
PSM	TLLVADPR	-146_20329	P14131	1	Mouse_09-2020	null	[MS,MS:1001208,SEQUEST,]	5.4e-3	null	ms_run[1]:scan=5034	1643.9	2	884.52031	442.76363	R	C	118	126
PSM	AVDSLVPIGRGQR	-146_20337	Q03265	1	Mouse_09-2020	null	[MS,MS:1001208,SEQUEST,]	1.1e-3	null	ms_run[1]:scan=5035	1644.2	3	1367.77549	456.59664	K	L	195	208
PSM	NSSVGLIQLNRPK	-146_20340	Q8BH95	1	Mouse_09-2020	null	[MS,MS:1001208,SEQUEST,]	1.0e-3	null	ms_run[1]:scan=5036	1644.5	3	1425.81763	475.94393	K	L	44	57
PSM	DVAPQAPVHFLVIPR	-146_47406	Q9D0S9	1	Mouse_09-2020	null	[MS,MS:1001208,SEQUEST,]	1.0e-3	null	ms_run[1]:scan=9813	2979.8	3	1658.93918	553.65075	R	P	80	95
PSM	SLSQNYGVLK	-146_20394	Q61171	1	Mouse_09-2020	null	[MS,MS:1001208,SEQUEST,]	1.0e-3	null	ms_run[1]:scan=5044	1646.7	2	1108.59990	554.80349	K	D	110	120
PSM	LILPGLISSR	-146_47314	P17563	1	Mouse_09-2020	null	[MS,MS:1001208,SEQUEST,]	1.1e-3	null	ms_run[1]:scan=9799	2975.9	2	1068.67729	534.84242	K	Y	94	104
PSM	FSQFLEK	-146_20426	Q9ET01	1	Mouse_09-2020	null	[MS,MS:1001208,SEQUEST,]	1.6e-3	null	ms_run[1]:scan=5049	1648.2	2	898.46807	449.73709	K	Y	546	553
PSM	LISWYDNEYGYSNR	-146_47257	A0A1D5RLD8	1	Mouse_09-2020	null	[MS,MS:1001208,SEQUEST,]	2.6e-4	null	ms_run[1]:scan=9787	2972.5	2	1779.79985	890.40228	K	V	308	322
PSM	HQKVVEIAPATHLDPQLR	-146_20168	G5E8R3	1	Mouse_09-2020	null	[MS,MS:1001208,SEQUEST,]	2.6e-4	null	ms_run[1]:scan=5006	1636.1	4	2052.13637	513.78918	R	R	271	289
PSM	LFAEGDTPVPHAR	-146_20160	Q91X91	1	Mouse_09-2020	null	[MS,MS:1001208,SEQUEST,]	2.6e-4	null	ms_run[1]:scan=5005	1635.8	3	1409.71817	470.57725	K	F	285	298
PSM	YDGRFKDIFQEIYDK	-146_47558	O88844	1	Mouse_09-2020	null	[MS,MS:1001208,SEQUEST,]	1.0e-3	null	ms_run[1]:scan=9842	2987.9	4	1936.94484	484.99145	K	Y	219	234
PSM	SSVEWQIRQVR	-146_20135	Q91YI0	1	Mouse_09-2020	null	[MS,MS:1001208,SEQUEST,]	1.2e-2	null	ms_run[1]:scan=5000	1634.4	3	1387.74479	463.25288	K	L	446	457
PSM	STRFEEFLQRK	-146_19992	Q60597	1	Mouse_09-2020	null	[MS,MS:1001208,SEQUEST,]	1.5e-3	null	ms_run[1]:scan=4974	1627.1	3	1440.76105	480.92465	R	S	261	272
PSM	IGKFPFAANSR	-146_20006	O08749	1	Mouse_09-2020	null	[MS,MS:1001208,SEQUEST,]	2.6e-4	null	ms_run[1]:scan=4976	1627.7	3	1207.65854	403.22426	K	K	418	429
PSM	LNDFASAVR	-146_20011	P12787	1	Mouse_09-2020	null	[MS,MS:1001208,SEQUEST,]	1.0e-3	null	ms_run[1]:scan=4978	1628.3	2	992.51592	496.76162	R	L	95	104
PSM	HQGSLYSLFPDHSVKK	-146_20017	Q64374	1	Mouse_09-2020	null	[MS,MS:1001208,SEQUEST,]	2.6e-4	null	ms_run[1]:scan=4979	1628.5	4	1842.94973	461.49288	R	F	130	146
PSM	GEFITTVQQR	-146_20023	P14152	1	Mouse_09-2020	null	[MS,MS:1001208,SEQUEST,]	8.4e-4	null	ms_run[1]:scan=4980	1628.8	2	1178.61601	589.81184	K	A	221	231
PSM	DAILFPSFIHSQK	-146_47670	P24270	1	Mouse_09-2020	null	[MS,MS:1001208,SEQUEST,]	2.6e-4	null	ms_run[1]:scan=9865	2994.4	3	1502.80048	501.60491	R	N	157	170
PSM	DAILFPSFIHSQK	-146_47663	P24270	1	Mouse_09-2020	null	[MS,MS:1001208,SEQUEST,]	1.0e-3	null	ms_run[1]:scan=9862	2993.5	2	1502.80181	751.90373	R	N	157	170
PSM	AVPREELFVTSK	-146_20050	Q9JII6	1	Mouse_09-2020	null	[MS,MS:1001208,SEQUEST,]	1.7e-3	null	ms_run[1]:scan=4983	1629.6	3	1375.75843	459.25751	K	W	69	81
PSM	FVEGLPINDFSR	-146_47642	P14152	1	Mouse_09-2020	null	[MS,MS:1001208,SEQUEST,]	2.6e-4	null	ms_run[1]:scan=9858	2992.4	2	1393.71196	697.35916	K	K	299	311
PSM	QAGIAQLYGIAGSTNVTGDQVK	-146_47249	Q9QXD6	1	Mouse_09-2020	null	[MS,MS:1001208,SEQUEST,]	2.6e-4	null	ms_run[1]:scan=9786	2972.3	2	2191.13725	1096.07131	R	L	51	73
PSM	FYGPEGPYGVFAGR	-146_47635	O55022	1	Mouse_09-2020	null	[MS,MS:1001208,SEQUEST,]	2.6e-4	null	ms_run[1]:scan=9856	2991.8	2	1516.72356	758.86461	K	A	106	120
PSM	STGSVVGQQPFGGAR	-146_20060	Q8CHT0	1	Mouse_09-2020	null	[MS,MS:1001208,SEQUEST,]	2.6e-4	null	ms_run[1]:scan=4988	1631.1	2	1447.72954	724.36805	K	S	509	524
PSM	KFPPDGSAPYGAR	-146_20065	Q9QXD6	1	Mouse_09-2020	null	[MS,MS:1001208,SEQUEST,]	2.6e-4	null	ms_run[1]:scan=4989	1631.3	3	1362.68030	454.89821	K	V	232	245
PSM	IIENLHDVAYK	-146_20073	Q9DB77	1	Mouse_09-2020	null	[MS,MS:1001208,SEQUEST,]	2.6e-4	null	ms_run[1]:scan=4990	1631.6	3	1314.70493	438.90659	R	A	173	184
PSM	YLAPTILTDVDPNSK	-146_47599	B1AV77	1	Mouse_09-2020	null	[MS,MS:1001208,SEQUEST,]	2.6e-4	null	ms_run[1]:scan=9849	2989.9	2	1646.86638	823.93543	R	M	312	327
PSM	IIWQFIK	-146_47590	P54071	1	Mouse_09-2020	null	[MS,MS:1001208,SEQUEST,]	2.1e-3	null	ms_run[1]:scan=9848	2989.6	2	947.57219	474.28929	R	K	61	68
PSM	YGAHNYHPLPVALER	-146_20100	P29758	1	Mouse_09-2020	null	[MS,MS:1001208,SEQUEST,]	2.6e-4	null	ms_run[1]:scan=4996	1633.3	4	1736.88784	434.97714	K	K	50	65
PSM	YFPTQALNFAFKDK	-146_47578	P51881	1	Mouse_09-2020	null	[MS,MS:1001208,SEQUEST,]	2.6e-4	null	ms_run[1]:scan=9846	2989.1	3	1689.86533	563.95936	R	K	81	95
PSM	QYKIPDWFLNR	-146_47571	P62270	1	Mouse_09-2020	null	[MS,MS:1001208,SEQUEST,]	1.0e-3	null	ms_run[1]:scan=9845	2988.8	3	1479.77588	493.92962	R	K	76	87
PSM	LRSLFSSAENEPPVPLVGNWRPPQPVKGR	-146_47607	P16015	1	Mouse_09-2020	null	[MS,MS:1001208,SEQUEST,]	1.0e-3	null	ms_run[1]:scan=9850	2990.2	5	3227.74549	646.35455	K	V	225	254
PSM	FENAFLSHVISQHQSLLGNIRSDGK	-146_46792	Q03265	1	Mouse_09-2020	null	[MS,MS:1001208,SEQUEST,]	2.6e-4	null	ms_run[1]:scan=9708	2950.4	4	2797.44082	700.11496	K	S	507	532
PSM	RIPYTPGEIPK	-146_20456	O70475	1	Mouse_09-2020	null	[MS,MS:1001208,SEQUEST,]	6.8e-3	null	ms_run[1]:scan=5053	1649.3	2	1270.71709	635.86134	K	S	470	481
PSM	IWHHTFYNELR	-146_20498	P60710	0	Mouse_09-2020	null	[MS,MS:1001208,SEQUEST,]	2.6e-4	null	ms_run[1]:scan=5059	1650.9	3	1515.74924	505.92124	K	A	85	96
PSM	IWHHTFYNELR	-146_20498	P68134	0	Mouse_09-2020	null	[MS,MS:1001208,SEQUEST,]	2.6e-4	null	ms_run[1]:scan=5059	1650.9	3	1515.74924	505.92124	K	A	87	98
PSM	DKPLKDVIIVDSGK	-146_20769	P24369	1	Mouse_09-2020	null	[MS,MS:1001208,SEQUEST,]	2.6e-4	null	ms_run[1]:scan=5110	1665.2	3	1526.87876	509.63113	R	E	191	205
PSM	SLRNDIGATVHELSRDKEK	-146_20779	P16331	1	Mouse_09-2020	null	[MS,MS:1001208,SEQUEST,]	3.1e-2	null	ms_run[1]:scan=5112	1665.7	5	2168.14252	434.43418	K	T	97	116
PSM	LNFAVASR	-146_20806	P27773	1	Mouse_09-2020	null	[MS,MS:1001208,SEQUEST,]	1.0e-3	null	ms_run[1]:scan=5117	1667.1	2	877.48943	439.24815	K	T	297	305
PSM	KFSGVYLEKEVVEK	-146_20821	P40936	1	Mouse_09-2020	null	[MS,MS:1001208,SEQUEST,]	2.6e-4	null	ms_run[1]:scan=5119	1667.7	3	1654.90555	552.30653	K	I	211	225
PSM	LNDGSQITFEK	-146_20840	B1AU25	1	Mouse_09-2020	null	[MS,MS:1001208,SEQUEST,]	2.6e-4	null	ms_run[1]:scan=5122	1668.5	2	1251.62200	626.31442	K	L	240	251
PSM	QLAPIWDKLGETYKDHENIIIAK	-146_47014	P09103	1	Mouse_09-2020	null	[MS,MS:1001208,SEQUEST,]	1.0e-3	null	ms_run[1]:scan=9745	2960.8	5	2695.44782	539.89490	K	D	404	427
PSM	LLRYESSALPAGQLTSLPDYASR	-146_47005	Q9CQN1	1	Mouse_09-2020	null	[MS,MS:1001208,SEQUEST,]	2.6e-4	null	ms_run[1]:scan=9744	2960.5	3	2508.31180	836.77461	K	Q	469	492
PSM	GQNQPVLNITNR	-146_20875	Q8C196	1	Mouse_09-2020	null	[MS,MS:1001208,SEQUEST,]	2.6e-4	null	ms_run[1]:scan=5129	1670.5	3	1353.72333	451.91263	R	A	317	329
PSM	FENAFLSHVISQHQSLLGNIRSDGK	-146_47000	Q03265	1	Mouse_09-2020	null	[MS,MS:1001208,SEQUEST,]	2.6e-4	null	ms_run[1]:scan=9743	2960.3	5	2797.44001	560.29342	K	S	507	532
PSM	YVRPGGGFEPNFTLFEK	-146_46945	P11352	1	Mouse_09-2020	null	[MS,MS:1001208,SEQUEST,]	2.6e-4	null	ms_run[1]:scan=9735	2958.0	3	1957.98191	653.33174	K	E	96	113
PSM	AYGLALAK	-146_20920	P40142	1	Mouse_09-2020	null	[MS,MS:1001208,SEQUEST,]	2.7e-3	null	ms_run[1]:scan=5136	1672.5	2	806.47734	403.74217	K	G	320	328
PSM	GYEPDPNIVK	-146_20927	P11725	1	Mouse_09-2020	null	[MS,MS:1001208,SEQUEST,]	1.0e-3	null	ms_run[1]:scan=5137	1672.7	2	1131.56816	566.28767	K	A	222	232
PSM	GIHVEIPGAQAESLGPLQVAR	-146_46933	Q9DCW4	1	Mouse_09-2020	null	[MS,MS:1001208,SEQUEST,]	2.6e-4	null	ms_run[1]:scan=9733	2957.4	3	2142.16843	714.72704	R	L	86	107
PSM	QHLLPDLSSQL	-146_46921	Q91X34	1	Mouse_09-2020	null	[MS,MS:1001208,SEQUEST,]	2.6e-4	null	ms_run[1]:scan=9730	2956.6	2	1250.67558	625.84060	K	0	410	421
PSM	QYALDRIQFGVPLAR	-146_46891	A0A0A0MQ68	1	Mouse_09-2020	null	[MS,MS:1001208,SEQUEST,]	2.6e-4	null	ms_run[1]:scan=9726	2955.5	3	1746.96640	582.99317	R	Q	323	338
PSM	AIPIVGQVLER	-146_46884	O08601	1	Mouse_09-2020	null	[MS,MS:1001208,SEQUEST,]	1.0e-3	null	ms_run[1]:scan=9725	2955.2	2	1194.72124	597.86388	K	C	286	297
PSM	KYNINPVSLTVGKQEAK	-146_20965	Q99K67	1	Mouse_09-2020	null	[MS,MS:1001208,SEQUEST,]	2.6e-4	null	ms_run[1]:scan=5142	1674.1	3	1889.04966	630.35455	K	Q	523	540
PSM	ANLVFKEIEK	-146_20975	P32020	1	Mouse_09-2020	null	[MS,MS:1001208,SEQUEST,]	2.6e-4	null	ms_run[1]:scan=5143	1674.4	2	1190.67851	595.84261	K	L	433	443
PSM	GLYPAPLKIIDAVK	-146_46862	Q8BMS1	1	Mouse_09-2020	null	[MS,MS:1001208,SEQUEST,]	1.0e-3	null	ms_run[1]:scan=9720	2953.8	3	1497.90314	499.97283	K	G	296	310
PSM	YDVSFITDEVK	-146_47022	O08601	1	Mouse_09-2020	null	[MS,MS:1001208,SEQUEST,]	1.0e-3	null	ms_run[1]:scan=9747	2961.4	2	1315.64348	658.32445	R	T	511	522
PSM	ATGYPLAFIAAK	-146_47045	Q8C196	1	Mouse_09-2020	null	[MS,MS:1001208,SEQUEST,]	1.0e-3	null	ms_run[1]:scan=9751	2962.4	2	1222.68425	611.84516	K	A	729	741
PSM	AGIPVFAWK	-146_47054	P50247	1	Mouse_09-2020	null	[MS,MS:1001208,SEQUEST,]	1.0e-3	null	ms_run[1]:scan=9753	2963.1	2	988.56212	494.78437	K	E	95	104
PSM	WLPQNDLLGHPKTK	-146_20726	Q8K169	0	Mouse_09-2020	null	[MS,MS:1001208,SEQUEST,]	2.6e-4	null	ms_run[1]:scan=5102	1662.9	4	1646.90175	412.48078	K	F	357	371
PSM	WLPQNDLLGHPKTK	-146_20726	Q3UEP4	0	Mouse_09-2020	null	[MS,MS:1001208,SEQUEST,]	2.6e-4	null	ms_run[1]:scan=5102	1662.9	4	1646.90175	412.48078	K	F	357	371
PSM	FSVSTLR	-146_20506	A0A0R4IZY2	0	Mouse_09-2020	null	[MS,MS:1001208,SEQUEST,]	5.2e-3	null	ms_run[1]:scan=5060	1651.2	2	809.45195	405.22943	R	F	137	144
PSM	FSVSTLR	-146_20506	A0A2R8VHY1	0	Mouse_09-2020	null	[MS,MS:1001208,SEQUEST,]	5.2e-3	null	ms_run[1]:scan=5060	1651.2	2	809.45195	405.22943	R	F	37	44
PSM	FSVSTLR	-146_20506	P11714	0	Mouse_09-2020	null	[MS,MS:1001208,SEQUEST,]	5.2e-3	null	ms_run[1]:scan=5060	1651.2	2	809.45195	405.22943	R	F	137	144
PSM	FLIDGFPR	-146_47196	Q9DBP5	1	Mouse_09-2020	null	[MS,MS:1001208,SEQUEST,]	1.9e-2	null	ms_run[1]:scan=9777	2969.7	2	964.52526	482.76618	K	Q	89	97
PSM	YDYQRQPDSGISSIR	-146_20564	Q91YQ5	1	Mouse_09-2020	null	[MS,MS:1001208,SEQUEST,]	2.6e-4	null	ms_run[1]:scan=5070	1654.0	3	1784.85715	595.62358	R	F	265	280
PSM	LLLINNAATLGDVSK	-146_47178	Q64105	1	Mouse_09-2020	null	[MS,MS:1001208,SEQUEST,]	2.6e-4	null	ms_run[1]:scan=9775	2969.2	2	1541.89031	771.44851	R	F	96	111
PSM	WDLDRFHGTSSR	-146_20575	Q8C196	1	Mouse_09-2020	null	[MS,MS:1001208,SEQUEST,]	2.3e-3	null	ms_run[1]:scan=5072	1654.6	3	1476.69834	492.90413	R	G	776	788
PSM	QINLSNIR	-146_20592	Q78PY7	1	Mouse_09-2020	null	[MS,MS:1001208,SEQUEST,]	1.0e-3	null	ms_run[1]:scan=5076	1655.7	2	957.54766	479.27744	R	G	48	56
PSM	VELVPPTPAEIPTAIQSVKK	-146_47165	Q9CPQ8	1	Mouse_09-2020	null	[MS,MS:1001208,SEQUEST,]	2.7e-3	null	ms_run[1]:scan=9773	2968.6	3	2117.22269	706.41206	K	I	36	56
PSM	IVFSPEEAK	-146_20607	Q9Z2I9	1	Mouse_09-2020	null	[MS,MS:1001208,SEQUEST,]	2.0e-2	null	ms_run[1]:scan=5079	1656.5	2	1019.54186	510.27403	K	V	121	130
PSM	QINWTVLYR	-146_47131	Q8BP67	1	Mouse_09-2020	null	[MS,MS:1001208,SEQUEST,]	1.0e-3	null	ms_run[1]:scan=9767	2966.9	2	1192.64873	596.82730	R	K	48	57
PSM	QAGIAQLYGIAGSTNVTGDQVK	-146_47206	Q9QXD6	1	Mouse_09-2020	null	[MS,MS:1001208,SEQUEST,]	2.6e-4	null	ms_run[1]:scan=9778	2970.0	3	2191.13340	731.04996	R	L	51	73
PSM	NSSVGLIQLNRPK	-146_20653	Q8BH95	1	Mouse_09-2020	null	[MS,MS:1001208,SEQUEST,]	2.6e-4	null	ms_run[1]:scan=5088	1659.0	2	1425.81767	713.41226	K	L	44	57
PSM	SFLPLLR	-146_47101	Q80XN0	1	Mouse_09-2020	null	[MS,MS:1001208,SEQUEST,]	2.3e-3	null	ms_run[1]:scan=9762	2965.6	2	845.52483	423.26581	K	A	178	185
PSM	GQNQPVLNITNR	-146_20675	Q8C196	1	Mouse_09-2020	null	[MS,MS:1001208,SEQUEST,]	2.6e-4	null	ms_run[1]:scan=5091	1659.9	2	1353.72331	677.36531	R	A	317	329
PSM	GGGALVENTTTGLSR	-146_20681	Q60866	1	Mouse_09-2020	null	[MS,MS:1001208,SEQUEST,]	2.6e-4	null	ms_run[1]:scan=5092	1660.2	2	1432.74016	716.87316	K	V	91	106
PSM	TIQNLASIQSFQIK	-146_47094	Q91XE0	1	Mouse_09-2020	null	[MS,MS:1001208,SEQUEST,]	2.6e-4	null	ms_run[1]:scan=9761	2965.3	2	1590.88762	795.94613	K	S	114	128
PSM	QATVGDVNTDRPGLLDLKGKAK	-146_20700	P31786	1	Mouse_09-2020	null	[MS,MS:1001208,SEQUEST,]	2.6e-4	null	ms_run[1]:scan=5098	1661.8	5	2296.26279	460.05821	K	D	34	56
PSM	ARFEELNADLFRGTLDPVEK	-146_47088	P63017	1	Mouse_09-2020	null	[MS,MS:1001208,SEQUEST,]	2.0e-2	null	ms_run[1]:scan=9759	2964.7	3	2320.19529	774.06925	R	L	300	320
PSM	TIQNLASIQSFQIK	-146_47074	Q91XE0	1	Mouse_09-2020	null	[MS,MS:1001208,SEQUEST,]	2.6e-4	null	ms_run[1]:scan=9757	2964.2	3	1590.88584	530.96651	K	S	114	128
PSM	LYSEFLGKQPWFAGNK	-146_47065	D3YX76	1	Mouse_09-2020	null	[MS,MS:1001208,SEQUEST,]	2.6e-4	null	ms_run[1]:scan=9756	2963.9	3	1884.96604	628.99295	K	T	103	119
PSM	WIPQNDLLGHPKTK	-146_20725	Q8R084	1	Mouse_09-2020	null	[MS,MS:1001208,SEQUEST,]	2.6e-4	null	ms_run[1]:scan=5102	1662.9	4	1646.90175	412.48078	K	F	357	371
PSM	LAAWYQR	-146_20660	Q64471	1	Mouse_09-2020	null	[MS,MS:1001208,SEQUEST,]	1.1e-3	null	ms_run[1]:scan=5089	1659.3	2	907.47875	454.24287	R	E	191	198
PSM	IQTQPGYANTLREAVPK	-146_26763	G5E902	1	Mouse_09-2020	null	[MS,MS:1001208,SEQUEST,]	1.1e-3	null	ms_run[1]:scan=6159	1958.6	3	1886.01377	629.34253	R	Y	186	203
PSM	SQIHDIVLVGGSTRIPK	-146_26772	P63017	1	Mouse_09-2020	null	[MS,MS:1001208,SEQUEST,]	1.0e-3	null	ms_run[1]:scan=6160	1958.9	4	1820.03859	455.76517	K	Q	329	346
PSM	QLQLFR	-146_26775	Q9JIZ0	1	Mouse_09-2020	null	[MS,MS:1001208,SEQUEST,]	1.6e-3	null	ms_run[1]:scan=6161	1959.2	2	804.47258	402.73996	K	S	136	142
PSM	AFLWQR	-146_32343	Q9DD20	1	Mouse_09-2020	null	[MS,MS:1001208,SEQUEST,]	3.3e-3	null	ms_run[1]:scan=7150	2235.6	2	820.44646	410.72686	R	L	184	190
PSM	LIFYDLRGEGVK	-146_36783	Q8R2P8	1	Mouse_09-2020	null	[MS,MS:1001208,SEQUEST,]	2.6e-3	null	ms_run[1]:scan=7920	2450.5	3	1409.77896	470.59776	K	Q	169	181
PSM	YSQVLANGLDNKLREDLER	-146_36775	P62270	1	Mouse_09-2020	null	[MS,MS:1001208,SEQUEST,]	1.0e-3	null	ms_run[1]:scan=7918	2450.0	3	2233.15812	745.05723	K	K	95	114
PSM	YSQVLANGLDNKLREDLER	-146_36746	P62270	1	Mouse_09-2020	null	[MS,MS:1001208,SEQUEST,]	2.6e-4	null	ms_run[1]:scan=7914	2448.9	4	2233.15908	559.04474	K	K	95	114
PSM	HLGFQSAVEALR	-146_32384	E9Q1Q9	1	Mouse_09-2020	null	[MS,MS:1001208,SEQUEST,]	2.6e-4	null	ms_run[1]:scan=7155	2236.9	2	1327.71172	664.35949	K	L	243	255
PSM	LYPPLNTIR	-146_32402	P06801	1	Mouse_09-2020	null	[MS,MS:1001208,SEQUEST,]	2.8e-2	null	ms_run[1]:scan=7159	2238.1	2	1086.63140	543.81894	R	V	499	508
PSM	HLQLAIRNDEELNKLLGK	-146_36682	Q64523	1	Mouse_09-2020	null	[MS,MS:1001208,SEQUEST,]	1.0e-3	null	ms_run[1]:scan=7904	2446.1	4	2104.18960	526.80229	R	T	83	101
PSM	ALQASALAAWGGK	-146_36677	Q91Y97	1	Mouse_09-2020	null	[MS,MS:1001208,SEQUEST,]	2.6e-4	null	ms_run[1]:scan=7903	2445.8	2	1243.68010	622.34331	R	A	305	318
PSM	SIYYITGESKEQVANSAFVER	-146_36673	P11499	1	Mouse_09-2020	null	[MS,MS:1001208,SEQUEST,]	2.6e-4	null	ms_run[1]:scan=7901	2445.2	3	2391.18418	797.73241	K	R	482	503
PSM	TVKGPDGLTALEATDNQAIK	-146_32414	P62774	1	Mouse_09-2020	null	[MS,MS:1001208,SEQUEST,]	2.6e-4	null	ms_run[1]:scan=7161	2238.6	3	2042.07584	681.36366	K	L	95	115
PSM	VTHAVVTVPAYFNDAQR	-146_32418	P20029	1	Mouse_09-2020	null	[MS,MS:1001208,SEQUEST,]	2.6e-4	null	ms_run[1]:scan=7162	2238.9	3	1887.97171	629.99524	K	A	166	183
PSM	KFISDKDASVVGFFR	-146_36657	P27773	1	Mouse_09-2020	null	[MS,MS:1001208,SEQUEST,]	2.6e-4	null	ms_run[1]:scan=7899	2444.7	3	1715.91208	572.64203	K	L	147	162
PSM	AIGLPEDLIQKGK	-146_32441	P12710	1	Mouse_09-2020	null	[MS,MS:1001208,SEQUEST,]	1.0e-3	null	ms_run[1]:scan=7167	2240.3	3	1381.80558	461.27316	K	I	21	34
PSM	VQGQNLFFR	-146_32447	A0A087WPF8	1	Mouse_09-2020	null	[MS,MS:1001208,SEQUEST,]	1.7e-3	null	ms_run[1]:scan=7168	2240.6	2	1108.59026	554.79854	K	T	13	22
PSM	QVFLATWK	-146_36641	H3BIY9	1	Mouse_09-2020	null	[MS,MS:1001208,SEQUEST,]	1.0e-3	null	ms_run[1]:scan=7896	2443.9	2	992.55693	496.78183	R	I	849	857
PSM	EWGYASHNGPDHWHELYPIAKGDNQSPIELHTK	-146_36634	P16015	1	Mouse_09-2020	null	[MS,MS:1001208,SEQUEST,]	1.0e-3	null	ms_run[1]:scan=7895	2443.6	6	3826.80480	638.63935	K	I	4	37
PSM	KLFQHIAEYLPSYARPR	-146_36626	O35488	1	Mouse_09-2020	null	[MS,MS:1001208,SEQUEST,]	2.6e-4	null	ms_run[1]:scan=7894	2443.3	4	2089.13759	523.03900	K	L	541	558
PSM	GLFTGLTPR	-146_36623	Q791V5	1	Mouse_09-2020	null	[MS,MS:1001208,SEQUEST,]	8.4e-4	null	ms_run[1]:scan=7893	2443.0	2	961.54698	481.27691	R	C	69	78
PSM	FAVLQTYGDTTHTLVEK	-146_36619	P49429	1	Mouse_09-2020	null	[MS,MS:1001208,SEQUEST,]	2.6e-4	null	ms_run[1]:scan=7891	2442.4	3	1922.98551	641.66679	K	N	133	150
PSM	FADGDVDAVLSR	-146_36798	Q8R0Y6	1	Mouse_09-2020	null	[MS,MS:1001208,SEQUEST,]	2.6e-4	null	ms_run[1]:scan=7923	2451.4	2	1264.61760	632.81204	R	N	815	827
PSM	VIFLENYR	-146_36800	Q9ET01	1	Mouse_09-2020	null	[MS,MS:1001208,SEQUEST,]	1.1e-3	null	ms_run[1]:scan=7924	2451.7	2	1053.57353	527.29002	K	S	643	651
PSM	LSDYFPKPYPNPEAAR	-146_32325	Q9D0M3	1	Mouse_09-2020	null	[MS,MS:1001208,SEQUEST,]	2.6e-4	null	ms_run[1]:scan=7148	2235.0	3	1864.92313	622.31246	K	A	171	187
PSM	DFNPQHFLDDKGQLK	-146_36812	P56593	1	Mouse_09-2020	null	[MS,MS:1001208,SEQUEST,]	1.0e-3	null	ms_run[1]:scan=7926	2452.2	3	1801.88633	601.30044	K	I	408	423
PSM	ASLQNLLSASQAR	-146_37056	P35505	1	Mouse_09-2020	null	[MS,MS:1001208,SEQUEST,]	2.6e-4	null	ms_run[1]:scan=7973	2465.3	2	1358.73943	679.87296	R	R	83	96
PSM	WLPELVDRAK	-146_32059	Q9EQ20	1	Mouse_09-2020	null	[MS,MS:1001208,SEQUEST,]	1.1e-3	null	ms_run[1]:scan=7103	2222.5	3	1226.69071	409.56791	K	L	332	342
PSM	GTTITSVLPKPALVASR	-146_37025	Q8C196	1	Mouse_09-2020	null	[MS,MS:1001208,SEQUEST,]	1.0e-3	null	ms_run[1]:scan=7967	2463.7	2	1711.01311	856.00926	K	E	403	420
PSM	VFADYEAYVK	-146_37003	Q9ET01	1	Mouse_09-2020	null	[MS,MS:1001208,SEQUEST,]	1.0e-3	null	ms_run[1]:scan=7964	2462.8	2	1204.58843	602.79787	K	Q	774	784
PSM	GFSLEELR	-146_36997	P47963	1	Mouse_09-2020	null	[MS,MS:1001208,SEQUEST,]	3.7e-3	null	ms_run[1]:scan=7963	2462.6	2	950.49468	475.75072	R	A	75	83
PSM	SIYGERFPDENFKLK	-146_32091	P24369	1	Mouse_09-2020	null	[MS,MS:1001208,SEQUEST,]	2.6e-4	null	ms_run[1]:scan=7109	2224.1	4	1842.93911	461.49008	K	Y	117	132
PSM	VVEIAPATHLDPQLR	-146_32106	G5E8R3	1	Mouse_09-2020	null	[MS,MS:1001208,SEQUEST,]	1.0e-3	null	ms_run[1]:scan=7111	2224.7	3	1658.92234	553.64566	K	R	274	289
PSM	SIYGERFPDENFKLK	-146_32113	P24369	1	Mouse_09-2020	null	[MS,MS:1001208,SEQUEST,]	2.9e-3	null	ms_run[1]:scan=7112	2225.0	3	1842.94059	614.98434	K	Y	117	132
PSM	IEVVKAGDLGVDLTSK	-146_36969	Q9DCW4	1	Mouse_09-2020	null	[MS,MS:1001208,SEQUEST,]	2.6e-4	null	ms_run[1]:scan=7956	2460.6	3	1643.92160	548.64533	K	S	206	222
PSM	YGAFGLPTTVAHVDGK	-146_36582	Q9DCM2	1	Mouse_09-2020	null	[MS,MS:1001208,SEQUEST,]	2.6e-4	null	ms_run[1]:scan=7886	2441.1	3	1632.83878	544.95086	K	Y	178	194
PSM	FVTVQTISGTGALR	-146_36962	P05202	1	Mouse_09-2020	null	[MS,MS:1001208,SEQUEST,]	2.6e-4	null	ms_run[1]:scan=7955	2460.3	2	1449.80742	725.40664	R	G	126	140
PSM	GTTITSVLPKPALVASR	-146_36946	Q8C196	1	Mouse_09-2020	null	[MS,MS:1001208,SEQUEST,]	8.4e-4	null	ms_run[1]:scan=7953	2459.8	3	1711.01181	571.00860	K	E	403	420
PSM	LSRPGFWDPIGR	-146_36922	Q5XG73	1	Mouse_09-2020	null	[MS,MS:1001208,SEQUEST,]	2.6e-4	null	ms_run[1]:scan=7947	2458.1	3	1400.74454	467.58597	K	K	88	100
PSM	IFNLYPK	-146_32203	Q9EQF5	1	Mouse_09-2020	null	[MS,MS:1001208,SEQUEST,]	1.0e-3	null	ms_run[1]:scan=7128	2229.4	2	894.50896	447.75782	K	G	385	392
PSM	LQSWLYASR	-146_32212	Q99LC3	1	Mouse_09-2020	null	[MS,MS:1001208,SEQUEST,]	1.5e-3	null	ms_run[1]:scan=7129	2229.7	2	1123.58965	562.29837	R	L	131	140
PSM	AVDLQILPK	-146_36916	P47911	1	Mouse_09-2020	null	[MS,MS:1001208,SEQUEST,]	8.4e-4	null	ms_run[1]:scan=7946	2457.8	2	996.60924	498.80804	K	K	260	269
PSM	ITVTSEVPFSK	-146_32228	P67984	1	Mouse_09-2020	null	[MS,MS:1001208,SEQUEST,]	2.6e-4	null	ms_run[1]:scan=7131	2230.3	2	1207.65886	604.33208	K	Y	70	81
PSM	TFAATIPRPFSVR	-146_36903	P16331	1	Mouse_09-2020	null	[MS,MS:1001208,SEQUEST,]	1.0e-3	null	ms_run[1]:scan=7944	2457.2	3	1462.81720	488.27702	R	D	401	414
PSM	FNIIQPGPIK	-146_36899	Q9CQ62	1	Mouse_09-2020	null	[MS,MS:1001208,SEQUEST,]	2.6e-4	null	ms_run[1]:scan=7943	2457.0	2	1126.66252	563.83459	R	K	235	245
PSM	FAVLQTYGDTTHTLVEK	-146_36869	P49429	1	Mouse_09-2020	null	[MS,MS:1001208,SEQUEST,]	2.6e-4	null	ms_run[1]:scan=7936	2455.0	2	1922.98857	961.99655	K	N	133	150
PSM	GTEFLAAPSSYYK	-146_36954	P49429	1	Mouse_09-2020	null	[MS,MS:1001208,SEQUEST,]	2.6e-4	null	ms_run[1]:scan=7954	2460.0	2	1433.69585	717.35100	R	L	285	298
PSM	AVDSLVPIGR	-146_32048	Q03265	1	Mouse_09-2020	null	[MS,MS:1001208,SEQUEST,]	1.0e-3	null	ms_run[1]:scan=7101	2221.9	2	1026.59526	513.80075	K	Q	195	205
PSM	SIGVSNFNFR	-146_36573	Q91WT7	1	Mouse_09-2020	null	[MS,MS:1001208,SEQUEST,]	1.0e-3	null	ms_run[1]:scan=7885	2440.8	2	1140.57988	570.79345	K	L	162	172
PSM	EWGYASHNGPDHWHELYPIAKGDNQSPIELHTK	-146_36488	P16015	1	Mouse_09-2020	null	[MS,MS:1001208,SEQUEST,]	2.6e-4	null	ms_run[1]:scan=7870	2436.6	5	3826.78999	766.16576	K	I	4	37
PSM	ELSEIAQRIVANGK	-146_32827	Q91Y97	1	Mouse_09-2020	null	[MS,MS:1001208,SEQUEST,]	1.0e-3	null	ms_run[1]:scan=7235	2259.3	3	1527.84839	509.95449	K	I	15	29
PSM	LDPTQTSFLK	-146_32834	Q9QYG0	1	Mouse_09-2020	null	[MS,MS:1001208,SEQUEST,]	2.4e-3	null	ms_run[1]:scan=7237	2259.9	2	1149.61492	575.31115	K	A	278	288
PSM	RTPFGAYGGLLK	-146_32848	Q8BWT1	1	Mouse_09-2020	null	[MS,MS:1001208,SEQUEST,]	3.3e-3	null	ms_run[1]:scan=7239	2260.4	2	1279.71648	640.36150	K	F	14	26
PSM	LQASWVTHGVPPGFGK	-146_36248	Q9DBT9	1	Mouse_09-2020	null	[MS,MS:1001208,SEQUEST,]	2.3e-3	null	ms_run[1]:scan=7827	2424.6	3	1680.88712	560.96673	K	L	313	329
PSM	IVNAAGFWAR	-146_36235	Q9DBT9	1	Mouse_09-2020	null	[MS,MS:1001208,SEQUEST,]	1.0e-3	null	ms_run[1]:scan=7825	2424.1	2	1104.59563	552.80108	R	V	237	247
PSM	IGLFGGAGVGK	-146_32884	P56480	1	Mouse_09-2020	null	[MS,MS:1001208,SEQUEST,]	2.6e-4	null	ms_run[1]:scan=7247	2262.7	2	975.56224	488.28473	K	V	202	213
PSM	LVQDVANNTNEEAGDGTTTATVLAR	-146_32888	P63038	1	Mouse_09-2020	null	[MS,MS:1001208,SEQUEST,]	2.6e-4	null	ms_run[1]:scan=7248	2262.9	3	2560.24839	854.08769	K	I	97	122
PSM	FLGVAEQLHNEGFK	-146_36229	Q8C196	1	Mouse_09-2020	null	[MS,MS:1001208,SEQUEST,]	1.1e-3	null	ms_run[1]:scan=7824	2423.8	3	1588.80851	530.27546	R	F	1374	1388
PSM	VRLLADPTGAFGK	-146_32907	P99029	1	Mouse_09-2020	null	[MS,MS:1001208,SEQUEST,]	2.6e-4	null	ms_run[1]:scan=7251	2263.8	3	1344.76371	448.92599	K	T	143	156
PSM	KVNLAELFK	-146_32913	P99029	1	Mouse_09-2020	null	[MS,MS:1001208,SEQUEST,]	2.6e-4	null	ms_run[1]:scan=7252	2264.0	2	1061.63530	531.32132	K	K	71	80
PSM	SVGKANEELAGVVAEVQK	-146_32921	Q61176	1	Mouse_09-2020	null	[MS,MS:1001208,SEQUEST,]	2.6e-4	null	ms_run[1]:scan=7253	2264.3	3	1827.98124	609.99854	R	G	72	90
PSM	FSFDLGK	-146_36211	F7CAT1	1	Mouse_09-2020	null	[MS,MS:1001208,SEQUEST,]	1.1e-3	null	ms_run[1]:scan=7821	2422.9	2	813.41442	407.21070	K	E	30	37
PSM	WYYNAAGFNK	-146_32933	Q9CQB4	1	Mouse_09-2020	null	[MS,MS:1001208,SEQUEST,]	1.0e-3	null	ms_run[1]:scan=7255	2264.9	2	1233.56853	617.28801	K	G	20	30
PSM	GWNILTNSEK	-146_32941	Q91VD9	1	Mouse_09-2020	null	[MS,MS:1001208,SEQUEST,]	1.2e-2	null	ms_run[1]:scan=7257	2265.5	2	1161.58965	581.29857	K	K	99	109
PSM	ILIRPLYSNPPLNGAR	-146_36188	P05202	1	Mouse_09-2020	null	[MS,MS:1001208,SEQUEST,]	2.6e-4	null	ms_run[1]:scan=7818	2422.1	3	1794.03861	598.68434	K	A	310	326
PSM	EGPSLTSPAQVLSR	-146_36176	Q8VC30	1	Mouse_09-2020	null	[MS,MS:1001208,SEQUEST,]	2.6e-4	null	ms_run[1]:scan=7816	2421.6	2	1441.76604	721.38590	K	S	421	435
PSM	DVATFLR	-146_33008	Q9D0M3	1	Mouse_09-2020	null	[MS,MS:1001208,SEQUEST,]	4.4e-3	null	ms_run[1]:scan=7267	2268.2	2	821.45195	411.22943	K	A	269	276
PSM	KAPDFVFYAPR	-146_33025	P26043	1	Mouse_09-2020	null	[MS,MS:1001208,SEQUEST,]	1.0e-3	null	ms_run[1]:scan=7269	2268.8	3	1310.69135	437.56791	K	R	263	274
PSM	ALPGHLKPFETLLSQNQGGK	-146_36170	P19157	1	Mouse_09-2020	null	[MS,MS:1001208,SEQUEST,]	2.6e-4	null	ms_run[1]:scan=7815	2421.3	4	2135.16225	534.54565	K	F	122	142
PSM	LFINNEWHDAVSK	-146_32820	Q9CZS1	1	Mouse_09-2020	null	[MS,MS:1001208,SEQUEST,]	1.2e-2	null	ms_run[1]:scan=7233	2258.8	3	1572.77982	524.93169	K	T	41	54
PSM	ALPGHLKPFETLLSQNQGGK	-146_36274	P19157	1	Mouse_09-2020	null	[MS,MS:1001208,SEQUEST,]	2.6e-4	null	ms_run[1]:scan=7833	2426.3	3	2135.16227	712.39177	K	F	122	142
PSM	VISAEEALPGRTEPIPVTAK	-146_32806	Q9D6Y7	1	Mouse_09-2020	null	[MS,MS:1001208,SEQUEST,]	1.0e-3	null	ms_run[1]:scan=7230	2257.9	3	2078.14853	693.38792	K	H	28	48
PSM	GDIFLVR	-146_32800	Q01853	1	Mouse_09-2020	null	[MS,MS:1001208,SEQUEST,]	1.9e-3	null	ms_run[1]:scan=7229	2257.7	2	819.47228	410.23980	K	G	149	156
PSM	LFVEDSIHDQFVQK	-146_36462	Q8R0Y6	1	Mouse_09-2020	null	[MS,MS:1001208,SEQUEST,]	2.6e-4	null	ms_run[1]:scan=7866	2435.5	3	1704.85947	568.95790	R	V	713	727
PSM	FANPFPAAVR	-146_36433	E9Q1J7	1	Mouse_09-2020	null	[MS,MS:1001208,SEQUEST,]	7.7e-3	null	ms_run[1]:scan=7861	2434.1	2	1089.58464	545.29563	K	F	455	465
PSM	GERADLIAYLK	-146_32571	P62897	1	Mouse_09-2020	null	[MS,MS:1001208,SEQUEST,]	1.0e-3	null	ms_run[1]:scan=7189	2246.5	3	1248.69522	416.90307	K	A	90	101
PSM	VLQYYQESEKPEELGSVTVQK	-146_32588	Q791V5	1	Mouse_09-2020	null	[MS,MS:1001208,SEQUEST,]	2.6e-4	null	ms_run[1]:scan=7192	2247.3	3	2454.24222	818.75147	K	Y	91	112
PSM	HWPSSHNWFFAK	-146_32594	K4DI63	1	Mouse_09-2020	null	[MS,MS:1001208,SEQUEST,]	2.6e-4	null	ms_run[1]:scan=7193	2247.6	3	1543.72336	515.24583	K	K	54	66
PSM	YVTLIYTNYENGKNDYVK	-146_36415	P19157	1	Mouse_09-2020	null	[MS,MS:1001208,SEQUEST,]	2.6e-4	null	ms_run[1]:scan=7858	2433.3	3	2197.08359	733.03191	K	L	104	122
PSM	YYVTIIDAPGHRDFIK	-146_36371	P10126	1	Mouse_09-2020	null	[MS,MS:1001208,SEQUEST,]	2.6e-4	null	ms_run[1]:scan=7850	2431.0	4	1908.00149	477.75581	K	M	85	101
PSM	YIATPIFSK	-146_32628	P10649	1	Mouse_09-2020	null	[MS,MS:1001208,SEQUEST,]	1.8e-3	null	ms_run[1]:scan=7201	2249.9	2	1039.58245	520.29477	R	A	203	212
PSM	SFLVGSAAQSLSK	-146_32635	Q9R0H0	1	Mouse_09-2020	null	[MS,MS:1001208,SEQUEST,]	2.6e-4	null	ms_run[1]:scan=7202	2250.1	2	1294.70036	647.85371	R	C	283	296
PSM	ESGLYFIRPLK	-146_36494	Q8VCM7	1	Mouse_09-2020	null	[MS,MS:1001208,SEQUEST,]	1.0e-3	null	ms_run[1]:scan=7871	2436.9	3	1322.74683	441.58708	K	K	188	199
PSM	LLTRQDAQSLLVPVK	-146_36362	Q99K67	1	Mouse_09-2020	null	[MS,MS:1001208,SEQUEST,]	2.6e-4	null	ms_run[1]:scan=7848	2430.5	3	1681.00083	561.00508	R	S	319	334
PSM	AIGLPEDLIQKGK	-146_32695	P12710	1	Mouse_09-2020	null	[MS,MS:1001208,SEQUEST,]	2.6e-4	null	ms_run[1]:scan=7212	2252.9	2	1381.80657	691.40611	K	I	21	34
PSM	YQLDKDGVVLFK	-146_36331	P09103	1	Mouse_09-2020	null	[MS,MS:1001208,SEQUEST,]	1.0e-3	null	ms_run[1]:scan=7843	2429.1	3	1424.77842	475.59765	K	F	198	210
PSM	INEAFDLLRSGK	-146_32728	P00329	1	Mouse_09-2020	null	[MS,MS:1001208,SEQUEST,]	2.6e-4	null	ms_run[1]:scan=7217	2254.3	3	1362.73880	454.91738	K	I	356	368
PSM	QVVTLLNELKR	-146_32737	Q8VCH0	0	Mouse_09-2020	null	[MS,MS:1001208,SEQUEST,]	1.0e-3	null	ms_run[1]:scan=7218	2254.6	3	1312.79514	438.26975	R	G	386	397
PSM	QVVTLLNELKR	-146_32737	Q921H8	0	Mouse_09-2020	null	[MS,MS:1001208,SEQUEST,]	1.0e-3	null	ms_run[1]:scan=7218	2254.6	3	1312.79514	438.26975	R	G	386	397
PSM	FYGLLAR	-146_32756	Q8QZY2	1	Mouse_09-2020	null	[MS,MS:1001208,SEQUEST,]	2.1e-3	null	ms_run[1]:scan=7222	2255.7	2	839.47771	420.24234	R	A	347	354
PSM	KYNALKIPVPEDKYTALVDQEEKEDVK	-146_36305	Q9DCX2	1	Mouse_09-2020	null	[MS,MS:1001208,SEQUEST,]	2.5e-2	null	ms_run[1]:scan=7838	2427.7	5	3162.63776	633.33720	K	C	73	100
PSM	TFLSIVK	-146_32765	Q9WVD5	1	Mouse_09-2020	null	[MS,MS:1001208,SEQUEST,]	2.7e-3	null	ms_run[1]:scan=7224	2256.3	2	807.49767	404.25237	R	E	252	259
PSM	AGFAGDDAPRAVFPSIVGRPR	-146_36281	P60710	0	Mouse_09-2020	null	[MS,MS:1001208,SEQUEST,]	1.0e-3	null	ms_run[1]:scan=7834	2426.6	4	2156.13759	539.78944	K	Q	19	40
PSM	AGFAGDDAPRAVFPSIVGRPR	-146_36281	P68134	0	Mouse_09-2020	null	[MS,MS:1001208,SEQUEST,]	1.0e-3	null	ms_run[1]:scan=7834	2426.6	4	2156.13759	539.78944	K	Q	21	42
PSM	QWGWTQGRWPK	-146_32783	Q9CPR4	1	Mouse_09-2020	null	[MS,MS:1001208,SEQUEST,]	1.0e-3	null	ms_run[1]:scan=7227	2257.1	3	1429.71228	477.24231	K	S	75	86
PSM	TGQSYLAAGLLK	-146_36340	Q99MZ7	1	Mouse_09-2020	null	[MS,MS:1001208,SEQUEST,]	1.0e-3	null	ms_run[1]:scan=7844	2429.4	2	1221.68376	611.34552	K	Q	6	18
PSM	LVQDVANNTNEEAGDGTTTATVLAR	-146_33040	P63038	1	Mouse_09-2020	null	[MS,MS:1001208,SEQUEST,]	2.6e-4	null	ms_run[1]:scan=7272	2269.6	2	2560.25493	1280.62790	K	I	97	122
PSM	HLDRIVALFPK	-146_32000	Q9ET01	1	Mouse_09-2020	null	[MS,MS:1001208,SEQUEST,]	1.0e-3	null	ms_run[1]:scan=7093	2219.7	3	1308.77872	436.93107	K	I	411	422
PSM	SGQSNPTFFLQK	-146_31990	A0A087WSI8	1	Mouse_09-2020	null	[MS,MS:1001208,SEQUEST,]	2.6e-4	null	ms_run[1]:scan=7091	2219.1	2	1353.68071	677.34351	R	S	49	61
PSM	LKVIFLENYR	-146_37692	Q9ET01	1	Mouse_09-2020	null	[MS,MS:1001208,SEQUEST,]	1.0e-3	null	ms_run[1]:scan=8085	2496.5	3	1294.75211	432.25545	K	S	641	651
PSM	GGVIAGSPAPPELIR	-146_37681	Q8VCW8	1	Mouse_09-2020	null	[MS,MS:1001208,SEQUEST,]	2.6e-4	null	ms_run[1]:scan=8083	2496.0	2	1433.81096	717.40918	R	I	379	394
PSM	RANNTTYGLAAGLFTKDLDK	-146_37673	P24549	1	Mouse_09-2020	null	[MS,MS:1001208,SEQUEST,]	2.6e-4	null	ms_run[1]:scan=8082	2495.7	3	2169.12906	723.71480	K	I	420	440
PSM	YVTLIYTNYENGK	-146_37660	P19157	1	Mouse_09-2020	null	[MS,MS:1001208,SEQUEST,]	2.6e-4	null	ms_run[1]:scan=8080	2495.2	2	1577.78557	789.39594	K	D	104	117
PSM	TTPSVVAFTADGER	-146_31323	P38647	1	Mouse_09-2020	null	[MS,MS:1001208,SEQUEST,]	1.0e-3	null	ms_run[1]:scan=6973	2186.1	2	1450.71868	725.86226	R	V	86	100
PSM	RTPFGAYGGLLK	-146_31329	Q8BWT1	1	Mouse_09-2020	null	[MS,MS:1001208,SEQUEST,]	1.7e-3	null	ms_run[1]:scan=6975	2186.7	2	1279.71575	640.36150	K	F	14	26
PSM	YDGIILPGK	-146_31334	Q9CXW4	1	Mouse_09-2020	null	[MS,MS:1001208,SEQUEST,]	8.4e-4	null	ms_run[1]:scan=6976	2187.0	2	975.55083	488.27912	K	0	170	179
PSM	NFHFVHSSADVDSVVSGTLR	-146_37655	Q8CHT0	1	Mouse_09-2020	null	[MS,MS:1001208,SEQUEST,]	1.1e-3	null	ms_run[1]:scan=8078	2494.6	4	2174.06313	544.27108	K	A	318	338
PSM	ETRPGSGQPVRFSVLLLHGIR	-146_37638	A0A087WPF8	1	Mouse_09-2020	null	[MS,MS:1001208,SEQUEST,]	1.0e-3	null	ms_run[1]:scan=8075	2493.7	5	2319.30509	464.66670	R	S	22	43
PSM	EATWVVDVK	-146_31375	P32020	1	Mouse_09-2020	null	[MS,MS:1001208,SEQUEST,]	1.0e-3	null	ms_run[1]:scan=6984	2189.2	2	1046.55242	523.77948	K	G	471	480
PSM	AITGIQAFTVGK	-146_37630	A0A0A0MQ68	1	Mouse_09-2020	null	[MS,MS:1001208,SEQUEST,]	2.6e-4	null	ms_run[1]:scan=8074	2493.5	2	1205.68950	603.34806	R	0	436	448
PSM	IINEPTAAAIAYGLDKK	-146_37622	P63017	1	Mouse_09-2020	null	[MS,MS:1001208,SEQUEST,]	2.6e-4	null	ms_run[1]:scan=8073	2493.2	3	1787.99155	596.66824	R	G	172	189
PSM	VFDKDGNGYISAAELR	-146_31393	A0A3Q4EHJ0	1	Mouse_09-2020	null	[MS,MS:1001208,SEQUEST,]	2.6e-4	null	ms_run[1]:scan=6987	2190.1	3	1754.87180	585.62845	R	V	56	72
PSM	FVEGLPINDFSREK	-146_37604	P14152	1	Mouse_09-2020	null	[MS,MS:1001208,SEQUEST,]	2.6e-4	null	ms_run[1]:scan=8070	2492.4	3	1650.84903	550.95438	K	D	299	313
PSM	TSEGSWEPFASGK	-146_31413	P07309	1	Mouse_09-2020	null	[MS,MS:1001208,SEQUEST,]	2.6e-4	null	ms_run[1]:scan=6990	2190.9	2	1382.62248	691.81478	K	A	56	69
PSM	IFINLPR	-146_37581	A0A498WGD8	1	Mouse_09-2020	null	[MS,MS:1001208,SEQUEST,]	1.1e-3	null	ms_run[1]:scan=8066	2491.2	2	872.53563	436.77126	K	M	196	203
PSM	TSVPFLGR	-146_31424	Q99LB7	1	Mouse_09-2020	null	[MS,MS:1001208,SEQUEST,]	1.0e-3	null	ms_run[1]:scan=6992	2191.4	2	876.49419	438.75053	K	A	804	812
PSM	SGDIGGLWR	-146_31436	P97872	1	Mouse_09-2020	null	[MS,MS:1001208,SEQUEST,]	8.4e-4	null	ms_run[1]:scan=6995	2192.3	2	960.48985	480.74852	R	Q	35	44
PSM	KLPFWTSYSK	-146_31452	Q8R084	1	Mouse_09-2020	null	[MS,MS:1001208,SEQUEST,]	2.6e-4	null	ms_run[1]:scan=6997	2192.9	2	1256.66692	628.83733	K	Q	103	113
PSM	RFTLVAWDPR	-146_37719	Q8R164	1	Mouse_09-2020	null	[MS,MS:1001208,SEQUEST,]	1.0e-3	null	ms_run[1]:scan=8091	2498.2	3	1260.68488	420.89977	K	Y	88	98
PSM	ALFNRLVPSVNGIRK	-146_31307	A0A1W2P733	1	Mouse_09-2020	null	[MS,MS:1001208,SEQUEST,]	1.0e-3	null	ms_run[1]:scan=6971	2185.6	4	1684.00197	421.75588	K	S	294	309
PSM	VLYWPR	-146_31297	Q8BJ64	1	Mouse_09-2020	null	[MS,MS:1001208,SEQUEST,]	5.1e-3	null	ms_run[1]:scan=6970	2185.3	2	833.46709	417.23706	R	R	121	127
PSM	IRPFFPQQ	-146_31287	Q8K0E8	1	Mouse_09-2020	null	[MS,MS:1001208,SEQUEST,]	1.0e-3	null	ms_run[1]:scan=6969	2185.0	2	1032.56267	516.78490	K	0	474	482
PSM	VWQVTIGTR	-146_31087	P68040	1	Mouse_09-2020	null	[MS,MS:1001208,SEQUEST,]	1.0e-3	null	ms_run[1]:scan=6935	2175.6	2	1059.59477	530.30092	R	0	309	318
PSM	TQVFKDFSELEPDKFQNK	-146_38001	Q9ET01	1	Mouse_09-2020	null	[MS,MS:1001208,SEQUEST,]	2.6e-4	null	ms_run[1]:scan=8138	2511.3	3	2200.09293	734.03554	K	N	466	484
PSM	LGDVYVNDAFGTAHR	-146_31100	P09411	1	Mouse_09-2020	null	[MS,MS:1001208,SEQUEST,]	2.6e-4	null	ms_run[1]:scan=6937	2176.1	3	1634.79215	545.60223	K	H	157	172
PSM	KILATPPQEDAPSVDIANIR	-146_37989	P40142	1	Mouse_09-2020	null	[MS,MS:1001208,SEQUEST,]	2.6e-4	null	ms_run[1]:scan=8135	2510.4	3	2148.16678	716.72682	K	P	283	303
PSM	FDVQLKDLEK	-146_31115	F8WJ41	1	Mouse_09-2020	null	[MS,MS:1001208,SEQUEST,]	1.0e-3	null	ms_run[1]:scan=6940	2176.9	3	1234.66843	412.22744	R	Q	79	89
PSM	YDKQIDLSTVDLK	-146_31126	Q80ZP8	1	Mouse_09-2020	null	[MS,MS:1001208,SEQUEST,]	2.6e-4	null	ms_run[1]:scan=6942	2177.5	3	1537.81180	513.27512	K	L	104	117
PSM	DIKHDPSLQPWSASYDPGSAK	-146_31144	P16015	1	Mouse_09-2020	null	[MS,MS:1001208,SEQUEST,]	2.6e-4	null	ms_run[1]:scan=6945	2178.4	4	2299.10244	575.53020	K	I	37	58
PSM	LSAEERDQLLPNLR	-146_31165	P61458	1	Mouse_09-2020	null	[MS,MS:1001208,SEQUEST,]	1.0e-3	null	ms_run[1]:scan=6948	2179.2	3	1653.89261	551.96880	R	V	8	22
PSM	AKEVGADFTIQVGKETPQEIASK	-146_31184	Q64442	1	Mouse_09-2020	null	[MS,MS:1001208,SEQUEST,]	2.6e-4	null	ms_run[1]:scan=6950	2179.7	4	2446.28359	612.32606	K	E	213	236
PSM	QDDWTFHYLR	-146_37562	Q99LC3	1	Mouse_09-2020	null	[MS,MS:1001208,SEQUEST,]	1.0e-3	null	ms_run[1]:scan=8063	2490.4	3	1380.63324	460.88256	K	L	286	296
PSM	SGYQQAASEHGLVVIAPDTSPR	-146_31191	Q9R0P3	1	Mouse_09-2020	null	[MS,MS:1001208,SEQUEST,]	2.6e-4	null	ms_run[1]:scan=6951	2180.0	3	2283.14042	761.71698	K	C	65	87
PSM	QYKIPDWFLNRQK	-146_37890	P62270	1	Mouse_09-2020	null	[MS,MS:1001208,SEQUEST,]	1.0e-3	null	ms_run[1]:scan=8119	2506.0	4	1735.92837	434.73742	R	V	76	89
PSM	YIDFVPIPSPRK	-146_37859	Q91W64	1	Mouse_09-2020	null	[MS,MS:1001208,SEQUEST,]	8.4e-4	null	ms_run[1]:scan=8113	2504.3	3	1431.80060	477.93801	R	T	357	369
PSM	LTLSALLDGKNVNAGGHK	-146_31220	Q60932	1	Mouse_09-2020	null	[MS,MS:1001208,SEQUEST,]	8.4e-4	null	ms_run[1]:scan=6957	2181.7	4	1808.00246	452.75608	K	G	270	288
PSM	RPWWWR	-146_31230	Q91WT9	1	Mouse_09-2020	null	[MS,MS:1001208,SEQUEST,]	1.2e-2	null	ms_run[1]:scan=6959	2182.2	2	986.51055	493.75902	K	R	402	408
PSM	FYGPEGPYGVFAGRDASR	-146_37830	O55022	1	Mouse_09-2020	null	[MS,MS:1001208,SEQUEST,]	1.0e-3	null	ms_run[1]:scan=8110	2503.5	3	1945.92167	649.31123	K	L	106	124
PSM	RTPFGAYGGLLK	-146_31263	Q8BWT1	1	Mouse_09-2020	null	[MS,MS:1001208,SEQUEST,]	2.6e-4	null	ms_run[1]:scan=6965	2183.9	3	1279.71640	427.24343	K	F	14	26
PSM	LKLPAVVTADLR	-146_37821	Q9DCW4	1	Mouse_09-2020	null	[MS,MS:1001208,SEQUEST,]	2.6e-4	null	ms_run[1]:scan=8109	2503.2	3	1295.80524	432.60637	R	N	175	187
PSM	QLELILNKPGLK	-146_31278	Q8VCX1	1	Mouse_09-2020	null	[MS,MS:1001208,SEQUEST,]	1.0e-3	null	ms_run[1]:scan=6967	2184.5	3	1365.84684	455.95366	R	K	174	186
PSM	FLYTVPNGNNPTGNSLTGDRK	-146_31284	Q9WVM8	1	Mouse_09-2020	null	[MS,MS:1001208,SEQUEST,]	2.6e-4	null	ms_run[1]:scan=6968	2184.8	3	2265.12961	755.71346	K	E	193	214
PSM	LLTSILDSSERS	-146_37911	Q9CXF0	1	Mouse_09-2020	null	[MS,MS:1001208,SEQUEST,]	2.6e-4	null	ms_run[1]:scan=8122	2506.8	2	1320.70024	660.85391	R	0	453	465
PSM	GILIGIQQSFRPR	-146_37072	Q8C196	1	Mouse_09-2020	null	[MS,MS:1001208,SEQUEST,]	1.1e-3	null	ms_run[1]:scan=7975	2465.9	3	1484.86997	495.62805	K	L	1361	1374
PSM	RFFFDVGSNK	-146_31502	P42669	1	Mouse_09-2020	null	[MS,MS:1001208,SEQUEST,]	1.0e-3	null	ms_run[1]:scan=7004	2194.8	2	1216.61150	608.80910	K	G	229	239
PSM	AFLEALQNQAETSSK	-146_37470	Q9CQN1	1	Mouse_09-2020	null	[MS,MS:1001208,SEQUEST,]	2.6e-4	null	ms_run[1]:scan=8047	2485.9	2	1636.81804	818.91248	K	I	184	199
PSM	QITLNDLPVGR	-146_37208	O08807	1	Mouse_09-2020	null	[MS,MS:1001208,SEQUEST,]	2.6e-4	null	ms_run[1]:scan=8001	2473.1	2	1225.69048	613.34859	R	V	216	227
PSM	WWPGGLGK	-146_37187	Q9R0H0	1	Mouse_09-2020	null	[MS,MS:1001208,SEQUEST,]	5.4e-3	null	ms_run[1]:scan=7998	2472.3	2	900.47331	450.73996	K	S	175	183
PSM	GILIGIQQSFRPR	-146_37177	Q8C196	1	Mouse_09-2020	null	[MS,MS:1001208,SEQUEST,]	1.1e-3	null	ms_run[1]:scan=7995	2471.5	2	1484.87090	742.93844	K	L	1361	1374
PSM	LRYVANLFPYK	-146_37169	Q9D819	1	Mouse_09-2020	null	[MS,MS:1001208,SEQUEST,]	2.6e-4	null	ms_run[1]:scan=7993	2470.9	3	1383.77936	461.93096	K	Y	78	89
PSM	VAVDAPVSSVALR	-146_31857	Q64374	1	Mouse_09-2020	null	[MS,MS:1001208,SEQUEST,]	2.6e-4	null	ms_run[1]:scan=7069	2213.0	2	1283.73271	642.36953	R	L	52	65
PSM	IYLPHSLPQQ	-146_31870	P03930	1	Mouse_09-2020	null	[MS,MS:1001208,SEQUEST,]	1.0e-3	null	ms_run[1]:scan=7071	2213.6	2	1195.64861	598.32713	K	0	58	68
PSM	QITVNDLPVGR	-146_31876	Q61171	1	Mouse_09-2020	null	[MS,MS:1001208,SEQUEST,]	2.6e-4	null	ms_run[1]:scan=7072	2213.8	2	1211.67485	606.34077	R	V	140	151
PSM	GNWGHLDQVAALR	-146_31885	Q8VCT4	1	Mouse_09-2020	null	[MS,MS:1001208,SEQUEST,]	2.6e-4	null	ms_run[1]:scan=7073	2214.1	3	1436.73932	479.58462	R	V	187	200
PSM	GASAINWTLIHGDK	-146_31889	Q8R0Y6	1	Mouse_09-2020	null	[MS,MS:1001208,SEQUEST,]	2.6e-4	null	ms_run[1]:scan=7074	2214.4	3	1482.77048	494.92817	R	G	115	129
PSM	IYQIYEGTAQIQR	-146_31897	P45952	1	Mouse_09-2020	null	[MS,MS:1001208,SEQUEST,]	2.6e-4	null	ms_run[1]:scan=7075	2214.6	2	1582.82475	791.91483	K	I	396	409
PSM	STFVLDEFKR	-146_31929	Q9D8N0	1	Mouse_09-2020	null	[MS,MS:1001208,SEQUEST,]	8.4e-4	null	ms_run[1]:scan=7081	2216.3	3	1241.65308	414.55567	K	Y	286	296
PSM	AYFHLLNQIAPK	-146_37166	A0A1C7CYV0	1	Mouse_09-2020	null	[MS,MS:1001208,SEQUEST,]	2.6e-4	null	ms_run[1]:scan=7991	2470.3	3	1414.78434	472.26623	K	Q	301	313
PSM	QIGNVAALPGIVHR	-146_31946	Q99LF4	1	Mouse_09-2020	null	[MS,MS:1001208,SEQUEST,]	2.6e-4	null	ms_run[1]:scan=7083	2216.9	3	1444.83863	482.28429	K	I	68	82
PSM	RQASGGPVDIGPEYQQDLDRELYK	-146_37141	P97450	1	Mouse_09-2020	null	[MS,MS:1001208,SEQUEST,]	2.6e-4	null	ms_run[1]:scan=7987	2469.2	4	2734.34047	684.34123	K	K	54	78
PSM	IYQIYEGTAQIQR	-146_31963	P45952	1	Mouse_09-2020	null	[MS,MS:1001208,SEQUEST,]	2.6e-4	null	ms_run[1]:scan=7086	2217.7	3	1582.82242	528.27898	K	I	396	409
PSM	VFVTGPLPAEGR	-146_31968	D6REG4	1	Mouse_09-2020	null	[MS,MS:1001208,SEQUEST,]	8.4e-4	null	ms_run[1]:scan=7088	2218.3	2	1242.68437	621.84569	K	A	3	15
PSM	AAVPSGASTGIYEALELRDNDKTR	-146_37100	P17182	1	Mouse_09-2020	null	[MS,MS:1001208,SEQUEST,]	2.6e-4	null	ms_run[1]:scan=7980	2467.3	4	2534.28481	634.32659	R	M	33	57
PSM	EWGYASHNGPDHWHELYPIAK	-146_37089	P16015	1	Mouse_09-2020	null	[MS,MS:1001208,SEQUEST,]	1.0e-3	null	ms_run[1]:scan=7978	2466.7	4	2507.15395	627.54364	K	D	4	25
PSM	TDLTDYLNR	-146_37075	Q9CZ13	1	Mouse_09-2020	null	[MS,MS:1001208,SEQUEST,]	1.0e-3	null	ms_run[1]:scan=7976	2466.2	2	1110.54289	555.77493	R	Y	214	223
PSM	NAVTQEFGPVPDTAR	-146_31776	Q99KI0	1	Mouse_09-2020	null	[MS,MS:1001208,SEQUEST,]	2.6e-4	null	ms_run[1]:scan=7054	2208.8	2	1601.79582	801.39954	R	Y	634	649
PSM	QWKDPFVFRPER	-146_31770	P00186	1	Mouse_09-2020	null	[MS,MS:1001208,SEQUEST,]	1.0e-3	null	ms_run[1]:scan=7053	2208.5	4	1604.83413	401.96376	K	L	418	430
PSM	QITINDLPVGR	-146_37209	P35700	1	Mouse_09-2020	null	[MS,MS:1001208,SEQUEST,]	2.6e-4	null	ms_run[1]:scan=8001	2473.1	2	1225.69048	613.34859	R	V	141	152
PSM	VYGTGSLALYEK	-146_31759	Q8C2Q8	1	Mouse_09-2020	null	[MS,MS:1001208,SEQUEST,]	2.6e-4	null	ms_run[1]:scan=7051	2208.0	2	1300.67888	650.84281	R	D	44	56
PSM	ALPGHLKPFETLLSQNQGGK	-146_37436	P19157	1	Mouse_09-2020	null	[MS,MS:1001208,SEQUEST,]	2.6e-4	null	ms_run[1]:scan=8042	2484.6	4	2135.16201	534.54565	K	F	122	142
PSM	YNLGLDLR	-146_37429	P26443	1	Mouse_09-2020	null	[MS,MS:1001208,SEQUEST,]	1.0e-3	null	ms_run[1]:scan=8041	2484.3	2	963.52599	482.26654	K	A	528	536
PSM	SGFTTANQVLGVSSK	-146_31596	O08601	1	Mouse_09-2020	null	[MS,MS:1001208,SEQUEST,]	2.6e-4	null	ms_run[1]:scan=7019	2199.0	2	1495.77629	748.39119	R	T	199	214
PSM	GTTITSVLPKPALVASRVEVSK	-146_37386	Q8C196	1	Mouse_09-2020	null	[MS,MS:1001208,SEQUEST,]	1.9e-3	null	ms_run[1]:scan=8032	2481.8	4	2253.31777	564.08487	K	L	403	425
PSM	TVIIEQSWGSPK	-146_31617	P63038	1	Mouse_09-2020	null	[MS,MS:1001208,SEQUEST,]	2.6e-4	null	ms_run[1]:scan=7023	2200.1	2	1344.71660	672.86153	R	T	61	73
PSM	ALDLAAGITR	-146_31627	Q9JM62	1	Mouse_09-2020	null	[MS,MS:1001208,SEQUEST,]	2.6e-4	null	ms_run[1]:scan=7024	2200.4	2	1000.57854	500.79292	R	V	162	172
PSM	GTTITSVLPKPALVASRVEVSK	-146_37360	Q8C196	1	Mouse_09-2020	null	[MS,MS:1001208,SEQUEST,]	2.6e-4	null	ms_run[1]:scan=8027	2480.4	3	2253.31711	751.77740	K	L	403	425
PSM	GNPTVEVDLYTAK	-146_31660	P17182	1	Mouse_09-2020	null	[MS,MS:1001208,SEQUEST,]	2.6e-4	null	ms_run[1]:scan=7030	2202.1	2	1406.71672	703.86173	R	L	16	29
PSM	FLASVSTVLTSKYR	-146_37352	Q91VB8	1	Mouse_09-2020	null	[MS,MS:1001208,SEQUEST,]	2.6e-4	null	ms_run[1]:scan=8026	2480.1	3	1571.87912	524.63124	K	0	129	143
PSM	VQPYLDEFQK	-146_31520	Q00623	1	Mouse_09-2020	null	[MS,MS:1001208,SEQUEST,]	1.0e-3	null	ms_run[1]:scan=7007	2195.7	2	1266.63799	633.82188	K	W	120	130
PSM	TVVYGITTGFGK	-146_37329	P35492	1	Mouse_09-2020	null	[MS,MS:1001208,SEQUEST,]	1.0e-3	null	ms_run[1]:scan=8023	2479.3	2	1242.67290	621.84007	R	A	161	173
PSM	IYELAAGGTAVGTGLNTR	-146_37315	P97807	1	Mouse_09-2020	null	[MS,MS:1001208,SEQUEST,]	2.6e-4	null	ms_run[1]:scan=8020	2478.4	2	1763.93071	882.46796	R	G	266	284
PSM	SHAPVYFYEFQHRPSFFK	-146_37301	Q8BK48	1	Mouse_09-2020	null	[MS,MS:1001208,SEQUEST,]	2.6e-4	null	ms_run[1]:scan=8017	2477.6	4	2287.11880	572.53254	R	F	429	447
PSM	SFFRASDETGFIAVHK	-146_31709	P34914	1	Mouse_09-2020	null	[MS,MS:1001208,SEQUEST,]	1.0e-3	null	ms_run[1]:scan=7038	2204.3	4	1811.90810	453.73233	K	T	405	421
PSM	GIAPYSYAG	-146_31716	Q64374	1	Mouse_09-2020	null	[MS,MS:1001208,SEQUEST,]	2.8e-2	null	ms_run[1]:scan=7040	2204.9	2	898.43071	449.71889	K	0	291	300
PSM	SADTLWGIQK	-146_31720	A0A1B0GSR9	1	Mouse_09-2020	null	[MS,MS:1001208,SEQUEST,]	2.6e-4	null	ms_run[1]:scan=7041	2205.2	2	1118.58428	559.79566	K	L	302	312
PSM	VELLLPK	-146_31727	Q9D023	1	Mouse_09-2020	null	[MS,MS:1001208,SEQUEST,]	4.2e-3	null	ms_run[1]:scan=7042	2205.5	2	811.52910	406.26802	K	L	20	27
PSM	THILLFLPK	-146_37283	P09103	1	Mouse_09-2020	null	[MS,MS:1001208,SEQUEST,]	1.0e-3	null	ms_run[1]:scan=8014	2476.8	2	1081.67656	541.34205	K	V	257	266
PSM	LHIIEVGTPPTGNQPFPK	-146_37238	Q68FD5	1	Mouse_09-2020	null	[MS,MS:1001208,SEQUEST,]	2.6e-4	null	ms_run[1]:scan=8006	2474.5	3	1945.05448	649.02291	K	A	228	246
PSM	LLPLELEK	-146_37229	P16331	1	Mouse_09-2020	null	[MS,MS:1001208,SEQUEST,]	4.8e-2	null	ms_run[1]:scan=8005	2474.3	2	954.58727	477.79714	K	A	364	372
PSM	GDVTTQVALQPALK	-146_31678	P09671	1	Mouse_09-2020	null	[MS,MS:1001208,SEQUEST,]	2.6e-4	null	ms_run[1]:scan=7034	2203.2	2	1440.80681	720.90647	K	N	76	90
PSM	YIEIFK	-146_31076	Q8C2Q7	1	Mouse_09-2020	null	[MS,MS:1001208,SEQUEST,]	1.1e-3	null	ms_run[1]:scan=6932	2174.7	2	812.45543	406.73127	R	S	180	186
PSM	KGLTPSQIGVILR	-146_33060	Q921R2	1	Mouse_09-2020	null	[MS,MS:1001208,SEQUEST,]	2.6e-4	null	ms_run[1]:scan=7278	2271.3	3	1381.85263	461.28904	K	S	43	56
PSM	WDQSTFLGR	-146_33082	Q3U4F0	1	Mouse_09-2020	null	[MS,MS:1001208,SEQUEST,]	1.0e-3	null	ms_run[1]:scan=7282	2272.4	2	1109.53728	555.27236	R	R	15	24
PSM	TWKGAIFGGFK	-146_34053	P00329	1	Mouse_09-2020	null	[MS,MS:1001208,SEQUEST,]	1.0e-3	null	ms_run[1]:scan=7444	2317.7	3	1211.65775	404.55724	R	K	314	325
PSM	FLGVAEQLHNEGFK	-146_35030	Q8C196	1	Mouse_09-2020	null	[MS,MS:1001208,SEQUEST,]	2.6e-4	null	ms_run[1]:scan=7619	2366.5	2	1588.81279	794.90955	R	F	1374	1388
PSM	LWGDRYFDPANGK	-146_35023	P58252	1	Mouse_09-2020	null	[MS,MS:1001208,SEQUEST,]	2.6e-4	null	ms_run[1]:scan=7618	2366.3	3	1538.73923	513.58440	K	S	260	273
PSM	YWANFAR	-146_34087	Q91WG0	0	Mouse_09-2020	null	[MS,MS:1001208,SEQUEST,]	2.7e-3	null	ms_run[1]:scan=7451	2319.6	2	927.44780	464.22722	K	G	492	499
PSM	YWANFAR	-146_34087	Q8BK48	0	Mouse_09-2020	null	[MS,MS:1001208,SEQUEST,]	2.7e-3	null	ms_run[1]:scan=7451	2319.6	2	927.44780	464.22722	K	G	490	497
PSM	YWANFAR	-146_34087	Q8QZR3	0	Mouse_09-2020	null	[MS,MS:1001208,SEQUEST,]	2.7e-3	null	ms_run[1]:scan=7451	2319.6	2	927.44780	464.22722	K	G	489	496
PSM	FFPASADRTVIDYNGER	-146_34096	P09103	1	Mouse_09-2020	null	[MS,MS:1001208,SEQUEST,]	1.1e-3	null	ms_run[1]:scan=7452	2319.9	3	1957.93943	653.31827	K	L	447	464
PSM	SQIFSTASDNQPTVTIK	-146_34102	P20029	1	Mouse_09-2020	null	[MS,MS:1001208,SEQUEST,]	2.6e-3	null	ms_run[1]:scan=7453	2320.2	3	1836.93418	612.98278	K	Y	449	466
PSM	GLVVPVIR	-146_34110	Q9D2G2	1	Mouse_09-2020	null	[MS,MS:1001208,SEQUEST,]	1.2e-2	null	ms_run[1]:scan=7456	2321.0	2	852.56767	426.78691	R	V	327	335
PSM	VYNIEFNPPK	-146_34123	Q9WTP7	1	Mouse_09-2020	null	[MS,MS:1001208,SEQUEST,]	1.0e-3	null	ms_run[1]:scan=7458	2321.6	2	1220.63274	610.81914	R	V	137	147
PSM	IGPKKPLPDHVSIVEPKDEILPTTPISEQK	-146_34138	P62908	1	Mouse_09-2020	null	[MS,MS:1001208,SEQUEST,]	2.6e-4	null	ms_run[1]:scan=7460	2322.1	5	3305.83906	661.97293	K	G	198	228
PSM	TVAGGAWTYNTTSAVTVK	-146_35014	P61514	1	Mouse_09-2020	null	[MS,MS:1001208,SEQUEST,]	2.6e-4	null	ms_run[1]:scan=7616	2365.7	2	1826.93120	913.96779	K	A	63	81
PSM	AVPQLQGYLR	-146_34212	P47911	1	Mouse_09-2020	null	[MS,MS:1001208,SEQUEST,]	1.0e-3	null	ms_run[1]:scan=7476	2326.6	2	1144.64824	572.82730	K	Q	271	281
PSM	EAYPGDVFYLHSR	-146_35009	Q03265	1	Mouse_09-2020	null	[MS,MS:1001208,SEQUEST,]	1.0e-3	null	ms_run[1]:scan=7615	2365.4	2	1553.73845	777.37280	R	L	335	348
PSM	INGEWHTIILASDK	-146_34224	P02762	0	Mouse_09-2020	null	[MS,MS:1001208,SEQUEST,]	2.6e-4	null	ms_run[1]:scan=7478	2327.2	3	1596.83933	532.95086	K	E	33	47
PSM	INGEWHTIILASDK	-146_34224	A2AKN8	0	Mouse_09-2020	null	[MS,MS:1001208,SEQUEST,]	2.6e-4	null	ms_run[1]:scan=7478	2327.2	3	1596.83933	532.95086	K	E	33	47
PSM	GFPTIYFSPANKK	-146_34232	P27773	1	Mouse_09-2020	null	[MS,MS:1001208,SEQUEST,]	2.6e-4	null	ms_run[1]:scan=7479	2327.4	2	1469.78069	735.39300	K	T	449	462
PSM	WVVQVLK	-146_34241	P50285	1	Mouse_09-2020	null	[MS,MS:1001208,SEQUEST,]	1.0e-3	null	ms_run[1]:scan=7480	2327.7	2	871.53996	436.27364	R	A	388	395
PSM	LVQAFQFTDK	-146_34249	P35700	1	Mouse_09-2020	null	[MS,MS:1001208,SEQUEST,]	2.6e-4	null	ms_run[1]:scan=7481	2328.0	2	1196.63201	598.81914	R	G	159	169
PSM	SEIDLFNIRK	-146_34264	P48036	1	Mouse_09-2020	null	[MS,MS:1001208,SEQUEST,]	8.4e-4	null	ms_run[1]:scan=7483	2328.5	3	1234.68024	412.23119	R	F	275	285
PSM	QATVGDVNTDRPGLLDLK	-146_34277	P31786	1	Mouse_09-2020	null	[MS,MS:1001208,SEQUEST,]	2.6e-4	null	ms_run[1]:scan=7486	2329.4	3	1912.01474	638.00933	K	K	34	52
PSM	LVPGWTKPITIGR	-146_34282	P54071	1	Mouse_09-2020	null	[MS,MS:1001208,SEQUEST,]	1.0e-3	null	ms_run[1]:scan=7487	2329.7	3	1437.85855	479.95740	R	A	160	173
PSM	LNFAQLKEEVDK	-146_34033	Q8VCW8	1	Mouse_09-2020	null	[MS,MS:1001208,SEQUEST,]	1.0e-3	null	ms_run[1]:scan=7441	2316.9	3	1433.76395	478.59267	R	A	100	112
PSM	GFPTIYFSPANKK	-146_34027	P27773	1	Mouse_09-2020	null	[MS,MS:1001208,SEQUEST,]	2.6e-4	null	ms_run[1]:scan=7440	2316.6	3	1469.77924	490.59776	K	T	449	462
PSM	GYSFTTTAEREIVRDIKEK	-146_35047	P60710	1	Mouse_09-2020	null	[MS,MS:1001208,SEQUEST,]	2.2e-2	null	ms_run[1]:scan=7622	2367.4	4	2243.16713	561.54712	R	C	197	216
PSM	LTEQVFNEAPGIR	-146_35060	Q8QZR5	1	Mouse_09-2020	null	[MS,MS:1001208,SEQUEST,]	2.6e-4	null	ms_run[1]:scan=7624	2367.9	2	1473.76970	737.38845	K	N	392	405
PSM	ILDLIESGK	-146_33827	P24549	1	Mouse_09-2020	null	[MS,MS:1001208,SEQUEST,]	1.0e-3	null	ms_run[1]:scan=7411	2308.5	2	987.57219	494.28968	K	E	354	363
PSM	AILSYLAAK	-146_33834	P24472	1	Mouse_09-2020	null	[MS,MS:1001208,SEQUEST,]	1.0e-3	null	ms_run[1]:scan=7412	2308.7	2	949.57286	475.28949	R	N	70	79
PSM	AYEAQTEPVLQYYQK	-146_35303	Q9WTP7	1	Mouse_09-2020	null	[MS,MS:1001208,SEQUEST,]	2.6e-4	null	ms_run[1]:scan=7664	2379.1	2	1830.89360	915.94907	K	G	175	190
PSM	RDDGSWEVIEGYR	-146_35281	P26443	1	Mouse_09-2020	null	[MS,MS:1001208,SEQUEST,]	1.0e-3	null	ms_run[1]:scan=7660	2378.0	3	1581.73532	527.91459	R	Q	124	137
PSM	YNQILRIEEELGSKAK	-146_35268	P17182	1	Mouse_09-2020	null	[MS,MS:1001208,SEQUEST,]	2.6e-4	null	ms_run[1]:scan=7658	2377.4	3	1891.03012	631.01430	K	A	407	423
PSM	VSSLPTVYLK	-146_33860	F6Y6L6	1	Mouse_09-2020	null	[MS,MS:1001208,SEQUEST,]	1.0e-3	null	ms_run[1]:scan=7415	2309.6	2	1106.64604	553.82643	K	G	199	209
PSM	SQIFSTASDNQPTVTIK	-146_33870	P20029	1	Mouse_09-2020	null	[MS,MS:1001208,SEQUEST,]	2.6e-4	null	ms_run[1]:scan=7417	2310.2	2	1836.93682	918.97053	K	Y	449	466
PSM	HLDLERNWVLVEK	-146_35199	A0A286YCD7	1	Mouse_09-2020	null	[MS,MS:1001208,SEQUEST,]	1.1e-3	null	ms_run[1]:scan=7646	2374.0	3	1650.89756	550.97026	K	R	163	176
PSM	NYSVVFPHDEPLAGR	-146_33899	Q99LB7	1	Mouse_09-2020	null	[MS,MS:1001208,SEQUEST,]	2.6e-4	null	ms_run[1]:scan=7421	2311.3	3	1700.83976	567.61788	K	M	468	483
PSM	SLTNDWEEHLAVK	-146_34289	P07901	1	Mouse_09-2020	null	[MS,MS:1001208,SEQUEST,]	1.0e-3	null	ms_run[1]:scan=7488	2330.0	3	1541.75992	514.59133	K	F	316	329
PSM	LKQIGALQL	-146_35192	Q9QUH0	1	Mouse_09-2020	null	[MS,MS:1001208,SEQUEST,]	1.0e-3	null	ms_run[1]:scan=7645	2373.7	2	983.62462	492.31603	R	0	99	108
PSM	VIIVVKDGPGFYTTR	-146_33915	Q8BMS1	1	Mouse_09-2020	null	[MS,MS:1001208,SEQUEST,]	2.6e-4	null	ms_run[1]:scan=7423	2311.8	3	1664.93991	555.65052	K	L	535	550
PSM	AKPVVSFIAGITAPPGRR	-146_33923	Q9WUM5	1	Mouse_09-2020	null	[MS,MS:1001208,SEQUEST,]	3.3e-2	null	ms_run[1]:scan=7424	2312.1	3	1837.08176	613.03174	K	G	279	297
PSM	LFLEQIR	-146_35133	A2AKN8	1	Mouse_09-2020	null	[MS,MS:1001208,SEQUEST,]	1.1e-3	null	ms_run[1]:scan=7636	2371.2	2	918.54070	459.77400	R	L	58	65
PSM	LLSVPFEK	-146_35108	D3Z4X1	1	Mouse_09-2020	null	[MS,MS:1001208,SEQUEST,]	9.2e-3	null	ms_run[1]:scan=7632	2370.1	2	932.54527	466.77621	R	S	163	171
PSM	NKLILPGLISSR	-146_35093	P17563	1	Mouse_09-2020	null	[MS,MS:1001208,SEQUEST,]	1.0e-3	null	ms_run[1]:scan=7629	2369.3	3	1310.81577	437.61000	R	Y	92	104
PSM	LTFDSSFSPNTGK	-146_33959	Q60932	1	Mouse_09-2020	null	[MS,MS:1001208,SEQUEST,]	2.6e-4	null	ms_run[1]:scan=7430	2313.8	2	1400.67131	700.83826	K	N	110	123
PSM	LAEKEKVDLLFLGK	-146_33972	Q9DCW4	1	Mouse_09-2020	null	[MS,MS:1001208,SEQUEST,]	1.1e-3	null	ms_run[1]:scan=7432	2314.3	3	1602.94754	534.98702	K	A	111	125
PSM	AYQDRYLDLGAYYSARK	-146_33982	Q9DCS9	1	Mouse_09-2020	null	[MS,MS:1001208,SEQUEST,]	8.4e-4	null	ms_run[1]:scan=7433	2314.6	4	2053.01552	514.00890	K	L	138	155
PSM	NQLISRVPLGSVIK	-146_35076	Q8BW75	1	Mouse_09-2020	null	[MS,MS:1001208,SEQUEST,]	3.3e-3	null	ms_run[1]:scan=7626	2368.5	3	1523.92701	508.64711	R	M	283	297
PSM	AINYLISGYQR	-146_35186	Q61838	1	Mouse_09-2020	null	[MS,MS:1001208,SEQUEST,]	2.6e-4	null	ms_run[1]:scan=7644	2373.5	2	1297.69133	649.34859	K	L	1016	1027
PSM	FVADGIFK	-146_35333	P62908	1	Mouse_09-2020	null	[MS,MS:1001208,SEQUEST,]	4.0e-3	null	ms_run[1]:scan=7669	2380.5	2	896.48772	448.74745	K	E	11	19
PSM	YGLAATVWSK	-146_34294	Q8BH00	1	Mouse_09-2020	null	[MS,MS:1001208,SEQUEST,]	8.4e-4	null	ms_run[1]:scan=7489	2330.2	2	1095.58367	548.29530	R	V	417	427
PSM	FLEEHPGGEEVLREQAGGDATENFEDVGHSTDARELSK	-146_34996	G5E850	1	Mouse_09-2020	null	[MS,MS:1001208,SEQUEST,]	2.6e-4	null	ms_run[1]:scan=7613	2364.8	5	4155.91322	831.98834	K	Y	40	78
PSM	FNGGGHINHTIFWTNLSPK	-146_34502	P09671	1	Mouse_09-2020	null	[MS,MS:1001208,SEQUEST,]	2.6e-4	null	ms_run[1]:scan=7524	2340.0	3	2140.07407	714.02895	K	G	90	109
PSM	ISDEDWDIIHR	-146_34506	P51660	1	Mouse_09-2020	null	[MS,MS:1001208,SEQUEST,]	2.6e-4	null	ms_run[1]:scan=7525	2340.3	3	1398.66501	466.89312	R	H	111	122
PSM	TITLEVEPSDTIENVKAK	-146_34515	E9Q5F6	1	Mouse_09-2020	null	[MS,MS:1001208,SEQUEST,]	2.6e-4	null	ms_run[1]:scan=7527	2340.8	3	1987.05997	663.02464	K	Q	12	30
PSM	LASVPAGGAVAVSAAPGSAAPAAGSAPAAAEEK	-146_34827	P99027	1	Mouse_09-2020	null	[MS,MS:1001208,SEQUEST,]	2.6e-4	null	ms_run[1]:scan=7583	2356.5	3	2774.43747	925.48215	K	D	62	95
PSM	HKELAPYDENWFYTR	-146_34817	Q9CZX8	1	Mouse_09-2020	null	[MS,MS:1001208,SEQUEST,]	2.6e-4	null	ms_run[1]:scan=7581	2355.9	3	1968.92447	656.97948	K	A	42	57
PSM	VAIIEPGGFRTNVSNYER	-146_34562	O88451	1	Mouse_09-2020	null	[MS,MS:1001208,SEQUEST,]	1.2e-3	null	ms_run[1]:scan=7535	2343.1	3	2022.04099	674.68496	K	S	200	218
PSM	FNSSISYDRHLWNVDVQGSK	-146_34801	Q91YI0	1	Mouse_09-2020	null	[MS,MS:1001208,SEQUEST,]	2.6e-4	null	ms_run[1]:scan=7579	2355.4	4	2352.13759	588.78964	K	Y	24	44
PSM	KELEEIVQPIISK	-146_34579	P20029	1	Mouse_09-2020	null	[MS,MS:1001208,SEQUEST,]	2.6e-4	null	ms_run[1]:scan=7540	2344.5	3	1525.88330	509.29938	K	Y	622	635
PSM	YDPYTQRVEVLDNTQQLK	-146_34584	P16331	1	Mouse_09-2020	null	[MS,MS:1001208,SEQUEST,]	2.6e-4	null	ms_run[1]:scan=7541	2344.8	3	2210.11191	737.37445	R	L	414	432
PSM	GHEVTVLRPSTSIFLDPK	-146_34785	Q3UEP4	1	Mouse_09-2020	null	[MS,MS:1001208,SEQUEST,]	1.0e-3	null	ms_run[1]:scan=7574	2354.0	3	1996.08762	666.03358	K	S	50	68
PSM	SLWPQIK	-146_34603	Q8CHT0	1	Mouse_09-2020	null	[MS,MS:1001208,SEQUEST,]	1.6e-3	null	ms_run[1]:scan=7544	2345.6	2	871.50334	436.25545	K	R	358	365
PSM	FDVSGYPTIK	-146_34635	A0A0R4J0Z1	1	Mouse_09-2020	null	[MS,MS:1001208,SEQUEST,]	2.6e-4	null	ms_run[1]:scan=7549	2347.0	2	1126.57793	563.79259	K	L	128	138
PSM	FDVSGYPTLK	-146_34636	A0A0R4J0Z1	1	Mouse_09-2020	null	[MS,MS:1001208,SEQUEST,]	2.6e-4	null	ms_run[1]:scan=7549	2347.0	2	1126.57793	563.79259	R	F	243	253
PSM	SYENQKPPFDAKNPFLAAVTTNRK	-146_34642	Q05DV1	1	Mouse_09-2020	null	[MS,MS:1001208,SEQUEST,]	2.6e-4	null	ms_run[1]:scan=7550	2347.3	5	2736.40943	548.08790	K	N	268	292
PSM	FLEEHPGGEEVLREQAGGDATENFEDVGHSTDAR	-146_34647	G5E850	1	Mouse_09-2020	null	[MS,MS:1001208,SEQUEST,]	2.6e-4	null	ms_run[1]:scan=7551	2347.6	5	3698.66376	740.53761	K	L	40	74
PSM	ASKPGLLASVAAVAAQK	-146_34777	G3X982	1	Mouse_09-2020	null	[MS,MS:1001208,SEQUEST,]	2.6e-4	null	ms_run[1]:scan=7573	2353.7	3	1581.93235	527.98227	K	G	807	824
PSM	RANNTTYGLAAGLFTK	-146_34770	P24549	1	Mouse_09-2020	null	[MS,MS:1001208,SEQUEST,]	2.6e-4	null	ms_run[1]:scan=7572	2353.4	3	1697.89670	566.63717	K	L	420	436
PSM	RYEEIVKEVSTYIKK	-146_34752	P10126	1	Mouse_09-2020	null	[MS,MS:1001208,SEQUEST,]	2.6e-4	null	ms_run[1]:scan=7570	2352.9	4	1885.04409	472.01619	K	G	166	181
PSM	YYVTIIDAPGHRDFIK	-146_34747	P10126	1	Mouse_09-2020	null	[MS,MS:1001208,SEQUEST,]	2.6e-4	null	ms_run[1]:scan=7569	2352.6	4	1908.00063	477.75581	K	M	85	101
PSM	QWLTFK	-146_34835	Q60866	1	Mouse_09-2020	null	[MS,MS:1001208,SEQUEST,]	2.3e-3	null	ms_run[1]:scan=7584	2356.8	2	822.45116	411.72906	K	0	344	350
PSM	LYTHSYLGFGLK	-146_34853	Q3TQC7	1	Mouse_09-2020	null	[MS,MS:1001208,SEQUEST,]	1.0e-3	null	ms_run[1]:scan=7587	2357.6	3	1398.74173	466.91872	K	A	261	273
PSM	EWGYASHNGPDHWHELYPIAK	-146_34473	P16015	1	Mouse_09-2020	null	[MS,MS:1001208,SEQUEST,]	2.6e-4	null	ms_run[1]:scan=7519	2338.6	3	2507.15512	836.38909	K	D	4	25
PSM	IAWYLR	-146_34463	O35459	1	Mouse_09-2020	null	[MS,MS:1001208,SEQUEST,]	2.0e-3	null	ms_run[1]:scan=7518	2338.3	2	821.46715	411.23706	R	L	137	143
PSM	ADLINNLGTIAKSGTK	-146_34320	P07901	0	Mouse_09-2020	null	[MS,MS:1001208,SEQUEST,]	2.1e-3	null	ms_run[1]:scan=7493	2331.3	3	1615.90226	539.30530	K	F	101	117
PSM	ADLINNLGTIAKSGTK	-146_34320	P11499	0	Mouse_09-2020	null	[MS,MS:1001208,SEQUEST,]	2.1e-3	null	ms_run[1]:scan=7493	2331.3	3	1615.90226	539.30530	K	F	96	112
PSM	LQELQVNLVR	-146_34985	P35492	1	Mouse_09-2020	null	[MS,MS:1001208,SEQUEST,]	2.6e-4	null	ms_run[1]:scan=7611	2364.3	2	1211.71074	606.35896	K	H	183	193
PSM	EWGYASHNGPDHWHELYPIAK	-146_34331	P16015	1	Mouse_09-2020	null	[MS,MS:1001208,SEQUEST,]	8.4e-4	null	ms_run[1]:scan=7496	2332.2	5	2507.15421	502.23636	K	D	4	25
PSM	LKVPEWVDTVK	-146_34970	Q9CZX8	1	Mouse_09-2020	null	[MS,MS:1001208,SEQUEST,]	2.6e-4	null	ms_run[1]:scan=7609	2363.7	3	1313.74656	438.58697	K	A	28	39
PSM	QGIQFYTQLK	-146_34962	Q9EQ20	1	Mouse_09-2020	null	[MS,MS:1001208,SEQUEST,]	2.6e-4	null	ms_run[1]:scan=7608	2363.5	2	1225.65727	613.33241	K	I	501	511
PSM	RANNTTYGLAAGLFTK	-146_34958	P24549	1	Mouse_09-2020	null	[MS,MS:1001208,SEQUEST,]	2.6e-4	null	ms_run[1]:scan=7606	2362.9	2	1697.89910	849.45211	K	L	420	436
PSM	LATFPFR	-146_34949	Q9DCU9	1	Mouse_09-2020	null	[MS,MS:1001208,SEQUEST,]	1.1e-3	null	ms_run[1]:scan=7605	2362.6	2	851.47765	426.24234	R	F	58	65
PSM	FLEEHPGGEEVLREQAGGDATENFEDVGHSTDARELSK	-146_34941	G5E850	1	Mouse_09-2020	null	[MS,MS:1001208,SEQUEST,]	2.6e-4	null	ms_run[1]:scan=7604	2362.3	6	4155.91528	693.49150	K	Y	40	78
PSM	YRVPDVLVADPPTAR	-146_34927	Q8BHN3	1	Mouse_09-2020	null	[MS,MS:1001208,SEQUEST,]	2.6e-4	null	ms_run[1]:scan=7602	2361.8	3	1668.90781	556.97378	R	S	113	128
PSM	VFQFLNAK	-146_34306	Q8BP67	1	Mouse_09-2020	null	[MS,MS:1001208,SEQUEST,]	1.0e-3	null	ms_run[1]:scan=7491	2330.8	2	966.54131	483.77400	K	E	28	36
PSM	NDIAWNFEK	-146_34919	P11352	1	Mouse_09-2020	null	[MS,MS:1001208,SEQUEST,]	1.0e-3	null	ms_run[1]:scan=7600	2361.2	2	1136.53703	568.77219	R	L	156	165
PSM	RYFYFYNTGLQNQR	-146_34901	Q9QUR6	1	Mouse_09-2020	null	[MS,MS:1001208,SEQUEST,]	2.6e-4	null	ms_run[1]:scan=7594	2359.5	3	1869.90305	623.97255	K	L	85	99
PSM	EWGYASHNGPDHWHELYPIAK	-146_34385	P16015	1	Mouse_09-2020	null	[MS,MS:1001208,SEQUEST,]	2.6e-4	null	ms_run[1]:scan=7505	2334.7	4	2507.15468	627.54364	K	D	4	25
PSM	KVITAFNDGLNHLDSLK	-146_34400	A8DUK4	1	Mouse_09-2020	null	[MS,MS:1001208,SEQUEST,]	2.6e-4	null	ms_run[1]:scan=7507	2335.3	3	1885.01914	629.01078	K	T	67	84
PSM	FFVGGNWK	-146_34409	P17751	1	Mouse_09-2020	null	[MS,MS:1001208,SEQUEST,]	1.6e-3	null	ms_run[1]:scan=7508	2335.5	2	954.48400	477.74525	K	N	57	65
PSM	FNGGGHINHTIFWTNLSPK	-146_34419	P09671	1	Mouse_09-2020	null	[MS,MS:1001208,SEQUEST,]	2.6e-4	null	ms_run[1]:scan=7509	2335.8	4	2140.07387	535.77353	K	G	90	109
PSM	RSEPEPQILDFQTQQYK	-146_34425	Q9R0H0	1	Mouse_09-2020	null	[MS,MS:1001208,SEQUEST,]	2.6e-4	null	ms_run[1]:scan=7510	2336.1	3	2107.04807	703.02000	K	F	314	331
PSM	FNSSISYDRHLWNVDVQGSK	-146_34892	Q91YI0	1	Mouse_09-2020	null	[MS,MS:1001208,SEQUEST,]	2.6e-4	null	ms_run[1]:scan=7593	2359.3	3	2352.13877	784.71710	K	Y	24	44
PSM	ILIRPLYSNPPLNGAR	-146_34869	P05202	1	Mouse_09-2020	null	[MS,MS:1001208,SEQUEST,]	2.6e-4	null	ms_run[1]:scan=7590	2358.4	3	1794.03824	598.68434	K	A	310	326
PSM	DITTSVLTVNNK	-146_34860	Q9QXF8	1	Mouse_09-2020	null	[MS,MS:1001208,SEQUEST,]	8.4e-4	null	ms_run[1]:scan=7589	2358.2	2	1304.70574	652.85645	K	H	202	214
PSM	FLGVAEQLHNEGFK	-146_34913	Q8C196	1	Mouse_09-2020	null	[MS,MS:1001208,SEQUEST,]	2.6e-4	null	ms_run[1]:scan=7599	2361.0	3	1588.81290	530.27546	R	F	1374	1388
PSM	VGIPVVAVESDPKQLDTAK	-146_36125	Q9DBM2	1	Mouse_09-2020	null	[MS,MS:1001208,SEQUEST,]	1.0e-3	null	ms_run[1]:scan=7808	2419.3	3	1966.08579	656.03336	R	I	317	336
PSM	AKPVVSFIAGITAPPGRR	-146_33805	Q9WUM5	1	Mouse_09-2020	null	[MS,MS:1001208,SEQUEST,]	2.6e-4	null	ms_run[1]:scan=7406	2307.1	4	1837.08205	460.02562	K	G	279	297
PSM	SLTNDWEDHLAVK	-146_33780	P11499	1	Mouse_09-2020	null	[MS,MS:1001208,SEQUEST,]	2.6e-4	null	ms_run[1]:scan=7402	2306.0	3	1527.74485	509.91945	K	F	307	320
PSM	AIGLPEDLIQKGKDIK	-146_33271	P12710	1	Mouse_09-2020	null	[MS,MS:1001208,SEQUEST,]	1.0e-3	null	ms_run[1]:scan=7313	2281.1	3	1738.01145	580.00849	K	V	21	37
PSM	QINWTVLYRR	-146_35985	Q8BP67	1	Mouse_09-2020	null	[MS,MS:1001208,SEQUEST,]	1.0e-3	null	ms_run[1]:scan=7784	2412.6	3	1348.74845	450.25433	R	H	48	58
PSM	YTINIPEDLKPR	-146_35977	P28271	1	Mouse_09-2020	null	[MS,MS:1001208,SEQUEST,]	8.4e-4	null	ms_run[1]:scan=7783	2412.3	3	1458.79538	486.93655	R	T	835	847
PSM	FSGWYDADLSPAGHEEAK	-146_35970	Q9DBJ1	1	Mouse_09-2020	null	[MS,MS:1001208,SEQUEST,]	2.6e-4	null	ms_run[1]:scan=7782	2412.0	3	1979.87729	660.63052	R	G	22	40
PSM	GLTEVKIDEFPR	-146_33305	G3XA25	1	Mouse_09-2020	null	[MS,MS:1001208,SEQUEST,]	1.0e-3	null	ms_run[1]:scan=7319	2282.8	3	1403.75370	468.58915	K	G	180	192
PSM	TSFHALTSILK	-146_33311	Q9CR62	1	Mouse_09-2020	null	[MS,MS:1001208,SEQUEST,]	2.1e-3	null	ms_run[1]:scan=7320	2283.0	3	1217.68952	406.56780	K	E	63	74
PSM	HQSLGGQYGVQGFPTIK	-146_33317	Q3TML0	1	Mouse_09-2020	null	[MS,MS:1001208,SEQUEST,]	2.6e-4	null	ms_run[1]:scan=7323	2283.9	3	1816.93430	606.31620	K	F	91	108
PSM	EATTEQQLRELFEKQK	-146_33338	O35490	1	Mouse_09-2020	null	[MS,MS:1001208,SEQUEST,]	1.1e-3	null	ms_run[1]:scan=7327	2285.0	3	1978.02481	660.01285	K	K	387	403
PSM	ANEELAGVVAEVQK	-146_35964	Q61176	1	Mouse_09-2020	null	[MS,MS:1001208,SEQUEST,]	2.6e-4	null	ms_run[1]:scan=7781	2411.8	2	1456.76494	728.88574	K	G	76	90
PSM	LWDLTTGTTTR	-146_35947	P68040	1	Mouse_09-2020	null	[MS,MS:1001208,SEQUEST,]	8.4e-4	null	ms_run[1]:scan=7777	2410.6	2	1264.65325	632.83023	R	F	89	100
PSM	YLGIENLAGK	-146_35931	Q3UEL5	1	Mouse_09-2020	null	[MS,MS:1001208,SEQUEST,]	8.4e-4	null	ms_run[1]:scan=7775	2410.1	2	1077.59404	539.30058	R	F	233	243
PSM	LLLPGELAK	-146_35922	Q64475	1	Mouse_09-2020	null	[MS,MS:1001208,SEQUEST,]	1.6e-3	null	ms_run[1]:scan=7774	2409.8	2	953.60307	477.30514	R	A	101	110
PSM	HLGLPVFNTVK	-146_33354	Q9WUM5	1	Mouse_09-2020	null	[MS,MS:1001208,SEQUEST,]	2.6e-4	null	ms_run[1]:scan=7330	2285.8	2	1224.71001	612.85860	K	A	95	106
PSM	GLVLGIYAK	-146_35911	Q9CPY7	1	Mouse_09-2020	null	[MS,MS:1001208,SEQUEST,]	1.0e-3	null	ms_run[1]:scan=7771	2408.9	2	933.57689	467.29203	K	K	35	44
PSM	FWANFAR	-146_35868	Q8VCC2	0	Mouse_09-2020	null	[MS,MS:1001208,SEQUEST,]	2.3e-3	null	ms_run[1]:scan=7765	2407.3	2	911.45256	456.22976	K	G	497	504
PSM	FWANFAR	-146_35868	P23953	0	Mouse_09-2020	null	[MS,MS:1001208,SEQUEST,]	2.3e-3	null	ms_run[1]:scan=7765	2407.3	2	911.45256	456.22976	K	G	486	493
PSM	FWANFAR	-146_35868	Q91WU0	0	Mouse_09-2020	null	[MS,MS:1001208,SEQUEST,]	2.3e-3	null	ms_run[1]:scan=7765	2407.3	2	911.45256	456.22976	K	G	497	504
PSM	FWANFAR	-146_35868	Q8VCT4	0	Mouse_09-2020	null	[MS,MS:1001208,SEQUEST,]	2.3e-3	null	ms_run[1]:scan=7765	2407.3	2	911.45256	456.22976	K	G	497	504
PSM	GHEVTVLRPSAYYVLDPK	-146_33375	Q8K169	1	Mouse_09-2020	null	[MS,MS:1001208,SEQUEST,]	2.6e-4	null	ms_run[1]:scan=7334	2287.0	3	2044.08634	682.03358	R	S	50	68
PSM	VYSYLNKLPVKNEYPSIK	-146_33399	Q9Z0J0	1	Mouse_09-2020	null	[MS,MS:1001208,SEQUEST,]	2.6e-4	null	ms_run[1]:scan=7337	2287.8	4	2155.17983	539.55040	K	V	106	124
PSM	VLDPFTIKPLDRK	-146_33404	P40142	1	Mouse_09-2020	null	[MS,MS:1001208,SEQUEST,]	1.0e-3	null	ms_run[1]:scan=7338	2288.1	3	1541.90512	514.63985	R	I	531	544
PSM	GDNQSPIELHTKDIKHDPSLQPWSASYDPGSAK	-146_33423	P16015	1	Mouse_09-2020	null	[MS,MS:1001208,SEQUEST,]	1.0e-3	null	ms_run[1]:scan=7340	2288.6	4	3618.74380	905.44194	K	I	25	58
PSM	LLYESANIPDFRK	-146_35994	Q8JZZ0	1	Mouse_09-2020	null	[MS,MS:1001208,SEQUEST,]	2.6e-4	null	ms_run[1]:scan=7785	2412.9	3	1565.83261	522.61559	K	K	56	69
PSM	VTPTRTEIIILATR	-146_33250	P62908	1	Mouse_09-2020	null	[MS,MS:1001208,SEQUEST,]	4.8e-3	null	ms_run[1]:scan=7309	2280.0	3	1583.94870	528.65416	R	Q	41	55
PSM	RADPAELKAIFLK	-146_33242	Q9QXX4	1	Mouse_09-2020	null	[MS,MS:1001208,SEQUEST,]	2.6e-4	null	ms_run[1]:scan=7308	2279.7	3	1471.86380	491.29256	K	A	11	24
PSM	TDVAAPFGGFK	-146_36017	Q8R0Y6	1	Mouse_09-2020	null	[MS,MS:1001208,SEQUEST,]	1.0e-3	null	ms_run[1]:scan=7788	2413.7	2	1109.56328	555.28493	K	S	866	877
PSM	KFYGPEGPYGVFAGR	-146_36105	O55022	1	Mouse_09-2020	null	[MS,MS:1001208,SEQUEST,]	2.6e-4	null	ms_run[1]:scan=7803	2417.9	3	1644.81699	548.94382	R	A	105	120
PSM	ASQQDFENALNQVK	-146_36090	Q9WUR2	1	Mouse_09-2020	null	[MS,MS:1001208,SEQUEST,]	2.6e-4	null	ms_run[1]:scan=7801	2417.4	2	1591.77471	796.38918	R	L	36	50
PSM	ILGADTSVDLEETGR	-146_36080	Q03265	1	Mouse_09-2020	null	[MS,MS:1001208,SEQUEST,]	2.6e-4	null	ms_run[1]:scan=7799	2416.8	2	1575.78765	788.39667	R	L	59	74
PSM	FDAGELITQR	-146_36073	P67778	1	Mouse_09-2020	null	[MS,MS:1001208,SEQUEST,]	2.6e-4	null	ms_run[1]:scan=7798	2416.5	2	1149.59001	575.29857	R	L	134	144
PSM	LIINSLYK	-146_33100	P08113	1	Mouse_09-2020	null	[MS,MS:1001208,SEQUEST,]	1.1e-3	null	ms_run[1]:scan=7286	2273.6	2	963.58824	482.29731	K	K	88	96
PSM	RLVAQGSPPLKEWQSLAGPHSSKL	-146_33110	Q9DBM2	1	Mouse_09-2020	null	[MS,MS:1001208,SEQUEST,]	2.6e-4	null	ms_run[1]:scan=7287	2273.8	4	2586.41689	647.35923	R	0	695	719
PSM	LFFDTER	-146_33115	Q9CRB3	1	Mouse_09-2020	null	[MS,MS:1001208,SEQUEST,]	4.3e-3	null	ms_run[1]:scan=7288	2274.1	2	927.45781	464.23217	K	W	68	75
PSM	GYGFGLIK	-146_36065	Q60932	1	Mouse_09-2020	null	[MS,MS:1001208,SEQUEST,]	1.1e-3	null	ms_run[1]:scan=7797	2416.3	2	854.47734	427.74217	K	D	34	42
PSM	SGVLPWLRPDSK	-146_35853	Q91X83	1	Mouse_09-2020	null	[MS,MS:1001208,SEQUEST,]	1.0e-3	null	ms_run[1]:scan=7762	2406.4	3	1354.74744	452.25410	R	Q	171	183
PSM	LFNLSKEDDVRQYVVR	-146_36046	P62754	1	Mouse_09-2020	null	[MS,MS:1001208,SEQUEST,]	1.0e-3	null	ms_run[1]:scan=7793	2415.1	4	1981.05044	496.01799	K	P	144	160
PSM	IHGQTIPSDGDIFTYTR	-146_36035	P24549	1	Mouse_09-2020	null	[MS,MS:1001208,SEQUEST,]	2.6e-4	null	ms_run[1]:scan=7791	2414.6	3	1920.94663	640.98652	K	E	140	157
PSM	SLEIIGAPFSKGQPR	-146_33141	Q61176	1	Mouse_09-2020	null	[MS,MS:1001208,SEQUEST,]	1.0e-3	null	ms_run[1]:scan=7291	2274.9	3	1599.88620	533.96662	K	G	7	22
PSM	FWQFGGNER	-146_33155	Q5FW57	1	Mouse_09-2020	null	[MS,MS:1001208,SEQUEST,]	1.1e-3	null	ms_run[1]:scan=7294	2275.8	2	1140.52263	570.76470	K	Q	184	193
PSM	ASAELALGENNEVLK	-146_33161	P05202	1	Mouse_09-2020	null	[MS,MS:1001208,SEQUEST,]	2.6e-4	null	ms_run[1]:scan=7296	2276.4	2	1557.81304	779.40958	K	G	108	123
PSM	ALTAELDTLGK	-146_33183	Q8VCR2	1	Mouse_09-2020	null	[MS,MS:1001208,SEQUEST,]	8.4e-4	null	ms_run[1]:scan=7299	2277.2	2	1131.62566	566.31643	R	G	198	209
PSM	TESIVAATQWVKER	-146_33197	O88451	1	Mouse_09-2020	null	[MS,MS:1001208,SEQUEST,]	1.0e-3	null	ms_run[1]:scan=7301	2277.7	3	1617.85874	539.95802	K	G	87	101
PSM	AIGLPEDLIQKGKDIK	-146_33204	P12710	1	Mouse_09-2020	null	[MS,MS:1001208,SEQUEST,]	2.6e-4	null	ms_run[1]:scan=7303	2278.3	4	1738.01320	435.25819	K	V	21	37
PSM	YVLGNPLTPGINQGPQIDKEQHDK	-146_33208	P24549	1	Mouse_09-2020	null	[MS,MS:1001208,SEQUEST,]	8.4e-4	null	ms_run[1]:scan=7304	2278.6	4	2661.36831	666.09623	K	L	330	354
PSM	ILLWSGR	-146_36025	Q9D6U8	1	Mouse_09-2020	null	[MS,MS:1001208,SEQUEST,]	1.0e-3	null	ms_run[1]:scan=7789	2414.0	2	844.50414	422.75561	K	K	71	78
PSM	YYVTIIDAPGHRDFIK	-146_36039	P10126	1	Mouse_09-2020	null	[MS,MS:1001208,SEQUEST,]	2.6e-4	null	ms_run[1]:scan=7792	2414.8	3	1908.00162	636.67199	K	M	85	101
PSM	ETTIQGLDGLSER	-146_33798	Q91Y97	1	Mouse_09-2020	null	[MS,MS:1001208,SEQUEST,]	2.6e-4	null	ms_run[1]:scan=7405	2306.8	2	1418.71416	709.85972	K	A	122	135
PSM	VGVPTETGALTLNR	-146_33436	Q8BWT1	1	Mouse_09-2020	null	[MS,MS:1001208,SEQUEST,]	2.6e-4	null	ms_run[1]:scan=7344	2289.8	2	1427.78642	714.39627	R	C	77	91
PSM	AIGVKPPRGILLYGPPGTGK	-146_33459	Q01853	1	Mouse_09-2020	null	[MS,MS:1001208,SEQUEST,]	2.6e-4	null	ms_run[1]:scan=7348	2290.9	4	1991.18105	498.55047	K	L	232	252
PSM	LKPAFKDGGSTTAGNSSQVSDGAAAVLLAR	-146_33658	Q8VCH0	0	Mouse_09-2020	null	[MS,MS:1001208,SEQUEST,]	2.6e-4	null	ms_run[1]:scan=7381	2300.1	4	2889.51015	723.13208	K	S	260	290
PSM	LKPAFKDGGSTTAGNSSQVSDGAAAVLLAR	-146_33658	Q921H8	0	Mouse_09-2020	null	[MS,MS:1001208,SEQUEST,]	2.6e-4	null	ms_run[1]:scan=7381	2300.1	4	2889.51015	723.13208	K	S	260	290
PSM	MLLEYTDSSYDEK	-146_35552	P10649	1	Mouse_09-2020	null	[MS,MS:1001208,SEQUEST,]	2.6e-4	null	ms_run[1]:scan=7708	2391.4	2	1593.70134	797.35308	R	Y	19	32
PSM	LFEGNALLR	-146_35528	Q6ZWN5	1	Mouse_09-2020	null	[MS,MS:1001208,SEQUEST,]	1.0e-3	null	ms_run[1]:scan=7705	2390.5	2	1032.58489	516.79547	R	L	71	80
PSM	KGLTPSQIGVILRDSHGVAQVR	-146_33678	Q921R2	1	Mouse_09-2020	null	[MS,MS:1001208,SEQUEST,]	2.6e-4	null	ms_run[1]:scan=7384	2300.9	4	2331.32485	583.58684	K	V	43	65
PSM	DLGATWVVLGHSERR	-146_33689	P17751	1	Mouse_09-2020	null	[MS,MS:1001208,SEQUEST,]	1.0e-3	null	ms_run[1]:scan=7386	2301.5	3	1695.89261	565.96903	K	V	136	151
PSM	SGPFAPVLSATSR	-146_35522	Q9CR68	1	Mouse_09-2020	null	[MS,MS:1001208,SEQUEST,]	2.6e-4	null	ms_run[1]:scan=7704	2390.3	2	1289.68596	645.34605	R	V	8	21
PSM	IIWQFIKEK	-146_35457	P54071	1	Mouse_09-2020	null	[MS,MS:1001208,SEQUEST,]	1.7e-3	null	ms_run[1]:scan=7690	2386.3	3	1204.71009	402.24114	R	I	61	70
PSM	FFPASADRTVIDYNGER	-146_35436	P09103	1	Mouse_09-2020	null	[MS,MS:1001208,SEQUEST,]	7.5e-3	null	ms_run[1]:scan=7687	2385.5	3	1957.94364	653.31827	K	L	447	464
PSM	GDTVFFHPLLIHGSGR	-146_35423	O35386	1	Mouse_09-2020	null	[MS,MS:1001208,SEQUEST,]	2.6e-4	null	ms_run[1]:scan=7685	2384.9	4	1752.91933	438.98496	K	K	253	269
PSM	LQFWTETLPRK	-146_35384	Q63880	0	Mouse_09-2020	null	[MS,MS:1001208,SEQUEST,]	8.4e-4	null	ms_run[1]:scan=7678	2383.0	3	1418.78006	473.59787	R	Q	544	555
PSM	LQFWTETLPRK	-146_35384	Q8VCU1	0	Mouse_09-2020	null	[MS,MS:1001208,SEQUEST,]	8.4e-4	null	ms_run[1]:scan=7678	2383.0	3	1418.78006	473.59787	R	Q	544	555
PSM	YLYTLVITDKEK	-146_33724	Q9JJI8	1	Mouse_09-2020	null	[MS,MS:1001208,SEQUEST,]	2.6e-4	null	ms_run[1]:scan=7392	2303.2	3	1485.81983	495.94483	R	E	41	53
PSM	QFADIAYNYR	-146_33729	P16331	1	Mouse_09-2020	null	[MS,MS:1001208,SEQUEST,]	8.4e-4	null	ms_run[1]:scan=7393	2303.5	2	1260.60112	630.80402	K	G	160	170
PSM	YGLAAAVFTK	-146_35375	P47738	1	Mouse_09-2020	null	[MS,MS:1001208,SEQUEST,]	2.6e-4	null	ms_run[1]:scan=7677	2382.7	2	1040.57842	520.79239	K	L	444	454
PSM	VDATEESDLAQQYGVR	-146_35365	P09103	1	Mouse_09-2020	null	[MS,MS:1001208,SEQUEST,]	2.6e-4	null	ms_run[1]:scan=7673	2381.6	2	1780.83574	890.92104	K	Y	84	100
PSM	ELGEHGLYEYTELK	-146_33755	O35945	0	Mouse_09-2020	null	[MS,MS:1001208,SEQUEST,]	2.6e-4	null	ms_run[1]:scan=7397	2304.6	3	1680.81131	560.94203	R	V	477	491
PSM	ELGEHGLYEYTELK	-146_33755	P24549	0	Mouse_09-2020	null	[MS,MS:1001208,SEQUEST,]	2.6e-4	null	ms_run[1]:scan=7397	2304.6	3	1680.81131	560.94203	R	V	477	491
PSM	VANVSLLALYKGK	-146_35357	P62267	1	Mouse_09-2020	null	[MS,MS:1001208,SEQUEST,]	2.6e-4	null	ms_run[1]:scan=7672	2381.3	3	1375.83066	459.28177	K	E	125	138
PSM	QYPYNNLYLER	-146_35348	Q9D6J5	1	Mouse_09-2020	null	[MS,MS:1001208,SEQUEST,]	1.0e-3	null	ms_run[1]:scan=7671	2381.0	2	1472.71709	736.86207	K	G	160	171
PSM	QLEPIYTSLGK	-146_33763	A0A0R4J0Z1	1	Mouse_09-2020	null	[MS,MS:1001208,SEQUEST,]	1.0e-3	null	ms_run[1]:scan=7399	2305.1	2	1248.68413	624.84535	K	Y	556	567
PSM	FSVQILR	-146_33772	P33267	1	Mouse_09-2020	null	[MS,MS:1001208,SEQUEST,]	8.2e-3	null	ms_run[1]:scan=7401	2305.7	2	862.51488	431.76090	R	F	127	134
PSM	TDVAAPFGGFKQSGFGK	-146_35593	Q8R0Y6	1	Mouse_09-2020	null	[MS,MS:1001208,SEQUEST,]	2.6e-4	null	ms_run[1]:scan=7716	2393.6	3	1713.85929	571.95802	K	L	866	883
PSM	SQDLLTSLTK	-146_35639	P33267	1	Mouse_09-2020	null	[MS,MS:1001208,SEQUEST,]	1.0e-3	null	ms_run[1]:scan=7724	2395.9	2	1105.61003	553.30860	R	S	48	58
PSM	ALLFVPR	-146_35654	P07901	1	Mouse_09-2020	null	[MS,MS:1001208,SEQUEST,]	1.6e-3	null	ms_run[1]:scan=7727	2396.7	2	815.51396	408.26053	R	A	340	347
PSM	GFLPTLQK	-146_33611	Q9QXD1	1	Mouse_09-2020	null	[MS,MS:1001208,SEQUEST,]	1.1e-3	null	ms_run[1]:scan=7374	2298.2	2	903.52953	452.26855	K	C	304	312
PSM	YYRQNPDIPQLEPSDYLRR	-146_35831	Q9DBM2	1	Mouse_09-2020	null	[MS,MS:1001208,SEQUEST,]	2.6e-4	null	ms_run[1]:scan=7759	2405.6	4	2423.21132	606.55802	K	V	677	696
PSM	LNLKTPVPSDIAISR	-146_35826	A0A1W2P733	1	Mouse_09-2020	null	[MS,MS:1001208,SEQUEST,]	2.6e-4	null	ms_run[1]:scan=7758	2405.3	3	1623.94223	541.98579	K	C	130	145
PSM	ISSLLEEQFQQGK	-146_35818	P62242	1	Mouse_09-2020	null	[MS,MS:1001208,SEQUEST,]	2.6e-4	null	ms_run[1]:scan=7757	2405.0	2	1506.77947	753.89356	K	L	158	171
PSM	ALHGEQYLELYKPLPR	-146_33483	P51660	1	Mouse_09-2020	null	[MS,MS:1001208,SEQUEST,]	2.6e-4	null	ms_run[1]:scan=7354	2292.5	4	1927.04470	482.51636	K	G	403	419
PSM	AVVPAKYLDEDTVYHLQPSGR	-146_35795	Q91X83	1	Mouse_09-2020	null	[MS,MS:1001208,SEQUEST,]	1.0e-3	null	ms_run[1]:scan=7752	2403.6	4	2358.20473	590.30767	K	V	230	251
PSM	ELISNASDALDKIR	-146_35752	P11499	0	Mouse_09-2020	null	[MS,MS:1001208,SEQUEST,]	2.6e-4	null	ms_run[1]:scan=7745	2401.7	3	1544.82840	515.61414	R	E	42	56
PSM	ELISNASDALDKIR	-146_35752	P08113	0	Mouse_09-2020	null	[MS,MS:1001208,SEQUEST,]	2.6e-4	null	ms_run[1]:scan=7745	2401.7	3	1544.82840	515.61414	R	I	103	117
PSM	EWGYASHNGPDHWHELYPIAK	-146_35747	P16015	1	Mouse_09-2020	null	[MS,MS:1001208,SEQUEST,]	1.0e-3	null	ms_run[1]:scan=7744	2401.4	4	2507.15371	627.54364	K	D	4	25
PSM	VAPEEHPVLLTEAPLNPK	-146_33530	P60710	1	Mouse_09-2020	null	[MS,MS:1001208,SEQUEST,]	2.6e-4	null	ms_run[1]:scan=7360	2294.2	3	1954.06693	652.02632	R	N	96	114
PSM	AFSYYGPLR	-146_33534	Q8BL97	1	Mouse_09-2020	null	[MS,MS:1001208,SEQUEST,]	4.9e-3	null	ms_run[1]:scan=7361	2294.5	2	1073.54216	537.27437	R	V	59	68
PSM	EHALLAYTLGVK	-146_33449	P10126	1	Mouse_09-2020	null	[MS,MS:1001208,SEQUEST,]	2.6e-4	null	ms_run[1]:scan=7346	2290.3	3	1314.74192	438.91872	R	L	135	147
PSM	VYIGGEDYEKEFTPK	-146_33541	P40936	1	Mouse_09-2020	null	[MS,MS:1001208,SEQUEST,]	2.6e-4	null	ms_run[1]:scan=7363	2295.1	3	1774.85428	592.28932	K	Y	5	20
PSM	VNNSSLIGVGYTQTLRPGVK	-146_33555	G3UX26	1	Mouse_09-2020	null	[MS,MS:1001208,SEQUEST,]	2.6e-4	null	ms_run[1]:scan=7365	2295.6	3	2103.15671	701.72341	K	T	237	257
PSM	NVFNALVR	-146_33563	Q9CR62	1	Mouse_09-2020	null	[MS,MS:1001208,SEQUEST,]	1.0e-3	null	ms_run[1]:scan=7366	2295.9	2	932.53154	466.76925	K	A	163	171
PSM	FIPRQPFAEYIYKR	-146_33571	Q9EQF5	1	Mouse_09-2020	null	[MS,MS:1001208,SEQUEST,]	1.0e-3	null	ms_run[1]:scan=7367	2296.2	4	1827.99148	457.75307	K	K	462	476
PSM	GHYTIGKEIIDPVLDR	-146_33577	A0A0A0MQA5	1	Mouse_09-2020	null	[MS,MS:1001208,SEQUEST,]	2.6e-4	null	ms_run[1]:scan=7368	2296.4	3	1825.97934	609.33174	R	R	135	151
PSM	QFQAERQEVLAELAAK	-146_35685	Q8QZR5	1	Mouse_09-2020	null	[MS,MS:1001208,SEQUEST,]	2.6e-4	null	ms_run[1]:scan=7731	2397.8	3	1830.97135	610.99513	K	K	374	390
PSM	IIDSLFNTVTDKK	-146_35676	O70475	1	Mouse_09-2020	null	[MS,MS:1001208,SEQUEST,]	1.0e-3	null	ms_run[1]:scan=7730	2397.5	3	1493.82117	498.61185	R	A	318	331
PSM	AGPWTPEAAVEHPEAVRQLHREFLR	-146_35671	O35490	1	Mouse_09-2020	null	[MS,MS:1001208,SEQUEST,]	1.0e-3	null	ms_run[1]:scan=7729	2397.2	6	2896.49371	483.58882	K	G	41	66
PSM	FNVSATPEQYVPYSTTRK	-146_33600	Q7TMF3	1	Mouse_09-2020	null	[MS,MS:1001208,SEQUEST,]	2.6e-4	null	ms_run[1]:scan=7372	2297.6	3	2088.04099	696.68473	K	I	115	133
PSM	GHEVTVLRPSAYYVLDPK	-146_33607	Q8K169	1	Mouse_09-2020	null	[MS,MS:1001208,SEQUEST,]	2.6e-4	null	ms_run[1]:scan=7373	2297.9	4	2044.08657	511.77701	R	S	50	68
PSM	EHALLAYTLGVK	-146_33549	P10126	1	Mouse_09-2020	null	[MS,MS:1001208,SEQUEST,]	2.6e-4	null	ms_run[1]:scan=7364	2295.3	2	1314.74175	657.87444	R	L	135	147
PSM	VYGTVFHINQGNPFK	-146_38058	Q9DCY0	1	Mouse_09-2020	null	[MS,MS:1001208,SEQUEST,]	2.6e-4	null	ms_run[1]:scan=8148	2514.1	3	1720.88010	574.29837	K	K	27	42
PSM	TQVFKDFSELEPDKFQNK	-146_38073	Q9ET01	1	Mouse_09-2020	null	[MS,MS:1001208,SEQUEST,]	1.0e-3	null	ms_run[1]:scan=8150	2514.6	4	2200.09121	550.77848	K	N	466	484
PSM	DIKHDPSLQPWSASYDPGSAK	-146_31040	P16015	1	Mouse_09-2020	null	[MS,MS:1001208,SEQUEST,]	2.6e-4	null	ms_run[1]:scan=6927	2173.3	3	2299.10062	767.03783	K	I	37	58
PSM	NISQSFTNFSK	-146_28416	Q64458	1	Mouse_09-2020	null	[MS,MS:1001208,SEQUEST,]	2.6e-4	null	ms_run[1]:scan=6446	2039.0	2	1272.62163	636.81458	K	Y	49	60
PSM	KGIVDQSQQAYQEAFEISK	-146_40691	A0A2I3BQ03	1	Mouse_09-2020	null	[MS,MS:1001208,SEQUEST,]	2.6e-4	null	ms_run[1]:scan=8607	2641.9	3	2169.08365	723.69893	K	E	139	158
PSM	DVNAAIATIK	-146_28429	P05214	1	Mouse_09-2020	null	[MS,MS:1001208,SEQUEST,]	1.0e-3	null	ms_run[1]:scan=6449	2039.8	2	1015.57787	508.29276	K	K	327	337
PSM	RGLFVHF	-146_28437	Q8BW75	1	Mouse_09-2020	null	[MS,MS:1001208,SEQUEST,]	1.8e-3	null	ms_run[1]:scan=6451	2040.3	2	875.48845	438.24795	K	0	514	521
PSM	YYTLEEIQK	-146_28441	G5E850	1	Mouse_09-2020	null	[MS,MS:1001208,SEQUEST,]	8.4e-4	null	ms_run[1]:scan=6453	2040.9	2	1186.59917	593.80315	K	K	11	20
PSM	WIPQNDLLGHPK	-146_28446	Q8R084	1	Mouse_09-2020	null	[MS,MS:1001208,SEQUEST,]	2.6e-4	null	ms_run[1]:scan=6454	2041.2	3	1417.75888	473.25774	K	K	357	369
PSM	WLPQNDLLGHPK	-146_28447	Q63886	0	Mouse_09-2020	null	[MS,MS:1001208,SEQUEST,]	2.6e-4	null	ms_run[1]:scan=6454	2041.2	3	1417.75888	473.25774	K	R	356	368
PSM	WLPQNDLLGHPK	-146_28447	Q8K169	0	Mouse_09-2020	null	[MS,MS:1001208,SEQUEST,]	2.6e-4	null	ms_run[1]:scan=6454	2041.2	3	1417.75888	473.25774	K	K	357	369
PSM	WLPQNDLLGHPK	-146_28447	Q3UEP4	0	Mouse_09-2020	null	[MS,MS:1001208,SEQUEST,]	2.6e-4	null	ms_run[1]:scan=6454	2041.2	3	1417.75888	473.25774	K	K	357	369
PSM	FSRDVFLPKPSWGNHTPIFR	-146_40679	P05202	1	Mouse_09-2020	null	[MS,MS:1001208,SEQUEST,]	8.4e-4	null	ms_run[1]:scan=8603	2640.8	4	2401.25576	601.06956	K	A	151	171
PSM	ALLFIPR	-146_40641	P11499	1	Mouse_09-2020	null	[MS,MS:1001208,SEQUEST,]	1.1e-3	null	ms_run[1]:scan=8596	2638.8	2	829.52965	415.26836	R	A	331	338
PSM	ITITNDQNRLTPEEIER	-146_28479	P20029	1	Mouse_09-2020	null	[MS,MS:1001208,SEQUEST,]	1.6e-3	null	ms_run[1]:scan=6458	2042.3	3	2042.05075	681.35528	K	V	525	542
PSM	VVYRPEHISFEELLK	-146_40628	Q9D6Y7	1	Mouse_09-2020	null	[MS,MS:1001208,SEQUEST,]	1.0e-3	null	ms_run[1]:scan=8592	2637.7	4	1859.00771	465.50700	R	F	119	134
PSM	GHRIEEVPELPLVVEDKVEGYK	-146_40617	Q9D8E6	1	Mouse_09-2020	null	[MS,MS:1001208,SEQUEST,]	2.6e-4	null	ms_run[1]:scan=8590	2637.2	4	2535.34682	634.59179	K	T	141	163
PSM	GIRPAINVGLSVSR	-146_28499	Q03265	1	Mouse_09-2020	null	[MS,MS:1001208,SEQUEST,]	2.6e-4	null	ms_run[1]:scan=6462	2043.4	3	1438.84916	480.28781	K	G	403	417
PSM	FSRDVFLPKPSWGNHTPIFR	-146_40599	P05202	1	Mouse_09-2020	null	[MS,MS:1001208,SEQUEST,]	2.6e-4	null	ms_run[1]:scan=8587	2636.3	5	2401.25608	481.05710	K	A	151	171
PSM	KIPAFLPFSTGK	-146_40553	P56593	1	Mouse_09-2020	null	[MS,MS:1001208,SEQUEST,]	1.0e-3	null	ms_run[1]:scan=8579	2634.1	3	1305.75647	435.92370	K	F	423	435
PSM	TKPIWTRNPDDITQEEYGEFYK	-146_40529	P11499	1	Mouse_09-2020	null	[MS,MS:1001208,SEQUEST,]	2.6e-4	null	ms_run[1]:scan=8574	2632.7	4	2730.30117	683.33160	K	L	285	307
PSM	GIGFAITR	-146_28523	P48758	1	Mouse_09-2020	null	[MS,MS:1001208,SEQUEST,]	1.6e-3	null	ms_run[1]:scan=6466	2044.6	2	834.48351	417.74525	K	L	16	24
PSM	YVTLIYTNYENGK	-146_40524	P19157	1	Mouse_09-2020	null	[MS,MS:1001208,SEQUEST,]	2.6e-4	null	ms_run[1]:scan=8573	2632.4	2	1577.78728	789.39594	K	D	104	117
PSM	IGGIFAFK	-146_40515	P32020	1	Mouse_09-2020	null	[MS,MS:1001208,SEQUEST,]	1.1e-3	null	ms_run[1]:scan=8571	2631.9	2	852.49834	426.75254	K	K	455	463
PSM	LVQEVTDFAK	-146_28380	P07724	1	Mouse_09-2020	null	[MS,MS:1001208,SEQUEST,]	2.6e-4	null	ms_run[1]:scan=6439	2037.0	2	1149.61516	575.31115	K	C	66	76
PSM	GFGGIGGILR	-146_40697	Q8BWY3	1	Mouse_09-2020	null	[MS,MS:1001208,SEQUEST,]	1.1e-3	null	ms_run[1]:scan=8608	2642.2	2	946.54717	473.77708	K	R	405	415
PSM	YAAELHLVHWNPK	-146_28354	P16015	1	Mouse_09-2020	null	[MS,MS:1001208,SEQUEST,]	9.0e-3	null	ms_run[1]:scan=6436	2036.2	3	1577.81742	526.61229	K	N	114	127
PSM	GHRIEEVPELPLVVEDKVEGYK	-146_40745	Q9D8E6	1	Mouse_09-2020	null	[MS,MS:1001208,SEQUEST,]	2.6e-4	null	ms_run[1]:scan=8616	2644.4	4	2535.34707	634.59179	K	T	141	163
PSM	SHPEVKGPGIGLLGISK	-146_28043	O55137	1	Mouse_09-2020	null	[MS,MS:1001208,SEQUEST,]	2.5e-2	null	ms_run[1]:scan=6381	2020.8	3	1688.97159	563.66131	R	G	217	234
PSM	YNQILRIEEELGSK	-146_41026	P17182	1	Mouse_09-2020	null	[MS,MS:1001208,SEQUEST,]	2.6e-4	null	ms_run[1]:scan=8666	2658.4	3	1691.89652	564.63694	K	K	407	421
PSM	GAGAFGYFEVTHDITRYSK	-146_40986	P24270	1	Mouse_09-2020	null	[MS,MS:1001208,SEQUEST,]	2.6e-4	null	ms_run[1]:scan=8659	2656.4	3	2119.02793	707.01296	K	K	78	97
PSM	IILLAEGR	-146_28093	P50247	1	Mouse_09-2020	null	[MS,MS:1001208,SEQUEST,]	1.0e-3	null	ms_run[1]:scan=6390	2023.3	2	884.55644	442.78183	R	V	336	344
PSM	RYEEIVKEVSTYIK	-146_40965	P10126	1	Mouse_09-2020	null	[MS,MS:1001208,SEQUEST,]	2.6e-4	null	ms_run[1]:scan=8655	2655.3	3	1756.94840	586.32084	K	I	166	180
PSM	GTTVITSLSSVLHDSK	-146_40958	Q64458	1	Mouse_09-2020	null	[MS,MS:1001208,SEQUEST,]	2.6e-4	null	ms_run[1]:scan=8654	2655.1	3	1644.88071	548.96495	K	F	384	400
PSM	GLPDNISSVLNK	-146_40903	Q91ZJ5	1	Mouse_09-2020	null	[MS,MS:1001208,SEQUEST,]	1.0e-3	null	ms_run[1]:scan=8643	2652.0	2	1256.68511	628.84588	R	V	96	108
PSM	LFQHIAEYLPSYARPR	-146_40896	O35488	1	Mouse_09-2020	null	[MS,MS:1001208,SEQUEST,]	2.6e-4	null	ms_run[1]:scan=8642	2651.7	4	1961.03884	491.01526	K	L	542	558
PSM	TSWLDGKHVVFGK	-146_28169	P24369	1	Mouse_09-2020	null	[MS,MS:1001208,SEQUEST,]	8.4e-4	null	ms_run[1]:scan=6402	2026.7	3	1473.78540	491.93314	K	L	159	172
PSM	FWDYLR	-146_40507	P08226	1	Mouse_09-2020	null	[MS,MS:1001208,SEQUEST,]	1.9e-3	null	ms_run[1]:scan=8570	2631.6	2	899.44109	450.22415	R	V	43	49
PSM	VAEEWAQGTFK	-146_28174	Q91YI0	1	Mouse_09-2020	null	[MS,MS:1001208,SEQUEST,]	2.6e-4	null	ms_run[1]:scan=6403	2026.9	2	1265.61675	633.31168	K	H	70	81
PSM	GPFLLGIK	-146_40857	P28271	1	Mouse_09-2020	null	[MS,MS:1001208,SEQUEST,]	1.0e-3	null	ms_run[1]:scan=8636	2650.0	2	844.53246	422.76819	K	V	786	794
PSM	SIYSEFLK	-146_40826	Q8BH00	1	Mouse_09-2020	null	[MS,MS:1001208,SEQUEST,]	1.1e-3	null	ms_run[1]:scan=8630	2648.3	2	986.51933	493.76330	R	F	298	306
PSM	VVGNPFDSRTEQGPQVDETQFKK	-146_28190	P47738	1	Mouse_09-2020	null	[MS,MS:1001208,SEQUEST,]	6.3e-3	null	ms_run[1]:scan=6405	2027.5	4	2606.28969	652.32659	R	L	349	372
PSM	RHPDYSVSLLLR	-146_28195	P07724	1	Mouse_09-2020	null	[MS,MS:1001208,SEQUEST,]	2.6e-4	null	ms_run[1]:scan=6407	2028.1	3	1455.81873	485.94041	R	A	361	373
PSM	TYFPHFDVSHGSAQVK	-146_28209	Q91VB8	1	Mouse_09-2020	null	[MS,MS:1001208,SEQUEST,]	2.6e-4	null	ms_run[1]:scan=6409	2028.6	4	1819.89150	455.72451	K	H	42	58
PSM	NFGIGQDIQPK	-146_28237	P12970	1	Mouse_09-2020	null	[MS,MS:1001208,SEQUEST,]	2.6e-4	null	ms_run[1]:scan=6414	2030.0	2	1216.64348	608.81967	K	D	38	49
PSM	VLSIGDGIAR	-146_28260	Q03265	1	Mouse_09-2020	null	[MS,MS:1001208,SEQUEST,]	5.4e-3	null	ms_run[1]:scan=6420	2031.7	2	1000.58837	500.79292	R	H	74	84
PSM	LFIDGKFVESK	-146_28319	Q9EQ20	1	Mouse_09-2020	null	[MS,MS:1001208,SEQUEST,]	2.6e-4	null	ms_run[1]:scan=6429	2034.2	3	1282.70423	428.23957	K	D	42	53
PSM	YYVTIIDAPGHR	-146_28326	P10126	1	Mouse_09-2020	null	[MS,MS:1001208,SEQUEST,]	2.6e-4	null	ms_run[1]:scan=6431	2034.7	3	1404.72727	468.91386	K	F	85	97
PSM	FSVSTLRNFGLGK	-146_40887	A0A2R8VHY1	0	Mouse_09-2020	null	[MS,MS:1001208,SEQUEST,]	1.0e-3	null	ms_run[1]:scan=8640	2651.1	3	1425.79145	475.93314	R	S	37	50
PSM	FSVSTLRNFGLGK	-146_40887	P11714	0	Mouse_09-2020	null	[MS,MS:1001208,SEQUEST,]	1.0e-3	null	ms_run[1]:scan=8640	2651.1	3	1425.79145	475.93314	R	S	137	150
PSM	AKPNEVVFLDDFGSNLKPAR	-146_41070	P34914	1	Mouse_09-2020	null	[MS,MS:1001208,SEQUEST,]	2.6e-4	null	ms_run[1]:scan=8674	2660.6	4	2217.16738	555.04702	K	M	175	195
PSM	LTLSALVDGK	-146_40497	G3UX26	1	Mouse_09-2020	null	[MS,MS:1001208,SEQUEST,]	1.0e-3	null	ms_run[1]:scan=8569	2631.3	2	1016.59905	508.80296	K	F	257	267
PSM	FVNVVPTFGK	-146_40486	P62862	1	Mouse_09-2020	null	[MS,MS:1001208,SEQUEST,]	8.4e-4	null	ms_run[1]:scan=8567	2630.7	2	1107.61992	554.31349	R	K	42	52
PSM	GRLQFWTETLPRK	-146_28822	Q63880	0	Mouse_09-2020	null	[MS,MS:1001208,SEQUEST,]	2.6e-4	null	ms_run[1]:scan=6521	2060.0	3	1631.90329	544.63873	K	Q	542	555
PSM	GRLQFWTETLPRK	-146_28822	Q8VCU1	0	Mouse_09-2020	null	[MS,MS:1001208,SEQUEST,]	2.6e-4	null	ms_run[1]:scan=6521	2060.0	3	1631.90329	544.63873	K	Q	542	555
PSM	YGVEAFSDSLRR	-146_28831	O88451	1	Mouse_09-2020	null	[MS,MS:1001208,SEQUEST,]	1.0e-3	null	ms_run[1]:scan=6522	2060.3	3	1399.69690	467.23700	K	I	180	192
PSM	NEFSGRGDIPVFQEYKNK	-146_28838	Q05421	1	Mouse_09-2020	null	[MS,MS:1001208,SEQUEST,]	9.3e-3	null	ms_run[1]:scan=6523	2060.6	4	2128.04287	532.76691	K	I	95	113
PSM	FKYSDYFK	-146_28845	Q05421	1	Mouse_09-2020	null	[MS,MS:1001208,SEQUEST,]	1.0e-3	null	ms_run[1]:scan=6524	2060.8	2	1097.53142	549.26875	K	F	421	429
PSM	FAPPEDPEPWSGVR	-146_40283	Q8QZR3	1	Mouse_09-2020	null	[MS,MS:1001208,SEQUEST,]	1.1e-3	null	ms_run[1]:scan=8534	2621.5	2	1583.75017	792.37808	R	G	73	87
PSM	DFTPAELR	-146_28862	O55022	1	Mouse_09-2020	null	[MS,MS:1001208,SEQUEST,]	6.1e-3	null	ms_run[1]:scan=6528	2062.0	2	948.47869	474.74290	R	F	72	80
PSM	ATLNLSLLK	-146_40276	P52196	1	Mouse_09-2020	null	[MS,MS:1001208,SEQUEST,]	1.0e-3	null	ms_run[1]:scan=8533	2621.2	2	972.60948	486.80804	K	Y	155	164
PSM	FWSVDDTQVHTEYSSLR	-146_40262	P49429	1	Mouse_09-2020	null	[MS,MS:1001208,SEQUEST,]	2.6e-4	null	ms_run[1]:scan=8531	2620.7	3	2069.95768	690.65695	R	I	209	226
PSM	EAVLAAYWR	-146_40254	P19096	1	Mouse_09-2020	null	[MS,MS:1001208,SEQUEST,]	8.4e-4	null	ms_run[1]:scan=8529	2620.1	2	1078.56804	539.78764	R	Q	598	607
PSM	LYQPEYQEVSTEEQREEISGK	-146_28901	Q9JKR6	1	Mouse_09-2020	null	[MS,MS:1001208,SEQUEST,]	8.4e-4	null	ms_run[1]:scan=6536	2064.2	3	2542.19437	848.06964	K	S	754	775
PSM	KIGGIFAFK	-146_28910	P32020	1	Mouse_09-2020	null	[MS,MS:1001208,SEQUEST,]	2.6e-4	null	ms_run[1]:scan=6538	2064.8	2	980.59288	490.80002	K	K	454	463
PSM	FHADFLLQHVK	-146_28917	Q8R164	1	Mouse_09-2020	null	[MS,MS:1001208,SEQUEST,]	2.6e-4	null	ms_run[1]:scan=6539	2065.0	3	1354.72684	452.24706	R	S	250	261
PSM	DAGQISGLNVLR	-146_40215	P38647	1	Mouse_09-2020	null	[MS,MS:1001208,SEQUEST,]	2.6e-4	null	ms_run[1]:scan=8523	2618.5	2	1242.68035	621.84368	K	I	207	219
PSM	LQQLPADFGR	-146_28926	Q922Q8	1	Mouse_09-2020	null	[MS,MS:1001208,SEQUEST,]	1.2e-3	null	ms_run[1]:scan=6541	2065.6	2	1144.61113	572.80910	K	V	74	84
PSM	GAAFLGLGTDSVR	-146_40190	Q9DBE0	1	Mouse_09-2020	null	[MS,MS:1001208,SEQUEST,]	2.6e-4	null	ms_run[1]:scan=8519	2617.4	2	1263.66997	632.33823	K	V	197	210
PSM	GEYLPLLQGK	-146_40182	P11725	1	Mouse_09-2020	null	[MS,MS:1001208,SEQUEST,]	2.6e-4	null	ms_run[1]:scan=8518	2617.1	2	1117.62578	559.31623	K	L	71	81
PSM	GLFIIDAK	-146_40178	Q61171	1	Mouse_09-2020	null	[MS,MS:1001208,SEQUEST,]	1.1e-3	null	ms_run[1]:scan=8516	2616.5	2	876.51933	438.76310	R	V	128	136
PSM	GYISPYFINTSK	-146_40134	P63038	1	Mouse_09-2020	null	[MS,MS:1001208,SEQUEST,]	2.6e-4	null	ms_run[1]:scan=8509	2614.6	2	1389.70525	695.35608	R	Q	222	234
PSM	VVDLLAPYAK	-146_40124	P56480	1	Mouse_09-2020	null	[MS,MS:1001208,SEQUEST,]	1.0e-3	null	ms_run[1]:scan=8508	2614.3	2	1088.63518	544.82115	K	G	189	199
PSM	VWLDPNETNEIANANSR	-146_40292	P84099	1	Mouse_09-2020	null	[MS,MS:1001208,SEQUEST,]	2.6e-4	null	ms_run[1]:scan=8535	2621.8	2	1942.92754	971.96631	K	Q	22	39
PSM	ILEFLGR	-146_40302	P52840	1	Mouse_09-2020	null	[MS,MS:1001208,SEQUEST,]	1.0e-3	null	ms_run[1]:scan=8538	2622.7	2	847.50383	424.25545	K	L	203	210
PSM	FSGVYLEKEVVEK	-146_28799	P40936	1	Mouse_09-2020	null	[MS,MS:1001208,SEQUEST,]	2.6e-4	null	ms_run[1]:scan=6517	2058.9	2	1526.80986	763.90868	K	I	212	225
PSM	TYFPHFDVSHGSAQVK	-146_28789	Q91VB8	1	Mouse_09-2020	null	[MS,MS:1001208,SEQUEST,]	2.6e-4	null	ms_run[1]:scan=6515	2058.3	3	1819.87534	607.29692	K	H	42	58
PSM	SFLSPNQILK	-146_40479	Q9DB20	1	Mouse_09-2020	null	[MS,MS:1001208,SEQUEST,]	8.4e-4	null	ms_run[1]:scan=8566	2630.5	2	1146.65215	573.82951	K	E	163	173
PSM	VLEQLTGQTPVFSK	-146_40450	Q9CXW4	1	Mouse_09-2020	null	[MS,MS:1001208,SEQUEST,]	2.6e-4	null	ms_run[1]:scan=8561	2629.1	2	1546.84722	773.92741	K	R	39	53
PSM	VSVVLGGDHSLAVGSISGHAR	-146_28597	Q61176	1	Mouse_09-2020	null	[MS,MS:1001208,SEQUEST,]	2.6e-4	null	ms_run[1]:scan=6477	2047.7	3	2018.07749	673.36411	R	H	93	114
PSM	VITSGFNALEK	-146_28604	Q9WVL0	1	Mouse_09-2020	null	[MS,MS:1001208,SEQUEST,]	2.6e-4	null	ms_run[1]:scan=6479	2048.3	2	1178.64238	589.82442	K	L	134	145
PSM	VGLQVVAVKAPGFGDNRK	-146_28614	P63038	1	Mouse_09-2020	null	[MS,MS:1001208,SEQUEST,]	2.6e-4	null	ms_run[1]:scan=6480	2048.5	4	1855.05678	464.51917	K	Q	293	311
PSM	FQSSHHSTDITSLDQYVER	-146_28625	P08113	1	Mouse_09-2020	null	[MS,MS:1001208,SEQUEST,]	2.6e-4	null	ms_run[1]:scan=6482	2049.1	4	2250.04336	563.26600	R	K	512	531
PSM	APQVSTPTLVEAAR	-146_28630	P07724	1	Mouse_09-2020	null	[MS,MS:1001208,SEQUEST,]	1.0e-3	null	ms_run[1]:scan=6483	2049.4	2	1439.78777	720.39627	K	L	439	453
PSM	YYIGFR	-146_28637	A0A494B9Y8	1	Mouse_09-2020	null	[MS,MS:1001208,SEQUEST,]	7.5e-3	null	ms_run[1]:scan=6484	2049.7	2	818.42052	409.71341	K	V	158	164
PSM	SGRFVTVQTISGTGALR	-146_28645	P05202	1	Mouse_09-2020	null	[MS,MS:1001208,SEQUEST,]	2.6e-4	null	ms_run[1]:scan=6485	2049.9	3	1749.96421	583.99172	K	G	123	140
PSM	TSGPPVSELITK	-146_28567	P43274	1	Mouse_09-2020	null	[MS,MS:1001208,SEQUEST,]	1.0e-3	null	ms_run[1]:scan=6473	2046.6	2	1228.67876	614.84281	K	V	35	47
PSM	IAFAITAIK	-146_40437	P62270	1	Mouse_09-2020	null	[MS,MS:1001208,SEQUEST,]	2.6e-4	null	ms_run[1]:scan=8559	2628.5	2	947.59239	474.29985	K	V	26	35
PSM	GNSLFFR	-146_28677	Q791V5	1	Mouse_09-2020	null	[MS,MS:1001208,SEQUEST,]	2.6e-3	null	ms_run[1]:scan=6492	2051.9	2	840.43633	420.72177	R	V	281	288
PSM	FSGVYLEKEVVEK	-146_28716	P40936	1	Mouse_09-2020	null	[MS,MS:1001208,SEQUEST,]	8.4e-4	null	ms_run[1]:scan=6500	2054.1	3	1526.81092	509.60821	K	I	212	225
PSM	LQFWTK	-146_28724	Q91WG0	0	Mouse_09-2020	null	[MS,MS:1001208,SEQUEST,]	1.1e-3	null	ms_run[1]:scan=6501	2054.4	2	822.45165	411.72906	R	L	537	543
PSM	LQFWTK	-146_28724	Q8BK48	0	Mouse_09-2020	null	[MS,MS:1001208,SEQUEST,]	1.1e-3	null	ms_run[1]:scan=6501	2054.4	2	822.45165	411.72906	R	L	535	541
PSM	LQFWTK	-146_28724	Q8QZR3	0	Mouse_09-2020	null	[MS,MS:1001208,SEQUEST,]	1.1e-3	null	ms_run[1]:scan=6501	2054.4	2	822.45165	411.72906	R	L	534	540
PSM	GRLQFWTETLPRK	-146_28733	Q63880	0	Mouse_09-2020	null	[MS,MS:1001208,SEQUEST,]	2.6e-4	null	ms_run[1]:scan=6502	2054.7	4	1631.90322	408.73087	K	Q	542	555
PSM	GRLQFWTETLPRK	-146_28733	Q8VCU1	0	Mouse_09-2020	null	[MS,MS:1001208,SEQUEST,]	2.6e-4	null	ms_run[1]:scan=6502	2054.7	4	1631.90322	408.73087	K	Q	542	555
PSM	FQSSHHSTDITSLDQYVER	-146_28739	P08113	1	Mouse_09-2020	null	[MS,MS:1001208,SEQUEST,]	2.6e-4	null	ms_run[1]:scan=6503	2055.0	3	2250.04776	750.68557	R	K	512	531
PSM	SKDIVLVAYSALGSHREK	-146_28760	P70694	1	Mouse_09-2020	null	[MS,MS:1001208,SEQUEST,]	1.0e-3	null	ms_run[1]:scan=6509	2056.7	4	1973.08120	494.02582	R	W	208	226
PSM	FDRGYISPYFINTSK	-146_40337	P63038	1	Mouse_09-2020	null	[MS,MS:1001208,SEQUEST,]	2.6e-4	null	ms_run[1]:scan=8542	2623.8	3	1807.90207	603.30530	K	Q	219	234
PSM	KAQDEGHLSDIVPFKVPGKDTVTK	-146_28770	Q99JY0	1	Mouse_09-2020	null	[MS,MS:1001208,SEQUEST,]	2.6e-4	null	ms_run[1]:scan=6511	2057.2	5	2609.39283	522.68449	K	N	255	279
PSM	EATTEQQLRELFEK	-146_40320	O35490	1	Mouse_09-2020	null	[MS,MS:1001208,SEQUEST,]	1.6e-3	null	ms_run[1]:scan=8540	2623.2	3	1721.87162	574.62834	K	K	387	401
PSM	FLASVSTVLTSK	-146_40412	Q91VB8	1	Mouse_09-2020	null	[MS,MS:1001208,SEQUEST,]	2.6e-4	null	ms_run[1]:scan=8556	2627.7	2	1252.71477	626.86100	K	R	129	141
PSM	LYGSGGPPPTGEEDTSEKDEL	-146_28944	P20029	1	Mouse_09-2020	null	[MS,MS:1001208,SEQUEST,]	1.0e-3	null	ms_run[1]:scan=6544	2066.4	2	2177.97515	1089.48968	K	0	635	656
PSM	KYNINPVSLTVGK	-146_28031	Q99K67	1	Mouse_09-2020	null	[MS,MS:1001208,SEQUEST,]	2.6e-4	null	ms_run[1]:scan=6379	2020.2	3	1432.81711	478.27680	K	E	523	536
PSM	RYEEIVKEVSTYIK	-146_41095	P10126	1	Mouse_09-2020	null	[MS,MS:1001208,SEQUEST,]	2.6e-4	null	ms_run[1]:scan=8682	2662.9	3	1756.96524	586.32084	K	I	166	180
PSM	LKLPAVVTADLRLNEPR	-146_42086	Q9DCW4	1	Mouse_09-2020	null	[MS,MS:1001208,SEQUEST,]	1.0e-3	null	ms_run[1]:scan=8862	2713.4	4	1905.12954	477.03746	R	A	175	192
PSM	FWSEYFTTDRGLEK	-146_42080	Q99PG0	1	Mouse_09-2020	null	[MS,MS:1001208,SEQUEST,]	1.0e-3	null	ms_run[1]:scan=8861	2713.1	3	1778.84012	593.61766	R	M	248	262
PSM	LYNLFLK	-146_42071	Q9Z2I9	1	Mouse_09-2020	null	[MS,MS:1001208,SEQUEST,]	1.0e-3	null	ms_run[1]:scan=8860	2712.8	2	910.54039	455.77347	K	D	243	250
PSM	VQQTVQDLFGRAPSK	-146_27203	P38647	1	Mouse_09-2020	null	[MS,MS:1001208,SEQUEST,]	2.6e-4	null	ms_run[1]:scan=6235	1979.8	3	1673.89670	558.63717	K	V	395	410
PSM	TYFPHFDVSHGSAQVK	-146_27218	Q91VB8	1	Mouse_09-2020	null	[MS,MS:1001208,SEQUEST,]	2.6e-4	null	ms_run[1]:scan=6237	1980.4	2	1819.87798	910.44174	K	H	42	58
PSM	VITEYLNAQESAK	-146_27224	Q78PY7	1	Mouse_09-2020	null	[MS,MS:1001208,SEQUEST,]	2.6e-4	null	ms_run[1]:scan=6238	1980.7	2	1465.75334	733.38029	K	A	874	887
PSM	QALKNLGEILK	-146_27231	P52760	1	Mouse_09-2020	null	[MS,MS:1001208,SEQUEST,]	1.0e-3	null	ms_run[1]:scan=6239	1980.9	3	1226.74683	409.58708	K	A	57	68
PSM	INVYYNEAAGNKYVPR	-146_27261	Q7TMM9	1	Mouse_09-2020	null	[MS,MS:1001208,SEQUEST,]	1.0e-3	null	ms_run[1]:scan=6245	1982.6	3	1870.94529	624.31973	R	I	47	63
PSM	ANSFTVSSVSAPSWLHR	-146_42047	Q8VDJ3	1	Mouse_09-2020	null	[MS,MS:1001208,SEQUEST,]	1.0e-3	null	ms_run[1]:scan=8854	2711.2	3	1845.93766	615.97959	K	I	361	378
PSM	VNIKPQVDRYWLK	-146_27277	P50247	1	Mouse_09-2020	null	[MS,MS:1001208,SEQUEST,]	1.0e-3	null	ms_run[1]:scan=6248	1983.4	4	1658.93886	415.48988	K	G	319	332
PSM	FADILPLGVPHK	-146_42011	Q9JKY7	1	Mouse_09-2020	null	[MS,MS:1001208,SEQUEST,]	2.6e-4	null	ms_run[1]:scan=8848	2709.5	3	1306.75211	436.25545	R	S	369	381
PSM	VAFTGSTQVGKLIK	-146_27294	P24549	1	Mouse_09-2020	null	[MS,MS:1001208,SEQUEST,]	1.0e-3	null	ms_run[1]:scan=6250	1984.0	3	1448.84809	483.62056	K	A	242	256
PSM	VVDSLQLTGTKPVATPVDWK	-146_42003	Q6GT24	1	Mouse_09-2020	null	[MS,MS:1001208,SEQUEST,]	2.6e-4	null	ms_run[1]:scan=8847	2709.2	3	2154.18308	718.73168	R	G	163	183
PSM	KKELEEIVQPIISK	-146_27320	P20029	1	Mouse_09-2020	null	[MS,MS:1001208,SEQUEST,]	2.6e-4	null	ms_run[1]:scan=6255	1985.4	3	1653.97831	551.99770	K	Y	621	635
PSM	FLPGFEAPTYK	-146_41979	P49429	1	Mouse_09-2020	null	[MS,MS:1001208,SEQUEST,]	6.1e-3	null	ms_run[1]:scan=8844	2708.4	2	1269.65251	635.32934	R	T	156	167
PSM	SLRNDIGATVHELSR	-146_27340	P16331	1	Mouse_09-2020	null	[MS,MS:1001208,SEQUEST,]	2.6e-4	null	ms_run[1]:scan=6258	1986.2	4	1667.88283	417.72605	K	K	97	112
PSM	GFYIYQEGSK	-146_27356	Q8BMS1	1	Mouse_09-2020	null	[MS,MS:1001208,SEQUEST,]	1.0e-3	null	ms_run[1]:scan=6262	1987.4	2	1191.56865	596.28767	K	K	635	645
PSM	RLTGFHETSNINDFSAGVANR	-146_27362	P15105	1	Mouse_09-2020	null	[MS,MS:1001208,SEQUEST,]	2.6e-4	null	ms_run[1]:scan=6263	1987.6	4	2306.12710	577.28727	R	A	299	320
PSM	KDGTVTAGNASGVSDGAGAVIIASEDAVK	-146_41953	Q8BWT1	1	Mouse_09-2020	null	[MS,MS:1001208,SEQUEST,]	2.6e-4	null	ms_run[1]:scan=8839	2706.7	3	2660.34208	887.45063	K	H	241	270
PSM	QTALAELVK	-146_27108	P07724	1	Mouse_09-2020	null	[MS,MS:1001208,SEQUEST,]	1.0e-3	null	ms_run[1]:scan=6219	1975.4	2	972.57244	486.78985	K	K	550	559
PSM	FIGPSPEVVR	-146_27097	G5E8R3	1	Mouse_09-2020	null	[MS,MS:1001208,SEQUEST,]	1.0e-3	null	ms_run[1]:scan=6217	1974.8	2	1100.61003	550.80857	R	M	138	148
PSM	LATFWHYAK	-146_27078	Q9CPQ8	1	Mouse_09-2020	null	[MS,MS:1001208,SEQUEST,]	2.6e-4	null	ms_run[1]:scan=6214	1974.0	2	1136.58940	568.79801	R	E	27	36
PSM	NLDIERPTYTNLNR	-146_27068	P05214	0	Mouse_09-2020	null	[MS,MS:1001208,SEQUEST,]	2.6e-4	null	ms_run[1]:scan=6212	1973.4	3	1718.88205	573.63219	R	I	216	230
PSM	NLDIERPTYTNLNR	-146_27068	A0A0A0MQA5	0	Mouse_09-2020	null	[MS,MS:1001208,SEQUEST,]	2.6e-4	null	ms_run[1]:scan=6212	1973.4	3	1718.88205	573.63219	R	I	245	259
PSM	ELGEYGLQAYTEVK	-146_42171	P47738	1	Mouse_09-2020	null	[MS,MS:1001208,SEQUEST,]	2.6e-4	null	ms_run[1]:scan=8878	2717.8	2	1599.79082	800.39868	R	V	495	509
PSM	LDHHPEWFNVYNK	-146_26834	P61458	1	Mouse_09-2020	null	[MS,MS:1001208,SEQUEST,]	2.6e-4	null	ms_run[1]:scan=6174	1962.8	3	1698.80344	566.93896	K	H	60	73
PSM	ANVVASALAQIPQK	-146_42167	Q8R084	1	Mouse_09-2020	null	[MS,MS:1001208,SEQUEST,]	2.6e-4	null	ms_run[1]:scan=8877	2717.5	2	1409.81108	705.40918	K	L	322	336
PSM	RFDVSGYPTLK	-146_26866	A0A0R4J0Z1	1	Mouse_09-2020	null	[MS,MS:1001208,SEQUEST,]	2.6e-4	null	ms_run[1]:scan=6180	1964.5	2	1282.67986	641.84314	K	F	242	253
PSM	TYFPHFDVSHGSAQVK	-146_26872	Q91VB8	1	Mouse_09-2020	null	[MS,MS:1001208,SEQUEST,]	2.6e-4	null	ms_run[1]:scan=6181	1964.8	4	1819.87649	455.72451	K	H	42	58
PSM	IIDVVYNASNNELVR	-146_42155	P62242	1	Mouse_09-2020	null	[MS,MS:1001208,SEQUEST,]	2.6e-4	null	ms_run[1]:scan=8875	2717.0	3	1718.90714	573.64058	R	K	78	93
PSM	FETFPTSVSK	-146_26883	Q8K169	1	Mouse_09-2020	null	[MS,MS:1001208,SEQUEST,]	1.0e-3	null	ms_run[1]:scan=6183	1965.3	2	1142.57317	571.79005	K	N	74	84
PSM	QGLSSSIFTK	-146_26910	Q9DBF1	1	Mouse_09-2020	null	[MS,MS:1001208,SEQUEST,]	1.0e-3	null	ms_run[1]:scan=6188	1966.7	2	1067.57329	534.29021	K	L	453	463
PSM	KDVELNGVYIPK	-146_26918	Q64459	1	Mouse_09-2020	null	[MS,MS:1001208,SEQUEST,]	2.6e-4	null	ms_run[1]:scan=6189	1967.0	3	1374.76499	458.92577	K	S	380	392
PSM	VNIKPQVDRYWLK	-146_27411	P50247	1	Mouse_09-2020	null	[MS,MS:1001208,SEQUEST,]	1.0e-3	null	ms_run[1]:scan=6273	1990.4	3	1658.93900	553.65075	K	G	319	332
PSM	NNRQPYAVSELAGHQTSAESWGTGR	-146_26927	Q9D8E6	1	Mouse_09-2020	null	[MS,MS:1001208,SEQUEST,]	2.6e-4	null	ms_run[1]:scan=6190	1967.3	4	2716.28335	679.82601	K	V	47	72
PSM	TYFPHFDVSHGSAQVK	-146_26962	Q91VB8	1	Mouse_09-2020	null	[MS,MS:1001208,SEQUEST,]	2.6e-4	null	ms_run[1]:scan=6195	1968.6	3	1819.87625	607.29692	K	H	42	58
PSM	LYHLFLK	-146_26969	Q9Z2I8	1	Mouse_09-2020	null	[MS,MS:1001208,SEQUEST,]	1.0e-3	null	ms_run[1]:scan=6196	1968.9	2	933.55596	467.28146	K	D	229	236
PSM	TIAQDYGVLK	-146_26977	P35700	1	Mouse_09-2020	null	[MS,MS:1001208,SEQUEST,]	1.0e-3	null	ms_run[1]:scan=6198	1969.5	2	1107.60515	554.30586	R	D	111	121
PSM	VQVSVFKGQVYILGR	-146_42130	P16460	1	Mouse_09-2020	null	[MS,MS:1001208,SEQUEST,]	2.6e-4	null	ms_run[1]:scan=8871	2715.9	3	1692.97940	564.99803	K	S	349	364
PSM	FGELALTK	-146_27029	Q8BMS1	1	Mouse_09-2020	null	[MS,MS:1001208,SEQUEST,]	1.0e-3	null	ms_run[1]:scan=6207	1972.0	2	878.49883	439.75274	K	S	327	335
PSM	YAAELHLVHWNPK	-146_27035	P16015	1	Mouse_09-2020	null	[MS,MS:1001208,SEQUEST,]	2.6e-4	null	ms_run[1]:scan=6208	1972.3	3	1577.82236	526.61229	K	N	114	127
PSM	IAATILTSPDLRK	-146_27042	P05202	1	Mouse_09-2020	null	[MS,MS:1001208,SEQUEST,]	2.6e-4	null	ms_run[1]:scan=6209	1972.6	3	1398.83219	466.94868	R	W	326	339
PSM	YFPTQALNFAFKDKYK	-146_42125	P51881	1	Mouse_09-2020	null	[MS,MS:1001208,SEQUEST,]	2.6e-4	null	ms_run[1]:scan=8870	2715.6	4	1981.02224	496.01091	R	I	81	97
PSM	YWANFAR	-146_27059	Q91WG0	0	Mouse_09-2020	null	[MS,MS:1001208,SEQUEST,]	2.3e-3	null	ms_run[1]:scan=6211	1973.1	2	927.44737	464.22722	K	G	492	499
PSM	YWANFAR	-146_27059	Q8BK48	0	Mouse_09-2020	null	[MS,MS:1001208,SEQUEST,]	2.3e-3	null	ms_run[1]:scan=6211	1973.1	2	927.44737	464.22722	K	G	490	497
PSM	YWANFAR	-146_27059	Q8QZR3	0	Mouse_09-2020	null	[MS,MS:1001208,SEQUEST,]	2.3e-3	null	ms_run[1]:scan=6211	1973.1	2	927.44737	464.22722	K	G	489	496
PSM	IVVLLQR	-146_26946	G3UWN9	1	Mouse_09-2020	null	[MS,MS:1001208,SEQUEST,]	2.3e-3	null	ms_run[1]:scan=6193	1968.1	2	840.56682	420.78691	K	K	99	106
PSM	NGQTREHALLAYTLGVK	-146_28008	P10126	1	Mouse_09-2020	null	[MS,MS:1001208,SEQUEST,]	2.6e-4	null	ms_run[1]:scan=6374	2018.8	3	1871.01523	624.34264	K	L	130	147
PSM	ALLQAQEP	-146_27419	Q91YI0	1	Mouse_09-2020	null	[MS,MS:1001208,SEQUEST,]	2.9e-3	null	ms_run[1]:scan=6274	1990.7	2	869.47295	435.23999	R	0	457	465
PSM	FNIIQPGPIKTK	-146_27489	Q9CQ62	1	Mouse_09-2020	null	[MS,MS:1001208,SEQUEST,]	1.0e-3	null	ms_run[1]:scan=6289	1994.9	3	1355.80661	452.60637	R	A	235	247
PSM	SLFFPDEAINKHPR	-146_27750	P97494	1	Mouse_09-2020	null	[MS,MS:1001208,SEQUEST,]	2.6e-4	null	ms_run[1]:scan=6333	2007.2	4	1670.86587	418.47169	K	G	172	186
PSM	LYSEFLGKRPWFAGDK	-146_41389	P10649	1	Mouse_09-2020	null	[MS,MS:1001208,SEQUEST,]	1.1e-3	null	ms_run[1]:scan=8734	2677.4	4	1913.99050	479.25317	K	T	137	153
PSM	TYAEILEPFHPVR	-146_41381	Q9CQ54	1	Mouse_09-2020	null	[MS,MS:1001208,SEQUEST,]	2.6e-4	null	ms_run[1]:scan=8733	2677.1	3	1571.82181	524.61207	K	0	108	121
PSM	AIGLPEDLIQKGKDIKGVSEIVHEGK	-146_41357	P12710	1	Mouse_09-2020	null	[MS,MS:1001208,SEQUEST,]	2.6e-4	null	ms_run[1]:scan=8729	2676.0	5	2773.54658	555.51499	K	I	21	47
PSM	NVPVITGSKDLQNVNITLR	-146_41341	P67778	1	Mouse_09-2020	null	[MS,MS:1001208,SEQUEST,]	3.8e-3	null	ms_run[1]:scan=8726	2675.1	3	2081.17087	694.39529	R	L	75	94
PSM	KEIKDILIQYDR	-146_27835	P14131	1	Mouse_09-2020	null	[MS,MS:1001208,SEQUEST,]	2.6e-4	null	ms_run[1]:scan=6346	2010.8	3	1533.86350	511.95936	K	L	106	118
PSM	LSQNNFALGYK	-146_27868	J3QMG3	1	Mouse_09-2020	null	[MS,MS:1001208,SEQUEST,]	2.6e-4	null	ms_run[1]:scan=6352	2012.5	2	1254.64836	627.82749	K	A	165	176
PSM	LYTLVLTDPDAPSRKDPK	-146_27878	P70296	1	Mouse_09-2020	null	[MS,MS:1001208,SEQUEST,]	1.0e-3	null	ms_run[1]:scan=6353	2012.8	4	2029.09682	508.02957	K	R	63	81
PSM	ELSFAAVSFYHK	-146_41308	P19096	1	Mouse_09-2020	null	[MS,MS:1001208,SEQUEST,]	8.4e-4	null	ms_run[1]:scan=8720	2673.5	3	1398.70584	466.90659	R	R	2408	2420
PSM	LNSFIALVNK	-146_41299	A0A0R4IZY2	1	Mouse_09-2020	null	[MS,MS:1001208,SEQUEST,]	1.0e-3	null	ms_run[1]:scan=8719	2673.2	2	1118.65715	559.83205	K	L	247	257
PSM	AAFQLGSPWR	-146_41251	P47738	1	Mouse_09-2020	null	[MS,MS:1001208,SEQUEST,]	2.6e-4	null	ms_run[1]:scan=8710	2670.7	2	1132.58953	566.79854	R	M	87	97
PSM	ILVLNTPNNPLGK	-146_41222	Q8BTY1	1	Mouse_09-2020	null	[MS,MS:1001208,SEQUEST,]	8.4e-4	null	ms_run[1]:scan=8705	2669.3	2	1392.82134	696.91410	K	F	177	190
PSM	HQGSLYSLFPDHSVK	-146_27909	Q64374	1	Mouse_09-2020	null	[MS,MS:1001208,SEQUEST,]	2.6e-4	null	ms_run[1]:scan=6358	2014.2	3	1714.85611	572.28977	R	Y	130	145
PSM	GAGAFGYFEVTHDITRYSK	-146_41205	P24270	1	Mouse_09-2020	null	[MS,MS:1001208,SEQUEST,]	2.6e-4	null	ms_run[1]:scan=8702	2668.5	4	2119.02456	530.51154	K	K	78	97
PSM	FVNVVPTFGKK	-146_27921	P62862	1	Mouse_09-2020	null	[MS,MS:1001208,SEQUEST,]	8.4e-4	null	ms_run[1]:scan=6360	2014.8	3	1235.71543	412.57641	R	G	42	53
PSM	DGVDFGKWR	-146_27936	Q91Y97	1	Mouse_09-2020	null	[MS,MS:1001208,SEQUEST,]	1.0e-3	null	ms_run[1]:scan=6362	2015.4	2	1079.52715	540.26707	K	V	141	150
PSM	AHVYVEEVPWK	-146_27946	P25688	1	Mouse_09-2020	null	[MS,MS:1001208,SEQUEST,]	1.0e-3	null	ms_run[1]:scan=6364	2015.9	3	1356.69550	452.90307	R	F	108	119
PSM	EWPANLDLK	-146_41196	Q8C196	1	Mouse_09-2020	null	[MS,MS:1001208,SEQUEST,]	2.4e-3	null	ms_run[1]:scan=8700	2667.9	2	1085.56267	543.28493	K	E	832	841
PSM	LYLGHNYVTAIR	-146_27990	Q921I1	1	Mouse_09-2020	null	[MS,MS:1001208,SEQUEST,]	2.6e-4	null	ms_run[1]:scan=6372	2018.3	3	1419.77469	473.92962	R	Q	332	344
PSM	SNDEDSFAFAR	-146_27743	Q91WT9	1	Mouse_09-2020	null	[MS,MS:1001208,SEQUEST,]	2.6e-4	null	ms_run[1]:scan=6332	2006.9	2	1258.53423	629.77037	K	L	323	334
PSM	FGEPIPISK	-146_27735	P35505	1	Mouse_09-2020	null	[MS,MS:1001208,SEQUEST,]	8.4e-4	null	ms_run[1]:scan=6331	2006.6	2	987.55168	494.27912	R	H	212	221
PSM	ADLIAYLK	-146_41494	P62897	1	Mouse_09-2020	null	[MS,MS:1001208,SEQUEST,]	1.0e-3	null	ms_run[1]:scan=8753	2682.7	2	906.52983	453.76839	R	A	93	101
PSM	AQLLQPTLEINPR	-146_41499	Q9CQN1	1	Mouse_09-2020	null	[MS,MS:1001208,SEQUEST,]	1.0e-3	null	ms_run[1]:scan=8754	2683.0	2	1492.84856	746.92774	R	T	637	650
PSM	IAIDAGFR	-146_27498	P70694	1	Mouse_09-2020	null	[MS,MS:1001208,SEQUEST,]	1.1e-2	null	ms_run[1]:scan=6290	1995.2	2	862.47887	431.74270	K	I	40	48
PSM	SLRNDIGATVHELSR	-146_27516	P16331	1	Mouse_09-2020	null	[MS,MS:1001208,SEQUEST,]	1.0e-3	null	ms_run[1]:scan=6292	1995.7	3	1667.88333	556.63230	K	K	97	112
PSM	RLKVPPAINQFTQALDR	-146_41803	P12970	1	Mouse_09-2020	null	[MS,MS:1001208,SEQUEST,]	1.0e-3	null	ms_run[1]:scan=8813	2699.4	4	1967.12063	492.53508	K	T	73	90
PSM	TYIIGELHPDDR	-146_27561	G5E850	1	Mouse_09-2020	null	[MS,MS:1001208,SEQUEST,]	8.4e-4	null	ms_run[1]:scan=6300	1998.0	3	1428.71207	476.90877	K	K	78	90
PSM	IGGIFAFK	-146_41797	P32020	1	Mouse_09-2020	null	[MS,MS:1001208,SEQUEST,]	2.6e-3	null	ms_run[1]:scan=8812	2699.1	2	852.49840	426.75254	K	K	455	463
PSM	QFADIAYNYRHGQPIPR	-146_27577	P16331	1	Mouse_09-2020	null	[MS,MS:1001208,SEQUEST,]	3.2e-3	null	ms_run[1]:scan=6303	1998.8	4	2046.03505	512.26306	K	E	160	177
PSM	YVSSLTEEISR	-146_27582	Q9D0F3	1	Mouse_09-2020	null	[MS,MS:1001208,SEQUEST,]	1.0e-3	null	ms_run[1]:scan=6304	1999.1	2	1283.64873	642.32752	R	G	370	381
PSM	YFVTAVSRPGLGEPR	-146_27625	P01901	1	Mouse_09-2020	null	[MS,MS:1001208,SEQUEST,]	1.0e-3	null	ms_run[1]:scan=6312	2001.3	3	1648.88156	550.29837	R	M	28	43
PSM	VADIGLAAWGR	-146_41754	P50247	1	Mouse_09-2020	null	[MS,MS:1001208,SEQUEST,]	2.6e-4	null	ms_run[1]:scan=8805	2697.2	2	1128.61662	564.81165	K	A	9	20
PSM	IWPHVYSFLQTKVPETTQK	-146_41946	Q9WTP7	1	Mouse_09-2020	null	[MS,MS:1001208,SEQUEST,]	2.6e-4	null	ms_run[1]:scan=8838	2706.4	4	2302.22500	576.31121	K	S	204	223
PSM	EALELLK	-146_27640	P17182	1	Mouse_09-2020	null	[MS,MS:1001208,SEQUEST,]	1.6e-3	null	ms_run[1]:scan=6315	2002.1	2	815.48772	408.24729	K	A	222	229
PSM	YGGHGYSHILTNIVPK	-146_27652	Q60866	1	Mouse_09-2020	null	[MS,MS:1001208,SEQUEST,]	2.6e-4	null	ms_run[1]:scan=6317	2002.7	4	1755.91860	439.73488	K	L	308	324
PSM	FFGNNWAETYR	-146_41689	Q8CG76	1	Mouse_09-2020	null	[MS,MS:1001208,SEQUEST,]	8.4e-4	null	ms_run[1]:scan=8790	2693.0	2	1404.63420	702.82020	R	R	259	270
PSM	SQYILSISRENLNK	-146_27684	Q91WN4	1	Mouse_09-2020	null	[MS,MS:1001208,SEQUEST,]	4.1e-3	null	ms_run[1]:scan=6323	2004.4	3	1664.89560	555.63705	K	L	103	117
PSM	RWLLDFASK	-146_41577	D3Z041	1	Mouse_09-2020	null	[MS,MS:1001208,SEQUEST,]	1.1e-3	null	ms_run[1]:scan=8769	2687.1	2	1135.62627	568.31657	K	K	388	397
PSM	NTGTEAPDYLATVDVDPK	-146_41562	A0A0R4J135	0	Mouse_09-2020	null	[MS,MS:1001208,SEQUEST,]	2.6e-4	null	ms_run[1]:scan=8766	2686.3	2	1905.90935	953.45745	R	P	35	53
PSM	NTGTEAPDYLATVDVDPK	-146_41562	P17563	0	Mouse_09-2020	null	[MS,MS:1001208,SEQUEST,]	2.6e-4	null	ms_run[1]:scan=8766	2686.3	2	1905.90935	953.45745	R	P	35	53
PSM	FYTLFGR	-146_41553	Q8CGC7	1	Mouse_09-2020	null	[MS,MS:1001208,SEQUEST,]	1.1e-3	null	ms_run[1]:scan=8765	2686.0	2	903.47228	452.23980	K	Y	1504	1511
PSM	GNDISSGTVLSDYVGSGPPSGTGLHR	-146_41537	P70296	1	Mouse_09-2020	null	[MS,MS:1001208,SEQUEST,]	2.6e-4	null	ms_run[1]:scan=8762	2685.2	3	2530.21781	844.07713	K	V	94	120
PSM	AIGLPEDLIQKGKDIKGVSEIVHEGK	-146_41531	P12710	1	Mouse_09-2020	null	[MS,MS:1001208,SEQUEST,]	2.6e-4	null	ms_run[1]:scan=8761	2684.9	6	2773.54589	463.09703	K	I	21	47
PSM	AIGLPEDLIQKGKDIKGVSEIVHEGK	-146_41528	P12710	1	Mouse_09-2020	null	[MS,MS:1001208,SEQUEST,]	1.0e-3	null	ms_run[1]:scan=8760	2684.6	4	2773.54775	694.14191	K	I	21	47
PSM	EALLELK	-146_27641	P58710	1	Mouse_09-2020	null	[MS,MS:1001208,SEQUEST,]	1.6e-3	null	ms_run[1]:scan=6315	2002.1	2	815.48772	408.24729	K	M	318	325
PSM	FYVHNDIFR	-146_28956	P97855	1	Mouse_09-2020	null	[MS,MS:1001208,SEQUEST,]	1.0e-3	null	ms_run[1]:scan=6546	2067.0	3	1210.60086	404.20497	K	Q	124	133
PSM	TWGTVFR	-146_28974	P16331	1	Mouse_09-2020	null	[MS,MS:1001208,SEQUEST,]	1.1e-3	null	ms_run[1]:scan=6549	2067.8	2	866.45189	433.72960	K	L	186	193
PSM	VADIGLAAWGRK	-146_28982	P50247	1	Mouse_09-2020	null	[MS,MS:1001208,SEQUEST,]	2.6e-4	null	ms_run[1]:scan=6550	2068.1	3	1256.71122	419.57518	K	L	9	21
PSM	GAAFLGLGTDSVRVVK	-146_38613	Q9DBE0	1	Mouse_09-2020	null	[MS,MS:1001208,SEQUEST,]	1.0e-3	null	ms_run[1]:scan=8248	2541.9	3	1589.90091	530.63851	K	D	197	213
PSM	LRLVEIAQVPK	-146_30292	Q91ZJ5	1	Mouse_09-2020	null	[MS,MS:1001208,SEQUEST,]	2.6e-4	null	ms_run[1]:scan=6787	2134.3	3	1265.79508	422.60285	K	H	302	313
PSM	YAEIYGISSAHTLLR	-146_38573	Q99K67	1	Mouse_09-2020	null	[MS,MS:1001208,SEQUEST,]	8.4e-4	null	ms_run[1]:scan=8241	2540.0	3	1693.89164	565.30178	K	T	708	723
PSM	GAPTTSLVSVAVTK	-146_30317	Q9DBF1	1	Mouse_09-2020	null	[MS,MS:1001208,SEQUEST,]	2.6e-4	null	ms_run[1]:scan=6793	2136.0	2	1330.75725	665.88247	K	I	219	233
PSM	AIYIFAK	-146_30326	Q64471	1	Mouse_09-2020	null	[MS,MS:1001208,SEQUEST,]	2.1e-3	null	ms_run[1]:scan=6794	2136.2	2	825.48729	413.24709	R	N	16	23
PSM	HDPSLQPWSASYDPGSAKTILNNGK	-146_38568	P16015	1	Mouse_09-2020	null	[MS,MS:1001208,SEQUEST,]	2.6e-4	null	ms_run[1]:scan=8240	2539.7	4	2683.30947	671.58322	K	C	40	65
PSM	YVANLFPYK	-146_38551	Q9D819	1	Mouse_09-2020	null	[MS,MS:1001208,SEQUEST,]	2.6e-4	null	ms_run[1]:scan=8236	2538.6	2	1114.59355	557.80022	R	Y	80	89
PSM	VISTTKAPAAIGPYSQAVQVDR	-146_30353	P52760	1	Mouse_09-2020	null	[MS,MS:1001208,SEQUEST,]	2.6e-4	null	ms_run[1]:scan=6798	2137.3	3	2272.22953	758.08137	K	I	8	30
PSM	SQYILSISR	-146_30364	Q91WN4	1	Mouse_09-2020	null	[MS,MS:1001208,SEQUEST,]	1.0e-3	null	ms_run[1]:scan=6800	2137.9	2	1066.58904	533.79821	K	N	103	112
PSM	AYILNLVK	-146_38533	P80315	1	Mouse_09-2020	null	[MS,MS:1001208,SEQUEST,]	1.1e-3	null	ms_run[1]:scan=8233	2537.7	2	933.57677	467.29203	R	I	281	289
PSM	LLEVIPSR	-146_30382	Q9DBM2	1	Mouse_09-2020	null	[MS,MS:1001208,SEQUEST,]	3.3e-3	null	ms_run[1]:scan=6804	2139.0	2	926.56737	463.78711	R	S	437	445
PSM	KYPYWPHQPIENL	-146_38505	Q9DCX2	1	Mouse_09-2020	null	[MS,MS:1001208,SEQUEST,]	2.6e-4	null	ms_run[1]:scan=8228	2536.4	2	1684.84868	842.92774	K	0	149	162
PSM	ERGTEFLAAPSSYYK	-146_30400	P49429	1	Mouse_09-2020	null	[MS,MS:1001208,SEQUEST,]	2.6e-4	null	ms_run[1]:scan=6807	2139.8	3	1718.83902	573.61766	R	L	283	298
PSM	QLAPIWDK	-146_30408	P09103	1	Mouse_09-2020	null	[MS,MS:1001208,SEQUEST,]	1.7e-3	null	ms_run[1]:scan=6809	2140.4	2	970.53588	485.77146	K	G	404	412
PSM	FSIATLR	-146_30424	Q91X75	0	Mouse_09-2020	null	[MS,MS:1001208,SEQUEST,]	2.3e-3	null	ms_run[1]:scan=6811	2141.0	2	807.47276	404.23980	R	F	130	137
PSM	FSIATLR	-146_30424	P56593	0	Mouse_09-2020	null	[MS,MS:1001208,SEQUEST,]	2.3e-3	null	ms_run[1]:scan=6811	2141.0	2	807.47276	404.23980	R	F	129	136
PSM	NSRLPVMVWIHGGGLK	-146_38500	Q91WU0	1	Mouse_09-2020	null	[MS,MS:1001208,SEQUEST,]	2.6e-4	null	ms_run[1]:scan=8227	2536.1	3	1763.97434	588.66277	K	G	130	146
PSM	KGIVNEQFLLQR	-146_30444	P50544	1	Mouse_09-2020	null	[MS,MS:1001208,SEQUEST,]	2.6e-4	null	ms_run[1]:scan=6816	2142.4	3	1444.82691	482.28054	K	A	557	569
PSM	FNPFVTSDR	-146_30461	P61255	1	Mouse_09-2020	null	[MS,MS:1001208,SEQUEST,]	1.0e-3	null	ms_run[1]:scan=6819	2143.2	2	1082.52678	541.76691	K	K	3	12
PSM	WWPGGLGK	-146_38494	Q9R0H0	1	Mouse_09-2020	null	[MS,MS:1001208,SEQUEST,]	2.6e-3	null	ms_run[1]:scan=8226	2535.8	2	900.47264	450.73996	K	S	175	183
PSM	ALLSPTFTSGK	-146_30268	Q64459	1	Mouse_09-2020	null	[MS,MS:1001208,SEQUEST,]	2.6e-2	null	ms_run[1]:scan=6783	2133.2	2	1121.62102	561.31369	R	K	131	142
PSM	LYSEFLGK	-146_30198	G5E8M7	0	Mouse_09-2020	null	[MS,MS:1001208,SEQUEST,]	1.0e-3	null	ms_run[1]:scan=6770	2129.5	2	956.50914	478.75802	K	P	151	159
PSM	LYSEFLGK	-146_30198	P10649	0	Mouse_09-2020	null	[MS,MS:1001208,SEQUEST,]	1.0e-3	null	ms_run[1]:scan=6770	2129.5	2	956.50914	478.75802	K	P	137	145
PSM	LYSEFLGK	-146_30198	D3YX76	0	Mouse_09-2020	null	[MS,MS:1001208,SEQUEST,]	1.0e-3	null	ms_run[1]:scan=6770	2129.5	2	956.50914	478.75802	K	P	103	111
PSM	GVLFASGQNLAR	-146_30183	Q9CPY7	1	Mouse_09-2020	null	[MS,MS:1001208,SEQUEST,]	2.6e-4	null	ms_run[1]:scan=6768	2129.0	2	1232.67546	616.84094	K	L	189	201
PSM	FDRGYISPYFINTSKGQK	-146_30179	P63038	1	Mouse_09-2020	null	[MS,MS:1001208,SEQUEST,]	2.6e-4	null	ms_run[1]:scan=6767	2128.7	4	2121.07631	531.02455	K	E	219	237
PSM	YPPLPVDKLEEEINR	-146_29987	A0A2R8VHH6	1	Mouse_09-2020	null	[MS,MS:1001208,SEQUEST,]	2.1e-2	null	ms_run[1]:scan=6735	2119.8	4	1811.95730	453.74391	K	M	218	233
PSM	LQAGTVFVNTYNK	-146_29991	Q8R0Y6	1	Mouse_09-2020	null	[MS,MS:1001208,SEQUEST,]	2.6e-4	null	ms_run[1]:scan=6736	2120.1	2	1454.76518	727.88554	K	D	853	866
PSM	LVRPPVQVYGIEGR	-146_29998	Q9DB20	1	Mouse_09-2020	null	[MS,MS:1001208,SEQUEST,]	2.6e-4	null	ms_run[1]:scan=6737	2120.4	3	1582.90683	528.30698	K	A	27	41
PSM	KDYLHGDNSDIIPTDTIK	-146_30012	P25688	1	Mouse_09-2020	null	[MS,MS:1001208,SEQUEST,]	2.6e-4	null	ms_run[1]:scan=6740	2121.2	3	2045.01926	682.34438	K	T	55	73
PSM	IGADFLGR	-146_30020	P05201	1	Mouse_09-2020	null	[MS,MS:1001208,SEQUEST,]	1.0e-3	null	ms_run[1]:scan=6741	2121.5	2	848.46269	424.73488	R	Y	115	123
PSM	FSPGYYLEK	-146_30029	Q3UEP4	1	Mouse_09-2020	null	[MS,MS:1001208,SEQUEST,]	1.1e-3	null	ms_run[1]:scan=6742	2121.7	2	1103.54119	552.27403	R	S	175	184
PSM	YVDLGGSYVGPTQNR	-146_30037	Q8BW75	1	Mouse_09-2020	null	[MS,MS:1001208,SEQUEST,]	2.6e-4	null	ms_run[1]:scan=6744	2122.3	2	1625.79277	813.39954	K	L	53	68
PSM	LWTLVSEQTRVNAAK	-146_30054	P14115	1	Mouse_09-2020	null	[MS,MS:1001208,SEQUEST,]	1.7e-3	null	ms_run[1]:scan=6746	2122.9	3	1715.94339	572.65282	K	K	78	93
PSM	KSPVYKNPTPGSSELAQKYPGFIDVK	-146_30061	Q99PG0	1	Mouse_09-2020	null	[MS,MS:1001208,SEQUEST,]	2.6e-4	null	ms_run[1]:scan=6747	2123.1	4	2850.50527	713.38136	K	C	292	318
PSM	SLGVAAEGLPDQYADGEAAR	-146_38479	Q9QXF8	1	Mouse_09-2020	null	[MS,MS:1001208,SEQUEST,]	2.6e-4	null	ms_run[1]:scan=8223	2534.9	2	1989.95244	995.47925	R	W	10	30
PSM	NLRVNAGDQPGADLGPLITPQAK	-146_38749	Q9EQ20	1	Mouse_09-2020	null	[MS,MS:1001208,SEQUEST,]	2.6e-4	null	ms_run[1]:scan=8271	2548.3	3	2345.25931	782.42391	K	R	342	365
PSM	GAAFLGLGTDSVRVVK	-146_38715	Q9DBE0	1	Mouse_09-2020	null	[MS,MS:1001208,SEQUEST,]	2.6e-4	null	ms_run[1]:scan=8264	2546.4	2	1589.90312	795.45412	K	D	197	213
PSM	AAIGDTLVQDIR	-146_38708	Q9CXN7	1	Mouse_09-2020	null	[MS,MS:1001208,SEQUEST,]	2.6e-4	null	ms_run[1]:scan=8263	2546.1	2	1271.69670	636.35133	K	S	142	154
PSM	SIRTVLTF	-146_38699	P00329	1	Mouse_09-2020	null	[MS,MS:1001208,SEQUEST,]	2.2e-2	null	ms_run[1]:scan=8262	2545.8	2	936.55168	468.77928	K	0	368	376
PSM	FFQEEVIPHHTEWEK	-146_30088	A0A0R4J083	1	Mouse_09-2020	null	[MS,MS:1001208,SEQUEST,]	2.6e-4	null	ms_run[1]:scan=6751	2124.2	3	1955.92911	652.64773	K	G	67	82
PSM	GLGTEVPGNFQGPDPYRQLR	-146_38695	A0A1L1SSA8	1	Mouse_09-2020	null	[MS,MS:1001208,SEQUEST,]	1.0e-3	null	ms_run[1]:scan=8261	2545.5	3	2201.11118	734.37478	R	K	125	145
PSM	WLPQNDLLGHPK	-146_30161	Q63886	0	Mouse_09-2020	null	[MS,MS:1001208,SEQUEST,]	2.6e-4	null	ms_run[1]:scan=6763	2127.6	3	1417.75953	473.25774	K	R	356	368
PSM	WLPQNDLLGHPK	-146_30161	Q8K169	0	Mouse_09-2020	null	[MS,MS:1001208,SEQUEST,]	2.6e-4	null	ms_run[1]:scan=6763	2127.6	3	1417.75953	473.25774	K	K	357	369
PSM	WLPQNDLLGHPK	-146_30161	Q3UEP4	0	Mouse_09-2020	null	[MS,MS:1001208,SEQUEST,]	2.6e-4	null	ms_run[1]:scan=6763	2127.6	3	1417.75953	473.25774	K	K	357	369
PSM	WIPQNDLLGHPK	-146_30162	Q8R084	1	Mouse_09-2020	null	[MS,MS:1001208,SEQUEST,]	2.6e-4	null	ms_run[1]:scan=6763	2127.6	3	1417.75953	473.25774	K	K	357	369
PSM	LSSLDVVHAALVNK	-146_38672	Q91XE0	1	Mouse_09-2020	null	[MS,MS:1001208,SEQUEST,]	2.6e-4	null	ms_run[1]:scan=8258	2544.7	3	1465.83789	489.28395	K	W	170	184
PSM	GIYAYGFEKPSAIQQR	-146_30177	P60843	1	Mouse_09-2020	null	[MS,MS:1001208,SEQUEST,]	2.6e-4	null	ms_run[1]:scan=6766	2128.4	3	1827.94040	609.98445	R	I	46	62
PSM	NSRLPVMVWIHGGGLK	-146_38744	Q91WU0	1	Mouse_09-2020	null	[MS,MS:1001208,SEQUEST,]	2.6e-4	null	ms_run[1]:scan=8270	2548.1	4	1763.97439	441.74890	K	G	130	146
PSM	QAGIAQLYGIAGSTNVTGDQVKK	-146_38755	Q9QXD6	1	Mouse_09-2020	null	[MS,MS:1001208,SEQUEST,]	2.6e-4	null	ms_run[1]:scan=8272	2548.6	3	2319.22940	773.74828	R	D	51	74
PSM	DHGFPVRVVVPGVVGAR	-146_38444	Q8R086	1	Mouse_09-2020	null	[MS,MS:1001208,SEQUEST,]	1.2e-3	null	ms_run[1]:scan=8218	2533.6	3	1760.99173	587.66880	R	V	361	378
PSM	DFTPAAQAAFQK	-146_30512	A8DUK4	1	Mouse_09-2020	null	[MS,MS:1001208,SEQUEST,]	2.6e-4	null	ms_run[1]:scan=6828	2145.7	2	1294.64360	647.82495	K	V	122	134
PSM	VWDVIGR	-146_30795	Q9WU84	1	Mouse_09-2020	null	[MS,MS:1001208,SEQUEST,]	1.1e-3	null	ms_run[1]:scan=6881	2160.5	2	844.46764	422.73742	K	L	190	197
PSM	LDQGGAPLAGTNKETTIQGLDGLSER	-146_38236	Q91Y97	1	Mouse_09-2020	null	[MS,MS:1001208,SEQUEST,]	2.6e-4	null	ms_run[1]:scan=8180	2523.0	3	2641.34360	881.11911	K	A	109	135
PSM	LANLRQQVEQFAR	-146_30817	Q9CZN7	1	Mouse_09-2020	null	[MS,MS:1001208,SEQUEST,]	1.0e-3	null	ms_run[1]:scan=6884	2161.3	3	1572.86094	524.95835	R	F	482	495
PSM	LVINGKPITIFQERDPTNIK	-146_38219	A0A1D5RLD8	1	Mouse_09-2020	null	[MS,MS:1001208,SEQUEST,]	2.6e-4	null	ms_run[1]:scan=8177	2522.1	4	2296.30263	574.83104	K	G	65	85
PSM	WKPFEIPK	-146_30847	O09173	1	Mouse_09-2020	null	[MS,MS:1001208,SEQUEST,]	8.7e-3	null	ms_run[1]:scan=6890	2163.0	2	1044.58757	522.79748	R	S	97	105
PSM	KIADEKYNDTFWKEFGTNIK	-146_38188	P08113	1	Mouse_09-2020	null	[MS,MS:1001208,SEQUEST,]	1.0e-3	null	ms_run[1]:scan=8171	2520.5	4	2447.22329	612.56150	K	G	474	494
PSM	IIVYNQPYTGYEK	-146_30864	A0A2I3BS14	1	Mouse_09-2020	null	[MS,MS:1001208,SEQUEST,]	1.0e-3	null	ms_run[1]:scan=6894	2164.1	2	1587.80559	794.40631	K	V	168	181
PSM	ISFTGSVPTGVK	-146_30878	Q3U367	1	Mouse_09-2020	null	[MS,MS:1001208,SEQUEST,]	1.0e-3	null	ms_run[1]:scan=6897	2165.0	2	1192.65727	596.83225	K	M	252	264
PSM	HGGTIPVVPTAEFQDR	-146_30888	P26443	1	Mouse_09-2020	null	[MS,MS:1001208,SEQUEST,]	1.0e-3	null	ms_run[1]:scan=6898	2165.2	3	1723.87625	575.29692	K	S	481	497
PSM	KVWLDPNETNEIANANSR	-146_30895	P84099	1	Mouse_09-2020	null	[MS,MS:1001208,SEQUEST,]	2.6e-4	null	ms_run[1]:scan=6900	2165.8	3	2071.02134	691.01162	K	Q	21	39
PSM	TSVPFLGREALEK	-146_30901	Q99LB7	1	Mouse_09-2020	null	[MS,MS:1001208,SEQUEST,]	1.1e-3	null	ms_run[1]:scan=6902	2166.3	3	1446.79502	482.93655	K	R	804	817
PSM	SLSQNYGVLKNDEGIAYR	-146_30917	Q61171	1	Mouse_09-2020	null	[MS,MS:1001208,SEQUEST,]	1.0e-3	null	ms_run[1]:scan=6904	2166.9	3	2027.01798	676.34460	K	L	110	128
PSM	VYGTVFHINQGNPFKLK	-146_38176	Q9DCY0	1	Mouse_09-2020	null	[MS,MS:1001208,SEQUEST,]	2.6e-4	null	ms_run[1]:scan=8169	2519.9	4	1962.05910	491.27036	K	L	27	44
PSM	KYPYWPHQPIENL	-146_38162	Q9DCX2	1	Mouse_09-2020	null	[MS,MS:1001208,SEQUEST,]	1.0e-3	null	ms_run[1]:scan=8167	2519.4	3	1684.84861	562.28759	K	0	149	162
PSM	FFDEESYSLLRK	-146_38154	Q9D8L3	1	Mouse_09-2020	null	[MS,MS:1001208,SEQUEST,]	3.8e-3	null	ms_run[1]:scan=8165	2518.8	2	1533.75957	767.38283	R	Q	106	118
PSM	SDKWIDIHNPATNEVVGRVPQSTK	-146_30946	Q9EQ20	1	Mouse_09-2020	null	[MS,MS:1001208,SEQUEST,]	2.6e-4	null	ms_run[1]:scan=6909	2168.3	4	2691.38686	673.60168	K	E	53	77
PSM	SDKWIDIHNPATNEVVGRVPQSTK	-146_30951	Q9EQ20	1	Mouse_09-2020	null	[MS,MS:1001208,SEQUEST,]	8.4e-4	null	ms_run[1]:scan=6910	2168.6	5	2691.38471	539.08280	K	E	53	77
PSM	HDPSLQPWSASYDPGSAK	-146_30958	P16015	1	Mouse_09-2020	null	[MS,MS:1001208,SEQUEST,]	2.6e-4	null	ms_run[1]:scan=6911	2168.8	2	1942.89604	971.95013	K	I	40	58
PSM	HDPSLQPWSASYDPGSAK	-146_31025	P16015	1	Mouse_09-2020	null	[MS,MS:1001208,SEQUEST,]	2.6e-4	null	ms_run[1]:scan=6925	2172.8	3	1942.89438	648.30251	K	I	40	58
PSM	LVINGKPITIFQERDPTNIK	-146_38242	A0A1D5RLD8	1	Mouse_09-2020	null	[MS,MS:1001208,SEQUEST,]	1.0e-3	null	ms_run[1]:scan=8181	2523.2	3	2296.30057	766.10563	K	G	65	85
PSM	QHYIDLKDRPFFPGLVK	-146_38251	Q01768	1	Mouse_09-2020	null	[MS,MS:1001208,SEQUEST,]	3.8e-3	null	ms_run[1]:scan=8182	2523.5	5	2073.12879	415.43142	K	M	50	67
PSM	NFDEILR	-146_30738	Q6GT24	1	Mouse_09-2020	null	[MS,MS:1001208,SEQUEST,]	1.0e-3	null	ms_run[1]:scan=6869	2157.2	2	906.46800	453.73762	R	V	156	163
PSM	TQDPAKAPNSPDVLEIEFKK	-146_30732	P16460	1	Mouse_09-2020	null	[MS,MS:1001208,SEQUEST,]	2.6e-4	null	ms_run[1]:scan=6868	2156.9	3	2227.16031	743.05835	K	V	210	230
PSM	VAFITGGGTGLGK	-146_30520	Q9CQ62	1	Mouse_09-2020	null	[MS,MS:1001208,SEQUEST,]	2.6e-4	null	ms_run[1]:scan=6829	2146.0	2	1177.65801	589.33241	K	M	61	74
PSM	YLDEDTVYHLQPSGR	-146_30524	Q91X83	1	Mouse_09-2020	null	[MS,MS:1001208,SEQUEST,]	2.6e-4	null	ms_run[1]:scan=6830	2146.3	3	1792.85044	598.28820	K	V	236	251
PSM	TQDPAKAPNSPDVLEIEFKK	-146_30529	P16460	1	Mouse_09-2020	null	[MS,MS:1001208,SEQUEST,]	2.6e-4	null	ms_run[1]:scan=6831	2146.6	4	2227.16176	557.54558	K	V	210	230
PSM	KGRLQFWTETLPR	-146_30546	Q63880	0	Mouse_09-2020	null	[MS,MS:1001208,SEQUEST,]	1.0e-3	null	ms_run[1]:scan=6833	2147.1	4	1631.90261	408.73087	K	I	541	554
PSM	KGRLQFWTETLPR	-146_30546	Q8VCU1	0	Mouse_09-2020	null	[MS,MS:1001208,SEQUEST,]	1.0e-3	null	ms_run[1]:scan=6833	2147.1	4	1631.90261	408.73087	K	I	541	554
PSM	YNTASYFDDHPNHPFTDEY	-146_38410	Q91WT7	1	Mouse_09-2020	null	[MS,MS:1001208,SEQUEST,]	2.6e-4	null	ms_run[1]:scan=8211	2531.6	3	2332.94327	778.31878	R	0	305	324
PSM	LRLVEIAQVPK	-146_30588	Q91ZJ5	1	Mouse_09-2020	null	[MS,MS:1001208,SEQUEST,]	8.4e-4	null	ms_run[1]:scan=6841	2149.4	3	1265.79352	422.60285	K	H	302	313
PSM	LFFDTERYWKER	-146_38368	Q9CRB3	1	Mouse_09-2020	null	[MS,MS:1001208,SEQUEST,]	1.0e-3	null	ms_run[1]:scan=8203	2529.4	4	1689.83730	423.21505	K	Q	68	80
PSM	WLQTEVQNPSVTSKI	-146_38344	P34914	1	Mouse_09-2020	null	[MS,MS:1001208,SEQUEST,]	2.6e-4	null	ms_run[1]:scan=8199	2528.3	2	1729.91301	865.45960	K	0	540	555
PSM	ALDLDPSKTNVSGGAIALGHPLGGSGSR	-146_38338	Q8BWT1	1	Mouse_09-2020	null	[MS,MS:1001208,SEQUEST,]	2.6e-4	null	ms_run[1]:scan=8198	2528.0	4	2647.38051	662.60041	K	T	333	361
PSM	AIAEELAPERGFLPPASEK	-146_38431	O35490	1	Mouse_09-2020	null	[MS,MS:1001208,SEQUEST,]	2.6e-4	null	ms_run[1]:scan=8216	2533.0	3	2025.06626	675.69323	R	G	309	328
PSM	GFGVVFSNGNR	-146_30619	Q64458	1	Mouse_09-2020	null	[MS,MS:1001208,SEQUEST,]	1.0e-3	null	ms_run[1]:scan=6847	2151.0	2	1153.57549	577.29108	K	K	109	120
PSM	NTVPWFPR	-146_38301	P16331	1	Mouse_09-2020	null	[MS,MS:1001208,SEQUEST,]	1.1e-3	null	ms_run[1]:scan=8191	2526.0	2	1016.53142	508.76925	K	I	116	124
PSM	IQFGVPLAR	-146_38291	A0A0A0MQ68	1	Mouse_09-2020	null	[MS,MS:1001208,SEQUEST,]	1.1e-3	null	ms_run[1]:scan=8189	2525.5	2	1000.59422	500.80055	R	Q	329	338
PSM	STSIIATIGPASR	-146_30669	G3X925	1	Mouse_09-2020	null	[MS,MS:1001208,SEQUEST,]	2.6e-4	null	ms_run[1]:scan=6857	2153.8	2	1273.71135	637.35916	R	V	87	100
PSM	VYGTVFHINQGNPFKLK	-146_38272	Q9DCY0	1	Mouse_09-2020	null	[MS,MS:1001208,SEQUEST,]	8.4e-4	null	ms_run[1]:scan=8185	2524.3	3	1962.05967	654.69138	K	L	27	44
PSM	FINLVPSNLPHEATR	-146_38258	Q05421	1	Mouse_09-2020	null	[MS,MS:1001208,SEQUEST,]	1.0e-3	null	ms_run[1]:scan=8183	2523.8	3	1707.91751	569.97741	R	T	360	375
PSM	TEDIITAIR	-146_30700	P49429	1	Mouse_09-2020	null	[MS,MS:1001208,SEQUEST,]	1.0e-3	null	ms_run[1]:scan=6862	2155.2	2	1031.57341	516.29021	K	L	271	280
PSM	VIQPEVDTPLGR	-146_30708	Q8VCU1	1	Mouse_09-2020	null	[MS,MS:1001208,SEQUEST,]	1.2e-3	null	ms_run[1]:scan=6863	2155.5	2	1323.72685	662.36698	K	R	34	46
PSM	QDFPGQSSGFEYSR	-146_30717	Q8VCN5	1	Mouse_09-2020	null	[MS,MS:1001208,SEQUEST,]	2.6e-4	null	ms_run[1]:scan=6865	2156.0	2	1604.69731	802.85243	K	G	48	62
PSM	DFTPAAQAAFQK	-146_30724	A8DUK4	1	Mouse_09-2020	null	[MS,MS:1001208,SEQUEST,]	8.4e-4	null	ms_run[1]:scan=6867	2156.6	3	1294.64261	432.21906	K	V	122	134
PSM	TTPSYVAFTDTER	-146_30632	P63017	1	Mouse_09-2020	null	[MS,MS:1001208,SEQUEST,]	8.4e-4	null	ms_run[1]:scan=6849	2151.6	2	1487.70293	744.35427	R	I	37	50
PSM	KYDAFLASESLIK	-146_38762	P53026	1	Mouse_09-2020	null	[MS,MS:1001208,SEQUEST,]	8.4e-4	null	ms_run[1]:scan=8273	2548.9	3	1484.80011	495.60469	K	I	106	119
PSM	QLEDGRTLSDYNIQKESTLHLVLR	-146_38770	E9Q5F6	1	Mouse_09-2020	null	[MS,MS:1001208,SEQUEST,]	4.2e-3	null	ms_run[1]:scan=8274	2549.1	4	2828.48501	707.87798	K	R	49	73
PSM	FLDGIYVSEK	-146_38785	A0A140T8T4	1	Mouse_09-2020	null	[MS,MS:1001208,SEQUEST,]	2.6e-4	null	ms_run[1]:scan=8277	2550.0	2	1170.60503	585.80570	K	T	175	185
PSM	FLEEATRVSQEHPVVLTK	-146_29186	Q8C196	1	Mouse_09-2020	null	[MS,MS:1001208,SEQUEST,]	4.3e-3	null	ms_run[1]:scan=6585	2077.9	4	2083.11855	521.53501	R	V	1151	1169
PSM	VHVFYIDYGNREILPSTR	-146_39583	Q78PY7	1	Mouse_09-2020	null	[MS,MS:1001208,SEQUEST,]	8.4e-4	null	ms_run[1]:scan=8412	2587.7	4	2179.12880	545.53782	K	G	759	777
PSM	LSNIFVIGK	-146_39516	P62702	1	Mouse_09-2020	null	[MS,MS:1001208,SEQUEST,]	1.0e-3	null	ms_run[1]:scan=8402	2584.9	2	990.59856	495.80276	R	N	222	231
PSM	EWGYASHNGPDHWHELYPIAK	-146_39507	P16015	1	Mouse_09-2020	null	[MS,MS:1001208,SEQUEST,]	1.0e-3	null	ms_run[1]:scan=8399	2584.0	4	2507.15346	627.54364	K	D	4	25
PSM	AILNYIASK	-146_29204	P30115	1	Mouse_09-2020	null	[MS,MS:1001208,SEQUEST,]	8.4e-4	null	ms_run[1]:scan=6588	2078.7	2	992.57799	496.79239	K	N	70	79
PSM	FHYGFNSSYLK	-146_29232	E9PWK1	1	Mouse_09-2020	null	[MS,MS:1001208,SEQUEST,]	2.6e-4	null	ms_run[1]:scan=6594	2080.4	3	1362.64807	454.88742	R	V	81	92
PSM	DFTPSGIAGAFRR	-146_39501	F8WHP8	1	Mouse_09-2020	null	[MS,MS:1001208,SEQUEST,]	5.7e-3	null	ms_run[1]:scan=8398	2583.8	3	1394.71790	465.57736	R	Y	16	29
PSM	YGIPIGAKPTNVQLAK	-146_29252	Q8CC88	1	Mouse_09-2020	null	[MS,MS:1001208,SEQUEST,]	1.0e-3	null	ms_run[1]:scan=6597	2081.3	3	1669.96305	557.32604	K	F	1022	1038
PSM	HLAVEWGPQNIR	-146_29270	A0A494BAS6	1	Mouse_09-2020	null	[MS,MS:1001208,SEQUEST,]	2.6e-4	null	ms_run[1]:scan=6600	2082.1	3	1419.74933	473.92124	R	N	167	179
PSM	AFHPFIAGPYNR	-146_29300	Q8VDJ3	1	Mouse_09-2020	null	[MS,MS:1001208,SEQUEST,]	1.0e-3	null	ms_run[1]:scan=6605	2083.5	3	1389.70813	463.90693	K	V	232	244
PSM	KYTPEQVAMATVTALHR	-146_39487	Q91Y97	1	Mouse_09-2020	null	[MS,MS:1001208,SEQUEST,]	2.6e-4	null	ms_run[1]:scan=8396	2583.2	3	1916.00534	639.34013	K	V	243	260
PSM	MFASFPTTK	-146_29342	Q91VB8	1	Mouse_09-2020	null	[MS,MS:1001208,SEQUEST,]	1.0e-3	null	ms_run[1]:scan=6614	2086.0	2	1029.50749	515.25733	R	Y	33	42
PSM	DYPLIPVGK	-146_39470	P24270	1	Mouse_09-2020	null	[MS,MS:1001208,SEQUEST,]	2.3e-3	null	ms_run[1]:scan=8394	2582.7	2	1001.56682	501.28694	K	V	307	316
PSM	TSIAIDTIINQK	-146_39460	Q03265	1	Mouse_09-2020	null	[MS,MS:1001208,SEQUEST,]	2.6e-4	null	ms_run[1]:scan=8393	2582.4	2	1316.74236	658.87464	K	F	219	231
PSM	TAEALDKDGWLHTGDIGK	-146_29357	D3Z041	1	Mouse_09-2020	null	[MS,MS:1001208,SEQUEST,]	1.0e-3	null	ms_run[1]:scan=6617	2086.9	4	1926.95644	482.49435	R	L	527	545
PSM	AGPWTPEAAVEHPEAVR	-146_29367	O35490	1	Mouse_09-2020	null	[MS,MS:1001208,SEQUEST,]	2.6e-4	null	ms_run[1]:scan=6619	2087.4	3	1816.89640	606.30408	K	L	41	58
PSM	SEVYYDKSPLTPILLGNPGRK	-146_39427	P50172	1	Mouse_09-2020	null	[MS,MS:1001208,SEQUEST,]	2.6e-4	null	ms_run[1]:scan=8387	2580.7	4	2347.26577	587.57186	K	M	254	275
PSM	GYSFTTTAEREIVR	-146_29402	P60710	1	Mouse_09-2020	null	[MS,MS:1001208,SEQUEST,]	2.3e-3	null	ms_run[1]:scan=6624	2088.8	3	1629.82376	543.94589	R	I	197	211
PSM	TYEQVLENLQSK	-146_39397	P52196	1	Mouse_09-2020	null	[MS,MS:1001208,SEQUEST,]	2.6e-4	null	ms_run[1]:scan=8383	2579.6	2	1451.73833	726.37246	K	F	164	176
PSM	SFPFVSK	-146_29178	Q8C196	1	Mouse_09-2020	null	[MS,MS:1001208,SEQUEST,]	3.2e-3	null	ms_run[1]:scan=6584	2077.6	2	811.43517	406.22107	R	L	1263	1270
PSM	YALYDATYETK	-146_29152	A0A494B9A7	1	Mouse_09-2020	null	[MS,MS:1001208,SEQUEST,]	2.6e-4	null	ms_run[1]:scan=6579	2076.2	2	1337.62615	669.31663	R	S	82	93
PSM	SRLELLELK	-146_29144	Z4YK11	1	Mouse_09-2020	null	[MS,MS:1001208,SEQUEST,]	1.3e-2	null	ms_run[1]:scan=6578	2076.0	2	1100.66741	550.83733	R	E	613	622
PSM	HNHQGFGAGNFNSLFK	-146_29136	P49429	1	Mouse_09-2020	null	[MS,MS:1001208,SEQUEST,]	2.6e-4	null	ms_run[1]:scan=6577	2075.7	3	1774.84128	592.28513	R	F	354	370
PSM	LTLDTIFVPNTGKK	-146_40078	J3QMG3	1	Mouse_09-2020	null	[MS,MS:1001208,SEQUEST,]	2.6e-4	null	ms_run[1]:scan=8500	2612.1	3	1546.88504	516.29949	K	G	98	112
PSM	DATSLNQAALYR	-146_29016	P51660	1	Mouse_09-2020	null	[MS,MS:1001208,SEQUEST,]	2.6e-4	null	ms_run[1]:scan=6555	2069.5	2	1322.67070	661.83859	R	S	494	506
PSM	LITPAVVSERLK	-146_29020	A0A1L1SQA8	1	Mouse_09-2020	null	[MS,MS:1001208,SEQUEST,]	1.1e-3	null	ms_run[1]:scan=6556	2069.8	3	1325.81559	442.60989	K	R	35	47
PSM	QGLLQPEKPIVLK	-146_29029	Q64459	1	Mouse_09-2020	null	[MS,MS:1001208,SEQUEST,]	1.1e-3	null	ms_run[1]:scan=6558	2070.4	3	1462.89960	488.30458	R	V	481	494
PSM	VWFVSNIDGTHIAK	-146_40045	P06745	1	Mouse_09-2020	null	[MS,MS:1001208,SEQUEST,]	8.4e-4	null	ms_run[1]:scan=8493	2610.1	3	1586.83133	529.61570	R	L	181	195
PSM	FAVFGLGNK	-146_40035	Q05DV1	1	Mouse_09-2020	null	[MS,MS:1001208,SEQUEST,]	1.0e-3	null	ms_run[1]:scan=8491	2609.6	2	952.52489	476.76618	K	Y	168	177
PSM	LYSEFLGKRPWFAGDK	-146_40020	P10649	1	Mouse_09-2020	null	[MS,MS:1001208,SEQUEST,]	2.4e-3	null	ms_run[1]:scan=8489	2609.0	3	1913.99027	638.66847	K	T	137	153
PSM	SILFVPTSAPR	-146_40010	P08113	1	Mouse_09-2020	null	[MS,MS:1001208,SEQUEST,]	9.3e-3	null	ms_run[1]:scan=8488	2608.8	2	1187.67815	594.34278	K	L	385	396
PSM	ILASFFGK	-146_39374	Q8BTY1	1	Mouse_09-2020	null	[MS,MS:1001208,SEQUEST,]	2.1e-3	null	ms_run[1]:scan=8379	2578.5	2	882.50902	441.75782	K	L	75	83
PSM	LILPHVDVQLK	-146_39961	P54071	1	Mouse_09-2020	null	[MS,MS:1001208,SEQUEST,]	1.6e-3	null	ms_run[1]:scan=8478	2605.9	3	1274.78391	425.59921	K	F	70	81
PSM	IYVVDVGSEPR	-146_29057	A0A0R4J135	0	Mouse_09-2020	null	[MS,MS:1001208,SEQUEST,]	2.6e-4	null	ms_run[1]:scan=6562	2071.5	2	1233.64812	617.32733	R	P	104	115
PSM	IYVVDVGSEPR	-146_29057	P17563	0	Mouse_09-2020	null	[MS,MS:1001208,SEQUEST,]	2.6e-4	null	ms_run[1]:scan=6562	2071.5	2	1233.64812	617.32733	R	P	104	115
PSM	ADLINNLGTIAK	-146_39929	P07901	0	Mouse_09-2020	null	[MS,MS:1001208,SEQUEST,]	2.6e-4	null	ms_run[1]:scan=8473	2604.6	2	1242.70500	621.85625	K	G	101	113
PSM	ADLINNLGTIAK	-146_39929	P11499	0	Mouse_09-2020	null	[MS,MS:1001208,SEQUEST,]	2.6e-4	null	ms_run[1]:scan=8473	2604.6	2	1242.70500	621.85625	K	G	96	108
PSM	FLEEATRVSQEHPVVLTK	-146_29069	Q8C196	1	Mouse_09-2020	null	[MS,MS:1001208,SEQUEST,]	1.0e-3	null	ms_run[1]:scan=6564	2072.0	3	2083.12094	695.04426	R	V	1151	1169
PSM	LYSEFLGKRPWFAGDK	-146_39921	P10649	1	Mouse_09-2020	null	[MS,MS:1001208,SEQUEST,]	1.1e-3	null	ms_run[1]:scan=8472	2604.3	4	1913.99062	479.25317	K	T	137	153
PSM	VHVFYIDYGNREILPSTR	-146_39783	Q78PY7	1	Mouse_09-2020	null	[MS,MS:1001208,SEQUEST,]	1.0e-3	null	ms_run[1]:scan=8445	2596.8	3	2179.13175	727.04801	K	G	759	777
PSM	GIIFNNGPTWK	-146_39779	Q05421	1	Mouse_09-2020	null	[MS,MS:1001208,SEQUEST,]	2.6e-4	null	ms_run[1]:scan=8444	2596.5	2	1246.65691	623.83258	K	V	113	124
PSM	TQDPAKAPNSPDVLEIEFK	-146_39764	P16460	1	Mouse_09-2020	null	[MS,MS:1001208,SEQUEST,]	2.6e-4	null	ms_run[1]:scan=8442	2596.0	3	2099.06430	700.36003	K	G	210	229
PSM	FYSVNVDYSK	-146_29120	Q62425	1	Mouse_09-2020	null	[MS,MS:1001208,SEQUEST,]	8.4e-4	null	ms_run[1]:scan=6574	2074.9	2	1221.57915	611.29295	K	K	65	75
PSM	SDLTKDITTSVLTVNNK	-146_39677	Q9QXF8	1	Mouse_09-2020	null	[MS,MS:1001208,SEQUEST,]	2.6e-4	null	ms_run[1]:scan=8426	2591.5	3	1848.99094	617.00195	K	H	197	214
PSM	EWPANLDLK	-146_39956	Q8C196	1	Mouse_09-2020	null	[MS,MS:1001208,SEQUEST,]	6.1e-3	null	ms_run[1]:scan=8477	2605.7	2	1085.56157	543.28493	K	E	832	841
PSM	LLQDFFNGKELNK	-146_39347	P63017	1	Mouse_09-2020	null	[MS,MS:1001208,SEQUEST,]	1.0e-3	null	ms_run[1]:scan=8375	2577.4	3	1565.83261	522.61559	K	I	349	362
PSM	AVLITYGPYAVNGK	-146_39343	Q9DCS2	1	Mouse_09-2020	null	[MS,MS:1001208,SEQUEST,]	2.6e-4	null	ms_run[1]:scan=8374	2577.1	2	1465.80559	733.40611	K	S	134	148
PSM	IRHVISYSLSPFEQR	-146_29454	Q9CQ69	1	Mouse_09-2020	null	[MS,MS:1001208,SEQUEST,]	2.6e-4	null	ms_run[1]:scan=6635	2091.9	4	1831.98171	458.75079	R	F	11	26
PSM	ITSEELHYFVQNHFTSAR	-146_39138	Q9DB77	1	Mouse_09-2020	null	[MS,MS:1001208,SEQUEST,]	8.4e-4	null	ms_run[1]:scan=8338	2567.0	4	2179.05654	545.51963	K	A	200	218
PSM	FGGGSVELLK	-146_29756	Q8BMS1	1	Mouse_09-2020	null	[MS,MS:1001208,SEQUEST,]	8.4e-4	null	ms_run[1]:scan=6690	2107.3	2	1006.55754	503.78202	R	M	611	621
PSM	THILLFLPK	-146_39081	P09103	1	Mouse_09-2020	null	[MS,MS:1001208,SEQUEST,]	1.0e-3	null	ms_run[1]:scan=8328	2564.2	2	1081.67656	541.34205	K	V	257	266
PSM	GPLNWYR	-146_29773	P34914	1	Mouse_09-2020	null	[MS,MS:1001208,SEQUEST,]	1.7e-3	null	ms_run[1]:scan=6693	2108.1	2	905.46355	453.23504	R	T	460	467
PSM	TYFPHFDVSHGSAQVK	-146_29778	Q91VB8	1	Mouse_09-2020	null	[MS,MS:1001208,SEQUEST,]	1.0e-3	null	ms_run[1]:scan=6694	2108.4	4	1819.87844	455.72451	K	H	42	58
PSM	FLPSPVYLK	-146_39057	G5E8M7	1	Mouse_09-2020	null	[MS,MS:1001208,SEQUEST,]	7.5e-3	null	ms_run[1]:scan=8325	2563.4	2	1063.61919	532.31296	R	A	217	226
PSM	DVPIRQGEIFLLPARVPHSPQR	-146_39048	Q78JT3	1	Mouse_09-2020	null	[MS,MS:1001208,SEQUEST,]	1.0e-3	null	ms_run[1]:scan=8324	2563.1	4	2525.41103	632.10794	R	A	74	96
PSM	SSLNPILFR	-146_39040	O54734	1	Mouse_09-2020	null	[MS,MS:1001208,SEQUEST,]	8.4e-4	null	ms_run[1]:scan=8323	2562.9	2	1046.60002	523.80329	K	V	175	184
PSM	HNAWYAALALSPGSK	-146_39026	Q7TNG8	1	Mouse_09-2020	null	[MS,MS:1001208,SEQUEST,]	2.6e-4	null	ms_run[1]:scan=8319	2561.7	3	1585.81217	529.27557	R	Y	348	363
PSM	IRHVISYSLSPFEQR	-146_29735	Q9CQ69	1	Mouse_09-2020	null	[MS,MS:1001208,SEQUEST,]	1.1e-3	null	ms_run[1]:scan=6685	2105.9	3	1831.98062	611.33197	R	F	11	26
PSM	QFYPDLIR	-146_38992	A0A0R4J135	0	Mouse_09-2020	null	[MS,MS:1001208,SEQUEST,]	1.1e-3	null	ms_run[1]:scan=8314	2560.3	2	1051.55730	526.28219	K	G	412	420
PSM	QFYPDLIR	-146_38992	P17563	0	Mouse_09-2020	null	[MS,MS:1001208,SEQUEST,]	1.1e-3	null	ms_run[1]:scan=8314	2560.3	2	1051.55730	526.28219	K	G	412	420
PSM	FDRGYISPYFINTSK	-146_38986	P63038	1	Mouse_09-2020	null	[MS,MS:1001208,SEQUEST,]	2.6e-4	null	ms_run[1]:scan=8313	2560.1	3	1807.90061	603.30530	K	Q	219	234
PSM	SRFWYFVSQLKK	-146_38973	P62717	1	Mouse_09-2020	null	[MS,MS:1001208,SEQUEST,]	1.0e-3	null	ms_run[1]:scan=8309	2558.9	3	1588.86344	530.29267	K	K	42	54
PSM	YLNIFGESQPNPK	-146_38955	Q9QXX4	1	Mouse_09-2020	null	[MS,MS:1001208,SEQUEST,]	2.6e-4	null	ms_run[1]:scan=8306	2558.1	2	1506.75896	753.88300	R	V	44	57
PSM	YVTLIYTNYENGK	-146_38937	P19157	1	Mouse_09-2020	null	[MS,MS:1001208,SEQUEST,]	2.6e-4	null	ms_run[1]:scan=8303	2557.3	2	1577.78533	789.39594	K	D	104	117
PSM	QLEDGRTLSDYNIQKESTLHLVLR	-146_38906	E9Q5F6	1	Mouse_09-2020	null	[MS,MS:1001208,SEQUEST,]	3.3e-3	null	ms_run[1]:scan=8297	2555.6	5	2828.49073	566.50384	K	R	49	73
PSM	GFGFGLVK	-146_38874	G3UX26	1	Mouse_09-2020	null	[MS,MS:1001208,SEQUEST,]	2.1e-3	null	ms_run[1]:scan=8291	2553.9	2	824.46697	412.73689	K	D	21	29
PSM	TSRPENAIIYSNNEDFQVGQAK	-146_29943	P40142	1	Mouse_09-2020	null	[MS,MS:1001208,SEQUEST,]	2.6e-4	null	ms_run[1]:scan=6727	2117.6	3	2481.20029	827.73834	R	V	472	494
PSM	LYERLEEETGQVVGFHQPGSIR	-146_38864	Q9DBT9	1	Mouse_09-2020	null	[MS,MS:1001208,SEQUEST,]	2.6e-4	null	ms_run[1]:scan=8290	2553.6	4	2544.28432	636.82649	K	A	108	130
PSM	IIAEGANGPTTPEADKIFLER	-146_38833	P26443	1	Mouse_09-2020	null	[MS,MS:1001208,SEQUEST,]	2.6e-4	null	ms_run[1]:scan=8285	2552.3	3	2242.17258	748.06198	K	I	400	421
PSM	FFQEEVIPHHTEWEK	-146_29874	A0A0R4J083	1	Mouse_09-2020	null	[MS,MS:1001208,SEQUEST,]	2.6e-4	null	ms_run[1]:scan=6712	2113.4	4	1955.92898	489.73762	K	G	67	82
PSM	QVVNIPSFIVR	-146_50295	Q6ZWN5	1	Mouse_09-2020	null	[MS,MS:1001208,SEQUEST,]	1.0e-3	null	ms_run[1]:scan=10334	3125.6	2	1271.74846	636.37715	K	D	140	151
PSM	VLLPGLQK	-146_29726	P97807	1	Mouse_09-2020	null	[MS,MS:1001208,SEQUEST,]	1.6e-3	null	ms_run[1]:scan=6684	2105.6	2	867.56609	434.28675	K	H	203	211
PSM	ALYYLQIHPQELR	-146_39151	A0A494BBJ6	1	Mouse_09-2020	null	[MS,MS:1001208,SEQUEST,]	1.0e-3	null	ms_run[1]:scan=8340	2567.6	3	1643.89066	548.63499	R	I	142	155
PSM	NQLTSNPENTVFDAK	-146_29461	P20029	1	Mouse_09-2020	null	[MS,MS:1001208,SEQUEST,]	2.6e-4	null	ms_run[1]:scan=6636	2092.2	2	1677.80876	839.40757	K	L	83	98
PSM	VVDALGNAIDGKGPIGSK	-146_29472	Q03265	1	Mouse_09-2020	null	[MS,MS:1001208,SEQUEST,]	2.6e-4	null	ms_run[1]:scan=6638	2092.7	3	1710.93930	570.98434	R	R	150	168
PSM	EISYFGVK	-146_29488	O88451	1	Mouse_09-2020	null	[MS,MS:1001208,SEQUEST,]	2.1e-3	null	ms_run[1]:scan=6640	2093.3	2	942.49309	471.75019	R	A	192	200
PSM	QAFQIGSPWR	-146_39338	O35945	0	Mouse_09-2020	null	[MS,MS:1001208,SEQUEST,]	1.0e-3	null	ms_run[1]:scan=8373	2576.8	2	1189.61138	595.30927	R	M	69	79
PSM	QAFQIGSPWR	-146_39338	P24549	0	Mouse_09-2020	null	[MS,MS:1001208,SEQUEST,]	1.0e-3	null	ms_run[1]:scan=8373	2576.8	2	1189.61138	595.30927	R	M	69	79
PSM	ARFEELNADLFR	-146_39291	P63017	1	Mouse_09-2020	null	[MS,MS:1001208,SEQUEST,]	2.6e-4	null	ms_run[1]:scan=8365	2574.6	3	1480.75614	494.25629	R	T	300	312
PSM	FVIGGPQGDAGVTGR	-146_29552	Q91X83	1	Mouse_09-2020	null	[MS,MS:1001208,SEQUEST,]	2.6e-4	null	ms_run[1]:scan=6653	2096.9	2	1430.73833	715.87296	R	I	251	266
PSM	QATKDAGTIAGLNVLR	-146_29557	P63017	1	Mouse_09-2020	null	[MS,MS:1001208,SEQUEST,]	2.6e-4	null	ms_run[1]:scan=6654	2097.2	3	1627.91251	543.30905	R	I	156	172
PSM	SQFTITPGSEQIR	-146_29579	Q99KI0	1	Mouse_09-2020	null	[MS,MS:1001208,SEQUEST,]	2.6e-4	null	ms_run[1]:scan=6657	2098.0	2	1463.74846	732.37808	K	T	412	425
PSM	ATQALVLAPTRELAQQIQK	-146_39143	P60843	1	Mouse_09-2020	null	[MS,MS:1001208,SEQUEST,]	2.6e-4	null	ms_run[1]:scan=8339	2567.3	3	2079.19260	693.73554	K	V	100	119
PSM	GKYVTLIYTNYENGK	-146_29594	P19157	1	Mouse_09-2020	null	[MS,MS:1001208,SEQUEST,]	2.6e-4	null	ms_run[1]:scan=6659	2098.6	3	1762.90006	588.30519	R	D	102	117
PSM	IINEPTAAAIAYGLDKR	-146_39229	P20029	1	Mouse_09-2020	null	[MS,MS:1001208,SEQUEST,]	2.6e-4	null	ms_run[1]:scan=8355	2571.8	3	1815.99552	606.00363	R	G	199	216
PSM	ENIIDLSNANR	-146_29637	P02762	0	Mouse_09-2020	null	[MS,MS:1001208,SEQUEST,]	2.6e-4	null	ms_run[1]:scan=6667	2100.8	2	1258.63872	629.82294	R	L	164	175
PSM	ENIIDLSNANR	-146_29637	A2AKN8	0	Mouse_09-2020	null	[MS,MS:1001208,SEQUEST,]	2.6e-4	null	ms_run[1]:scan=6667	2100.8	2	1258.63872	629.82294	R	L	164	175
PSM	VNNASLIGLGYTQTLRPGVK	-146_39212	J3QMG3	1	Mouse_09-2020	null	[MS,MS:1001208,SEQUEST,]	2.6e-4	null	ms_run[1]:scan=8353	2571.2	3	2101.17826	701.06366	K	T	238	258
PSM	GLVGEIIK	-146_29651	Q01768	1	Mouse_09-2020	null	[MS,MS:1001208,SEQUEST,]	5.7e-3	null	ms_run[1]:scan=6670	2101.7	2	828.51915	414.76310	R	F	19	27
PSM	SGEIEPVSVKVGDKVLLPEYGGTK	-146_39186	Q64433	1	Mouse_09-2020	null	[MS,MS:1001208,SEQUEST,]	8.4e-4	null	ms_run[1]:scan=8347	2569.6	4	2501.35097	626.09289	K	V	57	81
PSM	QIFGEATKQPGIVFVAAK	-146_39177	F6Y6L6	1	Mouse_09-2020	null	[MS,MS:1001208,SEQUEST,]	2.6e-4	null	ms_run[1]:scan=8346	2569.3	3	1904.06467	635.35952	K	D	44	62
PSM	ITQSNAILRYLARK	-146_29673	P10649	0	Mouse_09-2020	null	[MS,MS:1001208,SEQUEST,]	1.0e-3	null	ms_run[1]:scan=6674	2102.8	4	1646.96987	412.49797	K	H	70	84
PSM	ITQSNAILRYLARK	-146_29673	D3YX76	0	Mouse_09-2020	null	[MS,MS:1001208,SEQUEST,]	1.0e-3	null	ms_run[1]:scan=6674	2102.8	4	1646.96987	412.49797	K	N	36	50
PSM	AAFQLGSPWRR	-146_29702	P47738	1	Mouse_09-2020	null	[MS,MS:1001208,SEQUEST,]	2.3e-3	null	ms_run[1]:scan=6680	2104.5	3	1288.69013	430.23516	R	D	87	98
PSM	GRLQFWTETLPR	-146_39274	Q63880	0	Mouse_09-2020	null	[MS,MS:1001208,SEQUEST,]	1.0e-3	null	ms_run[1]:scan=8363	2574.0	3	1503.80811	501.94041	K	I	542	554
PSM	GRLQFWTETLPR	-146_39274	Q8VCU1	0	Mouse_09-2020	null	[MS,MS:1001208,SEQUEST,]	1.0e-3	null	ms_run[1]:scan=8363	2574.0	3	1503.80811	501.94041	K	I	542	554
PSM	LDNASAFQGAVISPHYDSLLVK	-146_50331	G5E8R3	1	Mouse_09-2020	null	[MS,MS:1001208,SEQUEST,]	2.6e-4	null	ms_run[1]:scan=10339	3127.0	3	2345.21738	782.40938	R	I	407	429
PSM	LVAIVDVIDQNR	-146_48760	Q9CR57	1	Mouse_09-2020	null	[MS,MS:1001208,SEQUEST,]	2.6e-4	null	ms_run[1]:scan=10058	3048.3	2	1354.77007	677.88808	K	L	24	36
PSM	GHEVTVLRPSTSIFLDPK	-146_34718	Q3UEP4	1	Mouse_09-2020	null	[MS,MS:1001208,SEQUEST,]	2.6e-4	null	ms_run[1]:scan=7562	2350.6	4	1996.08742	499.77701	K	S	50	68
PSM	TFAYTNHTVLPEALERWPVELVEK	-146_56920	Q9ET01	1	Mouse_09-2020	null	[MS,MS:1001208,SEQUEST,]	1.0e-3	null	ms_run[1]:scan=11625	3488.0	4	2842.47939	711.37481	K	L	372	396
PSM	QAASSLQQASLK	-146_9315	P38647	1	Mouse_09-2020	null	[MS,MS:1001208,SEQUEST,]	2.6e-4	null	ms_run[1]:scan=3107	1102.1	2	1231.66460	616.33568	R	F	635	647
PSM	WLPAPATFPVYDPASGAK	-146_56898	Q8BWF0	1	Mouse_09-2020	null	[MS,MS:1001208,SEQUEST,]	2.6e-4	null	ms_run[1]:scan=11621	3486.9	2	1887.96282	944.48562	R	G	57	75
PSM	FRSNLPAK	-146_9323	O55142	1	Mouse_09-2020	null	[MS,MS:1001208,SEQUEST,]	6.1e-3	null	ms_run[1]:scan=3109	1102.7	2	932.53148	466.76925	K	I	88	96
PSM	SFRNPLAK	-146_9324	P17182	1	Mouse_09-2020	null	[MS,MS:1001208,SEQUEST,]	1.0e-3	null	ms_run[1]:scan=3109	1102.7	2	932.53148	466.76925	R	0	427	435
PSM	YLGGTDDLTKK	-146_9343	Q8VCT4	1	Mouse_09-2020	null	[MS,MS:1001208,SEQUEST,]	1.1e-3	null	ms_run[1]:scan=3112	1103.5	2	1210.63164	605.81934	K	D	401	412
PSM	VATRWDIQK	-146_9352	O35490	1	Mouse_09-2020	null	[MS,MS:1001208,SEQUEST,]	2.6e-4	null	ms_run[1]:scan=3113	1103.8	2	1116.61650	558.81165	R	A	275	284
PSM	YSAGWDAK	-146_9305	O88451	1	Mouse_09-2020	null	[MS,MS:1001208,SEQUEST,]	1.8e-3	null	ms_run[1]:scan=3104	1101.2	2	897.41014	449.20869	R	F	280	288
PSM	VWSRDEDITEYQSILAAAVK	-146_56861	Q9DCM2	1	Mouse_09-2020	null	[MS,MS:1001208,SEQUEST,]	2.6e-4	null	ms_run[1]:scan=11615	3485.2	3	2294.17197	765.39362	R	G	125	145
PSM	VADALANAAGHLDDLPGALSALSDLHAHK	-146_56838	Q91VB8	1	Mouse_09-2020	null	[MS,MS:1001208,SEQUEST,]	2.6e-4	null	ms_run[1]:scan=11611	3484.1	4	2863.47280	716.62288	K	R	63	92
PSM	SLFHYR	-146_9380	Q8C196	1	Mouse_09-2020	null	[MS,MS:1001208,SEQUEST,]	2.2e-2	null	ms_run[1]:scan=3117	1104.9	2	822.42589	411.71649	K	Y	1487	1493
PSM	LTFFNSTLNTSGLVAQGEALPIPGAHRPGLVTK	-146_56833	Q8R0Y6	1	Mouse_09-2020	null	[MS,MS:1001208,SEQUEST,]	2.6e-4	null	ms_run[1]:scan=11610	3483.8	4	3406.85683	852.46749	K	G	242	275
PSM	ELNDFISYLQR	-146_56827	P27773	1	Mouse_09-2020	null	[MS,MS:1001208,SEQUEST,]	2.6e-4	null	ms_run[1]:scan=11608	3483.3	2	1397.70757	699.35662	R	A	472	483
PSM	TVTVKVPQK	-146_2936	P47738	1	Mouse_09-2020	null	[MS,MS:1001208,SEQUEST,]	1.6e-3	null	ms_run[1]:scan=1828	723.2	2	999.62029	500.31349	K	S	509	518
PSM	FYAYNPLAGGLLTGK	-146_56793	Q8CG76	1	Mouse_09-2020	null	[MS,MS:1001208,SEQUEST,]	2.6e-4	null	ms_run[1]:scan=11603	3481.9	2	1584.84307	792.92467	R	K	230	245
PSM	VNFSPPGDTSNLFPGTWYLER	-146_61631	P54869	1	Mouse_09-2020	null	[MS,MS:1001208,SEQUEST,]	2.6e-4	null	ms_run[1]:scan=12544	3746.6	3	2397.15360	799.72185	K	D	474	495
[truncated: 841,664 more chars]
