# Supplementary material for: A Novel Spectral Annotation Strategy Streamlines Reporting of Mono-ADP-ribosylated Peptides Derived from Mouse Liver and Spleen in Response to IFN-γ
Source: Mol Cell Proteomics. 2021 Sep 28;21(4):100153. doi: 10.1016/j.mcpro.2021.100153 (PMC9014395; doi:10.1016/j.mcpro.2021.100153)
Supplement: Supplemental Data 30 [file mmc32.zip › mcpro_100153_mmc32.mzTab]

COM	This	line	serves	as	a	size	and	separator	hint	for	spreadsheet	applications.	-	-	-	-	-	-	-	-	-	-	-	-	-	-	-	-	-	-	-	-	-	-	-	-	-	-	-	-	-	-	-	-	-	-
COM	Report of a minimal "Summary Quantification report" Proteome Discoverer 2.4.1.15 experiment.
MTD	mzTab-Version	1.0.0
MTD	mzTag-mode	Summary
MTD	mzTab-type	Identification
MTD	description	Export of M:\PostDocAnalysis\01_Singh\SKuraoka\PD2.4.beta.p.08282020\HCD_ColE\01_SK_MLiver_IFNgPilot_HCD28%-(1).pdResult
MTD	ms_run[1]-location	file://M:\LumosIncomingRAWFiles(Previous)\06-2020\06-27-2020\01_SK_MLiver_IFNgPilot_HCD28%.raw
MTD	protein_search_engine_score[1]	[MS,MS:1001155,SEQUEST:xcorr,]
MTD	protein_search_engine_score[2]	Sum PEP Score
MTD	psm_search_engine_score[1]	[MS,MS:1001491,percolator:Q value,]
MTD	fixed_mod[1]	[UNIMOD, UNIMOD:4, Carbamidomethyl, ]
MTD	variable_mod[1]	[UNIMOD, UNIMOD:35, Oxidation, ]
MTD	variable_mod[2]	[UNIMOD, UNIMOD:213, ADP-Ribosyl, ]
MTD	variable_mod[3]	[UNIMOD, UNIMOD:1, Acetyl, ]
MTD	assay[1]-ms_run_ref	ms_run[1]

PRH	accession	description	taxid	species	database	database_version	search_engine	best_search_engine_score[1]	best_search_engine_score[2]	ambiguity_members	modifications	protein_coverage
PRT	Q8C196	Carbamoyl-phosphate synthase [ammonia], mitochondrial OS=Mus musculus OX=10090 GN=Cps1 PE=1 SV=2	null	null	Mouse_09-2020	null	[MS,MS:1001208,SEQUEST,]	484.74	782.627	null	null	0.62
PRT	P16460	Argininosuccinate synthase OS=Mus musculus OX=10090 GN=Ass1 PE=1 SV=1	null	null	Mouse_09-2020	null	[MS,MS:1001208,SEQUEST,]	100.92	185.697	null	null	0.55
PRT	Q8R0Y6	Cytosolic 10-formyltetrahydrofolate dehydrogenase OS=Mus musculus OX=10090 GN=Aldh1l1 PE=1 SV=1	null	null	Mouse_09-2020	null	[MS,MS:1001208,SEQUEST,]	129.56	194.145	null	null	0.46
PRT	Q03265	ATP synthase subunit alpha, mitochondrial OS=Mus musculus OX=10090 GN=Atp5f1a PE=1 SV=1	null	null	Mouse_09-2020	null	[MS,MS:1001208,SEQUEST,]	128.38	181.842	null	null	0.55
PRT	P32020	Non-specific lipid-transfer protein OS=Mus musculus OX=10090 GN=Scp2 PE=1 SV=3	null	null	Mouse_09-2020	null	[MS,MS:1001208,SEQUEST,]	87.26	186.932	null	null	0.44
PRT	O35490	Betaine--homocysteine S-methyltransferase 1 OS=Mus musculus OX=10090 GN=Bhmt PE=1 SV=1	null	null	Mouse_09-2020	null	[MS,MS:1001208,SEQUEST,]	97.37	127.115	null	null	0.55
PRT	P63017	Heat shock cognate 71 kDa protein OS=Mus musculus OX=10090 GN=Hspa8 PE=1 SV=1	null	null	Mouse_09-2020	null	[MS,MS:1001208,SEQUEST,]	118.42	200.521	null	null	0.50
PRT	P20029	Endoplasmic reticulum chaperone BiP OS=Mus musculus OX=10090 GN=Hspa5 PE=1 SV=3	null	null	Mouse_09-2020	null	[MS,MS:1001208,SEQUEST,]	110.31	203.354	null	null	0.55
PRT	Q8BMS1	Trifunctional enzyme subunit alpha, mitochondrial OS=Mus musculus OX=10090 GN=Hadha PE=1 SV=1	null	null	Mouse_09-2020	null	[MS,MS:1001208,SEQUEST,]	84.91	148.843	null	null	0.34
PRT	P12710	Fatty acid-binding protein, liver OS=Mus musculus OX=10090 GN=Fabp1 PE=1 SV=2	null	null	Mouse_09-2020	null	[MS,MS:1001208,SEQUEST,]	130.05	237.837	null	null	0.80
PRT	P16015	Carbonic anhydrase 3 OS=Mus musculus OX=10090 GN=Ca3 PE=1 SV=3	null	null	Mouse_09-2020	null	[MS,MS:1001208,SEQUEST,]	248.94	281.521	null	null	0.75
PRT	P09103	Protein disulfide-isomerase OS=Mus musculus OX=10090 GN=P4hb PE=1 SV=2	null	null	Mouse_09-2020	null	[MS,MS:1001208,SEQUEST,]	116.28	170.888	null	null	0.54
PRT	P63038	60 kDa heat shock protein, mitochondrial OS=Mus musculus OX=10090 GN=Hspd1 PE=1 SV=1	null	null	Mouse_09-2020	null	[MS,MS:1001208,SEQUEST,]	89.96	153.794	null	null	0.47
PRT	P47738	Aldehyde dehydrogenase, mitochondrial OS=Mus musculus OX=10090 GN=Aldh2 PE=1 SV=1	null	null	Mouse_09-2020	null	[MS,MS:1001208,SEQUEST,]	120.79	184.102	null	null	0.43
PRT	P17182	Alpha-enolase OS=Mus musculus OX=10090 GN=Eno1 PE=1 SV=3	null	null	Mouse_09-2020	null	[MS,MS:1001208,SEQUEST,]	106.63	190.169	null	null	0.67
PRT	P26443	Glutamate dehydrogenase 1, mitochondrial OS=Mus musculus OX=10090 GN=Glud1 PE=1 SV=1	null	null	Mouse_09-2020	null	[MS,MS:1001208,SEQUEST,]	88.06	131.049	null	null	0.43
PRT	P08113	Endoplasmin OS=Mus musculus OX=10090 GN=Hsp90b1 PE=1 SV=2	null	null	Mouse_09-2020	null	[MS,MS:1001208,SEQUEST,]	87.29	132.432	null	null	0.34
PRT	P24270	Catalase OS=Mus musculus OX=10090 GN=Cat PE=1 SV=4	null	null	Mouse_09-2020	null	[MS,MS:1001208,SEQUEST,]	113.18	192.714	null	null	0.50
PRT	P38647	Stress-70 protein, mitochondrial OS=Mus musculus OX=10090 GN=Hspa9 PE=1 SV=3	null	null	Mouse_09-2020	null	[MS,MS:1001208,SEQUEST,]	78.69	132.027	null	null	0.41
PRT	P27773	Protein disulfide-isomerase A3 OS=Mus musculus OX=10090 GN=Pdia3 PE=1 SV=2	null	null	Mouse_09-2020	null	[MS,MS:1001208,SEQUEST,]	72.65	117.451	null	null	0.47
PRT	Q9R0H0	Peroxisomal acyl-coenzyme A oxidase 1 OS=Mus musculus OX=10090 GN=Acox1 PE=1 SV=5	null	null	Mouse_09-2020	null	[MS,MS:1001208,SEQUEST,]	89.14	158.279	null	null	0.45
PRT	O88844	Isocitrate dehydrogenase [NADP] cytoplasmic OS=Mus musculus OX=10090 GN=Idh1 PE=1 SV=2	null	null	Mouse_09-2020	null	[MS,MS:1001208,SEQUEST,]	80.68	138.105	null	null	0.53
PRT	P50247	Adenosylhomocysteinase OS=Mus musculus OX=10090 GN=Ahcy PE=1 SV=3	null	null	Mouse_09-2020	null	[MS,MS:1001208,SEQUEST,]	115.70	154.731	null	null	0.44
PRT	Q9DBM2	Peroxisomal bifunctional enzyme OS=Mus musculus OX=10090 GN=Ehhadh PE=1 SV=4	null	null	Mouse_09-2020	null	[MS,MS:1001208,SEQUEST,]	78.81	143.711	null	null	0.40
PRT	Q8BWT1	3-ketoacyl-CoA thiolase, mitochondrial OS=Mus musculus OX=10090 GN=Acaa2 PE=1 SV=3	null	null	Mouse_09-2020	null	[MS,MS:1001208,SEQUEST,]	133.36	213.238	null	null	0.54
PRT	P10126	Elongation factor 1-alpha 1 OS=Mus musculus OX=10090 GN=Eef1a1 PE=1 SV=3	null	null	Mouse_09-2020	null	[MS,MS:1001208,SEQUEST,]	82.00	120.049	null	null	0.34
PRT	A0A1D5RLD8	Glyceraldehyde-3-phosphate dehydrogenase OS=Mus musculus OX=10090 GN=Gm10358 PE=1 SV=1	null	null	Mouse_09-2020	null	[MS,MS:1001208,SEQUEST,]	97.18	157.350	null	null	0.56
PRT	Q91Y97	Fructose-bisphosphate aldolase B OS=Mus musculus OX=10090 GN=Aldob PE=1 SV=3	null	null	Mouse_09-2020	null	[MS,MS:1001208,SEQUEST,]	103.98	165.872	null	null	0.42
PRT	P54869	Hydroxymethylglutaryl-CoA synthase, mitochondrial OS=Mus musculus OX=10090 GN=Hmgcs2 PE=1 SV=2	null	null	Mouse_09-2020	null	[MS,MS:1001208,SEQUEST,]	93.89	152.881	null	null	0.37
PRT	P56480	ATP synthase subunit beta, mitochondrial OS=Mus musculus OX=10090 GN=Atp5f1b PE=1 SV=2	null	null	Mouse_09-2020	null	[MS,MS:1001208,SEQUEST,]	103.59	160.182	null	null	0.48
PRT	G5E8R3	Pyruvate carboxylase OS=Mus musculus OX=10090 GN=Pcx PE=1 SV=1	null	null	Mouse_09-2020	null	[MS,MS:1001208,SEQUEST,]	67.85	128.461	null	null	0.23
PRT	Q9ET01	Glycogen phosphorylase, liver form OS=Mus musculus OX=10090 GN=Pygl PE=1 SV=4	null	null	Mouse_09-2020	null	[MS,MS:1001208,SEQUEST,]	71.48	110.736	null	null	0.33
PRT	Q61176	Arginase-1 OS=Mus musculus OX=10090 GN=Arg1 PE=1 SV=1	null	null	Mouse_09-2020	null	[MS,MS:1001208,SEQUEST,]	82.83	138.301	null	null	0.59
PRT	P09411	Phosphoglycerate kinase 1 OS=Mus musculus OX=10090 GN=Pgk1 PE=1 SV=4	null	null	Mouse_09-2020	null	[MS,MS:1001208,SEQUEST,]	31.54	74.080	null	null	0.46
PRT	Q05421	Cytochrome P450 2E1 OS=Mus musculus OX=10090 GN=Cyp2e1 PE=1 SV=1	null	null	Mouse_09-2020	null	[MS,MS:1001208,SEQUEST,]	56.22	78.528	null	null	0.34
PRT	P10649	Glutathione S-transferase Mu 1 OS=Mus musculus OX=10090 GN=Gstm1 PE=1 SV=2	null	null	Mouse_09-2020	null	[MS,MS:1001208,SEQUEST,]	121.95	172.138	null	null	0.65
PRT	P30115	Glutathione S-transferase A3 OS=Mus musculus OX=10090 GN=Gsta3 PE=1 SV=2	null	null	Mouse_09-2020	null	[MS,MS:1001208,SEQUEST,]	45.96	79.605	null	null	0.54
PRT	P11725	Ornithine carbamoyltransferase, mitochondrial OS=Mus musculus OX=10090 GN=Otc PE=1 SV=1	null	null	Mouse_09-2020	null	[MS,MS:1001208,SEQUEST,]	69.74	132.544	null	null	0.46
PRT	P35700	Peroxiredoxin-1 OS=Mus musculus OX=10090 GN=Prdx1 PE=1 SV=1	null	null	Mouse_09-2020	null	[MS,MS:1001208,SEQUEST,]	67.30	109.737	null	null	0.57
PRT	P07724	Albumin OS=Mus musculus OX=10090 GN=Alb PE=1 SV=3	null	null	Mouse_09-2020	null	[MS,MS:1001208,SEQUEST,]	67.60	124.963	null	null	0.28
PRT	P05202	Aspartate aminotransferase, mitochondrial OS=Mus musculus OX=10090 GN=Got2 PE=1 SV=1	null	null	Mouse_09-2020	null	[MS,MS:1001208,SEQUEST,]	78.46	98.915	null	null	0.40
PRT	P24549	Retinal dehydrogenase 1 OS=Mus musculus OX=10090 GN=Aldh1a1 PE=1 SV=5	null	null	Mouse_09-2020	null	[MS,MS:1001208,SEQUEST,]	157.23	234.290	null	null	0.46
PRT	P19157	Glutathione S-transferase P 1 OS=Mus musculus OX=10090 GN=Gstp1 PE=1 SV=2	null	null	Mouse_09-2020	null	[MS,MS:1001208,SEQUEST,]	159.72	194.433	null	null	0.61
PRT	P00329	Alcohol dehydrogenase 1 OS=Mus musculus OX=10090 GN=Adh1 PE=1 SV=2	null	null	Mouse_09-2020	null	[MS,MS:1001208,SEQUEST,]	59.15	93.866	null	null	0.37
PRT	P49429	4-hydroxyphenylpyruvate dioxygenase OS=Mus musculus OX=10090 GN=Hpd PE=1 SV=3	null	null	Mouse_09-2020	null	[MS,MS:1001208,SEQUEST,]	64.10	99.261	null	null	0.44
PRT	P34914	Bifunctional epoxide hydrolase 2 OS=Mus musculus OX=10090 GN=Ephx2 PE=1 SV=2	null	null	Mouse_09-2020	null	[MS,MS:1001208,SEQUEST,]	51.13	74.295	null	null	0.36
PRT	Q9DBT9	Dimethylglycine dehydrogenase, mitochondrial OS=Mus musculus OX=10090 GN=Dmgdh PE=1 SV=1	null	null	Mouse_09-2020	null	[MS,MS:1001208,SEQUEST,]	57.86	87.779	null	null	0.32
PRT	Q91VB8	Alpha globin 1 OS=Mus musculus OX=10090 GN=Hba-a1 PE=1 SV=1	null	null	Mouse_09-2020	null	[MS,MS:1001208,SEQUEST,]	182.59	227.304	null	null	0.72
PRT	Q8QZT1	Acetyl-CoA acetyltransferase, mitochondrial OS=Mus musculus OX=10090 GN=Acat1 PE=1 SV=1	null	null	Mouse_09-2020	null	[MS,MS:1001208,SEQUEST,]	87.82	125.379	null	null	0.44
PRT	Q64374	Regucalcin OS=Mus musculus OX=10090 GN=Rgn PE=1 SV=1	null	null	Mouse_09-2020	null	[MS,MS:1001208,SEQUEST,]	60.86	113.257	null	null	0.49
PRT	P58252	Elongation factor 2 OS=Mus musculus OX=10090 GN=Eef2 PE=1 SV=2	null	null	Mouse_09-2020	null	[MS,MS:1001208,SEQUEST,]	31.57	57.475	null	null	0.21
PRT	Q8VCT4	Carboxylesterase 1D OS=Mus musculus OX=10090 GN=Ces1d PE=1 SV=1	null	null	Mouse_09-2020	null	[MS,MS:1001208,SEQUEST,]	41.54	68.196	null	null	0.31
PRT	P97872	Flavin-containing monooxygenase 5 OS=Mus musculus OX=10090 GN=Fmo5 PE=1 SV=4	null	null	Mouse_09-2020	null	[MS,MS:1001208,SEQUEST,]	37.59	53.589	null	null	0.24
PRT	Q99LB7	Sarcosine dehydrogenase, mitochondrial OS=Mus musculus OX=10090 GN=Sardh PE=1 SV=1	null	null	Mouse_09-2020	null	[MS,MS:1001208,SEQUEST,]	39.06	63.017	null	null	0.21
PRT	O08601	Microsomal triglyceride transfer protein large subunit OS=Mus musculus OX=10090 GN=Mttp PE=1 SV=2	null	null	Mouse_09-2020	null	[MS,MS:1001208,SEQUEST,]	31.30	60.610	null	null	0.19
PRT	D3Z041	Long-chain-fatty-acid--CoA ligase 1 OS=Mus musculus OX=10090 GN=Acsl1 PE=1 SV=1	null	null	Mouse_09-2020	null	[MS,MS:1001208,SEQUEST,]	43.14	76.173	null	null	0.24
PRT	Q9EQ20	Methylmalonate-semialdehyde dehydrogenase [acylating], mitochondrial OS=Mus musculus OX=10090 GN=Aldh6a1 PE=1 SV=1	null	null	Mouse_09-2020	null	[MS,MS:1001208,SEQUEST,]	58.80	79.741	null	null	0.40
PRT	P24369	Peptidyl-prolyl cis-trans isomerase B OS=Mus musculus OX=10090 GN=Ppib PE=1 SV=2	null	null	Mouse_09-2020	null	[MS,MS:1001208,SEQUEST,]	32.00	63.367	null	null	0.62
PRT	P08249	Malate dehydrogenase, mitochondrial OS=Mus musculus OX=10090 GN=Mdh2 PE=1 SV=3	null	null	Mouse_09-2020	null	[MS,MS:1001208,SEQUEST,]	49.34	89.898	null	null	0.50
PRT	Q9CPU0	Lactoylglutathione lyase OS=Mus musculus OX=10090 GN=Glo1 PE=1 SV=3	null	null	Mouse_09-2020	null	[MS,MS:1001208,SEQUEST,]	39.47	50.605	null	null	0.55
PRT	P40142	Transketolase OS=Mus musculus OX=10090 GN=Tkt PE=1 SV=1	null	null	Mouse_09-2020	null	[MS,MS:1001208,SEQUEST,]	47.82	74.710	null	null	0.33
PRT	E9PWK1	Epoxide hydrolase OS=Mus musculus OX=10090 GN=Ephx1 PE=1 SV=1	null	null	Mouse_09-2020	null	[MS,MS:1001208,SEQUEST,]	38.32	53.893	null	null	0.34
PRT	Q9JII6	Aldo-keto reductase family 1 member A1 OS=Mus musculus OX=10090 GN=Akr1a1 PE=1 SV=3	null	null	Mouse_09-2020	null	[MS,MS:1001208,SEQUEST,]	41.85	50.172	null	null	0.44
PRT	Q91ZJ5	UTP--glucose-1-phosphate uridylyltransferase OS=Mus musculus OX=10090 GN=Ugp2 PE=1 SV=3	null	null	Mouse_09-2020	null	[MS,MS:1001208,SEQUEST,]	37.18	59.735	null	null	0.33
PRT	P11499	Heat shock protein HSP 90-beta OS=Mus musculus OX=10090 GN=Hsp90ab1 PE=1 SV=3	null	null	Mouse_09-2020	null	[MS,MS:1001208,SEQUEST,]	59.95	90.106	null	null	0.29
PRT	G3X982	Aldehyde oxidase 3 OS=Mus musculus OX=10090 GN=Aox3 PE=1 SV=1	null	null	Mouse_09-2020	null	[MS,MS:1001208,SEQUEST,]	41.63	52.043	null	null	0.17
PRT	P31786	Acyl-CoA-binding protein OS=Mus musculus OX=10090 GN=Dbi PE=1 SV=2	null	null	Mouse_09-2020	null	[MS,MS:1001208,SEQUEST,]	49.14	79.501	null	null	0.77
PRT	P47911	60S ribosomal protein L6 OS=Mus musculus OX=10090 GN=Rpl6 PE=1 SV=3	null	null	Mouse_09-2020	null	[MS,MS:1001208,SEQUEST,]	20.80	35.304	null	null	0.41
PRT	P14152	Malate dehydrogenase, cytoplasmic OS=Mus musculus OX=10090 GN=Mdh1 PE=1 SV=3	null	null	Mouse_09-2020	null	[MS,MS:1001208,SEQUEST,]	35.08	64.229	null	null	0.29
PRT	Q9DCW4	Electron transfer flavoprotein subunit beta OS=Mus musculus OX=10090 GN=Etfb PE=1 SV=3	null	null	Mouse_09-2020	null	[MS,MS:1001208,SEQUEST,]	37.21	66.877	null	null	0.49
PRT	Q9CR57	60S ribosomal protein L14 OS=Mus musculus OX=10090 GN=Rpl14 PE=1 SV=3	null	null	Mouse_09-2020	null	[MS,MS:1001208,SEQUEST,]	8.83	35.798	null	null	0.46
PRT	P70694	Estradiol 17 beta-dehydrogenase 5 OS=Mus musculus OX=10090 GN=Akr1c6 PE=1 SV=1	null	null	Mouse_09-2020	null	[MS,MS:1001208,SEQUEST,]	58.67	105.453	null	null	0.49
PRT	Q64459	Cytochrome P450 3A11 OS=Mus musculus OX=10090 GN=Cyp3a11 PE=1 SV=1	null	null	Mouse_09-2020	null	[MS,MS:1001208,SEQUEST,]	35.83	52.772	null	null	0.35
PRT	Q9D8E6	60S ribosomal protein L4 OS=Mus musculus OX=10090 GN=Rpl4 PE=1 SV=3	null	null	Mouse_09-2020	null	[MS,MS:1001208,SEQUEST,]	22.89	46.901	null	null	0.39
PRT	P51660	Peroxisomal multifunctional enzyme type 2 OS=Mus musculus OX=10090 GN=Hsd17b4 PE=1 SV=3	null	null	Mouse_09-2020	null	[MS,MS:1001208,SEQUEST,]	43.86	78.927	null	null	0.24
PRT	Q9DB20	ATP synthase subunit O, mitochondrial OS=Mus musculus OX=10090 GN=Atp5po PE=1 SV=1	null	null	Mouse_09-2020	null	[MS,MS:1001208,SEQUEST,]	41.74	68.189	null	null	0.54
PRT	Q8VC30	Triokinase/FMN cyclase OS=Mus musculus OX=10090 GN=Tkfc PE=1 SV=1	null	null	Mouse_09-2020	null	[MS,MS:1001208,SEQUEST,]	44.98	80.918	null	null	0.33
PRT	Q9CPY7	Cytosol aminopeptidase OS=Mus musculus OX=10090 GN=Lap3 PE=1 SV=3	null	null	Mouse_09-2020	null	[MS,MS:1001208,SEQUEST,]	41.48	43.990	null	null	0.27
PRT	A8DUK4	Beta-globin OS=Mus musculus OX=10090 GN=Hbb-bs PE=1 SV=1	null	null	Mouse_09-2020	null	[MS,MS:1001208,SEQUEST,]	136.51	169.894	null	null	0.82
PRT	Q9QXD6	Fructose-1,6-bisphosphatase 1 OS=Mus musculus OX=10090 GN=Fbp1 PE=1 SV=3	null	null	Mouse_09-2020	null	[MS,MS:1001208,SEQUEST,]	86.71	119.783	null	null	0.39
PRT	P97351	40S ribosomal protein S3a OS=Mus musculus OX=10090 GN=Rps3a PE=1 SV=3	null	null	Mouse_09-2020	null	[MS,MS:1001208,SEQUEST,]	9.87	36.426	null	null	0.40
PRT	Q64433	10 kDa heat shock protein, mitochondrial OS=Mus musculus OX=10090 GN=Hspe1 PE=1 SV=2	null	null	Mouse_09-2020	null	[MS,MS:1001208,SEQUEST,]	23.58	59.589	null	null	0.83
PRT	Q01853	Transitional endoplasmic reticulum ATPase OS=Mus musculus OX=10090 GN=Vcp PE=1 SV=4	null	null	Mouse_09-2020	null	[MS,MS:1001208,SEQUEST,]	26.95	40.753	null	null	0.22
PRT	A0A0R4J0Z1	Protein disulfide-isomerase A4 OS=Mus musculus OX=10090 GN=Pdia4 PE=1 SV=1	null	null	Mouse_09-2020	null	[MS,MS:1001208,SEQUEST,]	20.11	42.431	null	null	0.23
PRT	Q91YI0	Argininosuccinate lyase OS=Mus musculus OX=10090 GN=Asl PE=1 SV=1	null	null	Mouse_09-2020	null	[MS,MS:1001208,SEQUEST,]	47.92	59.657	null	null	0.33
PRT	Q9Z2V4	Phosphoenolpyruvate carboxykinase, cytosolic [GTP] OS=Mus musculus OX=10090 GN=Pck1 PE=1 SV=1	null	null	Mouse_09-2020	null	[MS,MS:1001208,SEQUEST,]	33.75	47.647	null	null	0.26
PRT	P17742	Peptidyl-prolyl cis-trans isomerase A OS=Mus musculus OX=10090 GN=Ppia PE=1 SV=2	null	null	Mouse_09-2020	null	[MS,MS:1001208,SEQUEST,]	15.56	50.797	null	null	0.47
PRT	Q9CQ62	2,4-dienoyl-CoA reductase, mitochondrial OS=Mus musculus OX=10090 GN=Decr1 PE=1 SV=1	null	null	Mouse_09-2020	null	[MS,MS:1001208,SEQUEST,]	32.67	50.662	null	null	0.35
PRT	P17751	Triosephosphate isomerase OS=Mus musculus OX=10090 GN=Tpi1 PE=1 SV=4	null	null	Mouse_09-2020	null	[MS,MS:1001208,SEQUEST,]	31.80	50.925	null	null	0.32
PRT	P45952	Medium-chain specific acyl-CoA dehydrogenase, mitochondrial OS=Mus musculus OX=10090 GN=Acadm PE=1 SV=1	null	null	Mouse_09-2020	null	[MS,MS:1001208,SEQUEST,]	27.64	46.197	null	null	0.33
PRT	Q9DBE0	Cysteine sulfinic acid decarboxylase OS=Mus musculus OX=10090 GN=Csad PE=1 SV=1	null	null	Mouse_09-2020	null	[MS,MS:1001208,SEQUEST,]	40.22	59.807	null	null	0.19
PRT	P06801	NADP-dependent malic enzyme OS=Mus musculus OX=10090 GN=Me1 PE=1 SV=2	null	null	Mouse_09-2020	null	[MS,MS:1001208,SEQUEST,]	24.59	41.545	null	null	0.24
PRT	Q8K2B3	Succinate dehydrogenase [ubiquinone] flavoprotein subunit, mitochondrial OS=Mus musculus OX=10090 GN=Sdha PE=1 SV=1	null	null	Mouse_09-2020	null	[MS,MS:1001208,SEQUEST,]	19.53	32.112	null	null	0.23
PRT	P60710	Actin, cytoplasmic 1 OS=Mus musculus OX=10090 GN=Actb PE=1 SV=1	null	null	Mouse_09-2020	null	[MS,MS:1001208,SEQUEST,]	86.42	142.701	null	null	0.58
PRT	P07901	Heat shock protein HSP 90-alpha OS=Mus musculus OX=10090 GN=Hsp90aa1 PE=1 SV=4	null	null	Mouse_09-2020	null	[MS,MS:1001208,SEQUEST,]	38.84	51.119	null	null	0.23
PRT	Q8K169	UDP-glucuronosyltransferase OS=Mus musculus OX=10090 GN=Ugt2b5 PE=1 SV=1	null	null	Mouse_09-2020	null	[MS,MS:1001208,SEQUEST,]	57.15	70.217	null	null	0.24
PRT	Q91WU0	Carboxylesterase 1F OS=Mus musculus OX=10090 GN=Ces1f PE=1 SV=1	null	null	Mouse_09-2020	null	[MS,MS:1001208,SEQUEST,]	56.44	86.121	null	null	0.25
PRT	Q91XE0	Glycine N-acyltransferase OS=Mus musculus OX=10090 GN=Glyat PE=1 SV=1	null	null	Mouse_09-2020	null	[MS,MS:1001208,SEQUEST,]	33.49	51.719	null	null	0.45
PRT	Q64442	Sorbitol dehydrogenase OS=Mus musculus OX=10090 GN=Sord PE=1 SV=3	null	null	Mouse_09-2020	null	[MS,MS:1001208,SEQUEST,]	43.04	70.262	null	null	0.36
PRT	G5E850	Cytochrome b5 OS=Mus musculus OX=10090 GN=Cyb5a PE=1 SV=1	null	null	Mouse_09-2020	null	[MS,MS:1001208,SEQUEST,]	35.55	58.761	null	null	0.79
PRT	E9Q5F6	Polyubiquitin-C (Fragment) OS=Mus musculus OX=10090 GN=Ubc PE=1 SV=1	null	null	Mouse_09-2020	null	[MS,MS:1001208,SEQUEST,]	32.84	59.758	null	null	0.93
PRT	Q921R2	40S ribosomal protein S13 OS=Mus musculus OX=10090 GN=Rps13 PE=1 SV=1	null	null	Mouse_09-2020	null	[MS,MS:1001208,SEQUEST,]	27.04	45.318	null	null	0.52
PRT	Q99LC5	Electron transfer flavoprotein subunit alpha, mitochondrial OS=Mus musculus OX=10090 GN=Etfa PE=1 SV=2	null	null	Mouse_09-2020	null	[MS,MS:1001208,SEQUEST,]	32.85	60.814	null	null	0.33
PRT	Q07417	Short-chain specific acyl-CoA dehydrogenase, mitochondrial OS=Mus musculus OX=10090 GN=Acads PE=1 SV=2	null	null	Mouse_09-2020	null	[MS,MS:1001208,SEQUEST,]	24.83	47.799	null	null	0.23
PRT	P62897	Cytochrome c, somatic OS=Mus musculus OX=10090 GN=Cycs PE=1 SV=2	null	null	Mouse_09-2020	null	[MS,MS:1001208,SEQUEST,]	27.55	35.749	null	null	0.54
PRT	Q99J08	SEC14-like protein 2 OS=Mus musculus OX=10090 GN=Sec14l2 PE=1 SV=1	null	null	Mouse_09-2020	null	[MS,MS:1001208,SEQUEST,]	26.70	48.165	null	null	0.27
PRT	Q9DBJ1	Phosphoglycerate mutase 1 OS=Mus musculus OX=10090 GN=Pgam1 PE=1 SV=3	null	null	Mouse_09-2020	null	[MS,MS:1001208,SEQUEST,]	16.55	39.543	null	null	0.43
PRT	Q8CHT0	Delta-1-pyrroline-5-carboxylate dehydrogenase, mitochondrial OS=Mus musculus OX=10090 GN=Aldh4a1 PE=1 SV=3	null	null	Mouse_09-2020	null	[MS,MS:1001208,SEQUEST,]	28.02	44.190	null	null	0.18
PRT	P35505	Fumarylacetoacetase OS=Mus musculus OX=10090 GN=Fah PE=1 SV=2	null	null	Mouse_09-2020	null	[MS,MS:1001208,SEQUEST,]	36.60	58.311	null	null	0.37
PRT	Q9CZN7	Serine hydroxymethyltransferase, mitochondrial OS=Mus musculus OX=10090 GN=Shmt2 PE=1 SV=1	null	null	Mouse_09-2020	null	[MS,MS:1001208,SEQUEST,]	18.92	28.898	null	null	0.22
PRT	Q80XN0	D-beta-hydroxybutyrate dehydrogenase, mitochondrial OS=Mus musculus OX=10090 GN=Bdh1 PE=1 SV=2	null	null	Mouse_09-2020	null	[MS,MS:1001208,SEQUEST,]	44.37	48.696	null	null	0.26
PRT	Q9WUM5	Succinate--CoA ligase [ADP/GDP-forming] subunit alpha, mitochondrial OS=Mus musculus OX=10090 GN=Suclg1 PE=1 SV=4	null	null	Mouse_09-2020	null	[MS,MS:1001208,SEQUEST,]	11.99	31.827	null	null	0.29
PRT	Q9QXF8	Glycine N-methyltransferase OS=Mus musculus OX=10090 GN=Gnmt PE=1 SV=3	null	null	Mouse_09-2020	null	[MS,MS:1001208,SEQUEST,]	40.62	59.749	null	null	0.30
PRT	Q61425	Hydroxyacyl-coenzyme A dehydrogenase, mitochondrial OS=Mus musculus OX=10090 GN=Hadh PE=1 SV=2	null	null	Mouse_09-2020	null	[MS,MS:1001208,SEQUEST,]	10.74	37.322	null	null	0.29
PRT	Q9QXX4	Calcium-binding mitochondrial carrier protein Aralar2 OS=Mus musculus OX=10090 GN=Slc25a13 PE=1 SV=1	null	null	Mouse_09-2020	null	[MS,MS:1001208,SEQUEST,]	30.38	45.082	null	null	0.16
PRT	Q9WTP7	GTP:AMP phosphotransferase AK3, mitochondrial OS=Mus musculus OX=10090 GN=Ak3 PE=1 SV=3	null	null	Mouse_09-2020	null	[MS,MS:1001208,SEQUEST,]	11.94	30.451	null	null	0.50
PRT	Q78JT3	3-hydroxyanthranilate 3,4-dioxygenase OS=Mus musculus OX=10090 GN=Haao PE=1 SV=1	null	null	Mouse_09-2020	null	[MS,MS:1001208,SEQUEST,]	24.26	36.385	null	null	0.34
PRT	P12970	60S ribosomal protein L7a OS=Mus musculus OX=10090 GN=Rpl7a PE=1 SV=2	null	null	Mouse_09-2020	null	[MS,MS:1001208,SEQUEST,]	13.26	31.772	null	null	0.36
PRT	P51881	ADP/ATP translocase 2 OS=Mus musculus OX=10090 GN=Slc25a5 PE=1 SV=3	null	null	Mouse_09-2020	null	[MS,MS:1001208,SEQUEST,]	27.28	32.826	null	null	0.25
PRT	O70475	UDP-glucose 6-dehydrogenase OS=Mus musculus OX=10090 GN=Ugdh PE=1 SV=1	null	null	Mouse_09-2020	null	[MS,MS:1001208,SEQUEST,]	21.69	26.831	null	null	0.19
PRT	P61255	60S ribosomal protein L26 OS=Mus musculus OX=10090 GN=Rpl26 PE=1 SV=1	null	null	Mouse_09-2020	null	[MS,MS:1001208,SEQUEST,]	8.43	24.793	null	null	0.51
PRT	P48036	Annexin A5 OS=Mus musculus OX=10090 GN=Anxa5 PE=1 SV=1	null	null	Mouse_09-2020	null	[MS,MS:1001208,SEQUEST,]	14.13	32.004	null	null	0.33
PRT	A0A1W2P733	C-1-tetrahydrofolate synthase, cytoplasmic OS=Mus musculus OX=10090 GN=Mthfd1 PE=1 SV=1	null	null	Mouse_09-2020	null	[MS,MS:1001208,SEQUEST,]	21.20	35.291	null	null	0.15
PRT	P28271	Cytoplasmic aconitate hydratase OS=Mus musculus OX=10090 GN=Aco1 PE=1 SV=3	null	null	Mouse_09-2020	null	[MS,MS:1001208,SEQUEST,]	35.87	47.553	null	null	0.14
PRT	Q8BH00	2-aminomuconic semialdehyde dehydrogenase OS=Mus musculus OX=10090 GN=Aldh8a1 PE=1 SV=1	null	null	Mouse_09-2020	null	[MS,MS:1001208,SEQUEST,]	19.60	34.480	null	null	0.24
PRT	Q99K67	Alpha-aminoadipic semialdehyde synthase, mitochondrial OS=Mus musculus OX=10090 GN=Aass PE=1 SV=1	null	null	Mouse_09-2020	null	[MS,MS:1001208,SEQUEST,]	33.98	46.533	null	null	0.11
PRT	P97807	Fumarate hydratase, mitochondrial OS=Mus musculus OX=10090 GN=Fh PE=1 SV=3	null	null	Mouse_09-2020	null	[MS,MS:1001208,SEQUEST,]	28.76	47.028	null	null	0.24
PRT	Q3UEL5	Imidazolonepropionate hydrolase OS=Mus musculus OX=10090 GN=Uroc1 PE=1 SV=1	null	null	Mouse_09-2020	null	[MS,MS:1001208,SEQUEST,]	25.16	36.643	null	null	0.16
PRT	Q91YQ5	Dolichyl-diphosphooligosaccharide--protein glycosyltransferase subunit 1 OS=Mus musculus OX=10090 GN=Rpn1 PE=1 SV=1	null	null	Mouse_09-2020	null	[MS,MS:1001208,SEQUEST,]	26.43	42.315	null	null	0.20
PRT	P19096	Fatty acid synthase OS=Mus musculus OX=10090 GN=Fasn PE=1 SV=2	null	null	Mouse_09-2020	null	[MS,MS:1001208,SEQUEST,]	26.53	43.097	null	null	0.05
PRT	Q9DBF1	Alpha-aminoadipic semialdehyde dehydrogenase OS=Mus musculus OX=10090 GN=Aldh7a1 PE=1 SV=4	null	null	Mouse_09-2020	null	[MS,MS:1001208,SEQUEST,]	22.76	37.174	null	null	0.18
PRT	Q6ZWN5	40S ribosomal protein S9 OS=Mus musculus OX=10090 GN=Rps9 PE=1 SV=3	null	null	Mouse_09-2020	null	[MS,MS:1001208,SEQUEST,]	10.70	18.278	null	null	0.41
PRT	P50544	Very long-chain specific acyl-CoA dehydrogenase, mitochondrial OS=Mus musculus OX=10090 GN=Acadvl PE=1 SV=3	null	null	Mouse_09-2020	null	[MS,MS:1001208,SEQUEST,]	22.83	25.158	null	null	0.14
PRT	Q8QZR3	Pyrethroid hydrolase Ces2a OS=Mus musculus OX=10090 GN=Ces2a PE=1 SV=1	null	null	Mouse_09-2020	null	[MS,MS:1001208,SEQUEST,]	32.10	61.359	null	null	0.28
PRT	A0A0R4IZY2	Cytochrome P450 2D26 OS=Mus musculus OX=10090 GN=Cyp2d26 PE=1 SV=1	null	null	Mouse_09-2020	null	[MS,MS:1001208,SEQUEST,]	24.04	31.027	null	null	0.18
PRT	P52196	Thiosulfate sulfurtransferase OS=Mus musculus OX=10090 GN=Tst PE=1 SV=3	null	null	Mouse_09-2020	null	[MS,MS:1001208,SEQUEST,]	19.08	31.508	null	null	0.33
PRT	P33267	Cytochrome P450 2F2 OS=Mus musculus OX=10090 GN=Cyp2f2 PE=1 SV=1	null	null	Mouse_09-2020	null	[MS,MS:1001208,SEQUEST,]	24.08	24.802	null	null	0.20
PRT	Q5FW57	Glycine N-acyltransferase-like protein OS=Mus musculus OX=10090 GN=Gm4952 PE=1 SV=3	null	null	Mouse_09-2020	null	[MS,MS:1001208,SEQUEST,]	23.13	29.914	null	null	0.32
PRT	P08228	Superoxide dismutase [Cu-Zn] OS=Mus musculus OX=10090 GN=Sod1 PE=1 SV=2	null	null	Mouse_09-2020	null	[MS,MS:1001208,SEQUEST,]	42.27	73.724	null	null	0.57
PRT	P14211	Calreticulin OS=Mus musculus OX=10090 GN=Calr PE=1 SV=1	null	null	Mouse_09-2020	null	[MS,MS:1001208,SEQUEST,]	21.89	43.244	null	null	0.19
PRT	Q9DCN2	NADH-cytochrome b5 reductase 3 OS=Mus musculus OX=10090 GN=Cyb5r3 PE=1 SV=3	null	null	Mouse_09-2020	null	[MS,MS:1001208,SEQUEST,]	31.00	51.397	null	null	0.34
PRT	P28474	Alcohol dehydrogenase class-3 OS=Mus musculus OX=10090 GN=Adh5 PE=1 SV=3	null	null	Mouse_09-2020	null	[MS,MS:1001208,SEQUEST,]	21.00	36.610	null	null	0.16
PRT	Q00623	Apolipoprotein A-I OS=Mus musculus OX=10090 GN=Apoa1 PE=1 SV=2	null	null	Mouse_09-2020	null	[MS,MS:1001208,SEQUEST,]	15.54	26.192	null	null	0.28
PRT	Q9WTP6	Adenylate kinase 2, mitochondrial OS=Mus musculus OX=10090 GN=Ak2 PE=1 SV=5	null	null	Mouse_09-2020	null	[MS,MS:1001208,SEQUEST,]	24.70	43.072	null	null	0.37
PRT	Q64475	Histone H2B type 1-B OS=Mus musculus OX=10090 GN=H2bc3 PE=1 SV=3	null	null	Mouse_09-2020	null	[MS,MS:1001208,SEQUEST,]	9.41	26.914	null	null	0.62
PRT	O55125	Protein NipSnap homolog 1 OS=Mus musculus OX=10090 GN=Nipsnap1 PE=1 SV=1	null	null	Mouse_09-2020	null	[MS,MS:1001208,SEQUEST,]	17.33	25.288	null	null	0.29
PRT	P40936	Indolethylamine N-methyltransferase OS=Mus musculus OX=10090 GN=Inmt PE=1 SV=1	null	null	Mouse_09-2020	null	[MS,MS:1001208,SEQUEST,]	31.32	52.925	null	null	0.29
PRT	Q8BP67	60S ribosomal protein L24 OS=Mus musculus OX=10090 GN=Rpl24 PE=1 SV=2	null	null	Mouse_09-2020	null	[MS,MS:1001208,SEQUEST,]	10.08	13.147	null	null	0.33
PRT	Q9CZX8	40S ribosomal protein S19 OS=Mus musculus OX=10090 GN=Rps19 PE=1 SV=3	null	null	Mouse_09-2020	null	[MS,MS:1001208,SEQUEST,]	16.12	19.662	null	null	0.43
PRT	P52760	2-iminobutanoate/2-iminopropanoate deaminase OS=Mus musculus OX=10090 GN=Rida PE=1 SV=3	null	null	Mouse_09-2020	null	[MS,MS:1001208,SEQUEST,]	36.58	56.116	null	null	0.67
PRT	P99029	Peroxiredoxin-5, mitochondrial OS=Mus musculus OX=10090 GN=Prdx5 PE=1 SV=2	null	null	Mouse_09-2020	null	[MS,MS:1001208,SEQUEST,]	26.04	35.450	null	null	0.41
PRT	E0CXN5	Glycerol-3-phosphate dehydrogenase [NAD(+)] OS=Mus musculus OX=10090 GN=Gpd1 PE=1 SV=1	null	null	Mouse_09-2020	null	[MS,MS:1001208,SEQUEST,]	26.55	44.796	null	null	0.32
PRT	P47962	60S ribosomal protein L5 OS=Mus musculus OX=10090 GN=Rpl5 PE=1 SV=3	null	null	Mouse_09-2020	null	[MS,MS:1001208,SEQUEST,]	14.08	22.883	null	null	0.27
PRT	O08749	Dihydrolipoyl dehydrogenase, mitochondrial OS=Mus musculus OX=10090 GN=Dld PE=1 SV=2	null	null	Mouse_09-2020	null	[MS,MS:1001208,SEQUEST,]	15.75	28.272	null	null	0.22
PRT	P05214	Tubulin alpha-3 chain OS=Mus musculus OX=10090 GN=Tuba3a PE=1 SV=1	null	null	Mouse_09-2020	null	[MS,MS:1001208,SEQUEST,]	21.79	42.470	null	null	0.24
PRT	P27659	60S ribosomal protein L3 OS=Mus musculus OX=10090 GN=Rpl3 PE=1 SV=3	null	null	Mouse_09-2020	null	[MS,MS:1001208,SEQUEST,]	5.11	21.483	null	null	0.17
PRT	A0A1B0GSR9	L-lactate dehydrogenase OS=Mus musculus OX=10090 GN=Ldha PE=1 SV=1	null	null	Mouse_09-2020	null	[MS,MS:1001208,SEQUEST,]	20.67	30.060	null	null	0.16
PRT	Q9WVL0	Maleylacetoacetate isomerase OS=Mus musculus OX=10090 GN=Gstz1 PE=1 SV=1	null	null	Mouse_09-2020	null	[MS,MS:1001208,SEQUEST,]	27.68	39.191	null	null	0.43
PRT	P11352	Glutathione peroxidase 1 OS=Mus musculus OX=10090 GN=Gpx1 PE=1 SV=2	null	null	Mouse_09-2020	null	[MS,MS:1001208,SEQUEST,]	32.05	33.809	null	null	0.57
PRT	O55022	Membrane-associated progesterone receptor component 1 OS=Mus musculus OX=10090 GN=Pgrmc1 PE=1 SV=4	null	null	Mouse_09-2020	null	[MS,MS:1001208,SEQUEST,]	31.71	42.876	null	null	0.35
PRT	Q8BH95	Enoyl-CoA hydratase, mitochondrial OS=Mus musculus OX=10090 GN=Echs1 PE=1 SV=1	null	null	Mouse_09-2020	null	[MS,MS:1001208,SEQUEST,]	26.64	40.405	null	null	0.35
PRT	O35129	Prohibitin-2 OS=Mus musculus OX=10090 GN=Phb2 PE=1 SV=1	null	null	Mouse_09-2020	null	[MS,MS:1001208,SEQUEST,]	14.32	20.940	null	null	0.32
PRT	O09173	Homogentisate 1,2-dioxygenase OS=Mus musculus OX=10090 GN=Hgd PE=1 SV=2	null	null	Mouse_09-2020	null	[MS,MS:1001208,SEQUEST,]	24.96	30.023	null	null	0.26
PRT	P14148	60S ribosomal protein L7 OS=Mus musculus OX=10090 GN=Rpl7 PE=1 SV=2	null	null	Mouse_09-2020	null	[MS,MS:1001208,SEQUEST,]	9.88	14.156	null	null	0.28
PRT	O35488	Very long-chain acyl-CoA synthetase OS=Mus musculus OX=10090 GN=Slc27a2 PE=1 SV=2	null	null	Mouse_09-2020	null	[MS,MS:1001208,SEQUEST,]	20.09	27.654	null	null	0.16
PRT	Q921I1	Serotransferrin OS=Mus musculus OX=10090 GN=Tf PE=1 SV=1	null	null	Mouse_09-2020	null	[MS,MS:1001208,SEQUEST,]	26.66	42.029	null	null	0.15
PRT	Q9EQF5	Dihydropyrimidinase OS=Mus musculus OX=10090 GN=Dpys PE=1 SV=2	null	null	Mouse_09-2020	null	[MS,MS:1001208,SEQUEST,]	17.55	31.059	null	null	0.15
PRT	P35492	Histidine ammonia-lyase OS=Mus musculus OX=10090 GN=Hal PE=1 SV=1	null	null	Mouse_09-2020	null	[MS,MS:1001208,SEQUEST,]	15.54	22.535	null	null	0.13
PRT	Q64458	Cytochrome P450 2C29 OS=Mus musculus OX=10090 GN=Cyp2c29 PE=1 SV=2	null	null	Mouse_09-2020	null	[MS,MS:1001208,SEQUEST,]	35.41	61.060	null	null	0.23
PRT	P56593	Cytochrome P450 2A12 OS=Mus musculus OX=10090 GN=Cyp2a12 PE=1 SV=2	null	null	Mouse_09-2020	null	[MS,MS:1001208,SEQUEST,]	28.24	40.582	null	null	0.22
PRT	Q60932	Voltage-dependent anion-selective channel protein 1 OS=Mus musculus OX=10090 GN=Vdac1 PE=1 SV=3	null	null	Mouse_09-2020	null	[MS,MS:1001208,SEQUEST,]	27.42	36.815	null	null	0.23
PRT	Q8JZR0	Long-chain-fatty-acid--CoA ligase 5 OS=Mus musculus OX=10090 GN=Acsl5 PE=1 SV=1	null	null	Mouse_09-2020	null	[MS,MS:1001208,SEQUEST,]	17.40	36.045	null	null	0.14
PRT	P43274	Histone H1.4 OS=Mus musculus OX=10090 GN=H1-4 PE=1 SV=2	null	null	Mouse_09-2020	null	[MS,MS:1001208,SEQUEST,]	8.84	27.737	null	null	0.26
PRT	P42125	Enoyl-CoA delta isomerase 1, mitochondrial OS=Mus musculus OX=10090 GN=Eci1 PE=1 SV=2	null	null	Mouse_09-2020	null	[MS,MS:1001208,SEQUEST,]	15.93	28.433	null	null	0.33
PRT	Q9CQQ7	ATP synthase F(0) complex subunit B1, mitochondrial OS=Mus musculus OX=10090 GN=Atp5pb PE=1 SV=1	null	null	Mouse_09-2020	null	[MS,MS:1001208,SEQUEST,]	9.06	22.535	null	null	0.34
PRT	P14115	60S ribosomal protein L27a OS=Mus musculus OX=10090 GN=Rpl27a PE=1 SV=5	null	null	Mouse_09-2020	null	[MS,MS:1001208,SEQUEST,]	10.04	14.887	null	null	0.28
PRT	P09671	Superoxide dismutase [Mn], mitochondrial OS=Mus musculus OX=10090 GN=Sod2 PE=1 SV=3	null	null	Mouse_09-2020	null	[MS,MS:1001208,SEQUEST,]	25.52	38.709	null	null	0.33
PRT	Q9DCX2	ATP synthase subunit d, mitochondrial OS=Mus musculus OX=10090 GN=Atp5pd PE=1 SV=3	null	null	Mouse_09-2020	null	[MS,MS:1001208,SEQUEST,]	27.09	46.851	null	null	0.68
PRT	A2AVJ7	Ribosome-binding protein 1 OS=Mus musculus OX=10090 GN=Rrbp1 PE=1 SV=1	null	null	Mouse_09-2020	null	[MS,MS:1001208,SEQUEST,]	2.76	15.487	null	null	0.06
PRT	Q9D0F9	Phosphoglucomutase-1 OS=Mus musculus OX=10090 GN=Pgm1 PE=1 SV=4	null	null	Mouse_09-2020	null	[MS,MS:1001208,SEQUEST,]	13.69	27.557	null	null	0.15
PRT	Q99JY0	Trifunctional enzyme subunit beta, mitochondrial OS=Mus musculus OX=10090 GN=Hadhb PE=1 SV=1	null	null	Mouse_09-2020	null	[MS,MS:1001208,SEQUEST,]	13.84	27.683	null	null	0.13
PRT	Q99N15	17beta-hydroxysteroid dehydrogenase type 10/short chain L-3-hydroxyacyl-CoA dehydrogenase OS=Mus musculus OX=10090 GN=Hsd17b10 PE=1 SV=1	null	null	Mouse_09-2020	null	[MS,MS:1001208,SEQUEST,]	16.83	35.175	null	null	0.37
PRT	P54071	Isocitrate dehydrogenase [NADP], mitochondrial OS=Mus musculus OX=10090 GN=Idh2 PE=1 SV=3	null	null	Mouse_09-2020	null	[MS,MS:1001208,SEQUEST,]	22.57	34.212	null	null	0.20
PRT	Q3TML0	Protein disulfide-isomerase A6 OS=Mus musculus OX=10090 GN=Pdia6 PE=1 SV=1	null	null	Mouse_09-2020	null	[MS,MS:1001208,SEQUEST,]	9.15	32.358	null	null	0.15
PRT	Q9CPQ1	Cytochrome c oxidase subunit 6C OS=Mus musculus OX=10090 GN=Cox6c PE=1 SV=3	null	null	Mouse_09-2020	null	[MS,MS:1001208,SEQUEST,]	12.57	19.259	null	null	0.38
PRT	P29341	Polyadenylate-binding protein 1 OS=Mus musculus OX=10090 GN=Pabpc1 PE=1 SV=2	null	null	Mouse_09-2020	null	[MS,MS:1001208,SEQUEST,]	13.81	25.380	null	null	0.14
PRT	P00186	Cytochrome P450 1A2 OS=Mus musculus OX=10090 GN=Cyp1a2 PE=1 SV=1	null	null	Mouse_09-2020	null	[MS,MS:1001208,SEQUEST,]	19.24	31.015	null	null	0.17
PRT	Q9JHI5	Isovaleryl-CoA dehydrogenase, mitochondrial OS=Mus musculus OX=10090 GN=Ivd PE=1 SV=1	null	null	Mouse_09-2020	null	[MS,MS:1001208,SEQUEST,]	16.50	24.322	null	null	0.17
PRT	Q9DCM2	Glutathione S-transferase kappa 1 OS=Mus musculus OX=10090 GN=Gstk1 PE=1 SV=3	null	null	Mouse_09-2020	null	[MS,MS:1001208,SEQUEST,]	17.87	30.272	null	null	0.39
PRT	P47915	60S ribosomal protein L29 OS=Mus musculus OX=10090 GN=Rpl29 PE=1 SV=2	null	null	Mouse_09-2020	null	[MS,MS:1001208,SEQUEST,]	0.00	18.523	null	null	0.39
PRT	Q62425	Cytochrome c oxidase subunit NDUFA4 OS=Mus musculus OX=10090 GN=Ndufa4 PE=1 SV=2	null	null	Mouse_09-2020	null	[MS,MS:1001208,SEQUEST,]	8.10	23.440	null	null	0.56
PRT	P37040	NADPH--cytochrome P450 reductase OS=Mus musculus OX=10090 GN=Por PE=1 SV=2	null	null	Mouse_09-2020	null	[MS,MS:1001208,SEQUEST,]	22.92	32.246	null	null	0.16
PRT	A0A0R4J083	Long-chain specific acyl-CoA dehydrogenase, mitochondrial OS=Mus musculus OX=10090 GN=Acadl PE=1 SV=1	null	null	Mouse_09-2020	null	[MS,MS:1001208,SEQUEST,]	15.91	22.925	null	null	0.20
PRT	Q9D2G2	Dihydrolipoyllysine-residue succinyltransferase component of 2-oxoglutarate dehydrogenase complex, mitochondrial OS=Mus musculus OX=10090 GN=Dlst PE=1 SV=1	null	null	Mouse_09-2020	null	[MS,MS:1001208,SEQUEST,]	16.01	19.917	null	null	0.15
PRT	Q61838	Pregnancy zone protein OS=Mus musculus OX=10090 GN=Pzp PE=1 SV=3	null	null	Mouse_09-2020	null	[MS,MS:1001208,SEQUEST,]	18.08	23.397	null	null	0.05
PRT	P14824	Annexin A6 OS=Mus musculus OX=10090 GN=Anxa6 PE=1 SV=3	null	null	Mouse_09-2020	null	[MS,MS:1001208,SEQUEST,]	14.16	26.255	null	null	0.14
PRT	A0A1B0GQU8	60S ribosomal protein L18 OS=Mus musculus OX=10090 GN=Rpl18 PE=1 SV=1	null	null	Mouse_09-2020	null	[MS,MS:1001208,SEQUEST,]	14.28	23.328	null	null	0.35
PRT	A0A0R4J135	Selenium-binding protein 2 OS=Mus musculus OX=10090 GN=Selenbp2 PE=1 SV=1	null	null	Mouse_09-2020	null	[MS,MS:1001208,SEQUEST,]	80.51	111.670	null	null	0.41
PRT	Q63880	Carboxylesterase 3A OS=Mus musculus OX=10090 GN=Ces3a PE=1 SV=2	null	null	Mouse_09-2020	null	[MS,MS:1001208,SEQUEST,]	54.44	72.010	null	null	0.25
PRT	O35945	Aldehyde dehydrogenase, cytosolic 1 OS=Mus musculus OX=10090 GN=Aldh1a7 PE=1 SV=1	null	null	Mouse_09-2020	null	[MS,MS:1001208,SEQUEST,]	76.68	118.700	null	null	0.26
PRT	P62270	40S ribosomal protein S18 OS=Mus musculus OX=10090 GN=Rps18 PE=1 SV=3	null	null	Mouse_09-2020	null	[MS,MS:1001208,SEQUEST,]	20.73	31.038	null	null	0.35
PRT	Q9CZM2	60S ribosomal protein L15 OS=Mus musculus OX=10090 GN=Rpl15 PE=1 SV=4	null	null	Mouse_09-2020	null	[MS,MS:1001208,SEQUEST,]	10.67	16.367	null	null	0.24
PRT	Q01768	Nucleoside diphosphate kinase B OS=Mus musculus OX=10090 GN=Nme2 PE=1 SV=1	null	null	Mouse_09-2020	null	[MS,MS:1001208,SEQUEST,]	24.26	40.500	null	null	0.55
PRT	P62281	40S ribosomal protein S11 OS=Mus musculus OX=10090 GN=Rps11 PE=1 SV=3	null	null	Mouse_09-2020	null	[MS,MS:1001208,SEQUEST,]	7.27	16.267	null	null	0.42
PRT	Q6GT24	Peroxiredoxin-6 OS=Mus musculus OX=10090 GN=Prdx6 PE=1 SV=1	null	null	Mouse_09-2020	null	[MS,MS:1001208,SEQUEST,]	28.78	44.508	null	null	0.29
PRT	Q9D819	Inorganic pyrophosphatase OS=Mus musculus OX=10090 GN=Ppa1 PE=1 SV=1	null	null	Mouse_09-2020	null	[MS,MS:1001208,SEQUEST,]	8.19	18.427	null	null	0.21
PRT	P62082	40S ribosomal protein S7 OS=Mus musculus OX=10090 GN=Rps7 PE=2 SV=1	null	null	Mouse_09-2020	null	[MS,MS:1001208,SEQUEST,]	8.17	15.854	null	null	0.39
PRT	Q9QXE0	2-hydroxyacyl-CoA lyase 1 OS=Mus musculus OX=10090 GN=Hacl1 PE=1 SV=2	null	null	Mouse_09-2020	null	[MS,MS:1001208,SEQUEST,]	18.61	33.305	null	null	0.14
PRT	P15105	Glutamine synthetase OS=Mus musculus OX=10090 GN=Glul PE=1 SV=6	null	null	Mouse_09-2020	null	[MS,MS:1001208,SEQUEST,]	30.11	47.561	null	null	0.19
PRT	P47963	60S ribosomal protein L13 OS=Mus musculus OX=10090 GN=Rpl13 PE=1 SV=3	null	null	Mouse_09-2020	null	[MS,MS:1001208,SEQUEST,]	16.86	22.762	null	null	0.25
PRT	Q9Z2I8	Succinate--CoA ligase [GDP-forming] subunit beta, mitochondrial OS=Mus musculus OX=10090 GN=Suclg2 PE=1 SV=3	null	null	Mouse_09-2020	null	[MS,MS:1001208,SEQUEST,]	13.00	25.498	null	null	0.15
PRT	Q3V117	ATP-citrate synthase OS=Mus musculus OX=10090 GN=Acly PE=1 SV=1	null	null	Mouse_09-2020	null	[MS,MS:1001208,SEQUEST,]	13.15	20.143	null	null	0.07
PRT	P26043	Radixin OS=Mus musculus OX=10090 GN=Rdx PE=1 SV=3	null	null	Mouse_09-2020	null	[MS,MS:1001208,SEQUEST,]	10.44	16.621	null	null	0.10
PRT	A0A0A0MQ68	Glutaryl-CoA dehydrogenase, mitochondrial OS=Mus musculus OX=10090 GN=Gcdh PE=1 SV=1	null	null	Mouse_09-2020	null	[MS,MS:1001208,SEQUEST,]	21.45	34.870	null	null	0.15
PRT	P50580	Proliferation-associated protein 2G4 OS=Mus musculus OX=10090 GN=Pa2g4 PE=1 SV=3	null	null	Mouse_09-2020	null	[MS,MS:1001208,SEQUEST,]	12.63	21.272	null	null	0.17
PRT	Q8VCN5	Cystathionine gamma-lyase OS=Mus musculus OX=10090 GN=Cth PE=1 SV=1	null	null	Mouse_09-2020	null	[MS,MS:1001208,SEQUEST,]	12.76	21.321	null	null	0.16
PRT	Q61171	Peroxiredoxin-2 OS=Mus musculus OX=10090 GN=Prdx2 PE=1 SV=3	null	null	Mouse_09-2020	null	[MS,MS:1001208,SEQUEST,]	17.86	26.633	null	null	0.28
PRT	Q9D1R9	60S ribosomal protein L34 OS=Mus musculus OX=10090 GN=Rpl34 PE=1 SV=2	null	null	Mouse_09-2020	null	[MS,MS:1001208,SEQUEST,]	3.09	13.522	null	null	0.31
PRT	E9QA79	Major urinary protein 7 OS=Mus musculus OX=10090 GN=Mup7 PE=3 SV=1	null	null	Mouse_09-2020	null	[MS,MS:1001208,SEQUEST,]	9.05	21.947	null	null	0.31
PRT	O88451	Retinol dehydrogenase 7 OS=Mus musculus OX=10090 GN=Rdh7 PE=1 SV=1	null	null	Mouse_09-2020	null	[MS,MS:1001208,SEQUEST,]	15.14	14.194	null	null	0.21
PRT	P14869	60S acidic ribosomal protein P0 OS=Mus musculus OX=10090 GN=Rplp0 PE=1 SV=3	null	null	Mouse_09-2020	null	[MS,MS:1001208,SEQUEST,]	17.75	25.389	null	null	0.24
PRT	P19783	Cytochrome c oxidase subunit 4 isoform 1, mitochondrial OS=Mus musculus OX=10090 GN=Cox4i1 PE=1 SV=2	null	null	Mouse_09-2020	null	[MS,MS:1001208,SEQUEST,]	11.11	20.807	null	null	0.34
PRT	Q91X83	S-adenosylmethionine synthase isoform type-1 OS=Mus musculus OX=10090 GN=Mat1a PE=1 SV=1	null	null	Mouse_09-2020	null	[MS,MS:1001208,SEQUEST,]	20.72	29.058	null	null	0.22
PRT	Q9DB77	Cytochrome b-c1 complex subunit 2, mitochondrial OS=Mus musculus OX=10090 GN=Uqcrc2 PE=1 SV=1	null	null	Mouse_09-2020	null	[MS,MS:1001208,SEQUEST,]	26.86	38.345	null	null	0.19
PRT	B1AU25	Apoptosis-inducing factor 1, mitochondrial OS=Mus musculus OX=10090 GN=Aifm1 PE=1 SV=1	null	null	Mouse_09-2020	null	[MS,MS:1001208,SEQUEST,]	13.85	18.888	null	null	0.12
PRT	Q99KI0	Aconitate hydratase, mitochondrial OS=Mus musculus OX=10090 GN=Aco2 PE=1 SV=1	null	null	Mouse_09-2020	null	[MS,MS:1001208,SEQUEST,]	17.81	24.181	null	null	0.08
PRT	P06745	Glucose-6-phosphate isomerase OS=Mus musculus OX=10090 GN=Gpi PE=1 SV=4	null	null	Mouse_09-2020	null	[MS,MS:1001208,SEQUEST,]	17.59	27.112	null	null	0.16
PRT	Q9DD20	Methyltransferase-like protein 7B OS=Mus musculus OX=10090 GN=Mettl7b PE=1 SV=2	null	null	Mouse_09-2020	null	[MS,MS:1001208,SEQUEST,]	19.96	20.292	null	null	0.27
PRT	Q9QYG0	Protein NDRG2 OS=Mus musculus OX=10090 GN=Ndrg2 PE=1 SV=1	null	null	Mouse_09-2020	null	[MS,MS:1001208,SEQUEST,]	18.98	35.044	null	null	0.16
PRT	Q3UEP4	UDP-glucuronosyltransferase OS=Mus musculus OX=10090 GN=Ugt2b36 PE=1 SV=1	null	null	Mouse_09-2020	null	[MS,MS:1001208,SEQUEST,]	37.28	47.732	null	null	0.17
PRT	Q8K154	UDP-glucuronosyltransferase OS=Mus musculus OX=10090 GN=Ugt2b34 PE=1 SV=1	null	null	Mouse_09-2020	null	[MS,MS:1001208,SEQUEST,]	4.94	10.063	null	null	0.13
PRT	A0A1B0GS68	60S ribosomal protein L13a OS=Mus musculus OX=10090 GN=Gm45713 PE=2 SV=1	null	null	Mouse_09-2020	null	[MS,MS:1001208,SEQUEST,]	8.45	13.682	null	null	0.10
PRT	P63158	High mobility group protein B1 OS=Mus musculus OX=10090 GN=Hmgb1 PE=1 SV=2	null	null	Mouse_09-2020	null	[MS,MS:1001208,SEQUEST,]	2.25	8.015	null	null	0.28
PRT	P62918	60S ribosomal protein L8 OS=Mus musculus OX=10090 GN=Rpl8 PE=1 SV=2	null	null	Mouse_09-2020	null	[MS,MS:1001208,SEQUEST,]	10.74	11.851	null	null	0.25
PRT	Q921G7	Electron transfer flavoprotein-ubiquinone oxidoreductase, mitochondrial OS=Mus musculus OX=10090 GN=Etfdh PE=1 SV=1	null	null	Mouse_09-2020	null	[MS,MS:1001208,SEQUEST,]	9.44	16.278	null	null	0.10
PRT	Q9CZ13	Cytochrome b-c1 complex subunit 1, mitochondrial OS=Mus musculus OX=10090 GN=Uqcrc1 PE=1 SV=2	null	null	Mouse_09-2020	null	[MS,MS:1001208,SEQUEST,]	17.01	11.648	null	null	0.08
PRT	P53026	60S ribosomal protein L10a OS=Mus musculus OX=10090 GN=Rpl10a PE=1 SV=3	null	null	Mouse_09-2020	null	[MS,MS:1001208,SEQUEST,]	12.12	22.402	null	null	0.28
PRT	P14206	40S ribosomal protein SA OS=Mus musculus OX=10090 GN=Rpsa PE=1 SV=4	null	null	Mouse_09-2020	null	[MS,MS:1001208,SEQUEST,]	17.81	17.845	null	null	0.20
PRT	P62900	60S ribosomal protein L31 OS=Mus musculus OX=10090 GN=Rpl31 PE=1 SV=1	null	null	Mouse_09-2020	null	[MS,MS:1001208,SEQUEST,]	9.60	15.340	null	null	0.42
PRT	O88569	Heterogeneous nuclear ribonucleoproteins A2/B1 OS=Mus musculus OX=10090 GN=Hnrnpa2b1 PE=1 SV=2	null	null	Mouse_09-2020	null	[MS,MS:1001208,SEQUEST,]	16.40	29.799	null	null	0.15
PRT	Q91VS7	Microsomal glutathione S-transferase 1 OS=Mus musculus OX=10090 GN=Mgst1 PE=1 SV=3	null	null	Mouse_09-2020	null	[MS,MS:1001208,SEQUEST,]	4.02	14.107	null	null	0.19
PRT	Q8BVI4	Dihydropteridine reductase OS=Mus musculus OX=10090 GN=Qdpr PE=1 SV=2	null	null	Mouse_09-2020	null	[MS,MS:1001208,SEQUEST,]	19.56	28.469	null	null	0.29
PRT	D3YVC1	40S ribosomal protein S2 (Fragment) OS=Mus musculus OX=10090 GN=Rps2 PE=1 SV=1	null	null	Mouse_09-2020	null	[MS,MS:1001208,SEQUEST,]	12.89	18.754	null	null	0.19
PRT	Q8BGL3	Sulfotransferase OS=Mus musculus OX=10090 GN=Sult2a8 PE=1 SV=1	null	null	Mouse_09-2020	null	[MS,MS:1001208,SEQUEST,]	20.99	26.822	null	null	0.25
PRT	P50172	Corticosteroid 11-beta-dehydrogenase isozyme 1 OS=Mus musculus OX=10090 GN=Hsd11b1 PE=1 SV=3	null	null	Mouse_09-2020	null	[MS,MS:1001208,SEQUEST,]	13.48	24.388	null	null	0.20
PRT	Q8VCM7	Fibrinogen gamma chain OS=Mus musculus OX=10090 GN=Fgg PE=1 SV=1	null	null	Mouse_09-2020	null	[MS,MS:1001208,SEQUEST,]	20.11	26.480	null	null	0.18
PRT	P52840	Sulfotransferase 1A1 OS=Mus musculus OX=10090 GN=Sult1a1 PE=1 SV=1	null	null	Mouse_09-2020	null	[MS,MS:1001208,SEQUEST,]	11.80	8.336	null	null	0.24
PRT	P14131	40S ribosomal protein S16 OS=Mus musculus OX=10090 GN=Rps16 PE=1 SV=4	null	null	Mouse_09-2020	null	[MS,MS:1001208,SEQUEST,]	11.35	12.528	null	null	0.30
PRT	P16331	Phenylalanine-4-hydroxylase OS=Mus musculus OX=10090 GN=Pah PE=1 SV=4	null	null	Mouse_09-2020	null	[MS,MS:1001208,SEQUEST,]	10.88	17.772	null	null	0.13
PRT	P61458	Pterin-4-alpha-carbinolamine dehydratase OS=Mus musculus OX=10090 GN=Pcbd1 PE=1 SV=2	null	null	Mouse_09-2020	null	[MS,MS:1001208,SEQUEST,]	14.67	20.093	null	null	0.46
PRT	Q9Z2I9	Succinate--CoA ligase [ADP-forming] subunit beta, mitochondrial OS=Mus musculus OX=10090 GN=Sucla2 PE=1 SV=2	null	null	Mouse_09-2020	null	[MS,MS:1001208,SEQUEST,]	10.91	17.463	null	null	0.13
PRT	P61358	60S ribosomal protein L27 OS=Mus musculus OX=10090 GN=Rpl27 PE=1 SV=2	null	null	Mouse_09-2020	null	[MS,MS:1001208,SEQUEST,]	8.10	8.122	null	null	0.36
PRT	Q8CG76	Aflatoxin B1 aldehyde reductase member 2 OS=Mus musculus OX=10090 GN=Akr7a2 PE=1 SV=3	null	null	Mouse_09-2020	null	[MS,MS:1001208,SEQUEST,]	11.44	21.418	null	null	0.19
PRT	Q543K9	Purine nucleoside phosphorylase OS=Mus musculus OX=10090 GN=Pnp PE=1 SV=1	null	null	Mouse_09-2020	null	[MS,MS:1001208,SEQUEST,]	13.69	22.647	null	null	0.23
PRT	Q91VK2	Eef1d protein OS=Mus musculus OX=10090 GN=Eef1d PE=1 SV=1	null	null	Mouse_09-2020	null	[MS,MS:1001208,SEQUEST,]	10.83	22.622	null	null	0.22
PRT	E9Q1Q9	Ketohexokinase OS=Mus musculus OX=10090 GN=Khk PE=1 SV=1	null	null	Mouse_09-2020	null	[MS,MS:1001208,SEQUEST,]	6.05	15.943	null	null	0.15
PRT	Q61598	Rab GDP dissociation inhibitor beta OS=Mus musculus OX=10090 GN=Gdi2 PE=1 SV=1	null	null	Mouse_09-2020	null	[MS,MS:1001208,SEQUEST,]	15.13	18.801	null	null	0.11
PRT	Q68FD5	Clathrin heavy chain 1 OS=Mus musculus OX=10090 GN=Cltc PE=1 SV=3	null	null	Mouse_09-2020	null	[MS,MS:1001208,SEQUEST,]	12.94	13.294	null	null	0.04
PRT	Q8VCW8	Medium-chain acyl-CoA ligase ACSF2, mitochondrial OS=Mus musculus OX=10090 GN=Acsf2 PE=1 SV=1	null	null	Mouse_09-2020	null	[MS,MS:1001208,SEQUEST,]	19.25	25.329	null	null	0.11
PRT	P62267	40S ribosomal protein S23 OS=Mus musculus OX=10090 GN=Rps23 PE=1 SV=3	null	null	Mouse_09-2020	null	[MS,MS:1001208,SEQUEST,]	6.23	17.031	null	null	0.36
PRT	G5E902	Phosphate carrier protein, mitochondrial OS=Mus musculus OX=10090 GN=Slc25a3 PE=1 SV=1	null	null	Mouse_09-2020	null	[MS,MS:1001208,SEQUEST,]	10.14	12.488	null	null	0.12
PRT	P01027	Complement C3 OS=Mus musculus OX=10090 GN=C3 PE=1 SV=3	null	null	Mouse_09-2020	null	[MS,MS:1001208,SEQUEST,]	11.49	15.790	null	null	0.05
PRT	P08226	Apolipoprotein E OS=Mus musculus OX=10090 GN=Apoe PE=1 SV=2	null	null	Mouse_09-2020	null	[MS,MS:1001208,SEQUEST,]	9.14	15.163	null	null	0.18
PRT	O09174	Alpha-methylacyl-CoA racemase OS=Mus musculus OX=10090 GN=Amacr PE=1 SV=4	null	null	Mouse_09-2020	null	[MS,MS:1001208,SEQUEST,]	15.08	20.262	null	null	0.18
PRT	Q9CQA3	Succinate dehydrogenase [ubiquinone] iron-sulfur subunit, mitochondrial OS=Mus musculus OX=10090 GN=Sdhb PE=1 SV=1	null	null	Mouse_09-2020	null	[MS,MS:1001208,SEQUEST,]	15.97	14.038	null	null	0.12
PRT	Q8C2Q8	ATP synthase subunit gamma OS=Mus musculus OX=10090 GN=Atp5c1 PE=1 SV=1	null	null	Mouse_09-2020	null	[MS,MS:1001208,SEQUEST,]	7.95	12.630	null	null	0.15
PRT	P17563	Methanethiol oxidase OS=Mus musculus OX=10090 GN=Selenbp1 PE=1 SV=2	null	null	Mouse_09-2020	null	[MS,MS:1001208,SEQUEST,]	59.76	94.321	null	null	0.33
PRT	Q8VCH0	3-ketoacyl-CoA thiolase B, peroxisomal OS=Mus musculus OX=10090 GN=Acaa1b PE=1 SV=1	null	null	Mouse_09-2020	null	[MS,MS:1001208,SEQUEST,]	54.63	92.621	null	null	0.40
PRT	Q8BK48	Pyrethroid hydrolase Ces2e OS=Mus musculus OX=10090 GN=Ces2e PE=1 SV=1	null	null	Mouse_09-2020	null	[MS,MS:1001208,SEQUEST,]	24.54	35.263	null	null	0.20
PRT	Q8R084	UDP-glucuronosyltransferase OS=Mus musculus OX=10090 GN=Ugt2b1 PE=1 SV=1	null	null	Mouse_09-2020	null	[MS,MS:1001208,SEQUEST,]	27.94	34.644	null	null	0.14
PRT	Q91X75	Cyp2a4 protein OS=Mus musculus OX=10090 GN=Cyp2a5 PE=1 SV=1	null	null	Mouse_09-2020	null	[MS,MS:1001208,SEQUEST,]	7.91	11.253	null	null	0.14
PRT	Q8BWQ1	UDP-glucuronosyltransferase 2A3 OS=Mus musculus OX=10090 GN=Ugt2a3 PE=1 SV=1	null	null	Mouse_09-2020	null	[MS,MS:1001208,SEQUEST,]	12.10	18.802	null	null	0.13
PRT	Q9CQN1	Heat shock protein 75 kDa, mitochondrial OS=Mus musculus OX=10090 GN=Trap1 PE=1 SV=1	null	null	Mouse_09-2020	null	[MS,MS:1001208,SEQUEST,]	19.75	27.416	null	null	0.10
PRT	Q8VC28	Aldo-keto reductase family 1 member C13 OS=Mus musculus OX=10090 GN=Akr1c13 PE=1 SV=2	null	null	Mouse_09-2020	null	[MS,MS:1001208,SEQUEST,]	11.24	20.771	null	null	0.21
PRT	Q91WT7	3-alpha-hydroxysteroid dehydrogenase type 1 OS=Mus musculus OX=10090 GN=Akr1c14 PE=1 SV=1	null	null	Mouse_09-2020	null	[MS,MS:1001208,SEQUEST,]	13.25	20.194	null	null	0.23
PRT	Q8BWF0	Succinate-semialdehyde dehydrogenase, mitochondrial OS=Mus musculus OX=10090 GN=Aldh5a1 PE=1 SV=1	null	null	Mouse_09-2020	null	[MS,MS:1001208,SEQUEST,]	13.03	22.777	null	null	0.10
PRT	Q9CXW4	60S ribosomal protein L11 OS=Mus musculus OX=10090 GN=Rpl11 PE=1 SV=4	null	null	Mouse_09-2020	null	[MS,MS:1001208,SEQUEST,]	15.91	31.429	null	null	0.16
PRT	P25688	Uricase OS=Mus musculus OX=10090 GN=Uox PE=1 SV=2	null	null	Mouse_09-2020	null	[MS,MS:1001208,SEQUEST,]	16.46	36.527	null	null	0.20
PRT	P28665	Murinoglobulin-1 OS=Mus musculus OX=10090 GN=Mug1 PE=1 SV=3	null	null	Mouse_09-2020	null	[MS,MS:1001208,SEQUEST,]	10.56	15.077	null	null	0.05
PRT	P97450	ATP synthase-coupling factor 6, mitochondrial OS=Mus musculus OX=10090 GN=Atp5pf PE=1 SV=1	null	null	Mouse_09-2020	null	[MS,MS:1001208,SEQUEST,]	13.21	18.877	null	null	0.35
PRT	F6Y6L6	Predicted gene, 49369 (Fragment) OS=Mus musculus OX=10090 GN=Gm49369 PE=1 SV=1	null	null	Mouse_09-2020	null	[MS,MS:1001208,SEQUEST,]	13.85	21.145	null	null	0.15
PRT	P62908	40S ribosomal protein S3 OS=Mus musculus OX=10090 GN=Rps3 PE=1 SV=1	null	null	Mouse_09-2020	null	[MS,MS:1001208,SEQUEST,]	13.22	15.845	null	null	0.28
PRT	P55264	Adenosine kinase OS=Mus musculus OX=10090 GN=Adk PE=1 SV=2	null	null	Mouse_09-2020	null	[MS,MS:1001208,SEQUEST,]	5.75	12.008	null	null	0.14
PRT	P62242	40S ribosomal protein S8 OS=Mus musculus OX=10090 GN=Rps8 PE=1 SV=2	null	null	Mouse_09-2020	null	[MS,MS:1001208,SEQUEST,]	13.97	21.655	null	null	0.25
PRT	Q9CQB4	Cytochrome b-c1 complex subunit 7 OS=Mus musculus OX=10090 GN=Uqcrb PE=1 SV=1	null	null	Mouse_09-2020	null	[MS,MS:1001208,SEQUEST,]	6.57	10.967	null	null	0.40
PRT	P67778	Prohibitin OS=Mus musculus OX=10090 GN=Phb PE=1 SV=1	null	null	Mouse_09-2020	null	[MS,MS:1001208,SEQUEST,]	12.82	26.623	null	null	0.18
PRT	Q99KB8	Hydroxyacylglutathione hydrolase, mitochondrial OS=Mus musculus OX=10090 GN=Hagh PE=1 SV=2	null	null	Mouse_09-2020	null	[MS,MS:1001208,SEQUEST,]	11.34	17.365	null	null	0.11
PRT	P99027	60S acidic ribosomal protein P2 OS=Mus musculus OX=10090 GN=Rplp2 PE=1 SV=3	null	null	Mouse_09-2020	null	[MS,MS:1001208,SEQUEST,]	22.43	47.991	null	null	0.50
PRT	P41105	60S ribosomal protein L28 OS=Mus musculus OX=10090 GN=Rpl28 PE=1 SV=2	null	null	Mouse_09-2020	null	[MS,MS:1001208,SEQUEST,]	6.82	12.999	null	null	0.25
PRT	P62751	60S ribosomal protein L23a OS=Mus musculus OX=10090 GN=Rpl23a PE=1 SV=1	null	null	Mouse_09-2020	null	[MS,MS:1001208,SEQUEST,]	20.37	25.217	null	null	0.32
PRT	P62754	40S ribosomal protein S6 OS=Mus musculus OX=10090 GN=Rps6 PE=1 SV=1	null	null	Mouse_09-2020	null	[MS,MS:1001208,SEQUEST,]	2.54	9.500	null	null	0.22
PRT	Q9R0P3	S-formylglutathione hydrolase OS=Mus musculus OX=10090 GN=Esd PE=1 SV=1	null	null	Mouse_09-2020	null	[MS,MS:1001208,SEQUEST,]	17.20	27.693	null	null	0.29
PRT	Q8BFR5	Elongation factor Tu, mitochondrial OS=Mus musculus OX=10090 GN=Tufm PE=1 SV=1	null	null	Mouse_09-2020	null	[MS,MS:1001208,SEQUEST,]	14.07	20.305	null	null	0.15
PRT	P12787	Cytochrome c oxidase subunit 5A, mitochondrial OS=Mus musculus OX=10090 GN=Cox5a PE=1 SV=2	null	null	Mouse_09-2020	null	[MS,MS:1001208,SEQUEST,]	7.52	12.164	null	null	0.22
PRT	A0A0R4J0I1	Serine protease inhibitor A3K OS=Mus musculus OX=10090 GN=Serpina3k PE=1 SV=1	null	null	Mouse_09-2020	null	[MS,MS:1001208,SEQUEST,]	7.67	20.553	null	null	0.10
PRT	Q93092	Transaldolase OS=Mus musculus OX=10090 GN=Taldo1 PE=1 SV=2	null	null	Mouse_09-2020	null	[MS,MS:1001208,SEQUEST,]	7.38	10.509	null	null	0.14
PRT	P62717	60S ribosomal protein L18a OS=Mus musculus OX=10090 GN=Rpl18a PE=1 SV=1	null	null	Mouse_09-2020	null	[MS,MS:1001208,SEQUEST,]	4.41	5.533	null	null	0.18
PRT	P62849	40S ribosomal protein S24 OS=Mus musculus OX=10090 GN=Rps24 PE=1 SV=1	null	null	Mouse_09-2020	null	[MS,MS:1001208,SEQUEST,]	14.30	18.421	null	null	0.32
PRT	Q99KR3	Endoribonuclease LACTB2 OS=Mus musculus OX=10090 GN=Lactb2 PE=1 SV=1	null	null	Mouse_09-2020	null	[MS,MS:1001208,SEQUEST,]	8.09	9.832	null	null	0.16
PRT	Q9D6Y9	1,4-alpha-glucan-branching enzyme OS=Mus musculus OX=10090 GN=Gbe1 PE=1 SV=1	null	null	Mouse_09-2020	null	[MS,MS:1001208,SEQUEST,]	5.74	10.783	null	null	0.09
PRT	Q9DCY0	Glycine N-acyltransferase-like protein Keg1 OS=Mus musculus OX=10090 GN=Keg1 PE=1 SV=1	null	null	Mouse_09-2020	null	[MS,MS:1001208,SEQUEST,]	16.19	26.097	null	null	0.24
PRT	A0A0G2JDI9	ATP-binding cassette sub-family D member 3 OS=Mus musculus OX=10090 GN=Abcd3 PE=1 SV=1	null	null	Mouse_09-2020	null	[MS,MS:1001208,SEQUEST,]	20.10	13.867	null	null	0.10
PRT	Q78PY7	Staphylococcal nuclease domain-containing protein 1 OS=Mus musculus OX=10090 GN=Snd1 PE=1 SV=1	null	null	Mouse_09-2020	null	[MS,MS:1001208,SEQUEST,]	18.36	20.352	null	null	0.06
PRT	Q8K0E8	Fibrinogen beta chain OS=Mus musculus OX=10090 GN=Fgb PE=1 SV=1	null	null	Mouse_09-2020	null	[MS,MS:1001208,SEQUEST,]	8.31	11.178	null	null	0.08
PRT	Q8VBT2	L-serine dehydratase/L-threonine deaminase OS=Mus musculus OX=10090 GN=Sds PE=1 SV=3	null	null	Mouse_09-2020	null	[MS,MS:1001208,SEQUEST,]	8.16	16.287	null	null	0.16
PRT	G3X925	Pyruvate kinase OS=Mus musculus OX=10090 GN=Pklr PE=1 SV=1	null	null	Mouse_09-2020	null	[MS,MS:1001208,SEQUEST,]	5.24	14.181	null	null	0.09
PRT	P53395	Lipoamide acyltransferase component of branched-chain alpha-keto acid dehydrogenase complex, mitochondrial OS=Mus musculus OX=10090 GN=Dbt PE=1 SV=2	null	null	Mouse_09-2020	null	[MS,MS:1001208,SEQUEST,]	14.79	19.915	null	null	0.13
PRT	A0A140T8T4	60S ribosomal protein L9 OS=Mus musculus OX=10090 GN=Rpl9-ps6 PE=3 SV=1	null	null	Mouse_09-2020	null	[MS,MS:1001208,SEQUEST,]	5.35	7.686	null	null	0.24
PRT	Q8BW75	Amine oxidase [flavin-containing] B OS=Mus musculus OX=10090 GN=Maob PE=1 SV=4	null	null	Mouse_09-2020	null	[MS,MS:1001208,SEQUEST,]	12.08	18.060	null	null	0.09
PRT	A2A974	Cytochrome P450 4A12B OS=Mus musculus OX=10090 GN=Cyp4a12b PE=1 SV=1	null	null	Mouse_09-2020	null	[MS,MS:1001208,SEQUEST,]	6.56	8.791	null	null	0.09
PRT	A0A494BAS6	Peroxisomal 2,4-dienoyl-CoA reductase OS=Mus musculus OX=10090 GN=Decr2 PE=1 SV=1	null	null	Mouse_09-2020	null	[MS,MS:1001208,SEQUEST,]	9.24	11.788	null	null	0.14
PRT	Q922Q1	Mitochondrial amidoxime reducing component 2 OS=Mus musculus OX=10090 GN=Mtarc2 PE=1 SV=1	null	null	Mouse_09-2020	null	[MS,MS:1001208,SEQUEST,]	6.49	12.054	null	null	0.11
PRT	G3XA25	Acetyl-CoA acetyltransferase, cytosolic OS=Mus musculus OX=10090 GN=Acat2 PE=1 SV=1	null	null	Mouse_09-2020	null	[MS,MS:1001208,SEQUEST,]	4.73	5.426	null	null	0.14
PRT	B1AV77	Aldehyde dehydrogenase OS=Mus musculus OX=10090 GN=Aldh3a2 PE=1 SV=1	null	null	Mouse_09-2020	null	[MS,MS:1001208,SEQUEST,]	9.63	18.962	null	null	0.12
PRT	Q8QZR5	Alanine aminotransferase 1 OS=Mus musculus OX=10090 GN=Gpt PE=1 SV=3	null	null	Mouse_09-2020	null	[MS,MS:1001208,SEQUEST,]	7.92	12.276	null	null	0.12
PRT	P62806	Histone H4 OS=Mus musculus OX=10090 GN=H4c1 PE=1 SV=2	null	null	Mouse_09-2020	null	[MS,MS:1001208,SEQUEST,]	15.13	18.741	null	null	0.42
PRT	Q9CRB3	5-hydroxyisourate hydrolase OS=Mus musculus OX=10090 GN=Urah PE=1 SV=1	null	null	Mouse_09-2020	null	[MS,MS:1001208,SEQUEST,]	12.20	17.523	null	null	0.25
PRT	Q922Q8	Leucine-rich repeat-containing protein 59 OS=Mus musculus OX=10090 GN=Lrrc59 PE=1 SV=1	null	null	Mouse_09-2020	null	[MS,MS:1001208,SEQUEST,]	5.42	9.089	null	null	0.13
PRT	Q9D6Y7	Mitochondrial peptide methionine sulfoxide reductase OS=Mus musculus OX=10090 GN=Msra PE=1 SV=1	null	null	Mouse_09-2020	null	[MS,MS:1001208,SEQUEST,]	7.43	13.846	null	null	0.28
PRT	P97461	40S ribosomal protein S5 OS=Mus musculus OX=10090 GN=Rps5 PE=1 SV=3	null	null	Mouse_09-2020	null	[MS,MS:1001208,SEQUEST,]	2.06	4.067	null	null	0.17
PRT	A0A0G2JGI9	4-alpha-glucanotransferase OS=Mus musculus OX=10090 GN=Agl PE=1 SV=1	null	null	Mouse_09-2020	null	[MS,MS:1001208,SEQUEST,]	8.22	13.278	null	null	0.04
PRT	A0A0R4J0X5	Alpha-1-antitrypsin 1-3 OS=Mus musculus OX=10090 GN=Serpina1c PE=1 SV=1	null	null	Mouse_09-2020	null	[MS,MS:1001208,SEQUEST,]	17.66	38.802	null	null	0.17
PRT	P60843	Eukaryotic initiation factor 4A-I OS=Mus musculus OX=10090 GN=Eif4a1 PE=1 SV=1	null	null	Mouse_09-2020	null	[MS,MS:1001208,SEQUEST,]	18.72	30.100	null	null	0.24
PRT	P24472	Glutathione S-transferase A4 OS=Mus musculus OX=10090 GN=Gsta4 PE=1 SV=3	null	null	Mouse_09-2020	null	[MS,MS:1001208,SEQUEST,]	11.00	17.071	null	null	0.17
PRT	A0A494B9A7	Cofilin, non-muscle isoform OS=Mus musculus OX=10090 GN=Cfl1 PE=1 SV=1	null	null	Mouse_09-2020	null	[MS,MS:1001208,SEQUEST,]	16.34	29.702	null	null	0.24
PRT	P10648	Glutathione S-transferase A2 OS=Mus musculus OX=10090 GN=Gsta2 PE=1 SV=3	null	null	Mouse_09-2020	null	[MS,MS:1001208,SEQUEST,]	12.40	14.934	null	null	0.17
PRT	Q8VCC2	Liver carboxylesterase 1 OS=Mus musculus OX=10090 GN=Ces1 PE=1 SV=1	null	null	Mouse_09-2020	null	[MS,MS:1001208,SEQUEST,]	12.59	8.642	null	null	0.08
PRT	G3UZ26	Serine hydroxymethyltransferase (Fragment) OS=Mus musculus OX=10090 GN=Shmt1 PE=1 SV=1	null	null	Mouse_09-2020	null	[MS,MS:1001208,SEQUEST,]	9.99	19.690	null	null	0.11
PRT	Q9CZS1	Aldehyde dehydrogenase X, mitochondrial OS=Mus musculus OX=10090 GN=Aldh1b1 PE=1 SV=1	null	null	Mouse_09-2020	null	[MS,MS:1001208,SEQUEST,]	13.33	19.185	null	null	0.10
PRT	A0A2I3BQ03	14-3-3 protein zeta/delta (Fragment) OS=Mus musculus OX=10090 GN=Ywhaz PE=1 SV=1	null	null	Mouse_09-2020	null	[MS,MS:1001208,SEQUEST,]	10.83	14.690	null	null	0.30
PRT	P19536	Cytochrome c oxidase subunit 5B, mitochondrial OS=Mus musculus OX=10090 GN=Cox5b PE=1 SV=1	null	null	Mouse_09-2020	null	[MS,MS:1001208,SEQUEST,]	9.91	23.484	null	null	0.21
PRT	O88587	Catechol O-methyltransferase OS=Mus musculus OX=10090 GN=Comt PE=1 SV=2	null	null	Mouse_09-2020	null	[MS,MS:1001208,SEQUEST,]	9.70	11.001	null	null	0.11
PRT	Q64523	Histone H2A type 2-C OS=Mus musculus OX=10090 GN=H2ac20 PE=1 SV=3	null	null	Mouse_09-2020	null	[MS,MS:1001208,SEQUEST,]	19.68	25.675	null	null	0.25
PRT	P63325	40S ribosomal protein S10 OS=Mus musculus OX=10090 GN=Rps10 PE=1 SV=1	null	null	Mouse_09-2020	null	[MS,MS:1001208,SEQUEST,]	3.04	6.895	null	null	0.27
PRT	Q8K157	Galactose mutarotase OS=Mus musculus OX=10090 GN=Galm PE=1 SV=1	null	null	Mouse_09-2020	null	[MS,MS:1001208,SEQUEST,]	7.22	10.702	null	null	0.17
PRT	Q9CPQ8	ATP synthase subunit g, mitochondrial OS=Mus musculus OX=10090 GN=Atp5mg PE=1 SV=1	null	null	Mouse_09-2020	null	[MS,MS:1001208,SEQUEST,]	19.92	31.965	null	null	0.31
PRT	P62702	40S ribosomal protein S4, X isoform OS=Mus musculus OX=10090 GN=Rps4x PE=1 SV=2	null	null	Mouse_09-2020	null	[MS,MS:1001208,SEQUEST,]	13.13	17.668	null	null	0.16
PRT	P09405	Nucleolin OS=Mus musculus OX=10090 GN=Ncl PE=1 SV=2	null	null	Mouse_09-2020	null	[MS,MS:1001208,SEQUEST,]	4.99	12.753	null	null	0.05
PRT	P62862	40S ribosomal protein S30 OS=Mus musculus OX=10090 GN=Fau PE=1 SV=1	null	null	Mouse_09-2020	null	[MS,MS:1001208,SEQUEST,]	6.27	9.511	null	null	0.32
PRT	Q920E5	Farnesyl pyrophosphate synthase OS=Mus musculus OX=10090 GN=Fdps PE=1 SV=1	null	null	Mouse_09-2020	null	[MS,MS:1001208,SEQUEST,]	6.14	12.437	null	null	0.12
PRT	Q99P30	Peroxisomal coenzyme A diphosphatase NUDT7 OS=Mus musculus OX=10090 GN=Nudt7 PE=1 SV=2	null	null	Mouse_09-2020	null	[MS,MS:1001208,SEQUEST,]	3.02	7.857	null	null	0.11
PRT	Q9JJI8	60S ribosomal protein L38 OS=Mus musculus OX=10090 GN=Rpl38 PE=1 SV=3	null	null	Mouse_09-2020	null	[MS,MS:1001208,SEQUEST,]	8.88	15.994	null	null	0.56
PRT	A0A338P6G0	Omega-amidase NIT2 OS=Mus musculus OX=10090 GN=Nit2 PE=1 SV=1	null	null	Mouse_09-2020	null	[MS,MS:1001208,SEQUEST,]	11.54	17.246	null	null	0.19
PRT	Q99LX0	Parkinson disease protein 7 homolog OS=Mus musculus OX=10090 GN=Park7 PE=1 SV=1	null	null	Mouse_09-2020	null	[MS,MS:1001208,SEQUEST,]	4.46	13.330	null	null	0.13
PRT	G3X9T7	Galectin-9 OS=Mus musculus OX=10090 GN=Lgals9 PE=1 SV=1	null	null	Mouse_09-2020	null	[MS,MS:1001208,SEQUEST,]	9.43	12.031	null	null	0.10
PRT	P29758	Ornithine aminotransferase, mitochondrial OS=Mus musculus OX=10090 GN=Oat PE=1 SV=1	null	null	Mouse_09-2020	null	[MS,MS:1001208,SEQUEST,]	12.54	11.755	null	null	0.08
PRT	P67984	60S ribosomal protein L22 OS=Mus musculus OX=10090 GN=Rpl22 PE=1 SV=2	null	null	Mouse_09-2020	null	[MS,MS:1001208,SEQUEST,]	6.85	12.150	null	null	0.20
PRT	P09813	Apolipoprotein A-II OS=Mus musculus OX=10090 GN=Apoa2 PE=1 SV=2	null	null	Mouse_09-2020	null	[MS,MS:1001208,SEQUEST,]	2.99	8.843	null	null	0.24
PRT	Q9DBP5	UMP-CMP kinase OS=Mus musculus OX=10090 GN=Cmpk1 PE=1 SV=1	null	null	Mouse_09-2020	null	[MS,MS:1001208,SEQUEST,]	10.77	16.425	null	null	0.17
PRT	P58710	L-gulonolactone oxidase OS=Mus musculus OX=10090 GN=Gulo PE=1 SV=3	null	null	Mouse_09-2020	null	[MS,MS:1001208,SEQUEST,]	5.02	9.621	null	null	0.06
PRT	Q99JR1	Sideroflexin-1 OS=Mus musculus OX=10090 GN=Sfxn1 PE=1 SV=3	null	null	Mouse_09-2020	null	[MS,MS:1001208,SEQUEST,]	8.01	8.036	null	null	0.11
PRT	G3UX26	Outer mitochondrial membrane protein porin 2 OS=Mus musculus OX=10090 GN=Vdac2 PE=1 SV=1	null	null	Mouse_09-2020	null	[MS,MS:1001208,SEQUEST,]	11.54	11.721	null	null	0.13
PRT	P84099	60S ribosomal protein L19 OS=Mus musculus OX=10090 GN=Rpl19 PE=1 SV=1	null	null	Mouse_09-2020	null	[MS,MS:1001208,SEQUEST,]	11.24	22.098	null	null	0.15
PRT	A0A1B0GS70	Proteasome endopeptidase complex OS=Mus musculus OX=10090 GN=Psma1 PE=1 SV=1	null	null	Mouse_09-2020	null	[MS,MS:1001208,SEQUEST,]	2.14	5.850	null	null	0.06
PRT	P62830	60S ribosomal protein L23 OS=Mus musculus OX=10090 GN=Rpl23 PE=1 SV=1	null	null	Mouse_09-2020	null	[MS,MS:1001208,SEQUEST,]	10.83	18.299	null	null	0.19
PRT	P48758	Carbonyl reductase [NADPH] 1 OS=Mus musculus OX=10090 GN=Cbr1 PE=1 SV=3	null	null	Mouse_09-2020	null	[MS,MS:1001208,SEQUEST,]	9.37	7.218	null	null	0.10
PRT	Q8R1G2	Carboxymethylenebutenolidase homolog OS=Mus musculus OX=10090 GN=Cmbl PE=1 SV=1	null	null	Mouse_09-2020	null	[MS,MS:1001208,SEQUEST,]	6.65	6.950	null	null	0.13
PRT	P70296	Phosphatidylethanolamine-binding protein 1 OS=Mus musculus OX=10090 GN=Pebp1 PE=1 SV=3	null	null	Mouse_09-2020	null	[MS,MS:1001208,SEQUEST,]	12.88	14.156	null	null	0.36
PRT	Q99LB2	Dehydrogenase/reductase SDR family member 4 OS=Mus musculus OX=10090 GN=Dhrs4 PE=1 SV=3	null	null	Mouse_09-2020	null	[MS,MS:1001208,SEQUEST,]	11.28	12.913	null	null	0.08
PRT	P52825	Carnitine O-palmitoyltransferase 2, mitochondrial OS=Mus musculus OX=10090 GN=Cpt2 PE=1 SV=2	null	null	Mouse_09-2020	null	[MS,MS:1001208,SEQUEST,]	10.78	13.346	null	null	0.09
PRT	O55142	60S ribosomal protein L35a OS=Mus musculus OX=10090 GN=Rpl35a PE=1 SV=2	null	null	Mouse_09-2020	null	[MS,MS:1001208,SEQUEST,]	4.61	4.028	null	null	0.22
PRT	P38060	Hydroxymethylglutaryl-CoA lyase, mitochondrial OS=Mus musculus OX=10090 GN=Hmgcl PE=1 SV=2	null	null	Mouse_09-2020	null	[MS,MS:1001208,SEQUEST,]	9.88	10.026	null	null	0.11
PRT	Q9DBG6	Dolichyl-diphosphooligosaccharide--protein glycosyltransferase subunit 2 OS=Mus musculus OX=10090 GN=Rpn2 PE=1 SV=1	null	null	Mouse_09-2020	null	[MS,MS:1001208,SEQUEST,]	12.52	22.689	null	null	0.08
PRT	Q9DCU9	4-hydroxy-2-oxoglutarate aldolase, mitochondrial OS=Mus musculus OX=10090 GN=Hoga1 PE=1 SV=1	null	null	Mouse_09-2020	null	[MS,MS:1001208,SEQUEST,]	4.36	5.071	null	null	0.08
PRT	Q9D0S9	Histidine triad nucleotide-binding protein 2, mitochondrial OS=Mus musculus OX=10090 GN=Hint2 PE=1 SV=1	null	null	Mouse_09-2020	null	[MS,MS:1001208,SEQUEST,]	8.83	13.113	null	null	0.25
PRT	Q91VA0	Acyl-coenzyme A synthetase ACSM1, mitochondrial OS=Mus musculus OX=10090 GN=Acsm1 PE=1 SV=1	null	null	Mouse_09-2020	null	[MS,MS:1001208,SEQUEST,]	6.31	10.316	null	null	0.07
PRT	E9Q1J7	Propionyl-CoA carboxylase beta chain, mitochondrial OS=Mus musculus OX=10090 GN=Pccb PE=1 SV=1	null	null	Mouse_09-2020	null	[MS,MS:1001208,SEQUEST,]	6.85	8.240	null	null	0.08
PRT	Q71RI9	Kynurenine--oxoglutarate transaminase 3 OS=Mus musculus OX=10090 GN=Kyat3 PE=1 SV=1	null	null	Mouse_09-2020	null	[MS,MS:1001208,SEQUEST,]	7.92	7.791	null	null	0.08
PRT	Q791V5	Mitochondrial carrier homolog 2 OS=Mus musculus OX=10090 GN=Mtch2 PE=1 SV=1	null	null	Mouse_09-2020	null	[MS,MS:1001208,SEQUEST,]	9.55	10.445	null	null	0.12
PRT	O88986	2-amino-3-ketobutyrate coenzyme A ligase, mitochondrial OS=Mus musculus OX=10090 GN=Gcat PE=1 SV=2	null	null	Mouse_09-2020	null	[MS,MS:1001208,SEQUEST,]	9.16	12.057	null	null	0.09
PRT	Q9R1P0	Proteasome subunit alpha type-4 OS=Mus musculus OX=10090 GN=Psma4 PE=1 SV=1	null	null	Mouse_09-2020	null	[MS,MS:1001208,SEQUEST,]	2.07	5.326	null	null	0.11
PRT	Q8R164	Valacyclovir hydrolase OS=Mus musculus OX=10090 GN=Bphl PE=1 SV=1	null	null	Mouse_09-2020	null	[MS,MS:1001208,SEQUEST,]	9.11	7.548	null	null	0.12
PRT	A0A087WPF8	Protein ABHD14B (Fragment) OS=Mus musculus OX=10090 GN=Abhd14b PE=1 SV=1	null	null	Mouse_09-2020	null	[MS,MS:1001208,SEQUEST,]	11.14	15.699	null	null	0.24
PRT	Q9JM62	Receptor expression-enhancing protein 6 OS=Mus musculus OX=10090 GN=Reep6 PE=1 SV=1	null	null	Mouse_09-2020	null	[MS,MS:1001208,SEQUEST,]	13.01	20.158	null	null	0.19
PRT	P61514	60S ribosomal protein L37a OS=Mus musculus OX=10090 GN=Rpl37a PE=1 SV=2	null	null	Mouse_09-2020	null	[MS,MS:1001208,SEQUEST,]	0.00	3.034	null	null	0.20
PRT	Q8BJ64	Choline dehydrogenase, mitochondrial OS=Mus musculus OX=10090 GN=Chdh PE=1 SV=1	null	null	Mouse_09-2020	null	[MS,MS:1001208,SEQUEST,]	8.10	12.118	null	null	0.05
PRT	Q99LC3	NADH dehydrogenase [ubiquinone] 1 alpha subcomplex subunit 10, mitochondrial OS=Mus musculus OX=10090 GN=Ndufa10 PE=1 SV=1	null	null	Mouse_09-2020	null	[MS,MS:1001208,SEQUEST,]	7.40	8.166	null	null	0.12
PRT	Q9DBA8	Probable imidazolonepropionase OS=Mus musculus OX=10090 GN=Amdhd1 PE=1 SV=1	null	null	Mouse_09-2020	null	[MS,MS:1001208,SEQUEST,]	5.62	7.933	null	null	0.07
PRT	Q8BMF4	Dihydrolipoyllysine-residue acetyltransferase component of pyruvate dehydrogenase complex, mitochondrial OS=Mus musculus OX=10090 GN=Dlat PE=1 SV=2	null	null	Mouse_09-2020	null	[MS,MS:1001208,SEQUEST,]	3.56	8.456	null	null	0.06
PRT	P00405	Cytochrome c oxidase subunit 2 OS=Mus musculus OX=10090 GN=Mtco2 PE=1 SV=1	null	null	Mouse_09-2020	null	[MS,MS:1001208,SEQUEST,]	12.75	16.356	null	null	0.21
PRT	Q91X91	Nicotinate-nucleotide pyrophosphorylase [carboxylating] OS=Mus musculus OX=10090 GN=Qprt PE=1 SV=1	null	null	Mouse_09-2020	null	[MS,MS:1001208,SEQUEST,]	10.40	11.808	null	null	0.11
PRT	Q8CAQ8	MICOS complex subunit Mic60 OS=Mus musculus OX=10090 GN=Immt PE=1 SV=1	null	null	Mouse_09-2020	null	[MS,MS:1001208,SEQUEST,]	5.61	7.686	null	null	0.05
PRT	K4DI63	Protein CREG1 OS=Mus musculus OX=10090 GN=Creg1 PE=1 SV=1	null	null	Mouse_09-2020	null	[MS,MS:1001208,SEQUEST,]	10.80	16.715	null	null	0.28
PRT	Q64105	Sepiapterin reductase OS=Mus musculus OX=10090 GN=Spr PE=1 SV=1	null	null	Mouse_09-2020	null	[MS,MS:1001208,SEQUEST,]	7.10	15.130	null	null	0.18
PRT	Q8JZU2	Tricarboxylate transport protein, mitochondrial OS=Mus musculus OX=10090 GN=Slc25a1 PE=1 SV=1	null	null	Mouse_09-2020	null	[MS,MS:1001208,SEQUEST,]	6.87	10.454	null	null	0.10
PRT	Q3U367	4-trimethylaminobutyraldehyde dehydrogenase OS=Mus musculus OX=10090 GN=Aldh9a1 PE=1 SV=1	null	null	Mouse_09-2020	null	[MS,MS:1001208,SEQUEST,]	6.37	10.325	null	null	0.06
PRT	Q64471	Glutathione S-transferase theta-1 OS=Mus musculus OX=10090 GN=Gstt1 PE=1 SV=4	null	null	Mouse_09-2020	null	[MS,MS:1001208,SEQUEST,]	3.86	6.005	null	null	0.12
PRT	Q91X72	Hemopexin OS=Mus musculus OX=10090 GN=Hpx PE=1 SV=2	null	null	Mouse_09-2020	null	[MS,MS:1001208,SEQUEST,]	7.59	9.868	null	null	0.06
PRT	P55050	Fatty acid-binding protein, intestinal OS=Mus musculus OX=10090 GN=Fabp2 PE=1 SV=2	null	null	Mouse_09-2020	null	[MS,MS:1001208,SEQUEST,]	3.78	6.371	null	null	0.30
PRT	A2A6H0	LIM and SH3 domain protein 1 (Fragment) OS=Mus musculus OX=10090 GN=Lasp1 PE=1 SV=1	null	null	Mouse_09-2020	null	[MS,MS:1001208,SEQUEST,]	2.50	7.829	null	null	0.19
PRT	P62827	GTP-binding nuclear protein Ran OS=Mus musculus OX=10090 GN=Ran PE=1 SV=3	null	null	Mouse_09-2020	null	[MS,MS:1001208,SEQUEST,]	6.75	17.068	null	null	0.17
PRT	Q9CQM8	60S ribosomal protein L21 OS=Mus musculus OX=10090 GN=Rpl21 PE=1 SV=1	null	null	Mouse_09-2020	null	[MS,MS:1001208,SEQUEST,]	5.51	5.088	null	null	0.18
PRT	Q91WN4	Kynurenine 3-monooxygenase OS=Mus musculus OX=10090 GN=Kmo PE=1 SV=1	null	null	Mouse_09-2020	null	[MS,MS:1001208,SEQUEST,]	6.19	7.738	null	null	0.07
PRT	Q8VEK3	Heterogeneous nuclear ribonucleoprotein U OS=Mus musculus OX=10090 GN=Hnrnpu PE=1 SV=1	null	null	Mouse_09-2020	null	[MS,MS:1001208,SEQUEST,]	8.49	9.699	null	null	0.05
PRT	Q9D023	Mitochondrial pyruvate carrier 2 OS=Mus musculus OX=10090 GN=Mpc2 PE=1 SV=1	null	null	Mouse_09-2020	null	[MS,MS:1001208,SEQUEST,]	4.29	4.007	null	null	0.24
PRT	Q9DCT2	NADH dehydrogenase [ubiquinone] iron-sulfur protein 3, mitochondrial OS=Mus musculus OX=10090 GN=Ndufs3 PE=1 SV=2	null	null	Mouse_09-2020	null	[MS,MS:1001208,SEQUEST,]	2.27	6.196	null	null	0.17
PRT	P62911	60S ribosomal protein L32 OS=Mus musculus OX=10090 GN=Rpl32 PE=1 SV=2	null	null	Mouse_09-2020	null	[MS,MS:1001208,SEQUEST,]	10.76	16.375	null	null	0.13
PRT	Q99PG0	Arylacetamide deacetylase OS=Mus musculus OX=10090 GN=Aadac PE=1 SV=3	null	null	Mouse_09-2020	null	[MS,MS:1001208,SEQUEST,]	8.41	12.738	null	null	0.12
PRT	Q8CC88	von Willebrand factor A domain-containing protein 8 OS=Mus musculus OX=10090 GN=Vwa8 PE=1 SV=2	null	null	Mouse_09-2020	null	[MS,MS:1001208,SEQUEST,]	1.88	4.777	null	null	0.02
PRT	Q8VCU1	Carboxylesterase 3B OS=Mus musculus OX=10090 GN=Ces3b PE=1 SV=2	null	null	Mouse_09-2020	null	[MS,MS:1001208,SEQUEST,]	45.58	57.803	null	null	0.18
PRT	P68372	Tubulin beta-4B chain OS=Mus musculus OX=10090 GN=Tubb4b PE=1 SV=1	null	null	Mouse_09-2020	null	[MS,MS:1001208,SEQUEST,]	57.01	70.925	null	null	0.35
PRT	Q63886	UDP-glucuronosyltransferase 1A1 OS=Mus musculus OX=10090 GN=Ugt1a1 PE=1 SV=2	null	null	Mouse_09-2020	null	[MS,MS:1001208,SEQUEST,]	20.72	31.808	null	null	0.16
PRT	Q7TMM9	Tubulin beta-2A chain OS=Mus musculus OX=10090 GN=Tubb2a PE=1 SV=1	null	null	Mouse_09-2020	null	[MS,MS:1001208,SEQUEST,]	50.17	60.897	null	null	0.30
PRT	Q6XVG2	Cytochrome P450 2C54 OS=Mus musculus OX=10090 GN=Cyp2c54 PE=1 SV=1	null	null	Mouse_09-2020	null	[MS,MS:1001208,SEQUEST,]	22.52	28.464	null	null	0.19
PRT	Q91WG0	Acylcarnitine hydrolase OS=Mus musculus OX=10090 GN=Ces2c PE=1 SV=1	null	null	Mouse_09-2020	null	[MS,MS:1001208,SEQUEST,]	15.79	27.295	null	null	0.14
PRT	D3YX76	Glutathione S-transferase OS=Mus musculus OX=10090 GN=Gstm2 PE=1 SV=1	null	null	Mouse_09-2020	null	[MS,MS:1001208,SEQUEST,]	27.41	47.650	null	null	0.28
PRT	Q00897	Alpha-1-antitrypsin 1-4 OS=Mus musculus OX=10090 GN=Serpina1d PE=1 SV=1	null	null	Mouse_09-2020	null	[MS,MS:1001208,SEQUEST,]	17.79	38.171	null	null	0.14
PRT	A0A2R8VHY1	Cytochrome P450 2D10 (Fragment) OS=Mus musculus OX=10090 GN=Cyp2d10 PE=1 SV=1	null	null	Mouse_09-2020	null	[MS,MS:1001208,SEQUEST,]	12.26	18.978	null	null	0.13
PRT	Q00898	Alpha-1-antitrypsin 1-5 OS=Mus musculus OX=10090 GN=Serpina1e PE=1 SV=1	null	null	Mouse_09-2020	null	[MS,MS:1001208,SEQUEST,]	13.07	25.753	null	null	0.10
PRT	A0A2R8VHT1	3-mercaptopyruvate sulfurtransferase (Fragment) OS=Mus musculus OX=10090 GN=Mpst PE=1 SV=1	null	null	Mouse_09-2020	null	[MS,MS:1001208,SEQUEST,]	5.82	7.957	null	null	0.19
PRT	J3QMG3	Voltage-dependent anion-selective channel protein 3 OS=Mus musculus OX=10090 GN=Vdac3 PE=1 SV=1	null	null	Mouse_09-2020	null	[MS,MS:1001208,SEQUEST,]	11.41	13.949	null	null	0.12
PRT	P61982	14-3-3 protein gamma OS=Mus musculus OX=10090 GN=Ywhag PE=1 SV=2	null	null	Mouse_09-2020	null	[MS,MS:1001208,SEQUEST,]	2.19	6.748	null	null	0.16
PRT	G3X9Y6	Aldo-keto reductase family 1, member C19 OS=Mus musculus OX=10090 GN=Akr1c19 PE=1 SV=1	null	null	Mouse_09-2020	null	[MS,MS:1001208,SEQUEST,]	8.40	13.265	null	null	0.12
PRT	A0A1C7CYV0	Plastin-3 (Fragment) OS=Mus musculus OX=10090 GN=Pls3 PE=1 SV=1	null	null	Mouse_09-2020	null	[MS,MS:1001208,SEQUEST,]	12.55	16.515	null	null	0.06
PRT	P62259	14-3-3 protein epsilon OS=Mus musculus OX=10090 GN=Ywhae PE=1 SV=1	null	null	Mouse_09-2020	null	[MS,MS:1001208,SEQUEST,]	5.80	10.540	null	null	0.12
PRT	Q61335	B-cell receptor-associated protein 31 OS=Mus musculus OX=10090 GN=Bcap31 PE=1 SV=4	null	null	Mouse_09-2020	null	[MS,MS:1001208,SEQUEST,]	0.00	1.033	null	null	0.10
PRT	P20065	Thymosin beta-4 OS=Mus musculus OX=10090 GN=Tmsb4x PE=1 SV=1	null	null	Mouse_09-2020	null	[MS,MS:1001208,SEQUEST,]	7.08	10.435	null	null	0.50
PRT	Q8K019	Bcl-2-associated transcription factor 1 OS=Mus musculus OX=10090 GN=Bclaf1 PE=1 SV=2	null	null	Mouse_09-2020	null	[MS,MS:1001208,SEQUEST,]	0.00	0.969	null	null	0.02
PRT	P62843	40S ribosomal protein S15 OS=Mus musculus OX=10090 GN=Rps15 PE=1 SV=2	null	null	Mouse_09-2020	null	[MS,MS:1001208,SEQUEST,]	7.42	15.729	null	null	0.25
PRT	Q8BG05	Heterogeneous nuclear ribonucleoprotein A3 OS=Mus musculus OX=10090 GN=Hnrnpa3 PE=1 SV=1	null	null	Mouse_09-2020	null	[MS,MS:1001208,SEQUEST,]	11.67	15.894	null	null	0.11
PRT	P54731	FAS-associated factor 1 OS=Mus musculus OX=10090 GN=Faf1 PE=1 SV=2	null	null	Mouse_09-2020	null	[MS,MS:1001208,SEQUEST,]	2.19	2.449	null	null	0.04
PRT	Q6ZWV7	60S ribosomal protein L35 OS=Mus musculus OX=10090 GN=Rpl35 PE=1 SV=1	null	null	Mouse_09-2020	null	[MS,MS:1001208,SEQUEST,]	3.23	8.928	null	null	0.20
PRT	Q9D0M3	Cytochrome c1, heme protein, mitochondrial OS=Mus musculus OX=10090 GN=Cyc1 PE=1 SV=1	null	null	Mouse_09-2020	null	[MS,MS:1001208,SEQUEST,]	7.14	7.432	null	null	0.07
PRT	A0A2R8VK72	Methyltransferase-like 7A1 OS=Mus musculus OX=10090 GN=Mettl7a1 PE=1 SV=1	null	null	Mouse_09-2020	null	[MS,MS:1001208,SEQUEST,]	15.03	12.897	null	null	0.18
PRT	P61922	4-aminobutyrate aminotransferase, mitochondrial OS=Mus musculus OX=10090 GN=Abat PE=1 SV=1	null	null	Mouse_09-2020	null	[MS,MS:1001208,SEQUEST,]	12.39	10.668	null	null	0.06
PRT	P56382	ATP synthase subunit epsilon, mitochondrial OS=Mus musculus OX=10090 GN=Atp5f1e PE=1 SV=2	null	null	Mouse_09-2020	null	[MS,MS:1001208,SEQUEST,]	2.27	3.601	null	null	0.37
PRT	Q9D826	Peroxisomal sarcosine oxidase OS=Mus musculus OX=10090 GN=Pipox PE=1 SV=1	null	null	Mouse_09-2020	null	[MS,MS:1001208,SEQUEST,]	2.29	9.193	null	null	0.07
PRT	D3YU75	Translationally-controlled tumor protein OS=Mus musculus OX=10090 GN=Tpt1 PE=1 SV=1	null	null	Mouse_09-2020	null	[MS,MS:1001208,SEQUEST,]	7.80	7.099	null	null	0.15
PRT	Q8QZS1	3-hydroxyisobutyryl-CoA hydrolase, mitochondrial OS=Mus musculus OX=10090 GN=Hibch PE=1 SV=1	null	null	Mouse_09-2020	null	[MS,MS:1001208,SEQUEST,]	9.62	6.988	null	null	0.06
PRT	Q9D051	Pyruvate dehydrogenase E1 component subunit beta, mitochondrial OS=Mus musculus OX=10090 GN=Pdhb PE=1 SV=1	null	null	Mouse_09-2020	null	[MS,MS:1001208,SEQUEST,]	5.30	7.943	null	null	0.10
PRT	P63276	40S ribosomal protein S17 OS=Mus musculus OX=10090 GN=Rps17 PE=1 SV=2	null	null	Mouse_09-2020	null	[MS,MS:1001208,SEQUEST,]	9.65	14.534	null	null	0.28
PRT	G3X9U9	Mitochondrial fission 1 protein OS=Mus musculus OX=10090 GN=Fis1 PE=1 SV=1	null	null	Mouse_09-2020	null	[MS,MS:1001208,SEQUEST,]	0.00	4.689	null	null	0.19
PRT	P16332	Methylmalonyl-CoA mutase, mitochondrial OS=Mus musculus OX=10090 GN=Mmut PE=1 SV=2	null	null	Mouse_09-2020	null	[MS,MS:1001208,SEQUEST,]	0.00	3.317	null	null	0.04
PRT	P56391	Cytochrome c oxidase subunit 6B1 OS=Mus musculus OX=10090 GN=Cox6b1 PE=1 SV=2	null	null	Mouse_09-2020	null	[MS,MS:1001208,SEQUEST,]	2.24	3.972	null	null	0.21
PRT	A0A1L1SQA8	40S ribosomal protein S25 OS=Mus musculus OX=10090 GN=Rps25 PE=1 SV=1	null	null	Mouse_09-2020	null	[MS,MS:1001208,SEQUEST,]	2.53	5.037	null	null	0.25
PRT	A0A1B0GRY3	Predicted gene 45861 OS=Mus musculus OX=10090 GN=Gm45861 PE=4 SV=1	null	null	Mouse_09-2020	null	[MS,MS:1001208,SEQUEST,]	0.00	1.030	null	null	0.01
PRT	P97372	Proteasome activator complex subunit 2 OS=Mus musculus OX=10090 GN=Psme2 PE=1 SV=4	null	null	Mouse_09-2020	null	[MS,MS:1001208,SEQUEST,]	0.00	1.044	null	null	0.09
PRT	Q9WVD5	Mitochondrial ornithine transporter 1 OS=Mus musculus OX=10090 GN=Slc25a15 PE=1 SV=1	null	null	Mouse_09-2020	null	[MS,MS:1001208,SEQUEST,]	3.50	3.278	null	null	0.05
PRT	Q7TMF3	NADH dehydrogenase [ubiquinone] 1 alpha subcomplex subunit 12 OS=Mus musculus OX=10090 GN=Ndufa12 PE=1 SV=2	null	null	Mouse_09-2020	null	[MS,MS:1001208,SEQUEST,]	8.43	15.062	null	null	0.12
PRT	Q9CQC7	NADH dehydrogenase [ubiquinone] 1 beta subcomplex subunit 4 OS=Mus musculus OX=10090 GN=Ndufb4 PE=1 SV=3	null	null	Mouse_09-2020	null	[MS,MS:1001208,SEQUEST,]	6.65	6.585	null	null	0.30
PRT	E9PV24	Fibrinogen alpha chain OS=Mus musculus OX=10090 GN=Fga PE=1 SV=1	null	null	Mouse_09-2020	null	[MS,MS:1001208,SEQUEST,]	6.98	9.384	null	null	0.03
PRT	Q9DBB8	Trans-1,2-dihydrobenzene-1,2-diol dehydrogenase OS=Mus musculus OX=10090 GN=Dhdh PE=1 SV=1	null	null	Mouse_09-2020	null	[MS,MS:1001208,SEQUEST,]	4.97	5.617	null	null	0.07
PRT	P00375	Dihydrofolate reductase OS=Mus musculus OX=10090 GN=Dhfr PE=1 SV=3	null	null	Mouse_09-2020	null	[MS,MS:1001208,SEQUEST,]	3.56	3.502	null	null	0.07
PRT	Q02053	Ubiquitin-like modifier-activating enzyme 1 OS=Mus musculus OX=10090 GN=Uba1 PE=1 SV=1	null	null	Mouse_09-2020	null	[MS,MS:1001208,SEQUEST,]	5.73	5.828	null	null	0.02
PRT	P68040	Receptor of activated protein C kinase 1 OS=Mus musculus OX=10090 GN=Rack1 PE=1 SV=3	null	null	Mouse_09-2020	null	[MS,MS:1001208,SEQUEST,]	5.08	5.290	null	null	0.07
PRT	P42669	Transcriptional activator protein Pur-alpha OS=Mus musculus OX=10090 GN=Pura PE=1 SV=1	null	null	Mouse_09-2020	null	[MS,MS:1001208,SEQUEST,]	5.13	7.259	null	null	0.06
PRT	Q9CZU6	Citrate synthase, mitochondrial OS=Mus musculus OX=10090 GN=Cs PE=1 SV=1	null	null	Mouse_09-2020	null	[MS,MS:1001208,SEQUEST,]	5.31	6.366	null	null	0.05
PRT	Q9JI75	Ribosyldihydronicotinamide dehydrogenase [quinone] OS=Mus musculus OX=10090 GN=Nqo2 PE=1 SV=3	null	null	Mouse_09-2020	null	[MS,MS:1001208,SEQUEST,]	7.20	11.335	null	null	0.09
PRT	Q9DBG1	Sterol 26-hydroxylase, mitochondrial OS=Mus musculus OX=10090 GN=Cyp27a1 PE=1 SV=1	null	null	Mouse_09-2020	null	[MS,MS:1001208,SEQUEST,]	3.62	7.223	null	null	0.04
PRT	Q9QXD1	Peroxisomal acyl-coenzyme A oxidase 2 OS=Mus musculus OX=10090 GN=Acox2 PE=1 SV=2	null	null	Mouse_09-2020	null	[MS,MS:1001208,SEQUEST,]	3.66	6.308	null	null	0.03
PRT	Q9QZ85	Interferon-inducible GTPase 1 OS=Mus musculus OX=10090 GN=Iigp1 PE=1 SV=2	null	null	Mouse_09-2020	null	[MS,MS:1001208,SEQUEST,]	4.04	7.431	null	null	0.06
PRT	P11983	T-complex protein 1 subunit alpha OS=Mus musculus OX=10090 GN=Tcp1 PE=1 SV=3	null	null	Mouse_09-2020	null	[MS,MS:1001208,SEQUEST,]	5.57	4.496	null	null	0.05
PRT	Q5SX49	Profilin OS=Mus musculus OX=10090 GN=Pfn1 PE=1 SV=1	null	null	Mouse_09-2020	null	[MS,MS:1001208,SEQUEST,]	8.20	9.922	null	null	0.29
PRT	Q9WVM8	Kynurenine/alpha-aminoadipate aminotransferase, mitochondrial OS=Mus musculus OX=10090 GN=Aadat PE=1 SV=1	null	null	Mouse_09-2020	null	[MS,MS:1001208,SEQUEST,]	5.17	9.424	null	null	0.09
PRT	Q91XF0	Pyridoxine-5'-phosphate oxidase OS=Mus musculus OX=10090 GN=Pnpo PE=1 SV=1	null	null	Mouse_09-2020	null	[MS,MS:1001208,SEQUEST,]	3.02	5.915	null	null	0.11
PRT	P62855	40S ribosomal protein S26 OS=Mus musculus OX=10090 GN=Rps26 PE=1 SV=3	null	null	Mouse_09-2020	null	[MS,MS:1001208,SEQUEST,]	5.77	5.865	null	null	0.21
PRT	Q9CQX2	Cytochrome b5 type B OS=Mus musculus OX=10090 GN=Cyb5b PE=1 SV=1	null	null	Mouse_09-2020	null	[MS,MS:1001208,SEQUEST,]	8.73	9.714	null	null	0.20
PRT	Q4LDG0	Bile acyl-CoA synthetase OS=Mus musculus OX=10090 GN=Slc27a5 PE=1 SV=2	null	null	Mouse_09-2020	null	[MS,MS:1001208,SEQUEST,]	0.00	5.765	null	null	0.03
PRT	Q9Z2I0	Mitochondrial proton/calcium exchanger protein OS=Mus musculus OX=10090 GN=Letm1 PE=1 SV=1	null	null	Mouse_09-2020	null	[MS,MS:1001208,SEQUEST,]	3.68	2.327	null	null	0.02
PRT	P17427	AP-2 complex subunit alpha-2 OS=Mus musculus OX=10090 GN=Ap2a2 PE=1 SV=2	null	null	Mouse_09-2020	null	[MS,MS:1001208,SEQUEST,]	5.27	7.316	null	null	0.04
PRT	F8WHP8	ATP synthase membrane subunit f OS=Mus musculus OX=10090 GN=Atp5j2 PE=1 SV=1	null	null	Mouse_09-2020	null	[MS,MS:1001208,SEQUEST,]	2.76	7.746	null	null	0.32
PRT	A0A1D5RLM8	Predicted gene 11639 OS=Mus musculus OX=10090 GN=Gm11639 PE=1 SV=1	null	null	Mouse_09-2020	null	[MS,MS:1001208,SEQUEST,]	0.00	1.981	null	null	0.00
PRT	Q9CPP6	NADH dehydrogenase [ubiquinone] 1 alpha subcomplex subunit 5 OS=Mus musculus OX=10090 GN=Ndufa5 PE=1 SV=3	null	null	Mouse_09-2020	null	[MS,MS:1001208,SEQUEST,]	4.32	4.870	null	null	0.14
PRT	Q8R0F9	SEC14-like protein 4 OS=Mus musculus OX=10090 GN=Sec14l4 PE=1 SV=1	null	null	Mouse_09-2020	null	[MS,MS:1001208,SEQUEST,]	4.52	9.210	null	null	0.07
PRT	Q922I7	Polypyrimidine tract-binding protein 1 OS=Mus musculus OX=10090 GN=Ptbp1 PE=1 SV=1	null	null	Mouse_09-2020	null	[MS,MS:1001208,SEQUEST,]	4.39	4.903	null	null	0.04
PRT	O70503	Very-long-chain 3-oxoacyl-CoA reductase OS=Mus musculus OX=10090 GN=Hsd17b12 PE=1 SV=1	null	null	Mouse_09-2020	null	[MS,MS:1001208,SEQUEST,]	3.75	8.332	null	null	0.10
PRT	P10639	Thioredoxin OS=Mus musculus OX=10090 GN=Txn PE=1 SV=3	null	null	Mouse_09-2020	null	[MS,MS:1001208,SEQUEST,]	0.00	1.836	null	null	0.13
PRT	Q8CGC7	Bifunctional glutamate/proline--tRNA ligase OS=Mus musculus OX=10090 GN=Eprs1 PE=1 SV=4	null	null	Mouse_09-2020	null	[MS,MS:1001208,SEQUEST,]	2.08	3.192	null	null	0.02
PRT	Q8CFX1	GDH/6PGL endoplasmic bifunctional protein OS=Mus musculus OX=10090 GN=H6pd PE=1 SV=2	null	null	Mouse_09-2020	null	[MS,MS:1001208,SEQUEST,]	2.07	2.972	null	null	0.03
PRT	O55234	Proteasome subunit beta type-5 OS=Mus musculus OX=10090 GN=Psmb5 PE=1 SV=3	null	null	Mouse_09-2020	null	[MS,MS:1001208,SEQUEST,]	5.27	6.585	null	null	0.09
PRT	O35459	Delta(3,5)-Delta(2,4)-dienoyl-CoA isomerase, mitochondrial OS=Mus musculus OX=10090 GN=Ech1 PE=1 SV=1	null	null	Mouse_09-2020	null	[MS,MS:1001208,SEQUEST,]	4.26	7.071	null	null	0.06
PRT	Q8VCX1	Aldo-keto reductase family 1 member D1 OS=Mus musculus OX=10090 GN=Akr1d1 PE=1 SV=1	null	null	Mouse_09-2020	null	[MS,MS:1001208,SEQUEST,]	6.14	4.739	null	null	0.06
PRT	Q8BGA8	Acyl-coenzyme A synthetase ACSM5, mitochondrial OS=Mus musculus OX=10090 GN=Acsm5 PE=1 SV=1	null	null	Mouse_09-2020	null	[MS,MS:1001208,SEQUEST,]	0.00	3.772	null	null	0.04
PRT	P80315	T-complex protein 1 subunit delta OS=Mus musculus OX=10090 GN=Cct4 PE=1 SV=3	null	null	Mouse_09-2020	null	[MS,MS:1001208,SEQUEST,]	0.00	3.319	null	null	0.05
PRT	P97494	Glutamate--cysteine ligase catalytic subunit OS=Mus musculus OX=10090 GN=Gclc PE=1 SV=4	null	null	Mouse_09-2020	null	[MS,MS:1001208,SEQUEST,]	5.74	9.685	null	null	0.04
PRT	Q921X9	Protein disulfide-isomerase A5 OS=Mus musculus OX=10090 GN=Pdia5 PE=1 SV=1	null	null	Mouse_09-2020	null	[MS,MS:1001208,SEQUEST,]	2.69	3.606	null	null	0.05
PRT	A0A1L1SSF8	RIKEN cDNA 4931406C07 gene OS=Mus musculus OX=10090 GN=4931406C07Rik PE=1 SV=1	null	null	Mouse_09-2020	null	[MS,MS:1001208,SEQUEST,]	4.42	8.704	null	null	0.06
PRT	D6REG4	Glyoxylate reductase/hydroxypyruvate reductase OS=Mus musculus OX=10090 GN=Grhpr PE=1 SV=1	null	null	Mouse_09-2020	null	[MS,MS:1001208,SEQUEST,]	0.00	1.886	null	null	0.10
PRT	P97742	Carnitine O-palmitoyltransferase 1, liver isoform OS=Mus musculus OX=10090 GN=Cpt1a PE=1 SV=4	null	null	Mouse_09-2020	null	[MS,MS:1001208,SEQUEST,]	6.13	6.261	null	null	0.04
PRT	Q91ZA3	Propionyl-CoA carboxylase alpha chain, mitochondrial OS=Mus musculus OX=10090 GN=Pcca PE=1 SV=2	null	null	Mouse_09-2020	null	[MS,MS:1001208,SEQUEST,]	3.70	5.784	null	null	0.05
PRT	Q8BHN3	Neutral alpha-glucosidase AB OS=Mus musculus OX=10090 GN=Ganab PE=1 SV=1	null	null	Mouse_09-2020	null	[MS,MS:1001208,SEQUEST,]	7.11	7.735	null	null	0.03
PRT	Q9DCD0	6-phosphogluconate dehydrogenase, decarboxylating OS=Mus musculus OX=10090 GN=Pgd PE=1 SV=3	null	null	Mouse_09-2020	null	[MS,MS:1001208,SEQUEST,]	4.90	4.703	null	null	0.05
PRT	O09131	Glutathione S-transferase omega-1 OS=Mus musculus OX=10090 GN=Gsto1 PE=1 SV=2	null	null	Mouse_09-2020	null	[MS,MS:1001208,SEQUEST,]	11.51	17.911	null	null	0.14
PRT	F8WJ41	40S ribosomal protein S15a (Fragment) OS=Mus musculus OX=10090 GN=Rps15a PE=1 SV=1	null	null	Mouse_09-2020	null	[MS,MS:1001208,SEQUEST,]	5.63	4.791	null	null	0.19
PRT	Q8VDJ3	Vigilin OS=Mus musculus OX=10090 GN=Hdlbp PE=1 SV=1	null	null	Mouse_09-2020	null	[MS,MS:1001208,SEQUEST,]	4.78	12.644	null	null	0.02
PRT	Q61767	NADPH-dependent 3-keto-steroid reductase Hsd3b4 OS=Mus musculus OX=10090 GN=Hsd3b4 PE=1 SV=3	null	null	Mouse_09-2020	null	[MS,MS:1001208,SEQUEST,]	7.27	12.750	null	null	0.10
PRT	Q9CQZ5	NADH dehydrogenase [ubiquinone] 1 alpha subcomplex subunit 6 OS=Mus musculus OX=10090 GN=Ndufa6 PE=1 SV=1	null	null	Mouse_09-2020	null	[MS,MS:1001208,SEQUEST,]	5.15	6.640	null	null	0.14
PRT	H3BKR2	Guanine nucleotide-binding protein G(I)/G(S)/G(T) subunit beta-1 (Fragment) OS=Mus musculus OX=10090 GN=Gnb1 PE=1 SV=8	null	null	Mouse_09-2020	null	[MS,MS:1001208,SEQUEST,]	2.82	4.826	null	null	0.08
PRT	P05201	Aspartate aminotransferase, cytoplasmic OS=Mus musculus OX=10090 GN=Got1 PE=1 SV=3	null	null	Mouse_09-2020	null	[MS,MS:1001208,SEQUEST,]	5.53	7.972	null	null	0.05
PRT	Q9DCS9	NADH dehydrogenase [ubiquinone] 1 beta subcomplex subunit 10 OS=Mus musculus OX=10090 GN=Ndufb10 PE=1 SV=3	null	null	Mouse_09-2020	null	[MS,MS:1001208,SEQUEST,]	7.25	6.398	null	null	0.16
PRT	Q5SW87	RAB1A, member RAS oncogene family OS=Mus musculus OX=10090 GN=Rab1a PE=1 SV=1	null	null	Mouse_09-2020	null	[MS,MS:1001208,SEQUEST,]	1.65	6.065	null	null	0.25
PRT	Q91WT9	Cystathionine beta-synthase OS=Mus musculus OX=10090 GN=Cbs PE=1 SV=3	null	null	Mouse_09-2020	null	[MS,MS:1001208,SEQUEST,]	2.07	3.911	null	null	0.03
PRT	G3UWN9	Proteasome activator complex subunit 1 (Fragment) OS=Mus musculus OX=10090 GN=Psme1 PE=1 SV=1	null	null	Mouse_09-2020	null	[MS,MS:1001208,SEQUEST,]	5.07	4.848	null	null	0.10
PRT	P35979	60S ribosomal protein L12 OS=Mus musculus OX=10090 GN=Rpl12 PE=1 SV=2	null	null	Mouse_09-2020	null	[MS,MS:1001208,SEQUEST,]	7.06	7.972	null	null	0.15
PRT	P84244	Histone H3.3 OS=Mus musculus OX=10090 GN=H3-3a PE=1 SV=2	null	null	Mouse_09-2020	null	[MS,MS:1001208,SEQUEST,]	0.00	0.706	null	null	0.09
PRT	Q922B2	Aspartate--tRNA ligase, cytoplasmic OS=Mus musculus OX=10090 GN=Dars1 PE=1 SV=2	null	null	Mouse_09-2020	null	[MS,MS:1001208,SEQUEST,]	6.72	6.528	null	null	0.04
PRT	Q8BTY1	Kynurenine--oxoglutarate transaminase 1 OS=Mus musculus OX=10090 GN=Kyat1 PE=1 SV=1	null	null	Mouse_09-2020	null	[MS,MS:1001208,SEQUEST,]	5.72	6.158	null	null	0.05
PRT	Q6ZWV3	60S ribosomal protein L10 OS=Mus musculus OX=10090 GN=Rpl10 PE=1 SV=3	null	null	Mouse_09-2020	null	[MS,MS:1001208,SEQUEST,]	0.00	2.254	null	null	0.09
PRT	Q9D8N0	Elongation factor 1-gamma OS=Mus musculus OX=10090 GN=Eef1g PE=1 SV=3	null	null	Mouse_09-2020	null	[MS,MS:1001208,SEQUEST,]	6.10	8.320	null	null	0.05
PRT	Q9DCQ2	Putative L-aspartate dehydrogenase OS=Mus musculus OX=10090 GN=Aspdh PE=1 SV=1	null	null	Mouse_09-2020	null	[MS,MS:1001208,SEQUEST,]	5.28	4.101	null	null	0.07
PRT	H7BWY3	Alanine--glyoxylate aminotransferase 2, mitochondrial OS=Mus musculus OX=10090 GN=Agxt2 PE=1 SV=1	null	null	Mouse_09-2020	null	[MS,MS:1001208,SEQUEST,]	6.65	8.668	null	null	0.05
PRT	Q3ULD5	Methylcrotonoyl-CoA carboxylase beta chain, mitochondrial OS=Mus musculus OX=10090 GN=Mccc2 PE=1 SV=1	null	null	Mouse_09-2020	null	[MS,MS:1001208,SEQUEST,]	6.22	8.729	null	null	0.04
PRT	Q91WD5	NADH dehydrogenase [ubiquinone] iron-sulfur protein 2, mitochondrial OS=Mus musculus OX=10090 GN=Ndufs2 PE=1 SV=1	null	null	Mouse_09-2020	null	[MS,MS:1001208,SEQUEST,]	5.26	5.361	null	null	0.07
PRT	Q8R086	Sulfite oxidase, mitochondrial OS=Mus musculus OX=10090 GN=Suox PE=1 SV=2	null	null	Mouse_09-2020	null	[MS,MS:1001208,SEQUEST,]	6.00	7.183	null	null	0.06
PRT	Q99MZ7	Peroxisomal trans-2-enoyl-CoA reductase OS=Mus musculus OX=10090 GN=Pecr PE=1 SV=1	null	null	Mouse_09-2020	null	[MS,MS:1001208,SEQUEST,]	6.25	12.448	null	null	0.12
PRT	Q9DBL7	Bifunctional coenzyme A synthase OS=Mus musculus OX=10090 GN=Coasy PE=1 SV=2	null	null	Mouse_09-2020	null	[MS,MS:1001208,SEQUEST,]	3.14	3.879	null	null	0.04
PRT	Q99LP6	GrpE protein homolog 1, mitochondrial OS=Mus musculus OX=10090 GN=Grpel1 PE=1 SV=1	null	null	Mouse_09-2020	null	[MS,MS:1001208,SEQUEST,]	2.58	5.147	null	null	0.11
PRT	Q8VBW8	Tetratricopeptide repeat protein 36 OS=Mus musculus OX=10090 GN=Ttc36 PE=1 SV=1	null	null	Mouse_09-2020	null	[MS,MS:1001208,SEQUEST,]	0.00	3.786	null	null	0.16
PRT	Q3UQ44	Ras GTPase-activating-like protein IQGAP2 OS=Mus musculus OX=10090 GN=Iqgap2 PE=1 SV=2	null	null	Mouse_09-2020	null	[MS,MS:1001208,SEQUEST,]	6.99	9.518	null	null	0.02
PRT	Q3UPL0	Protein transport protein Sec31A OS=Mus musculus OX=10090 GN=Sec31a PE=1 SV=2	null	null	Mouse_09-2020	null	[MS,MS:1001208,SEQUEST,]	8.54	12.105	null	null	0.03
PRT	Q9QZD8	Mitochondrial dicarboxylate carrier OS=Mus musculus OX=10090 GN=Slc25a10 PE=1 SV=2	null	null	Mouse_09-2020	null	[MS,MS:1001208,SEQUEST,]	5.72	6.838	null	null	0.08
PRT	Q9WU19	Hydroxyacid oxidase 1 OS=Mus musculus OX=10090 GN=Hao1 PE=1 SV=1	null	null	Mouse_09-2020	null	[MS,MS:1001208,SEQUEST,]	5.95	7.420	null	null	0.09
PRT	Q60864	Stress-induced-phosphoprotein 1 OS=Mus musculus OX=10090 GN=Stip1 PE=1 SV=1	null	null	Mouse_09-2020	null	[MS,MS:1001208,SEQUEST,]	2.69	4.146	null	null	0.04
PRT	F6Z5N5	Enoyl-CoA hydratase domain-containing protein 2, mitochondrial (Fragment) OS=Mus musculus OX=10090 GN=Echdc2 PE=1 SV=1	null	null	Mouse_09-2020	null	[MS,MS:1001208,SEQUEST,]	3.71	6.751	null	null	0.21
PRT	H3BIY9	AP complex subunit beta OS=Mus musculus OX=10090 GN=Ap2b1 PE=1 SV=1	null	null	Mouse_09-2020	null	[MS,MS:1001208,SEQUEST,]	5.94	6.456	null	null	0.02
PRT	D3YVF4	40S ribosomal protein S14 (Fragment) OS=Mus musculus OX=10090 GN=Rps14 PE=1 SV=1	null	null	Mouse_09-2020	null	[MS,MS:1001208,SEQUEST,]	5.22	9.817	null	null	0.35
PRT	P68134	Actin, alpha skeletal muscle OS=Mus musculus OX=10090 GN=Acta1 PE=1 SV=1	null	null	Mouse_09-2020	null	[MS,MS:1001208,SEQUEST,]	54.08	95.286	null	null	0.35
PRT	Q921H8	3-ketoacyl-CoA thiolase A, peroxisomal OS=Mus musculus OX=10090 GN=Acaa1a PE=1 SV=1	null	null	Mouse_09-2020	null	[MS,MS:1001208,SEQUEST,]	49.77	81.237	null	null	0.35
PRT	K9J7B2	UDP-glucuronosyltransferase OS=Mus musculus OX=10090 GN=Ugt1a6b PE=1 SV=1	null	null	Mouse_09-2020	null	[MS,MS:1001208,SEQUEST,]	21.10	34.252	null	null	0.15
PRT	P99024	Tubulin beta-5 chain OS=Mus musculus OX=10090 GN=Tubb5 PE=1 SV=1	null	null	Mouse_09-2020	null	[MS,MS:1001208,SEQUEST,]	46.88	57.176	null	null	0.28
PRT	Q91X77	Cytochrome P450 2C50 OS=Mus musculus OX=10090 GN=Cyp2c50 PE=1 SV=2	null	null	Mouse_09-2020	null	[MS,MS:1001208,SEQUEST,]	28.46	39.893	null	null	0.16
PRT	O35215	D-dopachrome decarboxylase OS=Mus musculus OX=10090 GN=Ddt PE=1 SV=3	null	null	Mouse_09-2020	null	[MS,MS:1001208,SEQUEST,]	11.44	12.449	null	null	0.49
PRT	G3UYJ7	Predicted gene 20441 (Fragment) OS=Mus musculus OX=10090 GN=Gm20441 PE=3 SV=1	null	null	Mouse_09-2020	null	[MS,MS:1001208,SEQUEST,]	13.34	13.655	null	null	0.23
PRT	Q8BTU6	RNA helicase OS=Mus musculus OX=10090 GN=Eif4a2 PE=1 SV=1	null	null	Mouse_09-2020	null	[MS,MS:1001208,SEQUEST,]	14.57	23.712	null	null	0.19
PRT	P11714	Cytochrome P450 2D9 OS=Mus musculus OX=10090 GN=Cyp2d9 PE=1 SV=2	null	null	Mouse_09-2020	null	[MS,MS:1001208,SEQUEST,]	8.28	12.150	null	null	0.05
PRT	P02089	Hemoglobin subunit beta-2 OS=Mus musculus OX=10090 GN=Hbb-b2 PE=1 SV=2	null	null	Mouse_09-2020	null	[MS,MS:1001208,SEQUEST,]	32.60	13.475	null	null	0.35
PRT	Q9R0P5	Destrin OS=Mus musculus OX=10090 GN=Dstn PE=1 SV=3	null	null	Mouse_09-2020	null	[MS,MS:1001208,SEQUEST,]	4.63	9.140	null	null	0.11
PRT	G5E8M7	Glutathione transferase OS=Mus musculus OX=10090 GN=Gstm6 PE=1 SV=1	null	null	Mouse_09-2020	null	[MS,MS:1001208,SEQUEST,]	2.05	4.344	null	null	0.10
PRT	Q5FW60	Major urinary protein 20 OS=Mus musculus OX=10090 GN=Mup20 PE=1 SV=1	null	null	Mouse_09-2020	null	[MS,MS:1001208,SEQUEST,]	7.95	15.390	null	null	0.16
PRT	P23953	Carboxylesterase 1C OS=Mus musculus OX=10090 GN=Ces1c PE=1 SV=4	null	null	Mouse_09-2020	null	[MS,MS:1001208,SEQUEST,]	10.79	11.621	null	null	0.06
PRT	P04939	Major urinary protein 3 OS=Mus musculus OX=10090 GN=Mup3 PE=1 SV=1	null	null	Mouse_09-2020	null	[MS,MS:1001208,SEQUEST,]	8.80	16.993	null	null	0.18
PRT	Q00519	Xanthine dehydrogenase/oxidase OS=Mus musculus OX=10090 GN=Xdh PE=1 SV=5	null	null	Mouse_09-2020	null	[MS,MS:1001208,SEQUEST,]	2.43	4.134	null	null	0.02
PRT	E9Q7C8	Cytochrome P450 2C40 OS=Mus musculus OX=10090 GN=Cyp2c40 PE=3 SV=1	null	null	Mouse_09-2020	null	[MS,MS:1001208,SEQUEST,]	2.53	5.094	null	null	0.04
PRT	Q61233	Plastin-2 OS=Mus musculus OX=10090 GN=Lcp1 PE=1 SV=4	null	null	Mouse_09-2020	null	[MS,MS:1001208,SEQUEST,]	5.28	7.954	null	null	0.04
PRT	P47876	Insulin-like growth factor-binding protein 1 OS=Mus musculus OX=10090 GN=Igfbp1 PE=2 SV=2	null	null	Mouse_09-2020	null	[MS,MS:1001208,SEQUEST,]	0.00	0.392	null	null	0.07
PRT	P59729	Ras and Rab interactor 3 OS=Mus musculus OX=10090 GN=Rin3 PE=1 SV=2	null	null	Mouse_09-2020	null	[MS,MS:1001208,SEQUEST,]	0.00	0.413	null	null	0.02
PRT	Q8R239-2	Isoform 2 of Transmembrane protein 268 OS=Mus musculus OX=10090 GN=Tmem268	null	null	Mouse_09-2020	null	[MS,MS:1001208,SEQUEST,]	0.00	1.144	null	null	0.09
PRT	Q9D968	Host cell factor 2 OS=Mus musculus OX=10090 GN=Hcfc2 PE=1 SV=2	null	null	Mouse_09-2020	null	[MS,MS:1001208,SEQUEST,]	0.00	1.636	null	null	0.04
PRT	A2AJI1	MAP7 domain-containing protein 1 OS=Mus musculus OX=10090 GN=Map7d1 PE=1 SV=1	null	null	Mouse_09-2020	null	[MS,MS:1001208,SEQUEST,]	0.00	0.393	null	null	0.01
PRT	Q8K2A6	Lipase member M OS=Mus musculus OX=10090 GN=Lipm PE=2 SV=1	null	null	Mouse_09-2020	null	[MS,MS:1001208,SEQUEST,]	0.00	0.828	null	null	0.07
PRT	P18608	Non-histone chromosomal protein HMG-14 OS=Mus musculus OX=10090 GN=Hmgn1 PE=1 SV=2	null	null	Mouse_09-2020	null	[MS,MS:1001208,SEQUEST,]	0.00	3.382	null	null	0.16
PRT	Q8CIB5	Fermitin family homolog 2 OS=Mus musculus OX=10090 GN=Fermt2 PE=1 SV=1	null	null	Mouse_09-2020	null	[MS,MS:1001208,SEQUEST,]	0.00	1.086	null	null	0.05
PRT	O88342	WD repeat-containing protein 1 OS=Mus musculus OX=10090 GN=Wdr1 PE=1 SV=3	null	null	Mouse_09-2020	null	[MS,MS:1001208,SEQUEST,]	3.50	6.747	null	null	0.05
PRT	A0A3Q4EH78	Tektin OS=Mus musculus OX=10090 GN=Tekt4 PE=1 SV=1	null	null	Mouse_09-2020	null	[MS,MS:1001208,SEQUEST,]	0.00	0.293	null	null	0.05
PRT	Q6PG95	Protein cramped-like OS=Mus musculus OX=10090 GN=Cramp1 PE=1 SV=3	null	null	Mouse_09-2020	null	[MS,MS:1001208,SEQUEST,]	0.00	0.416	null	null	0.01
PRT	B1AXT5	Spindlin-2C (Fragment) OS=Mus musculus OX=10090 GN=Spin2c PE=3 SV=1	null	null	Mouse_09-2020	null	[MS,MS:1001208,SEQUEST,]	0.00	0.494	null	null	0.22
PRT	D3Z583	Protein FAM216B OS=Mus musculus OX=10090 GN=Fam216b PE=3 SV=2	null	null	Mouse_09-2020	null	[MS,MS:1001208,SEQUEST,]	0.00	0.441	null	null	0.28
PRT	A0A3B2WD95	Vomeronasal 2, receptor 84 OS=Mus musculus OX=10090 GN=Vmn2r84 PE=4 SV=1	null	null	Mouse_09-2020	null	[MS,MS:1001208,SEQUEST,]	0.00	1.773	null	null	0.31
PRT	Q9R0K2	Olfactory receptor OS=Mus musculus OX=10090 GN=Olfr1264 PE=3 SV=1	null	null	Mouse_09-2020	null	[MS,MS:1001208,SEQUEST,]	0.00	1.489	null	null	0.10
PRT	Q9DC40	Telomere length regulation protein TEL2 homolog OS=Mus musculus OX=10090 GN=Telo2 PE=1 SV=2	null	null	Mouse_09-2020	null	[MS,MS:1001208,SEQUEST,]	0.00	0.596	null	null	0.03
PRT	B1ARC5	Zinc transporter ZIP11 (Fragment) OS=Mus musculus OX=10090 GN=Slc39a11 PE=1 SV=8	null	null	Mouse_09-2020	null	[MS,MS:1001208,SEQUEST,]	0.00	0.369	null	null	0.10
PRT	A2A8N2	Predicted gene 13023 OS=Mus musculus OX=10090 GN=Gm13023 PE=3 SV=1	null	null	Mouse_09-2020	null	[MS,MS:1001208,SEQUEST,]	0.00	0.319	null	null	0.04
PRT	O70251	Elongation factor 1-beta OS=Mus musculus OX=10090 GN=Eef1b PE=1 SV=5	null	null	Mouse_09-2020	null	[MS,MS:1001208,SEQUEST,]	0.00	5.248	null	null	0.06
PRT	P10605	Cathepsin B OS=Mus musculus OX=10090 GN=Ctsb PE=1 SV=2	null	null	Mouse_09-2020	null	[MS,MS:1001208,SEQUEST,]	0.00	0.848	null	null	0.05
PRT	D3YYQ8	Dynein, axonemal, heavy chain 10 OS=Mus musculus OX=10090 GN=Dnah10 PE=1 SV=2	null	null	Mouse_09-2020	null	[MS,MS:1001208,SEQUEST,]	0.00	0.493	null	null	0.00
PRT	A2ARZ3	Fibrous sheath-interacting protein 2 OS=Mus musculus OX=10090 GN=Fsip2 PE=1 SV=3	null	null	Mouse_09-2020	null	[MS,MS:1001208,SEQUEST,]	0.00	0.351	null	null	0.00
PRT	A0A2I3BPG9	Ribosomal protein L36A, pseudogene 1 OS=Mus musculus OX=10090 GN=Rpl36a-ps1 PE=3 SV=1	null	null	Mouse_09-2020	null	[MS,MS:1001208,SEQUEST,]	0.00	0.636	null	null	0.10
PRT	P47791	Glutathione reductase, mitochondrial OS=Mus musculus OX=10090 GN=Gsr PE=1 SV=3	null	null	Mouse_09-2020	null	[MS,MS:1001208,SEQUEST,]	0.00	4.566	null	null	0.04
PRT	Q9DAN1	Protein disulfide-isomerase-like protein of the testis OS=Mus musculus OX=10090 GN=Pdilt PE=1 SV=2	null	null	Mouse_09-2020	null	[MS,MS:1001208,SEQUEST,]	0.00	0.469	null	null	0.02
PRT	A0A3B2W3T2	Bromodomain and PHD finger-containing protein 3 OS=Mus musculus OX=10090 GN=Brpf3 PE=1 SV=1	null	null	Mouse_09-2020	null	[MS,MS:1001208,SEQUEST,]	0.00	0.455	null	null	0.03
PRT	A2AX52	Collagen alpha-4(VI) chain OS=Mus musculus OX=10090 GN=Col6a4 PE=1 SV=2	null	null	Mouse_09-2020	null	[MS,MS:1001208,SEQUEST,]	0.00	0.778	null	null	0.01
PRT	Q0VBD2	Protein MCM10 homolog OS=Mus musculus OX=10090 GN=Mcm10 PE=1 SV=1	null	null	Mouse_09-2020	null	[MS,MS:1001208,SEQUEST,]	0.00	0.450	null	null	0.02
PRT	Q9Z1B3	1-phosphatidylinositol 4,5-bisphosphate phosphodiesterase beta-1 OS=Mus musculus OX=10090 GN=Plcb1 PE=1 SV=2	null	null	Mouse_09-2020	null	[MS,MS:1001208,SEQUEST,]	0.00	0.887	null	null	0.02
PRT	A0A075B5U7	Immunoglobulin heavy variable 1-22 (Fragment) OS=Mus musculus OX=10090 GN=Ighv1-22 PE=1 SV=1	null	null	Mouse_09-2020	null	[MS,MS:1001208,SEQUEST,]	0.00	0.579	null	null	0.26
PRT	Q8VGE3	Olfactory receptor OS=Mus musculus OX=10090 GN=Olfr160 PE=2 SV=1	null	null	Mouse_09-2020	null	[MS,MS:1001208,SEQUEST,]	0.00	1.955	null	null	0.03
PRT	Q06185	ATP synthase subunit e, mitochondrial OS=Mus musculus OX=10090 GN=Atp5me PE=1 SV=2	null	null	Mouse_09-2020	null	[MS,MS:1001208,SEQUEST,]	3.57	4.837	null	null	0.23
PRT	Q9Z116	KRAB-containing zinc-finger protein KRAZ2 OS=Mus musculus OX=10090 GN=Zfp68 PE=2 SV=1	null	null	Mouse_09-2020	null	[MS,MS:1001208,SEQUEST,]	0.00	4.600	null	null	0.02
PRT	Q8CIZ8	von Willebrand factor OS=Mus musculus OX=10090 GN=Vwf PE=1 SV=2	null	null	Mouse_09-2020	null	[MS,MS:1001208,SEQUEST,]	0.00	0.907	null	null	0.01
PRT	Q3V0C1	Zinc finger matrin-type protein 1 OS=Mus musculus OX=10090 GN=Zmat1 PE=1 SV=2	null	null	Mouse_09-2020	null	[MS,MS:1001208,SEQUEST,]	0.00	0.310	null	null	0.02
PRT	E9Q1F7	Histone acetyltransferase KAT2B (Fragment) OS=Mus musculus OX=10090 GN=Kat2b PE=1 SV=1	null	null	Mouse_09-2020	null	[MS,MS:1001208,SEQUEST,]	0.00	1.174	null	null	0.04
PRT	Q91YR7	Pre-mRNA-processing factor 6 OS=Mus musculus OX=10090 GN=Prpf6 PE=1 SV=1	null	null	Mouse_09-2020	null	[MS,MS:1001208,SEQUEST,]	0.00	0.678	null	null	0.03
PRT	Q3USX9	Gamma-aminobutyric acid receptor subunit alpha-4 OS=Mus musculus OX=10090 GN=Gabra4 PE=1 SV=1	null	null	Mouse_09-2020	null	[MS,MS:1001208,SEQUEST,]	0.00	0.317	null	null	0.04
PRT	P00520	Tyrosine-protein kinase ABL1 OS=Mus musculus OX=10090 GN=Abl1 PE=1 SV=3	null	null	Mouse_09-2020	null	[MS,MS:1001208,SEQUEST,]	0.00	0.816	null	null	0.01
PRT	Q9CZP5	Mitochondrial chaperone BCS1 OS=Mus musculus OX=10090 GN=Bcs1l PE=1 SV=1	null	null	Mouse_09-2020	null	[MS,MS:1001208,SEQUEST,]	0.00	0.563	null	null	0.06
PRT	Q8CII2	Cell division cycle protein 123 homolog OS=Mus musculus OX=10090 GN=Cdc123 PE=1 SV=2	null	null	Mouse_09-2020	null	[MS,MS:1001208,SEQUEST,]	0.00	0.317	null	null	0.06
PRT	Q8C804	Spindle and centriole-associated protein 1 OS=Mus musculus OX=10090 GN=Spice1 PE=1 SV=2	null	null	Mouse_09-2020	null	[MS,MS:1001208,SEQUEST,]	0.00	0.600	null	null	0.03
PRT	Q3UMB5	Guanine nucleotide exchange protein SMCR8 OS=Mus musculus OX=10090 GN=Smcr8 PE=1 SV=2	null	null	Mouse_09-2020	null	[MS,MS:1001208,SEQUEST,]	0.00	0.388	null	null	0.01
PRT	Q3V3K3	Serine/threonine-protein kinase TAO3 OS=Mus musculus OX=10090 GN=Taok3 PE=1 SV=1	null	null	Mouse_09-2020	null	[MS,MS:1001208,SEQUEST,]	0.00	0.406	null	null	0.02
PRT	F6W5Q8	Vacuolar protein sorting-associated protein VTA1 homolog (Fragment) OS=Mus musculus OX=10090 GN=Vta1 PE=1 SV=8	null	null	Mouse_09-2020	null	[MS,MS:1001208,SEQUEST,]	0.00	0.378	null	null	0.05
PRT	A0A0N4SV00	T-complex protein 1 subunit eta OS=Mus musculus OX=10090 GN=Cct7 PE=1 SV=1	null	null	Mouse_09-2020	null	[MS,MS:1001208,SEQUEST,]	0.00	1.062	null	null	0.04
PRT	G3X8Y8	Toll-like receptor 2 OS=Mus musculus OX=10090 GN=Tlr2 PE=1 SV=1	null	null	Mouse_09-2020	null	[MS,MS:1001208,SEQUEST,]	0.00	0.314	null	null	0.04
PRT	P47199	Quinone oxidoreductase OS=Mus musculus OX=10090 GN=Cryz PE=1 SV=1	null	null	Mouse_09-2020	null	[MS,MS:1001208,SEQUEST,]	0.00	1.267	null	null	0.05
PRT	B8JJB9	Speedy protein A OS=Mus musculus OX=10090 GN=Spdya PE=1 SV=1	null	null	Mouse_09-2020	null	[MS,MS:1001208,SEQUEST,]	0.00	0.402	null	null	0.11
PRT	Q9ERH6	Modulator of apoptosis 1 OS=Mus musculus OX=10090 GN=Moap1 PE=1 SV=1	null	null	Mouse_09-2020	null	[MS,MS:1001208,SEQUEST,]	0.00	0.433	null	null	0.06
PRT	P63005	Platelet-activating factor acetylhydrolase IB subunit alpha OS=Mus musculus OX=10090 GN=Pafah1b1 PE=1 SV=2	null	null	Mouse_09-2020	null	[MS,MS:1001208,SEQUEST,]	0.00	1.359	null	null	0.02
PRT	F8VPM7	ELKS/Rab6-interacting/CAST family member 1 OS=Mus musculus OX=10090 GN=Erc1 PE=1 SV=1	null	null	Mouse_09-2020	null	[MS,MS:1001208,SEQUEST,]	0.00	0.367	null	null	0.01
PRT	A0A0R4J1P7	Elongation of very long chain fatty acids protein 2 OS=Mus musculus OX=10090 GN=Elovl2 PE=1 SV=1	null	null	Mouse_09-2020	null	[MS,MS:1001208,SEQUEST,]	0.00	1.847	null	null	0.05
PRT	P41230	Lysine-specific demethylase 5C OS=Mus musculus OX=10090 GN=Kdm5c PE=1 SV=4	null	null	Mouse_09-2020	null	[MS,MS:1001208,SEQUEST,]	0.00	0.359	null	null	0.01
PRT	Q80W22	Threonine synthase-like 2 OS=Mus musculus OX=10090 GN=Thnsl2 PE=1 SV=1	null	null	Mouse_09-2020	null	[MS,MS:1001208,SEQUEST,]	1.90	4.219	null	null	0.03
PRT	Q9D1D4	Transmembrane emp24 domain-containing protein 10 OS=Mus musculus OX=10090 GN=Tmed10 PE=1 SV=1	null	null	Mouse_09-2020	null	[MS,MS:1001208,SEQUEST,]	0.00	0.744	null	null	0.08
PRT	E9PXX7	Thioredoxin domain-containing protein 5 OS=Mus musculus OX=10090 GN=Txndc5 PE=1 SV=1	null	null	Mouse_09-2020	null	[MS,MS:1001208,SEQUEST,]	1.99	2.714	null	null	0.03
PRT	P46735	Unconventional myosin-Ib OS=Mus musculus OX=10090 GN=Myo1b PE=1 SV=3	null	null	Mouse_09-2020	null	[MS,MS:1001208,SEQUEST,]	0.00	0.308	null	null	0.02
PRT	P48771	Cytochrome c oxidase subunit 7A2, mitochondrial OS=Mus musculus OX=10090 GN=Cox7a2 PE=1 SV=2	null	null	Mouse_09-2020	null	[MS,MS:1001208,SEQUEST,]	9.21	6.707	null	null	0.16
PRT	P62889	60S ribosomal protein L30 OS=Mus musculus OX=10090 GN=Rpl30 PE=1 SV=2	null	null	Mouse_09-2020	null	[MS,MS:1001208,SEQUEST,]	0.00	1.010	null	null	0.08
PRT	G3UXL2	Ribose-phosphate diphosphokinase OS=Mus musculus OX=10090 GN=Prps1l3 PE=3 SV=1	null	null	Mouse_09-2020	null	[MS,MS:1001208,SEQUEST,]	2.63	1.114	null	null	0.04
PRT	Q9Z277	Tyrosine-protein kinase BAZ1B OS=Mus musculus OX=10090 GN=Baz1b PE=1 SV=2	null	null	Mouse_09-2020	null	[MS,MS:1001208,SEQUEST,]	0.00	0.408	null	null	0.01
PRT	Q8K126	Peptide chain release factor 1, mitochondrial OS=Mus musculus OX=10090 GN=Mtrf1 PE=2 SV=1	null	null	Mouse_09-2020	null	[MS,MS:1001208,SEQUEST,]	0.00	0.544	null	null	0.02
PRT	Q9Z1N6	Secreted frizzled-related sequence protein 4 OS=Mus musculus OX=10090 GN=Sfrp4 PE=2 SV=1	null	null	Mouse_09-2020	null	[MS,MS:1001208,SEQUEST,]	0.00	0.340	null	null	0.05
PRT	Q505D7	Optic atrophy 3 protein homolog OS=Mus musculus OX=10090 GN=Opa3 PE=1 SV=1	null	null	Mouse_09-2020	null	[MS,MS:1001208,SEQUEST,]	0.00	0.560	null	null	0.04
PRT	F8VQJ3	Laminin subunit gamma-1 OS=Mus musculus OX=10090 GN=Lamc1 PE=1 SV=1	null	null	Mouse_09-2020	null	[MS,MS:1001208,SEQUEST,]	0.00	0.348	null	null	0.00
PRT	Q9Z1P7	KN motif and ankyrin repeat domain-containing protein 3 OS=Mus musculus OX=10090 GN=Kank3 PE=1 SV=1	null	null	Mouse_09-2020	null	[MS,MS:1001208,SEQUEST,]	0.00	0.354	null	null	0.02
PRT	Q9CQR2	40S ribosomal protein S21 OS=Mus musculus OX=10090 GN=Rps21 PE=1 SV=1	null	null	Mouse_09-2020	null	[MS,MS:1001208,SEQUEST,]	0.00	2.761	null	null	0.12
PRT	P70349	Histidine triad nucleotide-binding protein 1 OS=Mus musculus OX=10090 GN=Hint1 PE=1 SV=3	null	null	Mouse_09-2020	null	[MS,MS:1001208,SEQUEST,]	17.20	23.339	null	null	0.19
PRT	F6YBV1	CCR4-NOT transcription complex subunit 3 (Fragment) OS=Mus musculus OX=10090 GN=Cnot3 PE=1 SV=1	null	null	Mouse_09-2020	null	[MS,MS:1001208,SEQUEST,]	0.00	0.377	null	null	0.04
PRT	P58021	Transmembrane 9 superfamily member 2 OS=Mus musculus OX=10090 GN=Tm9sf2 PE=1 SV=1	null	null	Mouse_09-2020	null	[MS,MS:1001208,SEQUEST,]	0.00	0.391	null	null	0.03
PRT	Q91VK1	Basic leucine zipper and W2 domain-containing protein 2 OS=Mus musculus OX=10090 GN=Bzw2 PE=1 SV=1	null	null	Mouse_09-2020	null	[MS,MS:1001208,SEQUEST,]	0.00	0.320	null	null	0.06
PRT	Q9D0J8	Parathymosin OS=Mus musculus OX=10090 GN=Ptms PE=1 SV=3	null	null	Mouse_09-2020	null	[MS,MS:1001208,SEQUEST,]	0.00	3.296	null	null	0.16
PRT	A0A0G2JGF8	Rho GTPase-activating protein 29 (Fragment) OS=Mus musculus OX=10090 GN=Arhgap29 PE=1 SV=1	null	null	Mouse_09-2020	null	[MS,MS:1001208,SEQUEST,]	0.00	0.391	null	null	0.24
PRT	Q99P69	Kinetochore protein Nuf2 OS=Mus musculus OX=10090 GN=Nuf2 PE=1 SV=2	null	null	Mouse_09-2020	null	[MS,MS:1001208,SEQUEST,]	0.00	0.336	null	null	0.04
PRT	A0A140LIG1	N-acetylglucosaminyl-phosphatidylinositol biosynthetic protein (Fragment) OS=Mus musculus OX=10090 GN=Piga PE=1 SV=1	null	null	Mouse_09-2020	null	[MS,MS:1001208,SEQUEST,]	0.00	0.349	null	null	0.09
PRT	P08882	Granzyme C OS=Mus musculus OX=10090 GN=Gzmc PE=1 SV=1	null	null	Mouse_09-2020	null	[MS,MS:1001208,SEQUEST,]	0.00	0.838	null	null	0.14
PRT	Q8BI57	F-box and WD-40 domain protein 13 OS=Mus musculus OX=10090 GN=Fbxw13 PE=2 SV=1	null	null	Mouse_09-2020	null	[MS,MS:1001208,SEQUEST,]	0.00	1.012	null	null	0.03
PRT	P97347	Repetin OS=Mus musculus OX=10090 GN=Rptn PE=2 SV=2	null	null	Mouse_09-2020	null	[MS,MS:1001208,SEQUEST,]	0.00	0.416	null	null	0.01
PRT	Q8VDN2	Sodium/potassium-transporting ATPase subunit alpha-1 OS=Mus musculus OX=10090 GN=Atp1a1 PE=1 SV=1	null	null	Mouse_09-2020	null	[MS,MS:1001208,SEQUEST,]	7.03	6.974	null	null	0.01
PRT	Q8C5H8	NAD kinase 2, mitochondrial OS=Mus musculus OX=10090 GN=Nadk2 PE=1 SV=2	null	null	Mouse_09-2020	null	[MS,MS:1001208,SEQUEST,]	0.00	0.280	null	null	0.02
PRT	O35969	Guanidinoacetate N-methyltransferase OS=Mus musculus OX=10090 GN=Gamt PE=1 SV=1	null	null	Mouse_09-2020	null	[MS,MS:1001208,SEQUEST,]	2.99	3.444	null	null	0.06
PRT	Q9CWH6	Proteasome subunit alpha type-8 OS=Mus musculus OX=10090 GN=Psma8 PE=1 SV=1	null	null	Mouse_09-2020	null	[MS,MS:1001208,SEQUEST,]	4.19	5.772	null	null	0.06
PRT	Q8CE72	Ciliogenesis and planar polarity effector 1 OS=Mus musculus OX=10090 GN=Cplane1 PE=1 SV=4	null	null	Mouse_09-2020	null	[MS,MS:1001208,SEQUEST,]	0.00	0.629	null	null	0.01
PRT	Q99L04	Dehydrogenase/reductase SDR family member 1 OS=Mus musculus OX=10090 GN=Dhrs1 PE=1 SV=1	null	null	Mouse_09-2020	null	[MS,MS:1001208,SEQUEST,]	2.24	5.189	null	null	0.08
PRT	Q9D6J6	NADH dehydrogenase [ubiquinone] flavoprotein 2, mitochondrial OS=Mus musculus OX=10090 GN=Ndufv2 PE=1 SV=2	null	null	Mouse_09-2020	null	[MS,MS:1001208,SEQUEST,]	4.84	9.689	null	null	0.08
PRT	E9QAS7	Inositol polyphosphate-5-phosphatase A OS=Mus musculus OX=10090 GN=Inpp5a PE=1 SV=1	null	null	Mouse_09-2020	null	[MS,MS:1001208,SEQUEST,]	0.00	0.282	null	null	0.05
PRT	P59509	A disintegrin and metalloproteinase with thrombospondin motifs 19 OS=Mus musculus OX=10090 GN=Adamts19 PE=2 SV=1	null	null	Mouse_09-2020	null	[MS,MS:1001208,SEQUEST,]	0.00	0.535	null	null	0.01
PRT	Q8R404	MICOS complex subunit MIC13 OS=Mus musculus OX=10090 GN=Micos13 PE=1 SV=1	null	null	Mouse_09-2020	null	[MS,MS:1001208,SEQUEST,]	0.00	0.401	null	null	0.05
PRT	A0A0J9YTU6	28S rRNA (cytosine-C(5))-methyltransferase (Fragment) OS=Mus musculus OX=10090 GN=Nsun5 PE=1 SV=1	null	null	Mouse_09-2020	null	[MS,MS:1001208,SEQUEST,]	0.00	0.634	null	null	0.19
PRT	A0A0G2JGT9	Mannosyl-oligosaccharide 1,2-alpha-mannosidase IB OS=Mus musculus OX=10090 GN=Man1a2 PE=1 SV=1	null	null	Mouse_09-2020	null	[MS,MS:1001208,SEQUEST,]	0.00	1.594	null	null	0.07
PRT	Q3UZG4	Aminoacyl tRNA synthase complex-interacting multifunctional protein 1 OS=Mus musculus OX=10090 GN=Aimp1 PE=1 SV=1	null	null	Mouse_09-2020	null	[MS,MS:1001208,SEQUEST,]	2.94	4.337	null	null	0.06
PRT	Q91X52	L-xylulose reductase OS=Mus musculus OX=10090 GN=Dcxr PE=1 SV=2	null	null	Mouse_09-2020	null	[MS,MS:1001208,SEQUEST,]	4.13	5.391	null	null	0.07
PRT	E9PYI3	1-phosphatidylinositol 4,5-bisphosphate phosphodiesterase OS=Mus musculus OX=10090 GN=Plcb2 PE=1 SV=1	null	null	Mouse_09-2020	null	[MS,MS:1001208,SEQUEST,]	0.00	0.287	null	null	0.01
PRT	Q9D6U8	Protein FAM162A OS=Mus musculus OX=10090 GN=Fam162a PE=1 SV=1	null	null	Mouse_09-2020	null	[MS,MS:1001208,SEQUEST,]	1.84	2.081	null	null	0.05
PRT	P35564	Calnexin OS=Mus musculus OX=10090 GN=Canx PE=1 SV=1	null	null	Mouse_09-2020	null	[MS,MS:1001208,SEQUEST,]	1.66	1.168	null	null	0.02
PRT	A0A1L1SVJ6	Alpha-actinin-4 (Fragment) OS=Mus musculus OX=10090 GN=Actn4 PE=1 SV=1	null	null	Mouse_09-2020	null	[MS,MS:1001208,SEQUEST,]	1.85	4.624	null	null	0.05
PRT	Q76MZ3	Serine/threonine-protein phosphatase 2A 65 kDa regulatory subunit A alpha isoform OS=Mus musculus OX=10090 GN=Ppp2r1a PE=1 SV=3	null	null	Mouse_09-2020	null	[MS,MS:1001208,SEQUEST,]	2.91	2.658	null	null	0.02
PRT	P01887	Beta-2-microglobulin OS=Mus musculus OX=10090 GN=B2m PE=1 SV=2	null	null	Mouse_09-2020	null	[MS,MS:1001208,SEQUEST,]	2.35	3.980	null	null	0.08
PRT	A0A2R8VHD0	GDP-4-keto-6-deoxy-D-mannose-3,5-epimerase-4-reductase OS=Mus musculus OX=10090 GN=Tsta3 PE=1 SV=1	null	null	Mouse_09-2020	null	[MS,MS:1001208,SEQUEST,]	1.90	1.350	null	null	0.02
PRT	O35423	Serine--pyruvate aminotransferase, mitochondrial OS=Mus musculus OX=10090 GN=Agxt PE=1 SV=3	null	null	Mouse_09-2020	null	[MS,MS:1001208,SEQUEST,]	2.91	5.636	null	null	0.03
PRT	P62892	60S ribosomal protein L39 OS=Mus musculus OX=10090 GN=Rpl39 PE=1 SV=2	null	null	Mouse_09-2020	null	[MS,MS:1001208,SEQUEST,]	4.09	4.387	null	null	0.20
PRT	P26150	3 beta-hydroxysteroid dehydrogenase/Delta 5-->4-isomerase type 3 OS=Mus musculus OX=10090 GN=Hsd3b3 PE=1 SV=3	null	null	Mouse_09-2020	null	[MS,MS:1001208,SEQUEST,]	5.89	9.432	null	null	0.06
PRT	E9PV64	Keratin, type I cytoskeletal 40 OS=Mus musculus OX=10090 GN=Krt40 PE=3 SV=1	null	null	Mouse_09-2020	null	[MS,MS:1001208,SEQUEST,]	0.00	0.465	null	null	0.04
PRT	Q7TNG8	Probable D-lactate dehydrogenase, mitochondrial OS=Mus musculus OX=10090 GN=Ldhd PE=1 SV=1	null	null	Mouse_09-2020	null	[MS,MS:1001208,SEQUEST,]	4.08	5.168	null	null	0.04
PRT	P50285	Dimethylaniline monooxygenase [N-oxide-forming] 1 OS=Mus musculus OX=10090 GN=Fmo1 PE=1 SV=1	null	null	Mouse_09-2020	null	[MS,MS:1001208,SEQUEST,]	1.93	1.769	null	null	0.01
PRT	Q5HZG4	Transcription initiation factor TFIID subunit 3 OS=Mus musculus OX=10090 GN=Taf3 PE=1 SV=2	null	null	Mouse_09-2020	null	[MS,MS:1001208,SEQUEST,]	0.00	0.285	null	null	0.01
PRT	Q64521	Glycerol-3-phosphate dehydrogenase, mitochondrial OS=Mus musculus OX=10090 GN=Gpd2 PE=1 SV=2	null	null	Mouse_09-2020	null	[MS,MS:1001208,SEQUEST,]	2.55	3.115	null	null	0.01
PRT	D3Z4U8	DDB1- and CUL4-associated factor 11 OS=Mus musculus OX=10090 GN=Dcaf11 PE=1 SV=1	null	null	Mouse_09-2020	null	[MS,MS:1001208,SEQUEST,]	0.00	0.477	null	null	0.03
PRT	Q9CQ54	NADH dehydrogenase [ubiquinone] 1 subunit C2 OS=Mus musculus OX=10090 GN=Ndufc2 PE=1 SV=1	null	null	Mouse_09-2020	null	[MS,MS:1001208,SEQUEST,]	3.23	4.867	null	null	0.11
PRT	Q8VIJ6	Splicing factor, proline- and glutamine-rich OS=Mus musculus OX=10090 GN=Sfpq PE=1 SV=1	null	null	Mouse_09-2020	null	[MS,MS:1001208,SEQUEST,]	3.46	6.702	null	null	0.02
PRT	P84104	Serine/arginine-rich splicing factor 3 OS=Mus musculus OX=10090 GN=Srsf3 PE=1 SV=1	null	null	Mouse_09-2020	null	[MS,MS:1001208,SEQUEST,]	2.89	4.283	null	null	0.07
PRT	Q6GYP7	Ral GTPase-activating protein subunit alpha-1 OS=Mus musculus OX=10090 GN=Ralgapa1 PE=1 SV=1	null	null	Mouse_09-2020	null	[MS,MS:1001208,SEQUEST,]	0.00	0.550	null	null	0.01
PRT	E9Q861	C2 calcium-dependent domain-containing 4A OS=Mus musculus OX=10090 GN=C2cd4a PE=4 SV=1	null	null	Mouse_09-2020	null	[MS,MS:1001208,SEQUEST,]	0.00	0.344	null	null	0.06
PRT	Q9CPX8	Cytochrome b-c1 complex subunit 10 OS=Mus musculus OX=10090 GN=Uqcr11 PE=1 SV=1	null	null	Mouse_09-2020	null	[MS,MS:1001208,SEQUEST,]	2.47	5.509	null	null	0.21
PRT	E9Q4F8	Ankyrin repeat domain-containing protein 11 OS=Mus musculus OX=10090 GN=Ankrd11 PE=1 SV=2	null	null	Mouse_09-2020	null	[MS,MS:1001208,SEQUEST,]	0.00	0.596	null	null	0.00
PRT	E9Q447	Spectrin alpha chain, non-erythrocytic 1 OS=Mus musculus OX=10090 GN=Sptan1 PE=1 SV=1	null	null	Mouse_09-2020	null	[MS,MS:1001208,SEQUEST,]	0.00	1.296	null	null	0.01
PRT	J3QNW0	DNA (cytosine-5)-methyltransferase OS=Mus musculus OX=10090 GN=Dnmt1 PE=1 SV=1	null	null	Mouse_09-2020	null	[MS,MS:1001208,SEQUEST,]	0.00	0.420	null	null	0.01
PRT	Q8K4Z3	NAD(P)H-hydrate epimerase OS=Mus musculus OX=10090 GN=Naxe PE=1 SV=1	null	null	Mouse_09-2020	null	[MS,MS:1001208,SEQUEST,]	3.62	6.436	null	null	0.04
PRT	Q8R059	UDP-glucose 4-epimerase OS=Mus musculus OX=10090 GN=Gale PE=1 SV=1	null	null	Mouse_09-2020	null	[MS,MS:1001208,SEQUEST,]	2.08	10.554	null	null	0.03
PRT	Q61635	GTP-binding protein OS=Mus musculus OX=10090 GN=Ifi47 PE=1 SV=1	null	null	Mouse_09-2020	null	[MS,MS:1001208,SEQUEST,]	2.12	2.523	null	null	0.03
PRT	Z4YK11	SH3 domain-containing protein 21 OS=Mus musculus OX=10090 GN=Sh3d21 PE=1 SV=1	null	null	Mouse_09-2020	null	[MS,MS:1001208,SEQUEST,]	2.31	1.019	null	null	0.01
PRT	Q9D172	Glutamine amidotransferase-like class 1 domain-containing protein 3A, mitochondrial OS=Mus musculus OX=10090 GN=Gatd3a PE=1 SV=1	null	null	Mouse_09-2020	null	[MS,MS:1001208,SEQUEST,]	6.33	11.516	null	null	0.09
PRT	Q60692	Proteasome subunit beta type-6 OS=Mus musculus OX=10090 GN=Psmb6 PE=1 SV=3	null	null	Mouse_09-2020	null	[MS,MS:1001208,SEQUEST,]	0.00	0.303	null	null	0.04
PRT	Q3TXN1	15-oxoprostaglandin 13-reductase OS=Mus musculus OX=10090 GN=Ptgr2 PE=1 SV=1	null	null	Mouse_09-2020	null	[MS,MS:1001208,SEQUEST,]	2.11	2.418	null	null	0.04
PRT	S4R1A5	Netrin-5 OS=Mus musculus OX=10090 GN=Ntn5 PE=4 SV=1	null	null	Mouse_09-2020	null	[MS,MS:1001208,SEQUEST,]	0.00	0.657	null	null	0.06
PRT	B1AR69	Myosin, heavy polypeptide 13, skeletal muscle OS=Mus musculus OX=10090 GN=Myh13 PE=1 SV=1	null	null	Mouse_09-2020	null	[MS,MS:1001208,SEQUEST,]	0.00	0.748	null	null	0.01
PRT	E9Q4F4	Small nuclear ribonucleoprotein E OS=Mus musculus OX=10090 GN=Snrpe PE=1 SV=1	null	null	Mouse_09-2020	null	[MS,MS:1001208,SEQUEST,]	1.99	1.427	null	null	0.12
PRT	A2AQW6	Pre-mRNA-processing factor 40 homolog A (Fragment) OS=Mus musculus OX=10090 GN=Prpf40a PE=1 SV=2	null	null	Mouse_09-2020	null	[MS,MS:1001208,SEQUEST,]	0.00	0.577	null	null	0.23
PRT	Q9R1P3	Proteasome subunit beta type-2 OS=Mus musculus OX=10090 GN=Psmb2 PE=1 SV=1	null	null	Mouse_09-2020	null	[MS,MS:1001208,SEQUEST,]	3.55	5.759	null	null	0.06
PRT	E9Q2E5	Rap guanine nucleotide exchange factor 3 OS=Mus musculus OX=10090 GN=Rapgef3 PE=1 SV=1	null	null	Mouse_09-2020	null	[MS,MS:1001208,SEQUEST,]	0.00	0.502	null	null	0.01
PRT	Q9Z1N5	Spliceosome RNA helicase Ddx39b OS=Mus musculus OX=10090 GN=Ddx39b PE=1 SV=1	null	null	Mouse_09-2020	null	[MS,MS:1001208,SEQUEST,]	2.76	4.278	null	null	0.02
PRT	Q9R112	Sulfide:quinone oxidoreductase, mitochondrial OS=Mus musculus OX=10090 GN=Sqor PE=1 SV=3	null	null	Mouse_09-2020	null	[MS,MS:1001208,SEQUEST,]	2.05	1.104	null	null	0.02
PRT	A2AS47	Plakophilin-4 OS=Mus musculus OX=10090 GN=Pkp4 PE=1 SV=1	null	null	Mouse_09-2020	null	[MS,MS:1001208,SEQUEST,]	0.00	0.376	null	null	0.03
PRT	P03930	ATP synthase protein 8 OS=Mus musculus OX=10090 GN=Mtatp8 PE=1 SV=1	null	null	Mouse_09-2020	null	[MS,MS:1001208,SEQUEST,]	3.65	4.588	null	null	0.15
PRT	E9PWN2	Isoleucyl-tRNA synthetase OS=Mus musculus OX=10090 GN=Iars2 PE=1 SV=1	null	null	Mouse_09-2020	null	[MS,MS:1001208,SEQUEST,]	0.00	2.458	null	null	0.01
PRT	E9Q4M2	Hormone-sensitive lipase OS=Mus musculus OX=10090 GN=Lipe PE=1 SV=1	null	null	Mouse_09-2020	null	[MS,MS:1001208,SEQUEST,]	0.00	0.313	null	null	0.02
PRT	P62192	26S proteasome regulatory subunit 4 OS=Mus musculus OX=10090 GN=Psmc1 PE=1 SV=1	null	null	Mouse_09-2020	null	[MS,MS:1001208,SEQUEST,]	0.00	0.967	null	null	0.03
PRT	P56399	Ubiquitin carboxyl-terminal hydrolase 5 OS=Mus musculus OX=10090 GN=Usp5 PE=1 SV=1	null	null	Mouse_09-2020	null	[MS,MS:1001208,SEQUEST,]	0.00	0.582	null	null	0.01
PRT	Q571F8	Glutaminase liver isoform, mitochondrial OS=Mus musculus OX=10090 GN=Gls2 PE=1 SV=2	null	null	Mouse_09-2020	null	[MS,MS:1001208,SEQUEST,]	3.56	5.520	null	null	0.02
PRT	P21614	Vitamin D-binding protein OS=Mus musculus OX=10090 GN=Gc PE=1 SV=2	null	null	Mouse_09-2020	null	[MS,MS:1001208,SEQUEST,]	3.29	6.526	null	null	0.03
PRT	Q8VHE0	Translocation protein SEC63 homolog OS=Mus musculus OX=10090 GN=Sec63 PE=1 SV=4	null	null	Mouse_09-2020	null	[MS,MS:1001208,SEQUEST,]	0.00	1.775	null	null	0.02
PRT	Q9D2R0	Acetoacetyl-CoA synthetase OS=Mus musculus OX=10090 GN=Aacs PE=1 SV=1	null	null	Mouse_09-2020	null	[MS,MS:1001208,SEQUEST,]	0.00	0.521	null	null	0.02
PRT	G3UW81	Cytochrome P450, family 4, subfamily f, polypeptide 40 OS=Mus musculus OX=10090 GN=Cyp4f40 PE=1 SV=1	null	null	Mouse_09-2020	null	[MS,MS:1001208,SEQUEST,]	4.12	4.825	null	null	0.02
PRT	Q9D0F3	Protein ERGIC-53 OS=Mus musculus OX=10090 GN=Lman1 PE=1 SV=1	null	null	Mouse_09-2020	null	[MS,MS:1001208,SEQUEST,]	2.77	2.640	null	null	0.02
PRT	Q283N4	2-oxo-4-hydroxy-4-carboxy-5-ureidoimidazoline decarboxylase OS=Mus musculus OX=10090 GN=Urad PE=1 SV=1	null	null	Mouse_09-2020	null	[MS,MS:1001208,SEQUEST,]	2.19	3.689	null	null	0.06
PRT	O35954	Membrane-associated phosphatidylinositol transfer protein 1 OS=Mus musculus OX=10090 GN=Pitpnm1 PE=1 SV=1	null	null	Mouse_09-2020	null	[MS,MS:1001208,SEQUEST,]	0.00	0.605	null	null	0.01
PRT	Q8R344	Coiled-coil domain-containing protein 12 OS=Mus musculus OX=10090 GN=Ccdc12 PE=1 SV=2	null	null	Mouse_09-2020	null	[MS,MS:1001208,SEQUEST,]	0.00	0.475	null	null	0.07
PRT	A0A338P7A0	NADH dehydrogenase [ubiquinone] iron-sulfur protein 4, mitochondrial (Fragment) OS=Mus musculus OX=10090 GN=Ndufs4 PE=1 SV=1	null	null	Mouse_09-2020	null	[MS,MS:1001208,SEQUEST,]	2.06	2.754	null	null	0.14
PRT	Q9D333	Rho GTPase-activating protein 42 OS=Mus musculus OX=10090 GN=Arhgap42 PE=1 SV=1	null	null	Mouse_09-2020	null	[MS,MS:1001208,SEQUEST,]	0.00	0.426	null	null	0.26
PRT	P61027	Ras-related protein Rab-10 OS=Mus musculus OX=10090 GN=Rab10 PE=1 SV=1	null	null	Mouse_09-2020	null	[MS,MS:1001208,SEQUEST,]	1.68	1.985	null	null	0.06
PRT	Q9JKR6	Hypoxia up-regulated protein 1 OS=Mus musculus OX=10090 GN=Hyou1 PE=1 SV=1	null	null	Mouse_09-2020	null	[MS,MS:1001208,SEQUEST,]	2.28	4.876	null	null	0.01
PRT	P01901	H-2 class I histocompatibility antigen, K-B alpha chain OS=Mus musculus OX=10090 GN=H2-K1 PE=1 SV=1	null	null	Mouse_09-2020	null	[MS,MS:1001208,SEQUEST,]	2.99	2.183	null	null	0.04
PRT	E9QJR0	Aminopeptidase OS=Mus musculus OX=10090 GN=Lvrn PE=1 SV=1	null	null	Mouse_09-2020	null	[MS,MS:1001208,SEQUEST,]	0.00	1.089	null	null	0.01
PRT	A2AKX3	Probable helicase senataxin OS=Mus musculus OX=10090 GN=Setx PE=1 SV=1	null	null	Mouse_09-2020	null	[MS,MS:1001208,SEQUEST,]	0.00	0.641	null	null	0.01
PRT	Q62264	Thyroid hormone-inducible hepatic protein OS=Mus musculus OX=10090 GN=Thrsp PE=1 SV=1	null	null	Mouse_09-2020	null	[MS,MS:1001208,SEQUEST,]	0.00	2.899	null	null	0.09
PRT	Q9D1A2	Cytosolic non-specific dipeptidase OS=Mus musculus OX=10090 GN=Cndp2 PE=1 SV=1	null	null	Mouse_09-2020	null	[MS,MS:1001208,SEQUEST,]	3.63	6.726	null	null	0.03
PRT	Q9QUH0	Glutaredoxin-1 OS=Mus musculus OX=10090 GN=Glrx PE=1 SV=3	null	null	Mouse_09-2020	null	[MS,MS:1001208,SEQUEST,]	2.59	2.390	null	null	0.08
PRT	D3YWY6	Mitochondrial pyruvate carrier OS=Mus musculus OX=10090 GN=Mpc1 PE=1 SV=1	null	null	Mouse_09-2020	null	[MS,MS:1001208,SEQUEST,]	2.17	2.607	null	null	0.14
PRT	Q921C1	Gap junction gamma-3 protein OS=Mus musculus OX=10090 GN=Gjc3 PE=1 SV=2	null	null	Mouse_09-2020	null	[MS,MS:1001208,SEQUEST,]	0.00	0.705	null	null	0.12
PRT	Q6PB66	Leucine-rich PPR motif-containing protein, mitochondrial OS=Mus musculus OX=10090 GN=Lrpprc PE=1 SV=2	null	null	Mouse_09-2020	null	[MS,MS:1001208,SEQUEST,]	2.39	3.011	null	null	0.01
PRT	Q640M1	U3 small nucleolar RNA-associated protein 14 homolog A OS=Mus musculus OX=10090 GN=Utp14a PE=1 SV=1	null	null	Mouse_09-2020	null	[MS,MS:1001208,SEQUEST,]	0.00	0.326	null	null	0.01
PRT	Q9CQR4	Acyl-coenzyme A thioesterase 13 OS=Mus musculus OX=10090 GN=Acot13 PE=1 SV=1	null	null	Mouse_09-2020	null	[MS,MS:1001208,SEQUEST,]	2.57	4.201	null	null	0.07
PRT	O89023	Tripeptidyl-peptidase 1 OS=Mus musculus OX=10090 GN=Tpp1 PE=1 SV=2	null	null	Mouse_09-2020	null	[MS,MS:1001208,SEQUEST,]	3.48	5.656	null	null	0.02
PRT	Q922E4	Ethanolamine-phosphate cytidylyltransferase OS=Mus musculus OX=10090 GN=Pcyt2 PE=1 SV=1	null	null	Mouse_09-2020	null	[MS,MS:1001208,SEQUEST,]	4.98	7.005	null	null	0.03
PRT	P49722	Proteasome subunit alpha type-2 OS=Mus musculus OX=10090 GN=Psma2 PE=1 SV=3	null	null	Mouse_09-2020	null	[MS,MS:1001208,SEQUEST,]	3.78	4.005	null	null	0.06
PRT	A2AMW3	Gamma-aminobutyric acid (GABA) A receptor, subunit epsilon OS=Mus musculus OX=10090 GN=Gabre PE=3 SV=1	null	null	Mouse_09-2020	null	[MS,MS:1001208,SEQUEST,]	0.00	0.617	null	null	0.03
PRT	P47955	60S acidic ribosomal protein P1 OS=Mus musculus OX=10090 GN=Rplp1 PE=1 SV=1	null	null	Mouse_09-2020	null	[MS,MS:1001208,SEQUEST,]	4.15	9.039	null	null	0.14
PRT	Q9WTL7	Acyl-protein thioesterase 2 OS=Mus musculus OX=10090 GN=Lypla2 PE=1 SV=1	null	null	Mouse_09-2020	null	[MS,MS:1001208,SEQUEST,]	0.00	0.516	null	null	0.11
PRT	Q9R1P1	Proteasome subunit beta type-3 OS=Mus musculus OX=10090 GN=Psmb3 PE=1 SV=1	null	null	Mouse_09-2020	null	[MS,MS:1001208,SEQUEST,]	4.33	5.814	null	null	0.08
PRT	E9PVP0	START domain-containing protein 10 OS=Mus musculus OX=10090 GN=Stard10 PE=1 SV=1	null	null	Mouse_09-2020	null	[MS,MS:1001208,SEQUEST,]	0.00	1.980	null	null	0.03
PRT	Q8BL97	Serine/arginine-rich splicing factor 7 OS=Mus musculus OX=10090 GN=Srsf7 PE=1 SV=1	null	null	Mouse_09-2020	null	[MS,MS:1001208,SEQUEST,]	1.81	0.914	null	null	0.03
PRT	P45376	Aldo-keto reductase family 1 member B1 OS=Mus musculus OX=10090 GN=Akr1b1 PE=1 SV=3	null	null	Mouse_09-2020	null	[MS,MS:1001208,SEQUEST,]	3.35	5.995	null	null	0.04
PRT	B1AYL1	Sodium channel protein OS=Mus musculus OX=10090 GN=Scn7a PE=1 SV=1	null	null	Mouse_09-2020	null	[MS,MS:1001208,SEQUEST,]	0.00	0.352	null	null	0.00
PRT	Q3UH99	Protein shisa-6 OS=Mus musculus OX=10090 GN=Shisa6 PE=1 SV=1	null	null	Mouse_09-2020	null	[MS,MS:1001208,SEQUEST,]	0.00	0.291	null	null	0.03
PRT	F8WHX2	Copper homeostasis protein cutC homolog OS=Mus musculus OX=10090 GN=Cutc PE=1 SV=1	null	null	Mouse_09-2020	null	[MS,MS:1001208,SEQUEST,]	2.21	1.650	null	null	0.05
PRT	Q6URW6	Myosin-14 OS=Mus musculus OX=10090 GN=Myh14 PE=1 SV=1	null	null	Mouse_09-2020	null	[MS,MS:1001208,SEQUEST,]	0.00	0.380	null	null	0.01
PRT	Q9ERS2	NADH dehydrogenase [ubiquinone] 1 alpha subcomplex subunit 13 OS=Mus musculus OX=10090 GN=Ndufa13 PE=1 SV=3	null	null	Mouse_09-2020	null	[MS,MS:1001208,SEQUEST,]	0.00	1.372	null	null	0.09
PRT	Q9QUR6	Prolyl endopeptidase OS=Mus musculus OX=10090 GN=Prep PE=1 SV=1	null	null	Mouse_09-2020	null	[MS,MS:1001208,SEQUEST,]	5.43	8.459	null	null	0.02
PRT	P58283	E3 ubiquitin-protein ligase RNF216 OS=Mus musculus OX=10090 GN=Rnf216 PE=1 SV=3	null	null	Mouse_09-2020	null	[MS,MS:1001208,SEQUEST,]	0.00	0.537	null	null	0.01
PRT	Q8VCB3	Glycogen [starch] synthase, liver OS=Mus musculus OX=10090 GN=Gys2 PE=1 SV=2	null	null	Mouse_09-2020	null	[MS,MS:1001208,SEQUEST,]	2.83	3.521	null	null	0.01
PRT	O55029	Coatomer subunit beta' OS=Mus musculus OX=10090 GN=Copb2 PE=1 SV=2	null	null	Mouse_09-2020	null	[MS,MS:1001208,SEQUEST,]	0.00	2.156	null	null	0.01
PRT	Q9DCE9	Interferon gamma-induced GTPase OS=Mus musculus OX=10090 GN=Igtp PE=1 SV=1	null	null	Mouse_09-2020	null	[MS,MS:1001208,SEQUEST,]	3.35	7.453	null	null	0.03
PRT	F6VNW5	GCS light chain (Fragment) OS=Mus musculus OX=10090 GN=Gclm PE=1 SV=1	null	null	Mouse_09-2020	null	[MS,MS:1001208,SEQUEST,]	3.33	5.834	null	null	0.08
PRT	E9QKY4	FYVE, RhoGEF and PH domain-containing protein 5 OS=Mus musculus OX=10090 GN=Fgd5 PE=1 SV=1	null	null	Mouse_09-2020	null	[MS,MS:1001208,SEQUEST,]	0.00	0.403	null	null	0.01
PRT	J3QP56	Acyl-protein thioesterase 1 OS=Mus musculus OX=10090 GN=Lypla1 PE=1 SV=1	null	null	Mouse_09-2020	null	[MS,MS:1001208,SEQUEST,]	0.00	2.333	null	null	0.04
PRT	Q9CQJ8	NADH dehydrogenase [ubiquinone] 1 beta subcomplex subunit 9 OS=Mus musculus OX=10090 GN=Ndufb9 PE=1 SV=3	null	null	Mouse_09-2020	null	[MS,MS:1001208,SEQUEST,]	2.57	2.796	null	null	0.09
PRT	Q3TNA1	Xylulose kinase OS=Mus musculus OX=10090 GN=Xylb PE=1 SV=1	null	null	Mouse_09-2020	null	[MS,MS:1001208,SEQUEST,]	2.76	4.003	null	null	0.02
PRT	K3W4S5	Semaphorin-6A OS=Mus musculus OX=10090 GN=Sema6a PE=1 SV=1	null	null	Mouse_09-2020	null	[MS,MS:1001208,SEQUEST,]	0.00	0.369	null	null	0.02
PRT	Q8VDM4	26S proteasome non-ATPase regulatory subunit 2 OS=Mus musculus OX=10090 GN=Psmd2 PE=1 SV=1	null	null	Mouse_09-2020	null	[MS,MS:1001208,SEQUEST,]	3.24	3.160	null	null	0.02
PRT	P47754	F-actin-capping protein subunit alpha-2 OS=Mus musculus OX=10090 GN=Capza2 PE=1 SV=3	null	null	Mouse_09-2020	null	[MS,MS:1001208,SEQUEST,]	0.00	2.212	null	null	0.05
PRT	Q9DCV4	Regulator of microtubule dynamics protein 1 OS=Mus musculus OX=10090 GN=Rmdn1 PE=1 SV=2	null	null	Mouse_09-2020	null	[MS,MS:1001208,SEQUEST,]	2.08	2.813	null	null	0.03
PRT	A1Z198	NACHT, LRR and PYD domains-containing protein 1b allele 2 OS=Mus musculus OX=10090 GN=Nlrp1b PE=2 SV=1	null	null	Mouse_09-2020	null	[MS,MS:1001208,SEQUEST,]	0.00	0.645	null	null	0.01
PRT	F7CAT1	Peptidylprolyl isomerase (Fragment) OS=Mus musculus OX=10090 GN=Fkbp4 PE=1 SV=2	null	null	Mouse_09-2020	null	[MS,MS:1001208,SEQUEST,]	1.68	1.817	null	null	0.04
PRT	A0A2R8VHY9	Poly(rC)-binding protein 2 (Fragment) OS=Mus musculus OX=10090 GN=Pcbp2 PE=1 SV=1	null	null	Mouse_09-2020	null	[MS,MS:1001208,SEQUEST,]	2.04	1.942	null	null	0.06
PRT	A0A140LIZ5	26S proteasome AAA-ATPase subunit RPT3 OS=Mus musculus OX=10090 GN=Psmc4 PE=1 SV=1	null	null	Mouse_09-2020	null	[MS,MS:1001208,SEQUEST,]	0.00	0.495	null	null	0.04
PRT	Q8R0B4	TAR DNA-binding protein 43 OS=Mus musculus OX=10090 GN=Tardbp PE=1 SV=1	null	null	Mouse_09-2020	null	[MS,MS:1001208,SEQUEST,]	2.29	4.113	null	null	0.04
PRT	Q925I1	ATPase family AAA domain-containing protein 3 OS=Mus musculus OX=10090 GN=Atad3 PE=1 SV=1	null	null	Mouse_09-2020	null	[MS,MS:1001208,SEQUEST,]	2.36	2.818	null	null	0.02
PRT	P43024	Cytochrome c oxidase subunit 6A1, mitochondrial OS=Mus musculus OX=10090 GN=Cox6a1 PE=1 SV=2	null	null	Mouse_09-2020	null	[MS,MS:1001208,SEQUEST,]	5.44	4.630	null	null	0.26
PRT	Q9WU84	Copper chaperone for superoxide dismutase OS=Mus musculus OX=10090 GN=Ccs PE=1 SV=1	null	null	Mouse_09-2020	null	[MS,MS:1001208,SEQUEST,]	2.35	3.652	null	null	0.03
PRT	D3YW97	Ubiquitin-fold modifier 1 OS=Mus musculus OX=10090 GN=Ufm1 PE=1 SV=1	null	null	Mouse_09-2020	null	[MS,MS:1001208,SEQUEST,]	2.02	1.620	null	null	0.18
PRT	Q9DCS2	Methyltransferase-like 26 OS=Mus musculus OX=10090 GN=Mettl26 PE=1 SV=1	null	null	Mouse_09-2020	null	[MS,MS:1001208,SEQUEST,]	3.49	6.104	null	null	0.07
PRT	Q99JY9	Actin-related protein 3 OS=Mus musculus OX=10090 GN=Actr3 PE=1 SV=3	null	null	Mouse_09-2020	null	[MS,MS:1001208,SEQUEST,]	0.00	0.376	null	null	0.04
PRT	F6TEU8	Nucleoside-diphosphate kinase (Fragment) OS=Mus musculus OX=10090 GN=Ak4 PE=1 SV=1	null	null	Mouse_09-2020	null	[MS,MS:1001208,SEQUEST,]	0.00	3.306	null	null	0.09
PRT	Q99MR8	Methylcrotonoyl-CoA carboxylase subunit alpha, mitochondrial OS=Mus musculus OX=10090 GN=Mccc1 PE=1 SV=2	null	null	Mouse_09-2020	null	[MS,MS:1001208,SEQUEST,]	2.48	3.002	null	null	0.02
PRT	Q6P9R4-1	Isoform 2 of Rho guanine nucleotide exchange factor 18 OS=Mus musculus OX=10090 GN=Arhgef18	null	null	Mouse_09-2020	null	[MS,MS:1001208,SEQUEST,]	0.00	1.670	null	null	0.01
PRT	Q64737	Trifunctional purine biosynthetic protein adenosine-3 OS=Mus musculus OX=10090 GN=Gart PE=1 SV=3	null	null	Mouse_09-2020	null	[MS,MS:1001208,SEQUEST,]	3.13	5.598	null	null	0.01
PRT	A0A0R4J140	Clustered mitochondria protein homolog OS=Mus musculus OX=10090 GN=Cluh PE=1 SV=1	null	null	Mouse_09-2020	null	[MS,MS:1001208,SEQUEST,]	0.00	1.297	null	null	0.00
PRT	Q6PCM2	Integrator complex subunit 6 OS=Mus musculus OX=10090 GN=Ints6 PE=1 SV=1	null	null	Mouse_09-2020	null	[MS,MS:1001208,SEQUEST,]	0.00	0.345	null	null	0.02
PRT	Q920S3	GATA zinc finger domain-containing protein 1 OS=Mus musculus OX=10090 GN=Gatad1 PE=2 SV=2	null	null	Mouse_09-2020	null	[MS,MS:1001208,SEQUEST,]	0.00	0.308	null	null	0.03
PRT	E9Q7S6	Phosphodiesterase OS=Mus musculus OX=10090 GN=Pde8b PE=1 SV=1	null	null	Mouse_09-2020	null	[MS,MS:1001208,SEQUEST,]	0.00	0.338	null	null	0.04
PRT	E9QKK8	Phospholipid-transporting ATPase OS=Mus musculus OX=10090 GN=Atp11c PE=1 SV=1	null	null	Mouse_09-2020	null	[MS,MS:1001208,SEQUEST,]	0.00	3.702	null	null	0.01
PRT	Q8JZZ0	UDP-glucuronosyltransferase 3A2 OS=Mus musculus OX=10090 GN=Ugt3a2 PE=1 SV=2	null	null	Mouse_09-2020	null	[MS,MS:1001208,SEQUEST,]	3.79	6.584	null	null	0.02
PRT	Q8R0F8	Acylpyruvase FAHD1, mitochondrial OS=Mus musculus OX=10090 GN=Fahd1 PE=1 SV=2	null	null	Mouse_09-2020	null	[MS,MS:1001208,SEQUEST,]	3.56	5.656	null	null	0.07
PRT	Q8BG32	26S proteasome non-ATPase regulatory subunit 11 OS=Mus musculus OX=10090 GN=Psmd11 PE=1 SV=3	null	null	Mouse_09-2020	null	[MS,MS:1001208,SEQUEST,]	4.89	4.740	null	null	0.03
PRT	Q542V3	Serine/arginine-rich-splicing factor 4 OS=Mus musculus OX=10090 GN=Srsf4 PE=1 SV=1	null	null	Mouse_09-2020	null	[MS,MS:1001208,SEQUEST,]	1.71	3.069	null	null	0.02
PRT	Q99LF4	RNA-splicing ligase RtcB homolog OS=Mus musculus OX=10090 GN=Rtcb PE=1 SV=1	null	null	Mouse_09-2020	null	[MS,MS:1001208,SEQUEST,]	4.05	4.837	null	null	0.03
PRT	Q60991	Cytochrome P450 7B1 OS=Mus musculus OX=10090 GN=Cyp7b1 PE=1 SV=2	null	null	Mouse_09-2020	null	[MS,MS:1001208,SEQUEST,]	2.99	2.899	null	null	0.03
PRT	E9QPI5	Sister chromatid cohesion protein PDS5 homolog A OS=Mus musculus OX=10090 GN=Pds5a PE=1 SV=1	null	null	Mouse_09-2020	null	[MS,MS:1001208,SEQUEST,]	0.00	0.698	null	null	0.01
PRT	Q8VCR2	17-beta-hydroxysteroid dehydrogenase 13 OS=Mus musculus OX=10090 GN=Hsd17b13 PE=1 SV=2	null	null	Mouse_09-2020	null	[MS,MS:1001208,SEQUEST,]	2.09	4.511	null	null	0.04
PRT	Q9EP89	Serine beta-lactamase-like protein LACTB, mitochondrial OS=Mus musculus OX=10090 GN=Lactb PE=1 SV=1	null	null	Mouse_09-2020	null	[MS,MS:1001208,SEQUEST,]	3.67	4.535	null	null	0.03
PRT	Q9JJV2-2	Isoform 2 of Profilin-2 OS=Mus musculus OX=10090 GN=Pfn2	null	null	Mouse_09-2020	null	[MS,MS:1001208,SEQUEST,]	0.00	0.637	null	null	0.07
PRT	A0A0A6YY72	Inosine-5'-monophosphate dehydrogenase 2 (Fragment) OS=Mus musculus OX=10090 GN=Impdh2 PE=1 SV=1	null	null	Mouse_09-2020	null	[MS,MS:1001208,SEQUEST,]	0.00	1.267	null	null	0.05
PRT	Q9D1G1	Ras-related protein Rab-1B OS=Mus musculus OX=10090 GN=Rab1b PE=1 SV=1	null	null	Mouse_09-2020	null	[MS,MS:1001208,SEQUEST,]	0.00	2.327	null	null	0.08
PRT	Q9WVQ0	Polyamine-modulated factor 1-binding protein 1 OS=Mus musculus OX=10090 GN=Pmfbp1 PE=2 SV=1	null	null	Mouse_09-2020	null	[MS,MS:1001208,SEQUEST,]	0.00	0.290	null	null	0.02
PRT	D3Z4X1	6-phosphogluconolactonase OS=Mus musculus OX=10090 GN=Pgls PE=1 SV=1	null	null	Mouse_09-2020	null	[MS,MS:1001208,SEQUEST,]	2.01	1.741	null	null	0.05
PRT	A0A494B9Y8	Ferrochelatase OS=Mus musculus OX=10090 GN=Fech PE=1 SV=1	null	null	Mouse_09-2020	null	[MS,MS:1001208,SEQUEST,]	0.00	0.784	null	null	0.03
PRT	Q9CXF0	Kynureninase OS=Mus musculus OX=10090 GN=Kynu PE=1 SV=3	null	null	Mouse_09-2020	null	[MS,MS:1001208,SEQUEST,]	3.43	4.261	null	null	0.03
PRT	D3YYS6	Monoglyceride lipase OS=Mus musculus OX=10090 GN=Mgll PE=1 SV=1	null	null	Mouse_09-2020	null	[MS,MS:1001208,SEQUEST,]	2.63	2.259	null	null	0.04
PRT	Q9WVC8	Chloride anion exchanger OS=Mus musculus OX=10090 GN=Slc26a3 PE=1 SV=1	null	null	Mouse_09-2020	null	[MS,MS:1001208,SEQUEST,]	0.00	0.398	null	null	0.03
PRT	Q99N75	Prolactin-induced protein OS=Mus musculus OX=10090 GN=Sval2 PE=2 SV=1	null	null	Mouse_09-2020	null	[MS,MS:1001208,SEQUEST,]	0.00	0.318	null	null	0.16
PRT	Q64464	Cytochrome P450 3A13 OS=Mus musculus OX=10090 GN=Cyp3a13 PE=1 SV=1	null	null	Mouse_09-2020	null	[MS,MS:1001208,SEQUEST,]	2.52	5.351	null	null	0.03
PRT	Q8R2P8	Lysine--tRNA ligase OS=Mus musculus OX=10090 GN=Kars PE=1 SV=1	null	null	Mouse_09-2020	null	[MS,MS:1001208,SEQUEST,]	0.00	1.614	null	null	0.02
PRT	A0A0R4J2C7	Phosphoinositide 3-kinase regulatory subunit 4 OS=Mus musculus OX=10090 GN=Pik3r4 PE=1 SV=1	null	null	Mouse_09-2020	null	[MS,MS:1001208,SEQUEST,]	0.00	0.286	null	null	0.06
PRT	P80314	T-complex protein 1 subunit beta OS=Mus musculus OX=10090 GN=Cct2 PE=1 SV=4	null	null	Mouse_09-2020	null	[MS,MS:1001208,SEQUEST,]	0.00	1.789	null	null	0.04
PRT	Q8BGY2	Eukaryotic translation initiation factor 5A-2 OS=Mus musculus OX=10090 GN=Eif5a2 PE=1 SV=3	null	null	Mouse_09-2020	null	[MS,MS:1001208,SEQUEST,]	4.31	3.227	null	null	0.08
PRT	Q9CQ69	Cytochrome b-c1 complex subunit 8 OS=Mus musculus OX=10090 GN=Uqcrq PE=1 SV=3	null	null	Mouse_09-2020	null	[MS,MS:1001208,SEQUEST,]	4.80	6.415	null	null	0.18
PRT	Q9QUM9	Proteasome subunit alpha type-6 OS=Mus musculus OX=10090 GN=Psma6 PE=1 SV=1	null	null	Mouse_09-2020	null	[MS,MS:1001208,SEQUEST,]	3.31	5.166	null	null	0.05
PRT	Q8CH02	SURP and G-patch domain-containing protein 1 OS=Mus musculus OX=10090 GN=Sugp1 PE=1 SV=1	null	null	Mouse_09-2020	null	[MS,MS:1001208,SEQUEST,]	0.00	0.408	null	null	0.02
PRT	O35386	Phytanoyl-CoA dioxygenase, peroxisomal OS=Mus musculus OX=10090 GN=Phyh PE=1 SV=1	null	null	Mouse_09-2020	null	[MS,MS:1001208,SEQUEST,]	3.36	4.087	null	null	0.05
PRT	Q9CPR4	60S ribosomal protein L17 OS=Mus musculus OX=10090 GN=Rpl17 PE=1 SV=3	null	null	Mouse_09-2020	null	[MS,MS:1001208,SEQUEST,]	2.66	1.381	null	null	0.06
PRT	P49615	Cyclin-dependent-like kinase 5 OS=Mus musculus OX=10090 GN=Cdk5 PE=1 SV=1	null	null	Mouse_09-2020	null	[MS,MS:1001208,SEQUEST,]	0.00	0.708	null	null	0.05
PRT	Q60631	Growth factor receptor-bound protein 2 OS=Mus musculus OX=10090 GN=Grb2 PE=1 SV=1	null	null	Mouse_09-2020	null	[MS,MS:1001208,SEQUEST,]	1.81	1.909	null	null	0.03
PRT	G3X8T3	Carboxypeptidase OS=Mus musculus OX=10090 GN=Ctsa PE=1 SV=1	null	null	Mouse_09-2020	null	[MS,MS:1001208,SEQUEST,]	3.11	5.304	null	null	0.02
PRT	Q4PZA2	Endothelin-converting enzyme 1 OS=Mus musculus OX=10090 GN=Ece1 PE=1 SV=1	null	null	Mouse_09-2020	null	[MS,MS:1001208,SEQUEST,]	0.00	0.449	null	null	0.02
PRT	D3YXX5	NADH dehydrogenase [ubiquinone] flavoprotein 1, mitochondrial (Fragment) OS=Mus musculus OX=10090 GN=Ndufv1 PE=1 SV=1	null	null	Mouse_09-2020	null	[MS,MS:1001208,SEQUEST,]	2.22	0.867	null	null	0.11
PRT	Q3TLP8	Ras-related C3 botulinum toxin substrate 1 OS=Mus musculus OX=10090 GN=Rac1 PE=1 SV=1	null	null	Mouse_09-2020	null	[MS,MS:1001208,SEQUEST,]	2.18	2.641	null	null	0.07
PRT	A0A494BAF6	DNA damage-binding protein 1 (Fragment) OS=Mus musculus OX=10090 GN=Ddb1 PE=1 SV=1	null	null	Mouse_09-2020	null	[MS,MS:1001208,SEQUEST,]	2.62	2.476	null	null	0.02
PRT	A0A1Y7VLP0	ATP synthase subunit ATP5MPL, mitochondrial (Fragment) OS=Mus musculus OX=10090 GN=Atp5mpl PE=1 SV=1	null	null	Mouse_09-2020	null	[MS,MS:1001208,SEQUEST,]	2.49	3.007	null	null	0.14
PRT	Q5SUR0	Phosphoribosylformylglycinamidine synthase OS=Mus musculus OX=10090 GN=Pfas PE=1 SV=1	null	null	Mouse_09-2020	null	[MS,MS:1001208,SEQUEST,]	0.00	0.414	null	null	0.01
PRT	B8JK33	Heterogeneous nuclear ribonucleoprotein M OS=Mus musculus OX=10090 GN=Hnrnpm PE=1 SV=1	null	null	Mouse_09-2020	null	[MS,MS:1001208,SEQUEST,]	0.00	0.921	null	null	0.01
PRT	Q00724	Retinol-binding protein 4 OS=Mus musculus OX=10090 GN=Rbp4 PE=1 SV=2	null	null	Mouse_09-2020	null	[MS,MS:1001208,SEQUEST,]	2.61	3.517	null	null	0.05
PRT	Q9CZW5	Mitochondrial import receptor subunit TOM70 OS=Mus musculus OX=10090 GN=Tomm70 PE=1 SV=2	null	null	Mouse_09-2020	null	[MS,MS:1001208,SEQUEST,]	2.03	1.551	null	null	0.01
PRT	Q8BL66	Early endosome antigen 1 OS=Mus musculus OX=10090 GN=Eea1 PE=1 SV=2	null	null	Mouse_09-2020	null	[MS,MS:1001208,SEQUEST,]	1.75	0.323	null	null	0.01
PRT	Q8BMJ2	Leucine--tRNA ligase, cytoplasmic OS=Mus musculus OX=10090 GN=Lars1 PE=1 SV=2	null	null	Mouse_09-2020	null	[MS,MS:1001208,SEQUEST,]	2.02	1.441	null	null	0.01
PRT	Q5D525	Synaptonemal complex central element protein 1-like OS=Mus musculus OX=10090 GN=Syce1l PE=2 SV=2	null	null	Mouse_09-2020	null	[MS,MS:1001208,SEQUEST,]	0.00	0.332	null	null	0.07
PRT	P09026	Homeobox protein Hox-B3 OS=Mus musculus OX=10090 GN=Hoxb3 PE=2 SV=4	null	null	Mouse_09-2020	null	[MS,MS:1001208,SEQUEST,]	0.00	0.316	null	null	0.04
PRT	O54734	Dolichyl-diphosphooligosaccharide--protein glycosyltransferase 48 kDa subunit OS=Mus musculus OX=10090 GN=Ddost PE=1 SV=2	null	null	Mouse_09-2020	null	[MS,MS:1001208,SEQUEST,]	2.92	2.556	null	null	0.02
PRT	A2ALR8	Ubiquitinyl hydrolase 1 (Fragment) OS=Mus musculus OX=10090 GN=Usp48 PE=1 SV=1	null	null	Mouse_09-2020	null	[MS,MS:1001208,SEQUEST,]	0.00	0.292	null	null	0.02
PRT	Q60I26	ALS2 C-terminal-like protein OS=Mus musculus OX=10090 GN=Als2cl PE=1 SV=1	null	null	Mouse_09-2020	null	[MS,MS:1001208,SEQUEST,]	0.00	0.286	null	null	0.02
PRT	Q80XR6	Heterogeneous nuclear ribonucleoprotein A/B OS=Mus musculus OX=10090 GN=Hnrnpab PE=1 SV=1	null	null	Mouse_09-2020	null	[MS,MS:1001208,SEQUEST,]	2.17	1.252	null	null	0.03
PRT	Q3TY92	Methyl-CpG-binding domain protein 6 OS=Mus musculus OX=10090 GN=Mbd6 PE=2 SV=2	null	null	Mouse_09-2020	null	[MS,MS:1001208,SEQUEST,]	0.00	0.477	null	null	0.01
PRT	Q8C0Q2	Zinc fingers and homeoboxes protein 3 OS=Mus musculus OX=10090 GN=Zhx3 PE=1 SV=2	null	null	Mouse_09-2020	null	[MS,MS:1001208,SEQUEST,]	0.00	0.789	null	null	0.03
PRT	Q2TL60	Zinc finger protein 667 OS=Mus musculus OX=10090 GN=Znf667 PE=2 SV=1	null	null	Mouse_09-2020	null	[MS,MS:1001208,SEQUEST,]	0.00	0.538	null	null	0.01
PRT	Q91VD9	NADH-ubiquinone oxidoreductase 75 kDa subunit, mitochondrial OS=Mus musculus OX=10090 GN=Ndufs1 PE=1 SV=2	null	null	Mouse_09-2020	null	[MS,MS:1001208,SEQUEST,]	5.37	6.391	null	null	0.02
PRT	Q99L13	3-hydroxyisobutyrate dehydrogenase, mitochondrial OS=Mus musculus OX=10090 GN=Hibadh PE=1 SV=1	null	null	Mouse_09-2020	null	[MS,MS:1001208,SEQUEST,]	5.26	12.538	null	null	0.05
PRT	A2ADJ4	5,6-dihydroxyindole-2-carboxylic acid oxidase (Fragment) OS=Mus musculus OX=10090 GN=Tyrp1 PE=1 SV=1	null	null	Mouse_09-2020	null	[MS,MS:1001208,SEQUEST,]	0.00	0.328	null	null	0.06
PRT	A0A571BDS5	Maltase-glucoamylase 2, pseudogene OS=Mus musculus OX=10090 GN=Mgam2-ps PE=1 SV=1	null	null	Mouse_09-2020	null	[MS,MS:1001208,SEQUEST,]	0.00	0.402	null	null	0.01
PRT	Q2TPA8	Hydroxysteroid dehydrogenase-like protein 2 OS=Mus musculus OX=10090 GN=Hsdl2 PE=1 SV=1	null	null	Mouse_09-2020	null	[MS,MS:1001208,SEQUEST,]	0.00	0.857	null	null	0.02
PRT	Q9D6J5	NADH dehydrogenase [ubiquinone] 1 beta subcomplex subunit 8, mitochondrial OS=Mus musculus OX=10090 GN=Ndufb8 PE=1 SV=1	null	null	Mouse_09-2020	null	[MS,MS:1001208,SEQUEST,]	2.34	2.434	null	null	0.06
PRT	A0A498WGK2	Asparagine--tRNA ligase OS=Mus musculus OX=10090 GN=Nars PE=1 SV=1	null	null	Mouse_09-2020	null	[MS,MS:1001208,SEQUEST,]	1.85	1.926	null	null	0.01
PRT	Q9Z0J0	NPC intracellular cholesterol transporter 2 OS=Mus musculus OX=10090 GN=Npc2 PE=1 SV=1	null	null	Mouse_09-2020	null	[MS,MS:1001208,SEQUEST,]	3.23	3.356	null	null	0.12
PRT	Q9JIF7	Coatomer subunit beta OS=Mus musculus OX=10090 GN=Copb1 PE=1 SV=1	null	null	Mouse_09-2020	null	[MS,MS:1001208,SEQUEST,]	2.46	3.514	null	null	0.02
PRT	Q9WUU7	Cathepsin Z OS=Mus musculus OX=10090 GN=Ctsz PE=1 SV=1	null	null	Mouse_09-2020	null	[MS,MS:1001208,SEQUEST,]	2.45	4.906	null	null	0.06
PRT	A0A1B0GX81	BCL2-associated athanogene 6 (Fragment) OS=Mus musculus OX=10090 GN=Bag6 PE=1 SV=1	null	null	Mouse_09-2020	null	[MS,MS:1001208,SEQUEST,]	0.00	0.547	null	null	0.02
PRT	P97855	Ras GTPase-activating protein-binding protein 1 OS=Mus musculus OX=10090 GN=G3bp1 PE=1 SV=1	null	null	Mouse_09-2020	null	[MS,MS:1001208,SEQUEST,]	3.91	7.413	null	null	0.03
PRT	O08997	Copper transport protein ATOX1 OS=Mus musculus OX=10090 GN=Atox1 PE=1 SV=1	null	null	Mouse_09-2020	null	[MS,MS:1001208,SEQUEST,]	2.03	1.582	null	null	0.12
PRT	P20108	Thioredoxin-dependent peroxide reductase, mitochondrial OS=Mus musculus OX=10090 GN=Prdx3 PE=1 SV=1	null	null	Mouse_09-2020	null	[MS,MS:1001208,SEQUEST,]	2.86	6.313	null	null	0.05
PRT	P51658	Estradiol 17-beta-dehydrogenase 2 OS=Mus musculus OX=10090 GN=Hsd17b2 PE=1 SV=2	null	null	Mouse_09-2020	null	[MS,MS:1001208,SEQUEST,]	2.16	3.344	null	null	0.07
PRT	P97364	Selenide, water dikinase 2 OS=Mus musculus OX=10090 GN=Sephs2 PE=1 SV=3	null	null	Mouse_09-2020	null	[MS,MS:1001208,SEQUEST,]	2.41	3.759	null	null	0.03
PRT	Q52L67	Gpsn2 protein OS=Mus musculus OX=10090 GN=Tecr PE=1 SV=1	null	null	Mouse_09-2020	null	[MS,MS:1001208,SEQUEST,]	0.00	0.858	null	null	0.03
PRT	Q8QZY2	Glycerate kinase OS=Mus musculus OX=10090 GN=Glyctk PE=1 SV=1	null	null	Mouse_09-2020	null	[MS,MS:1001208,SEQUEST,]	1.90	1.701	null	null	0.01
PRT	P35550	rRNA 2'-O-methyltransferase fibrillarin OS=Mus musculus OX=10090 GN=Fbl PE=1 SV=2	null	null	Mouse_09-2020	null	[MS,MS:1001208,SEQUEST,]	2.30	3.044	null	null	0.04
PRT	Q99JI6	Ras-related protein Rap-1b OS=Mus musculus OX=10090 GN=Rap1b PE=1 SV=2	null	null	Mouse_09-2020	null	[MS,MS:1001208,SEQUEST,]	2.40	1.530	null	null	0.06
PRT	D3YXN0	AP-1 complex subunit sigma-1A (Fragment) OS=Mus musculus OX=10090 GN=Ap1s1 PE=1 SV=1	null	null	Mouse_09-2020	null	[MS,MS:1001208,SEQUEST,]	0.00	2.739	null	null	0.04
PRT	Q3UGY8	Brefeldin A-inhibited guanine nucleotide-exchange protein 3 OS=Mus musculus OX=10090 GN=Arfgef3 PE=1 SV=1	null	null	Mouse_09-2020	null	[MS,MS:1001208,SEQUEST,]	0.00	0.511	null	null	0.01
PRT	Q9WV54	Acid ceramidase OS=Mus musculus OX=10090 GN=Asah1 PE=1 SV=1	null	null	Mouse_09-2020	null	[MS,MS:1001208,SEQUEST,]	1.72	3.802	null	null	0.03
PRT	A6QRH3	Cysteine desulfurase, mitochondrial OS=Mus musculus OX=10090 GN=Nfs1 PE=1 SV=1	null	null	Mouse_09-2020	null	[MS,MS:1001208,SEQUEST,]	0.00	3.843	null	null	0.13
PRT	A0A571BEL9	T-complex protein 1 subunit zeta OS=Mus musculus OX=10090 GN=Cct6a PE=1 SV=1	null	null	Mouse_09-2020	null	[MS,MS:1001208,SEQUEST,]	2.71	4.368	null	null	0.02
PRT	Q6P5E4	UDP-glucose:glycoprotein glucosyltransferase 1 OS=Mus musculus OX=10090 GN=Uggt1 PE=1 SV=4	null	null	Mouse_09-2020	null	[MS,MS:1001208,SEQUEST,]	0.00	0.827	null	null	0.00
PRT	Q9CYW4	Haloacid dehalogenase-like hydrolase domain-containing protein 3 OS=Mus musculus OX=10090 GN=Hdhd3 PE=1 SV=1	null	null	Mouse_09-2020	null	[MS,MS:1001208,SEQUEST,]	0.00	0.998	null	null	0.05
PRT	B7ZCR6	Zinc finger protein 512B OS=Mus musculus OX=10090 GN=Zfp512b PE=1 SV=1	null	null	Mouse_09-2020	null	[MS,MS:1001208,SEQUEST,]	0.00	0.640	null	null	0.01
PRT	P41317	Mannose-binding protein C OS=Mus musculus OX=10090 GN=Mbl2 PE=1 SV=2	null	null	Mouse_09-2020	null	[MS,MS:1001208,SEQUEST,]	0.00	0.562	null	null	0.03
PRT	Q9Z2U1	Proteasome subunit alpha type-5 OS=Mus musculus OX=10090 GN=Psma5 PE=1 SV=1	null	null	Mouse_09-2020	null	[MS,MS:1001208,SEQUEST,]	2.05	4.465	null	null	0.08
PRT	Q9CXN7	Phenazine biosynthesis-like domain-containing protein 2 OS=Mus musculus OX=10090 GN=Pbld2 PE=1 SV=1	null	null	Mouse_09-2020	null	[MS,MS:1001208,SEQUEST,]	2.74	3.293	null	null	0.05
PRT	E9QP99	Golgin subfamily A member 3 OS=Mus musculus OX=10090 GN=Golga3 PE=1 SV=1	null	null	Mouse_09-2020	null	[MS,MS:1001208,SEQUEST,]	0.00	0.305	null	null	0.02
PRT	Q91X34	Bile acid-CoA:amino acid N-acyltransferase OS=Mus musculus OX=10090 GN=Baat PE=1 SV=1	null	null	Mouse_09-2020	null	[MS,MS:1001208,SEQUEST,]	3.94	3.699	null	null	0.03
PRT	Q8C2Q7	Heterogeneous nuclear ribonucleoprotein H OS=Mus musculus OX=10090 GN=Hnrnph1 PE=1 SV=1	null	null	Mouse_09-2020	null	[MS,MS:1001208,SEQUEST,]	1.77	1.715	null	null	0.01
PRT	Q9D823	60S ribosomal protein L37 OS=Mus musculus OX=10090 GN=Rpl37 PE=3 SV=3	null	null	Mouse_09-2020	null	[MS,MS:1001208,SEQUEST,]	2.48	0.322	null	null	0.14
PRT	D3YWF6	Ubiquitinyl hydrolase 1 OS=Mus musculus OX=10090 GN=Otub1 PE=1 SV=1	null	null	Mouse_09-2020	null	[MS,MS:1001208,SEQUEST,]	0.00	1.011	null	null	0.06
PRT	E9PUD2	Dynamin-1-like protein OS=Mus musculus OX=10090 GN=Dnm1l PE=1 SV=1	null	null	Mouse_09-2020	null	[MS,MS:1001208,SEQUEST,]	2.12	2.303	null	null	0.01
PRT	Q810T2	G2/mitotic-specific cyclin-B3 OS=Mus musculus OX=10090 GN=Ccnb3 PE=1 SV=2	null	null	Mouse_09-2020	null	[MS,MS:1001208,SEQUEST,]	0.00	0.352	null	null	0.01
PRT	P47757	F-actin-capping protein subunit beta OS=Mus musculus OX=10090 GN=Capzb PE=1 SV=3	null	null	Mouse_09-2020	null	[MS,MS:1001208,SEQUEST,]	1.60	5.135	null	null	0.05
PRT	Q8K0T7	Protein unc-13 homolog C OS=Mus musculus OX=10090 GN=Unc13c PE=1 SV=3	null	null	Mouse_09-2020	null	[MS,MS:1001208,SEQUEST,]	0.00	0.412	null	null	0.01
PRT	E9Q557	Desmoplakin OS=Mus musculus OX=10090 GN=Dsp PE=1 SV=1	null	null	Mouse_09-2020	null	[MS,MS:1001208,SEQUEST,]	0.00	0.283	null	null	0.00
PRT	Q8C1D8	Protein IWS1 homolog OS=Mus musculus OX=10090 GN=Iws1 PE=1 SV=1	null	null	Mouse_09-2020	null	[MS,MS:1001208,SEQUEST,]	0.00	0.305	null	null	0.01
PRT	A0A0J9YVF0	Metabotropic glutamate receptor 2 OS=Mus musculus OX=10090 GN=Grm2 PE=1 SV=1	null	null	Mouse_09-2020	null	[MS,MS:1001208,SEQUEST,]	0.00	0.508	null	null	0.01
PRT	Q80W93	Hydrocephalus-inducing protein OS=Mus musculus OX=10090 GN=Hydin PE=1 SV=2	null	null	Mouse_09-2020	null	[MS,MS:1001208,SEQUEST,]	0.00	0.568	null	null	0.00
PRT	Q99LY9	NADH dehydrogenase [ubiquinone] iron-sulfur protein 5 OS=Mus musculus OX=10090 GN=Ndufs5 PE=1 SV=3	null	null	Mouse_09-2020	null	[MS,MS:1001208,SEQUEST,]	0.00	1.119	null	null	0.14
PRT	D6RHP9	Scaffold attachment factor B2 OS=Mus musculus OX=10090 GN=Safb2 PE=1 SV=1	null	null	Mouse_09-2020	null	[MS,MS:1001208,SEQUEST,]	0.00	0.399	null	null	0.07
PRT	A0A3Q4EHJ0	Calmodulin OS=Mus musculus OX=10090 GN=Calm1 PE=1 SV=1	null	null	Mouse_09-2020	null	[MS,MS:1001208,SEQUEST,]	4.54	5.722	null	null	0.14
PRT	Q8BGQ7	Alanine--tRNA ligase, cytoplasmic OS=Mus musculus OX=10090 GN=Aars1 PE=1 SV=1	null	null	Mouse_09-2020	null	[MS,MS:1001208,SEQUEST,]	1.75	1.448	null	null	0.01
PRT	Q9DC50	Peroxisomal carnitine O-octanoyltransferase OS=Mus musculus OX=10090 GN=Crot PE=1 SV=1	null	null	Mouse_09-2020	null	[MS,MS:1001208,SEQUEST,]	2.32	3.219	null	null	0.02
PRT	Q9Z1S0	Mitotic checkpoint serine/threonine-protein kinase BUB1 beta OS=Mus musculus OX=10090 GN=Bub1b PE=1 SV=2	null	null	Mouse_09-2020	null	[MS,MS:1001208,SEQUEST,]	0.00	0.336	null	null	0.01
PRT	A0A0A6YX05	Sodium/potassium-transporting ATPase subunit beta (Fragment) OS=Mus musculus OX=10090 GN=Atp1b1 PE=1 SV=1	null	null	Mouse_09-2020	null	[MS,MS:1001208,SEQUEST,]	2.89	4.695	null	null	0.08
PRT	A2AP83	Fibronectin type III domain-containing 3C2 OS=Mus musculus OX=10090 GN=Fnd3c2 PE=1 SV=1	null	null	Mouse_09-2020	null	[MS,MS:1001208,SEQUEST,]	0.00	0.688	null	null	0.02
PRT	E9PVW8	Protein-tyrosine-phosphatase OS=Mus musculus OX=10090 GN=Ptprd PE=1 SV=2	null	null	Mouse_09-2020	null	[MS,MS:1001208,SEQUEST,]	2.01	2.870	null	null	0.01
PRT	Q80UU9	Membrane-associated progesterone receptor component 2 OS=Mus musculus OX=10090 GN=Pgrmc2 PE=1 SV=2	null	null	Mouse_09-2020	null	[MS,MS:1001208,SEQUEST,]	2.55	5.365	null	null	0.06
PRT	P46638	Ras-related protein Rab-11B OS=Mus musculus OX=10090 GN=Rab11b PE=1 SV=3	null	null	Mouse_09-2020	null	[MS,MS:1001208,SEQUEST,]	3.51	4.949	null	null	0.05
PRT	Q91X44	Glucokinase regulatory protein OS=Mus musculus OX=10090 GN=Gckr PE=1 SV=3	null	null	Mouse_09-2020	null	[MS,MS:1001208,SEQUEST,]	0.00	1.257	null	null	0.03
PRT	Q9WVJ2	26S proteasome non-ATPase regulatory subunit 13 OS=Mus musculus OX=10090 GN=Psmd13 PE=1 SV=1	null	null	Mouse_09-2020	null	[MS,MS:1001208,SEQUEST,]	3.14	3.796	null	null	0.03
PRT	Q9D5R4	Spermatogenesis-associated protein 1 OS=Mus musculus OX=10090 GN=Spata1 PE=2 SV=1	null	null	Mouse_09-2020	null	[MS,MS:1001208,SEQUEST,]	0.00	0.732	null	null	0.04
PRT	Q80ZP8	Armet protein OS=Mus musculus OX=10090 GN=Manf PE=1 SV=1	null	null	Mouse_09-2020	null	[MS,MS:1001208,SEQUEST,]	3.92	4.918	null	null	0.08
PRT	Q9Z0S1	3'(2'),5'-bisphosphate nucleotidase 1 OS=Mus musculus OX=10090 GN=Bpnt1 PE=1 SV=2	null	null	Mouse_09-2020	null	[MS,MS:1001208,SEQUEST,]	2.74	3.194	null	null	0.05
PRT	A2ADH1	Dolichyl-diphosphooligosaccharide--protein glycosyltransferase subunit MAGT1 OS=Mus musculus OX=10090 GN=Magt1 PE=1 SV=1	null	null	Mouse_09-2020	null	[MS,MS:1001208,SEQUEST,]	0.00	0.365	null	null	0.05
PRT	Q9D8L3	Signal sequence receptor subunit delta OS=Mus musculus OX=10090 GN=Ssr4 PE=1 SV=1	null	null	Mouse_09-2020	null	[MS,MS:1001208,SEQUEST,]	2.15	4.219	null	null	0.06
PRT	P85094	Isochorismatase domain-containing protein 2A OS=Mus musculus OX=10090 GN=Isoc2a PE=1 SV=1	null	null	Mouse_09-2020	null	[MS,MS:1001208,SEQUEST,]	4.67	8.537	null	null	0.08
PRT	O08600	Endonuclease G, mitochondrial OS=Mus musculus OX=10090 GN=Endog PE=1 SV=1	null	null	Mouse_09-2020	null	[MS,MS:1001208,SEQUEST,]	2.95	2.305	null	null	0.04
PRT	A2A4J1	Proteasome activator complex subunit 3 (Fragment) OS=Mus musculus OX=10090 GN=Psme3 PE=1 SV=1	null	null	Mouse_09-2020	null	[MS,MS:1001208,SEQUEST,]	2.23	2.135	null	null	0.04
PRT	E9QN31	Probable 28S rRNA (cytosine-C(5))-methyltransferase OS=Mus musculus OX=10090 GN=Nop2 PE=1 SV=1	null	null	Mouse_09-2020	null	[MS,MS:1001208,SEQUEST,]	0.00	0.425	null	null	0.01
PRT	Q9CQF9	Prenylcysteine oxidase OS=Mus musculus OX=10090 GN=Pcyox1 PE=1 SV=1	null	null	Mouse_09-2020	null	[MS,MS:1001208,SEQUEST,]	2.41	2.791	null	null	0.02
PRT	Q91W64	Cytochrome P450 2C70 OS=Mus musculus OX=10090 GN=Cyp2c70 PE=1 SV=2	null	null	Mouse_09-2020	null	[MS,MS:1001208,SEQUEST,]	3.15	3.401	null	null	0.02
PRT	Q9WU79	Proline dehydrogenase 1, mitochondrial OS=Mus musculus OX=10090 GN=Prodh PE=1 SV=2	null	null	Mouse_09-2020	null	[MS,MS:1001208,SEQUEST,]	3.95	3.931	null	null	0.02
PRT	D3Z6W0	Rho GDP-dissociation inhibitor 3 OS=Mus musculus OX=10090 GN=Arhgdig PE=3 SV=2	null	null	Mouse_09-2020	null	[MS,MS:1001208,SEQUEST,]	0.00	0.320	null	null	0.09
PRT	A0A0A6YW72	Dachsous cadherin-related 2 OS=Mus musculus OX=10090 GN=Dchs2 PE=4 SV=1	null	null	Mouse_09-2020	null	[MS,MS:1001208,SEQUEST,]	0.00	0.298	null	null	0.01
PRT	Q8CIE6	Coatomer subunit alpha OS=Mus musculus OX=10090 GN=Copa PE=1 SV=2	null	null	Mouse_09-2020	null	[MS,MS:1001208,SEQUEST,]	2.18	3.775	null	null	0.01
PRT	A0A2R8VHH6	Receptor-type tyrosine-protein phosphatase alpha (Fragment) OS=Mus musculus OX=10090 GN=Ptpra PE=1 SV=1	null	null	Mouse_09-2020	null	[MS,MS:1001208,SEQUEST,]	2.94	0.434	null	null	0.04
PRT	Q60866	Phosphotriesterase-related protein OS=Mus musculus OX=10090 GN=Pter PE=1 SV=1	null	null	Mouse_09-2020	null	[MS,MS:1001208,SEQUEST,]	5.04	2.917	null	null	0.05
PRT	Q9DAT5	Mitochondrial tRNA-specific 2-thiouridylase 1 OS=Mus musculus OX=10090 GN=Trmu PE=1 SV=1	null	null	Mouse_09-2020	null	[MS,MS:1001208,SEQUEST,]	2.04	2.445	null	null	0.02
PRT	Q9D0M5	Dynein light chain 2, cytoplasmic OS=Mus musculus OX=10090 GN=Dynll2 PE=1 SV=1	null	null	Mouse_09-2020	null	[MS,MS:1001208,SEQUEST,]	4.73	3.048	null	null	0.13
PRT	Q60936	Atypical kinase COQ8A, mitochondrial OS=Mus musculus OX=10090 GN=Coq8a PE=1 SV=2	null	null	Mouse_09-2020	null	[MS,MS:1001208,SEQUEST,]	0.00	0.709	null	null	0.01
PRT	F6ZTG3	Glyoxalase domain-containing protein 4 (Fragment) OS=Mus musculus OX=10090 GN=Glod4 PE=1 SV=1	null	null	Mouse_09-2020	null	[MS,MS:1001208,SEQUEST,]	3.66	4.667	null	null	0.06
PRT	Q99L45	Eukaryotic translation initiation factor 2 subunit 2 OS=Mus musculus OX=10090 GN=Eif2s2 PE=1 SV=1	null	null	Mouse_09-2020	null	[MS,MS:1001208,SEQUEST,]	2.51	1.414	null	null	0.03
PRT	Q9CPU2	NADH dehydrogenase [ubiquinone] 1 beta subcomplex subunit 2, mitochondrial OS=Mus musculus OX=10090 GN=Ndufb2 PE=1 SV=1	null	null	Mouse_09-2020	null	[MS,MS:1001208,SEQUEST,]	3.07	1.991	null	null	0.09
PRT	Q80U30	Protein CLEC16A OS=Mus musculus OX=10090 GN=Clec16a PE=1 SV=2	null	null	Mouse_09-2020	null	[MS,MS:1001208,SEQUEST,]	0.00	0.549	null	null	0.02
PRT	Q8R5M0	PDZ domain-containing protein GIPC3 OS=Mus musculus OX=10090 GN=Gipc3 PE=1 SV=1	null	null	Mouse_09-2020	null	[MS,MS:1001208,SEQUEST,]	0.00	0.300	null	null	0.07
PRT	P34928	Apolipoprotein C-I OS=Mus musculus OX=10090 GN=Apoc1 PE=1 SV=1	null	null	Mouse_09-2020	null	[MS,MS:1001208,SEQUEST,]	0.00	0.360	null	null	0.16
PRT	P70195	Proteasome subunit beta type-7 OS=Mus musculus OX=10090 GN=Psmb7 PE=1 SV=1	null	null	Mouse_09-2020	null	[MS,MS:1001208,SEQUEST,]	2.84	2.329	null	null	0.04
PRT	Q9JIY7	N-acetyltransferase 8 OS=Mus musculus OX=10090 GN=Nat8 PE=1 SV=1	null	null	Mouse_09-2020	null	[MS,MS:1001208,SEQUEST,]	1.97	1.002	null	null	0.03
PRT	Q9CQH7	Transcription factor BTF3 homolog 4 OS=Mus musculus OX=10090 GN=Btf3l4 PE=1 SV=1	null	null	Mouse_09-2020	null	[MS,MS:1001208,SEQUEST,]	0.00	1.795	null	null	0.06
PRT	Q3UH06	Ras-responsive element-binding protein 1 OS=Mus musculus OX=10090 GN=Rreb1 PE=1 SV=2	null	null	Mouse_09-2020	null	[MS,MS:1001208,SEQUEST,]	0.00	0.395	null	null	0.01
PRT	A0A1Y7VKA0	Isoamyl acetate-hydrolyzing esterase 1 homolog (Fragment) OS=Mus musculus OX=10090 GN=Iah1 PE=1 SV=1	null	null	Mouse_09-2020	null	[MS,MS:1001208,SEQUEST,]	2.03	1.221	null	null	0.05
PRT	Q9QXX8	Nuclear fragile X mental retardation-interacting protein 1 OS=Mus musculus OX=10090 GN=Nufip1 PE=1 SV=1	null	null	Mouse_09-2020	null	[MS,MS:1001208,SEQUEST,]	0.00	0.310	null	null	0.04
PRT	A0A286YCH6	Receptor-type tyrosine-protein phosphatase gamma (Fragment) OS=Mus musculus OX=10090 GN=Ptprg PE=4 SV=1	null	null	Mouse_09-2020	null	[MS,MS:1001208,SEQUEST,]	0.00	0.462	null	null	0.16
PRT	A0A0N4SUQ1	Plasminogen activator inhibitor 1 RNA-binding protein OS=Mus musculus OX=10090 GN=Serbp1 PE=1 SV=1	null	null	Mouse_09-2020	null	[MS,MS:1001208,SEQUEST,]	0.00	0.291	null	null	0.08
PRT	A0A087WSI8	Acyl-CoA dehydrogenase family member 11 OS=Mus musculus OX=10090 GN=Acad11 PE=1 SV=2	null	null	Mouse_09-2020	null	[MS,MS:1001208,SEQUEST,]	2.43	2.403	null	null	0.02
PRT	A0A1L1SSA8	Transmembrane protein 205 (Fragment) OS=Mus musculus OX=10090 GN=Tmem205 PE=1 SV=1	null	null	Mouse_09-2020	null	[MS,MS:1001208,SEQUEST,]	2.16	3.186	null	null	0.12
PRT	Q3UIU2	NADH dehydrogenase [ubiquinone] 1 beta subcomplex subunit 6 OS=Mus musculus OX=10090 GN=Ndufb6 PE=1 SV=3	null	null	Mouse_09-2020	null	[MS,MS:1001208,SEQUEST,]	4.10	5.585	null	null	0.13
PRT	Q9WUR2	Enoyl-CoA delta isomerase 2 OS=Mus musculus OX=10090 GN=Eci2 PE=1 SV=2	null	null	Mouse_09-2020	null	[MS,MS:1001208,SEQUEST,]	5.42	12.918	null	null	0.05
PRT	G3UWE2	Interferon-gamma-inducible GTPase Ifgga4 protein OS=Mus musculus OX=10090 GN=F830016B08Rik PE=1 SV=1	null	null	Mouse_09-2020	null	[MS,MS:1001208,SEQUEST,]	0.00	0.383	null	null	0.07
PRT	H3BKD7	Isopentenyl-diphosphate Delta-isomerase (Fragment) OS=Mus musculus OX=10090 GN=Idi1 PE=1 SV=1	null	null	Mouse_09-2020	null	[MS,MS:1001208,SEQUEST,]	2.88	5.216	null	null	0.07
PRT	Q91XD4	Formimidoyltransferase-cyclodeaminase OS=Mus musculus OX=10090 GN=Ftcd PE=1 SV=1	null	null	Mouse_09-2020	null	[MS,MS:1001208,SEQUEST,]	3.50	3.711	null	null	0.02
PRT	P20918	Plasminogen OS=Mus musculus OX=10090 GN=Plg PE=1 SV=3	null	null	Mouse_09-2020	null	[MS,MS:1001208,SEQUEST,]	0.00	0.714	null	null	0.02
PRT	Q52KI8	Serine/arginine repetitive matrix protein 1 OS=Mus musculus OX=10090 GN=Srrm1 PE=1 SV=2	null	null	Mouse_09-2020	null	[MS,MS:1001208,SEQUEST,]	0.00	0.405	null	null	0.01
PRT	Q6P3A8	2-oxoisovalerate dehydrogenase subunit beta, mitochondrial OS=Mus musculus OX=10090 GN=Bckdhb PE=1 SV=2	null	null	Mouse_09-2020	null	[MS,MS:1001208,SEQUEST,]	4.65	4.309	null	null	0.05
PRT	O55060	Thiopurine S-methyltransferase OS=Mus musculus OX=10090 GN=Tpmt PE=1 SV=1	null	null	Mouse_09-2020	null	[MS,MS:1001208,SEQUEST,]	2.59	3.133	null	null	0.04
PRT	Q9CR68	Cytochrome b-c1 complex subunit Rieske, mitochondrial OS=Mus musculus OX=10090 GN=Uqcrfs1 PE=1 SV=1	null	null	Mouse_09-2020	null	[MS,MS:1001208,SEQUEST,]	2.25	2.830	null	null	0.05
PRT	H3BK03	Serum paraoxonase/arylesterase 1 (Fragment) OS=Mus musculus OX=10090 GN=Pon1 PE=1 SV=9	null	null	Mouse_09-2020	null	[MS,MS:1001208,SEQUEST,]	0.00	4.248	null	null	0.06
PRT	P22682	E3 ubiquitin-protein ligase CBL OS=Mus musculus OX=10090 GN=Cbl PE=1 SV=3	null	null	Mouse_09-2020	null	[MS,MS:1001208,SEQUEST,]	0.00	0.478	null	null	0.02
PRT	Q923D2	Flavin reductase (NADPH) OS=Mus musculus OX=10090 GN=Blvrb PE=1 SV=3	null	null	Mouse_09-2020	null	[MS,MS:1001208,SEQUEST,]	5.86	7.389	null	null	0.10
PRT	A0A2R8VJV6	RIB43A-like with coiled-coils protein 2 OS=Mus musculus OX=10090 GN=Ribc2 PE=3 SV=1	null	null	Mouse_09-2020	null	[MS,MS:1001208,SEQUEST,]	0.00	0.293	null	null	0.06
PRT	C5NSA7	Tryptophan 2,3-dioxygenase OS=Mus musculus OX=10090 GN=Tdo2 PE=1 SV=1	null	null	Mouse_09-2020	null	[MS,MS:1001208,SEQUEST,]	1.96	3.930	null	null	0.03
PRT	P80316	T-complex protein 1 subunit epsilon OS=Mus musculus OX=10090 GN=Cct5 PE=1 SV=1	null	null	Mouse_09-2020	null	[MS,MS:1001208,SEQUEST,]	0.00	3.777	null	null	0.03
PRT	Q6ZWZ4	60S ribosomal protein L36 OS=Mus musculus OX=10090 GN=Rpl36 PE=1 SV=1	null	null	Mouse_09-2020	null	[MS,MS:1001208,SEQUEST,]	3.97	5.785	null	null	0.12
PRT	Q3TVW5	Trichoplein keratin filament-binding protein OS=Mus musculus OX=10090 GN=Tchp PE=1 SV=2	null	null	Mouse_09-2020	null	[MS,MS:1001208,SEQUEST,]	0.00	0.305	null	null	0.01
PRT	A0A2R8VHP2	Nicotinate phosphoribosyltransferase OS=Mus musculus OX=10090 GN=Naprt PE=1 SV=1	null	null	Mouse_09-2020	null	[MS,MS:1001208,SEQUEST,]	2.37	4.295	null	null	0.03
PRT	G3X8R8	Myocardin-related transcription factor B OS=Mus musculus OX=10090 GN=Mrtfb PE=1 SV=1	null	null	Mouse_09-2020	null	[MS,MS:1001208,SEQUEST,]	0.00	0.514	null	null	0.01
PRT	A0A0R3P9C8	NADH dehydrogenase [ubiquinone] 1 alpha subcomplex subunit 9, mitochondrial OS=Mus musculus OX=10090 GN=Ndufa9 PE=1 SV=1	null	null	Mouse_09-2020	null	[MS,MS:1001208,SEQUEST,]	0.00	1.788	null	null	0.04
PRT	Q6VZZ7	Opsin-5 OS=Mus musculus OX=10090 GN=Opn5 PE=1 SV=1	null	null	Mouse_09-2020	null	[MS,MS:1001208,SEQUEST,]	0.00	0.351	null	null	0.05
PRT	Q99MZ6	Unconventional myosin-VIIb OS=Mus musculus OX=10090 GN=Myo7b PE=1 SV=3	null	null	Mouse_09-2020	null	[MS,MS:1001208,SEQUEST,]	0.00	0.340	null	null	0.02
PRT	O09061	Proteasome subunit beta type-1 OS=Mus musculus OX=10090 GN=Psmb1 PE=1 SV=1	null	null	Mouse_09-2020	null	[MS,MS:1001208,SEQUEST,]	2.91	4.654	null	null	0.06
PRT	Q9CR84	ATP synthase F(0) complex subunit C1, mitochondrial OS=Mus musculus OX=10090 GN=Atp5mc1 PE=1 SV=1	null	null	Mouse_09-2020	null	[MS,MS:1001208,SEQUEST,]	0.00	2.290	null	null	0.05
PRT	Q9DBW0	Cytochrome P450 4V2 OS=Mus musculus OX=10090 GN=Cyp4v2 PE=1 SV=1	null	null	Mouse_09-2020	null	[MS,MS:1001208,SEQUEST,]	1.69	1.131	null	null	0.02
PRT	O55137	Acyl-coenzyme A thioesterase 1 OS=Mus musculus OX=10090 GN=Acot1 PE=1 SV=1	null	null	Mouse_09-2020	null	[MS,MS:1001208,SEQUEST,]	2.83	1.893	null	null	0.04
PRT	P35278	Ras-related protein Rab-5C OS=Mus musculus OX=10090 GN=Rab5c PE=1 SV=2	null	null	Mouse_09-2020	null	[MS,MS:1001208,SEQUEST,]	2.75	2.360	null	null	0.05
PRT	Q8BWY3	Eukaryotic peptide chain release factor subunit 1 OS=Mus musculus OX=10090 GN=Etf1 PE=1 SV=4	null	null	Mouse_09-2020	null	[MS,MS:1001208,SEQUEST,]	2.61	2.084	null	null	0.02
PRT	P31725	Protein S100-A9 OS=Mus musculus OX=10090 GN=S100a9 PE=1 SV=3	null	null	Mouse_09-2020	null	[MS,MS:1001208,SEQUEST,]	2.15	4.302	null	null	0.12
PRT	Q9CR62	Mitochondrial 2-oxoglutarate/malate carrier protein OS=Mus musculus OX=10090 GN=Slc25a11 PE=1 SV=3	null	null	Mouse_09-2020	null	[MS,MS:1001208,SEQUEST,]	1.73	2.277	null	null	0.03
PRT	Q6P542	ATP-binding cassette sub-family F member 1 OS=Mus musculus OX=10090 GN=Abcf1 PE=1 SV=1	null	null	Mouse_09-2020	null	[MS,MS:1001208,SEQUEST,]	2.47	1.714	null	null	0.01
PRT	V9GXE0	Meiosis-specific nuclear structural protein 1 (Fragment) OS=Mus musculus OX=10090 GN=Mns1 PE=1 SV=1	null	null	Mouse_09-2020	null	[MS,MS:1001208,SEQUEST,]	0.00	0.308	null	null	0.05
PRT	E9Q5L3	Short/branched chain-specific acyl-CoA dehydrogenase, mitochondrial OS=Mus musculus OX=10090 GN=Acadsb PE=1 SV=1	null	null	Mouse_09-2020	null	[MS,MS:1001208,SEQUEST,]	2.22	2.502	null	null	0.02
PRT	P62814	V-type proton ATPase subunit B, brain isoform OS=Mus musculus OX=10090 GN=Atp6v1b2 PE=1 SV=1	null	null	Mouse_09-2020	null	[MS,MS:1001208,SEQUEST,]	1.87	1.545	null	null	0.03
PRT	E0CZD7	Traf2 and NCK-interacting protein kinase OS=Mus musculus OX=10090 GN=Tnik PE=1 SV=1	null	null	Mouse_09-2020	null	[MS,MS:1001208,SEQUEST,]	0.00	0.331	null	null	0.01
PRT	P60867	40S ribosomal protein S20 OS=Mus musculus OX=10090 GN=Rps20 PE=1 SV=1	null	null	Mouse_09-2020	null	[MS,MS:1001208,SEQUEST,]	0.00	0.675	null	null	0.11
PRT	P62340	TATA box-binding protein-like 1 OS=Mus musculus OX=10090 GN=Tbpl1 PE=1 SV=1	null	null	Mouse_09-2020	null	[MS,MS:1001208,SEQUEST,]	0.00	0.388	null	null	0.15
PRT	P17665	Cytochrome c oxidase subunit 7C, mitochondrial OS=Mus musculus OX=10090 GN=Cox7c PE=1 SV=1	null	null	Mouse_09-2020	null	[MS,MS:1001208,SEQUEST,]	0.00	2.264	null	null	0.14
PRT	Q9D3D9	ATP synthase subunit delta, mitochondrial OS=Mus musculus OX=10090 GN=Atp5f1d PE=1 SV=1	null	null	Mouse_09-2020	null	[MS,MS:1001208,SEQUEST,]	0.00	1.812	null	null	0.07
PRT	P62274	40S ribosomal protein S29 OS=Mus musculus OX=10090 GN=Rps29 PE=1 SV=2	null	null	Mouse_09-2020	null	[MS,MS:1001208,SEQUEST,]	1.67	0.471	null	null	0.14
PRT	A0A498WGD8	Thioredoxin-like protein 1 OS=Mus musculus OX=10090 GN=Txnl1 PE=1 SV=1	null	null	Mouse_09-2020	null	[MS,MS:1001208,SEQUEST,]	1.87	1.646	null	null	0.02
PRT	Q8K2I3	Dimethylaniline monooxygenase [N-oxide-forming] 2 OS=Mus musculus OX=10090 GN=Fmo2 PE=1 SV=3	null	null	Mouse_09-2020	null	[MS,MS:1001208,SEQUEST,]	0.00	4.638	null	null	0.03
PRT	A0A1W2P869	GTP-binding protein SAR1a (Fragment) OS=Mus musculus OX=10090 GN=Sar1a PE=1 SV=1	null	null	Mouse_09-2020	null	[MS,MS:1001208,SEQUEST,]	2.62	3.670	null	null	0.12
PRT	A0A0N4SVL8	Multimerin-1 OS=Mus musculus OX=10090 GN=Mmrn1 PE=1 SV=1	null	null	Mouse_09-2020	null	[MS,MS:1001208,SEQUEST,]	0.00	2.287	null	null	0.02
PRT	P50516	V-type proton ATPase catalytic subunit A OS=Mus musculus OX=10090 GN=Atp6v1a PE=1 SV=2	null	null	Mouse_09-2020	null	[MS,MS:1001208,SEQUEST,]	4.16	6.569	null	null	0.03
PRT	A0A2I3BQ49	26S proteasome regulatory subunit 10B (Fragment) OS=Mus musculus OX=10090 GN=Psmc6 PE=1 SV=1	null	null	Mouse_09-2020	null	[MS,MS:1001208,SEQUEST,]	0.00	3.037	null	null	0.24
PRT	A0A0X1KG57	Hyaluronan and proteoglycan link protein 3 OS=Mus musculus OX=10090 GN=Hapln3 PE=1 SV=1	null	null	Mouse_09-2020	null	[MS,MS:1001208,SEQUEST,]	0.00	1.535	null	null	0.10
PRT	Q9QYE0	Zinc finger protein PLAG1 OS=Mus musculus OX=10090 GN=Plag1 PE=2 SV=2	null	null	Mouse_09-2020	null	[MS,MS:1001208,SEQUEST,]	0.00	0.580	null	null	0.02
PRT	Q9JKY7	Cytochrome P450 CYP2D22 OS=Mus musculus OX=10090 GN=Cyp2d22 PE=1 SV=1	null	null	Mouse_09-2020	null	[MS,MS:1001208,SEQUEST,]	4.02	5.028	null	null	0.02
PRT	G3UXQ7	Ras-related protein Rab-2B OS=Mus musculus OX=10090 GN=Rab2b PE=1 SV=1	null	null	Mouse_09-2020	null	[MS,MS:1001208,SEQUEST,]	2.32	1.783	null	null	0.18
PRT	Q60597	2-oxoglutarate dehydrogenase, mitochondrial OS=Mus musculus OX=10090 GN=Ogdh PE=1 SV=3	null	null	Mouse_09-2020	null	[MS,MS:1001208,SEQUEST,]	3.46	4.838	null	null	0.01

PSH	sequence	PSM_ID	accession	unique	database	database_version	search_engine	search_engine_score[1]	modifications	spectra_ref	retention_time	charge	exp_mass_to_charge	calc_mass_to_charge	pre	post	start	end
PSM	YNILGTNTIMDK	-156_35419	Q8VEK3	1	Mouse_09-2020	null	[MS,MS:1001208,SEQUEST,]	1.2e-4	10-UNIMOD:35	ms_run[1]:scan=7324	2237.8	2	1398.69402	699.85031	K	M	501	513
PSM	YYVTIIDAPGHRDFIK	-156_38007	P10126	1	Mouse_09-2020	null	[MS,MS:1001208,SEQUEST,]	1.2e-4	null	ms_run[1]:scan=7775	2363.6	3	1908.00235	636.67199	K	M	85	101
PSM	VQQTVQDLFGR	-156_38000	P38647	1	Mouse_09-2020	null	[MS,MS:1001208,SEQUEST,]	1.2e-4	null	ms_run[1]:scan=7772	2362.7	2	1290.68096	645.84368	K	P	395	406
PSM	FLEEHPGGEEVLREQAGGDATENFEDVGHSTDAR	-156_37982	G5E850	1	Mouse_09-2020	null	[MS,MS:1001208,SEQUEST,]	1.2e-4	null	ms_run[1]:scan=7769	2361.9	5	3698.66041	740.53761	K	L	40	74
PSM	KELEEIVQPIISK	-156_37977	P20029	1	Mouse_09-2020	null	[MS,MS:1001208,SEQUEST,]	1.2e-4	null	ms_run[1]:scan=7768	2361.7	3	1525.88358	509.29938	K	Y	622	635
PSM	SYENQKPPFDAKNPFLAAVTTNRK	-156_37973	P37040	1	Mouse_09-2020	null	[MS,MS:1001208,SEQUEST,]	1.2e-4	null	ms_run[1]:scan=7767	2361.4	5	2736.41004	548.08790	K	N	268	292
PSM	QAQYLGMPINGPFKPDHYRY	-156_37958	P50247	1	Mouse_09-2020	null	[MS,MS:1001208,SEQUEST,]	1.2e-4	7-UNIMOD:35	ms_run[1]:scan=7765	2360.8	4	2411.16079	603.54549	K	0	413	433
PSM	GHEVTVLRPSTSIFLDPK	-156_37956	Q3UEP4	1	Mouse_09-2020	null	[MS,MS:1001208,SEQUEST,]	1.2e-4	null	ms_run[1]:scan=7763	2360.2	4	1996.08779	499.77701	K	S	50	68
PSM	ISVREPMQTGIKAVDSLVPIGRGQR	-156_37939	Q03265	1	Mouse_09-2020	null	[MS,MS:1001208,SEQUEST,]	1.2e-4	7-UNIMOD:35	ms_run[1]:scan=7761	2359.7	5	2723.50080	545.50552	R	L	183	208
PSM	FSQVLHDIGENEGGIDKFSR	-156_37903	Q9D6Y9	1	Mouse_09-2020	null	[MS,MS:1001208,SEQUEST,]	1.2e-4	null	ms_run[1]:scan=7752	2357.2	4	2248.10048	562.78028	K	Y	52	72
PSM	IAWYLR	-156_37893	O35459	1	Mouse_09-2020	null	[MS,MS:1001208,SEQUEST,]	2.4e-3	null	ms_run[1]:scan=7751	2356.9	2	821.46709	411.23706	R	L	137	143
PSM	TITLEVEPSDTIENVKAK	-156_37887	E9Q5F6	1	Mouse_09-2020	null	[MS,MS:1001208,SEQUEST,]	1.2e-4	null	ms_run[1]:scan=7750	2356.6	3	1987.05741	663.02464	K	Q	12	30
PSM	IIVDTYGGWGAHGGGAFSGKDYTK	-156_37879	Q91X83	1	Mouse_09-2020	null	[MS,MS:1001208,SEQUEST,]	1.2e-4	null	ms_run[1]:scan=7749	2356.4	4	2457.18422	615.05129	K	D	267	291
PSM	VLNNMEIGTSLYDEEGAK	-156_37873	P09411	1	Mouse_09-2020	null	[MS,MS:1001208,SEQUEST,]	1.2e-4	5-UNIMOD:35	ms_run[1]:scan=7748	2356.1	2	1998.93328	999.96987	K	V	247	265
PSM	ISDEDWDIIHR	-156_37865	P51660	1	Mouse_09-2020	null	[MS,MS:1001208,SEQUEST,]	1.2e-4	null	ms_run[1]:scan=7747	2355.8	3	1398.66501	466.89312	R	H	111	122
PSM	YDPYTQRVEVLDNTQQLK	-156_37857	P16331	1	Mouse_09-2020	null	[MS,MS:1001208,SEQUEST,]	1.2e-4	null	ms_run[1]:scan=7746	2355.5	3	2210.11136	737.37445	R	L	414	432
PSM	RYEEIVKEVSTYIKK	-156_38015	P10126	1	Mouse_09-2020	null	[MS,MS:1001208,SEQUEST,]	1.2e-4	null	ms_run[1]:scan=7776	2363.9	4	1885.04262	472.01619	K	G	166	181
PSM	TDYDNYIMIHLINKK	-156_37850	P04939	0	Mouse_09-2020	null	[MS,MS:1001208,SEQUEST,]	1.2e-4	8-UNIMOD:35	ms_run[1]:scan=7745	2355.3	4	1896.95278	474.99356	K	G	117	132
PSM	TDYDNYIMIHLINKK	-156_37850	Q5FW60	0	Mouse_09-2020	null	[MS,MS:1001208,SEQUEST,]	1.2e-4	8-UNIMOD:35	ms_run[1]:scan=7745	2355.3	4	1896.95278	474.99356	K	G	114	129
PSM	FDVSGYPTIK	-156_38024	A0A0R4J0Z1	1	Mouse_09-2020	null	[MS,MS:1001208,SEQUEST,]	1.2e-4	null	ms_run[1]:scan=7777	2364.2	2	1126.57817	563.79259	K	L	128	138
PSM	QTMQVDEHARPQTTLEQLQKLPSVFKK	-156_38031	Q8BWT1	1	Mouse_09-2020	null	[MS,MS:1001208,SEQUEST,]	1.2e-4	3-UNIMOD:35	ms_run[1]:scan=7778	2364.4	5	3196.67921	640.14148	K	G	215	242
PSM	LKVPEWVDTVK	-156_38204	Q9CZX8	1	Mouse_09-2020	null	[MS,MS:1001208,SEQUEST,]	1.2e-4	null	ms_run[1]:scan=7810	2373.3	3	1313.74610	438.58697	K	A	28	39
PSM	YRVPDVLVADPPTAR	-156_38199	Q8BHN3	1	Mouse_09-2020	null	[MS,MS:1001208,SEQUEST,]	1.2e-4	null	ms_run[1]:scan=7809	2373.1	3	1668.90708	556.97378	R	S	113	128
PSM	LATFPFR	-156_38192	Q9DCU9	1	Mouse_09-2020	null	[MS,MS:1001208,SEQUEST,]	6.5e-4	null	ms_run[1]:scan=7808	2372.8	2	851.47765	426.24234	R	F	58	65
PSM	KGFIGPGIDVPAPDMSTGER	-156_38185	P26443	1	Mouse_09-2020	null	[MS,MS:1001208,SEQUEST,]	1.2e-4	15-UNIMOD:35	ms_run[1]:scan=7807	2372.5	3	2060.01120	687.34209	K	M	212	232
PSM	RYFYFYNTGLQNQR	-156_38180	Q9QUR6	1	Mouse_09-2020	null	[MS,MS:1001208,SEQUEST,]	1.2e-4	null	ms_run[1]:scan=7806	2372.2	3	1869.90323	623.97255	K	L	85	99
PSM	ILIRPLYSNPPLNGAR	-156_38171	P05202	1	Mouse_09-2020	null	[MS,MS:1001208,SEQUEST,]	1.2e-4	null	ms_run[1]:scan=7805	2372.0	3	1794.03824	598.68434	K	A	310	326
PSM	DITTSVLTVNNK	-156_38162	Q9QXF8	1	Mouse_09-2020	null	[MS,MS:1001208,SEQUEST,]	1.2e-4	null	ms_run[1]:scan=7804	2371.7	2	1304.70574	652.85645	K	H	202	214
PSM	FNSSISYDRHLWNVDVQGSK	-156_38119	Q91YI0	1	Mouse_09-2020	null	[MS,MS:1001208,SEQUEST,]	1.2e-4	null	ms_run[1]:scan=7795	2369.2	4	2352.13711	588.78964	K	Y	24	44
PSM	RANNTTYGLAAGLFTK	-156_38112	P24549	1	Mouse_09-2020	null	[MS,MS:1001208,SEQUEST,]	1.2e-4	null	ms_run[1]:scan=7793	2368.6	3	1697.89762	566.63717	K	L	420	436
PSM	FNSSISYDRHLWNVDVQGSK	-156_38103	Q91YI0	1	Mouse_09-2020	null	[MS,MS:1001208,SEQUEST,]	1.2e-4	null	ms_run[1]:scan=7792	2368.3	3	2352.13785	784.71710	K	Y	24	44
PSM	ASKPGLLASVAAVAAQK	-156_38086	G3X982	1	Mouse_09-2020	null	[MS,MS:1001208,SEQUEST,]	1.2e-4	null	ms_run[1]:scan=7788	2367.2	3	1581.93216	527.98227	K	G	807	824
PSM	QTMQVDEHARPQTTLEQLQKLPSVFKK	-156_38079	Q8BWT1	1	Mouse_09-2020	null	[MS,MS:1001208,SEQUEST,]	1.2e-4	3-UNIMOD:35	ms_run[1]:scan=7787	2366.9	6	3196.68029	533.61912	K	G	215	242
PSM	YTMGDAPDFDRSQWLNEK	-156_38069	P10649	1	Mouse_09-2020	null	[MS,MS:1001208,SEQUEST,]	1.2e-4	3-UNIMOD:35	ms_run[1]:scan=7786	2366.7	3	2188.96195	730.32499	R	K	33	51
PSM	YYVTIIDAPGHRDFIK	-156_38063	P10126	1	Mouse_09-2020	null	[MS,MS:1001208,SEQUEST,]	1.2e-4	null	ms_run[1]:scan=7785	2366.4	4	1908.00088	477.75581	K	M	85	101
PSM	HKELAPYDENWFYTR	-156_38058	Q9CZX8	1	Mouse_09-2020	null	[MS,MS:1001208,SEQUEST,]	1.2e-4	null	ms_run[1]:scan=7783	2365.8	3	1968.92447	656.97948	K	A	42	57
PSM	FDVSGYPTLK	-156_38025	A0A0R4J0Z1	1	Mouse_09-2020	null	[MS,MS:1001208,SEQUEST,]	1.2e-4	null	ms_run[1]:scan=7777	2364.2	2	1126.57817	563.79259	R	F	243	253
PSM	TDYDNYIMIHLINKK	-156_37825	P04939	0	Mouse_09-2020	null	[MS,MS:1001208,SEQUEST,]	1.2e-4	8-UNIMOD:35	ms_run[1]:scan=7740	2353.8	3	1896.95340	632.98899	K	G	117	132
PSM	TDYDNYIMIHLINKK	-156_37825	Q5FW60	0	Mouse_09-2020	null	[MS,MS:1001208,SEQUEST,]	1.2e-4	8-UNIMOD:35	ms_run[1]:scan=7740	2353.8	3	1896.95340	632.98899	K	G	114	129
PSM	FLEEHPGGEEVLREQAGGDATENFEDVGHSTDAR	-156_37818	G5E850	1	Mouse_09-2020	null	[MS,MS:1001208,SEQUEST,]	1.2e-4	null	ms_run[1]:scan=7738	2353.3	4	3698.67910	925.42020	K	L	40	74
PSM	FNGGGHINHTIFWTNLSPK	-156_37808	P09671	1	Mouse_09-2020	null	[MS,MS:1001208,SEQUEST,]	1.2e-4	null	ms_run[1]:scan=7736	2352.7	3	2140.07499	714.02895	K	G	90	109
PSM	SEIDLFNIRK	-156_37583	P48036	1	Mouse_09-2020	null	[MS,MS:1001208,SEQUEST,]	2.3e-4	null	ms_run[1]:scan=7695	2341.3	3	1234.68006	412.23119	R	F	275	285
PSM	YTQKAPQVSTPTLVEAARNLGR	-156_37572	P07724	1	Mouse_09-2020	null	[MS,MS:1001208,SEQUEST,]	1.2e-4	null	ms_run[1]:scan=7693	2340.7	4	2400.30019	600.83030	R	G	435	457
PSM	FFPASADRTVIDYNGER	-156_37566	P09103	1	Mouse_09-2020	null	[MS,MS:1001208,SEQUEST,]	1.2e-4	null	ms_run[1]:scan=7692	2340.5	3	1957.94199	653.31827	K	L	447	464
PSM	LGFMSAFVK	-156_37551	Q9D2G2	1	Mouse_09-2020	null	[MS,MS:1001208,SEQUEST,]	1.2e-4	4-UNIMOD:35	ms_run[1]:scan=7690	2339.9	2	1015.52873	508.26770	K	S	279	288
PSM	GLVVPVIR	-156_37478	Q9D2G2	1	Mouse_09-2020	null	[MS,MS:1001208,SEQUEST,]	5.6e-4	null	ms_run[1]:scan=7676	2336.0	2	852.56664	426.78691	R	V	327	335
PSM	MSPEEFTEIMNQREQFYHK	-156_37471	P54869	1	Mouse_09-2020	null	[MS,MS:1001208,SEQUEST,]	1.2e-4	10-UNIMOD:35	ms_run[1]:scan=7675	2335.7	4	2460.09975	615.77942	R	N	455	474
PSM	IGPKKPLPDHVSIVEPKDEILPTTPISEQK	-156_37461	P62908	1	Mouse_09-2020	null	[MS,MS:1001208,SEQUEST,]	1.2e-4	null	ms_run[1]:scan=7673	2335.2	5	3305.83723	661.97293	K	G	198	228
PSM	INGEWHTIILASDK	-156_37447	E9QA79	1	Mouse_09-2020	null	[MS,MS:1001208,SEQUEST,]	1.2e-4	null	ms_run[1]:scan=7671	2334.6	3	1596.83805	532.95086	K	E	33	47
PSM	AVPQLQGYLR	-156_37432	P47911	1	Mouse_09-2020	null	[MS,MS:1001208,SEQUEST,]	1.2e-4	null	ms_run[1]:scan=7669	2334.1	2	1144.64739	572.82730	K	Q	271	281
PSM	LTFDSSFSPNTGK	-156_37393	Q60932	1	Mouse_09-2020	null	[MS,MS:1001208,SEQUEST,]	1.2e-4	null	ms_run[1]:scan=7663	2332.4	2	1400.66997	700.83826	K	N	110	123
PSM	LNFAQLKEEVDK	-156_37387	Q8VCW8	1	Mouse_09-2020	null	[MS,MS:1001208,SEQUEST,]	1.2e-4	null	ms_run[1]:scan=7662	2332.1	3	1433.76349	478.59267	R	A	100	112
PSM	YWANFAR	-156_37379	Q91WG0	0	Mouse_09-2020	null	[MS,MS:1001208,SEQUEST,]	1.5e-3	null	ms_run[1]:scan=7661	2331.8	2	927.44744	464.22722	K	G	492	499
PSM	YWANFAR	-156_37379	Q8BK48	0	Mouse_09-2020	null	[MS,MS:1001208,SEQUEST,]	1.5e-3	null	ms_run[1]:scan=7661	2331.8	2	927.44744	464.22722	K	G	490	497
PSM	YWANFAR	-156_37379	Q8QZR3	0	Mouse_09-2020	null	[MS,MS:1001208,SEQUEST,]	1.5e-3	null	ms_run[1]:scan=7661	2331.8	2	927.44744	464.22722	K	G	489	496
PSM	TWKGAIFGGFK	-156_37357	P00329	1	Mouse_09-2020	null	[MS,MS:1001208,SEQUEST,]	1.2e-4	null	ms_run[1]:scan=7657	2330.7	3	1211.65757	404.55724	R	K	314	325
PSM	QAVAYRQMSLLLRRPPGREAYPGDVFYLHSR	-156_37339	Q03265	1	Mouse_09-2020	null	[MS,MS:1001208,SEQUEST,]	8.9e-3	8-UNIMOD:35	ms_run[1]:scan=7654	2329.9	6	3662.90087	611.32481	K	L	317	348
PSM	GFPTIYFSPANKK	-156_37327	P27773	1	Mouse_09-2020	null	[MS,MS:1001208,SEQUEST,]	1.2e-4	null	ms_run[1]:scan=7652	2329.3	3	1469.77887	490.59776	K	T	449	462
PSM	YERDSNYHLLMSVQESLERK	-156_37591	P26443	1	Mouse_09-2020	null	[MS,MS:1001208,SEQUEST,]	1.2e-4	11-UNIMOD:35	ms_run[1]:scan=7696	2341.6	4	2513.20864	629.05769	K	G	458	478
PSM	LVQAFQFTDK	-156_37602	P35700	1	Mouse_09-2020	null	[MS,MS:1001208,SEQUEST,]	1.2e-4	null	ms_run[1]:scan=7699	2342.4	2	1196.63274	598.81914	R	G	159	169
PSM	FNGGGHINHTIFWTNLSPK	-156_37611	P09671	1	Mouse_09-2020	null	[MS,MS:1001208,SEQUEST,]	1.2e-4	null	ms_run[1]:scan=7700	2342.7	4	2140.07363	535.77353	K	G	90	109
PSM	LVPGWTKPITIGR	-156_37616	P54071	1	Mouse_09-2020	null	[MS,MS:1001208,SEQUEST,]	1.2e-4	null	ms_run[1]:scan=7701	2343.0	3	1437.85910	479.95740	R	A	160	173
PSM	AMGAAQVVVTDLSASR	-156_37798	Q64442	1	Mouse_09-2020	null	[MS,MS:1001208,SEQUEST,]	1.2e-4	2-UNIMOD:35	ms_run[1]:scan=7733	2351.9	3	1591.81162	531.27513	K	T	194	210
PSM	WTSPQVIKETHKPLGDWRYSYMQ	-156_37792	Q8CHT0	1	Mouse_09-2020	null	[MS,MS:1001208,SEQUEST,]	3.4e-4	22-UNIMOD:35	ms_run[1]:scan=7732	2351.6	4	2866.40273	717.35498	R	0	540	563
PSM	FFVGGNWK	-156_37766	P17751	1	Mouse_09-2020	null	[MS,MS:1001208,SEQUEST,]	4.6e-4	null	ms_run[1]:scan=7729	2350.8	2	954.48393	477.74525	K	N	57	65
PSM	RSEPEPQILDFQTQQYK	-156_37743	Q9R0H0	1	Mouse_09-2020	null	[MS,MS:1001208,SEQUEST,]	1.2e-4	null	ms_run[1]:scan=7724	2349.4	3	2107.04386	703.02000	K	F	314	331
PSM	EWGYASHNGPDHWHELYPIAK	-156_37736	P16015	1	Mouse_09-2020	null	[MS,MS:1001208,SEQUEST,]	1.2e-4	null	ms_run[1]:scan=7723	2349.1	3	2507.15421	836.38909	K	D	4	25
PSM	KVITAFNDGLNHLDSLK	-156_37726	A8DUK4	1	Mouse_09-2020	null	[MS,MS:1001208,SEQUEST,]	1.2e-4	null	ms_run[1]:scan=7721	2348.5	3	1885.01749	629.01078	K	T	67	84
PSM	EWGYASHNGPDHWHELYPIAK	-156_37723	P16015	1	Mouse_09-2020	null	[MS,MS:1001208,SEQUEST,]	1.2e-4	null	ms_run[1]:scan=7720	2348.3	5	2507.15284	502.23636	K	D	4	25
PSM	FLGVAEQLHNEGFK	-156_38227	Q8C196	1	Mouse_09-2020	null	[MS,MS:1001208,SEQUEST,]	1.2e-4	null	ms_run[1]:scan=7814	2374.5	3	1588.81272	530.27546	R	F	1374	1388
PSM	EWGYASHNGPDHWHELYPIAK	-156_37708	P16015	1	Mouse_09-2020	null	[MS,MS:1001208,SEQUEST,]	1.2e-4	null	ms_run[1]:scan=7718	2347.7	4	2507.15322	627.54364	K	D	4	25
PSM	THPVLYLFYEDMKENPK	-156_37696	P52840	1	Mouse_09-2020	null	[MS,MS:1001208,SEQUEST,]	4.9e-2	12-UNIMOD:35	ms_run[1]:scan=7715	2346.9	3	2140.02445	714.01884	R	E	181	198
PSM	GFPTIYFSPANKK	-156_37681	P27773	1	Mouse_09-2020	null	[MS,MS:1001208,SEQUEST,]	1.2e-4	null	ms_run[1]:scan=7712	2346.0	2	1469.78020	735.39300	K	T	449	462
PSM	QATVGDVNTDRPGLLDLK	-156_37667	P31786	1	Mouse_09-2020	null	[MS,MS:1001208,SEQUEST,]	1.2e-4	null	ms_run[1]:scan=7710	2345.5	3	1912.01511	638.00933	K	K	34	52
PSM	VFQFLNAK	-156_37660	Q8BP67	1	Mouse_09-2020	null	[MS,MS:1001208,SEQUEST,]	2.3e-4	null	ms_run[1]:scan=7709	2345.2	2	966.54119	483.77400	K	E	28	36
PSM	SLTNDWEEHLAVK	-156_37647	P07901	1	Mouse_09-2020	null	[MS,MS:1001208,SEQUEST,]	1.2e-4	null	ms_run[1]:scan=7706	2344.3	3	1541.76065	514.59133	K	F	316	329
PSM	AMGAAQVVVTDLSASR	-156_37643	Q64442	1	Mouse_09-2020	null	[MS,MS:1001208,SEQUEST,]	1.2e-4	2-UNIMOD:35	ms_run[1]:scan=7705	2344.1	2	1591.81499	796.40905	K	T	194	210
PSM	WVVQVLK	-156_37635	P50285	1	Mouse_09-2020	null	[MS,MS:1001208,SEQUEST,]	2.3e-4	null	ms_run[1]:scan=7704	2343.8	2	871.54039	436.27364	R	A	388	395
PSM	TVTAMDVVYALKR	-156_37701	P62806	1	Mouse_09-2020	null	[MS,MS:1001208,SEQUEST,]	1.2e-4	5-UNIMOD:35	ms_run[1]:scan=7716	2347.1	3	1482.79914	494.93768	K	G	81	94
PSM	MSGSGRELGEYGLQAYTEVK	-156_37320	P47738	1	Mouse_09-2020	null	[MS,MS:1001208,SEQUEST,]	1.2e-4	1-UNIMOD:35	ms_run[1]:scan=7651	2329.0	3	2191.03470	731.01604	K	V	489	509
PSM	RANNTTYGLAAGLFTK	-156_38234	P24549	1	Mouse_09-2020	null	[MS,MS:1001208,SEQUEST,]	1.2e-4	null	ms_run[1]:scan=7815	2374.7	2	1697.89861	849.45211	K	L	420	436
PSM	LAPDYDALDVANK	-156_38261	P62751	1	Mouse_09-2020	null	[MS,MS:1001208,SEQUEST,]	1.2e-4	null	ms_run[1]:scan=7822	2376.7	2	1404.70134	702.85391	R	G	140	153
PSM	SQDLLTSLTK	-156_38970	P33267	1	Mouse_09-2020	null	[MS,MS:1001208,SEQUEST,]	1.2e-4	null	ms_run[1]:scan=7946	2411.3	2	1105.61040	553.30860	R	S	48	58
PSM	LQASWVTHGVPPGFGK	-156_38953	Q9DBT9	1	Mouse_09-2020	null	[MS,MS:1001208,SEQUEST,]	1.2e-4	null	ms_run[1]:scan=7943	2410.4	3	1680.88822	560.96673	K	L	313	329
PSM	IIDSLFNTVTDKK	-156_38945	O70475	1	Mouse_09-2020	null	[MS,MS:1001208,SEQUEST,]	1.2e-4	null	ms_run[1]:scan=7942	2410.1	3	1493.82172	498.61185	R	A	318	331
PSM	GIIFNNGPTWKDVR	-156_38910	Q05421	1	Mouse_09-2020	null	[MS,MS:1001208,SEQUEST,]	1.2e-4	null	ms_run[1]:scan=7938	2409.0	3	1616.85404	539.62297	K	F	113	127
PSM	RIQEITEQLDITTSEYEKEKLNER	-156_38886	P63038	1	Mouse_09-2020	null	[MS,MS:1001208,SEQUEST,]	1.2e-4	null	ms_run[1]:scan=7934	2407.9	4	2965.51723	742.13328	K	A	370	394
PSM	FYPEHFLDAQGHFVK	-156_38866	A0A0R4IZY2	1	Mouse_09-2020	null	[MS,MS:1001208,SEQUEST,]	1.2e-4	null	ms_run[1]:scan=7931	2407.1	4	1834.89187	459.47824	R	E	418	433
PSM	SIVVTNYEESIKMPINEPAPGR	-156_38858	P49429	1	Mouse_09-2020	null	[MS,MS:1001208,SEQUEST,]	1.2e-4	13-UNIMOD:35	ms_run[1]:scan=7929	2406.5	3	2460.24753	820.75282	R	K	226	248
PSM	LFEGNALLR	-156_38851	Q6ZWN5	1	Mouse_09-2020	null	[MS,MS:1001208,SEQUEST,]	1.2e-4	null	ms_run[1]:scan=7928	2406.2	2	1032.58452	516.79547	R	L	71	80
PSM	SGPFAPVLSATSR	-156_38844	Q9CR68	1	Mouse_09-2020	null	[MS,MS:1001208,SEQUEST,]	1.2e-4	null	ms_run[1]:scan=7927	2406.0	2	1289.68559	645.34605	R	V	8	21
PSM	LPVMVWIHGGGLK	-156_38836	Q91WU0	1	Mouse_09-2020	null	[MS,MS:1001208,SEQUEST,]	1.2e-4	4-UNIMOD:35	ms_run[1]:scan=7926	2405.7	3	1422.79309	474.93572	R	G	133	146
PSM	ATAVMPDGQFKDISLSEYK	-156_38813	P35700	1	Mouse_09-2020	null	[MS,MS:1001208,SEQUEST,]	1.2e-4	5-UNIMOD:35	ms_run[1]:scan=7922	2404.6	3	2116.02756	706.01375	K	K	17	36
PSM	VIISAPSADAPMFVMGVNHEK	-156_38794	A0A1D5RLD8	1	Mouse_09-2020	null	[MS,MS:1001208,SEQUEST,]	1.2e-4	12-UNIMOD:35,15-UNIMOD:35	ms_run[1]:scan=7919	2403.7	3	2245.09970	749.03790	R	D	117	138
PSM	MLLEYTDSSYDEK	-156_38785	P10649	1	Mouse_09-2020	null	[MS,MS:1001208,SEQUEST,]	1.2e-4	null	ms_run[1]:scan=7918	2403.5	2	1593.70110	797.35308	R	Y	19	32
PSM	FFPASADRTVIDYNGER	-156_38780	P09103	1	Mouse_09-2020	null	[MS,MS:1001208,SEQUEST,]	2.3e-4	null	ms_run[1]:scan=7917	2403.2	3	1957.93961	653.31827	K	L	447	464
PSM	LQFWTETLPRK	-156_38756	Q63880	0	Mouse_09-2020	null	[MS,MS:1001208,SEQUEST,]	1.2e-4	null	ms_run[1]:scan=7911	2401.5	2	1418.78020	709.89317	R	Q	544	555
PSM	LQFWTETLPRK	-156_38756	Q8VCU1	0	Mouse_09-2020	null	[MS,MS:1001208,SEQUEST,]	1.2e-4	null	ms_run[1]:scan=7911	2401.5	2	1418.78020	709.89317	R	Q	544	555
PSM	EWGYASHNGPDHWHELYPIAK	-156_38979	P16015	1	Mouse_09-2020	null	[MS,MS:1001208,SEQUEST,]	1.2e-4	null	ms_run[1]:scan=7947	2411.5	4	2507.15468	627.54364	K	D	4	25
PSM	TAVEAADDIISHHLPR	-156_38748	Q9DBA8	1	Mouse_09-2020	null	[MS,MS:1001208,SEQUEST,]	1.2e-4	null	ms_run[1]:scan=7910	2401.2	3	1744.90079	582.30408	K	K	199	215
PSM	ELISNASDALDKIR	-156_38988	P11499	0	Mouse_09-2020	null	[MS,MS:1001208,SEQUEST,]	1.2e-4	null	ms_run[1]:scan=7948	2411.8	3	1544.82822	515.61414	R	E	42	56
PSM	ELISNASDALDKIR	-156_38988	P08113	0	Mouse_09-2020	null	[MS,MS:1001208,SEQUEST,]	1.2e-4	null	ms_run[1]:scan=7948	2411.8	3	1544.82822	515.61414	R	I	103	117
PSM	ALLFVPR	-156_39006	P07901	1	Mouse_09-2020	null	[MS,MS:1001208,SEQUEST,]	2.3e-4	null	ms_run[1]:scan=7951	2412.6	2	815.51439	408.26053	R	A	340	347
PSM	LLYESANIPDFRK	-156_39204	Q8JZZ0	1	Mouse_09-2020	null	[MS,MS:1001208,SEQUEST,]	1.2e-4	null	ms_run[1]:scan=7986	2422.4	3	1565.83261	522.61559	K	K	56	69
PSM	IHGQTIPSDGDIFTYTR	-156_39199	P24549	1	Mouse_09-2020	null	[MS,MS:1001208,SEQUEST,]	1.2e-4	null	ms_run[1]:scan=7985	2422.1	3	1920.94480	640.98652	K	E	140	157
PSM	QINWTVLYRR	-156_39146	Q8BP67	1	Mouse_09-2020	null	[MS,MS:1001208,SEQUEST,]	2.3e-4	null	ms_run[1]:scan=7976	2419.6	3	1348.74909	450.25433	R	H	48	58
PSM	TFVVQGFGNVGLHSMR	-156_39140	P26443	1	Mouse_09-2020	null	[MS,MS:1001208,SEQUEST,]	1.2e-4	15-UNIMOD:35	ms_run[1]:scan=7975	2419.4	3	1764.88584	588.96652	K	L	303	319
PSM	YLGIENLAGK	-156_39133	Q3UEL5	1	Mouse_09-2020	null	[MS,MS:1001208,SEQUEST,]	1.2e-4	null	ms_run[1]:scan=7974	2419.1	2	1077.59441	539.30058	R	F	233	243
PSM	GLVLGIYAK	-156_39121	Q9CPY7	1	Mouse_09-2020	null	[MS,MS:1001208,SEQUEST,]	4.6e-4	null	ms_run[1]:scan=7971	2418.2	2	933.57726	467.29203	K	K	35	44
PSM	FSGWYDADLSPAGHEEAK	-156_39113	Q9DBJ1	1	Mouse_09-2020	null	[MS,MS:1001208,SEQUEST,]	1.2e-4	null	ms_run[1]:scan=7970	2417.9	3	1979.87894	660.63052	R	G	22	40
PSM	SGVLPWLRPDSK	-156_39105	Q91X83	1	Mouse_09-2020	null	[MS,MS:1001208,SEQUEST,]	1.2e-4	null	ms_run[1]:scan=7969	2417.7	3	1354.74863	452.25410	R	Q	171	183
PSM	LNLKTPVPSDIAISR	-156_39088	A0A1W2P733	1	Mouse_09-2020	null	[MS,MS:1001208,SEQUEST,]	1.2e-4	null	ms_run[1]:scan=7966	2416.8	3	1623.94352	541.98579	K	C	130	145
PSM	ISSLLEEQFQQGK	-156_39078	P62242	1	Mouse_09-2020	null	[MS,MS:1001208,SEQUEST,]	1.2e-4	null	ms_run[1]:scan=7965	2416.6	2	1506.78081	753.89356	K	L	158	171
PSM	YFRMPELIDIR	-156_39073	D3Z041	1	Mouse_09-2020	null	[MS,MS:1001208,SEQUEST,]	1.2e-4	4-UNIMOD:35	ms_run[1]:scan=7964	2416.3	3	1468.76282	490.25875	R	Y	9	20
PSM	RYTMGDAPDFDRSQWLNEKFK	-156_39063	P10649	1	Mouse_09-2020	null	[MS,MS:1001208,SEQUEST,]	1.2e-4	4-UNIMOD:35	ms_run[1]:scan=7961	2415.4	4	2620.22573	655.81168	K	G	32	53
PSM	QFQAERQEVLAELAAK	-156_39052	Q8QZR5	1	Mouse_09-2020	null	[MS,MS:1001208,SEQUEST,]	2.3e-4	null	ms_run[1]:scan=7959	2414.9	3	1830.97263	610.99513	K	K	374	390
PSM	YYRQNPDIPQLEPSDYLRR	-156_39039	Q9DBM2	1	Mouse_09-2020	null	[MS,MS:1001208,SEQUEST,]	1.2e-4	null	ms_run[1]:scan=7957	2414.3	4	2423.21132	606.55802	K	V	677	696
PSM	VAGHPDVVINNAAGNFISPSER	-156_39034	Q9CQ62	1	Mouse_09-2020	null	[MS,MS:1001208,SEQUEST,]	1.2e-4	null	ms_run[1]:scan=7956	2414.0	3	2264.14487	755.38546	K	T	134	156
PSM	HSVNNTYSQFQDEYSLEEVMK	-156_39000	P32020	1	Mouse_09-2020	null	[MS,MS:1001208,SEQUEST,]	1.2e-4	20-UNIMOD:35	ms_run[1]:scan=7950	2412.4	3	2564.12674	855.37971	K	K	191	212
PSM	AGPWTPEAAVEHPEAVRQLHREFLR	-156_38736	O35490	1	Mouse_09-2020	null	[MS,MS:1001208,SEQUEST,]	5.6e-4	null	ms_run[1]:scan=7908	2400.7	6	2896.49902	483.58882	K	G	41	66
PSM	TDVAAPFGGFKQSGFGK	-156_38728	Q8R0Y6	1	Mouse_09-2020	null	[MS,MS:1001208,SEQUEST,]	1.2e-4	null	ms_run[1]:scan=7907	2400.4	3	1713.86002	571.95802	K	L	866	883
PSM	FWANFAR	-156_38722	Q8VCC2	0	Mouse_09-2020	null	[MS,MS:1001208,SEQUEST,]	4.3e-3	null	ms_run[1]:scan=7906	2400.1	2	911.45275	456.22976	K	G	497	504
PSM	FWANFAR	-156_38722	P23953	0	Mouse_09-2020	null	[MS,MS:1001208,SEQUEST,]	4.3e-3	null	ms_run[1]:scan=7906	2400.1	2	911.45275	456.22976	K	G	486	493
PSM	FWANFAR	-156_38722	Q91WU0	0	Mouse_09-2020	null	[MS,MS:1001208,SEQUEST,]	4.3e-3	null	ms_run[1]:scan=7906	2400.1	2	911.45275	456.22976	K	G	497	504
PSM	FWANFAR	-156_38722	Q8VCT4	0	Mouse_09-2020	null	[MS,MS:1001208,SEQUEST,]	4.3e-3	null	ms_run[1]:scan=7906	2400.1	2	911.45275	456.22976	K	G	497	504
PSM	LKQIGALQL	-156_38421	Q9QUH0	1	Mouse_09-2020	null	[MS,MS:1001208,SEQUEST,]	1.2e-4	null	ms_run[1]:scan=7852	2385.1	2	983.62529	492.31603	R	0	99	108
PSM	QGGLGPMNIPLISDPKR	-156_38404	P35700	1	Mouse_09-2020	null	[MS,MS:1001208,SEQUEST,]	1.2e-4	7-UNIMOD:35	ms_run[1]:scan=7849	2384.2	3	1808.96885	603.66109	K	I	94	111
PSM	VIAPWRMPEFYNR	-156_38391	P16460	1	Mouse_09-2020	null	[MS,MS:1001208,SEQUEST,]	1.2e-4	7-UNIMOD:35	ms_run[1]:scan=7847	2383.7	3	1694.84781	565.62057	K	K	141	154
PSM	EAYPGDVFYLHSR	-156_38385	Q03265	1	Mouse_09-2020	null	[MS,MS:1001208,SEQUEST,]	1.2e-4	null	ms_run[1]:scan=7845	2383.1	2	1553.73967	777.37280	R	L	335	348
PSM	FHVMDVQGSTEASAIKDYVVK	-156_38374	A0A0R4J0Z1	1	Mouse_09-2020	null	[MS,MS:1001208,SEQUEST,]	1.2e-4	4-UNIMOD:35	ms_run[1]:scan=7843	2382.6	3	2340.15616	780.72286	R	A	367	388
PSM	RAPFDLFENK	-156_38370	P11499	1	Mouse_09-2020	null	[MS,MS:1001208,SEQUEST,]	2.3e-4	null	ms_run[1]:scan=7842	2382.3	2	1236.63677	618.82221	R	K	338	348
PSM	IMVLGANWK	-156_38317	Q99J08	1	Mouse_09-2020	null	[MS,MS:1001208,SEQUEST,]	1.2e-4	2-UNIMOD:35	ms_run[1]:scan=7833	2379.8	2	1047.56609	524.28642	K	V	217	226
PSM	GYSFTTTAEREIVRDIKEK	-156_38314	P60710	1	Mouse_09-2020	null	[MS,MS:1001208,SEQUEST,]	4.2e-2	null	ms_run[1]:scan=7832	2379.5	4	2243.16762	561.54712	R	C	197	216
PSM	SFNTVPYMVGINK	-156_38302	Q8VCC2	1	Mouse_09-2020	null	[MS,MS:1001208,SEQUEST,]	1.2e-4	8-UNIMOD:35	ms_run[1]:scan=7829	2378.6	2	1485.74150	743.37395	K	E	339	352
PSM	SVPMSTVFYPSDGVATEK	-156_38298	P40142	1	Mouse_09-2020	null	[MS,MS:1001208,SEQUEST,]	1.2e-4	4-UNIMOD:35	ms_run[1]:scan=7828	2378.4	2	1930.91069	965.95877	R	V	439	457
PSM	NKLILPGLISSR	-156_38296	P17563	1	Mouse_09-2020	null	[MS,MS:1001208,SEQUEST,]	1.2e-4	null	ms_run[1]:scan=7827	2378.1	3	1310.81568	437.61000	R	Y	92	104
PSM	LQELQVNLVR	-156_38291	P35492	1	Mouse_09-2020	null	[MS,MS:1001208,SEQUEST,]	1.2e-4	null	ms_run[1]:scan=7826	2377.8	2	1211.71086	606.35896	K	H	183	193
PSM	LWGDRYFDPANGK	-156_38285	P58252	1	Mouse_09-2020	null	[MS,MS:1001208,SEQUEST,]	1.2e-4	null	ms_run[1]:scan=7825	2377.5	3	1538.73850	513.58440	K	S	260	273
PSM	QGIQFYTQLK	-156_38277	Q9EQ20	1	Mouse_09-2020	null	[MS,MS:1001208,SEQUEST,]	1.2e-4	null	ms_run[1]:scan=7824	2377.3	2	1225.65813	613.33241	K	I	501	511
PSM	FLGVAEQLHNEGFK	-156_38270	Q8C196	1	Mouse_09-2020	null	[MS,MS:1001208,SEQUEST,]	1.2e-4	null	ms_run[1]:scan=7823	2377.0	2	1588.81401	794.90955	R	F	1374	1388
PSM	AINYLISGYQR	-156_38442	Q61838	1	Mouse_09-2020	null	[MS,MS:1001208,SEQUEST,]	1.2e-4	null	ms_run[1]:scan=7855	2385.9	2	1297.69158	649.34859	K	L	1016	1027
PSM	LLSVPFEK	-156_38458	D3Z4X1	1	Mouse_09-2020	null	[MS,MS:1001208,SEQUEST,]	2.3e-4	null	ms_run[1]:scan=7858	2386.7	2	932.54552	466.77621	R	S	163	171
PSM	MPLIGLGTWKSEPGQVK	-156_38479	Q9JII6	1	Mouse_09-2020	null	[MS,MS:1001208,SEQUEST,]	1.2e-4	1-UNIMOD:35	ms_run[1]:scan=7862	2387.8	3	1856.99503	619.66948	K	A	14	31
PSM	MLQTSSVLVSGLR	-156_38494	Q02053	1	Mouse_09-2020	null	[MS,MS:1001208,SEQUEST,]	1.2e-4	1-UNIMOD:35	ms_run[1]:scan=7865	2388.7	2	1406.76775	703.88723	K	L	69	82
PSM	RDDGSWEVIEGYR	-156_38716	P26443	1	Mouse_09-2020	null	[MS,MS:1001208,SEQUEST,]	3.2e-3	null	ms_run[1]:scan=7904	2399.5	3	1581.73258	527.91459	R	Q	124	137
PSM	GDTVFFHPLLIHGSGR	-156_38692	O35386	1	Mouse_09-2020	null	[MS,MS:1001208,SEQUEST,]	1.2e-4	null	ms_run[1]:scan=7899	2398.2	4	1752.91811	438.98496	K	K	253	269
PSM	MPYTQAVINEIQR	-156_38651	P56593	1	Mouse_09-2020	null	[MS,MS:1001208,SEQUEST,]	1.2e-4	1-UNIMOD:35	ms_run[1]:scan=7891	2395.9	2	1578.79497	789.90086	K	S	347	360
PSM	IIWQFIKEK	-156_38642	P54071	1	Mouse_09-2020	null	[MS,MS:1001208,SEQUEST,]	1.2e-4	null	ms_run[1]:scan=7890	2395.6	3	1204.70798	402.24114	R	I	61	70
PSM	MFLGIQHPDSAVSFR	-156_38635	Q60991	1	Mouse_09-2020	null	[MS,MS:1001208,SEQUEST,]	1.2e-4	1-UNIMOD:35	ms_run[1]:scan=7889	2395.4	3	1720.84732	574.28737	R	K	485	500
PSM	LAVNMVPFPR	-156_38618	Q7TMM9	0	Mouse_09-2020	null	[MS,MS:1001208,SEQUEST,]	1.2e-4	5-UNIMOD:35	ms_run[1]:scan=7886	2394.5	2	1159.62944	580.31825	K	H	253	263
PSM	LAVNMVPFPR	-156_38618	P99024	0	Mouse_09-2020	null	[MS,MS:1001208,SEQUEST,]	1.2e-4	5-UNIMOD:35	ms_run[1]:scan=7886	2394.5	2	1159.62944	580.31825	K	H	253	263
PSM	LAVNMVPFPR	-156_38618	P68372	0	Mouse_09-2020	null	[MS,MS:1001208,SEQUEST,]	1.2e-4	5-UNIMOD:35	ms_run[1]:scan=7886	2394.5	2	1159.62944	580.31825	K	H	253	263
PSM	VANVSLLALYKGK	-156_38594	P62267	1	Mouse_09-2020	null	[MS,MS:1001208,SEQUEST,]	1.2e-4	null	ms_run[1]:scan=7881	2393.1	3	1375.83176	459.28177	K	E	125	138
PSM	EAYPGDVFYLHSR	-156_38257	Q03265	1	Mouse_09-2020	null	[MS,MS:1001208,SEQUEST,]	1.2e-4	null	ms_run[1]:scan=7821	2376.4	3	1553.73886	518.58429	R	L	335	348
PSM	LQFWTETLPRK	-156_38573	Q63880	0	Mouse_09-2020	null	[MS,MS:1001208,SEQUEST,]	1.2e-4	null	ms_run[1]:scan=7878	2392.3	3	1418.78006	473.59787	R	Q	544	555
PSM	LQFWTETLPRK	-156_38573	Q8VCU1	0	Mouse_09-2020	null	[MS,MS:1001208,SEQUEST,]	1.2e-4	null	ms_run[1]:scan=7878	2392.3	3	1418.78006	473.59787	R	Q	544	555
PSM	VDATEESDLAQQYGVR	-156_38561	P09103	1	Mouse_09-2020	null	[MS,MS:1001208,SEQUEST,]	1.2e-4	null	ms_run[1]:scan=7875	2391.4	2	1780.83415	890.92104	K	Y	84	100
PSM	LTTYAMTVPFVRQQVYK	-156_38535	Q8BMS1	1	Mouse_09-2020	null	[MS,MS:1001208,SEQUEST,]	1.2e-4	6-UNIMOD:35	ms_run[1]:scan=7871	2390.4	3	2061.08475	687.69944	K	V	268	285
PSM	QYPYNNLYLER	-156_38526	Q9D6J5	1	Mouse_09-2020	null	[MS,MS:1001208,SEQUEST,]	1.2e-4	null	ms_run[1]:scan=7870	2390.1	2	1472.71770	736.86207	K	G	160	171
PSM	FVADGIFK	-156_38519	P62908	1	Mouse_09-2020	null	[MS,MS:1001208,SEQUEST,]	4.6e-4	null	ms_run[1]:scan=7869	2389.8	2	896.48766	448.74745	K	E	11	19
PSM	YNQILRIEEELGSKAK	-156_38512	P17182	1	Mouse_09-2020	null	[MS,MS:1001208,SEQUEST,]	1.2e-4	null	ms_run[1]:scan=7868	2389.5	3	1891.02903	631.01430	K	A	407	423
PSM	TLTIVDTGIGMTK	-156_38505	P07901	1	Mouse_09-2020	null	[MS,MS:1001208,SEQUEST,]	1.2e-4	11-UNIMOD:35	ms_run[1]:scan=7867	2389.3	2	1365.72978	683.36834	R	D	88	101
PSM	TLTLVDTGIGMTK	-156_38504	P11499	1	Mouse_09-2020	null	[MS,MS:1001208,SEQUEST,]	1.2e-4	11-UNIMOD:35	ms_run[1]:scan=7867	2389.3	2	1365.72978	683.36834	R	D	83	96
PSM	YGLAAAVFTK	-156_38564	P47738	1	Mouse_09-2020	null	[MS,MS:1001208,SEQUEST,]	1.2e-4	null	ms_run[1]:scan=7877	2392.0	2	1040.57829	520.79239	K	L	444	454
PSM	LAQGEYIAPEKIENVYSR	-156_37309	Q8JZR0	1	Mouse_09-2020	null	[MS,MS:1001208,SEQUEST,]	1.2e-4	null	ms_run[1]:scan=7648	2328.2	3	2080.07224	694.02850	K	R	547	565
PSM	ETTIQGLDGLSER	-156_37291	Q91Y97	1	Mouse_09-2020	null	[MS,MS:1001208,SEQUEST,]	1.2e-4	null	ms_run[1]:scan=7645	2327.4	2	1418.71391	709.85972	K	A	122	135
PSM	VIIVVKDGPGFYTTR	-156_37267	Q8BMS1	1	Mouse_09-2020	null	[MS,MS:1001208,SEQUEST,]	1.2e-4	null	ms_run[1]:scan=7642	2326.5	3	1664.93845	555.65052	K	L	535	550
PSM	IREEYPDRIMNTFSVVPSPK	-156_36053	P99024	0	Mouse_09-2020	null	[MS,MS:1001208,SEQUEST,]	1.2e-4	10-UNIMOD:35	ms_run[1]:scan=7433	2268.3	4	2394.21279	599.30851	K	S	155	175
PSM	IREEYPDRIMNTFSVVPSPK	-156_36053	P68372	0	Mouse_09-2020	null	[MS,MS:1001208,SEQUEST,]	1.2e-4	10-UNIMOD:35	ms_run[1]:scan=7433	2268.3	4	2394.21279	599.30851	K	S	155	175
PSM	INEAFDLLRSGK	-156_36036	P00329	1	Mouse_09-2020	null	[MS,MS:1001208,SEQUEST,]	1.2e-4	null	ms_run[1]:scan=7431	2267.7	3	1362.73853	454.91738	K	I	356	368
PSM	QVVTLLNELKR	-156_36010	Q8VCH0	0	Mouse_09-2020	null	[MS,MS:1001208,SEQUEST,]	1.2e-4	null	ms_run[1]:scan=7425	2266.0	3	1312.79441	438.26975	R	G	386	397
PSM	QVVTLLNELKR	-156_36010	Q921H8	0	Mouse_09-2020	null	[MS,MS:1001208,SEQUEST,]	1.2e-4	null	ms_run[1]:scan=7425	2266.0	3	1312.79441	438.26975	R	G	386	397
PSM	FYGLLAR	-156_35997	Q8QZY2	1	Mouse_09-2020	null	[MS,MS:1001208,SEQUEST,]	3.4e-4	null	ms_run[1]:scan=7423	2265.5	2	839.47753	420.24234	R	A	347	354
PSM	AIGLPEDLIQKGK	-156_35981	P12710	1	Mouse_09-2020	null	[MS,MS:1001208,SEQUEST,]	1.2e-4	null	ms_run[1]:scan=7421	2264.9	2	1381.80449	691.40611	K	I	21	34
PSM	YIATPIFSK	-156_35961	P10649	1	Mouse_09-2020	null	[MS,MS:1001208,SEQUEST,]	1.2e-4	null	ms_run[1]:scan=7418	2264.1	2	1039.58196	520.29477	R	A	203	212
PSM	FAKPVYPGQTLQTEMWK	-156_35932	P51660	1	Mouse_09-2020	null	[MS,MS:1001208,SEQUEST,]	1.2e-4	15-UNIMOD:35	ms_run[1]:scan=7413	2262.7	3	2040.02524	680.68015	R	G	562	579
PSM	FYSVNVDYSKLK	-156_35926	Q62425	1	Mouse_09-2020	null	[MS,MS:1001208,SEQUEST,]	1.2e-4	null	ms_run[1]:scan=7412	2262.4	3	1462.75879	488.25740	K	E	65	77
PSM	VLEQLTGQTPVFSKAR	-156_35903	Q9CXW4	1	Mouse_09-2020	null	[MS,MS:1001208,SEQUEST,]	1.2e-4	null	ms_run[1]:scan=7409	2261.6	3	1773.98618	592.00010	K	T	39	55
PSM	ALENNMSLDEIVR	-156_35897	Q8C196	1	Mouse_09-2020	null	[MS,MS:1001208,SEQUEST,]	1.2e-4	6-UNIMOD:35	ms_run[1]:scan=7408	2261.3	2	1519.74285	760.37468	K	T	857	870
PSM	MLEIDPQKVNIHGGAVSLGHPIGMSGAR	-156_35893	Q8QZT1	1	Mouse_09-2020	null	[MS,MS:1001208,SEQUEST,]	1.2e-4	1-UNIMOD:35,24-UNIMOD:35	ms_run[1]:scan=7406	2260.7	4	2916.48501	729.87592	K	V	363	391
PSM	YGLAATVWSKDVGR	-156_35880	Q8BH00	1	Mouse_09-2020	null	[MS,MS:1001208,SEQUEST,]	1.2e-4	null	ms_run[1]:scan=7404	2260.2	3	1522.80136	508.27194	R	H	417	431
PSM	DRTFPTPIAKPPVFTGKDRTEPVTGFQK	-156_35859	P53395	1	Mouse_09-2020	null	[MS,MS:1001208,SEQUEST,]	1.2e-4	null	ms_run[1]:scan=7401	2259.4	5	3130.66816	626.93950	K	M	234	262
PSM	RYTMGDAPDFDRSQWLNEKFK	-156_35853	P10649	1	Mouse_09-2020	null	[MS,MS:1001208,SEQUEST,]	1.2e-4	4-UNIMOD:35	ms_run[1]:scan=7400	2259.1	4	2620.22500	655.81168	K	G	32	53
PSM	LGDVYVNDAFGTAHRAHSSMVGVNLPQK	-156_35815	P09411	1	Mouse_09-2020	null	[MS,MS:1001208,SEQUEST,]	2.3e-4	20-UNIMOD:35	ms_run[1]:scan=7394	2257.4	4	2999.48305	750.62526	K	G	157	185
PSM	QWGWTQGRWPK	-156_36070	Q9CPR4	1	Mouse_09-2020	null	[MS,MS:1001208,SEQUEST,]	8.5e-4	null	ms_run[1]:scan=7437	2269.4	3	1429.71411	477.24231	K	S	75	86
PSM	MLEIDPQKVNIHGGAVSLGHPIGMSGAR	-156_35811	Q8QZT1	1	Mouse_09-2020	null	[MS,MS:1001208,SEQUEST,]	1.2e-4	1-UNIMOD:35,24-UNIMOD:35	ms_run[1]:scan=7392	2256.8	5	2916.48542	584.10219	K	V	363	391
PSM	VTMLFLGLHNVR	-156_36115	Q922B2	1	Mouse_09-2020	null	[MS,MS:1001208,SEQUEST,]	1.2e-4	3-UNIMOD:35	ms_run[1]:scan=7444	2271.3	3	1415.78391	472.59911	R	T	476	488
PSM	VISAEEALPGRTEPIPVTAK	-156_36143	Q9D6Y7	1	Mouse_09-2020	null	[MS,MS:1001208,SEQUEST,]	2.3e-4	null	ms_run[1]:scan=7449	2272.7	3	2078.15055	693.38792	K	H	28	48
PSM	MLVQEEELQEIR	-156_36352	Q61767	1	Mouse_09-2020	null	[MS,MS:1001208,SEQUEST,]	1.2e-4	1-UNIMOD:35	ms_run[1]:scan=7484	2282.4	2	1532.76360	766.88488	R	L	22	34
PSM	LVQDVANNTNEEAGDGTTTATVLAR	-156_36328	P63038	1	Mouse_09-2020	null	[MS,MS:1001208,SEQUEST,]	1.2e-4	null	ms_run[1]:scan=7481	2281.6	2	2560.25395	1280.62790	K	I	97	122
PSM	SVGKANEELAGVVAEVQK	-156_36322	Q61176	1	Mouse_09-2020	null	[MS,MS:1001208,SEQUEST,]	1.2e-4	null	ms_run[1]:scan=7480	2281.3	3	1827.98160	609.99854	R	G	72	90
PSM	KAPDFVFYAPR	-156_36316	P26043	1	Mouse_09-2020	null	[MS,MS:1001208,SEQUEST,]	1.2e-4	null	ms_run[1]:scan=7479	2281.1	3	1310.69062	437.56791	K	R	263	274
PSM	KQGGLGPMNIPLISDPK	-156_36310	P35700	1	Mouse_09-2020	null	[MS,MS:1001208,SEQUEST,]	1.2e-4	8-UNIMOD:35	ms_run[1]:scan=7478	2280.8	3	1780.96451	594.32571	K	T	93	110
PSM	WYYNAAGFNK	-156_36265	Q9CQB4	1	Mouse_09-2020	null	[MS,MS:1001208,SEQUEST,]	1.2e-4	null	ms_run[1]:scan=7470	2278.6	2	1233.56877	617.28801	K	G	20	30
PSM	EIYGPILER	-156_36259	Q99K67	1	Mouse_09-2020	null	[MS,MS:1001208,SEQUEST,]	2.3e-4	null	ms_run[1]:scan=7469	2278.3	2	1089.59368	545.30058	K	K	902	911
PSM	LVQDVANNTNEEAGDGTTTATVLAR	-156_36252	P63038	1	Mouse_09-2020	null	[MS,MS:1001208,SEQUEST,]	1.2e-4	null	ms_run[1]:scan=7468	2278.0	3	2560.24912	854.08769	K	I	97	122
PSM	LDPTQTSFLK	-156_36245	Q9QYG0	1	Mouse_09-2020	null	[MS,MS:1001208,SEQUEST,]	1.2e-4	null	ms_run[1]:scan=7467	2277.7	2	1149.61528	575.31115	K	A	278	288
PSM	VRLLADPTGAFGK	-156_36223	P99029	1	Mouse_09-2020	null	[MS,MS:1001208,SEQUEST,]	1.2e-4	null	ms_run[1]:scan=7462	2276.3	3	1344.76371	448.92599	K	T	143	156
PSM	GDIFLVR	-156_36219	Q01853	1	Mouse_09-2020	null	[MS,MS:1001208,SEQUEST,]	2.3e-4	null	ms_run[1]:scan=7461	2276.1	2	819.47258	410.23980	K	G	149	156
PSM	SFLVGSAAQSLSK	-156_36196	Q9R0H0	1	Mouse_09-2020	null	[MS,MS:1001208,SEQUEST,]	1.2e-4	null	ms_run[1]:scan=7458	2275.2	2	1294.70098	647.85371	R	C	283	296
PSM	IGLFGGAGVGK	-156_36191	P56480	1	Mouse_09-2020	null	[MS,MS:1001208,SEQUEST,]	1.2e-4	null	ms_run[1]:scan=7457	2275.0	2	975.56236	488.28473	K	V	202	213
PSM	MIPAVVDGEFFPRHPK	-156_36178	Q91WG0	1	Mouse_09-2020	null	[MS,MS:1001208,SEQUEST,]	1.2e-4	1-UNIMOD:35	ms_run[1]:scan=7454	2274.1	3	1855.95298	619.32230	K	L	311	327
PSM	TFLSIVK	-156_36162	Q9WVD5	1	Mouse_09-2020	null	[MS,MS:1001208,SEQUEST,]	2.4e-3	null	ms_run[1]:scan=7452	2273.6	2	807.49785	404.25237	R	E	252	259
PSM	RTPFGAYGGLLK	-156_36129	Q8BWT1	1	Mouse_09-2020	null	[MS,MS:1001208,SEQUEST,]	4.7e-2	null	ms_run[1]:scan=7447	2272.2	2	1279.71623	640.36150	K	F	14	26
PSM	RFSVSTLRNFGLGK	-156_35800	A0A2R8VHY1	0	Mouse_09-2020	null	[MS,MS:1001208,SEQUEST,]	3.4e-4	null	ms_run[1]:scan=7389	2256.0	3	1581.88657	527.96685	R	S	36	50
PSM	RFSVSTLRNFGLGK	-156_35800	P11714	0	Mouse_09-2020	null	[MS,MS:1001208,SEQUEST,]	3.4e-4	null	ms_run[1]:scan=7389	2256.0	3	1581.88657	527.96685	R	S	136	150
PSM	NALPTPSDDPTALMTDPK	-156_35791	P11352	1	Mouse_09-2020	null	[MS,MS:1001208,SEQUEST,]	1.2e-4	14-UNIMOD:35	ms_run[1]:scan=7388	2255.7	2	1899.90276	950.45386	R	I	129	147
PSM	LILGLMMPPAHYDAK	-156_35783	P14824	1	Mouse_09-2020	null	[MS,MS:1001208,SEQUEST,]	1.2e-4	6-UNIMOD:35,7-UNIMOD:35	ms_run[1]:scan=7387	2255.4	3	1701.87082	567.96160	R	L	428	443
PSM	LVDVEEMNYLASK	-156_35413	D3Z041	1	Mouse_09-2020	null	[MS,MS:1001208,SEQUEST,]	1.2e-4	7-UNIMOD:35	ms_run[1]:scan=7323	2237.6	2	1526.74150	763.87398	K	E	492	505
PSM	IYQIYEGTAQIQR	-156_35408	P45952	1	Mouse_09-2020	null	[MS,MS:1001208,SEQUEST,]	1.2e-4	null	ms_run[1]:scan=7322	2237.3	3	1582.82260	528.27898	K	I	396	409
PSM	AVDSLVPIGR	-156_35396	Q03265	1	Mouse_09-2020	null	[MS,MS:1001208,SEQUEST,]	1.2e-4	null	ms_run[1]:scan=7320	2236.7	2	1026.59441	513.80075	K	Q	195	205
PSM	HLDRIVALFPK	-156_35391	Q9ET01	1	Mouse_09-2020	null	[MS,MS:1001208,SEQUEST,]	1.2e-4	null	ms_run[1]:scan=7319	2236.5	3	1308.77872	436.93107	K	I	411	422
PSM	VVEIAPATHLDPQLR	-156_35346	G5E8R3	1	Mouse_09-2020	null	[MS,MS:1001208,SEQUEST,]	1.2e-4	null	ms_run[1]:scan=7310	2234.0	3	1658.92289	553.64566	K	R	274	289
PSM	KYTPEQVAMATVTALHR	-156_35342	Q91Y97	1	Mouse_09-2020	null	[MS,MS:1001208,SEQUEST,]	1.2e-4	9-UNIMOD:35	ms_run[1]:scan=7309	2233.7	3	1932.00199	644.67177	K	V	243	260
PSM	FFVMTSLR	-156_35334	Q8JZU2	1	Mouse_09-2020	null	[MS,MS:1001208,SEQUEST,]	1.2e-4	4-UNIMOD:35	ms_run[1]:scan=7308	2233.4	2	1016.52330	508.76532	R	W	199	207
PSM	WLPELVDRAK	-156_35313	Q9EQ20	1	Mouse_09-2020	null	[MS,MS:1001208,SEQUEST,]	2.3e-4	null	ms_run[1]:scan=7304	2232.3	3	1226.68961	409.56791	K	L	332	342
PSM	VTNGAFTGEISPGMIK	-156_35307	P17751	1	Mouse_09-2020	null	[MS,MS:1001208,SEQUEST,]	1.2e-4	14-UNIMOD:35	ms_run[1]:scan=7303	2232.0	2	1637.82158	819.41381	K	L	120	136
PSM	SIYGERFPDENFKLK	-156_35299	P24369	1	Mouse_09-2020	null	[MS,MS:1001208,SEQUEST,]	6.5e-4	null	ms_run[1]:scan=7302	2231.7	3	1842.93912	614.98434	K	Y	117	132
PSM	EMVELPLRHPALFK	-156_35294	Q01853	1	Mouse_09-2020	null	[MS,MS:1001208,SEQUEST,]	2.3e-4	2-UNIMOD:35	ms_run[1]:scan=7301	2231.4	4	1695.92507	424.73673	K	I	218	232
PSM	SIYGERFPDENFKLK	-156_35248	P24369	1	Mouse_09-2020	null	[MS,MS:1001208,SEQUEST,]	1.2e-4	null	ms_run[1]:scan=7293	2229.2	4	1842.93923	461.49008	K	Y	117	132
PSM	STFVLDEFKR	-156_35240	Q9D8N0	1	Mouse_09-2020	null	[MS,MS:1001208,SEQUEST,]	1.2e-4	null	ms_run[1]:scan=7292	2228.9	3	1241.65244	414.55567	K	Y	286	296
PSM	QITVNDLPVGR	-156_35224	Q61171	1	Mouse_09-2020	null	[MS,MS:1001208,SEQUEST,]	1.2e-4	null	ms_run[1]:scan=7290	2228.4	2	1211.67436	606.34077	R	V	140	151
PSM	IYLPHSLPQQ	-156_35213	P03930	1	Mouse_09-2020	null	[MS,MS:1001208,SEQUEST,]	1.2e-4	null	ms_run[1]:scan=7288	2227.8	2	1195.64800	598.32713	K	0	58	68
PSM	GLAFIQDPDGYWIEILNPNK	-156_68074	Q9CPU0	1	Mouse_09-2020	null	[MS,MS:1001208,SEQUEST,]	1.2e-4	null	ms_run[1]:scan=13455	3969.2	2	2303.17339	1152.08897	K	A	160	180
PSM	TYFPHFDVSHGSAQVK	-156_35426	Q91VB8	1	Mouse_09-2020	null	[MS,MS:1001208,SEQUEST,]	1.2e-4	null	ms_run[1]:scan=7325	2238.1	4	1819.87600	455.72451	K	H	42	58
PSM	HLGFQSAVEALR	-156_35443	E9Q1Q9	1	Mouse_09-2020	null	[MS,MS:1001208,SEQUEST,]	1.2e-4	null	ms_run[1]:scan=7330	2239.5	2	1327.71245	664.35949	K	L	243	255
PSM	IFNLYPK	-156_35515	Q9EQF5	1	Mouse_09-2020	null	[MS,MS:1001208,SEQUEST,]	2.3e-4	null	ms_run[1]:scan=7345	2243.7	2	894.50884	447.75782	K	G	385	392
PSM	LKPGTMIEWGNNWAR	-156_35770	O55125	1	Mouse_09-2020	null	[MS,MS:1001208,SEQUEST,]	1.2e-4	6-UNIMOD:35	ms_run[1]:scan=7385	2254.9	3	1788.88474	596.96652	K	I	192	207
PSM	VLQYYQESEKPEELGSVTVQK	-156_35765	Q791V5	1	Mouse_09-2020	null	[MS,MS:1001208,SEQUEST,]	1.2e-4	null	ms_run[1]:scan=7384	2254.6	3	2454.24277	818.75147	K	Y	91	112
PSM	ASQRPDVLTTGGGNPIGDKLNIMTAGSR	-156_35760	P24270	1	Mouse_09-2020	null	[MS,MS:1001208,SEQUEST,]	1.2e-4	23-UNIMOD:35	ms_run[1]:scan=7383	2254.3	4	2842.45156	711.36735	R	P	20	48
PSM	IWLVDSK	-156_35752	P06801	1	Mouse_09-2020	null	[MS,MS:1001208,SEQUEST,]	4.6e-4	null	ms_run[1]:scan=7382	2254.0	2	860.48802	430.74745	K	L	331	338
PSM	AIGLPEDLIQKGK	-156_35744	P12710	1	Mouse_09-2020	null	[MS,MS:1001208,SEQUEST,]	1.2e-4	null	ms_run[1]:scan=7381	2253.8	3	1381.80548	461.27316	K	I	21	34
PSM	GERADLIAYLK	-156_35734	P62897	1	Mouse_09-2020	null	[MS,MS:1001208,SEQUEST,]	1.2e-4	null	ms_run[1]:scan=7378	2252.9	3	1248.69550	416.90307	K	A	90	101
PSM	VTHAVVTVPAYFNDAQR	-156_35730	P20029	1	Mouse_09-2020	null	[MS,MS:1001208,SEQUEST,]	1.2e-4	null	ms_run[1]:scan=7377	2252.6	3	1887.97263	629.99524	K	A	166	183
PSM	LLYNNVSNFGR	-156_36357	Q68FD5	1	Mouse_09-2020	null	[MS,MS:1001208,SEQUEST,]	1.2e-4	null	ms_run[1]:scan=7486	2283.0	2	1296.66899	648.83839	K	A	1216	1227
PSM	VQGQNLFFR	-156_35722	A0A087WPF8	1	Mouse_09-2020	null	[MS,MS:1001208,SEQUEST,]	1.2e-4	null	ms_run[1]:scan=7376	2252.4	2	1108.58953	554.79854	K	T	13	22
PSM	MWDDLPEVVRK	-156_35696	Q80XN0	1	Mouse_09-2020	null	[MS,MS:1001208,SEQUEST,]	1.2e-4	1-UNIMOD:35	ms_run[1]:scan=7372	2251.2	3	1403.69904	468.57111	K	Y	260	271
PSM	KYTPEQVAMATVTALHR	-156_35674	Q91Y97	1	Mouse_09-2020	null	[MS,MS:1001208,SEQUEST,]	1.2e-4	9-UNIMOD:35	ms_run[1]:scan=7368	2250.1	4	1932.00173	483.75565	K	V	243	260
PSM	RVIISAPSADAPMFVMGVNHEKYDNSLK	-156_35628	A0A1D5RLD8	1	Mouse_09-2020	null	[MS,MS:1001208,SEQUEST,]	1.2e-4	13-UNIMOD:35,16-UNIMOD:35	ms_run[1]:scan=7361	2248.2	4	3121.54433	781.14159	K	V	116	144
PSM	MIAEAIPELKASIK	-156_35603	P08249	1	Mouse_09-2020	null	[MS,MS:1001208,SEQUEST,]	1.2e-4	1-UNIMOD:35	ms_run[1]:scan=7357	2247.1	3	1529.86026	510.62510	K	G	315	329
PSM	ITVTSEVPFSK	-156_35578	P67984	1	Mouse_09-2020	null	[MS,MS:1001208,SEQUEST,]	1.2e-4	null	ms_run[1]:scan=7354	2246.2	2	1207.65764	604.33208	K	Y	70	81
PSM	MQLLEIITTDKTSK	-156_35549	Q8BMS1	1	Mouse_09-2020	null	[MS,MS:1001208,SEQUEST,]	1.2e-4	1-UNIMOD:35	ms_run[1]:scan=7349	2244.8	3	1636.88358	546.29905	K	T	506	520
PSM	LQSWLYASR	-156_35533	Q99LC3	1	Mouse_09-2020	null	[MS,MS:1001208,SEQUEST,]	6.5e-4	null	ms_run[1]:scan=7347	2244.3	2	1123.59062	562.29837	R	L	131	140
PSM	AFLWQR	-156_35703	Q9DD20	1	Mouse_09-2020	null	[MS,MS:1001208,SEQUEST,]	2.0e-3	null	ms_run[1]:scan=7374	2251.8	2	820.44682	410.72686	R	L	184	190
PSM	DVATFLR	-156_36363	Q9D0M3	1	Mouse_09-2020	null	[MS,MS:1001208,SEQUEST,]	6.9e-3	null	ms_run[1]:scan=7487	2283.3	2	821.45116	411.22943	K	A	269	276
PSM	WDQSTFIGR	-156_36371	Q99JR1	1	Mouse_09-2020	null	[MS,MS:1001208,SEQUEST,]	2.3e-4	null	ms_run[1]:scan=7488	2283.6	2	1109.53716	555.27236	R	S	16	25
PSM	KGLTPSQIGVILRDSHGVAQVR	-156_37044	Q921R2	1	Mouse_09-2020	null	[MS,MS:1001208,SEQUEST,]	1.2e-4	null	ms_run[1]:scan=7604	2315.9	4	2331.32607	583.58684	K	V	43	65
PSM	QAQYLGMPINGPFKPDHYRY	-156_37037	P50247	1	Mouse_09-2020	null	[MS,MS:1001208,SEQUEST,]	1.2e-4	7-UNIMOD:35	ms_run[1]:scan=7603	2315.6	3	2411.16428	804.39155	K	0	413	433
PSM	APMFSWPR	-156_37033	Q8C196	1	Mouse_09-2020	null	[MS,MS:1001208,SEQUEST,]	2.3e-4	3-UNIMOD:35	ms_run[1]:scan=7602	2315.4	2	1007.47728	504.24201	K	R	1310	1318
PSM	GFLPTLQK	-156_37000	Q9QXD1	1	Mouse_09-2020	null	[MS,MS:1001208,SEQUEST,]	2.3e-4	null	ms_run[1]:scan=7597	2314.0	2	903.53020	452.26855	K	C	304	312
PSM	NASDMIDKLTLTFNRTR	-156_36981	Q8C2Q8	1	Mouse_09-2020	null	[MS,MS:1001208,SEQUEST,]	3.3e-2	5-UNIMOD:35	ms_run[1]:scan=7594	2313.1	3	2012.02787	671.34583	K	A	239	256
PSM	LKPAFKDGGSTTAGNSSQVSDGAAAVLLAR	-156_36974	Q8VCH0	0	Mouse_09-2020	null	[MS,MS:1001208,SEQUEST,]	1.2e-4	null	ms_run[1]:scan=7593	2312.9	4	2889.50820	723.13208	K	S	260	290
PSM	LKPAFKDGGSTTAGNSSQVSDGAAAVLLAR	-156_36974	Q921H8	0	Mouse_09-2020	null	[MS,MS:1001208,SEQUEST,]	1.2e-4	null	ms_run[1]:scan=7593	2312.9	4	2889.50820	723.13208	K	S	260	290
PSM	VEFVSELPK	-156_36938	Q91VA0	1	Mouse_09-2020	null	[MS,MS:1001208,SEQUEST,]	1.2e-4	null	ms_run[1]:scan=7587	2311.2	2	1047.57146	524.28968	K	V	546	555
PSM	NHQGLLLMDTTFRDAHQSLLATR	-156_36925	G5E8R3	1	Mouse_09-2020	null	[MS,MS:1001208,SEQUEST,]	1.2e-4	8-UNIMOD:35	ms_run[1]:scan=7585	2310.6	4	2654.34707	664.34214	R	R	559	582
PSM	FIPRQPFAEYIYKR	-156_36911	Q9EQF5	1	Mouse_09-2020	null	[MS,MS:1001208,SEQUEST,]	1.2e-4	null	ms_run[1]:scan=7583	2310.1	4	1827.98964	457.75307	K	K	462	476
PSM	VYIGGEDYEKEFTPK	-156_36904	P40936	1	Mouse_09-2020	null	[MS,MS:1001208,SEQUEST,]	1.2e-4	null	ms_run[1]:scan=7582	2309.8	3	1774.85318	592.28932	K	Y	5	20
PSM	NVFNALVR	-156_36895	Q9CR62	1	Mouse_09-2020	null	[MS,MS:1001208,SEQUEST,]	2.3e-4	null	ms_run[1]:scan=7580	2309.2	2	932.53118	466.76925	K	A	163	171
PSM	FNVSATPEQYVPYSTTRK	-156_36890	Q7TMF3	1	Mouse_09-2020	null	[MS,MS:1001208,SEQUEST,]	1.2e-4	null	ms_run[1]:scan=7579	2308.9	3	2088.04007	696.68473	K	I	115	133
PSM	AFSYYGPLR	-156_36881	Q8BL97	1	Mouse_09-2020	null	[MS,MS:1001208,SEQUEST,]	4.6e-3	null	ms_run[1]:scan=7578	2308.7	2	1073.54082	537.27437	R	V	59	68
PSM	VNNSSLIGVGYTQTLRPGVK	-156_36874	G3UX26	1	Mouse_09-2020	null	[MS,MS:1001208,SEQUEST,]	1.2e-4	null	ms_run[1]:scan=7577	2308.4	3	2103.15836	701.72341	K	T	237	257
PSM	VAPEEHPVLLTEAPLNPK	-156_36871	P60710	1	Mouse_09-2020	null	[MS,MS:1001208,SEQUEST,]	1.2e-4	null	ms_run[1]:scan=7576	2308.1	3	1954.06473	652.02632	R	N	96	114
PSM	NGNPNGGGLPHWPEYDQKEGYLK	-156_37049	Q8VCT4	1	Mouse_09-2020	null	[MS,MS:1001208,SEQUEST,]	1.2e-3	null	ms_run[1]:scan=7605	2316.2	4	2570.20864	643.30693	R	G	504	527
PSM	VVDSLQLTGTKPVATPVDWKK	-156_37056	Q6GT24	1	Mouse_09-2020	null	[MS,MS:1001208,SEQUEST,]	1.2e-4	null	ms_run[1]:scan=7606	2316.5	4	2282.27431	571.32432	R	E	163	184
PSM	LAEKEKVDLLFLGK	-156_37064	Q9DCW4	1	Mouse_09-2020	null	[MS,MS:1001208,SEQUEST,]	1.2e-4	null	ms_run[1]:scan=7607	2316.7	3	1602.94663	534.98702	K	A	111	125
PSM	ALHGEQYLELYKPLPR	-156_37081	P51660	1	Mouse_09-2020	null	[MS,MS:1001208,SEQUEST,]	1.2e-4	null	ms_run[1]:scan=7609	2317.3	4	1927.04494	482.51636	K	G	403	419
PSM	AILSYLAAK	-156_37257	P24472	1	Mouse_09-2020	null	[MS,MS:1001208,SEQUEST,]	2.3e-4	null	ms_run[1]:scan=7641	2326.2	2	949.57311	475.28949	R	N	70	79
PSM	FWANFAR	-156_37249	Q8VCC2	0	Mouse_09-2020	null	[MS,MS:1001208,SEQUEST,]	6.2e-3	null	ms_run[1]:scan=7640	2326.0	2	911.45226	456.22976	K	G	497	504
PSM	FWANFAR	-156_37249	P23953	0	Mouse_09-2020	null	[MS,MS:1001208,SEQUEST,]	6.2e-3	null	ms_run[1]:scan=7640	2326.0	2	911.45226	456.22976	K	G	486	493
PSM	FWANFAR	-156_37249	Q91WU0	0	Mouse_09-2020	null	[MS,MS:1001208,SEQUEST,]	6.2e-3	null	ms_run[1]:scan=7640	2326.0	2	911.45226	456.22976	K	G	497	504
PSM	FWANFAR	-156_37249	Q8VCT4	0	Mouse_09-2020	null	[MS,MS:1001208,SEQUEST,]	6.2e-3	null	ms_run[1]:scan=7640	2326.0	2	911.45226	456.22976	K	G	497	504
PSM	AYQDRYLDLGAYYSARK	-156_37240	Q9DCS9	1	Mouse_09-2020	null	[MS,MS:1001208,SEQUEST,]	1.2e-4	null	ms_run[1]:scan=7638	2325.4	4	2053.01430	514.00890	K	L	138	155
PSM	TLTLVDTGIGMTK	-156_37230	P11499	1	Mouse_09-2020	null	[MS,MS:1001208,SEQUEST,]	1.2e-4	11-UNIMOD:35	ms_run[1]:scan=7636	2324.8	2	1365.73076	683.36834	R	D	83	96
PSM	TLTIVDTGIGMTK	-156_37229	P07901	1	Mouse_09-2020	null	[MS,MS:1001208,SEQUEST,]	1.2e-4	11-UNIMOD:35	ms_run[1]:scan=7636	2324.8	2	1365.73076	683.36834	R	D	88	101
PSM	IPSAVGYQPTLATDMGTMQER	-156_37213	P56480	1	Mouse_09-2020	null	[MS,MS:1001208,SEQUEST,]	1.2e-4	15-UNIMOD:35,18-UNIMOD:35	ms_run[1]:scan=7633	2324.0	3	2298.07779	766.69620	R	T	325	346
PSM	NYSVVFPHDEPLAGR	-156_37208	Q99LB7	1	Mouse_09-2020	null	[MS,MS:1001208,SEQUEST,]	1.2e-4	null	ms_run[1]:scan=7632	2323.7	3	1700.83976	567.61788	K	M	468	483
PSM	YLYTLVITDKEK	-156_36864	Q9JJI8	1	Mouse_09-2020	null	[MS,MS:1001208,SEQUEST,]	1.2e-4	null	ms_run[1]:scan=7575	2307.8	3	1485.82038	495.94483	R	E	41	53
PSM	ILDLIESGK	-156_37199	P24549	1	Mouse_09-2020	null	[MS,MS:1001208,SEQUEST,]	2.3e-4	null	ms_run[1]:scan=7631	2323.5	2	987.57244	494.28968	K	E	354	363
PSM	SQIFSTASDNQPTVTIK	-156_37176	P20029	1	Mouse_09-2020	null	[MS,MS:1001208,SEQUEST,]	1.2e-4	null	ms_run[1]:scan=7627	2322.3	2	1836.93706	918.97053	K	Y	449	466
PSM	FSVQILR	-156_37159	P33267	1	Mouse_09-2020	null	[MS,MS:1001208,SEQUEST,]	4.3e-3	null	ms_run[1]:scan=7623	2321.2	2	862.51482	431.76090	R	F	127	134
PSM	VHYENNSPFLTITSMTR	-156_37133	Q91YQ5	1	Mouse_09-2020	null	[MS,MS:1001208,SEQUEST,]	1.2e-4	15-UNIMOD:35	ms_run[1]:scan=7618	2319.8	3	2025.97007	675.99480	K	I	217	234
PSM	ELGEHGLYEYTELK	-156_37127	O35945	0	Mouse_09-2020	null	[MS,MS:1001208,SEQUEST,]	1.2e-4	null	ms_run[1]:scan=7617	2319.5	3	1680.81131	560.94203	R	V	477	491
PSM	ELGEHGLYEYTELK	-156_37127	P24549	0	Mouse_09-2020	null	[MS,MS:1001208,SEQUEST,]	1.2e-4	null	ms_run[1]:scan=7617	2319.5	3	1680.81131	560.94203	R	V	477	491
PSM	AKPVVSFIAGITAPPGRR	-156_37122	Q9WUM5	1	Mouse_09-2020	null	[MS,MS:1001208,SEQUEST,]	1.2e-4	null	ms_run[1]:scan=7616	2319.3	4	1837.08095	460.02562	K	G	279	297
PSM	QLEPIYTSLGK	-156_37107	A0A0R4J0Z1	1	Mouse_09-2020	null	[MS,MS:1001208,SEQUEST,]	1.2e-4	null	ms_run[1]:scan=7614	2318.7	2	1248.68376	624.84535	K	Y	556	567
PSM	SLTNDWEDHLAVK	-156_37092	P11499	1	Mouse_09-2020	null	[MS,MS:1001208,SEQUEST,]	1.2e-4	null	ms_run[1]:scan=7612	2318.2	3	1527.74366	509.91945	K	F	307	320
PSM	VSSLPTVYLK	-156_37185	F6Y6L6	1	Mouse_09-2020	null	[MS,MS:1001208,SEQUEST,]	1.2e-4	null	ms_run[1]:scan=7628	2322.6	2	1106.64617	553.82643	K	G	199	209
PSM	LFNLSKEDDVRQYVVR	-156_39221	P62754	1	Mouse_09-2020	null	[MS,MS:1001208,SEQUEST,]	1.2e-4	null	ms_run[1]:scan=7988	2423.0	4	1981.05056	496.01799	K	P	144	160
PSM	AADTIGYPVMIR	-156_36860	Q8C196	1	Mouse_09-2020	null	[MS,MS:1001208,SEQUEST,]	1.2e-4	10-UNIMOD:35	ms_run[1]:scan=7574	2307.6	2	1322.67778	661.84229	K	A	576	588
PSM	EHALLAYTLGVK	-156_36806	P10126	1	Mouse_09-2020	null	[MS,MS:1001208,SEQUEST,]	1.2e-4	null	ms_run[1]:scan=7565	2305.0	2	1314.74224	657.87444	R	L	135	147
PSM	ALTAELDTLGK	-156_36545	Q8VCR2	1	Mouse_09-2020	null	[MS,MS:1001208,SEQUEST,]	1.2e-4	null	ms_run[1]:scan=7519	2292.2	2	1131.62615	566.31643	R	G	198	209
PSM	LFFDTER	-156_36538	Q9CRB3	1	Mouse_09-2020	null	[MS,MS:1001208,SEQUEST,]	3.7e-3	null	ms_run[1]:scan=7518	2291.9	2	927.45720	464.23217	K	W	68	75
PSM	QMSLLLRRPPGREAYPGDVFYLHSR	-156_36533	Q03265	1	Mouse_09-2020	null	[MS,MS:1001208,SEQUEST,]	1.2e-4	2-UNIMOD:35	ms_run[1]:scan=7517	2291.7	5	2974.54847	595.71519	R	L	323	348
PSM	LTGFHETSNINDFSAGVANR	-156_36527	P15105	1	Mouse_09-2020	null	[MS,MS:1001208,SEQUEST,]	1.2e-4	null	ms_run[1]:scan=7516	2291.4	3	2150.02951	717.34689	R	A	300	320
PSM	VTPTRTEIIILATR	-156_36508	P62908	1	Mouse_09-2020	null	[MS,MS:1001208,SEQUEST,]	1.2e-4	null	ms_run[1]:scan=7513	2290.5	3	1583.94852	528.65416	R	Q	41	55
PSM	ANIGDAQAMGQRPITFFR	-156_36498	Q8QZR5	1	Mouse_09-2020	null	[MS,MS:1001208,SEQUEST,]	1.2e-4	9-UNIMOD:35	ms_run[1]:scan=7512	2290.2	3	2009.00241	670.33890	R	V	66	84
PSM	YVLGNPLTPGINQGPQIDKEQHDK	-156_36491	P24549	1	Mouse_09-2020	null	[MS,MS:1001208,SEQUEST,]	1.2e-4	null	ms_run[1]:scan=7511	2290.0	4	2661.36294	666.09623	K	L	330	354
PSM	AIGLPEDLIQKGKDIK	-156_36487	P12710	1	Mouse_09-2020	null	[MS,MS:1001208,SEQUEST,]	1.2e-4	null	ms_run[1]:scan=7510	2289.7	4	1738.01113	435.25819	K	V	21	37
PSM	ASAELALGENNEVLK	-156_36481	P05202	1	Mouse_09-2020	null	[MS,MS:1001208,SEQUEST,]	1.2e-4	null	ms_run[1]:scan=7509	2289.4	2	1557.81279	779.40958	K	G	108	123
PSM	SLEIIGAPFSKGQPR	-156_36476	Q61176	1	Mouse_09-2020	null	[MS,MS:1001208,SEQUEST,]	1.2e-4	null	ms_run[1]:scan=7508	2289.2	3	1599.88510	533.96662	K	G	7	22
PSM	VMFKVPGFDR	-156_36450	Q9CQR4	1	Mouse_09-2020	null	[MS,MS:1001208,SEQUEST,]	1.2e-4	2-UNIMOD:35	ms_run[1]:scan=7503	2287.7	3	1211.62461	404.54623	K	L	14	24
PSM	FWQFGGNER	-156_36433	Q5FW57	1	Mouse_09-2020	null	[MS,MS:1001208,SEQUEST,]	2.3e-4	null	ms_run[1]:scan=7500	2286.9	2	1140.52287	570.76470	K	Q	184	193
PSM	LIINSLYK	-156_36401	P08113	1	Mouse_09-2020	null	[MS,MS:1001208,SEQUEST,]	4.3e-3	null	ms_run[1]:scan=7496	2285.8	2	963.58776	482.29731	K	K	88	96
PSM	TESIVAATQWVKER	-156_36388	O88451	1	Mouse_09-2020	null	[MS,MS:1001208,SEQUEST,]	1.2e-4	null	ms_run[1]:scan=7492	2284.7	3	1617.85892	539.95802	K	G	87	101
PSM	KGLTPSQIGVILR	-156_36375	Q921R2	1	Mouse_09-2020	null	[MS,MS:1001208,SEQUEST,]	1.2e-4	null	ms_run[1]:scan=7489	2283.9	3	1381.85172	461.28904	K	S	43	56
PSM	AIGLPEDLIQKGKDIK	-156_36577	P12710	1	Mouse_09-2020	null	[MS,MS:1001208,SEQUEST,]	2.4e-3	null	ms_run[1]:scan=7524	2293.6	3	1738.01145	580.00849	K	V	21	37
PSM	GGIVGMTLPIAR	-156_36582	Q99N15	1	Mouse_09-2020	null	[MS,MS:1001208,SEQUEST,]	1.2e-4	6-UNIMOD:35	ms_run[1]:scan=7525	2293.9	2	1200.67717	600.84209	K	L	173	185
PSM	HQSLGGQYGVQGFPTIK	-156_36588	Q3TML0	1	Mouse_09-2020	null	[MS,MS:1001208,SEQUEST,]	1.2e-4	null	ms_run[1]:scan=7526	2294.2	3	1816.93338	606.31620	K	F	91	108
PSM	RFGPVFTLHLGQR	-156_36597	Q05421	1	Mouse_09-2020	null	[MS,MS:1001208,SEQUEST,]	1.2e-4	null	ms_run[1]:scan=7527	2294.5	3	1527.85379	509.95628	K	I	63	76
PSM	AIGVKPPRGILLYGPPGTGK	-156_36756	Q01853	1	Mouse_09-2020	null	[MS,MS:1001208,SEQUEST,]	1.2e-4	null	ms_run[1]:scan=7556	2302.5	4	1991.18020	498.55047	K	L	232	252
PSM	HLGLPVFNTVK	-156_36749	Q9WUM5	1	Mouse_09-2020	null	[MS,MS:1001208,SEQUEST,]	1.2e-4	null	ms_run[1]:scan=7555	2302.3	2	1224.70952	612.85860	K	A	95	106
PSM	VGVPTETGALTLNR	-156_36741	Q8BWT1	1	Mouse_09-2020	null	[MS,MS:1001208,SEQUEST,]	1.2e-4	null	ms_run[1]:scan=7554	2302.0	2	1427.78618	714.39627	R	C	77	91
PSM	GHEVTVLRPSAYYVLDPK	-156_36729	Q8K169	1	Mouse_09-2020	null	[MS,MS:1001208,SEQUEST,]	1.2e-4	null	ms_run[1]:scan=7551	2301.1	3	2044.08670	682.03358	R	S	50	68
PSM	LGFPMYAHVDKANFTVQR	-156_36720	Q9DCY0	1	Mouse_09-2020	null	[MS,MS:1001208,SEQUEST,]	5.3e-3	5-UNIMOD:35	ms_run[1]:scan=7549	2300.6	4	2110.05288	528.26892	K	V	256	274
PSM	EHALLAYTLGVK	-156_36711	P10126	1	Mouse_09-2020	null	[MS,MS:1001208,SEQUEST,]	1.2e-4	null	ms_run[1]:scan=7547	2300.0	3	1314.74173	438.91872	R	L	135	147
PSM	VLDPFTIKPLDRK	-156_36702	P40142	1	Mouse_09-2020	null	[MS,MS:1001208,SEQUEST,]	1.2e-4	null	ms_run[1]:scan=7546	2299.8	3	1541.90586	514.63985	R	I	531	544
PSM	GHEVTVLRPSAYYVLDPK	-156_36847	Q8K169	1	Mouse_09-2020	null	[MS,MS:1001208,SEQUEST,]	1.2e-4	null	ms_run[1]:scan=7571	2306.7	4	2044.08718	511.77701	R	S	50	68
PSM	GDNQSPIELHTKDIKHDPSLQPWSASYDPGSAK	-156_36686	P16015	1	Mouse_09-2020	null	[MS,MS:1001208,SEQUEST,]	1.2e-4	null	ms_run[1]:scan=7544	2299.2	5	3618.74677	724.55501	K	I	25	58
PSM	GDNQSPIELHTKDIKHDPSLQPWSASYDPGSAK	-156_36668	P16015	1	Mouse_09-2020	null	[MS,MS:1001208,SEQUEST,]	1.2e-4	null	ms_run[1]:scan=7539	2297.8	4	3618.75210	905.44194	K	I	25	58
PSM	QMSLLLRRPPGREAYPGDVFYLHSR	-156_36658	Q03265	1	Mouse_09-2020	null	[MS,MS:1001208,SEQUEST,]	2.3e-4	2-UNIMOD:35	ms_run[1]:scan=7537	2297.2	6	2974.54827	496.59720	R	L	323	348
PSM	VYSYLNKLPVKNEYPSIK	-156_36652	Q9Z0J0	1	Mouse_09-2020	null	[MS,MS:1001208,SEQUEST,]	1.2e-4	null	ms_run[1]:scan=7536	2297.0	4	2155.18227	539.55040	K	V	106	124
PSM	QAQYLGMPINGPFKPDHYRY	-156_36645	P50247	1	Mouse_09-2020	null	[MS,MS:1001208,SEQUEST,]	1.2e-4	7-UNIMOD:35	ms_run[1]:scan=7535	2296.7	4	2411.16152	603.54549	K	0	413	433
PSM	KYTPEQVAMATVTALHR	-156_36640	Q91Y97	1	Mouse_09-2020	null	[MS,MS:1001208,SEQUEST,]	1.2e-4	9-UNIMOD:35	ms_run[1]:scan=7534	2296.4	3	1932.00235	644.67177	K	V	243	260
PSM	YIIIGDTGVGK	-156_36633	G3UXQ7	1	Mouse_09-2020	null	[MS,MS:1001208,SEQUEST,]	2.3e-4	null	ms_run[1]:scan=7532	2295.8	2	1135.63518	568.32151	K	C	9	20
PSM	RADPAELKAIFLK	-156_36626	Q9QXX4	1	Mouse_09-2020	null	[MS,MS:1001208,SEQUEST,]	1.2e-4	null	ms_run[1]:scan=7531	2295.6	3	1471.86271	491.29256	K	A	11	24
PSM	YSSPTTIATVMSLSK	-156_36678	Q9DBM2	1	Mouse_09-2020	null	[MS,MS:1001208,SEQUEST,]	1.2e-4	11-UNIMOD:35	ms_run[1]:scan=7541	2298.3	2	1601.81120	801.40819	R	I	445	460
PSM	LLLPGELAK	-156_39247	Q64475	1	Mouse_09-2020	null	[MS,MS:1001208,SEQUEST,]	6.5e-4	null	ms_run[1]:scan=7993	2424.4	2	953.60314	477.30514	R	A	101	110
PSM	YTINIPEDLKPR	-156_39254	P28271	1	Mouse_09-2020	null	[MS,MS:1001208,SEQUEST,]	1.2e-4	null	ms_run[1]:scan=7994	2424.6	3	1458.79529	486.93655	R	T	835	847
PSM	ILGADTSVDLEETGR	-156_39272	Q03265	1	Mouse_09-2020	null	[MS,MS:1001208,SEQUEST,]	1.2e-4	null	ms_run[1]:scan=7996	2425.2	2	1575.78630	788.39667	R	L	59	74
PSM	DVPIRQGEIFLLPARVPHSPQR	-156_42193	Q78JT3	1	Mouse_09-2020	null	[MS,MS:1001208,SEQUEST,]	1.2e-4	null	ms_run[1]:scan=8503	2566.3	4	2525.40908	632.10794	R	A	74	96
PSM	TIRPMDIEAIEASVMK	-156_42169	Q9D051	1	Mouse_09-2020	null	[MS,MS:1001208,SEQUEST,]	1.2e-4	5-UNIMOD:35,15-UNIMOD:35	ms_run[1]:scan=8500	2565.5	3	1835.92325	612.64623	R	N	270	286
PSM	IIAEGANGPTTPEADKIFLER	-156_42164	P26443	1	Mouse_09-2020	null	[MS,MS:1001208,SEQUEST,]	1.2e-4	null	ms_run[1]:scan=8499	2565.2	3	2242.17295	748.06198	K	I	400	421
PSM	FLDGIYVSEK	-156_42159	A0A140T8T4	1	Mouse_09-2020	null	[MS,MS:1001208,SEQUEST,]	1.2e-4	null	ms_run[1]:scan=8498	2565.0	2	1170.60478	585.80570	K	T	175	185
PSM	GFGFGLVK	-156_42131	G3UX26	1	Mouse_09-2020	null	[MS,MS:1001208,SEQUEST,]	2.3e-4	null	ms_run[1]:scan=8493	2563.6	2	824.46691	412.73689	K	D	21	29
PSM	KYDAFLASESLIK	-156_42122	P53026	1	Mouse_09-2020	null	[MS,MS:1001208,SEQUEST,]	1.2e-4	null	ms_run[1]:scan=8492	2563.3	2	1484.80083	742.90340	K	I	106	119
PSM	DLTDYLMK	-156_42094	P60710	0	Mouse_09-2020	null	[MS,MS:1001208,SEQUEST,]	7.5e-4	7-UNIMOD:35	ms_run[1]:scan=8488	2562.2	2	1014.48168	507.74425	R	L	184	192
PSM	DLTDYLMK	-156_42094	P68134	0	Mouse_09-2020	null	[MS,MS:1001208,SEQUEST,]	7.5e-4	7-UNIMOD:35	ms_run[1]:scan=8488	2562.2	2	1014.48168	507.74425	R	L	186	194
PSM	GILFVGSGVSGGEEGAR	-156_42083	Q9DCD0	1	Mouse_09-2020	null	[MS,MS:1001208,SEQUEST,]	1.2e-4	null	ms_run[1]:scan=8485	2561.3	2	1591.80950	796.40737	K	G	120	137
PSM	VQPIYGGTNEIMKELIAR	-156_42063	A0A0R4J083	1	Mouse_09-2020	null	[MS,MS:1001208,SEQUEST,]	2.7e-3	12-UNIMOD:35	ms_run[1]:scan=8482	2560.5	3	2048.08591	683.36635	R	I	407	425
PSM	KYDAFLASESLIK	-156_42042	P53026	1	Mouse_09-2020	null	[MS,MS:1001208,SEQUEST,]	1.2e-4	null	ms_run[1]:scan=8479	2559.7	3	1484.80030	495.60469	K	I	106	119
PSM	QAGIAQLYGIAGSTNVTGDQVKK	-156_42012	Q9QXD6	1	Mouse_09-2020	null	[MS,MS:1001208,SEQUEST,]	1.2e-4	null	ms_run[1]:scan=8473	2558.0	3	2319.23288	773.74828	R	D	51	74
PSM	NLRVNAGDQPGADLGPLITPQAK	-156_42006	Q9EQ20	1	Mouse_09-2020	null	[MS,MS:1001208,SEQUEST,]	1.2e-4	null	ms_run[1]:scan=8472	2557.7	3	2345.26041	782.42391	K	R	342	365
PSM	NSRLPVMVWIHGGGLK	-156_41996	Q91WU0	1	Mouse_09-2020	null	[MS,MS:1001208,SEQUEST,]	1.2e-4	null	ms_run[1]:scan=8470	2557.1	4	1763.97426	441.74890	K	G	130	146
PSM	HDPSLQPWSASYDPGSAKTILNNGK	-156_41978	P16015	1	Mouse_09-2020	null	[MS,MS:1001208,SEQUEST,]	1.2e-4	null	ms_run[1]:scan=8467	2556.3	4	2683.31289	671.58322	K	C	40	65
PSM	SIRTVLTF	-156_41970	P00329	1	Mouse_09-2020	null	[MS,MS:1001208,SEQUEST,]	3.3e-2	null	ms_run[1]:scan=8466	2556.0	2	936.55144	468.77928	K	0	368	376
PSM	YVTLIYTNYENGK	-156_42228	P19157	1	Mouse_09-2020	null	[MS,MS:1001208,SEQUEST,]	1.2e-4	null	ms_run[1]:scan=8508	2567.7	2	1577.78618	789.39594	K	D	104	117
PSM	GLGTEVPGNFQGPDPYRQLR	-156_41965	A0A1L1SSA8	1	Mouse_09-2020	null	[MS,MS:1001208,SEQUEST,]	1.2e-4	null	ms_run[1]:scan=8465	2555.7	3	2201.11155	734.37478	R	K	125	145
PSM	LTTYAMTVPFVR	-156_42233	Q8BMS1	1	Mouse_09-2020	null	[MS,MS:1001208,SEQUEST,]	1.2e-4	6-UNIMOD:35	ms_run[1]:scan=8509	2568.0	2	1414.74089	707.87359	K	Q	268	280
PSM	LYERLEEETGQVVGFHQPGSIR	-156_42283	Q9DBT9	1	Mouse_09-2020	null	[MS,MS:1001208,SEQUEST,]	1.2e-4	null	ms_run[1]:scan=8515	2569.7	4	2544.28457	636.82649	K	A	108	130
PSM	MMSNGILKVPAINVNDSVTK	-156_42586	P50247	1	Mouse_09-2020	null	[MS,MS:1001208,SEQUEST,]	1.2e-4	1-UNIMOD:35	ms_run[1]:scan=8563	2583.1	3	2147.12015	716.37815	K	K	167	187
PSM	MMSNGILKVPAINVNDSVTK	-156_42585	P50247	1	Mouse_09-2020	null	[MS,MS:1001208,SEQUEST,]	1.2e-4	2-UNIMOD:35	ms_run[1]:scan=8563	2583.1	3	2147.12015	716.37815	K	K	167	187
PSM	QIFGEATKQPGIVFVAAK	-156_42558	F6Y6L6	1	Mouse_09-2020	null	[MS,MS:1001208,SEQUEST,]	1.2e-4	null	ms_run[1]:scan=8560	2582.2	3	1904.06632	635.35952	K	D	44	62
PSM	LITSVAEVVNNDPMVGSK	-156_42541	Q9ET01	1	Mouse_09-2020	null	[MS,MS:1001208,SEQUEST,]	1.2e-4	14-UNIMOD:35	ms_run[1]:scan=8558	2581.7	3	1888.96982	630.32767	K	K	623	641
PSM	ITSEELHYFVQNHFTSAR	-156_42528	Q9DB77	1	Mouse_09-2020	null	[MS,MS:1001208,SEQUEST,]	1.2e-4	null	ms_run[1]:scan=8555	2580.8	4	2179.05727	545.51963	K	A	200	218
PSM	LITSVAEVVNNDPMVGSK	-156_42511	Q9ET01	1	Mouse_09-2020	null	[MS,MS:1001208,SEQUEST,]	1.2e-4	14-UNIMOD:35	ms_run[1]:scan=8553	2580.3	2	1888.97112	944.98787	K	K	623	641
PSM	YLGTQPEPDIVGLDSGHIR	-156_42497	P52196	1	Mouse_09-2020	null	[MS,MS:1001208,SEQUEST,]	1.2e-4	null	ms_run[1]:scan=8551	2579.7	3	2067.05051	689.68837	R	S	188	207
PSM	GRLQFWTETLPR	-156_42481	Q63880	0	Mouse_09-2020	null	[MS,MS:1001208,SEQUEST,]	1.2e-4	null	ms_run[1]:scan=8549	2579.2	3	1503.80729	501.94041	K	I	542	554
PSM	GRLQFWTETLPR	-156_42481	Q8VCU1	0	Mouse_09-2020	null	[MS,MS:1001208,SEQUEST,]	1.2e-4	null	ms_run[1]:scan=8549	2579.2	3	1503.80729	501.94041	K	I	542	554
PSM	QFYPDLIR	-156_42478	A0A0R4J135	0	Mouse_09-2020	null	[MS,MS:1001208,SEQUEST,]	6.5e-4	null	ms_run[1]:scan=8548	2578.9	2	1051.55779	526.28219	K	G	412	420
PSM	QFYPDLIR	-156_42478	P17563	0	Mouse_09-2020	null	[MS,MS:1001208,SEQUEST,]	6.5e-4	null	ms_run[1]:scan=8548	2578.9	2	1051.55779	526.28219	K	G	412	420
PSM	FLPSPVYLK	-156_42469	G5E8M7	1	Mouse_09-2020	null	[MS,MS:1001208,SEQUEST,]	4.4e-2	null	ms_run[1]:scan=8546	2578.3	2	1063.61955	532.31296	R	A	217	226
PSM	GLEVTAYSPLGSSDR	-156_42431	Q9JII6	1	Mouse_09-2020	null	[MS,MS:1001208,SEQUEST,]	1.2e-4	null	ms_run[1]:scan=8540	2576.7	2	1551.76763	776.38610	R	W	204	219
PSM	SSLNPILFR	-156_42424	O54734	1	Mouse_09-2020	null	[MS,MS:1001208,SEQUEST,]	1.2e-4	null	ms_run[1]:scan=8539	2576.4	2	1046.59966	523.80329	K	V	175	184
PSM	YQLQSQENFEPFMK	-156_42359	P12710	1	Mouse_09-2020	null	[MS,MS:1001208,SEQUEST,]	1.2e-4	13-UNIMOD:35	ms_run[1]:scan=8528	2573.3	2	1804.82341	902.91417	K	I	7	21
PSM	YLNIFGESQPNPK	-156_42318	Q9QXX4	1	Mouse_09-2020	null	[MS,MS:1001208,SEQUEST,]	1.2e-4	null	ms_run[1]:scan=8521	2571.4	2	1506.76055	753.88300	R	V	44	57
PSM	FDRGYISPYFINTSK	-156_42302	P63038	1	Mouse_09-2020	null	[MS,MS:1001208,SEQUEST,]	1.2e-4	null	ms_run[1]:scan=8519	2570.8	3	1807.90152	603.30530	K	Q	219	234
PSM	IGFFQGDIR	-156_42268	Q8JZR0	0	Mouse_09-2020	null	[MS,MS:1001208,SEQUEST,]	1.2e-4	null	ms_run[1]:scan=8513	2569.1	2	1052.55400	526.77982	K	L	326	335
PSM	IGFFQGDIR	-156_42268	D3Z041	0	Mouse_09-2020	null	[MS,MS:1001208,SEQUEST,]	1.2e-4	null	ms_run[1]:scan=8513	2569.1	2	1052.55400	526.77982	K	L	342	351
PSM	GAAFLGLGTDSVRVVK	-156_41953	Q9DBE0	1	Mouse_09-2020	null	[MS,MS:1001208,SEQUEST,]	1.2e-4	null	ms_run[1]:scan=8463	2555.2	3	1589.90183	530.63851	K	D	197	213
PSM	LSSLDVVHAALVNK	-156_41926	Q91XE0	1	Mouse_09-2020	null	[MS,MS:1001208,SEQUEST,]	1.2e-4	null	ms_run[1]:scan=8459	2554.1	3	1465.83780	489.28395	K	W	170	184
PSM	VISHAISEHVEDAGVHSGDATLMLPTQTISQGAIEKVKDATRK	-156_41924	Q8C196	1	Mouse_09-2020	null	[MS,MS:1001208,SEQUEST,]	1.2e-4	23-UNIMOD:35	ms_run[1]:scan=8456	2553.2	6	4556.35375	760.22962	R	A	1187	1230
PSM	GILIGIQQSFRPR	-156_41579	Q8C196	1	Mouse_09-2020	null	[MS,MS:1001208,SEQUEST,]	1.2e-4	null	ms_run[1]:scan=8397	2536.8	3	1484.86960	495.62805	K	L	1361	1374
PSM	WLQTEVQNPSVTSKI	-156_41566	P34914	1	Mouse_09-2020	null	[MS,MS:1001208,SEQUEST,]	1.2e-4	null	ms_run[1]:scan=8395	2536.2	2	1729.91289	865.45960	K	0	540	555
PSM	SDYFMPFSTGK	-156_41558	Q6XVG2	0	Mouse_09-2020	null	[MS,MS:1001208,SEQUEST,]	1.2e-4	5-UNIMOD:35	ms_run[1]:scan=8394	2535.9	2	1295.56120	648.28427	K	I	422	433
PSM	SDYFMPFSTGK	-156_41558	Q64458	0	Mouse_09-2020	null	[MS,MS:1001208,SEQUEST,]	1.2e-4	5-UNIMOD:35	ms_run[1]:scan=8394	2535.9	2	1295.56120	648.28427	K	I	422	433
PSM	SDYFMPFSTGK	-156_41558	Q91X77	0	Mouse_09-2020	null	[MS,MS:1001208,SEQUEST,]	1.2e-4	5-UNIMOD:35	ms_run[1]:scan=8394	2535.9	2	1295.56120	648.28427	K	I	422	433
PSM	VVGELAQQMIGYNLATK	-156_41533	Q9Z2I8	1	Mouse_09-2020	null	[MS,MS:1001208,SEQUEST,]	1.2e-4	9-UNIMOD:35	ms_run[1]:scan=8388	2534.3	2	1850.96941	925.98767	K	T	113	130
PSM	DLEALMLDR	-156_41521	Q9D0F9	1	Mouse_09-2020	null	[MS,MS:1001208,SEQUEST,]	2.3e-4	6-UNIMOD:35	ms_run[1]:scan=8386	2533.7	2	1091.54057	546.27371	K	F	444	453
PSM	IQFGVPLAR	-156_41514	A0A0A0MQ68	1	Mouse_09-2020	null	[MS,MS:1001208,SEQUEST,]	1.2e-4	null	ms_run[1]:scan=8385	2533.5	2	1000.59398	500.80055	R	Q	329	338
PSM	LDHYAIIKFPLTTESAMK	-156_41508	P62751	1	Mouse_09-2020	null	[MS,MS:1001208,SEQUEST,]	1.2e-4	17-UNIMOD:35	ms_run[1]:scan=8384	2533.2	3	2094.09555	698.70285	K	I	71	89
PSM	VYGTVFHINQGNPFKLK	-156_41480	Q9DCY0	1	Mouse_09-2020	null	[MS,MS:1001208,SEQUEST,]	1.2e-4	null	ms_run[1]:scan=8377	2531.2	3	1962.05857	654.69138	K	L	27	44
PSM	ALDLDPSKTNVSGGAIALGHPLGGSGSR	-156_41473	Q8BWT1	1	Mouse_09-2020	null	[MS,MS:1001208,SEQUEST,]	1.2e-4	null	ms_run[1]:scan=8376	2531.0	4	2647.37954	662.60041	K	T	333	361
PSM	NTVPWFPR	-156_41463	P16331	1	Mouse_09-2020	null	[MS,MS:1001208,SEQUEST,]	1.2e-4	null	ms_run[1]:scan=8375	2530.7	2	1016.53105	508.76925	K	I	116	124
PSM	VISHAISEHVEDAGVHSGDATLMLPTQTISQGAIEK	-156_41458	Q8C196	1	Mouse_09-2020	null	[MS,MS:1001208,SEQUEST,]	1.2e-4	23-UNIMOD:35	ms_run[1]:scan=8374	2530.4	4	3757.87099	940.22299	R	K	1187	1223
PSM	LDQGGAPLAGTNKETTIQGLDGLSER	-156_41453	Q91Y97	1	Mouse_09-2020	null	[MS,MS:1001208,SEQUEST,]	1.2e-4	null	ms_run[1]:scan=8373	2530.1	3	2641.34269	881.11911	K	A	109	135
PSM	DIKHDPSLQPWSASYDPGSAKTILNNGK	-156_41445	P16015	1	Mouse_09-2020	null	[MS,MS:1001208,SEQUEST,]	1.2e-4	null	ms_run[1]:scan=8371	2529.5	4	3039.51992	760.63472	K	C	37	65
PSM	VTSAYLQDIENAYKK	-156_41432	Q99LC3	1	Mouse_09-2020	null	[MS,MS:1001208,SEQUEST,]	2.3e-4	null	ms_run[1]:scan=8368	2528.7	3	1742.89652	581.63683	K	F	229	244
PSM	GPYPTMYTYRPWTIR	-156_41427	P16332	1	Mouse_09-2020	null	[MS,MS:1001208,SEQUEST,]	4.5e-3	6-UNIMOD:35	ms_run[1]:scan=8367	2528.4	3	1917.93161	639.98206	R	Y	92	107
PSM	AVLVDLEPGTMDSVR	-156_41590	P68372	1	Mouse_09-2020	null	[MS,MS:1001208,SEQUEST,]	1.2e-4	11-UNIMOD:35	ms_run[1]:scan=8399	2537.3	2	1617.81560	809.41126	R	G	63	78
PSM	NSRLPVMVWIHGGGLK	-156_41593	Q91WU0	1	Mouse_09-2020	null	[MS,MS:1001208,SEQUEST,]	1.2e-4	null	ms_run[1]:scan=8400	2537.6	3	1763.97269	588.66277	K	G	130	146
PSM	VISHAISEHVEDAGVHSGDATLMLPTQTISQGAIEK	-156_41605	Q8C196	1	Mouse_09-2020	null	[MS,MS:1001208,SEQUEST,]	1.2e-4	23-UNIMOD:35	ms_run[1]:scan=8403	2538.5	5	3757.87336	752.37985	R	K	1187	1223
PSM	EWGYASHNGPDHWHELYPIAK	-156_41628	P16015	1	Mouse_09-2020	null	[MS,MS:1001208,SEQUEST,]	1.2e-4	null	ms_run[1]:scan=8406	2539.3	4	2507.15322	627.54364	K	D	4	25
PSM	DIWNMEPSDLK	-156_41919	Q9ET01	1	Mouse_09-2020	null	[MS,MS:1001208,SEQUEST,]	1.2e-4	5-UNIMOD:35	ms_run[1]:scan=8455	2552.9	2	1363.62053	682.31356	K	S	824	835
PSM	THILLFLPK	-156_41908	P09103	1	Mouse_09-2020	null	[MS,MS:1001208,SEQUEST,]	2.3e-4	null	ms_run[1]:scan=8453	2552.4	2	1081.67717	541.34205	K	V	257	266
PSM	GAAFLGLGTDSVRVVK	-156_41892	Q9DBE0	1	Mouse_09-2020	null	[MS,MS:1001208,SEQUEST,]	1.2e-4	null	ms_run[1]:scan=8449	2551.2	2	1589.90190	795.45412	K	D	197	213
PSM	KYPYWPHQPIENL	-156_41877	Q9DCX2	1	Mouse_09-2020	null	[MS,MS:1001208,SEQUEST,]	1.2e-4	null	ms_run[1]:scan=8446	2550.4	2	1684.84844	842.92774	K	0	149	162
PSM	WWPGGLGK	-156_41845	Q9R0H0	1	Mouse_09-2020	null	[MS,MS:1001208,SEQUEST,]	2.3e-4	null	ms_run[1]:scan=8442	2549.3	2	900.47289	450.73996	K	S	175	183
PSM	YIVPMITVDGK	-156_41839	Q9JII6	1	Mouse_09-2020	null	[MS,MS:1001208,SEQUEST,]	1.2e-4	5-UNIMOD:35	ms_run[1]:scan=8441	2549.1	2	1251.66570	626.33631	R	V	298	309
PSM	IIPGVVDGEFLPKHPQELMASK	-156_41823	Q8BK48	1	Mouse_09-2020	null	[MS,MS:1001208,SEQUEST,]	2.4e-3	19-UNIMOD:35	ms_run[1]:scan=8437	2547.9	4	2421.28286	606.07662	K	F	309	331
PSM	IINEPTAAAIAYGLDKR	-156_42618	P20029	1	Mouse_09-2020	null	[MS,MS:1001208,SEQUEST,]	1.2e-4	null	ms_run[1]:scan=8570	2585.0	3	1815.99717	606.00363	R	G	199	216
PSM	FAPPQPAEPWSSVK	-156_41796	Q91WU0	1	Mouse_09-2020	null	[MS,MS:1001208,SEQUEST,]	5.6e-4	null	ms_run[1]:scan=8433	2546.8	2	1540.78105	770.89337	R	A	65	79
PSM	SLGVAAEGLPDQYADGEAAR	-156_41761	Q9QXF8	1	Mouse_09-2020	null	[MS,MS:1001208,SEQUEST,]	1.2e-4	null	ms_run[1]:scan=8426	2544.9	2	1989.95500	995.47925	R	W	10	30
PSM	AYILNLVK	-156_41746	P80315	1	Mouse_09-2020	null	[MS,MS:1001208,SEQUEST,]	5.6e-4	null	ms_run[1]:scan=8424	2544.3	2	933.57726	467.29203	R	I	281	289
PSM	LNDGHLIPALGFGTYKPK	-156_41702	Q8VC28	1	Mouse_09-2020	null	[MS,MS:1001208,SEQUEST,]	1.2e-4	null	ms_run[1]:scan=8418	2542.6	4	1941.05971	486.02027	K	V	10	28
PSM	YAEIYGISSAHTLLR	-156_41687	Q99K67	1	Mouse_09-2020	null	[MS,MS:1001208,SEQUEST,]	1.2e-4	null	ms_run[1]:scan=8416	2542.1	3	1693.89200	565.30178	K	T	708	723
PSM	YNTASYFDDHPNHPFTDEY	-156_41685	Q91WT7	1	Mouse_09-2020	null	[MS,MS:1001208,SEQUEST,]	1.2e-4	null	ms_run[1]:scan=8415	2541.8	3	2332.94858	778.31878	R	0	305	324
PSM	LTVGWLGR	-156_41672	P35492	1	Mouse_09-2020	null	[MS,MS:1001208,SEQUEST,]	7.4e-3	null	ms_run[1]:scan=8413	2541.2	2	901.52568	451.26634	K	A	22	30
PSM	AIAEELAPERGFLPPASEK	-156_41639	O35490	1	Mouse_09-2020	null	[MS,MS:1001208,SEQUEST,]	1.2e-4	null	ms_run[1]:scan=8408	2539.8	3	2025.06516	675.69323	R	G	309	328
PSM	YVANLFPYK	-156_41781	Q9D819	1	Mouse_09-2020	null	[MS,MS:1001208,SEQUEST,]	1.2e-4	null	ms_run[1]:scan=8431	2546.3	2	1114.59368	557.80022	R	Y	80	89
PSM	VDPAGRYFAGTMAEETAPAVLER	-156_42639	Q64374	1	Mouse_09-2020	null	[MS,MS:1001208,SEQUEST,]	1.2e-4	12-UNIMOD:35	ms_run[1]:scan=8573	2585.8	3	2467.19181	823.06892	K	Q	107	130
PSM	ARFEELNADLFR	-156_42642	P63017	1	Mouse_09-2020	null	[MS,MS:1001208,SEQUEST,]	1.2e-4	null	ms_run[1]:scan=8574	2586.1	3	1480.75476	494.25629	R	T	300	312
PSM	LLQDFFNGKELNK	-156_42657	P63017	1	Mouse_09-2020	null	[MS,MS:1001208,SEQUEST,]	3.4e-4	null	ms_run[1]:scan=8577	2587.0	3	1565.83261	522.61559	K	I	349	362
PSM	MKPLVVFVLGGPGAGK	-156_43554	Q9DBP5	1	Mouse_09-2020	null	[MS,MS:1001208,SEQUEST,]	1.2e-4	1-UNIMOD:35	ms_run[1]:scan=8725	2628.1	3	1585.91288	529.30933	0	T	1	17
PSM	EWGYASHNGPDHWHELYPIAK	-156_43548	P16015	1	Mouse_09-2020	null	[MS,MS:1001208,SEQUEST,]	1.2e-4	null	ms_run[1]:scan=8723	2627.5	4	2507.15273	627.54364	K	D	4	25
PSM	FWSVDDTQVHTEYSSLR	-156_43523	P49429	1	Mouse_09-2020	null	[MS,MS:1001208,SEQUEST,]	1.2e-4	null	ms_run[1]:scan=8720	2626.6	3	2069.95658	690.65695	R	I	209	226
PSM	QTMQVDEHARPQTTLEQLQKLPSVFK	-156_43498	Q8BWT1	1	Mouse_09-2020	null	[MS,MS:1001208,SEQUEST,]	1.5e-2	3-UNIMOD:35	ms_run[1]:scan=8717	2625.8	5	3068.58228	614.52249	K	D	215	241
PSM	GYISPYFINTSK	-156_43491	P63038	1	Mouse_09-2020	null	[MS,MS:1001208,SEQUEST,]	1.2e-4	null	ms_run[1]:scan=8716	2625.5	2	1389.70452	695.35608	R	Q	222	234
PSM	VVDLLAPYAK	-156_43482	P56480	1	Mouse_09-2020	null	[MS,MS:1001208,SEQUEST,]	1.2e-4	null	ms_run[1]:scan=8715	2625.3	2	1088.63506	544.82115	K	G	189	199
PSM	TVTAMDVVYALK	-156_43446	P62806	1	Mouse_09-2020	null	[MS,MS:1001208,SEQUEST,]	1.2e-4	5-UNIMOD:35	ms_run[1]:scan=8709	2623.6	2	1326.69731	663.85232	K	Q	81	93
PSM	FSLYFLAYEDKNDIPKDKSEK	-156_43418	Q9CPU0	1	Mouse_09-2020	null	[MS,MS:1001208,SEQUEST,]	1.2e-4	null	ms_run[1]:scan=8702	2621.6	5	2550.27647	510.86107	K	A	68	89
PSM	LTLDTIFVPNTGKK	-156_43404	J3QMG3	1	Mouse_09-2020	null	[MS,MS:1001208,SEQUEST,]	1.2e-4	null	ms_run[1]:scan=8700	2621.1	3	1546.88285	516.29949	K	G	98	112
PSM	FAVFGLGNK	-156_43391	P37040	1	Mouse_09-2020	null	[MS,MS:1001208,SEQUEST,]	2.3e-4	null	ms_run[1]:scan=8697	2620.3	2	952.52471	476.76618	K	Y	168	177
PSM	EWPANLDLK	-156_43385	Q8C196	1	Mouse_09-2020	null	[MS,MS:1001208,SEQUEST,]	2.3e-4	null	ms_run[1]:scan=8696	2620.0	2	1085.56255	543.28493	K	E	832	841
PSM	SILFVPTSAPR	-156_43375	P08113	1	Mouse_09-2020	null	[MS,MS:1001208,SEQUEST,]	2.3e-4	null	ms_run[1]:scan=8695	2619.7	2	1187.67778	594.34278	K	L	385	396
PSM	FIPRQPFAEYIYK	-156_43347	Q9EQF5	1	Mouse_09-2020	null	[MS,MS:1001208,SEQUEST,]	1.2e-4	null	ms_run[1]:scan=8690	2618.3	3	1671.88840	557.96796	K	I	462	475
PSM	VWFVSNIDGTHIAK	-156_43339	P06745	1	Mouse_09-2020	null	[MS,MS:1001208,SEQUEST,]	1.2e-4	null	ms_run[1]:scan=8689	2618.0	3	1586.83207	529.61570	R	L	181	195
PSM	NASDMIDKLTLTFNR	-156_43317	Q8C2Q8	1	Mouse_09-2020	null	[MS,MS:1001208,SEQUEST,]	1.2e-4	5-UNIMOD:35	ms_run[1]:scan=8686	2617.2	3	1754.87436	585.62957	K	R	239	254
PSM	GAAFLGLGTDSVR	-156_43561	Q9DBE0	1	Mouse_09-2020	null	[MS,MS:1001208,SEQUEST,]	1.2e-4	null	ms_run[1]:scan=8726	2628.3	2	1263.66936	632.33823	K	V	197	210
PSM	LVGGMVSYLNDLPSQR	-156_43575	Q9R0H0	1	Mouse_09-2020	null	[MS,MS:1001208,SEQUEST,]	1.2e-4	5-UNIMOD:35	ms_run[1]:scan=8728	2628.9	2	1764.89580	882.95109	K	Q	447	463
PSM	MFASFPTTKTYFPHFDVSHGSAQVK	-156_43583	Q91VB8	1	Mouse_09-2020	null	[MS,MS:1001208,SEQUEST,]	1.2e-4	1-UNIMOD:35	ms_run[1]:scan=8729	2629.2	5	2846.36213	570.07795	R	H	33	58
PSM	MFASFPTTKTYFPHFDVSHGSAQVK	-156_43588	Q91VB8	1	Mouse_09-2020	null	[MS,MS:1001208,SEQUEST,]	1.2e-4	1-UNIMOD:35	ms_run[1]:scan=8730	2629.4	4	2846.36001	712.34562	R	H	33	58
PSM	LVGGMVSYLNDLPSQR	-156_43757	Q9R0H0	1	Mouse_09-2020	null	[MS,MS:1001208,SEQUEST,]	1.2e-4	5-UNIMOD:35	ms_run[1]:scan=8759	2637.5	3	1764.89518	588.96982	K	Q	447	463
PSM	GHRIEEVPELPLVVEDKVEGYK	-156_43752	Q9D8E6	1	Mouse_09-2020	null	[MS,MS:1001208,SEQUEST,]	1.2e-4	null	ms_run[1]:scan=8758	2637.2	4	2535.34585	634.59179	K	T	141	163
PSM	FLASVSTVLTSK	-156_43731	Q91VB8	1	Mouse_09-2020	null	[MS,MS:1001208,SEQUEST,]	1.2e-4	null	ms_run[1]:scan=8755	2636.4	2	1252.71514	626.86100	K	R	129	141
PSM	FSRDVFLPKPSWGNHTPIFR	-156_43726	P05202	1	Mouse_09-2020	null	[MS,MS:1001208,SEQUEST,]	1.2e-4	null	ms_run[1]:scan=8753	2635.8	4	2401.25673	601.06956	K	A	151	171
PSM	ILEFLGR	-156_43717	P52840	1	Mouse_09-2020	null	[MS,MS:1001208,SEQUEST,]	3.4e-4	null	ms_run[1]:scan=8752	2635.5	2	847.50383	424.25545	K	L	203	210
PSM	EATTEQQLRELFEK	-156_43693	O35490	1	Mouse_09-2020	null	[MS,MS:1001208,SEQUEST,]	1.2e-4	null	ms_run[1]:scan=8749	2634.7	3	1721.87088	574.62834	K	K	387	401
PSM	FDRGYISPYFINTSK	-156_43686	P63038	1	Mouse_09-2020	null	[MS,MS:1001208,SEQUEST,]	1.2e-4	null	ms_run[1]:scan=8748	2634.4	3	1807.90152	603.30530	K	Q	219	234
PSM	MFVLDEADEMLSR	-156_43302	P60843	0	Mouse_09-2020	null	[MS,MS:1001208,SEQUEST,]	1.2e-4	1-UNIMOD:35,10-UNIMOD:35	ms_run[1]:scan=8682	2616.1	2	1587.70476	794.35510	K	F	178	191
PSM	MFVLDEADEMLSR	-156_43302	Q8BTU6	0	Mouse_09-2020	null	[MS,MS:1001208,SEQUEST,]	1.2e-4	1-UNIMOD:35,10-UNIMOD:35	ms_run[1]:scan=8682	2616.1	2	1587.70476	794.35510	K	F	179	192
PSM	FAPPEDPEPWSGVR	-156_43680	Q8QZR3	1	Mouse_09-2020	null	[MS,MS:1001208,SEQUEST,]	1.2e-4	null	ms_run[1]:scan=8747	2634.2	2	1583.74968	792.37808	R	G	73	87
PSM	DAGQISGLNVLR	-156_43649	P38647	1	Mouse_09-2020	null	[MS,MS:1001208,SEQUEST,]	1.2e-4	null	ms_run[1]:scan=8741	2632.5	2	1242.68010	621.84368	K	I	207	219
PSM	GLFIIDAK	-156_43635	Q61171	1	Mouse_09-2020	null	[MS,MS:1001208,SEQUEST,]	6.5e-4	null	ms_run[1]:scan=8739	2631.9	2	876.51885	438.76310	R	V	128	136
PSM	VIPATDLSEQISTAGTEASGTGNMK	-156_43631	Q9ET01	1	Mouse_09-2020	null	[MS,MS:1001208,SEQUEST,]	1.2e-4	24-UNIMOD:35	ms_run[1]:scan=8738	2631.7	3	2494.19767	832.07076	K	M	657	682
PSM	YVTLIYTNYENGK	-156_43625	P19157	1	Mouse_09-2020	null	[MS,MS:1001208,SEQUEST,]	1.2e-4	null	ms_run[1]:scan=8737	2631.4	2	1577.78472	789.39594	K	D	104	117
PSM	EAVLAAYWR	-156_43621	P19096	1	Mouse_09-2020	null	[MS,MS:1001208,SEQUEST,]	1.2e-4	null	ms_run[1]:scan=8736	2631.1	2	1078.56792	539.78764	R	Q	598	607
PSM	GEYLPLLQGK	-156_43613	P11725	1	Mouse_09-2020	null	[MS,MS:1001208,SEQUEST,]	1.2e-4	null	ms_run[1]:scan=8735	2630.8	2	1117.62517	559.31623	K	L	71	81
PSM	VWLDPNETNEIANANSR	-156_43607	P84099	1	Mouse_09-2020	null	[MS,MS:1001208,SEQUEST,]	1.2e-4	null	ms_run[1]:scan=8733	2630.2	2	1942.92546	971.96631	K	Q	22	39
PSM	FSRDVFLPKPSWGNHTPIFR	-156_43675	P05202	1	Mouse_09-2020	null	[MS,MS:1001208,SEQUEST,]	1.2e-4	null	ms_run[1]:scan=8746	2633.9	5	2401.25776	481.05710	K	A	151	171
PSM	LFFDTERYWKER	-156_41420	Q9CRB3	1	Mouse_09-2020	null	[MS,MS:1001208,SEQUEST,]	1.2e-4	null	ms_run[1]:scan=8366	2528.2	4	1689.83877	423.21505	K	Q	68	80
PSM	DFDPAINEYLQRK	-156_43297	Q9QXD6	1	Mouse_09-2020	null	[MS,MS:1001208,SEQUEST,]	1.2e-4	null	ms_run[1]:scan=8681	2615.8	2	1608.80168	804.90446	K	F	219	232
PSM	SDLTKDITTSVLTVNNK	-156_43281	Q9QXF8	1	Mouse_09-2020	null	[MS,MS:1001208,SEQUEST,]	1.2e-4	null	ms_run[1]:scan=8679	2615.3	2	1848.99065	924.99929	K	H	197	214
PSM	LILEPNNRDIALLK	-156_42875	P20918	1	Mouse_09-2020	null	[MS,MS:1001208,SEQUEST,]	7.6e-3	null	ms_run[1]:scan=8611	2596.4	3	1621.96415	541.32604	K	S	659	673
PSM	SEVYYDKSPLTPILLGNPGRK	-156_42860	P50172	1	Mouse_09-2020	null	[MS,MS:1001208,SEQUEST,]	1.2e-4	null	ms_run[1]:scan=8609	2595.9	4	2347.26626	587.57186	K	M	254	275
PSM	KYTPEQVAMATVTALHR	-156_42854	Q91Y97	1	Mouse_09-2020	null	[MS,MS:1001208,SEQUEST,]	1.2e-4	null	ms_run[1]:scan=8608	2595.6	3	1916.00571	639.34013	K	V	243	260
PSM	TVLMNPNIASVQTNEVGLK	-156_42849	Q8C196	1	Mouse_09-2020	null	[MS,MS:1001208,SEQUEST,]	1.2e-4	4-UNIMOD:35	ms_run[1]:scan=8607	2595.3	3	2044.07499	682.02962	K	A	459	478
PSM	DYPLIPVGK	-156_42842	P24270	1	Mouse_09-2020	null	[MS,MS:1001208,SEQUEST,]	2.3e-4	null	ms_run[1]:scan=8606	2595.0	2	1001.56700	501.28694	K	V	307	316
PSM	TAGWNIPMGMLYNR	-156_42827	Q921I1	1	Mouse_09-2020	null	[MS,MS:1001208,SEQUEST,]	1.2e-4	8-UNIMOD:35,10-UNIMOD:35	ms_run[1]:scan=8603	2594.2	2	1655.77031	828.38707	R	N	479	493
PSM	LVINGKPITIFQERDPTNIK	-156_42820	A0A1D5RLD8	1	Mouse_09-2020	null	[MS,MS:1001208,SEQUEST,]	1.3e-2	null	ms_run[1]:scan=8602	2593.9	4	2296.30410	574.83104	K	G	65	85
PSM	GFGFGLVK	-156_42806	G3UX26	1	Mouse_09-2020	null	[MS,MS:1001208,SEQUEST,]	3.8e-3	null	ms_run[1]:scan=8600	2593.4	2	824.46703	412.73689	K	D	21	29
PSM	FDRGYISPYFINTSK	-156_42784	P63038	1	Mouse_09-2020	null	[MS,MS:1001208,SEQUEST,]	1.2e-4	null	ms_run[1]:scan=8597	2592.6	2	1807.90276	904.45432	K	Q	219	234
PSM	TVLMNPNIASVQTNEVGLK	-156_42778	Q8C196	1	Mouse_09-2020	null	[MS,MS:1001208,SEQUEST,]	1.2e-4	4-UNIMOD:35	ms_run[1]:scan=8596	2592.3	2	2044.07756	1022.54080	K	A	459	478
PSM	AVLITYGPYAVNGK	-156_42773	Q9DCS2	1	Mouse_09-2020	null	[MS,MS:1001208,SEQUEST,]	1.2e-4	null	ms_run[1]:scan=8595	2592.0	2	1465.80620	733.40611	K	S	134	148
PSM	LRSDGSLMFQQVPMVEIDGMK	-156_42749	P30115	1	Mouse_09-2020	null	[MS,MS:1001208,SEQUEST,]	1.2e-4	8-UNIMOD:35,14-UNIMOD:35,20-UNIMOD:35	ms_run[1]:scan=8591	2590.9	3	2429.15055	810.38849	R	V	44	65
PSM	ILASFFGK	-156_42739	Q8BTY1	1	Mouse_09-2020	null	[MS,MS:1001208,SEQUEST,]	6.5e-4	null	ms_run[1]:scan=8590	2590.6	2	882.50829	441.75782	K	L	75	83
PSM	QAFQIGSPWR	-156_42700	O35945	0	Mouse_09-2020	null	[MS,MS:1001208,SEQUEST,]	2.3e-4	null	ms_run[1]:scan=8585	2589.2	2	1189.61113	595.30927	R	M	69	79
PSM	QAFQIGSPWR	-156_42700	P24549	0	Mouse_09-2020	null	[MS,MS:1001208,SEQUEST,]	2.3e-4	null	ms_run[1]:scan=8585	2589.2	2	1189.61113	595.30927	R	M	69	79
PSM	VYALPEDLVEVKPK	-156_42666	A0A1C7CYV0	1	Mouse_09-2020	null	[MS,MS:1001208,SEQUEST,]	1.2e-4	null	ms_run[1]:scan=8578	2587.2	3	1599.90030	533.97126	R	V	600	614
PSM	DFTPSGIAGAFRR	-156_42884	F8WHP8	1	Mouse_09-2020	null	[MS,MS:1001208,SEQUEST,]	2.3e-4	null	ms_run[1]:scan=8612	2596.7	3	1394.71799	465.57736	R	Y	16	29
PSM	TSIAIDTIINQK	-156_42898	Q03265	1	Mouse_09-2020	null	[MS,MS:1001208,SEQUEST,]	1.2e-4	null	ms_run[1]:scan=8615	2597.6	2	1316.74187	658.87464	K	F	219	231
PSM	VHVFYIDYGNREILPSTR	-156_42908	Q78PY7	1	Mouse_09-2020	null	[MS,MS:1001208,SEQUEST,]	1.2e-4	null	ms_run[1]:scan=8616	2597.8	3	2179.12918	727.04801	K	G	759	777
PSM	LSNIFVIGK	-156_42916	P62702	1	Mouse_09-2020	null	[MS,MS:1001208,SEQUEST,]	1.2e-4	null	ms_run[1]:scan=8617	2598.1	2	990.59789	495.80276	R	N	222	231
PSM	LYSEFLGKRPWFAGDK	-156_43252	P10649	1	Mouse_09-2020	null	[MS,MS:1001208,SEQUEST,]	4.6e-4	null	ms_run[1]:scan=8675	2614.2	3	1913.99082	638.66847	K	T	137	153
PSM	FMQTFVLAPEGSVANK	-156_43246	P97855	1	Mouse_09-2020	null	[MS,MS:1001208,SEQUEST,]	1.2e-4	2-UNIMOD:35	ms_run[1]:scan=8673	2613.6	2	1754.87773	877.94273	R	Y	108	124
PSM	NGDTASPKEYTAGREADDIVNWLKK	-156_43224	P09103	1	Mouse_09-2020	null	[MS,MS:1001208,SEQUEST,]	2.3e-4	null	ms_run[1]:scan=8669	2612.5	4	2778.36635	695.34779	K	T	109	134
PSM	LILPHVDVQLK	-156_43215	P54071	1	Mouse_09-2020	null	[MS,MS:1001208,SEQUEST,]	2.3e-4	null	ms_run[1]:scan=8668	2612.2	3	1274.78281	425.59921	K	F	70	81
PSM	ADLINNLGTIAK	-156_43198	P07901	0	Mouse_09-2020	null	[MS,MS:1001208,SEQUEST,]	1.2e-4	null	ms_run[1]:scan=8665	2611.4	2	1242.70513	621.85625	K	G	101	113
PSM	ADLINNLGTIAK	-156_43198	P11499	0	Mouse_09-2020	null	[MS,MS:1001208,SEQUEST,]	1.2e-4	null	ms_run[1]:scan=8665	2611.4	2	1242.70513	621.85625	K	G	96	108
PSM	GIIFNNGPTWK	-156_43181	Q05421	1	Mouse_09-2020	null	[MS,MS:1001208,SEQUEST,]	1.2e-4	null	ms_run[1]:scan=8660	2610.0	2	1246.65788	623.83258	K	V	113	124
PSM	LYSEFLGKRPWFAGDK	-156_43153	P10649	1	Mouse_09-2020	null	[MS,MS:1001208,SEQUEST,]	1.2e-4	null	ms_run[1]:scan=8657	2609.2	4	1913.99074	479.25317	K	T	137	153
PSM	NILLSIGELPKEMNK	-156_43290	O08601	1	Mouse_09-2020	null	[MS,MS:1001208,SEQUEST,]	1.2e-4	13-UNIMOD:35	ms_run[1]:scan=8680	2615.5	3	1714.94052	572.31845	K	M	558	573
PSM	TQDPAKAPNSPDVLEIEFK	-156_43138	P16460	1	Mouse_09-2020	null	[MS,MS:1001208,SEQUEST,]	1.2e-4	null	ms_run[1]:scan=8655	2608.6	3	2099.06595	700.36003	K	G	210	229
PSM	TASAQPVSSVGVLGLGTMGR	-156_43049	Q9DBM2	1	Mouse_09-2020	null	[MS,MS:1001208,SEQUEST,]	1.2e-4	18-UNIMOD:35	ms_run[1]:scan=8640	2604.5	3	1903.99143	635.33505	K	I	289	309
PSM	VYLLYRPGHYDILYK	-156_43035	D3YWF6	1	Mouse_09-2020	null	[MS,MS:1001208,SEQUEST,]	3.7e-3	null	ms_run[1]:scan=8638	2603.9	4	1913.03164	479.01345	K	0	227	242
PSM	SFENSLGINVPR	-156_43028	Q91ZJ5	1	Mouse_09-2020	null	[MS,MS:1001208,SEQUEST,]	1.2e-4	null	ms_run[1]:scan=8637	2603.6	2	1332.68987	666.84896	K	R	378	390
PSM	TGVAPIIDVVR	-156_43022	P14115	1	Mouse_09-2020	null	[MS,MS:1001208,SEQUEST,]	1.2e-4	null	ms_run[1]:scan=8636	2603.4	2	1139.67803	570.34278	K	G	95	106
PSM	TASAQPVSSVGVLGLGTMGR	-156_43004	Q9DBM2	1	Mouse_09-2020	null	[MS,MS:1001208,SEQUEST,]	1.2e-4	18-UNIMOD:35	ms_run[1]:scan=8632	2602.2	2	1903.98992	952.49893	K	I	289	309
PSM	VHVFYIDYGNREILPSTR	-156_42986	Q78PY7	1	Mouse_09-2020	null	[MS,MS:1001208,SEQUEST,]	6.5e-4	null	ms_run[1]:scan=8629	2601.4	4	2179.12978	545.53782	K	G	759	777
PSM	VNNSSLIGLGYTQTLKPGIK	-156_42968	Q60932	1	Mouse_09-2020	null	[MS,MS:1001208,SEQUEST,]	1.2e-4	null	ms_run[1]:scan=8626	2600.6	3	2103.17997	701.73179	K	T	250	270
PSM	SDLTKDITTSVLTVNNK	-156_43074	Q9QXF8	1	Mouse_09-2020	null	[MS,MS:1001208,SEQUEST,]	1.2e-4	null	ms_run[1]:scan=8643	2605.3	3	1848.99057	617.00195	K	H	197	214
PSM	HWPSSHNWFFAK	-156_35202	K4DI63	1	Mouse_09-2020	null	[MS,MS:1001208,SEQUEST,]	1.2e-4	null	ms_run[1]:scan=7285	2227.0	3	1543.72391	515.24583	K	K	54	66
PSM	LVINGKPITIFQERDPTNIK	-156_41412	A0A1D5RLD8	1	Mouse_09-2020	null	[MS,MS:1001208,SEQUEST,]	5.2e-3	null	ms_run[1]:scan=8365	2527.9	3	2296.30332	766.10563	K	G	65	85
PSM	TPALIVYGDQDPMGSSSFQHLK	-156_41380	A0A087WPF8	1	Mouse_09-2020	null	[MS,MS:1001208,SEQUEST,]	1.2e-4	13-UNIMOD:35	ms_run[1]:scan=8360	2526.5	3	2407.16178	803.05813	K	0	152	174
PSM	ALQASALAAWGGK	-156_39935	Q91Y97	1	Mouse_09-2020	null	[MS,MS:1001208,SEQUEST,]	1.2e-4	null	ms_run[1]:scan=8111	2457.2	2	1243.68035	622.34331	R	A	305	318
PSM	SIYYITGESKEQVANSAFVER	-156_39921	P11499	1	Mouse_09-2020	null	[MS,MS:1001208,SEQUEST,]	1.2e-4	null	ms_run[1]:scan=8108	2456.4	3	2391.18436	797.73241	K	R	482	503
PSM	GLFTGLTPR	-156_39912	Q791V5	1	Mouse_09-2020	null	[MS,MS:1001208,SEQUEST,]	2.3e-4	null	ms_run[1]:scan=8106	2455.8	2	961.54698	481.27691	R	C	69	78
PSM	YSQVLANGLDNKLREDLER	-156_39898	P62270	1	Mouse_09-2020	null	[MS,MS:1001208,SEQUEST,]	1.2e-4	null	ms_run[1]:scan=8104	2455.3	4	2233.15810	559.04474	K	K	95	114
PSM	ESGLYFIRPLK	-156_39854	Q8VCM7	1	Mouse_09-2020	null	[MS,MS:1001208,SEQUEST,]	2.3e-4	null	ms_run[1]:scan=8097	2453.3	3	1322.74775	441.58708	K	K	188	199
PSM	YGAFGLPTTVAHVDGK	-156_39847	Q9DCM2	1	Mouse_09-2020	null	[MS,MS:1001208,SEQUEST,]	1.2e-4	null	ms_run[1]:scan=8096	2453.1	3	1632.83933	544.95086	K	Y	178	194
PSM	FAVLQTYGDTTHTLVEK	-156_39842	P49429	1	Mouse_09-2020	null	[MS,MS:1001208,SEQUEST,]	1.2e-4	null	ms_run[1]:scan=8094	2452.5	3	1922.98697	641.66679	K	N	133	150
PSM	SIGVSNFNFR	-156_39833	Q91WT7	1	Mouse_09-2020	null	[MS,MS:1001208,SEQUEST,]	1.2e-4	null	ms_run[1]:scan=8093	2452.2	2	1140.58025	570.79345	K	L	162	172
PSM	LLSPGSVMLVSAR	-156_39819	Q64105	1	Mouse_09-2020	null	[MS,MS:1001208,SEQUEST,]	1.2e-4	8-UNIMOD:35	ms_run[1]:scan=8091	2451.7	2	1345.75224	673.37904	R	E	31	44
PSM	MMSNGILKVPAINVNDSVTK	-156_39794	P50247	1	Mouse_09-2020	null	[MS,MS:1001208,SEQUEST,]	1.2e-4	1-UNIMOD:35,2-UNIMOD:35	ms_run[1]:scan=8086	2450.3	3	2163.11643	721.70978	K	K	167	187
PSM	VIAPWRMPEFYNRFK	-156_39777	P16460	1	Mouse_09-2020	null	[MS,MS:1001208,SEQUEST,]	2.3e-4	7-UNIMOD:35	ms_run[1]:scan=8083	2449.4	4	1970.01040	493.25809	K	R	141	156
PSM	ESGLYFIRPLK	-156_39769	Q8VCM7	1	Mouse_09-2020	null	[MS,MS:1001208,SEQUEST,]	1.2e-4	null	ms_run[1]:scan=8082	2449.2	3	1322.74710	441.58708	K	K	188	199
PSM	YFAGTMAEETAPAVLER	-156_39760	Q64374	1	Mouse_09-2020	null	[MS,MS:1001208,SEQUEST,]	1.2e-4	6-UNIMOD:35	ms_run[1]:scan=8081	2448.9	3	1871.88553	624.63298	R	Q	113	130
PSM	VTMWVFEEDIGGRK	-156_39734	E0CXN5	1	Mouse_09-2020	null	[MS,MS:1001208,SEQUEST,]	1.2e-4	3-UNIMOD:35	ms_run[1]:scan=8075	2447.2	3	1682.82108	561.61174	R	T	36	50
PSM	KLFQHIAEYLPSYARPR	-156_39720	O35488	1	Mouse_09-2020	null	[MS,MS:1001208,SEQUEST,]	1.2e-4	null	ms_run[1]:scan=8073	2446.7	4	2089.13491	523.03900	K	L	541	558
PSM	YSQVLANGLDNKLREDLER	-156_39957	P62270	1	Mouse_09-2020	null	[MS,MS:1001208,SEQUEST,]	1.2e-4	null	ms_run[1]:scan=8115	2458.3	3	2233.16068	745.05723	K	K	95	114
PSM	LFVEDSIHDQFVQK	-156_39715	Q8R0Y6	1	Mouse_09-2020	null	[MS,MS:1001208,SEQUEST,]	1.2e-4	null	ms_run[1]:scan=8072	2446.4	3	1704.85984	568.95790	R	V	713	727
PSM	YGKDATNVGDEGGFAPNILENK	-156_39965	P17182	1	Mouse_09-2020	null	[MS,MS:1001208,SEQUEST,]	1.2e-4	null	ms_run[1]:scan=8117	2458.9	3	2309.11155	770.37299	K	A	200	222
PSM	TITSQWKEEDATLSSPAVVMPTMGR	-156_39984	Q9EQ20	1	Mouse_09-2020	null	[MS,MS:1001208,SEQUEST,]	1.7e-2	20-UNIMOD:35,23-UNIMOD:35	ms_run[1]:scan=8121	2460.0	3	2767.32895	923.11409	K	0	511	536
PSM	GTEFLAAPSSYYK	-156_40157	P49429	1	Mouse_09-2020	null	[MS,MS:1001208,SEQUEST,]	1.2e-4	null	ms_run[1]:scan=8153	2468.9	2	1433.69646	717.35100	R	L	285	298
PSM	LVLEVAQHLGESTVR	-156_40149	P56480	1	Mouse_09-2020	null	[MS,MS:1001208,SEQUEST,]	1.2e-4	null	ms_run[1]:scan=8152	2468.6	3	1650.91788	550.97730	R	I	95	110
PSM	GTTITSVLPKPALVASR	-156_40142	Q8C196	1	Mouse_09-2020	null	[MS,MS:1001208,SEQUEST,]	1.2e-4	null	ms_run[1]:scan=8151	2468.4	3	1711.01218	571.00860	K	E	403	420
PSM	FAVLQTYGDTTHTLVEK	-156_40122	P49429	1	Mouse_09-2020	null	[MS,MS:1001208,SEQUEST,]	1.2e-4	null	ms_run[1]:scan=8147	2467.2	2	1922.98857	961.99655	K	N	133	150
PSM	NAAGNFYINDKSTGSVVGQQPFGGAR	-156_40111	Q8CHT0	1	Mouse_09-2020	null	[MS,MS:1001208,SEQUEST,]	1.2e-4	null	ms_run[1]:scan=8145	2466.7	3	2655.29349	885.76852	R	S	498	524
PSM	QFASQANMVGPWIQTK	-156_40103	A0A1L1SVJ6	1	Mouse_09-2020	null	[MS,MS:1001208,SEQUEST,]	1.2e-4	8-UNIMOD:35	ms_run[1]:scan=8144	2466.4	2	1821.89629	911.45125	R	E	70	86
PSM	THLRDMIILPEMVGSMVGVYNGK	-156_40080	P62843	1	Mouse_09-2020	null	[MS,MS:1001208,SEQUEST,]	3.4e-4	6-UNIMOD:35,12-UNIMOD:35,16-UNIMOD:35	ms_run[1]:scan=8139	2465.0	3	2608.30185	870.10258	K	F	78	101
PSM	TFAATIPRPFSVR	-156_40056	P16331	1	Mouse_09-2020	null	[MS,MS:1001208,SEQUEST,]	1.2e-3	null	ms_run[1]:scan=8134	2463.6	3	1462.81812	488.27702	R	D	401	414
PSM	DFNPQHFLDDKGQLK	-156_40048	P56593	1	Mouse_09-2020	null	[MS,MS:1001208,SEQUEST,]	1.2e-4	null	ms_run[1]:scan=8132	2463.1	3	1801.88651	601.30044	K	I	408	423
PSM	FADGDVDAVLSR	-156_40045	Q8R0Y6	1	Mouse_09-2020	null	[MS,MS:1001208,SEQUEST,]	1.2e-4	null	ms_run[1]:scan=8131	2462.8	2	1264.61772	632.81204	R	N	815	827
PSM	LIFYDLRGEGVK	-156_40039	Q8R2P8	1	Mouse_09-2020	null	[MS,MS:1001208,SEQUEST,]	5.6e-4	null	ms_run[1]:scan=8129	2462.2	3	1409.77906	470.59776	K	Q	169	181
PSM	EEIFGPVQQIMK	-156_40024	O35945	0	Mouse_09-2020	null	[MS,MS:1001208,SEQUEST,]	1.2e-4	11-UNIMOD:35	ms_run[1]:scan=8127	2461.7	2	1434.72991	717.86850	K	K	399	411
PSM	EEIFGPVQQIMK	-156_40024	P24549	0	Mouse_09-2020	null	[MS,MS:1001208,SEQUEST,]	1.2e-4	11-UNIMOD:35	ms_run[1]:scan=8127	2461.7	2	1434.72991	717.86850	K	K	399	411
PSM	THLRDMIILPEMVGSMVGVYNGK	-156_40010	P62843	1	Mouse_09-2020	null	[MS,MS:1001208,SEQUEST,]	1.2e-4	6-UNIMOD:35,12-UNIMOD:35,16-UNIMOD:35	ms_run[1]:scan=8124	2460.9	4	2608.29360	652.82875	K	F	78	101
PSM	QVFLATWK	-156_40001	H3BIY9	1	Mouse_09-2020	null	[MS,MS:1001208,SEQUEST,]	2.3e-4	null	ms_run[1]:scan=8123	2460.6	2	992.55669	496.78183	R	I	849	857
PSM	SMTFNPDSGPVWAAR	-156_39994	P00186	1	Mouse_09-2020	null	[MS,MS:1001208,SEQUEST,]	1.2e-4	2-UNIMOD:35	ms_run[1]:scan=8122	2460.3	2	1651.75530	826.38030	K	R	121	136
PSM	VIAPWRMPEFYNRFK	-156_39976	P16460	1	Mouse_09-2020	null	[MS,MS:1001208,SEQUEST,]	1.2e-4	7-UNIMOD:35	ms_run[1]:scan=8119	2459.4	3	1970.01285	657.34170	K	R	141	156
PSM	VIAPWRMPEFYNR	-156_39707	P16460	1	Mouse_09-2020	null	[MS,MS:1001208,SEQUEST,]	2.3e-4	7-UNIMOD:35	ms_run[1]:scan=8071	2446.1	3	1694.84726	565.62057	K	K	141	154
PSM	WKAANEAGYFNEEMAPIEVK	-156_39702	Q8BWT1	1	Mouse_09-2020	null	[MS,MS:1001208,SEQUEST,]	1.2e-4	14-UNIMOD:35	ms_run[1]:scan=8069	2445.5	3	2313.08677	771.70005	R	K	190	210
PSM	YFAGTMAEETAPAVLER	-156_39694	Q64374	1	Mouse_09-2020	null	[MS,MS:1001208,SEQUEST,]	1.2e-4	6-UNIMOD:35	ms_run[1]:scan=8068	2445.2	2	1871.88652	936.44583	R	Q	113	130
PSM	EWGYASHNGPDHWHELYPIAKGDNQSPIELHTK	-156_39460	P16015	1	Mouse_09-2020	null	[MS,MS:1001208,SEQUEST,]	1.2e-4	null	ms_run[1]:scan=8027	2433.8	6	3826.80517	638.63935	K	I	4	37
PSM	FDAGELITQR	-156_39453	P67778	1	Mouse_09-2020	null	[MS,MS:1001208,SEQUEST,]	1.2e-4	null	ms_run[1]:scan=8026	2433.6	2	1149.58989	575.29857	R	L	134	144
PSM	ALPGHLKPFETLLSQNQGGK	-156_39432	P19157	1	Mouse_09-2020	null	[MS,MS:1001208,SEQUEST,]	1.2e-4	null	ms_run[1]:scan=8023	2432.7	3	2135.16263	712.39177	K	F	122	142
PSM	IVNAAGFWAR	-156_39424	Q9DBT9	1	Mouse_09-2020	null	[MS,MS:1001208,SEQUEST,]	1.2e-4	null	ms_run[1]:scan=8021	2432.1	2	1104.59575	552.80108	R	V	237	247
PSM	RGFGFVTFDDHDPVDK	-156_39417	O88569	1	Mouse_09-2020	null	[MS,MS:1001208,SEQUEST,]	1.2e-4	null	ms_run[1]:scan=8020	2431.9	3	1851.86606	617.96020	K	V	153	169
PSM	QAQYLGMPINGPFKPDHYRY	-156_39406	P50247	1	Mouse_09-2020	null	[MS,MS:1001208,SEQUEST,]	1.2e-4	7-UNIMOD:35	ms_run[1]:scan=8018	2431.3	4	2411.16250	603.54549	K	0	413	433
PSM	FANPFPAAVR	-156_39399	E9Q1J7	1	Mouse_09-2020	null	[MS,MS:1001208,SEQUEST,]	1.2e-4	null	ms_run[1]:scan=8017	2431.0	2	1089.58415	545.29563	K	F	455	465
PSM	ALPGHLKPFETLLSQNQGGK	-156_39375	P19157	1	Mouse_09-2020	null	[MS,MS:1001208,SEQUEST,]	1.2e-4	null	ms_run[1]:scan=8014	2430.2	4	2135.16103	534.54565	K	F	122	142
PSM	GYGFGLIK	-156_39367	Q60932	1	Mouse_09-2020	null	[MS,MS:1001208,SEQUEST,]	6.5e-4	null	ms_run[1]:scan=8013	2429.9	2	854.47728	427.74217	K	D	34	42
PSM	ILLWSGR	-156_39351	Q9D6U8	1	Mouse_09-2020	null	[MS,MS:1001208,SEQUEST,]	2.3e-4	null	ms_run[1]:scan=8010	2429.1	2	844.50414	422.75561	K	K	71	78
PSM	VGIPVVAVESDPKQLDTAK	-156_39325	Q9DBM2	1	Mouse_09-2020	null	[MS,MS:1001208,SEQUEST,]	1.2e-4	null	ms_run[1]:scan=8006	2428.0	3	1966.08615	656.03336	R	I	317	336
PSM	YYVTIIDAPGHRDFIK	-156_39320	P10126	1	Mouse_09-2020	null	[MS,MS:1001208,SEQUEST,]	1.2e-4	null	ms_run[1]:scan=8005	2427.7	3	1908.00217	636.67199	K	M	85	101
PSM	TDVAAPFGGFK	-156_39312	Q8R0Y6	1	Mouse_09-2020	null	[MS,MS:1001208,SEQUEST,]	1.2e-4	null	ms_run[1]:scan=8004	2427.4	2	1109.56316	555.28493	K	S	866	877
PSM	ANEELAGVVAEVQK	-156_39305	Q61176	1	Mouse_09-2020	null	[MS,MS:1001208,SEQUEST,]	1.2e-4	null	ms_run[1]:scan=8003	2427.2	2	1456.76543	728.88574	K	G	76	90
PSM	KFYGPEGPYGVFAGR	-156_39298	O55022	1	Mouse_09-2020	null	[MS,MS:1001208,SEQUEST,]	1.2e-4	null	ms_run[1]:scan=8000	2426.3	3	1644.81699	548.94382	R	A	105	120
PSM	EGPSLTSPAQVLSR	-156_39469	Q8VC30	1	Mouse_09-2020	null	[MS,MS:1001208,SEQUEST,]	1.2e-4	null	ms_run[1]:scan=8029	2434.4	2	1441.76592	721.38590	K	S	421	435
PSM	FTVLLMPNGPMR	-156_39484	P50580	1	Mouse_09-2020	null	[MS,MS:1001208,SEQUEST,]	1.2e-4	6-UNIMOD:35,11-UNIMOD:35	ms_run[1]:scan=8031	2434.9	2	1407.71233	704.35979	K	T	321	333
PSM	VYNYNHLMPTRYSVDIPLDK	-156_39491	P61358	1	Mouse_09-2020	null	[MS,MS:1001208,SEQUEST,]	1.2e-2	8-UNIMOD:35	ms_run[1]:scan=8033	2435.5	4	2454.21377	614.30851	K	V	74	94
PSM	ILIRPLYSNPPLNGAR	-156_39514	P05202	1	Mouse_09-2020	null	[MS,MS:1001208,SEQUEST,]	1.2e-4	null	ms_run[1]:scan=8036	2436.3	3	1794.03916	598.68434	K	A	310	326
PSM	YVTLIYTNYENGKNDYVK	-156_39687	P19157	1	Mouse_09-2020	null	[MS,MS:1001208,SEQUEST,]	1.2e-4	null	ms_run[1]:scan=8067	2445.0	3	2197.08213	733.03191	K	L	104	122
PSM	YWQQVIDMNDYQR	-156_39675	O70475	1	Mouse_09-2020	null	[MS,MS:1001208,SEQUEST,]	1.2e-4	8-UNIMOD:35	ms_run[1]:scan=8065	2444.4	2	1774.78740	887.89631	R	R	299	312
PSM	KDWYDVKAPAMFNIR	-156_39664	P97351	1	Mouse_09-2020	null	[MS,MS:1001208,SEQUEST,]	1.2e-4	11-UNIMOD:35	ms_run[1]:scan=8063	2443.9	4	1869.93191	468.23836	K	I	28	43
PSM	SYDVPPPPMEPDHPFYSNISK	-156_39661	Q9DBJ1	1	Mouse_09-2020	null	[MS,MS:1001208,SEQUEST,]	1.2e-4	9-UNIMOD:35	ms_run[1]:scan=8062	2443.6	3	2433.10965	811.70710	R	R	118	139
PSM	LLTRQDAQSLLVPVK	-156_39640	Q99K67	1	Mouse_09-2020	null	[MS,MS:1001208,SEQUEST,]	1.2e-4	null	ms_run[1]:scan=8057	2442.2	3	1681.00083	561.00508	R	S	319	334
PSM	EWGYASHNGPDHWHELYPIAKGDNQSPIELHTK	-156_39634	P16015	1	Mouse_09-2020	null	[MS,MS:1001208,SEQUEST,]	1.2e-4	null	ms_run[1]:scan=8056	2441.9	5	3826.80036	766.16576	K	I	4	37
PSM	VVFDDTYDRSMLRGGPLSGPYR	-156_39628	P16015	1	Mouse_09-2020	null	[MS,MS:1001208,SEQUEST,]	9.1e-3	11-UNIMOD:35	ms_run[1]:scan=8055	2441.6	4	2517.21914	630.06023	R	R	68	90
PSM	IAPSFAVESMEDALK	-156_40171	Q8C196	1	Mouse_09-2020	null	[MS,MS:1001208,SEQUEST,]	1.2e-4	10-UNIMOD:35	ms_run[1]:scan=8155	2469.5	2	1623.79643	812.40036	K	A	561	576
PSM	AHPLFTFLR	-156_39610	P11352	1	Mouse_09-2020	null	[MS,MS:1001208,SEQUEST,]	2.3e-4	null	ms_run[1]:scan=8052	2440.8	2	1101.62041	551.31383	K	A	120	129
PSM	YYVTIIDAPGHRDFIK	-156_39577	P10126	1	Mouse_09-2020	null	[MS,MS:1001208,SEQUEST,]	1.2e-4	null	ms_run[1]:scan=8046	2439.1	4	1908.00234	477.75581	K	M	85	101
PSM	FLGVAEQLHNEGFK	-156_39561	Q8C196	1	Mouse_09-2020	null	[MS,MS:1001208,SEQUEST,]	7.5e-4	null	ms_run[1]:scan=8044	2438.6	3	1588.80851	530.27546	R	F	1374	1388
PSM	AGFAGDDAPRAVFPSIVGRPR	-156_39554	P60710	0	Mouse_09-2020	null	[MS,MS:1001208,SEQUEST,]	1.2e-4	null	ms_run[1]:scan=8043	2438.3	4	2156.13784	539.78944	K	Q	19	40
PSM	AGFAGDDAPRAVFPSIVGRPR	-156_39554	P68134	0	Mouse_09-2020	null	[MS,MS:1001208,SEQUEST,]	1.2e-4	null	ms_run[1]:scan=8043	2438.3	4	2156.13784	539.78944	K	Q	21	42
PSM	YQLDKDGVVLFK	-156_39546	P09103	1	Mouse_09-2020	null	[MS,MS:1001208,SEQUEST,]	1.2e-4	null	ms_run[1]:scan=8042	2438.0	3	1424.77924	475.59765	K	F	198	210
PSM	DDASKPVHLTAFLGYK	-156_39540	P27659	1	Mouse_09-2020	null	[MS,MS:1001208,SEQUEST,]	1.2e-4	null	ms_run[1]:scan=8039	2437.2	3	1761.91715	587.97719	K	G	35	51
PSM	LTPITYPQGLAMAK	-156_39532	Q3TLP8	1	Mouse_09-2020	null	[MS,MS:1001208,SEQUEST,]	1.2e-4	12-UNIMOD:35	ms_run[1]:scan=8038	2436.9	2	1519.81987	760.41308	K	I	153	167
PSM	FSFDLGK	-156_39522	F7CAT1	1	Mouse_09-2020	null	[MS,MS:1001208,SEQUEST,]	2.3e-4	null	ms_run[1]:scan=8037	2436.6	2	813.41478	407.21070	K	E	30	37
PSM	MTDSFTEQADQVTADVGK	-156_39592	Q8BVI4	1	Mouse_09-2020	null	[MS,MS:1001208,SEQUEST,]	1.2e-4	1-UNIMOD:35	ms_run[1]:scan=8048	2439.7	2	1958.86772	979.93603	K	L	53	71
PSM	ARPEFMLPVHFYGR	-156_40177	Q9ET01	1	Mouse_09-2020	null	[MS,MS:1001208,SEQUEST,]	1.2e-4	6-UNIMOD:35	ms_run[1]:scan=8156	2469.8	4	1735.87539	434.72388	K	E	193	207
PSM	FNIIQPGPIK	-156_40206	Q9CQ62	1	Mouse_09-2020	null	[MS,MS:1001208,SEQUEST,]	1.2e-4	null	ms_run[1]:scan=8161	2471.2	2	1126.66240	563.83459	R	K	235	245
PSM	IEVVKAGDLGVDLTSK	-156_40211	Q9DCW4	1	Mouse_09-2020	null	[MS,MS:1001208,SEQUEST,]	1.2e-4	null	ms_run[1]:scan=8162	2471.4	3	1643.92179	548.64533	K	S	206	222
PSM	RFTLVAWDPR	-156_40968	Q8R164	1	Mouse_09-2020	null	[MS,MS:1001208,SEQUEST,]	2.3e-4	null	ms_run[1]:scan=8289	2506.8	3	1260.68451	420.89977	K	Y	88	98
PSM	GGVIAGSPAPPELIR	-156_40960	Q8VCW8	1	Mouse_09-2020	null	[MS,MS:1001208,SEQUEST,]	1.2e-4	null	ms_run[1]:scan=8288	2506.5	2	1433.81096	717.40918	R	I	379	394
PSM	KQVVNIPSFIVR	-156_40942	Q6ZWN5	1	Mouse_09-2020	null	[MS,MS:1001208,SEQUEST,]	1.2e-4	null	ms_run[1]:scan=8284	2505.4	3	1399.84275	467.28552	R	D	139	151
PSM	LKVIFLENYR	-156_40917	Q9ET01	1	Mouse_09-2020	null	[MS,MS:1001208,SEQUEST,]	1.2e-4	null	ms_run[1]:scan=8281	2504.5	3	1294.75202	432.25545	K	S	641	651
PSM	AITGIQAFTVGK	-156_40909	A0A0A0MQ68	1	Mouse_09-2020	null	[MS,MS:1001208,SEQUEST,]	1.2e-4	null	ms_run[1]:scan=8280	2504.3	2	1205.68889	603.34806	R	0	436	448
PSM	IFINLPR	-156_40895	A0A498WGD8	1	Mouse_09-2020	null	[MS,MS:1001208,SEQUEST,]	4.6e-4	null	ms_run[1]:scan=8278	2503.7	2	872.53514	436.77126	K	M	196	203
PSM	YVTLIYTNYENGK	-156_40890	P19157	1	Mouse_09-2020	null	[MS,MS:1001208,SEQUEST,]	1.2e-4	null	ms_run[1]:scan=8277	2503.4	2	1577.78508	789.39594	K	D	104	117
PSM	GSTVMIPSYALHHDPQHWSEPEEFQPER	-156_40878	Q64459	1	Mouse_09-2020	null	[MS,MS:1001208,SEQUEST,]	1.2e-4	5-UNIMOD:35	ms_run[1]:scan=8274	2502.6	4	3320.51211	830.88210	K	S	392	420
PSM	RANNTTYGLAAGLFTKDLDK	-156_40863	P24549	1	Mouse_09-2020	null	[MS,MS:1001208,SEQUEST,]	1.2e-4	null	ms_run[1]:scan=8272	2502.0	3	2169.13272	723.71480	K	I	420	440
PSM	VMLFGLGK	-156_40855	P00186	1	Mouse_09-2020	null	[MS,MS:1001208,SEQUEST,]	2.3e-4	2-UNIMOD:35	ms_run[1]:scan=8271	2501.8	2	880.49620	440.75168	K	R	446	454
PSM	FVEGLPINDFSREK	-156_40823	P14152	1	Mouse_09-2020	null	[MS,MS:1001208,SEQUEST,]	1.2e-4	null	ms_run[1]:scan=8267	2500.7	3	1650.84903	550.95438	K	D	299	313
PSM	IINEPTAAAIAYGLDKK	-156_40792	P63017	1	Mouse_09-2020	null	[MS,MS:1001208,SEQUEST,]	1.2e-4	null	ms_run[1]:scan=8261	2499.0	3	1787.98990	596.66824	R	G	172	189
PSM	GSTVMIPSYALHHDPQHWSEPEEFQPER	-156_40783	Q64459	1	Mouse_09-2020	null	[MS,MS:1001208,SEQUEST,]	1.2e-4	5-UNIMOD:35	ms_run[1]:scan=8260	2498.7	5	3320.50855	664.90713	K	S	392	420
PSM	TLSDYNIQKESTLHLVLR	-156_40774	E9Q5F6	1	Mouse_09-2020	null	[MS,MS:1001208,SEQUEST,]	1.2e-4	null	ms_run[1]:scan=8258	2498.1	4	2130.15542	533.29429	R	R	55	73
PSM	LVITNGMVIPNYSSR	-156_40730	Q3UEL5	1	Mouse_09-2020	null	[MS,MS:1001208,SEQUEST,]	1.2e-4	7-UNIMOD:35	ms_run[1]:scan=8249	2495.6	2	1679.88115	840.44290	R	E	174	189
PSM	LVAQGSPPLKEWQSLAGPHSSKL	-156_40976	Q9DBM2	1	Mouse_09-2020	null	[MS,MS:1001208,SEQUEST,]	1.2e-4	null	ms_run[1]:scan=8290	2507.1	4	2430.31093	608.33395	R	0	696	719
PSM	FYGPEGPYGVFAGRDASR	-156_40984	O55022	1	Mouse_09-2020	null	[MS,MS:1001208,SEQUEST,]	2.3e-4	null	ms_run[1]:scan=8291	2507.3	3	1945.91800	649.31123	K	L	106	124
PSM	YQLQSQENFEPFMK	-156_41039	P12710	1	Mouse_09-2020	null	[MS,MS:1001208,SEQUEST,]	1.2e-4	13-UNIMOD:35	ms_run[1]:scan=8301	2510.1	2	1804.82268	902.91417	K	I	7	21
PSM	LFPLIQAMHPSLAGK	-156_41047	P29341	1	Mouse_09-2020	null	[MS,MS:1001208,SEQUEST,]	1.2e-4	8-UNIMOD:35	ms_run[1]:scan=8302	2510.4	3	1638.90415	546.97272	R	T	566	581
PSM	NLEPEWAAAATEVKEQTK	-156_41374	Q3TML0	1	Mouse_09-2020	null	[MS,MS:1001208,SEQUEST,]	1.2e-4	null	ms_run[1]:scan=8359	2526.2	3	2015.00864	672.34085	K	K	200	218
PSM	VSLAVLNPYIKR	-156_41369	Q9DB20	1	Mouse_09-2020	null	[MS,MS:1001208,SEQUEST,]	1.2e-4	null	ms_run[1]:scan=8358	2525.9	3	1372.83167	458.28188	K	V	74	86
PSM	KYPYWPHQPIENL	-156_41359	Q9DCX2	1	Mouse_09-2020	null	[MS,MS:1001208,SEQUEST,]	1.2e-4	null	ms_run[1]:scan=8356	2525.4	3	1684.84861	562.28759	K	0	149	162
PSM	LVINGKPITIFQERDPTNIK	-156_41342	A0A1D5RLD8	1	Mouse_09-2020	null	[MS,MS:1001208,SEQUEST,]	1.2e-4	null	ms_run[1]:scan=8354	2524.8	4	2296.30288	574.83104	K	G	65	85
PSM	VLSYAPGPLDNDMQQLAR	-156_41335	Q64105	1	Mouse_09-2020	null	[MS,MS:1001208,SEQUEST,]	3.4e-4	13-UNIMOD:35	ms_run[1]:scan=8351	2524.0	2	2003.98967	1002.49639	R	T	194	212
PSM	TQVFKDFSELEPDKFQNK	-156_41304	Q9ET01	1	Mouse_09-2020	null	[MS,MS:1001208,SEQUEST,]	1.2e-4	null	ms_run[1]:scan=8347	2522.9	4	2200.09292	550.77848	K	N	466	484
PSM	LLLGPGPSNLAPR	-156_41290	O35423	1	Mouse_09-2020	null	[MS,MS:1001208,SEQUEST,]	1.2e-4	null	ms_run[1]:scan=8345	2522.3	2	1304.76933	652.88789	R	L	46	59
PSM	YNLGLDLR	-156_40723	P26443	1	Mouse_09-2020	null	[MS,MS:1001208,SEQUEST,]	3.4e-4	null	ms_run[1]:scan=8248	2495.4	2	963.52623	482.26654	K	A	528	536
PSM	VYGTVFHINQGNPFKLK	-156_41261	Q9DCY0	1	Mouse_09-2020	null	[MS,MS:1001208,SEQUEST,]	1.2e-4	null	ms_run[1]:scan=8339	2520.7	4	1962.05947	491.27036	K	L	27	44
PSM	KILATPPQEDAPSVDIANIR	-156_41213	P40142	1	Mouse_09-2020	null	[MS,MS:1001208,SEQUEST,]	1.2e-4	null	ms_run[1]:scan=8331	2518.4	3	2148.16715	716.72682	K	P	283	303
PSM	YQLQSQENFEPFMK	-156_41182	P12710	1	Mouse_09-2020	null	[MS,MS:1001208,SEQUEST,]	1.2e-4	13-UNIMOD:35	ms_run[1]:scan=8327	2517.3	3	1804.82132	602.27854	K	I	7	21
PSM	LLTSILDSSERS	-156_41157	Q9CXF0	1	Mouse_09-2020	null	[MS,MS:1001208,SEQUEST,]	1.2e-4	null	ms_run[1]:scan=8323	2516.2	2	1320.70159	660.85391	R	0	453	465
PSM	RNVTVQPDDPISFMQLTAK	-156_41153	Q9JIF7	1	Mouse_09-2020	null	[MS,MS:1001208,SEQUEST,]	1.2e-4	14-UNIMOD:35	ms_run[1]:scan=8322	2515.9	3	2176.10117	726.04041	K	E	661	680
PSM	LKLPAVVTADLR	-156_41139	Q9DCW4	1	Mouse_09-2020	null	[MS,MS:1001208,SEQUEST,]	1.2e-4	null	ms_run[1]:scan=8320	2515.4	3	1295.80542	432.60637	R	N	175	187
PSM	YIDFVPIPSPRK	-156_41103	Q91W64	1	Mouse_09-2020	null	[MS,MS:1001208,SEQUEST,]	1.2e-4	null	ms_run[1]:scan=8312	2513.2	3	1431.79969	477.93801	R	T	357	369
PSM	TQVFKDFSELEPDKFQNK	-156_41085	Q9ET01	1	Mouse_09-2020	null	[MS,MS:1001208,SEQUEST,]	1.2e-4	null	ms_run[1]:scan=8309	2512.3	3	2200.09238	734.03554	K	N	466	484
PSM	FINLVPSNLPHEATR	-156_41243	Q05421	1	Mouse_09-2020	null	[MS,MS:1001208,SEQUEST,]	1.2e-4	null	ms_run[1]:scan=8336	2519.8	3	1707.91825	569.97741	R	T	360	375
PSM	LDHYAIIKFPLTTESAMK	-156_41394	P62751	1	Mouse_09-2020	null	[MS,MS:1001208,SEQUEST,]	1.2e-4	17-UNIMOD:35	ms_run[1]:scan=8362	2527.0	4	2094.09707	524.27895	K	I	71	89
PSM	ALPGHLKPFETLLSQNQGGK	-156_40688	P19157	1	Mouse_09-2020	null	[MS,MS:1001208,SEQUEST,]	1.2e-4	null	ms_run[1]:scan=8240	2493.1	4	2135.16250	534.54565	K	F	122	142
PSM	YDVSFITDEVKK	-156_40642	O08601	1	Mouse_09-2020	null	[MS,MS:1001208,SEQUEST,]	1.2e-4	null	ms_run[1]:scan=8232	2490.9	3	1443.73761	481.91705	R	L	511	523
PSM	IAPSFAVESMEDALK	-156_40375	Q8C196	1	Mouse_09-2020	null	[MS,MS:1001208,SEQUEST,]	1.2e-4	10-UNIMOD:35	ms_run[1]:scan=8187	2478.4	3	1623.79355	541.93600	K	A	561	576
PSM	GILIGIQQSFRPR	-156_40367	Q8C196	1	Mouse_09-2020	null	[MS,MS:1001208,SEQUEST,]	1.2e-4	null	ms_run[1]:scan=8186	2478.1	2	1484.87090	742.93844	K	L	1361	1374
PSM	SHAPVYFYEFQHRPSFFK	-156_40361	Q8BK48	1	Mouse_09-2020	null	[MS,MS:1001208,SEQUEST,]	1.2e-4	null	ms_run[1]:scan=8185	2477.8	4	2287.11391	572.53254	R	F	429	447
PSM	GAAAVFNMSYFGK	-156_40343	Q99LB7	1	Mouse_09-2020	null	[MS,MS:1001208,SEQUEST,]	1.2e-4	8-UNIMOD:35	ms_run[1]:scan=8183	2477.3	2	1378.64763	689.82664	R	Y	567	580
PSM	GTTITSVLPKPALVASR	-156_40312	Q8C196	1	Mouse_09-2020	null	[MS,MS:1001208,SEQUEST,]	1.2e-4	null	ms_run[1]:scan=8178	2475.9	2	1711.01335	856.00926	K	E	403	420
PSM	SGNSDVYENEIPGGQYTNLHFQAHSMGLGSK	-156_40307	G5E8R3	1	Mouse_09-2020	null	[MS,MS:1001208,SEQUEST,]	1.2e-4	26-UNIMOD:35	ms_run[1]:scan=8177	2475.6	4	3353.51601	839.13365	K	K	856	887
PSM	FAASPTGQLYDMFHSVMK	-156_40298	P56593	1	Mouse_09-2020	null	[MS,MS:1001208,SEQUEST,]	1.2e-4	12-UNIMOD:35,17-UNIMOD:35	ms_run[1]:scan=8176	2475.3	3	2061.94260	687.98514	K	L	210	228
PSM	VFADYEAYVK	-156_40290	Q9ET01	1	Mouse_09-2020	null	[MS,MS:1001208,SEQUEST,]	1.2e-4	null	ms_run[1]:scan=8175	2475.0	2	1204.58891	602.79787	K	Q	774	784
PSM	AAVPSGASTGIYEALELRDNDKTR	-156_40284	P17182	1	Mouse_09-2020	null	[MS,MS:1001208,SEQUEST,]	1.2e-4	null	ms_run[1]:scan=8174	2474.8	4	2534.28481	634.32659	R	M	33	57
PSM	YPQLLSGIR	-156_40268	P50247	1	Mouse_09-2020	null	[MS,MS:1001208,SEQUEST,]	1.2e-4	null	ms_run[1]:scan=8172	2474.2	2	1046.60002	523.80329	K	I	143	152
PSM	EWGYASHNGPDHWHELYPIAK	-156_40260	P16015	1	Mouse_09-2020	null	[MS,MS:1001208,SEQUEST,]	1.2e-4	null	ms_run[1]:scan=8171	2473.9	4	2507.15542	627.54364	K	D	4	25
PSM	AVDLQILPK	-156_40253	P47911	1	Mouse_09-2020	null	[MS,MS:1001208,SEQUEST,]	1.2e-4	null	ms_run[1]:scan=8169	2473.3	2	996.60967	498.80804	K	K	260	269
PSM	GILIGIQQSFRPR	-156_40251	Q8C196	1	Mouse_09-2020	null	[MS,MS:1001208,SEQUEST,]	1.2e-4	null	ms_run[1]:scan=8168	2473.1	3	1484.87052	495.62805	K	L	1361	1374
PSM	AGSNVMQTFTFYASEDKLENRGNYVAEK	-156_40245	O35490	1	Mouse_09-2020	null	[MS,MS:1001208,SEQUEST,]	1.2e-4	6-UNIMOD:35	ms_run[1]:scan=8167	2472.8	4	3185.48842	797.12656	R	S	66	94
PSM	RQASGGPVDIGPEYQQDLDRELYK	-156_40232	P97450	1	Mouse_09-2020	null	[MS,MS:1001208,SEQUEST,]	1.2e-4	null	ms_run[1]:scan=8165	2472.3	4	2734.34145	684.34123	K	K	54	78
PSM	VGDAIPSVEVFEGEPGKK	-156_40382	P99029	1	Mouse_09-2020	null	[MS,MS:1001208,SEQUEST,]	1.2e-4	null	ms_run[1]:scan=8188	2478.6	3	1857.95981	619.99127	K	N	54	72
PSM	ASLQNLLSASQAR	-156_40385	P35505	1	Mouse_09-2020	null	[MS,MS:1001208,SEQUEST,]	1.2e-4	null	ms_run[1]:scan=8190	2479.2	2	1358.73992	679.87296	R	R	83	96
PSM	LILPGLMSSR	-156_40391	A0A0R4J135	1	Mouse_09-2020	null	[MS,MS:1001208,SEQUEST,]	1.2e-4	7-UNIMOD:35	ms_run[1]:scan=8191	2479.5	2	1102.62822	551.81808	K	Y	94	104
PSM	TDLTDYLNR	-156_40410	Q9CZ13	1	Mouse_09-2020	null	[MS,MS:1001208,SEQUEST,]	1.2e-4	null	ms_run[1]:scan=8193	2480.1	2	1110.54350	555.77493	R	Y	214	223
PSM	IYELAAGGTAVGTGLNTR	-156_40635	P97807	1	Mouse_09-2020	null	[MS,MS:1001208,SEQUEST,]	1.2e-4	null	ms_run[1]:scan=8231	2490.6	2	1763.92949	882.46796	R	G	266	284
PSM	ELNLPFGGMK	-156_40593	Q8BH00	1	Mouse_09-2020	null	[MS,MS:1001208,SEQUEST,]	2.3e-4	9-UNIMOD:35	ms_run[1]:scan=8224	2488.7	2	1121.56731	561.28662	R	S	452	462
PSM	IHLISMQSTIPYALR	-156_40580	Q8VCM7	1	Mouse_09-2020	null	[MS,MS:1001208,SEQUEST,]	1.2e-4	6-UNIMOD:35	ms_run[1]:scan=8222	2488.1	3	1758.95780	586.99055	K	Q	258	273
PSM	FLASVSTVLTSKYR	-156_40572	Q91VB8	1	Mouse_09-2020	null	[MS,MS:1001208,SEQUEST,]	1.2e-4	null	ms_run[1]:scan=8221	2487.9	3	1571.87949	524.63124	K	0	129	143
PSM	THILLFLPK	-156_40562	P09103	1	Mouse_09-2020	null	[MS,MS:1001208,SEQUEST,]	1.2e-4	null	ms_run[1]:scan=8219	2487.3	2	1081.67693	541.34205	K	V	257	266
PSM	QITINDLPVGR	-156_40555	P35700	1	Mouse_09-2020	null	[MS,MS:1001208,SEQUEST,]	1.2e-4	null	ms_run[1]:scan=8218	2487.0	2	1225.69023	613.34859	R	V	141	152
PSM	GTTITSVLPKPALVASRVEVSK	-156_40674	Q8C196	1	Mouse_09-2020	null	[MS,MS:1001208,SEQUEST,]	1.2e-4	null	ms_run[1]:scan=8238	2492.6	3	2253.31821	751.77740	K	L	403	425
PSM	AANEAGYFNEEMAPIEVK	-156_40551	Q8BWT1	1	Mouse_09-2020	null	[MS,MS:1001208,SEQUEST,]	1.2e-4	12-UNIMOD:35	ms_run[1]:scan=8216	2486.4	2	1998.91533	999.95930	K	K	192	210
PSM	WWPGGLGK	-156_40513	Q9R0H0	1	Mouse_09-2020	null	[MS,MS:1001208,SEQUEST,]	1.2e-4	null	ms_run[1]:scan=8210	2484.8	2	900.47344	450.73996	K	S	175	183
PSM	GTTITSVLPKPALVASRVEVSK	-156_40506	Q8C196	1	Mouse_09-2020	null	[MS,MS:1001208,SEQUEST,]	1.2e-4	null	ms_run[1]:scan=8209	2484.5	4	2253.31923	564.08487	K	L	403	425
PSM	TGLSIHEVYGQSETGISSATLR	-156_40477	Q91VA0	1	Mouse_09-2020	null	[MS,MS:1001208,SEQUEST,]	1.2e-4	null	ms_run[1]:scan=8203	2482.8	3	2306.16538	769.39228	R	M	355	377
PSM	NRPNRLIVDEAINEDNSVVSLSQPK	-156_40470	Q01853	1	Mouse_09-2020	null	[MS,MS:1001208,SEQUEST,]	1.2e-4	null	ms_run[1]:scan=8202	2482.6	4	2807.46645	702.62161	K	D	21	46
PSM	LHIIEVGTPPTGNQPFPK	-156_40458	Q68FD5	1	Mouse_09-2020	null	[MS,MS:1001208,SEQUEST,]	1.2e-4	null	ms_run[1]:scan=8200	2482.0	3	1945.05521	649.02291	K	A	228	246
PSM	SIMISGNVLPDATR	-156_40441	G3X9T7	1	Mouse_09-2020	null	[MS,MS:1001208,SEQUEST,]	1.2e-4	3-UNIMOD:35	ms_run[1]:scan=8197	2481.2	2	1489.76995	745.38759	K	H	238	252
PSM	AYFHLLNQIAPK	-156_40426	A0A1C7CYV0	1	Mouse_09-2020	null	[MS,MS:1001208,SEQUEST,]	1.2e-4	null	ms_run[1]:scan=8195	2480.6	3	1414.78470	472.26623	K	Q	301	313
PSM	ILPSVSHKPFESIDQGHVTHNWDEVGPDPNQLR	-156_40519	O09173	1	Mouse_09-2020	null	[MS,MS:1001208,SEQUEST,]	1.2e-4	null	ms_run[1]:scan=8211	2485.1	5	3748.84718	750.57515	R	K	64	97
PSM	QIGNVAALPGIVHR	-156_35194	Q99LF4	1	Mouse_09-2020	null	[MS,MS:1001208,SEQUEST,]	1.2e-4	null	ms_run[1]:scan=7284	2226.7	3	1444.83881	482.28429	K	I	68	82
PSM	LSDYFPKPYPNPEAAR	-156_35186	Q9D0M3	1	Mouse_09-2020	null	[MS,MS:1001208,SEQUEST,]	1.2e-4	null	ms_run[1]:scan=7283	2226.4	3	1864.92313	622.31246	K	A	171	187
PSM	GASAINWTLIHGDK	-156_35178	Q8R0Y6	1	Mouse_09-2020	null	[MS,MS:1001208,SEQUEST,]	1.2e-4	null	ms_run[1]:scan=7282	2226.1	3	1482.77002	494.92817	R	G	115	129
PSM	YIATPIFSKMAHWSNK	-156_28972	P10649	1	Mouse_09-2020	null	[MS,MS:1001208,SEQUEST,]	1.2e-4	10-UNIMOD:35	ms_run[1]:scan=6219	1929.3	4	1909.96328	478.24619	R	0	203	219
PSM	MDATANDVPSPYEVK	-156_28966	P27773	1	Mouse_09-2020	null	[MS,MS:1001208,SEQUEST,]	1.2e-4	1-UNIMOD:35	ms_run[1]:scan=6218	1929.0	2	1652.74895	826.87725	K	F	434	449
PSM	LISEVIGER	-156_28958	E0CXN5	1	Mouse_09-2020	null	[MS,MS:1001208,SEQUEST,]	2.3e-4	null	ms_run[1]:scan=6217	1928.7	2	1015.57854	508.29276	K	G	108	117
PSM	VVFDDTYDRSMLR	-156_28950	P16015	1	Mouse_09-2020	null	[MS,MS:1001208,SEQUEST,]	4.2e-3	11-UNIMOD:35	ms_run[1]:scan=6216	1928.4	3	1632.76865	544.92773	R	G	68	81
PSM	ESYSVYVYK	-156_28941	Q64475	1	Mouse_09-2020	null	[MS,MS:1001208,SEQUEST,]	6.5e-4	null	ms_run[1]:scan=6215	1928.1	2	1137.54643	569.27677	K	L	36	45
PSM	NKLILPGLMSSR	-156_28934	A0A0R4J135	1	Mouse_09-2020	null	[MS,MS:1001208,SEQUEST,]	1.2e-4	9-UNIMOD:35	ms_run[1]:scan=6214	1927.9	3	1344.76728	448.92711	R	Y	92	104
PSM	NKLILPGLMSSR	-156_28927	A0A0R4J135	1	Mouse_09-2020	null	[MS,MS:1001208,SEQUEST,]	1.3e-3	9-UNIMOD:35	ms_run[1]:scan=6212	1927.3	2	1344.76836	672.88703	R	Y	92	104
PSM	LDLLGNPK	-156_28920	Q8VCT4	1	Mouse_09-2020	null	[MS,MS:1001208,SEQUEST,]	2.3e-4	null	ms_run[1]:scan=6211	1927.0	2	869.50951	435.25819	K	S	305	313
PSM	RIPLAEWESR	-156_28912	Q9CZ13	1	Mouse_09-2020	null	[MS,MS:1001208,SEQUEST,]	2.3e-4	null	ms_run[1]:scan=6210	1926.7	3	1256.67505	419.56305	R	Q	423	433
PSM	GWYQYDKPLGR	-156_28879	Q9DBM2	1	Mouse_09-2020	null	[MS,MS:1001208,SEQUEST,]	1.2e-4	null	ms_run[1]:scan=6206	1925.7	3	1382.68576	461.56657	K	H	573	584
PSM	RFLEEATRVSQEHPVVLTK	-156_28840	Q8C196	1	Mouse_09-2020	null	[MS,MS:1001208,SEQUEST,]	4.2e-3	null	ms_run[1]:scan=6198	1923.4	4	2239.22158	560.56029	K	V	1150	1169
PSM	LYDIDVAK	-156_28833	P62751	1	Mouse_09-2020	null	[MS,MS:1001208,SEQUEST,]	6.5e-4	null	ms_run[1]:scan=6197	1923.1	2	936.50499	468.75548	K	N	116	124
PSM	QATKDAGQISGLNVLR	-156_28827	P38647	1	Mouse_09-2020	null	[MS,MS:1001208,SEQUEST,]	1.2e-4	null	ms_run[1]:scan=6196	1922.9	3	1670.91977	557.64432	R	I	203	219
PSM	LREMLNISGPPLK	-156_28792	Q9CPY7	1	Mouse_09-2020	null	[MS,MS:1001208,SEQUEST,]	2.3e-4	4-UNIMOD:35	ms_run[1]:scan=6190	1921.2	3	1483.82755	495.28155	K	G	67	80
PSM	KHLEINPDHSIIETLR	-156_28785	P07901	1	Mouse_09-2020	null	[MS,MS:1001208,SEQUEST,]	1.2e-4	null	ms_run[1]:scan=6189	1920.9	4	1915.04055	479.51535	K	K	633	649
PSM	RFGPVFTLHLGQRR	-156_28986	Q05421	1	Mouse_09-2020	null	[MS,MS:1001208,SEQUEST,]	1.2e-4	null	ms_run[1]:scan=6221	1929.8	4	1683.95571	421.74431	K	V	63	77
PSM	KMNLGVGAYRDDNGKPYVLPSVR	-156_28744	P05202	1	Mouse_09-2020	null	[MS,MS:1001208,SEQUEST,]	1.2e-4	2-UNIMOD:35	ms_run[1]:scan=6182	1918.9	4	2565.34194	642.08651	K	A	59	82
PSM	MMLSWDVSNGVARR	-156_28998	Q3UEL5	1	Mouse_09-2020	null	[MS,MS:1001208,SEQUEST,]	1.2e-4	1-UNIMOD:35,2-UNIMOD:35	ms_run[1]:scan=6224	1930.7	3	1653.78403	551.93271	R	W	655	669
PSM	NKLILPGLMSSR	-156_29020	A0A0R4J135	1	Mouse_09-2020	null	[MS,MS:1001208,SEQUEST,]	2.4e-3	9-UNIMOD:35	ms_run[1]:scan=6227	1931.5	2	1344.76763	672.88703	R	Y	92	104
PSM	AAWGKIGGHGAEYGAEALER	-156_29391	Q91VB8	1	Mouse_09-2020	null	[MS,MS:1001208,SEQUEST,]	1.2e-4	null	ms_run[1]:scan=6292	1949.6	4	2043.00393	511.50652	K	F	13	33
PSM	WSTPSGASWK	-156_29366	Q9DBM2	1	Mouse_09-2020	null	[MS,MS:1001208,SEQUEST,]	1.2e-4	null	ms_run[1]:scan=6288	1948.5	2	1106.52703	553.76691	K	A	279	289
PSM	IGYPAPNFK	-156_29360	P35700	1	Mouse_09-2020	null	[MS,MS:1001208,SEQUEST,]	2.3e-4	null	ms_run[1]:scan=6287	1948.3	2	1006.53600	503.77146	K	T	8	17
PSM	VIQGSLDSLPQAVRK	-156_29303	Q9Z2V4	1	Mouse_09-2020	null	[MS,MS:1001208,SEQUEST,]	1.2e-4	null	ms_run[1]:scan=6275	1944.9	3	1610.92380	537.64566	K	V	15	30
PSM	SVPTWLK	-156_29295	Q921R2	1	Mouse_09-2020	null	[MS,MS:1001208,SEQUEST,]	3.0e-2	null	ms_run[1]:scan=6274	1944.6	2	830.47740	415.74217	R	T	21	28
PSM	LHTVYQSVELPETHQMLR	-156_29281	Q07417	1	Mouse_09-2020	null	[MS,MS:1001208,SEQUEST,]	1.2e-4	16-UNIMOD:35	ms_run[1]:scan=6271	1943.8	4	2197.10805	550.03221	R	T	25	43
PSM	GAWSNVLR	-156_29274	P51881	1	Mouse_09-2020	null	[MS,MS:1001208,SEQUEST,]	2.3e-4	null	ms_run[1]:scan=6270	1943.5	2	902.48448	451.74578	K	M	273	281
PSM	MSGNGRELGEHGLYEYTELK	-156_29270	O35945	0	Mouse_09-2020	null	[MS,MS:1001208,SEQUEST,]	1.2e-4	1-UNIMOD:35	ms_run[1]:scan=6269	1943.2	4	2299.06704	575.52194	K	V	471	491
PSM	MSGNGRELGEHGLYEYTELK	-156_29270	P24549	0	Mouse_09-2020	null	[MS,MS:1001208,SEQUEST,]	1.2e-4	1-UNIMOD:35	ms_run[1]:scan=6269	1943.2	4	2299.06704	575.52194	K	V	471	491
PSM	YGVSGYPTLK	-156_29254	P27773	1	Mouse_09-2020	null	[MS,MS:1001208,SEQUEST,]	1.2e-4	null	ms_run[1]:scan=6267	1942.7	2	1084.56792	542.78731	K	F	95	105
PSM	RLAGGDWFTSR	-156_29105	Q76MZ3	1	Mouse_09-2020	null	[MS,MS:1001208,SEQUEST,]	1.2e-4	null	ms_run[1]:scan=6243	1936.0	3	1265.63871	422.55103	K	S	134	145
PSM	KQGGLGPMNIPLISDPKR	-156_29092	P35700	1	Mouse_09-2020	null	[MS,MS:1001208,SEQUEST,]	1.2e-4	8-UNIMOD:35	ms_run[1]:scan=6239	1934.8	4	1937.06325	485.02138	K	I	93	111
PSM	GWYQYDKPLGR	-156_29071	Q9DBM2	1	Mouse_09-2020	null	[MS,MS:1001208,SEQUEST,]	1.2e-4	null	ms_run[1]:scan=6236	1934.0	2	1382.68572	691.84622	K	H	573	584
PSM	FGMHLQAATPKGYEPDPNIVK	-156_29063	P11725	1	Mouse_09-2020	null	[MS,MS:1001208,SEQUEST,]	1.2e-4	3-UNIMOD:35	ms_run[1]:scan=6234	1933.5	4	2329.16494	583.04659	K	A	211	232
PSM	GLDPARVNVPVIGGHAGK	-156_29058	P08249	1	Mouse_09-2020	null	[MS,MS:1001208,SEQUEST,]	1.2e-4	null	ms_run[1]:scan=6233	1933.2	4	1756.98183	440.00088	K	I	186	204
PSM	AMDSDWFAQNYMGRK	-156_29026	Q99JY0	1	Mouse_09-2020	null	[MS,MS:1001208,SEQUEST,]	1.2e-4	2-UNIMOD:35,12-UNIMOD:35	ms_run[1]:scan=6228	1931.8	3	1851.77982	617.93114	K	K	393	408
PSM	RIPLAEWESR	-156_29007	Q9CZ13	1	Mouse_09-2020	null	[MS,MS:1001208,SEQUEST,]	6.2e-3	null	ms_run[1]:scan=6225	1930.9	2	1256.67497	628.84094	R	Q	423	433
PSM	KPEEVDDEVFYSPR	-156_28739	P11725	1	Mouse_09-2020	null	[MS,MS:1001208,SEQUEST,]	1.2e-4	null	ms_run[1]:scan=6181	1918.7	3	1709.81119	570.60542	R	L	307	321
PSM	TDLTDYLNRHYKAPR	-156_28723	Q9CZ13	1	Mouse_09-2020	null	[MS,MS:1001208,SEQUEST,]	4.0e-3	null	ms_run[1]:scan=6179	1918.1	4	1862.95901	466.49315	R	V	214	229
PSM	NEEILNSLK	-156_28717	P11352	1	Mouse_09-2020	null	[MS,MS:1001208,SEQUEST,]	6.5e-4	null	ms_run[1]:scan=6178	1917.8	2	1059.57305	530.28767	K	V	87	96
PSM	AVANYDSVEAGEKLVK	-156_28422	P51660	1	Mouse_09-2020	null	[MS,MS:1001208,SEQUEST,]	1.2e-4	null	ms_run[1]:scan=6129	1904.2	3	1692.88089	564.96495	K	A	69	85
PSM	VEGGTPLFTLRK	-156_28414	Q9D2G2	1	Mouse_09-2020	null	[MS,MS:1001208,SEQUEST,]	1.2e-4	null	ms_run[1]:scan=6128	1903.9	3	1317.75336	439.92236	K	G	135	147
PSM	VALVYGQMNEPPGAR	-156_28392	P56480	1	Mouse_09-2020	null	[MS,MS:1001208,SEQUEST,]	1.2e-4	8-UNIMOD:35	ms_run[1]:scan=6123	1902.5	2	1617.80937	809.40631	K	R	265	280
PSM	KLVPSLLEDKEYLDHQSGRPR	-156_28385	Q5FW57	1	Mouse_09-2020	null	[MS,MS:1001208,SEQUEST,]	1.2e-4	null	ms_run[1]:scan=6122	1902.2	5	2480.32880	496.87094	K	I	141	162
PSM	ALIAAQYSGAQVR	-156_28365	Q9D8N0	1	Mouse_09-2020	null	[MS,MS:1001208,SEQUEST,]	1.2e-4	null	ms_run[1]:scan=6119	1901.4	2	1347.73918	674.37260	K	L	18	31
PSM	ELSEPSSTRIYAIAK	-156_28358	Q8C196	1	Mouse_09-2020	null	[MS,MS:1001208,SEQUEST,]	1.4e-2	null	ms_run[1]:scan=6118	1901.1	3	1664.88645	555.63331	K	L	842	857
PSM	LLGELLKDNSK	-156_28322	Q93092	1	Mouse_09-2020	null	[MS,MS:1001208,SEQUEST,]	1.2e-4	null	ms_run[1]:scan=6112	1899.4	3	1229.71103	410.57484	K	A	259	270
PSM	KYILGNPLNSGINQGPQIDKEQHNK	-156_28316	O35945	1	Mouse_09-2020	null	[MS,MS:1001208,SEQUEST,]	1.2e-4	null	ms_run[1]:scan=6111	1899.2	4	2805.46670	702.12151	K	L	329	354
PSM	VMLASWAQR	-156_28283	Q9JI75	1	Mouse_09-2020	null	[MS,MS:1001208,SEQUEST,]	1.2e-4	2-UNIMOD:35	ms_run[1]:scan=6104	1897.2	2	1077.55144	539.27913	K	K	203	212
PSM	SLAMEMVLTGDRISAQDAK	-156_28280	Q8BH95	1	Mouse_09-2020	null	[MS,MS:1001208,SEQUEST,]	1.2e-4	4-UNIMOD:35,6-UNIMOD:35	ms_run[1]:scan=6103	1896.9	3	2068.00650	690.00649	K	A	186	205
PSM	FSTVTGESGSADTVRDPRGFAVK	-156_28273	P24270	1	Mouse_09-2020	null	[MS,MS:1001208,SEQUEST,]	1.2e-4	null	ms_run[1]:scan=6102	1896.6	4	2384.18569	596.80148	R	Y	113	136
PSM	TLNVKPLVTHRFPLEK	-156_28267	Q64442	1	Mouse_09-2020	null	[MS,MS:1001208,SEQUEST,]	1.2e-4	null	ms_run[1]:scan=6101	1896.4	4	1892.11257	473.78336	K	V	315	331
PSM	NYELHPDKYILK	-156_28263	F6Y6L6	1	Mouse_09-2020	null	[MS,MS:1001208,SEQUEST,]	1.2e-4	null	ms_run[1]:scan=6100	1896.1	3	1532.81147	511.60844	K	Q	213	225
PSM	SYHEEFNPPKEPMKDDITGEPLIRR	-156_28241	Q9WTP6	1	Mouse_09-2020	null	[MS,MS:1001208,SEQUEST,]	1.2e-4	13-UNIMOD:35	ms_run[1]:scan=6096	1894.9	5	3014.46821	603.69935	R	D	151	176
PSM	IIAVDINKDKFAK	-156_28204	P00329	1	Mouse_09-2020	null	[MS,MS:1001208,SEQUEST,]	1.2e-4	null	ms_run[1]:scan=6092	1893.9	3	1474.86307	492.29245	R	K	220	233
PSM	LLLEGVENK	-156_28426	D3Z041	1	Mouse_09-2020	null	[MS,MS:1001208,SEQUEST,]	1.2e-4	null	ms_run[1]:scan=6130	1904.5	2	1014.58336	507.79513	K	T	209	218
PSM	HWPFMVVNDAGRPK	-156_28442	P63017	1	Mouse_09-2020	null	[MS,MS:1001208,SEQUEST,]	1.2e-4	5-UNIMOD:35	ms_run[1]:scan=6132	1905.0	3	1669.82700	557.28044	K	Q	89	103
PSM	FSTVTGESGSADTVRDPRGFAVK	-156_28446	P24270	1	Mouse_09-2020	null	[MS,MS:1001208,SEQUEST,]	1.2e-4	null	ms_run[1]:scan=6133	1905.3	3	2384.18753	795.39954	R	Y	113	136
PSM	LYEIGAGTSEVR	-156_28452	Q9JHI5	1	Mouse_09-2020	null	[MS,MS:1001208,SEQUEST,]	1.2e-4	null	ms_run[1]:scan=6134	1905.5	2	1294.66448	647.83552	K	L	400	412
PSM	IFINNEWHNSVSGK	-156_28710	P24549	1	Mouse_09-2020	null	[MS,MS:1001208,SEQUEST,]	1.2e-4	null	ms_run[1]:scan=6177	1917.5	3	1644.82120	548.94248	K	F	23	37
PSM	ALSFYQPR	-156_28689	Q61838	1	Mouse_09-2020	null	[MS,MS:1001208,SEQUEST,]	1.2e-4	null	ms_run[1]:scan=6173	1916.4	2	981.51543	491.26126	K	P	1206	1214
PSM	MKHPSAPLVIGNTYLGLHMK	-156_28683	G3X982	1	Mouse_09-2020	null	[MS,MS:1001208,SEQUEST,]	1.2e-4	1-UNIMOD:35,19-UNIMOD:35	ms_run[1]:scan=6172	1916.1	4	2239.17324	560.54861	K	T	257	277
PSM	ISENMIPVVAEK	-156_28668	Q8VCT4	1	Mouse_09-2020	null	[MS,MS:1001208,SEQUEST,]	1.2e-4	5-UNIMOD:35	ms_run[1]:scan=6170	1915.6	2	1345.70549	673.35523	K	L	389	401
PSM	WLPVGPHIMGK	-156_28660	Q9DD20	1	Mouse_09-2020	null	[MS,MS:1001208,SEQUEST,]	1.2e-4	9-UNIMOD:35	ms_run[1]:scan=6169	1915.3	3	1250.67221	417.56199	R	V	231	242
PSM	GIVGVENVAELKK	-156_28647	Q9ET01	1	Mouse_09-2020	null	[MS,MS:1001208,SEQUEST,]	1.2e-4	null	ms_run[1]:scan=6167	1914.8	3	1355.78949	452.60128	R	F	18	31
PSM	ILLTNIQTK	-156_28624	Q9DBL7	1	Mouse_09-2020	null	[MS,MS:1001208,SEQUEST,]	2.9e-2	null	ms_run[1]:scan=6163	1913.6	2	1043.64617	522.32660	R	T	85	94
PSM	SFTVTELR	-156_29398	Q99KR3	1	Mouse_09-2020	null	[MS,MS:1001208,SEQUEST,]	2.3e-4	null	ms_run[1]:scan=6293	1949.9	2	952.51006	476.75855	K	M	235	243
PSM	LITPAVVSER	-156_28601	A0A1L1SQA8	1	Mouse_09-2020	null	[MS,MS:1001208,SEQUEST,]	1.6e-3	null	ms_run[1]:scan=6159	1912.5	2	1084.63628	542.82168	K	K	35	45
PSM	EYWQNLR	-156_28588	O35490	1	Mouse_09-2020	null	[MS,MS:1001208,SEQUEST,]	8.3e-3	null	ms_run[1]:scan=6157	1912.0	2	1008.49022	504.74852	K	A	350	357
PSM	SNMERMCRSVEDQFNEIKAK	-156_28568	B1AR69	1	Mouse_09-2020	null	[MS,MS:1001208,SEQUEST,]	6.9e-3	7-UNIMOD:4	ms_run[1]:scan=6153	1910.8	3	2472.14316	824.71913	K	D	1247	1267
PSM	KILDSVGIEADDDRLNK	-156_28558	P99027	1	Mouse_09-2020	null	[MS,MS:1001208,SEQUEST,]	1.2e-4	null	ms_run[1]:scan=6152	1910.6	3	1900.99875	634.33733	K	I	25	42
PSM	YQGVNLYVK	-156_28527	P29341	1	Mouse_09-2020	null	[MS,MS:1001208,SEQUEST,]	1.2e-4	null	ms_run[1]:scan=6148	1909.5	2	1083.58476	542.29530	R	L	291	300
PSM	KESPDYSQRLSQVAPVLKER	-156_28495	Q9DBE0	1	Mouse_09-2020	null	[MS,MS:1001208,SEQUEST,]	1.2e-4	null	ms_run[1]:scan=6142	1907.8	4	2330.24819	583.31703	K	V	425	445
PSM	YEMFAQTLQQSR	-156_28478	Q01853	1	Mouse_09-2020	null	[MS,MS:1001208,SEQUEST,]	1.2e-4	3-UNIMOD:35	ms_run[1]:scan=6139	1907.0	2	1517.70671	759.35629	K	F	755	767
PSM	TLNVKPLVTHRFPLEK	-156_28472	Q64442	1	Mouse_09-2020	null	[MS,MS:1001208,SEQUEST,]	1.2e-4	null	ms_run[1]:scan=6138	1906.7	3	1892.11209	631.37539	K	V	315	331
PSM	VAQWLIQEPHK	-156_28595	P55264	1	Mouse_09-2020	null	[MS,MS:1001208,SEQUEST,]	1.2e-4	null	ms_run[1]:scan=6158	1912.2	3	1348.73682	450.25058	K	A	88	99
PSM	FLQEKGPSVDWGK	-156_29407	Q91ZJ5	1	Mouse_09-2020	null	[MS,MS:1001208,SEQUEST,]	1.2e-4	null	ms_run[1]:scan=6294	1950.2	3	1490.76468	497.59279	R	Q	65	78
PSM	QEQDTYALSSYTR	-156_29412	Q8QZT1	1	Mouse_09-2020	null	[MS,MS:1001208,SEQUEST,]	1.2e-4	null	ms_run[1]:scan=6295	1950.5	2	1561.71391	781.36008	R	K	206	219
PSM	MSPEEFTEIMNQR	-156_29427	P54869	1	Mouse_09-2020	null	[MS,MS:1001208,SEQUEST,]	1.2e-4	1-UNIMOD:35,10-UNIMOD:35	ms_run[1]:scan=6299	1951.6	2	1643.70598	822.35563	R	Q	455	468
PSM	AGIPKEEVKEVYMGNVIQGGEGQAPTR	-156_30349	Q8QZT1	1	Mouse_09-2020	null	[MS,MS:1001208,SEQUEST,]	1.2e-4	13-UNIMOD:35	ms_run[1]:scan=6443	1992.3	4	2873.44497	719.11700	K	A	76	103
PSM	TIAQDYGVLK	-156_30320	P35700	1	Mouse_09-2020	null	[MS,MS:1001208,SEQUEST,]	1.2e-4	null	ms_run[1]:scan=6439	1991.2	2	1107.60503	554.30586	R	D	111	121
PSM	IAATILTSPDLRK	-156_30313	P05202	1	Mouse_09-2020	null	[MS,MS:1001208,SEQUEST,]	1.2e-4	null	ms_run[1]:scan=6438	1990.9	3	1398.83182	466.94868	R	W	326	339
PSM	YWANFAR	-156_30304	Q91WG0	0	Mouse_09-2020	null	[MS,MS:1001208,SEQUEST,]	1.4e-3	null	ms_run[1]:scan=6437	1990.6	2	927.44725	464.22722	K	G	492	499
PSM	YWANFAR	-156_30304	Q8BK48	0	Mouse_09-2020	null	[MS,MS:1001208,SEQUEST,]	1.4e-3	null	ms_run[1]:scan=6437	1990.6	2	927.44725	464.22722	K	G	490	497
PSM	YWANFAR	-156_30304	Q8QZR3	0	Mouse_09-2020	null	[MS,MS:1001208,SEQUEST,]	1.4e-3	null	ms_run[1]:scan=6437	1990.6	2	927.44725	464.22722	K	G	489	496
PSM	TYFPHFDVSHGSAQVK	-156_30257	Q91VB8	1	Mouse_09-2020	null	[MS,MS:1001208,SEQUEST,]	1.2e-4	null	ms_run[1]:scan=6430	1988.7	3	1819.87644	607.29692	K	H	42	58
PSM	KDVELNGVYIPK	-156_30244	Q64459	1	Mouse_09-2020	null	[MS,MS:1001208,SEQUEST,]	1.2e-4	null	ms_run[1]:scan=6428	1988.1	3	1374.76453	458.92577	K	S	380	392
PSM	IVVLLQR	-156_30220	G3UWN9	1	Mouse_09-2020	null	[MS,MS:1001208,SEQUEST,]	2.4e-3	null	ms_run[1]:scan=6423	1986.2	2	840.56664	420.78691	K	K	99	106
PSM	VYGTVFHMNQGNPFK	-156_30214	Q5FW57	1	Mouse_09-2020	null	[MS,MS:1001208,SEQUEST,]	1.2e-4	8-UNIMOD:35	ms_run[1]:scan=6422	1985.9	3	1754.83261	585.61548	K	K	27	42
PSM	LATFWHYAK	-156_30196	Q9CPQ8	1	Mouse_09-2020	null	[MS,MS:1001208,SEQUEST,]	1.2e-4	null	ms_run[1]:scan=6420	1985.4	2	1136.58879	568.79801	R	E	27	36
PSM	NNRQPYAVSELAGHQTSAESWGTGR	-156_30191	Q9D8E6	1	Mouse_09-2020	null	[MS,MS:1001208,SEQUEST,]	1.2e-4	null	ms_run[1]:scan=6419	1985.1	4	2716.28408	679.82601	K	V	47	72
PSM	RFDVSGYPTLK	-156_30186	A0A0R4J0Z1	1	Mouse_09-2020	null	[MS,MS:1001208,SEQUEST,]	1.2e-4	null	ms_run[1]:scan=6418	1984.8	2	1282.67974	641.84314	K	F	242	253
PSM	TYFPHFDVSHGSAQVK	-156_30152	Q91VB8	1	Mouse_09-2020	null	[MS,MS:1001208,SEQUEST,]	1.2e-4	null	ms_run[1]:scan=6413	1983.4	4	1819.87758	455.72451	K	H	42	58
PSM	FETFPTSVSK	-156_30144	Q8K169	1	Mouse_09-2020	null	[MS,MS:1001208,SEQUEST,]	1.2e-4	null	ms_run[1]:scan=6412	1983.1	2	1142.57378	571.79005	K	N	74	84
PSM	LYHLFLK	-156_30109	Q9Z2I8	1	Mouse_09-2020	null	[MS,MS:1001208,SEQUEST,]	1.2e-4	null	ms_run[1]:scan=6406	1981.4	2	933.55596	467.28146	K	D	229	236
PSM	SQIHDIVLVGGSTRIPK	-156_30103	P63017	1	Mouse_09-2020	null	[MS,MS:1001208,SEQUEST,]	2.0e-3	null	ms_run[1]:scan=6405	1981.1	4	1820.03847	455.76517	K	Q	329	346
PSM	YAAELHLVHWNPK	-156_30368	P16015	1	Mouse_09-2020	null	[MS,MS:1001208,SEQUEST,]	1.2e-4	null	ms_run[1]:scan=6447	1993.4	3	1577.82254	526.61229	K	N	114	127
PSM	FGELALTK	-156_30374	Q8BMS1	1	Mouse_09-2020	null	[MS,MS:1001208,SEQUEST,]	1.2e-4	null	ms_run[1]:scan=6448	1993.7	2	878.49864	439.75274	K	S	327	335
PSM	REFPTVPLVK	-156_30379	Q91ZJ5	1	Mouse_09-2020	null	[MS,MS:1001208,SEQUEST,]	4.7e-3	null	ms_run[1]:scan=6449	1994.0	2	1185.69939	593.35315	K	G	422	432
PSM	QTALAELVK	-156_30388	P07724	1	Mouse_09-2020	null	[MS,MS:1001208,SEQUEST,]	1.2e-4	null	ms_run[1]:scan=6450	1994.3	2	972.57280	486.78985	K	K	550	559
PSM	RLTGFHETSNINDFSAGVANR	-156_30642	P15105	1	Mouse_09-2020	null	[MS,MS:1001208,SEQUEST,]	1.2e-4	null	ms_run[1]:scan=6491	2005.7	3	2306.13041	769.38059	R	A	299	320
PSM	VNIKPQVDRYWLK	-156_30617	P50247	1	Mouse_09-2020	null	[MS,MS:1001208,SEQUEST,]	1.0e-3	null	ms_run[1]:scan=6487	2004.6	4	1658.93838	415.48988	K	G	319	332
PSM	INVYYNEAAGNKYVPR	-156_30589	Q7TMM9	1	Mouse_09-2020	null	[MS,MS:1001208,SEQUEST,]	1.2e-4	null	ms_run[1]:scan=6482	2003.2	3	1870.94510	624.31973	R	I	47	63
PSM	VQQTVQDLFGRAPSK	-156_30582	P38647	1	Mouse_09-2020	null	[MS,MS:1001208,SEQUEST,]	1.2e-4	null	ms_run[1]:scan=6481	2002.9	3	1673.89634	558.63717	K	V	395	410
PSM	KKELEEIVQPIISK	-156_30559	P20029	1	Mouse_09-2020	null	[MS,MS:1001208,SEQUEST,]	1.2e-4	null	ms_run[1]:scan=6478	2002.1	3	1653.97849	551.99770	K	Y	621	635
PSM	RLTGFHETSNINDFSAGVANR	-156_30546	P15105	1	Mouse_09-2020	null	[MS,MS:1001208,SEQUEST,]	1.2e-4	null	ms_run[1]:scan=6476	2001.5	4	2306.12661	577.28727	R	A	299	320
PSM	VITEYLNAQESAK	-156_30504	Q78PY7	1	Mouse_09-2020	null	[MS,MS:1001208,SEQUEST,]	1.2e-4	null	ms_run[1]:scan=6468	1999.3	2	1465.75334	733.38029	K	A	874	887
PSM	LDHHPEWFNVYNK	-156_30095	P61458	1	Mouse_09-2020	null	[MS,MS:1001208,SEQUEST,]	1.2e-4	null	ms_run[1]:scan=6403	1980.6	3	1698.80161	566.93896	K	H	60	73
PSM	ISGASEKDIVHSGLAYTMER	-156_30498	P26443	1	Mouse_09-2020	null	[MS,MS:1001208,SEQUEST,]	1.2e-4	18-UNIMOD:35	ms_run[1]:scan=6467	1999.0	4	2180.06557	545.77176	R	A	497	517
PSM	NIFHQNDIIYR	-156_30478	A2A974	1	Mouse_09-2020	null	[MS,MS:1001208,SEQUEST,]	1.2e-4	null	ms_run[1]:scan=6463	1997.9	3	1432.73398	478.24924	R	S	232	243
PSM	TYFPHFDVSHGSAQVK	-156_30465	Q91VB8	1	Mouse_09-2020	null	[MS,MS:1001208,SEQUEST,]	1.2e-4	null	ms_run[1]:scan=6461	1997.3	2	1819.87798	910.44174	K	H	42	58
PSM	GAWILNR	-156_30456	P97872	1	Mouse_09-2020	null	[MS,MS:1001208,SEQUEST,]	4.2e-3	null	ms_run[1]:scan=6460	1997.1	2	829.46813	415.23759	R	G	218	225
PSM	MMADEALDSGLVSR	-156_30443	O35459	1	Mouse_09-2020	null	[MS,MS:1001208,SEQUEST,]	1.2e-4	1-UNIMOD:35,2-UNIMOD:35	ms_run[1]:scan=6458	1996.5	2	1526.68376	763.84490	K	F	231	245
PSM	NLDIERPTYTNLNR	-156_30422	P05214	1	Mouse_09-2020	null	[MS,MS:1001208,SEQUEST,]	1.2e-4	null	ms_run[1]:scan=6455	1995.7	3	1718.88224	573.63219	R	I	216	230
PSM	HAYGDQYRATDFVVPGPGK	-156_30412	O88844	1	Mouse_09-2020	null	[MS,MS:1001208,SEQUEST,]	1.2e-4	null	ms_run[1]:scan=6453	1995.1	3	2078.00882	693.34119	R	E	133	152
PSM	FIGPSPEVVR	-156_30405	G5E8R3	1	Mouse_09-2020	null	[MS,MS:1001208,SEQUEST,]	1.2e-4	null	ms_run[1]:scan=6452	1994.8	2	1100.61016	550.80857	R	M	138	148
PSM	FKGQILMPNIGYGSNK	-156_30492	P62911	1	Mouse_09-2020	null	[MS,MS:1001208,SEQUEST,]	1.2e-4	7-UNIMOD:35	ms_run[1]:scan=6466	1998.7	3	1782.92044	594.97842	R	T	49	65
PSM	IIGIDINKDKFAK	-156_28203	P28474	1	Mouse_09-2020	null	[MS,MS:1001208,SEQUEST,]	1.2e-4	null	ms_run[1]:scan=6092	1893.9	3	1474.86307	492.29245	R	K	219	232
PSM	QLQLFR	-156_30069	Q9JIY7	1	Mouse_09-2020	null	[MS,MS:1001208,SEQUEST,]	3.7e-3	null	ms_run[1]:scan=6400	1979.8	2	804.47283	402.73996	K	S	136	142
PSM	VSVTIRPGMTLLMNK	-156_30010	G3UYJ7	0	Mouse_09-2020	null	[MS,MS:1001208,SEQUEST,]	2.3e-4	9-UNIMOD:35,13-UNIMOD:35	ms_run[1]:scan=6391	1977.3	3	1691.91867	564.64428	R	T	177	192
PSM	VSVTIRPGMTLLMNK	-156_30010	O35215	0	Mouse_09-2020	null	[MS,MS:1001208,SEQUEST,]	2.3e-4	9-UNIMOD:35,13-UNIMOD:35	ms_run[1]:scan=6391	1977.3	3	1691.91867	564.64428	R	T	38	53
PSM	QLGGYVATIGTK	-156_29615	Q64374	1	Mouse_09-2020	null	[MS,MS:1001208,SEQUEST,]	1.2e-4	null	ms_run[1]:scan=6326	1959.1	2	1207.66850	604.33770	R	C	65	77
PSM	GVAPLWMR	-156_29608	G5E902	1	Mouse_09-2020	null	[MS,MS:1001208,SEQUEST,]	6.6e-3	7-UNIMOD:35	ms_run[1]:scan=6325	1958.9	2	945.49761	473.25238	K	I	215	223
PSM	IGPLGLSPK	-156_29599	P35979	1	Mouse_09-2020	null	[MS,MS:1001208,SEQUEST,]	2.3e-4	null	ms_run[1]:scan=6324	1958.6	2	881.54564	441.27638	K	V	32	41
PSM	LLANMVYQYK	-156_29573	O55234	1	Mouse_09-2020	null	[MS,MS:1001208,SEQUEST,]	1.2e-4	5-UNIMOD:35	ms_run[1]:scan=6320	1957.5	2	1258.65044	629.82865	K	M	141	151
PSM	KYVLGNPLTPGINQGPQIDKEQHDK	-156_29551	P24549	1	Mouse_09-2020	null	[MS,MS:1001208,SEQUEST,]	1.2e-4	null	ms_run[1]:scan=6317	1956.6	4	2789.45986	698.11997	K	L	329	354
PSM	IFHVNWFRK	-156_29544	Q9Z2V4	1	Mouse_09-2020	null	[MS,MS:1001208,SEQUEST,]	1.2e-4	null	ms_run[1]:scan=6316	1956.3	3	1246.68500	416.23298	K	K	511	520
PSM	VGFTNISHMLTPR	-156_29537	Q9DBT9	1	Mouse_09-2020	null	[MS,MS:1001208,SEQUEST,]	1.2e-4	9-UNIMOD:35	ms_run[1]:scan=6315	1956.1	3	1488.76325	496.92577	K	R	555	568
PSM	VISLSGEHSIIGR	-156_29498	P08228	1	Mouse_09-2020	null	[MS,MS:1001208,SEQUEST,]	1.2e-4	null	ms_run[1]:scan=6309	1954.4	3	1367.76422	456.59290	R	M	104	117
PSM	AGPNIYELR	-156_29488	O55125	1	Mouse_09-2020	null	[MS,MS:1001208,SEQUEST,]	1.2e-4	null	ms_run[1]:scan=6308	1954.1	2	1032.54729	516.77727	R	Y	180	189
PSM	GILLYGTK	-156_29481	P50544	1	Mouse_09-2020	null	[MS,MS:1001208,SEQUEST,]	2.4e-3	null	ms_run[1]:scan=6307	1953.8	2	864.51897	432.76310	K	Q	189	197
PSM	ALGLSNFNSR	-156_29473	Q9JII6	1	Mouse_09-2020	null	[MS,MS:1001208,SEQUEST,]	1.2e-4	null	ms_run[1]:scan=6306	1953.6	2	1078.56365	539.78563	K	I	158	168
PSM	DSQGNLFRNVLKEK	-156_29464	Q91Y97	1	Mouse_09-2020	null	[MS,MS:1001208,SEQUEST,]	2.3e-4	null	ms_run[1]:scan=6305	1953.3	3	1647.88163	549.96528	K	I	88	102
PSM	LWSTFHRPELVR	-156_29456	Q91WT7	1	Mouse_09-2020	null	[MS,MS:1001208,SEQUEST,]	5.6e-4	null	ms_run[1]:scan=6303	1952.7	3	1540.83927	514.28429	K	C	85	97
PSM	YRALLSPTFTSGK	-156_29449	Q64459	1	Mouse_09-2020	null	[MS,MS:1001208,SEQUEST,]	1.2e-4	null	ms_run[1]:scan=6302	1952.4	3	1440.78550	480.93303	R	K	129	142
PSM	KLWGDRYFDPANGK	-156_29433	P58252	1	Mouse_09-2020	null	[MS,MS:1001208,SEQUEST,]	1.2e-4	null	ms_run[1]:scan=6300	1951.9	3	1666.83341	556.28272	K	S	259	273
PSM	VVLVLAGR	-156_29660	P61358	1	Mouse_09-2020	null	[MS,MS:1001208,SEQUEST,]	8.5e-4	null	ms_run[1]:scan=6333	1961.1	2	826.55107	413.77909	K	S	10	18
PSM	FLVGPDGVPVRR	-156_29668	P11352	1	Mouse_09-2020	null	[MS,MS:1001208,SEQUEST,]	1.2e-4	null	ms_run[1]:scan=6334	1961.4	3	1311.75318	437.92258	K	S	165	177
PSM	AIFQAIAAK	-156_29683	Q9DCD0	1	Mouse_09-2020	null	[MS,MS:1001208,SEQUEST,]	3.7e-3	null	ms_run[1]:scan=6336	1961.9	2	932.55663	466.78183	K	G	155	164
PSM	IQTQPGYANTLREAVPK	-156_30002	G5E902	1	Mouse_09-2020	null	[MS,MS:1001208,SEQUEST,]	1.2e-4	null	ms_run[1]:scan=6390	1977.0	3	1886.01505	629.34253	R	Y	186	203
PSM	QIQDAIDMEKAQQALVQK	-156_29978	Q9CQQ7	1	Mouse_09-2020	null	[MS,MS:1001208,SEQUEST,]	1.2e-4	8-UNIMOD:35	ms_run[1]:scan=6384	1975.3	3	2073.06516	691.69301	K	H	145	163
PSM	WTSPQVIKETHKPLGDWR	-156_29959	Q8CHT0	1	Mouse_09-2020	null	[MS,MS:1001208,SEQUEST,]	4.6e-4	null	ms_run[1]:scan=6381	1974.5	4	2178.14638	545.29182	R	S	540	558
PSM	EWPANLDLKK	-156_29948	Q8C196	1	Mouse_09-2020	null	[MS,MS:1001208,SEQUEST,]	1.2e-4	null	ms_run[1]:scan=6379	1973.9	3	1213.65827	405.22403	K	L	832	842
PSM	IEVEKPFAIAKE	-156_29938	P24369	1	Mouse_09-2020	null	[MS,MS:1001208,SEQUEST,]	1.2e-4	null	ms_run[1]:scan=6378	1973.7	3	1373.76807	458.59402	K	0	205	217
PSM	SAYYKPLLSAEEAAK	-156_29915	Q78PY7	1	Mouse_09-2020	null	[MS,MS:1001208,SEQUEST,]	1.2e-4	null	ms_run[1]:scan=6372	1972.0	3	1640.85367	547.62252	R	R	637	652
PSM	QATVGDVNTDRPGLLDLKGK	-156_29891	P31786	1	Mouse_09-2020	null	[MS,MS:1001208,SEQUEST,]	1.2e-4	null	ms_run[1]:scan=6369	1971.2	3	2097.13034	699.71480	K	K	34	54
PSM	QGLSSSIFTK	-156_30053	Q9DBF1	1	Mouse_09-2020	null	[MS,MS:1001208,SEQUEST,]	1.2e-4	null	ms_run[1]:scan=6398	1979.2	2	1067.57280	534.29021	K	L	453	463
PSM	FAELTLK	-156_29854	Q8R0Y6	1	Mouse_09-2020	null	[MS,MS:1001208,SEQUEST,]	6.5e-4	null	ms_run[1]:scan=6363	1969.5	2	821.47722	411.24200	K	G	609	616
PSM	SQIHDIVLVGGSTRIPK	-156_29818	P63017	1	Mouse_09-2020	null	[MS,MS:1001208,SEQUEST,]	1.2e-4	null	ms_run[1]:scan=6357	1967.8	3	1820.03904	607.35114	K	Q	329	346
PSM	LSISGNYNLK	-156_29784	Q00897	1	Mouse_09-2020	null	[MS,MS:1001208,SEQUEST,]	1.2e-4	null	ms_run[1]:scan=6352	1966.4	2	1108.60015	554.80349	R	L	309	319
PSM	DTTASAVAVGLR	-156_29778	Q8BMS1	1	Mouse_09-2020	null	[MS,MS:1001208,SEQUEST,]	1.2e-4	null	ms_run[1]:scan=6351	1966.1	2	1160.62749	580.81713	K	G	520	532
PSM	TKLPWDAVGR	-156_29772	P54869	1	Mouse_09-2020	null	[MS,MS:1001208,SEQUEST,]	2.4e-3	null	ms_run[1]:scan=6349	1965.5	2	1142.63066	571.81947	R	E	117	127
PSM	TYAFFSHTIK	-156_29758	Q99K67	1	Mouse_09-2020	null	[MS,MS:1001208,SEQUEST,]	5.6e-4	null	ms_run[1]:scan=6347	1965.0	3	1214.62168	405.54500	K	Q	105	115
PSM	FHQLDIDNPQSIR	-156_29746	P48758	1	Mouse_09-2020	null	[MS,MS:1001208,SEQUEST,]	1.2e-4	null	ms_run[1]:scan=6345	1964.5	3	1582.79551	528.27059	R	L	59	72
PSM	AIADYLR	-156_29706	P63005	1	Mouse_09-2020	null	[MS,MS:1001208,SEQUEST,]	9.5e-4	null	ms_run[1]:scan=6339	1962.8	2	821.45146	411.22943	R	N	14	21
PSM	FAFQAEVNR	-156_29840	P08113	1	Mouse_09-2020	null	[MS,MS:1001208,SEQUEST,]	1.2e-4	null	ms_run[1]:scan=6361	1968.9	2	1081.54302	541.27490	K	M	76	85
PSM	SLGMIFEK	-156_30710	P11725	1	Mouse_09-2020	null	[MS,MS:1001208,SEQUEST,]	2.3e-4	4-UNIMOD:35	ms_run[1]:scan=6503	2009.1	2	940.48082	470.74405	K	S	81	89
PSM	TWNDPSVQQDIK	-156_28187	P20029	1	Mouse_09-2020	null	[MS,MS:1001208,SEQUEST,]	1.2e-4	null	ms_run[1]:scan=6090	1893.3	2	1430.69219	715.84916	R	L	103	115
PSM	MFASFPTTK	-156_28169	Q91VB8	1	Mouse_09-2020	null	[MS,MS:1001208,SEQUEST,]	1.2e-4	1-UNIMOD:35	ms_run[1]:scan=6086	1892.2	2	1045.50237	523.25479	R	Y	33	42
PSM	LFIVGSNSSSSTR	-156_26644	F6VNW5	1	Mouse_09-2020	null	[MS,MS:1001208,SEQUEST,]	1.2e-4	null	ms_run[1]:scan=5825	1819.4	2	1354.69670	677.85170	K	A	39	52
PSM	VGLKAPGIIPR	-156_26629	Q03265	1	Mouse_09-2020	null	[MS,MS:1001208,SEQUEST,]	2.3e-4	null	ms_run[1]:scan=5823	1818.9	2	1120.72002	560.86368	R	S	172	183
PSM	LTFDSSFSPNTGKK	-156_26613	Q60932	1	Mouse_09-2020	null	[MS,MS:1001208,SEQUEST,]	1.2e-4	null	ms_run[1]:scan=5821	1818.3	3	1528.76438	510.25958	K	A	110	124
PSM	IMGTSPLQIDR	-156_26608	Q8C196	1	Mouse_09-2020	null	[MS,MS:1001208,SEQUEST,]	1.2e-4	2-UNIMOD:35	ms_run[1]:scan=5820	1818.1	2	1246.64641	623.82664	K	E	1075	1086
PSM	MFASFPTTK	-156_26599	Q91VB8	1	Mouse_09-2020	null	[MS,MS:1001208,SEQUEST,]	1.2e-4	1-UNIMOD:35	ms_run[1]:scan=5819	1817.8	2	1045.50237	523.25479	R	Y	33	42
PSM	NRYFPAFEK	-156_26549	P30115	1	Mouse_09-2020	null	[MS,MS:1001208,SEQUEST,]	4.8e-3	null	ms_run[1]:scan=5811	1815.6	2	1171.59038	586.29837	R	L	130	139
PSM	IQVYDPDYMK	-156_26543	A2A974	1	Mouse_09-2020	null	[MS,MS:1001208,SEQUEST,]	2.3e-4	9-UNIMOD:35	ms_run[1]:scan=5810	1815.3	2	1287.59087	644.29992	R	I	95	105
PSM	DSSRLPSEGPQPAHVVVGDVR	-156_26538	Q923D2	1	Mouse_09-2020	null	[MS,MS:1001208,SEQUEST,]	1.2e-4	null	ms_run[1]:scan=5809	1815.0	4	2202.12514	551.28700	R	A	36	57
PSM	AGLYGLPK	-156_26526	P19096	1	Mouse_09-2020	null	[MS,MS:1001208,SEQUEST,]	1.2e-4	null	ms_run[1]:scan=5806	1814.1	2	818.47673	409.74217	K	S	42	50
PSM	NVLMYGPPGTGK	-156_26519	Q925I1	1	Mouse_09-2020	null	[MS,MS:1001208,SEQUEST,]	1.2e-4	4-UNIMOD:35	ms_run[1]:scan=5805	1813.9	2	1249.62541	625.31591	R	L	346	358
PSM	TEAITQDNGGSHFSWAK	-156_26510	Q7TNG8	1	Mouse_09-2020	null	[MS,MS:1001208,SEQUEST,]	1.2e-4	null	ms_run[1]:scan=5804	1813.6	3	1848.85050	616.95522	R	A	319	336
PSM	GQPIYIQFSNHK	-156_26496	Q922I7	1	Mouse_09-2020	null	[MS,MS:1001208,SEQUEST,]	1.2e-4	null	ms_run[1]:scan=5801	1812.8	3	1431.73789	477.91749	R	L	122	134
PSM	NQVAMNPTNTVFDAK	-156_26471	P63017	1	Mouse_09-2020	null	[MS,MS:1001208,SEQUEST,]	1.2e-4	5-UNIMOD:35	ms_run[1]:scan=5796	1811.3	2	1665.79082	833.39869	K	L	57	72
PSM	LFHLGMN	-156_26444	Q9R112	1	Mouse_09-2020	null	[MS,MS:1001208,SEQUEST,]	2.6e-3	6-UNIMOD:35	ms_run[1]:scan=5791	1809.9	2	847.41332	424.21018	K	0	444	451
PSM	AVVGVVAGGGRIDKPILK	-156_26427	P62918	1	Mouse_09-2020	null	[MS,MS:1001208,SEQUEST,]	2.3e-4	null	ms_run[1]:scan=5788	1809.1	4	1749.07546	438.02409	R	G	164	182
PSM	FIVAYGENMK	-156_26666	Q9DD20	1	Mouse_09-2020	null	[MS,MS:1001208,SEQUEST,]	1.2e-4	9-UNIMOD:35	ms_run[1]:scan=5829	1820.6	2	1187.57634	594.29190	R	L	122	132
PSM	RISEQFTAMFR	-156_26419	Q7TMM9	0	Mouse_09-2020	null	[MS,MS:1001208,SEQUEST,]	1.2e-4	9-UNIMOD:35	ms_run[1]:scan=5787	1808.8	3	1401.69468	467.90297	K	K	380	391
PSM	RISEQFTAMFR	-156_26419	P99024	0	Mouse_09-2020	null	[MS,MS:1001208,SEQUEST,]	1.2e-4	9-UNIMOD:35	ms_run[1]:scan=5787	1808.8	3	1401.69468	467.90297	K	K	380	391
PSM	RISEQFTAMFR	-156_26419	P68372	0	Mouse_09-2020	null	[MS,MS:1001208,SEQUEST,]	1.2e-4	9-UNIMOD:35	ms_run[1]:scan=5787	1808.8	3	1401.69468	467.90297	K	K	380	391
PSM	WLPQNDLLGHPKTR	-156_26689	Q63886	0	Mouse_09-2020	null	[MS,MS:1001208,SEQUEST,]	1.2e-4	null	ms_run[1]:scan=5832	1821.4	4	1674.90774	419.48232	K	F	356	370
PSM	WLPQNDLLGHPKTR	-156_26689	K9J7B2	0	Mouse_09-2020	null	[MS,MS:1001208,SEQUEST,]	1.2e-4	null	ms_run[1]:scan=5832	1821.4	4	1674.90774	419.48232	K	F	352	366
PSM	RMSPEEFTEIMNQREQFYHK	-156_26702	P54869	1	Mouse_09-2020	null	[MS,MS:1001208,SEQUEST,]	1.2e-4	2-UNIMOD:35,11-UNIMOD:35	ms_run[1]:scan=5834	1821.9	4	2632.19301	658.80343	R	N	454	474
PSM	TLLKDTTVTGLGR	-156_26968	Q8BMS1	1	Mouse_09-2020	null	[MS,MS:1001208,SEQUEST,]	1.2e-4	null	ms_run[1]:scan=5880	1834.7	3	1374.79529	458.93655	K	Q	387	400
PSM	VTQPEVDTPLGR	-156_26959	Q63880	1	Mouse_09-2020	null	[MS,MS:1001208,SEQUEST,]	1.2e-4	null	ms_run[1]:scan=5879	1834.5	2	1311.69023	656.34879	K	R	34	46
PSM	AAPGGASPTIFSR	-156_26943	Q9D0S9	1	Mouse_09-2020	null	[MS,MS:1001208,SEQUEST,]	1.2e-4	null	ms_run[1]:scan=5875	1833.3	2	1231.64226	616.32512	K	L	46	59
PSM	LWRDGRGAAQNIIPASTGAAK	-156_26892	A0A1D5RLD8	1	Mouse_09-2020	null	[MS,MS:1001208,SEQUEST,]	1.2e-4	null	ms_run[1]:scan=5867	1831.1	4	2153.15786	539.04481	K	V	193	214
PSM	MLSGFIPLKPTVKK	-156_26884	P28665	1	Mouse_09-2020	null	[MS,MS:1001208,SEQUEST,]	6.6e-3	1-UNIMOD:35	ms_run[1]:scan=5866	1830.8	3	1574.93460	525.64947	K	E	1387	1401
PSM	KELSEIAQRIVANGK	-156_26867	Q91Y97	1	Mouse_09-2020	null	[MS,MS:1001208,SEQUEST,]	1.2e-4	null	ms_run[1]:scan=5864	1830.3	3	1655.94431	552.65282	K	I	14	29
PSM	SRVVGNPFDSRTEQGPQVDETQFKK	-156_26860	P47738	1	Mouse_09-2020	null	[MS,MS:1001208,SEQUEST,]	1.2e-4	null	ms_run[1]:scan=5863	1830.0	4	2849.41860	713.10987	K	L	347	372
PSM	SRVVGNPFDSRTEQGPQVDETQFKK	-156_26852	P47738	1	Mouse_09-2020	null	[MS,MS:1001208,SEQUEST,]	1.2e-4	null	ms_run[1]:scan=5862	1829.7	5	2849.41755	570.68935	K	L	347	372
PSM	SIYYITGESK	-156_26844	P11499	1	Mouse_09-2020	null	[MS,MS:1001208,SEQUEST,]	1.2e-4	null	ms_run[1]:scan=5861	1829.5	2	1160.58367	580.79533	K	Q	482	492
PSM	TIGISVDPR	-156_26835	P47963	1	Mouse_09-2020	null	[MS,MS:1001208,SEQUEST,]	1.2e-4	null	ms_run[1]:scan=5860	1829.2	2	957.53642	479.27182	R	R	93	102
PSM	IYVVDVGSEPRAPK	-156_26828	A0A0R4J135	0	Mouse_09-2020	null	[MS,MS:1001208,SEQUEST,]	1.2e-4	null	ms_run[1]:scan=5859	1828.9	3	1529.83225	510.61559	R	H	104	118
PSM	IYVVDVGSEPRAPK	-156_26828	P17563	0	Mouse_09-2020	null	[MS,MS:1001208,SEQUEST,]	1.2e-4	null	ms_run[1]:scan=5859	1828.9	3	1529.83225	510.61559	R	H	104	118
PSM	AYAEFYRNYDSMKDFEEMRK	-156_26791	Q9CPQ1	1	Mouse_09-2020	null	[MS,MS:1001208,SEQUEST,]	1.5e-2	12-UNIMOD:35,18-UNIMOD:35	ms_run[1]:scan=5851	1826.7	4	2625.14052	657.04007	K	G	49	69
PSM	KWLPELVDRAK	-156_26778	Q9EQ20	1	Mouse_09-2020	null	[MS,MS:1001208,SEQUEST,]	1.2e-4	null	ms_run[1]:scan=5849	1826.1	3	1354.78443	452.26623	K	L	331	342
PSM	LAPALATGNTVVMK	-156_26768	Q9CZS1	1	Mouse_09-2020	null	[MS,MS:1001208,SEQUEST,]	1.2e-4	13-UNIMOD:35	ms_run[1]:scan=5846	1825.3	2	1401.77764	701.39214	K	A	198	212
PSM	LQAEAPHIVVGTPGR	-156_26759	Q8BTU6	1	Mouse_09-2020	null	[MS,MS:1001208,SEQUEST,]	1.2e-4	null	ms_run[1]:scan=5845	1825.0	3	1544.85404	515.62297	K	F	148	163
PSM	INIVLSR	-156_26695	P00375	1	Mouse_09-2020	null	[MS,MS:1001208,SEQUEST,]	2.3e-4	null	ms_run[1]:scan=5833	1821.7	2	814.51451	407.76090	R	L	72	79
PSM	VNSLAPGAISGTEGLRR	-156_26411	A0A494BAS6	1	Mouse_09-2020	null	[MS,MS:1001208,SEQUEST,]	1.2e-4	null	ms_run[1]:scan=5786	1808.5	3	1697.92984	566.64795	R	R	179	196
PSM	AAYQVAALPR	-156_26404	P52760	1	Mouse_09-2020	null	[MS,MS:1001208,SEQUEST,]	1.2e-4	null	ms_run[1]:scan=5785	1808.3	2	1059.59477	530.30092	R	S	108	118
PSM	LIVENLSSR	-156_26396	Q542V3	1	Mouse_09-2020	null	[MS,MS:1001208,SEQUEST,]	1.2e-4	null	ms_run[1]:scan=5783	1807.7	2	1030.59001	515.79821	R	S	106	115
PSM	MNMPYMDAVVHEIQR	-156_26115	Q05421	1	Mouse_09-2020	null	[MS,MS:1001208,SEQUEST,]	1.2e-4	1-UNIMOD:35,3-UNIMOD:35,6-UNIMOD:35	ms_run[1]:scan=5732	1793.2	3	1881.82889	627.94792	R	I	345	360
PSM	IMNVIGEPIDERGPIKTK	-156_26098	P56480	1	Mouse_09-2020	null	[MS,MS:1001208,SEQUEST,]	1.2e-4	2-UNIMOD:35	ms_run[1]:scan=5730	1792.7	4	2026.09926	507.28049	R	F	144	162
PSM	QRFDHILYTGNTAVGK	-156_26053	B1AV77	1	Mouse_09-2020	null	[MS,MS:1001208,SEQUEST,]	1.2e-4	null	ms_run[1]:scan=5722	1790.4	3	1819.94419	607.31984	K	V	176	192
PSM	AYGIESHVLSPAETK	-156_26027	Q99LB7	1	Mouse_09-2020	null	[MS,MS:1001208,SEQUEST,]	1.2e-4	null	ms_run[1]:scan=5718	1789.3	3	1601.81687	534.61051	K	L	175	190
PSM	ANVAKPGLVDDFEK	-156_25989	Q9DCX2	1	Mouse_09-2020	null	[MS,MS:1001208,SEQUEST,]	1.2e-4	null	ms_run[1]:scan=5708	1786.5	3	1502.78501	501.59983	R	Y	59	73
PSM	RIERELAEAQDDSILK	-156_25966	Q06185	1	Mouse_09-2020	null	[MS,MS:1001208,SEQUEST,]	1.2e-4	null	ms_run[1]:scan=5704	1785.4	4	1885.99526	472.25490	K	0	56	72
PSM	VLQATVVAVGSGGK	-156_25941	Q64433	1	Mouse_09-2020	null	[MS,MS:1001208,SEQUEST,]	1.2e-4	null	ms_run[1]:scan=5700	1784.3	2	1285.74724	643.37735	K	K	41	55
PSM	SYFLIVRK	-156_25898	E9PUD2	1	Mouse_09-2020	null	[MS,MS:1001208,SEQUEST,]	2.3e-4	null	ms_run[1]:scan=5693	1782.4	2	1025.61394	513.31075	K	I	629	637
PSM	IENIYLR	-156_25882	D3Z041	1	Mouse_09-2020	null	[MS,MS:1001208,SEQUEST,]	6.5e-4	null	ms_run[1]:scan=5691	1781.8	2	920.52007	460.76363	K	E	574	581
PSM	SEEALALPR	-156_25873	P34914	1	Mouse_09-2020	null	[MS,MS:1001208,SEQUEST,]	1.2e-4	null	ms_run[1]:scan=5689	1781.2	2	985.53136	493.26928	R	F	26	35
PSM	GQVYILGR	-156_25867	P16460	1	Mouse_09-2020	null	[MS,MS:1001208,SEQUEST,]	2.7e-3	null	ms_run[1]:scan=5688	1781.0	2	905.52001	453.26380	K	S	356	364
PSM	TFTTQETITNAETAK	-156_25776	P06745	1	Mouse_09-2020	null	[MS,MS:1001208,SEQUEST,]	1.2e-4	null	ms_run[1]:scan=5672	1776.5	2	1655.81218	828.40977	K	W	212	227
PSM	LQMEAPHIIVGTPGR	-156_25761	P60843	1	Mouse_09-2020	null	[MS,MS:1001208,SEQUEST,]	1.2e-4	3-UNIMOD:35	ms_run[1]:scan=5670	1776.0	3	1634.86704	545.62761	K	F	147	162
PSM	RIERELAEAQDDSILK	-156_25759	Q06185	1	Mouse_09-2020	null	[MS,MS:1001208,SEQUEST,]	2.1e-2	null	ms_run[1]:scan=5669	1775.7	3	1885.99784	629.33744	K	0	56	72
PSM	AIGSASEGAQSSLQEVYHK	-156_26117	Q9Z2U1	1	Mouse_09-2020	null	[MS,MS:1001208,SEQUEST,]	1.2e-4	null	ms_run[1]:scan=5733	1793.5	3	1961.95584	654.65695	R	M	169	188
PSM	IITVMGARQHAWFWR	-156_26133	A0A2R8VJV6	1	Mouse_09-2020	null	[MS,MS:1001208,SEQUEST,]	4.7e-2	5-UNIMOD:35	ms_run[1]:scan=5736	1794.3	4	1887.98317	472.75043	R	R	224	239
PSM	ALEVLVAK	-156_26137	Q9JII6	1	Mouse_09-2020	null	[MS,MS:1001208,SEQUEST,]	2.3e-4	null	ms_run[1]:scan=5738	1794.9	2	842.53484	421.77093	K	L	146	154
PSM	KMWDDLPEVVRK	-156_26147	Q80XN0	1	Mouse_09-2020	null	[MS,MS:1001208,SEQUEST,]	1.2e-4	2-UNIMOD:35	ms_run[1]:scan=5740	1795.5	3	1531.79212	511.26943	K	Y	259	271
PSM	DLLFRDDTK	-156_26381	Q921I1	1	Mouse_09-2020	null	[MS,MS:1001208,SEQUEST,]	2.3e-4	null	ms_run[1]:scan=5780	1806.9	2	1122.57939	561.79312	K	F	646	655
PSM	FAIYRWDPDKTGDKPR	-156_26362	Q9CQA3	1	Mouse_09-2020	null	[MS,MS:1001208,SEQUEST,]	1.2e-4	null	ms_run[1]:scan=5777	1806.0	4	1964.99929	492.00489	K	Q	44	60
PSM	IMDPNIVGNEHYDVARGVQK	-156_26355	P56480	1	Mouse_09-2020	null	[MS,MS:1001208,SEQUEST,]	1.2e-4	2-UNIMOD:35	ms_run[1]:scan=5776	1805.8	4	2271.11953	568.53512	R	L	407	427
PSM	KAFSGYLGPDESKWK	-156_26308	Q9R0P3	1	Mouse_09-2020	null	[MS,MS:1001208,SEQUEST,]	1.2e-4	null	ms_run[1]:scan=5768	1803.5	3	1712.86429	571.62627	K	Y	186	201
PSM	YFVEAGAMAVR	-156_26296	P11983	1	Mouse_09-2020	null	[MS,MS:1001208,SEQUEST,]	2.7e-3	8-UNIMOD:35	ms_run[1]:scan=5765	1802.4	2	1229.59905	615.30280	K	V	299	310
PSM	HVFGESDELIGQK	-156_26281	P17751	1	Mouse_09-2020	null	[MS,MS:1001208,SEQUEST,]	1.2e-4	null	ms_run[1]:scan=5763	1801.9	3	1458.72324	486.91230	R	S	151	164
PSM	GLNSDSVTEETLR	-156_26275	Q8C196	1	Mouse_09-2020	null	[MS,MS:1001208,SEQUEST,]	1.2e-4	null	ms_run[1]:scan=5762	1801.6	2	1420.69267	710.84935	K	A	893	906
PSM	HWPFMVVNDAGRPK	-156_26980	P63017	1	Mouse_09-2020	null	[MS,MS:1001208,SEQUEST,]	1.2e-4	5-UNIMOD:35	ms_run[1]:scan=5883	1835.6	3	1669.82700	557.28044	K	Q	89	103
PSM	GQIEVAFR	-156_26270	P35492	1	Mouse_09-2020	null	[MS,MS:1001208,SEQUEST,]	1.3e-3	null	ms_run[1]:scan=5761	1801.3	2	919.50011	460.25343	R	R	360	368
PSM	TAWTFSR	-156_26259	Q9CPU0	1	Mouse_09-2020	null	[MS,MS:1001208,SEQUEST,]	2.8e-3	null	ms_run[1]:scan=5759	1800.7	2	868.43181	434.71923	K	A	89	96
PSM	LVIITAGAR	-156_26249	A0A1B0GSR9	1	Mouse_09-2020	null	[MS,MS:1001208,SEQUEST,]	7.1e-3	null	ms_run[1]:scan=5758	1800.5	2	913.58324	457.29510	K	Q	74	83
PSM	GNGIAFSDGERWK	-156_26243	P33267	1	Mouse_09-2020	null	[MS,MS:1001208,SEQUEST,]	1.2e-4	null	ms_run[1]:scan=5755	1799.6	3	1436.69089	479.56875	R	L	110	123
PSM	AYGIESHVLSPAETK	-156_26231	Q99LB7	1	Mouse_09-2020	null	[MS,MS:1001208,SEQUEST,]	1.2e-4	null	ms_run[1]:scan=5753	1799.1	2	1601.81828	801.41212	K	L	175	190
PSM	MLGVPDNRIVVR	-156_26223	Q00519	1	Mouse_09-2020	null	[MS,MS:1001208,SEQUEST,]	1.6e-2	1-UNIMOD:35	ms_run[1]:scan=5752	1798.8	3	1384.77298	462.26249	K	K	782	794
PSM	AINQGGLTSVAVR	-156_26202	Q9QUM9	1	Mouse_09-2020	null	[MS,MS:1001208,SEQUEST,]	1.2e-4	null	ms_run[1]:scan=5749	1798.0	2	1285.72258	643.36478	K	K	31	44
PSM	IMNVIGEPIDERGPIKTK	-156_26195	P56480	1	Mouse_09-2020	null	[MS,MS:1001208,SEQUEST,]	1.2e-4	2-UNIMOD:35	ms_run[1]:scan=5748	1797.7	3	2026.10025	676.03823	R	F	144	162
PSM	SQIHDIVLVGGSTR	-156_26265	P63017	1	Mouse_09-2020	null	[MS,MS:1001208,SEQUEST,]	1.2e-4	null	ms_run[1]:scan=5760	1801.0	3	1481.80826	494.60721	K	P	329	343
PSM	RAPFDLFENKK	-156_27001	P11499	1	Mouse_09-2020	null	[MS,MS:1001208,SEQUEST,]	1.2e-4	null	ms_run[1]:scan=5886	1836.4	3	1364.73172	455.58222	R	K	338	349
PSM	VVFDDTYDR	-156_27014	P16015	1	Mouse_09-2020	null	[MS,MS:1001208,SEQUEST,]	2.3e-4	null	ms_run[1]:scan=5889	1837.2	2	1129.51616	565.26165	R	M	68	77
PSM	VALVYGQMNEPPGAR	-156_27028	P56480	1	Mouse_09-2020	null	[MS,MS:1001208,SEQUEST,]	1.2e-4	8-UNIMOD:35	ms_run[1]:scan=5891	1837.8	2	1617.80681	809.40631	K	R	265	280
PSM	HVLQQFADNDVSRFK	-156_27926	P51660	1	Mouse_09-2020	null	[MS,MS:1001208,SEQUEST,]	1.2e-4	null	ms_run[1]:scan=6047	1881.3	3	1803.91422	601.97607	R	I	542	557
PSM	YYTYLVMNK	-156_27913	P01027	1	Mouse_09-2020	null	[MS,MS:1001208,SEQUEST,]	1.2e-4	7-UNIMOD:35	ms_run[1]:scan=6044	1880.5	2	1210.58122	605.79427	R	K	489	498
PSM	EGSFYTLR	-156_27909	Q63886	1	Mouse_09-2020	null	[MS,MS:1001208,SEQUEST,]	5.6e-4	null	ms_run[1]:scan=6043	1880.2	2	972.47869	486.74290	K	F	72	80
PSM	GAFSRLDPTGRFEK	-156_27901	Q9CQ62	1	Mouse_09-2020	null	[MS,MS:1001208,SEQUEST,]	2.4e-3	null	ms_run[1]:scan=6042	1879.9	3	1580.81833	527.61084	K	M	247	261
PSM	TALLGLTK	-156_27893	Q99LB2	1	Mouse_09-2020	null	[MS,MS:1001208,SEQUEST,]	1.4e-3	null	ms_run[1]:scan=6041	1879.6	2	816.51909	408.76310	K	F	188	196
PSM	NQALKEAGVFVPR	-156_27883	Q3V117	1	Mouse_09-2020	null	[MS,MS:1001208,SEQUEST,]	1.2e-4	null	ms_run[1]:scan=6038	1878.8	3	1428.79648	476.93678	K	F	776	789
PSM	AGNLGGGVVTIER	-156_27865	P67984	1	Mouse_09-2020	null	[MS,MS:1001208,SEQUEST,]	1.2e-4	null	ms_run[1]:scan=6035	1878.0	2	1242.67998	621.84368	K	K	53	66
PSM	SEDYAFPTYADRR	-156_27861	P19783	1	Mouse_09-2020	null	[MS,MS:1001208,SEQUEST,]	1.2e-4	null	ms_run[1]:scan=6034	1877.7	3	1590.71903	530.91095	K	Y	30	43
PSM	SSRYIATPIFSK	-156_27854	P10649	1	Mouse_09-2020	null	[MS,MS:1001208,SEQUEST,]	1.2e-4	null	ms_run[1]:scan=6033	1877.4	2	1369.74846	685.37735	K	A	200	212
PSM	YTQKAPQVSTPTLVEAAR	-156_27837	P07724	1	Mouse_09-2020	null	[MS,MS:1001208,SEQUEST,]	1.2e-4	null	ms_run[1]:scan=6030	1876.6	3	1960.05118	654.02146	R	L	435	453
PSM	IQGATIPINQARPNRNLTLTK	-156_27782	Q8R0Y6	1	Mouse_09-2020	null	[MS,MS:1001208,SEQUEST,]	3.4e-4	null	ms_run[1]:scan=6022	1874.4	4	2319.32534	580.58684	K	E	540	561
PSM	SPAQILLR	-156_27776	Q9JII6	1	Mouse_09-2020	null	[MS,MS:1001208,SEQUEST,]	2.3e-4	null	ms_run[1]:scan=6021	1874.1	2	897.55144	449.27945	R	Q	244	252
PSM	TDFAPQLQSLNKK	-156_27771	Q8R164	1	Mouse_09-2020	null	[MS,MS:1001208,SEQUEST,]	1.2e-4	null	ms_run[1]:scan=6020	1873.8	3	1489.80100	497.27182	K	F	75	88
PSM	FLTGYEVK	-156_27758	Q60936	1	Mouse_09-2020	null	[MS,MS:1001208,SEQUEST,]	7.7e-3	null	ms_run[1]:scan=6017	1872.9	2	956.50914	478.75802	K	M	543	551
PSM	LNRLPAAGVGDMVMATVK	-156_27945	P62830	1	Mouse_09-2020	null	[MS,MS:1001208,SEQUEST,]	1.2e-4	12-UNIMOD:35,14-UNIMOD:35	ms_run[1]:scan=6050	1882.2	3	1874.98386	625.66574	R	G	49	67
PSM	DMRQTVAVGVIKAVDK	-156_27962	P10126	1	Mouse_09-2020	null	[MS,MS:1001208,SEQUEST,]	1.2e-4	2-UNIMOD:35	ms_run[1]:scan=6053	1883.0	3	1745.95823	582.65746	R	A	428	444
PSM	ITSLEVENQNLR	-156_27973	Q91VK2	1	Mouse_09-2020	null	[MS,MS:1001208,SEQUEST,]	1.2e-4	null	ms_run[1]:scan=6055	1883.5	2	1415.74919	708.37808	R	V	79	91
PSM	YGMRFNIIQPGPIKTK	-156_27983	Q9CQ62	1	Mouse_09-2020	null	[MS,MS:1001208,SEQUEST,]	1.2e-4	3-UNIMOD:35	ms_run[1]:scan=6056	1883.8	4	1879.02700	470.51192	R	A	231	247
PSM	ATDFVVPGPGK	-156_28162	O88844	1	Mouse_09-2020	null	[MS,MS:1001208,SEQUEST,]	1.2e-4	null	ms_run[1]:scan=6085	1891.9	2	1087.57842	544.29276	R	E	141	152
PSM	ALGVNTVGAQTLK	-156_28146	Q8VBT2	1	Mouse_09-2020	null	[MS,MS:1001208,SEQUEST,]	1.2e-4	null	ms_run[1]:scan=6082	1891.1	2	1271.73235	636.36953	K	F	222	235
PSM	SLDFYTR	-156_28128	Q9CPU0	1	Mouse_09-2020	null	[MS,MS:1001208,SEQUEST,]	3.1e-3	null	ms_run[1]:scan=6080	1890.5	2	901.44158	451.22434	K	L	45	52
PSM	KVNLAELFKGK	-156_28108	P99029	1	Mouse_09-2020	null	[MS,MS:1001208,SEQUEST,]	1.2e-4	null	ms_run[1]:scan=6076	1889.4	3	1246.75220	416.25545	K	G	71	82
PSM	LTITQDGNKFTVK	-156_28099	P55050	1	Mouse_09-2020	null	[MS,MS:1001208,SEQUEST,]	1.5e-3	null	ms_run[1]:scan=6075	1889.1	3	1464.80600	488.94007	K	S	39	52
PSM	MNLGVGAYRDDNGKPYVLPSVRK	-156_28093	P05202	1	Mouse_09-2020	null	[MS,MS:1001208,SEQUEST,]	1.2e-4	1-UNIMOD:35	ms_run[1]:scan=6074	1888.8	4	2565.32558	642.08651	K	E	60	83
PSM	AVFPSIVGRPR	-156_28089	P60710	0	Mouse_09-2020	null	[MS,MS:1001208,SEQUEST,]	1.2e-4	null	ms_run[1]:scan=6073	1888.6	2	1198.70622	599.85639	R	Q	29	40
PSM	AVFPSIVGRPR	-156_28089	P68134	0	Mouse_09-2020	null	[MS,MS:1001208,SEQUEST,]	1.2e-4	null	ms_run[1]:scan=6073	1888.6	2	1198.70622	599.85639	R	Q	31	42
PSM	LTILYTK	-156_27740	Q9CPP6	1	Mouse_09-2020	null	[MS,MS:1001208,SEQUEST,]	1.3e-3	null	ms_run[1]:scan=6015	1872.4	2	851.52391	426.26548	R	L	24	31
PSM	IMDPNIVGNEHYDVAR	-156_28073	P56480	1	Mouse_09-2020	null	[MS,MS:1001208,SEQUEST,]	1.2e-4	2-UNIMOD:35	ms_run[1]:scan=6071	1888.0	3	1858.87699	620.29659	R	V	407	423
PSM	SMMSVQSSLVMHPIYTYGSEEQRQK	-156_28061	A0A0A0MQ68	1	Mouse_09-2020	null	[MS,MS:1001208,SEQUEST,]	1.2e-4	2-UNIMOD:35,3-UNIMOD:35,11-UNIMOD:35	ms_run[1]:scan=6068	1887.1	4	2964.35439	741.84386	R	L	148	173
PSM	GIIDPTKVVR	-156_28035	P63038	1	Mouse_09-2020	null	[MS,MS:1001208,SEQUEST,]	2.3e-4	null	ms_run[1]:scan=6064	1886.0	2	1097.66741	549.33750	K	A	517	527
PSM	NVIIWGNHSSTQYPDVNHAK	-156_28015	P14152	1	Mouse_09-2020	null	[MS,MS:1001208,SEQUEST,]	1.2e-4	null	ms_run[1]:scan=6062	1885.5	3	2280.11643	760.71005	K	K	180	200
PSM	SFAVGMFK	-156_28010	P50544	1	Mouse_09-2020	null	[MS,MS:1001208,SEQUEST,]	9.6e-3	6-UNIMOD:35	ms_run[1]:scan=6061	1885.2	2	902.44451	451.72566	K	Q	73	81
PSM	TANSLLWK	-156_28003	Q8VCT4	1	Mouse_09-2020	null	[MS,MS:1001208,SEQUEST,]	4.6e-4	null	ms_run[1]:scan=6060	1884.9	2	932.52019	466.76363	K	Y	375	383
PSM	DLDRIAGQVAAANK	-156_27997	Q9CZX8	1	Mouse_09-2020	null	[MS,MS:1001208,SEQUEST,]	1.2e-4	null	ms_run[1]:scan=6058	1884.3	3	1441.77573	481.26344	R	H	130	144
PSM	YTQKAPQVSTPTLVEAAR	-156_27990	P07724	1	Mouse_09-2020	null	[MS,MS:1001208,SEQUEST,]	1.2e-4	null	ms_run[1]:scan=6057	1884.1	2	1960.05364	980.52855	R	L	435	453
PSM	WLAESIR	-156_28067	P52196	1	Mouse_09-2020	null	[MS,MS:1001208,SEQUEST,]	5.6e-4	null	ms_run[1]:scan=6070	1887.7	2	874.47856	437.74270	K	G	15	22
PSM	YFAGWADKWHGK	-156_28177	Q9CZS1	1	Mouse_09-2020	null	[MS,MS:1001208,SEQUEST,]	1.2e-4	null	ms_run[1]:scan=6087	1892.4	3	1465.70166	489.23857	R	I	150	162
PSM	SSRYIATPIFSK	-156_27729	P10649	1	Mouse_09-2020	null	[MS,MS:1001208,SEQUEST,]	1.2e-4	null	ms_run[1]:scan=6013	1871.8	3	1369.74781	457.25399	K	A	200	212
PSM	NFAEKAPSMVAAAVTYSKPR	-156_27684	Q9CPQ8	1	Mouse_09-2020	null	[MS,MS:1001208,SEQUEST,]	1.2e-4	9-UNIMOD:35	ms_run[1]:scan=6005	1869.6	3	2154.10141	718.70525	R	A	7	27
PSM	SSFINTLR	-156_27286	Q9QZ85	1	Mouse_09-2020	null	[MS,MS:1001208,SEQUEST,]	3.4e-4	null	ms_run[1]:scan=5935	1850.1	2	937.51091	469.25872	K	I	83	91
PSM	VVDLMAYMASKE	-156_27280	A0A1D5RLD8	1	Mouse_09-2020	null	[MS,MS:1001208,SEQUEST,]	1.2e-4	5-UNIMOD:35,8-UNIMOD:35	ms_run[1]:scan=5934	1849.8	2	1388.64397	694.82545	R	0	322	334
PSM	ALNEGGLQSIPK	-156_27239	Q921G7	1	Mouse_09-2020	null	[MS,MS:1001208,SEQUEST,]	1.2e-4	null	ms_run[1]:scan=5927	1847.9	2	1226.67473	613.84060	R	T	364	376
PSM	LATTPVRVDEFK	-156_27231	Q9DBT9	1	Mouse_09-2020	null	[MS,MS:1001208,SEQUEST,]	2.8e-2	null	ms_run[1]:scan=5926	1847.6	3	1375.75898	459.25751	R	Q	130	142
PSM	HGVGRIDIVENRFIGMK	-156_27223	P16460	1	Mouse_09-2020	null	[MS,MS:1001208,SEQUEST,]	1.2e-4	16-UNIMOD:35	ms_run[1]:scan=5925	1847.3	4	1957.04384	490.01636	K	R	261	278
PSM	VFVVGVGMTK	-156_27215	P32020	1	Mouse_09-2020	null	[MS,MS:1001208,SEQUEST,]	1.2e-4	8-UNIMOD:35	ms_run[1]:scan=5924	1847.0	2	1052.58122	526.79408	R	M	14	24
PSM	HWPFMVVNDAGRPK	-156_27170	P63017	1	Mouse_09-2020	null	[MS,MS:1001208,SEQUEST,]	1.2e-4	5-UNIMOD:35	ms_run[1]:scan=5917	1845.1	4	1669.82705	418.21215	K	Q	89	103
PSM	RDAVLQGMFYFRK	-156_27163	P97494	1	Mouse_09-2020	null	[MS,MS:1001208,SEQUEST,]	1.2e-4	8-UNIMOD:35	ms_run[1]:scan=5916	1844.8	3	1646.84708	549.62057	K	I	476	489
PSM	AVTNMTLNFGPQHPAAHGVLR	-156_27148	Q91WD5	1	Mouse_09-2020	null	[MS,MS:1001208,SEQUEST,]	1.2e-4	5-UNIMOD:35	ms_run[1]:scan=5912	1843.6	4	2247.14760	562.54174	K	V	76	97
PSM	MFDRIFGQANTSLKR	-156_27116	D3Z041	1	Mouse_09-2020	null	[MS,MS:1001208,SEQUEST,]	1.2e-4	1-UNIMOD:35	ms_run[1]:scan=5908	1842.5	3	1799.92362	600.64556	R	L	374	389
PSM	MLLADQGQSWK	-156_27098	P19157	1	Mouse_09-2020	null	[MS,MS:1001208,SEQUEST,]	1.2e-4	1-UNIMOD:35	ms_run[1]:scan=5904	1841.4	2	1292.63127	646.81881	R	E	20	31
PSM	MNISRQEQDTYALSSYTR	-156_27091	Q8QZT1	1	Mouse_09-2020	null	[MS,MS:1001208,SEQUEST,]	1.2e-4	1-UNIMOD:35	ms_run[1]:scan=5902	1840.9	3	2179.00852	727.00766	K	K	201	219
PSM	NGRVSVVLGGDHSLAVGSISGHAR	-156_27081	Q61176	1	Mouse_09-2020	null	[MS,MS:1001208,SEQUEST,]	1.2e-4	null	ms_run[1]:scan=5900	1840.3	4	2345.24404	587.06627	K	H	90	114
PSM	TIGISVDPR	-156_27065	P47963	1	Mouse_09-2020	null	[MS,MS:1001208,SEQUEST,]	3.6e-2	null	ms_run[1]:scan=5898	1839.7	2	957.53710	479.27182	R	R	93	102
PSM	WATQVFK	-156_27057	P97872	1	Mouse_09-2020	null	[MS,MS:1001208,SEQUEST,]	1.5e-3	null	ms_run[1]:scan=5897	1839.5	2	879.47258	440.23980	R	L	388	395
PSM	NYSHALDGLYR	-156_27295	Q9QZD8	1	Mouse_09-2020	null	[MS,MS:1001208,SEQUEST,]	1.2e-4	null	ms_run[1]:scan=5936	1850.4	3	1308.63324	436.88256	R	A	139	150
PSM	TLKGLNSDSVTEETLR	-156_27327	Q8C196	1	Mouse_09-2020	null	[MS,MS:1001208,SEQUEST,]	1.2e-4	null	ms_run[1]:scan=5944	1852.6	3	1762.91928	588.31090	K	A	890	906
PSM	IASGRPYNPSMSRPDAWGVTK	-156_27356	O35490	1	Mouse_09-2020	null	[MS,MS:1001208,SEQUEST,]	2.3e-4	null	ms_run[1]:scan=5948	1853.7	4	2290.13979	573.29038	R	A	357	378
PSM	VGEVIVTKDDAMLLKGK	-156_27362	P63038	1	Mouse_09-2020	null	[MS,MS:1001208,SEQUEST,]	1.2e-4	12-UNIMOD:35	ms_run[1]:scan=5949	1854.0	3	1832.02164	611.34477	K	D	345	362
PSM	TYFQGSLPAR	-156_27649	P52760	1	Mouse_09-2020	null	[MS,MS:1001208,SEQUEST,]	1.2e-4	null	ms_run[1]:scan=6001	1868.5	2	1139.58513	570.29583	K	A	98	108
PSM	AVYIFAK	-156_27638	G3UYJ7	1	Mouse_09-2020	null	[MS,MS:1001208,SEQUEST,]	3.4e-4	null	ms_run[1]:scan=5998	1867.6	2	811.47148	406.23926	R	N	15	22
PSM	GLLFSASK	-156_27626	Q99J08	1	Mouse_09-2020	null	[MS,MS:1001208,SEQUEST,]	3.4e-3	null	ms_run[1]:scan=5996	1867.1	2	822.47234	411.73963	K	D	110	118
PSM	LGTAAIQGAIEK	-156_27617	Q8QZT1	1	Mouse_09-2020	null	[MS,MS:1001208,SEQUEST,]	1.2e-4	null	ms_run[1]:scan=5994	1866.5	2	1171.66875	586.33770	K	G	64	76
PSM	AGLEQGSDAGYLAESQK	-156_27597	Q8BMS1	1	Mouse_09-2020	null	[MS,MS:1001208,SEQUEST,]	1.2e-4	null	ms_run[1]:scan=5990	1865.4	2	1723.81560	862.41031	K	G	310	327
PSM	KGERADLIAYLK	-156_27573	P62897	1	Mouse_09-2020	null	[MS,MS:1001208,SEQUEST,]	5.6e-4	null	ms_run[1]:scan=5986	1864.3	3	1376.78977	459.60139	K	A	89	101
PSM	KHHLDGETEEERIRADIVENQVMDTR	-156_27564	P10649	1	Mouse_09-2020	null	[MS,MS:1001208,SEQUEST,]	1.2e-4	23-UNIMOD:35	ms_run[1]:scan=5984	1863.8	5	3136.50861	628.10734	R	Q	83	109
PSM	IGGIGTVPVGR	-156_27715	P10126	1	Mouse_09-2020	null	[MS,MS:1001208,SEQUEST,]	1.2e-4	null	ms_run[1]:scan=6011	1871.3	2	1025.61028	513.30874	K	E	256	267
PSM	KITEDTVEFGS	-156_27545	A0A0G2JDI9	1	Mouse_09-2020	null	[MS,MS:1001208,SEQUEST,]	2.3e-4	null	ms_run[1]:scan=5979	1862.3	2	1225.59612	613.30098	K	0	539	550
PSM	VGLQVVAVK	-156_27526	P63038	1	Mouse_09-2020	null	[MS,MS:1001208,SEQUEST,]	1.2e-4	null	ms_run[1]:scan=5976	1861.5	2	912.58794	456.79748	K	P	293	302
PSM	TILSLMTR	-156_27517	Q3V117	1	Mouse_09-2020	null	[MS,MS:1001208,SEQUEST,]	2.3e-4	6-UNIMOD:35	ms_run[1]:scan=5975	1861.2	2	950.53453	475.77060	K	K	322	330
PSM	QYYIGDVHPSDLKPK	-156_27512	Q9CQX2	1	Mouse_09-2020	null	[MS,MS:1001208,SEQUEST,]	1.2e-4	null	ms_run[1]:scan=5974	1861.0	4	1759.90285	440.73080	K	D	89	104
PSM	KHHLDGETEEERIRADIVENQVMDTR	-156_27491	P10649	1	Mouse_09-2020	null	[MS,MS:1001208,SEQUEST,]	1.2e-4	23-UNIMOD:35	ms_run[1]:scan=5969	1859.6	4	3136.51259	784.88236	R	Q	83	109
PSM	FDLMYAK	-156_27431	P05214	1	Mouse_09-2020	null	[MS,MS:1001208,SEQUEST,]	2.3e-4	4-UNIMOD:35	ms_run[1]:scan=5959	1856.8	2	903.42864	452.21767	K	A	395	402
PSM	KTGFRGPLNWYR	-156_27408	P34914	1	Mouse_09-2020	null	[MS,MS:1001208,SEQUEST,]	4.7e-2	null	ms_run[1]:scan=5956	1856.0	3	1494.79685	498.93700	K	T	455	467
PSM	LYYFNGR	-156_27377	P24472	1	Mouse_09-2020	null	[MS,MS:1001208,SEQUEST,]	1.0e-3	null	ms_run[1]:scan=5951	1854.5	2	932.46330	466.73488	K	R	7	14
PSM	VFEGNRPTNSIVFTK	-156_27536	P06745	1	Mouse_09-2020	null	[MS,MS:1001208,SEQUEST,]	8.5e-4	null	ms_run[1]:scan=5978	1862.1	3	1708.90207	570.30542	K	T	467	482
PSM	FLYMWPNAR	-156_43788	Q3ULD5	1	Mouse_09-2020	null	[MS,MS:1001208,SEQUEST,]	1.2e-4	4-UNIMOD:35	ms_run[1]:scan=8764	2638.9	2	1213.58257	607.29478	R	S	461	470
PSM	VNIKPQVDRYWLK	-156_30729	P50247	1	Mouse_09-2020	null	[MS,MS:1001208,SEQUEST,]	1.2e-4	null	ms_run[1]:scan=6505	2009.6	3	1658.93735	553.65075	K	G	319	332
PSM	FNIIQPGPIKTK	-156_30773	Q9CQ62	1	Mouse_09-2020	null	[MS,MS:1001208,SEQUEST,]	1.2e-4	null	ms_run[1]:scan=6513	2011.8	3	1355.80533	452.60637	R	A	235	247
PSM	WKPFEIPK	-156_33931	O09173	1	Mouse_09-2020	null	[MS,MS:1001208,SEQUEST,]	8.5e-4	null	ms_run[1]:scan=7068	2166.5	2	1044.58782	522.79748	R	S	97	105
PSM	TQDPAKAPNSPDVLEIEFKK	-156_33925	P16460	1	Mouse_09-2020	null	[MS,MS:1001208,SEQUEST,]	1.2e-4	null	ms_run[1]:scan=7067	2166.3	3	2227.16159	743.05835	K	V	210	230
PSM	GHRDTGAPTYMYEYQYYPSFSSPQRPK	-156_33903	Q91WU0	1	Mouse_09-2020	null	[MS,MS:1001208,SEQUEST,]	1.2e-4	11-UNIMOD:35	ms_run[1]:scan=7062	2164.9	4	3242.45839	811.37136	R	V	434	461
PSM	VAFITGGGTGLGK	-156_33890	Q9CQ62	1	Mouse_09-2020	null	[MS,MS:1001208,SEQUEST,]	1.2e-4	null	ms_run[1]:scan=7060	2164.3	2	1177.65740	589.33241	K	M	61	74
PSM	GFGVVFSNGNR	-156_33877	Q64458	1	Mouse_09-2020	null	[MS,MS:1001208,SEQUEST,]	1.2e-4	null	ms_run[1]:scan=7058	2163.8	2	1153.57500	577.29108	K	K	109	120
PSM	YLDEDTVYHLQPSGR	-156_33839	Q91X83	1	Mouse_09-2020	null	[MS,MS:1001208,SEQUEST,]	1.2e-4	null	ms_run[1]:scan=7051	2161.8	3	1792.85025	598.28820	K	V	236	251
PSM	TQDPAKAPNSPDVLEIEFKK	-156_33824	P16460	1	Mouse_09-2020	null	[MS,MS:1001208,SEQUEST,]	1.2e-4	null	ms_run[1]:scan=7049	2161.2	4	2227.16128	557.54558	K	V	210	230
PSM	DFTPAAQAAFQK	-156_33816	A8DUK4	0	Mouse_09-2020	null	[MS,MS:1001208,SEQUEST,]	1.2e-4	null	ms_run[1]:scan=7048	2161.0	2	1294.64311	647.82495	K	V	122	134
PSM	DFTPAAQAAFQK	-156_33816	P02089	0	Mouse_09-2020	null	[MS,MS:1001208,SEQUEST,]	1.2e-4	null	ms_run[1]:scan=7048	2161.0	2	1294.64311	647.82495	K	V	122	134
PSM	MFDRIFGQANTSLK	-156_33798	D3Z041	1	Mouse_09-2020	null	[MS,MS:1001208,SEQUEST,]	1.2e-4	1-UNIMOD:35	ms_run[1]:scan=7044	2159.8	3	1643.82108	548.61185	R	W	374	388
PSM	KGIVNEQFLLQR	-156_33790	P50544	1	Mouse_09-2020	null	[MS,MS:1001208,SEQUEST,]	1.2e-4	null	ms_run[1]:scan=7043	2159.6	3	1444.82746	482.28054	K	A	557	569
PSM	FSIATLR	-156_33780	Q91X75	0	Mouse_09-2020	null	[MS,MS:1001208,SEQUEST,]	2.2e-3	null	ms_run[1]:scan=7042	2159.3	2	807.47283	404.23980	R	F	130	137
PSM	FSIATLR	-156_33780	P56593	0	Mouse_09-2020	null	[MS,MS:1001208,SEQUEST,]	2.2e-3	null	ms_run[1]:scan=7042	2159.3	2	807.47283	404.23980	R	F	129	136
PSM	KGRLQFWTETLPR	-156_33771	Q63880	0	Mouse_09-2020	null	[MS,MS:1001208,SEQUEST,]	1.2e-4	null	ms_run[1]:scan=7040	2158.7	4	1631.90249	408.73087	K	I	541	554
PSM	KGRLQFWTETLPR	-156_33771	Q8VCU1	0	Mouse_09-2020	null	[MS,MS:1001208,SEQUEST,]	1.2e-4	null	ms_run[1]:scan=7040	2158.7	4	1631.90249	408.73087	K	I	541	554
PSM	QLAPIWDK	-156_33727	P09103	1	Mouse_09-2020	null	[MS,MS:1001208,SEQUEST,]	3.4e-4	null	ms_run[1]:scan=7032	2156.5	2	970.53557	485.77146	K	G	404	412
PSM	SFPFVSK	-156_33718	Q8C196	1	Mouse_09-2020	null	[MS,MS:1001208,SEQUEST,]	7.7e-3	null	ms_run[1]:scan=7031	2156.2	2	811.43498	406.22107	R	L	1263	1270
PSM	LLEVIPSR	-156_33696	Q9DBM2	1	Mouse_09-2020	null	[MS,MS:1001208,SEQUEST,]	4.3e-3	null	ms_run[1]:scan=7027	2155.1	2	926.56700	463.78711	R	S	437	445
PSM	DFNRAFGFMTR	-156_33941	P61458	1	Mouse_09-2020	null	[MS,MS:1001208,SEQUEST,]	1.2e-4	9-UNIMOD:35	ms_run[1]:scan=7069	2166.8	3	1377.63736	459.88379	K	A	42	53
PSM	SQYILSISR	-156_33676	Q91WN4	1	Mouse_09-2020	null	[MS,MS:1001208,SEQUEST,]	1.2e-4	null	ms_run[1]:scan=7024	2154.3	2	1066.58867	533.79821	K	N	103	112
PSM	LANLRQQVEQFAR	-156_33948	Q9CZN7	1	Mouse_09-2020	null	[MS,MS:1001208,SEQUEST,]	1.2e-4	null	ms_run[1]:scan=7071	2167.4	3	1572.86039	524.95835	R	F	482	495
PSM	VAHFTFHPDPESLQYGQTQK	-156_33987	Q6P3A8	1	Mouse_09-2020	null	[MS,MS:1001208,SEQUEST,]	1.2e-4	null	ms_run[1]:scan=7079	2169.6	4	2330.12221	583.28546	R	N	49	69
PSM	YFSMTEVDKLGIGK	-156_34172	Q61176	1	Mouse_09-2020	null	[MS,MS:1001208,SEQUEST,]	1.2e-4	4-UNIMOD:35	ms_run[1]:scan=7106	2177.1	3	1603.80320	535.27272	K	M	197	211
PSM	AYALAFAER	-156_34164	P51660	1	Mouse_09-2020	null	[MS,MS:1001208,SEQUEST,]	1.2e-4	null	ms_run[1]:scan=7105	2176.8	2	1011.52599	506.26654	R	A	24	33
PSM	AITGASLADIMAK	-156_34148	Q8BP67	1	Mouse_09-2020	null	[MS,MS:1001208,SEQUEST,]	6.5e-4	11-UNIMOD:35	ms_run[1]:scan=7102	2176.0	2	1277.67778	639.34212	R	N	81	94
PSM	IVNDNPYGNGTAIFTTNGATARK	-156_34139	Q9EQ20	1	Mouse_09-2020	null	[MS,MS:1001208,SEQUEST,]	1.2e-4	null	ms_run[1]:scan=7101	2175.7	3	2395.20133	799.07154	K	A	437	460
PSM	TEDIITAIR	-156_34105	P49429	1	Mouse_09-2020	null	[MS,MS:1001208,SEQUEST,]	2.3e-4	null	ms_run[1]:scan=7097	2174.6	2	1031.57195	516.29021	K	L	271	280
PSM	SDKWIDIHNPATNEVVGRVPQSTK	-156_34097	Q9EQ20	1	Mouse_09-2020	null	[MS,MS:1001208,SEQUEST,]	1.2e-4	null	ms_run[1]:scan=7096	2174.3	4	2691.38466	673.60168	K	E	53	77
PSM	ILGLIESGK	-156_34091	O35945	1	Mouse_09-2020	null	[MS,MS:1001208,SEQUEST,]	1.2e-4	null	ms_run[1]:scan=7095	2174.0	2	929.56664	465.28694	K	E	354	363
PSM	NFDEILR	-156_34085	Q6GT24	1	Mouse_09-2020	null	[MS,MS:1001208,SEQUEST,]	2.3e-4	null	ms_run[1]:scan=7094	2173.8	2	906.46794	453.73762	R	V	156	163
PSM	YLLFMK	-156_34077	A0A0R4J140	1	Mouse_09-2020	null	[MS,MS:1001208,SEQUEST,]	1.3e-3	5-UNIMOD:35	ms_run[1]:scan=7092	2173.2	2	830.44792	415.72768	R	A	655	661
PSM	NVQAEEMVEFSSGLK	-156_34065	Q03265	1	Mouse_09-2020	null	[MS,MS:1001208,SEQUEST,]	1.2e-4	7-UNIMOD:35	ms_run[1]:scan=7090	2172.6	2	1683.78716	842.39835	R	M	89	104
PSM	TSVPFLGREALEK	-156_34058	Q99LB7	1	Mouse_09-2020	null	[MS,MS:1001208,SEQUEST,]	2.3e-4	null	ms_run[1]:scan=7089	2172.4	3	1446.79566	482.93655	K	R	804	817
PSM	VIQPEVDTPLGR	-156_34032	Q8VCU1	1	Mouse_09-2020	null	[MS,MS:1001208,SEQUEST,]	2.3e-4	null	ms_run[1]:scan=7086	2171.5	2	1323.72685	662.36698	K	R	34	46
PSM	SLSQNYGVLKNDEGIAYR	-156_34014	Q61171	1	Mouse_09-2020	null	[MS,MS:1001208,SEQUEST,]	1.2e-4	null	ms_run[1]:scan=7083	2170.7	3	2027.02036	676.34460	K	L	110	128
PSM	QDFPGQSSGFEYSR	-156_34010	Q8VCN5	1	Mouse_09-2020	null	[MS,MS:1001208,SEQUEST,]	1.2e-4	null	ms_run[1]:scan=7082	2170.4	2	1604.69878	802.85243	K	G	48	62
PSM	AIQVYYNPDQPPKPGMIDSATQK	-156_34002	Q8VCM7	1	Mouse_09-2020	null	[MS,MS:1001208,SEQUEST,]	1.2e-4	16-UNIMOD:35	ms_run[1]:scan=7081	2170.1	3	2577.26969	859.75997	K	K	88	111
PSM	STSIIATIGPASR	-156_33974	G3X925	1	Mouse_09-2020	null	[MS,MS:1001208,SEQUEST,]	1.2e-4	null	ms_run[1]:scan=7077	2169.0	2	1273.71221	637.35916	R	V	87	100
PSM	GAPTTSLVSVAVTK	-156_33662	Q9DBF1	1	Mouse_09-2020	null	[MS,MS:1001208,SEQUEST,]	1.2e-4	null	ms_run[1]:scan=7022	2153.7	2	1330.75749	665.88247	K	I	219	233
PSM	VISTTKAPAAIGPYSQAVQVDR	-156_33656	P52760	1	Mouse_09-2020	null	[MS,MS:1001208,SEQUEST,]	1.2e-4	null	ms_run[1]:scan=7021	2153.4	3	2272.22843	758.08137	K	I	8	30
PSM	LRLVEIAQVPK	-156_33650	Q91ZJ5	1	Mouse_09-2020	null	[MS,MS:1001208,SEQUEST,]	1.2e-4	null	ms_run[1]:scan=7020	2153.2	3	1265.79380	422.60285	K	H	302	313
PSM	LVRPPVQVYGIEGR	-156_33323	Q9DB20	1	Mouse_09-2020	null	[MS,MS:1001208,SEQUEST,]	1.2e-4	null	ms_run[1]:scan=6961	2136.8	3	1582.90647	528.30698	K	A	27	41
PSM	TSRPENAIIYSNNEDFQVGQAK	-156_33290	P40142	1	Mouse_09-2020	null	[MS,MS:1001208,SEQUEST,]	1.2e-4	null	ms_run[1]:scan=6955	2135.1	3	2481.20249	827.73834	R	V	472	494
PSM	SLSFNSDRMNFLQR	-156_33282	Q63886	1	Mouse_09-2020	null	[MS,MS:1001208,SEQUEST,]	3.4e-4	9-UNIMOD:35	ms_run[1]:scan=6954	2134.8	3	1730.82822	577.61414	K	K	198	212
PSM	RYTMGDAPDFDRSQWLNEK	-156_33276	P10649	1	Mouse_09-2020	null	[MS,MS:1001208,SEQUEST,]	1.2e-4	4-UNIMOD:35	ms_run[1]:scan=6953	2134.5	4	2345.06240	587.02084	K	K	32	51
PSM	RYTMGDAPDFDRSQWLNEK	-156_33253	P10649	1	Mouse_09-2020	null	[MS,MS:1001208,SEQUEST,]	1.2e-4	4-UNIMOD:35	ms_run[1]:scan=6949	2133.4	3	2345.06321	782.35869	K	K	32	51
PSM	IGADFLGR	-156_33227	P05201	1	Mouse_09-2020	null	[MS,MS:1001208,SEQUEST,]	1.2e-4	null	ms_run[1]:scan=6945	2132.3	2	848.46306	424.73488	R	Y	115	123
PSM	VYGTVYHMIHGNPFNLK	-156_33205	Q91XE0	1	Mouse_09-2020	null	[MS,MS:1001208,SEQUEST,]	1.2e-4	8-UNIMOD:35	ms_run[1]:scan=6942	2131.5	4	2005.99660	502.25428	K	L	28	45
PSM	KSPVYKNPTPGSSELAQKYPGFIDVK	-156_33193	Q99PG0	1	Mouse_09-2020	null	[MS,MS:1001208,SEQUEST,]	1.2e-4	null	ms_run[1]:scan=6939	2130.6	4	2850.50796	713.38136	K	C	292	318
PSM	YPPLPVDKLEEEINR	-156_33180	A0A2R8VHH6	1	Mouse_09-2020	null	[MS,MS:1001208,SEQUEST,]	2.5e-2	null	ms_run[1]:scan=6935	2129.5	4	1811.95754	453.74391	K	M	218	233
PSM	GNVGFVFTK	-156_33140	P14869	1	Mouse_09-2020	null	[MS,MS:1001208,SEQUEST,]	2.3e-4	null	ms_run[1]:scan=6926	2127.0	2	968.52037	484.76363	R	D	84	93
PSM	VYGTVYHMIHGNPFNLK	-156_33121	Q91XE0	1	Mouse_09-2020	null	[MS,MS:1001208,SEQUEST,]	1.2e-4	8-UNIMOD:35	ms_run[1]:scan=6921	2125.6	3	2005.99747	669.33661	K	L	28	45
PSM	DSEGSWFR	-156_33099	O55125	1	Mouse_09-2020	null	[MS,MS:1001208,SEQUEST,]	7.5e-4	null	ms_run[1]:scan=6918	2124.8	2	983.42150	492.21451	K	L	38	46
PSM	FFQEEVIPHHTEWEK	-156_33096	A0A0R4J083	1	Mouse_09-2020	null	[MS,MS:1001208,SEQUEST,]	1.2e-4	null	ms_run[1]:scan=6917	2124.5	4	1955.93044	489.73762	K	G	67	82
PSM	AANEAGYFNEEMAPIEVKTK	-156_33092	Q8BWT1	1	Mouse_09-2020	null	[MS,MS:1001208,SEQUEST,]	1.2e-4	12-UNIMOD:35	ms_run[1]:scan=6916	2124.2	3	2228.05515	743.35618	K	G	192	212
PSM	NSRLPVMVWIHGGGLK	-156_33085	Q91WU0	1	Mouse_09-2020	null	[MS,MS:1001208,SEQUEST,]	1.2e-4	7-UNIMOD:35	ms_run[1]:scan=6915	2124.0	3	1779.96988	593.99441	K	G	130	146
PSM	WIPQNDLLGHPK	-156_33440	Q8R084	1	Mouse_09-2020	null	[MS,MS:1001208,SEQUEST,]	1.2e-4	null	ms_run[1]:scan=6980	2142.0	3	1417.75934	473.25774	K	K	357	369
PSM	WLPQNDLLGHPK	-156_33441	Q63886	0	Mouse_09-2020	null	[MS,MS:1001208,SEQUEST,]	1.2e-4	null	ms_run[1]:scan=6980	2142.0	3	1417.75934	473.25774	K	R	356	368
PSM	WLPQNDLLGHPK	-156_33441	Q8K169	0	Mouse_09-2020	null	[MS,MS:1001208,SEQUEST,]	1.2e-4	null	ms_run[1]:scan=6980	2142.0	3	1417.75934	473.25774	K	K	357	369
PSM	WLPQNDLLGHPK	-156_33441	Q3UEP4	0	Mouse_09-2020	null	[MS,MS:1001208,SEQUEST,]	1.2e-4	null	ms_run[1]:scan=6980	2142.0	3	1417.75934	473.25774	K	K	357	369
PSM	WLPQNDLLGHPK	-156_33441	K9J7B2	0	Mouse_09-2020	null	[MS,MS:1001208,SEQUEST,]	1.2e-4	null	ms_run[1]:scan=6980	2142.0	3	1417.75934	473.25774	K	R	352	364
PSM	NIASMVRPGGLLVIDHR	-156_33452	Q9QXF8	1	Mouse_09-2020	null	[MS,MS:1001208,SEQUEST,]	1.2e-4	5-UNIMOD:35	ms_run[1]:scan=6982	2142.6	4	1864.02236	466.76100	K	Y	160	177
PSM	LQAGTVFVNTYNK	-156_33458	Q8R0Y6	1	Mouse_09-2020	null	[MS,MS:1001208,SEQUEST,]	1.2e-4	null	ms_run[1]:scan=6983	2142.9	2	1454.76445	727.88554	K	D	853	866
PSM	MKNPFAHLAEPLDAAQPGK	-156_33623	P28271	1	Mouse_09-2020	null	[MS,MS:1001208,SEQUEST,]	1.2e-4	1-UNIMOD:35	ms_run[1]:scan=7015	2151.8	4	2051.03725	513.51493	0	F	1	20
PSM	ERGTEFLAAPSSYYK	-156_33616	P49429	1	Mouse_09-2020	null	[MS,MS:1001208,SEQUEST,]	1.2e-4	null	ms_run[1]:scan=7014	2151.5	3	1718.83792	573.61766	R	L	283	298
PSM	AIYIFAK	-156_33606	Q64471	1	Mouse_09-2020	null	[MS,MS:1001208,SEQUEST,]	1.3e-3	null	ms_run[1]:scan=7013	2151.2	2	825.48723	413.24709	R	N	16	23
PSM	GHRDTGAPTYMYEYQYYPSFSSPQRPK	-156_33599	Q91WU0	1	Mouse_09-2020	null	[MS,MS:1001208,SEQUEST,]	1.2e-4	11-UNIMOD:35	ms_run[1]:scan=7012	2150.9	5	3242.45954	649.29855	R	V	434	461
PSM	LGPALATGNVVVMK	-156_33596	P47738	1	Mouse_09-2020	null	[MS,MS:1001208,SEQUEST,]	1.2e-4	13-UNIMOD:35	ms_run[1]:scan=7011	2150.7	2	1385.78166	693.39469	K	A	198	212
PSM	LYSEFLGK	-156_33582	G5E8M7	0	Mouse_09-2020	null	[MS,MS:1001208,SEQUEST,]	1.2e-3	null	ms_run[1]:scan=7009	2150.1	2	956.50865	478.75802	K	P	151	159
PSM	LYSEFLGK	-156_33582	P10649	0	Mouse_09-2020	null	[MS,MS:1001208,SEQUEST,]	1.2e-3	null	ms_run[1]:scan=7009	2150.1	2	956.50865	478.75802	K	P	137	145
PSM	LYSEFLGK	-156_33582	D3YX76	0	Mouse_09-2020	null	[MS,MS:1001208,SEQUEST,]	1.2e-3	null	ms_run[1]:scan=7009	2150.1	2	956.50865	478.75802	K	P	103	111
PSM	MKNPFAHLAEPLDAAQPGK	-156_33530	P28271	1	Mouse_09-2020	null	[MS,MS:1001208,SEQUEST,]	1.2e-4	1-UNIMOD:35	ms_run[1]:scan=6997	2146.7	3	2051.03647	684.35081	0	F	1	20
PSM	SGEHDFGAAFDGDGDRNMILGK	-156_34187	Q9D0F9	1	Mouse_09-2020	null	[MS,MS:1001208,SEQUEST,]	1.2e-4	18-UNIMOD:35	ms_run[1]:scan=7108	2177.6	4	2325.02016	582.01047	K	G	278	300
PSM	FSPGYYLEK	-156_33525	Q3UEP4	1	Mouse_09-2020	null	[MS,MS:1001208,SEQUEST,]	1.2e-4	null	ms_run[1]:scan=6996	2146.5	2	1103.54119	552.27403	R	S	175	184
PSM	FDRGYISPYFINTSKGQK	-156_33511	P63038	1	Mouse_09-2020	null	[MS,MS:1001208,SEQUEST,]	1.2e-4	null	ms_run[1]:scan=6993	2145.7	4	2121.07631	531.02455	K	E	219	237
PSM	RPAIFTYHDVGLNYK	-156_33505	Q9QYG0	1	Mouse_09-2020	null	[MS,MS:1001208,SEQUEST,]	1.2e-4	null	ms_run[1]:scan=6992	2145.4	3	1793.93369	598.64929	K	C	62	77
PSM	GIYAYGFEKPSAIQQR	-156_33500	P60843	0	Mouse_09-2020	null	[MS,MS:1001208,SEQUEST,]	1.2e-4	null	ms_run[1]:scan=6991	2145.1	3	1827.93857	609.98445	R	I	46	62
PSM	GIYAYGFEKPSAIQQR	-156_33500	Q8BTU6	0	Mouse_09-2020	null	[MS,MS:1001208,SEQUEST,]	1.2e-4	null	ms_run[1]:scan=6991	2145.1	3	1827.93857	609.98445	R	I	47	63
PSM	FGYEEMDNGYLK	-156_33495	Q9R0H0	1	Mouse_09-2020	null	[MS,MS:1001208,SEQUEST,]	1.2e-4	6-UNIMOD:35	ms_run[1]:scan=6990	2144.8	2	1481.62566	741.31630	K	D	230	242
PSM	GVLFASGQNLAR	-156_33485	Q9CPY7	1	Mouse_09-2020	null	[MS,MS:1001208,SEQUEST,]	1.2e-4	null	ms_run[1]:scan=6987	2144.0	2	1232.67449	616.84094	K	L	189	201
PSM	NIASMVRPGGLLVIDHR	-156_33474	Q9QXF8	1	Mouse_09-2020	null	[MS,MS:1001208,SEQUEST,]	1.2e-4	5-UNIMOD:35	ms_run[1]:scan=6985	2143.4	3	1864.02207	622.01224	K	Y	160	177
PSM	YVDLGGSYVGPTQNR	-156_33465	Q8BW75	1	Mouse_09-2020	null	[MS,MS:1001208,SEQUEST,]	1.2e-4	null	ms_run[1]:scan=6984	2143.2	2	1625.79289	813.39954	K	L	53	68
PSM	EYHLPVNREPNSLHGGFTGFDK	-156_33518	Q8K157	1	Mouse_09-2020	null	[MS,MS:1001208,SEQUEST,]	2.3e-4	null	ms_run[1]:scan=6995	2146.2	4	2514.21377	629.30947	K	L	94	116
PSM	ISFTGSVPTGVK	-156_34223	Q3U367	1	Mouse_09-2020	null	[MS,MS:1001208,SEQUEST,]	1.2e-4	null	ms_run[1]:scan=7114	2179.3	2	1192.65776	596.83225	K	M	252	264
PSM	HDPSLQPWSASYDPGSAK	-156_34233	P16015	1	Mouse_09-2020	null	[MS,MS:1001208,SEQUEST,]	1.2e-4	null	ms_run[1]:scan=7115	2179.6	2	1942.89482	971.95013	K	I	40	58
PSM	HGGTIPVVPTAEFQDR	-156_34240	P26443	1	Mouse_09-2020	null	[MS,MS:1001208,SEQUEST,]	1.2e-4	null	ms_run[1]:scan=7116	2179.9	3	1723.87717	575.29692	K	S	481	497
PSM	QNMLQGTEIGVLAK	-156_34883	Q9WTP7	1	Mouse_09-2020	null	[MS,MS:1001208,SEQUEST,]	1.2e-4	3-UNIMOD:35	ms_run[1]:scan=7228	2211.1	2	1517.79924	759.40324	R	F	44	58
PSM	SFFRASDETGFIAVHK	-156_34870	P34914	1	Mouse_09-2020	null	[MS,MS:1001208,SEQUEST,]	1.2e-4	null	ms_run[1]:scan=7226	2210.5	3	1811.90641	604.64069	K	T	405	421
PSM	FADIVPTNLPHMTSR	-156_34843	A0A0R4IZY2	1	Mouse_09-2020	null	[MS,MS:1001208,SEQUEST,]	1.2e-4	12-UNIMOD:35	ms_run[1]:scan=7222	2209.4	3	1714.85904	572.29089	R	I	369	384
PSM	VQPYLDEFQK	-156_34824	Q00623	1	Mouse_09-2020	null	[MS,MS:1001208,SEQUEST,]	1.2e-4	null	ms_run[1]:scan=7217	2208.0	2	1266.63664	633.82188	K	W	120	130
PSM	RFFFDVGSNK	-156_34814	P42669	1	Mouse_09-2020	null	[MS,MS:1001208,SEQUEST,]	1.2e-4	null	ms_run[1]:scan=7216	2207.7	2	1216.61016	608.80910	K	G	229	239
PSM	FNASQLITQR	-156_34805	O35129	1	Mouse_09-2020	null	[MS,MS:1001208,SEQUEST,]	1.2e-4	null	ms_run[1]:scan=7215	2207.5	2	1177.63262	589.31984	K	Q	148	158
PSM	VFDKDGNGYISAAELR	-156_34783	A0A3Q4EHJ0	1	Mouse_09-2020	null	[MS,MS:1001208,SEQUEST,]	1.2e-4	null	ms_run[1]:scan=7212	2206.6	3	1754.87088	585.62845	R	V	56	72
PSM	RIPGGPQMIQLSLDGK	-156_34778	A0A0R4J135	0	Mouse_09-2020	null	[MS,MS:1001208,SEQUEST,]	1.2e-4	8-UNIMOD:35	ms_run[1]:scan=7211	2206.4	3	1725.93253	575.98206	K	L	382	398
PSM	RIPGGPQMIQLSLDGK	-156_34778	P17563	0	Mouse_09-2020	null	[MS,MS:1001208,SEQUEST,]	1.2e-4	8-UNIMOD:35	ms_run[1]:scan=7211	2206.4	3	1725.93253	575.98206	K	L	382	398
PSM	MIAEAIPELK	-156_34751	P08249	1	Mouse_09-2020	null	[MS,MS:1001208,SEQUEST,]	1.2e-4	1-UNIMOD:35	ms_run[1]:scan=7206	2205.0	2	1130.61357	565.80992	K	S	315	325
PSM	IRPFFPQQ	-156_34736	Q8K0E8	1	Mouse_09-2020	null	[MS,MS:1001208,SEQUEST,]	1.2e-4	null	ms_run[1]:scan=7204	2204.4	2	1032.56255	516.78490	K	0	474	482
PSM	FLYTVPNGNNPTGNSLTGDRK	-156_34731	Q9WVM8	1	Mouse_09-2020	null	[MS,MS:1001208,SEQUEST,]	1.2e-4	null	ms_run[1]:scan=7203	2204.1	3	2265.12778	755.71346	K	E	193	214
PSM	MDSTANEVEAVKVHSFPTLK	-156_34724	P09103	1	Mouse_09-2020	null	[MS,MS:1001208,SEQUEST,]	1.2e-4	1-UNIMOD:35	ms_run[1]:scan=7202	2203.8	4	2219.10122	555.53077	K	F	427	447
PSM	YDGIILPGK	-156_34719	Q9CXW4	1	Mouse_09-2020	null	[MS,MS:1001208,SEQUEST,]	1.2e-4	null	ms_run[1]:scan=7201	2203.6	2	975.55120	488.27912	K	0	170	179
PSM	TSVPFLGR	-156_34712	Q99LB7	1	Mouse_09-2020	null	[MS,MS:1001208,SEQUEST,]	2.3e-4	null	ms_run[1]:scan=7199	2203.0	2	876.49388	438.75053	K	A	804	812
PSM	KLPFWTSYSK	-156_34696	Q8R084	1	Mouse_09-2020	null	[MS,MS:1001208,SEQUEST,]	1.2e-4	null	ms_run[1]:scan=7197	2202.4	2	1256.66789	628.83733	K	Q	103	113
PSM	TREGNDLYHEMIESGVINLKDATSK	-156_34891	P56480	1	Mouse_09-2020	null	[MS,MS:1001208,SEQUEST,]	1.2e-4	11-UNIMOD:35	ms_run[1]:scan=7230	2211.7	4	2836.37856	709.85000	R	A	240	265
PSM	TVIIEQSWGSPK	-156_34964	P63038	1	Mouse_09-2020	null	[MS,MS:1001208,SEQUEST,]	1.2e-4	null	ms_run[1]:scan=7242	2215.0	2	1344.71709	672.86153	R	T	61	73
PSM	TREGNDLYHEMIESGVINLKDATSK	-156_34974	P56480	1	Mouse_09-2020	null	[MS,MS:1001208,SEQUEST,]	1.2e-4	11-UNIMOD:35	ms_run[1]:scan=7243	2215.3	5	2836.37861	568.08145	R	A	240	265
PSM	ALDLAAGITR	-156_34987	Q9JM62	1	Mouse_09-2020	null	[MS,MS:1001208,SEQUEST,]	1.2e-4	null	ms_run[1]:scan=7245	2215.8	2	1000.57866	500.79292	R	V	162	172
PSM	GIAPYSYAG	-156_35167	Q64374	1	Mouse_09-2020	null	[MS,MS:1001208,SEQUEST,]	2.5e-2	null	ms_run[1]:scan=7280	2225.6	2	898.43071	449.71889	K	0	291	300
PSM	LLLATMEALNGGK	-156_35158	P24549	1	Mouse_09-2020	null	[MS,MS:1001208,SEQUEST,]	1.2e-4	6-UNIMOD:35	ms_run[1]:scan=7279	2225.3	2	1346.73454	673.87104	R	F	101	114
PSM	LIGDAAKNQVAMNPTNTVFDAK	-156_35146	P63017	1	Mouse_09-2020	null	[MS,MS:1001208,SEQUEST,]	1.2e-4	12-UNIMOD:35	ms_run[1]:scan=7276	2224.4	3	2334.17832	778.73012	R	L	50	72
PSM	IYQIYEGTAQIQR	-156_35130	P45952	1	Mouse_09-2020	null	[MS,MS:1001208,SEQUEST,]	1.2e-4	null	ms_run[1]:scan=7274	2223.9	2	1582.82402	791.91483	K	I	396	409
PSM	GNWGHLDQVAALR	-156_35107	Q8VCT4	1	Mouse_09-2020	null	[MS,MS:1001208,SEQUEST,]	1.2e-4	null	ms_run[1]:scan=7270	2222.8	3	1436.73960	479.58462	R	V	187	200
PSM	GDVTTQVALQPALK	-156_35101	P09671	1	Mouse_09-2020	null	[MS,MS:1001208,SEQUEST,]	1.2e-4	null	ms_run[1]:scan=7269	2222.5	2	1440.80657	720.90647	K	N	76	90
PSM	VELLLPK	-156_35077	Q9D023	1	Mouse_09-2020	null	[MS,MS:1001208,SEQUEST,]	2.4e-3	null	ms_run[1]:scan=7264	2221.1	2	811.52904	406.26802	K	L	20	27
PSM	RIPGGPQMIQLSLDGK	-156_34690	A0A0R4J135	0	Mouse_09-2020	null	[MS,MS:1001208,SEQUEST,]	1.2e-4	8-UNIMOD:35	ms_run[1]:scan=7196	2202.2	2	1725.93205	863.46945	K	L	382	398
PSM	RIPGGPQMIQLSLDGK	-156_34690	P17563	0	Mouse_09-2020	null	[MS,MS:1001208,SEQUEST,]	1.2e-4	8-UNIMOD:35	ms_run[1]:scan=7196	2202.2	2	1725.93205	863.46945	K	L	382	398
PSM	NAVTQEFGPVPDTAR	-156_35071	Q99KI0	1	Mouse_09-2020	null	[MS,MS:1001208,SEQUEST,]	1.2e-4	null	ms_run[1]:scan=7263	2220.8	2	1601.79460	801.39954	R	Y	634	649
PSM	VAVDAPVSSVALR	-156_35049	Q64374	1	Mouse_09-2020	null	[MS,MS:1001208,SEQUEST,]	1.2e-4	null	ms_run[1]:scan=7259	2219.7	2	1283.73235	642.36953	R	L	52	65
PSM	TVVSGLVNHVPLEQMQNR	-156_35031	Q3UZG4	1	Mouse_09-2020	null	[MS,MS:1001208,SEQUEST,]	1.2e-4	15-UNIMOD:35	ms_run[1]:scan=7256	2218.9	3	2037.05619	679.68971	R	V	195	213
PSM	IIEEAPAPGINPEVR	-156_35025	Q99MR8	1	Mouse_09-2020	null	[MS,MS:1001208,SEQUEST,]	1.2e-4	null	ms_run[1]:scan=7255	2218.6	2	1604.86687	802.93576	K	K	281	296
PSM	SADTLWGIQK	-156_35020	A0A1B0GSR9	1	Mouse_09-2020	null	[MS,MS:1001208,SEQUEST,]	1.2e-4	null	ms_run[1]:scan=7253	2218.1	2	1118.58464	559.79566	K	L	302	312
PSM	RYTMGDAPDFDRSQWLNEKFK	-156_35014	P10649	1	Mouse_09-2020	null	[MS,MS:1001208,SEQUEST,]	2.3e-4	4-UNIMOD:35	ms_run[1]:scan=7252	2217.8	3	2620.22861	874.07982	K	G	32	53
PSM	GNPTVEVDLYTAK	-156_35011	P17182	1	Mouse_09-2020	null	[MS,MS:1001208,SEQUEST,]	1.2e-4	null	ms_run[1]:scan=7251	2217.5	2	1406.71758	703.86173	R	L	16	29
PSM	LATQLTGPVMPIR	-156_34995	P47963	1	Mouse_09-2020	null	[MS,MS:1001208,SEQUEST,]	1.2e-4	10-UNIMOD:35	ms_run[1]:scan=7248	2216.6	2	1412.79436	706.90014	K	V	146	159
PSM	VYGTGSLALYEK	-156_35066	Q8C2Q8	1	Mouse_09-2020	null	[MS,MS:1001208,SEQUEST,]	1.2e-4	null	ms_run[1]:scan=7262	2220.6	2	1300.67864	650.84281	R	D	44	56
PSM	MEPLRKPLVPVKGIPLIK	-156_33061	P52840	1	Mouse_09-2020	null	[MS,MS:1001208,SEQUEST,]	2.3e-4	1-UNIMOD:35	ms_run[1]:scan=6910	2122.6	4	2044.27102	511.82333	0	F	1	19
PSM	FAELTLKAGIPK	-156_34682	Q8R0Y6	1	Mouse_09-2020	null	[MS,MS:1001208,SEQUEST,]	1.2e-4	null	ms_run[1]:scan=7195	2201.9	2	1287.76677	644.38719	K	V	609	621
PSM	RYTMGDAPDFDRSQWLNEKFK	-156_34657	P10649	1	Mouse_09-2020	null	[MS,MS:1001208,SEQUEST,]	1.2e-4	4-UNIMOD:35	ms_run[1]:scan=7191	2200.8	5	2620.22382	524.85080	K	G	32	53
PSM	RPWWWR	-156_34459	Q91WT9	1	Mouse_09-2020	null	[MS,MS:1001208,SEQUEST,]	2.3e-4	null	ms_run[1]:scan=7157	2191.3	2	986.51146	493.75902	K	R	402	408
PSM	LGDVYVNDAFGTAHR	-156_34454	P09411	1	Mouse_09-2020	null	[MS,MS:1001208,SEQUEST,]	1.2e-4	null	ms_run[1]:scan=7156	2191.0	3	1634.79416	545.60223	K	H	157	172
PSM	DIKHDPSLQPWSASYDPGSAK	-156_34442	P16015	1	Mouse_09-2020	null	[MS,MS:1001208,SEQUEST,]	1.2e-4	null	ms_run[1]:scan=7154	2190.5	4	2299.10171	575.53020	K	I	37	58
PSM	HDPSLQPWSASYDPGSAK	-156_34436	P16015	1	Mouse_09-2020	null	[MS,MS:1001208,SEQUEST,]	1.2e-4	null	ms_run[1]:scan=7153	2190.2	3	1942.89566	648.30251	K	I	40	58
PSM	YDKQIDLSTVDLK	-156_34423	Q80ZP8	1	Mouse_09-2020	null	[MS,MS:1001208,SEQUEST,]	1.2e-4	null	ms_run[1]:scan=7150	2189.3	3	1537.81034	513.27512	K	L	104	117
PSM	AKEVGADFTIQVGKETPQEIASK	-156_34418	Q64442	1	Mouse_09-2020	null	[MS,MS:1001208,SEQUEST,]	1.2e-4	null	ms_run[1]:scan=7149	2189.1	4	2446.28335	612.32606	K	E	213	236
PSM	FDVQLKDLEK	-156_34410	F8WJ41	1	Mouse_09-2020	null	[MS,MS:1001208,SEQUEST,]	1.2e-4	null	ms_run[1]:scan=7148	2188.8	3	1234.66889	412.22744	R	Q	79	89
PSM	DIKHDPSLQPWSASYDPGSAK	-156_34368	P16015	1	Mouse_09-2020	null	[MS,MS:1001208,SEQUEST,]	1.2e-4	null	ms_run[1]:scan=7143	2187.4	3	2299.10025	767.03783	K	I	37	58
PSM	YIEIFK	-156_34360	Q8C2Q7	1	Mouse_09-2020	null	[MS,MS:1001208,SEQUEST,]	3.4e-4	null	ms_run[1]:scan=7141	2186.8	2	812.45543	406.73127	R	S	180	186
PSM	GKGTTITSVLPKPALVASRVEVSK	-156_34354	Q8C196	1	Mouse_09-2020	null	[MS,MS:1001208,SEQUEST,]	4.7e-3	null	ms_run[1]:scan=7140	2186.5	4	2438.43374	610.36398	K	L	401	425
PSM	TTPSYVAFTDTER	-156_34350	P63017	1	Mouse_09-2020	null	[MS,MS:1001208,SEQUEST,]	1.2e-4	null	ms_run[1]:scan=7139	2186.3	2	1487.70244	744.35427	R	I	37	50
PSM	LATQLTGPVMPIRNVYK	-156_34327	P47963	1	Mouse_09-2020	null	[MS,MS:1001208,SEQUEST,]	1.2e-4	10-UNIMOD:35	ms_run[1]:scan=7135	2185.2	3	1917.06351	639.69239	K	E	146	163
PSM	GLFDEYGSK	-156_34303	P08113	1	Mouse_09-2020	null	[MS,MS:1001208,SEQUEST,]	2.4e-3	null	ms_run[1]:scan=7129	2183.5	2	1015.47435	508.24019	R	S	396	405
PSM	KVWLDPNETNEIANANSR	-156_34264	P84099	1	Mouse_09-2020	null	[MS,MS:1001208,SEQUEST,]	1.2e-4	null	ms_run[1]:scan=7120	2181.0	3	2071.02225	691.01162	K	Q	21	39
PSM	FLTTVSMEQPEMLEK	-156_34258	Q9DCM2	1	Mouse_09-2020	null	[MS,MS:1001208,SEQUEST,]	1.2e-4	7-UNIMOD:35,12-UNIMOD:35	ms_run[1]:scan=7119	2180.7	2	1814.85600	907.93117	R	S	102	117
PSM	SAVYPTSAVQMEAALR	-156_34464	Q9D6Y7	1	Mouse_09-2020	null	[MS,MS:1001208,SEQUEST,]	1.2e-4	11-UNIMOD:35	ms_run[1]:scan=7158	2191.6	2	1709.85637	855.42999	R	K	157	173
PSM	YFSMTEVDKLGIGK	-156_34478	Q61176	1	Mouse_09-2020	null	[MS,MS:1001208,SEQUEST,]	1.2e-4	4-UNIMOD:35	ms_run[1]:scan=7160	2192.1	2	1603.80669	802.40545	K	M	197	211
PSM	VWQVTIGTR	-156_34485	P68040	1	Mouse_09-2020	null	[MS,MS:1001208,SEQUEST,]	1.2e-4	null	ms_run[1]:scan=7163	2193.0	2	1059.59441	530.30092	R	0	309	318
PSM	FADVIPMNLPHR	-156_34493	P33267	1	Mouse_09-2020	null	[MS,MS:1001208,SEQUEST,]	1.2e-4	7-UNIMOD:35	ms_run[1]:scan=7164	2193.2	3	1425.73038	475.91509	R	T	359	371
PSM	ISEQFTAMFR	-156_34631	Q7TMM9	0	Mouse_09-2020	null	[MS,MS:1001208,SEQUEST,]	2.3e-4	8-UNIMOD:35	ms_run[1]:scan=7186	2199.4	2	1245.59514	623.30026	R	K	381	391
PSM	ISEQFTAMFR	-156_34631	P99024	0	Mouse_09-2020	null	[MS,MS:1001208,SEQUEST,]	2.3e-4	8-UNIMOD:35	ms_run[1]:scan=7186	2199.4	2	1245.59514	623.30026	R	K	381	391
PSM	ISEQFTAMFR	-156_34631	P68372	0	Mouse_09-2020	null	[MS,MS:1001208,SEQUEST,]	2.3e-4	8-UNIMOD:35	ms_run[1]:scan=7186	2199.4	2	1245.59514	623.30026	R	K	381	391
PSM	QLELILNKPGLK	-156_34626	Q8VCX1	1	Mouse_09-2020	null	[MS,MS:1001208,SEQUEST,]	1.2e-4	null	ms_run[1]:scan=7185	2199.1	3	1365.84693	455.95366	R	K	174	186
PSM	IVATKPLYVALAQR	-156_34609	P29341	1	Mouse_09-2020	null	[MS,MS:1001208,SEQUEST,]	1.2e-4	null	ms_run[1]:scan=7183	2198.6	3	1542.93637	514.98373	R	E	357	371
PSM	LTYGTMVFVR	-156_34602	Q9R0H0	1	Mouse_09-2020	null	[MS,MS:1001208,SEQUEST,]	1.2e-4	6-UNIMOD:35	ms_run[1]:scan=7182	2198.3	2	1202.62395	601.81554	K	F	273	283
PSM	RTPFGAYGGLLK	-156_34597	Q8BWT1	1	Mouse_09-2020	null	[MS,MS:1001208,SEQUEST,]	1.2e-4	null	ms_run[1]:scan=7181	2198.0	2	1279.71599	640.36150	K	F	14	26
PSM	IFRDGEEAGAYDGPRTADGIVSHLK	-156_34585	P27773	1	Mouse_09-2020	null	[MS,MS:1001208,SEQUEST,]	1.2e-4	null	ms_run[1]:scan=7178	2197.1	4	2674.32558	669.33595	K	Q	105	130
PSM	VLYWPR	-156_34576	Q8BJ64	1	Mouse_09-2020	null	[MS,MS:1001208,SEQUEST,]	2.4e-3	null	ms_run[1]:scan=7177	2196.9	2	833.46715	417.23706	R	R	121	127
PSM	LTLSALLDGKNVNAGGHK	-156_34676	Q60932	1	Mouse_09-2020	null	[MS,MS:1001208,SEQUEST,]	1.2e-4	null	ms_run[1]:scan=7194	2201.6	4	1808.00197	452.75608	K	G	270	288
PSM	TTPSVVAFTADGER	-156_34567	P38647	1	Mouse_09-2020	null	[MS,MS:1001208,SEQUEST,]	1.2e-4	null	ms_run[1]:scan=7176	2196.6	2	1450.71868	725.86226	R	V	86	100
PSM	SGYQQAASEHGLVVIAPDTSPR	-156_34558	Q9R0P3	1	Mouse_09-2020	null	[MS,MS:1001208,SEQUEST,]	1.2e-4	null	ms_run[1]:scan=7174	2196.0	3	2283.13877	761.71698	K	C	65	87
PSM	RTPFGAYGGLLK	-156_34551	Q8BWT1	1	Mouse_09-2020	null	[MS,MS:1001208,SEQUEST,]	1.2e-4	null	ms_run[1]:scan=7173	2195.8	3	1279.71640	427.24343	K	F	14	26
PSM	MGFEPLAYR	-156_34543	P49429	1	Mouse_09-2020	null	[MS,MS:1001208,SEQUEST,]	2.3e-4	1-UNIMOD:35	ms_run[1]:scan=7172	2195.5	2	1099.52446	550.26568	K	L	40	49
PSM	SLRDAGVSTYMYEFR	-156_34540	P23953	1	Mouse_09-2020	null	[MS,MS:1001208,SEQUEST,]	1.2e-4	11-UNIMOD:35	ms_run[1]:scan=7170	2194.9	3	1810.84366	604.28580	R	R	423	438
PSM	TFSVTGWK	-156_34532	Q71RI9	1	Mouse_09-2020	null	[MS,MS:1001208,SEQUEST,]	1.2e-4	null	ms_run[1]:scan=7169	2194.6	2	925.47777	463.24254	K	G	282	290
PSM	LSAEERDQLLPNLR	-156_34514	P61458	1	Mouse_09-2020	null	[MS,MS:1001208,SEQUEST,]	1.2e-4	null	ms_run[1]:scan=7167	2194.1	3	1653.89115	551.96880	R	V	8	22
PSM	IAKEEIFGPVQQIMK	-156_34499	O35945	0	Mouse_09-2020	null	[MS,MS:1001208,SEQUEST,]	1.2e-4	14-UNIMOD:35	ms_run[1]:scan=7165	2193.5	3	1746.94590	582.98681	R	K	396	411
PSM	IAKEEIFGPVQQIMK	-156_34499	P24549	0	Mouse_09-2020	null	[MS,MS:1001208,SEQUEST,]	1.2e-4	14-UNIMOD:35	ms_run[1]:scan=7165	2193.5	3	1746.94590	582.98681	R	K	396	411
PSM	RYTMGDAPDFDRSQWLNEKFK	-156_34562	P10649	1	Mouse_09-2020	null	[MS,MS:1001208,SEQUEST,]	1.2e-4	4-UNIMOD:35	ms_run[1]:scan=7175	2196.3	4	2620.22671	655.81168	K	G	32	53
PSM	RGHVFEESQVAGTPMFVVK	-156_30757	P58252	1	Mouse_09-2020	null	[MS,MS:1001208,SEQUEST,]	1.2e-4	15-UNIMOD:35	ms_run[1]:scan=6509	2010.7	4	2134.07436	534.27420	K	Y	767	786
PSM	VLLPGLQK	-156_33042	P97807	1	Mouse_09-2020	null	[MS,MS:1001208,SEQUEST,]	2.4e-3	null	ms_run[1]:scan=6908	2122.0	2	867.56621	434.28675	K	H	203	211
PSM	NSRLPVMVWIHGGGLK	-156_33024	Q91WU0	1	Mouse_09-2020	null	[MS,MS:1001208,SEQUEST,]	1.2e-4	7-UNIMOD:35	ms_run[1]:scan=6905	2121.2	4	1779.96987	445.74762	K	G	130	146
PSM	LFIDGKFVESK	-156_31695	Q9EQ20	1	Mouse_09-2020	null	[MS,MS:1001208,SEQUEST,]	1.2e-4	null	ms_run[1]:scan=6669	2055.3	3	1282.70432	428.23957	K	D	42	53
PSM	YYVTIIDAPGHR	-156_31689	P10126	1	Mouse_09-2020	null	[MS,MS:1001208,SEQUEST,]	1.2e-4	null	ms_run[1]:scan=6668	2055.1	3	1404.72690	468.91386	K	F	85	97
PSM	LADMALALESAR	-156_31589	Q07417	1	Mouse_09-2020	null	[MS,MS:1001208,SEQUEST,]	1.2e-4	4-UNIMOD:35	ms_run[1]:scan=6651	2050.3	2	1276.65605	638.83192	K	L	314	326
PSM	QLPLVKPYLR	-156_31555	Q68FD5	1	Mouse_09-2020	null	[MS,MS:1001208,SEQUEST,]	1.6e-3	null	ms_run[1]:scan=6647	2049.3	3	1226.76239	409.59217	K	V	1444	1454
PSM	QLFSDKLNEINEK	-156_31526	Q8C196	1	Mouse_09-2020	null	[MS,MS:1001208,SEQUEST,]	1.2e-4	null	ms_run[1]:scan=6642	2047.8	2	1577.81767	789.41212	R	A	548	561
PSM	VLSIGDGIAR	-156_31506	Q03265	1	Mouse_09-2020	null	[MS,MS:1001208,SEQUEST,]	8.5e-4	null	ms_run[1]:scan=6640	2047.3	2	1000.57829	500.79292	R	H	74	84
PSM	NFGIGQDIQPK	-156_31491	P12970	1	Mouse_09-2020	null	[MS,MS:1001208,SEQUEST,]	1.2e-4	null	ms_run[1]:scan=6637	2046.5	2	1216.63152	608.81967	K	D	38	49
PSM	TYFPHFDVSHGSAQVK	-156_31477	Q91VB8	1	Mouse_09-2020	null	[MS,MS:1001208,SEQUEST,]	1.2e-4	null	ms_run[1]:scan=6635	2045.9	4	1819.87588	455.72451	K	H	42	58
PSM	VAEEWAQGTFK	-156_31467	Q91YI0	1	Mouse_09-2020	null	[MS,MS:1001208,SEQUEST,]	1.2e-4	null	ms_run[1]:scan=6632	2045.1	2	1265.61626	633.31168	K	H	70	81
PSM	LAANAFLAQR	-156_31457	O70475	1	Mouse_09-2020	null	[MS,MS:1001208,SEQUEST,]	1.2e-4	null	ms_run[1]:scan=6631	2044.8	2	1074.60503	537.80637	K	S	221	231
PSM	MGFPEAASSFR	-156_31450	P32020	1	Mouse_09-2020	null	[MS,MS:1001208,SEQUEST,]	2.3e-4	1-UNIMOD:35	ms_run[1]:scan=6629	2044.3	2	1215.54619	608.27678	R	H	405	416
PSM	YFPAFEK	-156_31427	P30115	1	Mouse_09-2020	null	[MS,MS:1001208,SEQUEST,]	8.7e-3	null	ms_run[1]:scan=6626	2043.4	2	901.44536	451.22635	R	L	132	139
PSM	RHPDYSVSLLLR	-156_31421	P07724	1	Mouse_09-2020	null	[MS,MS:1001208,SEQUEST,]	1.2e-4	null	ms_run[1]:scan=6625	2043.2	3	1455.80555	485.94041	R	A	361	373
PSM	IILLAEGR	-156_31388	P50247	1	Mouse_09-2020	null	[MS,MS:1001208,SEQUEST,]	5.6e-4	null	ms_run[1]:scan=6618	2041.2	2	884.55705	442.78183	R	V	336	344
PSM	VVGNPFDSRTEQGPQVDETQFKK	-156_31365	P47738	1	Mouse_09-2020	null	[MS,MS:1001208,SEQUEST,]	1.2e-4	null	ms_run[1]:scan=6612	2039.5	4	2606.28457	652.32659	R	L	349	372
PSM	LVQEVTDFAK	-156_31706	P07724	1	Mouse_09-2020	null	[MS,MS:1001208,SEQUEST,]	1.2e-4	null	ms_run[1]:scan=6671	2055.9	2	1149.61455	575.31115	K	C	66	76
PSM	SGGMSNELNNIISR	-156_31358	Q3V117	1	Mouse_09-2020	null	[MS,MS:1001208,SEQUEST,]	1.2e-4	4-UNIMOD:35	ms_run[1]:scan=6611	2039.3	2	1507.71648	754.36210	R	T	663	677
PSM	NISQSFTNFSK	-156_31721	Q64458	1	Mouse_09-2020	null	[MS,MS:1001208,SEQUEST,]	1.2e-4	null	ms_run[1]:scan=6674	2056.7	2	1272.62175	636.81458	K	Y	49	60
PSM	YYTLEEIQK	-156_31740	G5E850	1	Mouse_09-2020	null	[MS,MS:1001208,SEQUEST,]	1.2e-4	null	ms_run[1]:scan=6677	2057.6	2	1186.59892	593.80315	K	K	11	20
PSM	VYGTVFHMNQGNPFKLK	-156_31925	Q5FW57	1	Mouse_09-2020	null	[MS,MS:1001208,SEQUEST,]	1.2e-4	8-UNIMOD:35	ms_run[1]:scan=6708	2066.2	4	1996.01015	499.75819	K	L	27	44
PSM	TSGPPVSELITK	-156_31913	P43274	1	Mouse_09-2020	null	[MS,MS:1001208,SEQUEST,]	1.2e-4	null	ms_run[1]:scan=6706	2065.6	2	1228.67815	614.84281	K	V	35	47
PSM	VGLQVVAVKAPGFGDNRK	-156_31893	P63038	1	Mouse_09-2020	null	[MS,MS:1001208,SEQUEST,]	1.2e-4	null	ms_run[1]:scan=6703	2064.8	4	1855.05483	464.51917	K	Q	293	311
PSM	FLPFKVVEK	-156_31884	P20029	1	Mouse_09-2020	null	[MS,MS:1001208,SEQUEST,]	4.6e-4	null	ms_run[1]:scan=6702	2064.5	2	1106.66069	553.83406	K	T	115	124
PSM	GIGFAITR	-156_31874	P48758	1	Mouse_09-2020	null	[MS,MS:1001208,SEQUEST,]	4.4e-3	null	ms_run[1]:scan=6699	2063.7	2	834.48381	417.74525	K	L	16	24
PSM	TYFPHFDVSHGSAQVK	-156_31868	Q91VB8	1	Mouse_09-2020	null	[MS,MS:1001208,SEQUEST,]	1.2e-4	null	ms_run[1]:scan=6698	2063.4	3	1819.87735	607.29692	K	H	42	58
PSM	DVNAAIATIK	-156_31862	P05214	1	Mouse_09-2020	null	[MS,MS:1001208,SEQUEST,]	1.2e-4	null	ms_run[1]:scan=6697	2063.1	2	1015.57909	508.29276	K	K	327	337
PSM	VITSGFNALEK	-156_31852	Q9WVL0	1	Mouse_09-2020	null	[MS,MS:1001208,SEQUEST,]	1.2e-4	null	ms_run[1]:scan=6696	2062.9	2	1178.64214	589.82442	K	L	134	145
PSM	RYTMGDAPDFDRSQWLNEK	-156_31836	P10649	1	Mouse_09-2020	null	[MS,MS:1001208,SEQUEST,]	1.2e-4	4-UNIMOD:35	ms_run[1]:scan=6694	2062.3	3	2345.06449	782.35869	K	K	32	51
PSM	WLPQNDLLGHPK	-156_31822	Q63886	0	Mouse_09-2020	null	[MS,MS:1001208,SEQUEST,]	1.2e-4	null	ms_run[1]:scan=6692	2061.8	3	1417.75934	473.25774	K	R	356	368
PSM	WLPQNDLLGHPK	-156_31822	Q8K169	0	Mouse_09-2020	null	[MS,MS:1001208,SEQUEST,]	1.2e-4	null	ms_run[1]:scan=6692	2061.8	3	1417.75934	473.25774	K	K	357	369
PSM	WLPQNDLLGHPK	-156_31822	Q3UEP4	0	Mouse_09-2020	null	[MS,MS:1001208,SEQUEST,]	1.2e-4	null	ms_run[1]:scan=6692	2061.8	3	1417.75934	473.25774	K	K	357	369
PSM	WLPQNDLLGHPK	-156_31822	K9J7B2	0	Mouse_09-2020	null	[MS,MS:1001208,SEQUEST,]	1.2e-4	null	ms_run[1]:scan=6692	2061.8	3	1417.75934	473.25774	K	R	352	364
PSM	WIPQNDLLGHPK	-156_31821	Q8R084	1	Mouse_09-2020	null	[MS,MS:1001208,SEQUEST,]	1.2e-4	null	ms_run[1]:scan=6692	2061.8	3	1417.75934	473.25774	K	K	357	369
PSM	ITITNDQNRLTPEEIER	-156_31805	P20029	1	Mouse_09-2020	null	[MS,MS:1001208,SEQUEST,]	1.2e-4	null	ms_run[1]:scan=6689	2060.9	3	2042.05167	681.35528	K	V	525	542
PSM	GIRPAINVGLSVSR	-156_31769	Q03265	1	Mouse_09-2020	null	[MS,MS:1001208,SEQUEST,]	1.2e-4	null	ms_run[1]:scan=6683	2059.2	3	1438.84934	480.28781	K	G	403	417
PSM	RYTMGDAPDFDRSQWLNEK	-156_31765	P10649	1	Mouse_09-2020	null	[MS,MS:1001208,SEQUEST,]	1.2e-4	4-UNIMOD:35	ms_run[1]:scan=6682	2059.0	4	2345.06289	587.02084	K	K	32	51
PSM	RGLFVHF	-156_31750	Q8BW75	1	Mouse_09-2020	null	[MS,MS:1001208,SEQUEST,]	2.3e-4	null	ms_run[1]:scan=6679	2058.1	2	875.48888	438.24795	K	0	514	521
PSM	VFITDDFHDMMPK	-156_31731	P08113	1	Mouse_09-2020	null	[MS,MS:1001208,SEQUEST,]	1.2e-4	10-UNIMOD:35,11-UNIMOD:35	ms_run[1]:scan=6676	2057.3	3	1627.71109	543.24255	R	L	416	429
PSM	TSWLDGKHVVFGK	-156_31348	P24369	1	Mouse_09-2020	null	[MS,MS:1001208,SEQUEST,]	1.2e-4	null	ms_run[1]:scan=6610	2039.0	3	1473.78540	491.93314	K	L	159	172
PSM	TVIITQEQRDTVPIPK	-156_31336	Q9Z2V4	1	Mouse_09-2020	null	[MS,MS:1001208,SEQUEST,]	9.2e-3	null	ms_run[1]:scan=6608	2038.4	3	1838.03849	613.35091	K	G	92	108
PSM	IRVMLYPSRI	-156_31318	O55142	1	Mouse_09-2020	null	[MS,MS:1001208,SEQUEST,]	2.1e-2	4-UNIMOD:35	ms_run[1]:scan=6605	2037.6	3	1263.72480	421.91291	R	0	101	111
PSM	SLFFPDEAINKHPR	-156_31067	P97494	1	Mouse_09-2020	null	[MS,MS:1001208,SEQUEST,]	1.2e-4	null	ms_run[1]:scan=6562	2025.6	4	1670.86501	418.47169	K	G	172	186
PSM	FGEPIPISK	-156_31062	P35505	1	Mouse_09-2020	null	[MS,MS:1001208,SEQUEST,]	1.2e-4	null	ms_run[1]:scan=6561	2025.3	2	987.55095	494.27912	R	H	212	221
PSM	IFRQQLEVFMK	-156_31053	O35490	1	Mouse_09-2020	null	[MS,MS:1001208,SEQUEST,]	1.2e-4	10-UNIMOD:35	ms_run[1]:scan=6560	2025.0	3	1454.78263	485.59900	K	N	140	151
PSM	FVGAVDPIMEK	-156_31030	Q91YI0	1	Mouse_09-2020	null	[MS,MS:1001208,SEQUEST,]	1.2e-4	9-UNIMOD:35	ms_run[1]:scan=6556	2023.9	2	1221.61931	611.31283	R	N	13	24
PSM	YFVTAVSRPGLGEPR	-156_30967	P01901	1	Mouse_09-2020	null	[MS,MS:1001208,SEQUEST,]	2.3e-4	null	ms_run[1]:scan=6546	2021.1	3	1648.88065	550.29837	R	M	28	43
PSM	YVSSLTEEISR	-156_30949	Q9D0F3	1	Mouse_09-2020	null	[MS,MS:1001208,SEQUEST,]	1.2e-4	null	ms_run[1]:scan=6543	2020.3	2	1283.64800	642.32752	R	G	370	381
PSM	GFYIYQEGSK	-156_30941	Q8BMS1	1	Mouse_09-2020	null	[MS,MS:1001208,SEQUEST,]	1.2e-4	null	ms_run[1]:scan=6542	2020.0	2	1191.56828	596.28767	K	K	635	645
PSM	NATNVEQSFMTMAAEIKK	-156_30893	Q5SW87	1	Mouse_09-2020	null	[MS,MS:1001208,SEQUEST,]	4.4e-3	10-UNIMOD:35,12-UNIMOD:35	ms_run[1]:scan=6533	2017.5	3	2044.96195	682.32745	K	M	90	108
PSM	TYIIGELHPDDR	-156_30879	G5E850	1	Mouse_09-2020	null	[MS,MS:1001208,SEQUEST,]	1.2e-4	null	ms_run[1]:scan=6529	2016.3	3	1428.71244	476.90877	K	K	78	90
PSM	YGGHGYSHILTNIVPK	-156_30871	Q60866	1	Mouse_09-2020	null	[MS,MS:1001208,SEQUEST,]	1.2e-4	null	ms_run[1]:scan=6528	2016.1	4	1755.91738	439.73488	K	L	308	324
PSM	NLLHVTDTGVGMTREELVK	-156_30839	P08113	1	Mouse_09-2020	null	[MS,MS:1001208,SEQUEST,]	1.2e-4	12-UNIMOD:35	ms_run[1]:scan=6523	2014.6	3	2128.10739	710.04041	K	L	143	162
PSM	NLLHVTDTGVGMTREELVK	-156_30832	P08113	1	Mouse_09-2020	null	[MS,MS:1001208,SEQUEST,]	1.2e-4	12-UNIMOD:35	ms_run[1]:scan=6522	2014.4	4	2128.10659	532.78213	K	L	143	162
PSM	SLRNDIGATVHELSR	-156_30825	P16331	1	Mouse_09-2020	null	[MS,MS:1001208,SEQUEST,]	1.2e-4	null	ms_run[1]:scan=6520	2013.8	4	1667.88234	417.72605	K	K	97	112
PSM	ISGASEKDIVHSGLAYTMER	-156_30811	P26443	1	Mouse_09-2020	null	[MS,MS:1001208,SEQUEST,]	1.2e-4	18-UNIMOD:35	ms_run[1]:scan=6518	2013.2	3	2180.06742	727.35992	R	A	497	517
PSM	MVEGFFDR	-156_30781	P26443	1	Mouse_09-2020	null	[MS,MS:1001208,SEQUEST,]	4.6e-4	1-UNIMOD:35	ms_run[1]:scan=6514	2012.1	2	1016.45067	508.72893	K	A	69	77
PSM	EALELLK	-156_31094	P17182	1	Mouse_09-2020	null	[MS,MS:1001208,SEQUEST,]	2.3e-4	null	ms_run[1]:scan=6566	2026.7	2	815.48754	408.24729	K	A	222	229
PSM	EALLELK	-156_31095	P58710	1	Mouse_09-2020	null	[MS,MS:1001208,SEQUEST,]	2.3e-4	null	ms_run[1]:scan=6566	2026.7	2	815.48754	408.24729	K	M	318	325
PSM	TLMSPLGITR	-156_31103	A0A0R4J0X5	0	Mouse_09-2020	null	[MS,MS:1001208,SEQUEST,]	1.2e-4	3-UNIMOD:35	ms_run[1]:scan=6568	2027.3	2	1104.60930	552.80772	K	F	319	329
PSM	TLMSPLGITR	-156_31103	Q00897	0	Mouse_09-2020	null	[MS,MS:1001208,SEQUEST,]	1.2e-4	3-UNIMOD:35	ms_run[1]:scan=6568	2027.3	2	1104.60930	552.80772	K	F	319	329
PSM	HHLDGETEEERIRADIVENQVMDTR	-156_31113	P10649	1	Mouse_09-2020	null	[MS,MS:1001208,SEQUEST,]	1.0e-3	22-UNIMOD:35	ms_run[1]:scan=6569	2027.5	4	3008.41811	752.85862	K	Q	84	109
PSM	SHPEVKGPGIGLLGISK	-156_31316	O55137	1	Mouse_09-2020	null	[MS,MS:1001208,SEQUEST,]	2.3e-4	null	ms_run[1]:scan=6603	2037.0	3	1688.96994	563.66131	R	G	217	234
PSM	SHRDAGASTYMYEFEYRPSFVSAMRPK	-156_31302	Q8VCT4	1	Mouse_09-2020	null	[MS,MS:1001208,SEQUEST,]	1.2e-4	11-UNIMOD:35,24-UNIMOD:35	ms_run[1]:scan=6601	2036.5	5	3215.46949	643.89929	R	V	434	461
PSM	KYNINPVSLTVGK	-156_31296	Q99K67	1	Mouse_09-2020	null	[MS,MS:1001208,SEQUEST,]	1.2e-4	null	ms_run[1]:scan=6600	2036.2	3	1432.81601	478.27680	K	E	523	536
PSM	LYLGHNYVTAIR	-156_31289	Q921I1	1	Mouse_09-2020	null	[MS,MS:1001208,SEQUEST,]	1.2e-4	null	ms_run[1]:scan=6599	2035.9	3	1419.77524	473.92962	R	Q	332	344
PSM	DGVDFGKWR	-156_31285	Q91Y97	1	Mouse_09-2020	null	[MS,MS:1001208,SEQUEST,]	1.2e-4	null	ms_run[1]:scan=6598	2035.6	2	1079.52678	540.26707	K	V	141	150
PSM	NSLESYAFNMK	-156_31278	P63017	1	Mouse_09-2020	null	[MS,MS:1001208,SEQUEST,]	1.2e-4	10-UNIMOD:35	ms_run[1]:scan=6597	2035.4	2	1319.59404	660.30045	K	T	540	551
PSM	AHVYVEEVPWK	-156_31271	P25688	1	Mouse_09-2020	null	[MS,MS:1001208,SEQUEST,]	1.2e-4	null	ms_run[1]:scan=6595	2034.8	3	1356.69477	452.90307	R	F	108	119
PSM	MSPEEFTEIMNQREQFYHK	-156_31930	P54869	1	Mouse_09-2020	null	[MS,MS:1001208,SEQUEST,]	1.2e-4	1-UNIMOD:35,10-UNIMOD:35	ms_run[1]:scan=6710	2066.8	4	2476.09047	619.77815	R	N	455	474
PSM	NGQTREHALLAYTLGVK	-156_31264	P10126	1	Mouse_09-2020	null	[MS,MS:1001208,SEQUEST,]	1.2e-4	null	ms_run[1]:scan=6594	2034.5	3	1871.01322	624.34264	K	L	130	147
PSM	FVNVVPTFGKK	-156_31236	P62862	1	Mouse_09-2020	null	[MS,MS:1001208,SEQUEST,]	1.2e-4	null	ms_run[1]:scan=6591	2033.7	3	1235.71479	412.57641	R	G	42	53
PSM	LYTLVLTDPDAPSRKDPK	-156_31210	P70296	1	Mouse_09-2020	null	[MS,MS:1001208,SEQUEST,]	1.2e-4	null	ms_run[1]:scan=6585	2032.0	3	2029.09787	677.03699	K	R	63	81
PSM	VMLYPSRI	-156_31200	O55142	1	Mouse_09-2020	null	[MS,MS:1001208,SEQUEST,]	6.5e-4	2-UNIMOD:35	ms_run[1]:scan=6583	2031.4	2	994.53966	497.77315	R	0	103	111
PSM	LSQNNFALGYK	-156_31180	J3QMG3	1	Mouse_09-2020	null	[MS,MS:1001208,SEQUEST,]	1.2e-4	null	ms_run[1]:scan=6581	2030.9	2	1254.64861	627.82749	K	A	165	176
PSM	HQGSLYSLFPDHSVK	-156_31164	Q64374	1	Mouse_09-2020	null	[MS,MS:1001208,SEQUEST,]	1.2e-4	null	ms_run[1]:scan=6579	2030.3	3	1714.85556	572.28977	R	Y	130	145
PSM	FANTMGLVIER	-156_31156	Q78JT3	1	Mouse_09-2020	null	[MS,MS:1001208,SEQUEST,]	1.2e-4	5-UNIMOD:35	ms_run[1]:scan=6578	2030.1	2	1266.65166	633.82918	R	R	96	107
PSM	VGVPSDPSANMGALISK	-156_31142	Q8BH00	1	Mouse_09-2020	null	[MS,MS:1001208,SEQUEST,]	1.2e-4	11-UNIMOD:35	ms_run[1]:scan=6575	2029.2	2	1658.84465	829.92454	K	H	316	333
PSM	IFRQQLEVFMK	-156_31255	O35490	1	Mouse_09-2020	null	[MS,MS:1001208,SEQUEST,]	1.2e-4	10-UNIMOD:35	ms_run[1]:scan=6593	2034.2	2	1454.78276	727.89485	K	N	140	151
PSM	SGRFVTVQTISGTGALR	-156_31939	P05202	1	Mouse_09-2020	null	[MS,MS:1001208,SEQUEST,]	1.2e-4	null	ms_run[1]:scan=6711	2067.1	3	1749.96091	583.99172	K	G	123	140
PSM	FQSSHHSTDITSLDQYVER	-156_31947	P08113	1	Mouse_09-2020	null	[MS,MS:1001208,SEQUEST,]	1.2e-4	null	ms_run[1]:scan=6712	2067.3	4	2250.04189	563.26600	R	K	512	531
PSM	FSGVYLEKEVVEK	-156_31952	P40936	1	Mouse_09-2020	null	[MS,MS:1001208,SEQUEST,]	1.2e-4	null	ms_run[1]:scan=6713	2067.6	3	1526.80973	509.60821	K	I	212	225
PSM	AGPWTPEAAVEHPEAVR	-156_32627	O35490	1	Mouse_09-2020	null	[MS,MS:1001208,SEQUEST,]	1.2e-4	null	ms_run[1]:scan=6837	2102.2	3	1816.89951	606.30408	K	L	41	58
PSM	IRHVISYSLSPFEQR	-156_32620	Q9CQ69	1	Mouse_09-2020	null	[MS,MS:1001208,SEQUEST,]	1.2e-4	null	ms_run[1]:scan=6836	2101.9	4	1831.98183	458.75079	R	F	11	26
PSM	MFASFPTTK	-156_32596	Q91VB8	1	Mouse_09-2020	null	[MS,MS:1001208,SEQUEST,]	2.3e-4	null	ms_run[1]:scan=6832	2100.8	2	1029.50762	515.25733	R	Y	33	42
PSM	GYSFTTTAEREIVR	-156_32591	P60710	1	Mouse_09-2020	null	[MS,MS:1001208,SEQUEST,]	7.5e-4	null	ms_run[1]:scan=6831	2100.5	3	1629.82358	543.94589	R	I	197	211
PSM	FHYGFNSSYLK	-156_32552	E9PWK1	1	Mouse_09-2020	null	[MS,MS:1001208,SEQUEST,]	1.2e-4	null	ms_run[1]:scan=6822	2098.0	3	1362.64862	454.88742	R	V	81	92
PSM	GRLVNVSSMGGTVPLQMTSAYAATK	-156_32546	P51658	1	Mouse_09-2020	null	[MS,MS:1001208,SEQUEST,]	1.2e-4	9-UNIMOD:35,17-UNIMOD:35	ms_run[1]:scan=6819	2097.2	3	2571.29239	857.76836	K	A	213	238
PSM	LTPQGQRDLDRIAGQVAAANK	-156_32526	Q9CZX8	1	Mouse_09-2020	null	[MS,MS:1001208,SEQUEST,]	4.1e-2	null	ms_run[1]:scan=6816	2096.4	4	2222.20107	556.30546	K	H	123	144
PSM	AILNYIASK	-156_32492	P30115	1	Mouse_09-2020	null	[MS,MS:1001208,SEQUEST,]	7.5e-4	null	ms_run[1]:scan=6812	2095.3	2	992.57793	496.79239	K	N	70	79
PSM	SRVVGNPFDSRTEQGPQVDETQFK	-156_32471	P47738	1	Mouse_09-2020	null	[MS,MS:1001208,SEQUEST,]	1.2e-4	null	ms_run[1]:scan=6807	2093.8	4	2721.32314	681.08613	K	I	347	371
PSM	SRLELLELK	-156_32458	Z4YK11	1	Mouse_09-2020	null	[MS,MS:1001208,SEQUEST,]	3.6e-3	null	ms_run[1]:scan=6805	2093.3	2	1100.66753	550.83733	R	E	613	622
PSM	FYSVNVDYSK	-156_32451	Q62425	1	Mouse_09-2020	null	[MS,MS:1001208,SEQUEST,]	1.2e-4	null	ms_run[1]:scan=6804	2093.0	2	1221.57866	611.29295	K	K	65	75
PSM	SFPFVSK	-156_32444	Q8C196	1	Mouse_09-2020	null	[MS,MS:1001208,SEQUEST,]	5.2e-3	null	ms_run[1]:scan=6803	2092.7	2	811.43505	406.22107	R	L	1263	1270
PSM	DATSLNQAALYR	-156_32431	P51660	1	Mouse_09-2020	null	[MS,MS:1001208,SEQUEST,]	1.2e-4	null	ms_run[1]:scan=6799	2091.6	2	1322.67009	661.83859	R	S	494	506
PSM	MGAVFMDAPVSGGVGAAR	-156_32424	Q99L13	1	Mouse_09-2020	null	[MS,MS:1001208,SEQUEST,]	1.2e-4	1-UNIMOD:35,6-UNIMOD:35	ms_run[1]:scan=6798	2091.3	2	1724.81169	862.90836	K	G	149	167
PSM	VLGTSVESIMATEDR	-156_32417	Q8C196	1	Mouse_09-2020	null	[MS,MS:1001208,SEQUEST,]	1.2e-4	10-UNIMOD:35	ms_run[1]:scan=6797	2091.1	2	1623.79094	812.39835	K	L	533	548
PSM	TAEALDKDGWLHTGDIGK	-156_32634	D3Z041	1	Mouse_09-2020	null	[MS,MS:1001208,SEQUEST,]	1.2e-4	null	ms_run[1]:scan=6838	2102.5	4	1926.95571	482.49435	R	L	527	545
PSM	MGFPEAASSFRTHQVSAAPTSSAGDGFK	-156_32642	P32020	1	Mouse_09-2020	null	[MS,MS:1001208,SEQUEST,]	1.2e-4	1-UNIMOD:35	ms_run[1]:scan=6839	2102.7	4	2857.32241	715.08570	R	N	405	433
PSM	IDIVENRFIGMK	-156_32701	P16460	1	Mouse_09-2020	null	[MS,MS:1001208,SEQUEST,]	1.2e-4	11-UNIMOD:35	ms_run[1]:scan=6851	2106.1	3	1450.77188	484.26227	R	R	266	278
PSM	NQLTSNPENTVFDAK	-156_32715	P20029	1	Mouse_09-2020	null	[MS,MS:1001208,SEQUEST,]	1.2e-4	null	ms_run[1]:scan=6854	2106.9	2	1677.80828	839.40757	K	L	83	98
PSM	DFMIQGGDFTRGDGTGGK	-156_33005	P24369	1	Mouse_09-2020	null	[MS,MS:1001208,SEQUEST,]	1.2e-4	3-UNIMOD:35	ms_run[1]:scan=6901	2120.0	3	1874.83445	625.61610	K	I	99	117
PSM	FGGGSVELLK	-156_32974	Q8BMS1	1	Mouse_09-2020	null	[MS,MS:1001208,SEQUEST,]	1.2e-4	null	ms_run[1]:scan=6896	2118.7	2	1006.55736	503.78202	R	M	611	621
PSM	AAFQLGSPWRR	-156_32968	P47738	1	Mouse_09-2020	null	[MS,MS:1001208,SEQUEST,]	2.3e-4	null	ms_run[1]:scan=6895	2118.4	3	1288.69004	430.23516	R	D	87	98
PSM	GLVGEIIK	-156_32933	Q01768	1	Mouse_09-2020	null	[MS,MS:1001208,SEQUEST,]	7.1e-3	null	ms_run[1]:scan=6889	2116.7	2	828.51958	414.76310	R	F	19	27
PSM	GFPMPGFDER	-156_32918	Q9CZN7	1	Mouse_09-2020	null	[MS,MS:1001208,SEQUEST,]	4.6e-3	4-UNIMOD:35	ms_run[1]:scan=6886	2115.8	2	1168.50994	584.75822	R	0	495	505
PSM	RLFYSTFATDDRREGMTAFVEK	-156_32898	Q8BH95	1	Mouse_09-2020	null	[MS,MS:1001208,SEQUEST,]	2.3e-4	16-UNIMOD:35	ms_run[1]:scan=6884	2115.3	4	2656.28261	664.82606	K	K	261	283
PSM	AFAMTNQILVER	-156_32874	Q8C196	1	Mouse_09-2020	null	[MS,MS:1001208,SEQUEST,]	1.2e-4	4-UNIMOD:35	ms_run[1]:scan=6881	2114.5	2	1408.72527	704.86629	K	V	613	625
PSM	YALYDATYETK	-156_32410	A0A494B9A7	1	Mouse_09-2020	null	[MS,MS:1001208,SEQUEST,]	1.2e-4	null	ms_run[1]:scan=6796	2090.8	2	1337.62615	669.31663	R	S	82	93
PSM	GKYVTLIYTNYENGK	-156_32870	P19157	1	Mouse_09-2020	null	[MS,MS:1001208,SEQUEST,]	1.2e-4	null	ms_run[1]:scan=6880	2114.2	3	1762.89969	588.30519	R	D	102	117
PSM	SQFTITPGSEQIR	-156_32821	Q99KI0	1	Mouse_09-2020	null	[MS,MS:1001208,SEQUEST,]	1.2e-4	null	ms_run[1]:scan=6873	2112.2	2	1463.75066	732.37808	K	T	412	425
PSM	EISYFGVK	-156_32796	O88451	1	Mouse_09-2020	null	[MS,MS:1001208,SEQUEST,]	2.3e-4	null	ms_run[1]:scan=6870	2111.4	2	942.49370	471.75019	R	A	192	200
PSM	IQDSLEITNTYK	-156_32771	Q4LDG0	1	Mouse_09-2020	null	[MS,MS:1001208,SEQUEST,]	1.2e-4	null	ms_run[1]:scan=6866	2110.3	2	1424.72856	712.86701	R	V	630	642
PSM	FVIGGPQGDAGVTGR	-156_32737	Q91X83	1	Mouse_09-2020	null	[MS,MS:1001208,SEQUEST,]	1.2e-4	null	ms_run[1]:scan=6859	2108.4	2	1430.73979	715.87296	R	I	251	266
PSM	SLRVGNGFEEGTTQGPLINEKAVEK	-156_32733	Q8BWF0	1	Mouse_09-2020	null	[MS,MS:1001208,SEQUEST,]	1.2e-4	null	ms_run[1]:scan=6857	2107.8	4	2673.38540	669.10152	K	E	355	380
PSM	VVDALGNAIDGKGPIGSK	-156_32721	Q03265	1	Mouse_09-2020	null	[MS,MS:1001208,SEQUEST,]	1.2e-4	null	ms_run[1]:scan=6855	2107.2	3	1710.93875	570.98434	R	R	150	168
PSM	QATKDAGTIAGLNVLR	-156_32864	P63017	1	Mouse_09-2020	null	[MS,MS:1001208,SEQUEST,]	1.2e-4	null	ms_run[1]:scan=6879	2113.9	3	1627.91269	543.30905	R	I	156	172
PSM	FIRNFAEKAPSMVAAAVTYSKPR	-156_33030	Q9CPQ8	1	Mouse_09-2020	null	[MS,MS:1001208,SEQUEST,]	1.2e-4	12-UNIMOD:35	ms_run[1]:scan=6906	2121.4	5	2570.35474	514.87678	K	A	4	27
PSM	ALDIAENEMPGLMR	-156_32401	P50247	1	Mouse_09-2020	null	[MS,MS:1001208,SEQUEST,]	1.2e-4	9-UNIMOD:35,13-UNIMOD:35	ms_run[1]:scan=6794	2090.2	2	1591.74651	796.37637	K	R	21	35
PSM	IYVVDVGSEPR	-156_32377	A0A0R4J135	0	Mouse_09-2020	null	[MS,MS:1001208,SEQUEST,]	1.2e-4	null	ms_run[1]:scan=6790	2089.1	2	1233.64726	617.32733	R	P	104	115
PSM	IYVVDVGSEPR	-156_32377	P17563	0	Mouse_09-2020	null	[MS,MS:1001208,SEQUEST,]	1.2e-4	null	ms_run[1]:scan=6790	2089.1	2	1233.64726	617.32733	R	P	104	115
PSM	ADRDESSPYAAMLAAQDVAQR	-156_32132	D3YVF4	1	Mouse_09-2020	null	[MS,MS:1001208,SEQUEST,]	1.2e-4	12-UNIMOD:35	ms_run[1]:scan=6747	2077.1	3	2281.04972	761.02197	K	K	64	85
PSM	RFDAMPFTLR	-156_32117	P50580	1	Mouse_09-2020	null	[MS,MS:1001208,SEQUEST,]	6.5e-4	5-UNIMOD:35	ms_run[1]:scan=6745	2076.5	3	1269.64112	423.88514	R	F	272	282
PSM	MVVNEGADGGQSVYHIHLHVLGGR	-156_32092	P70349	1	Mouse_09-2020	null	[MS,MS:1001208,SEQUEST,]	1.2e-4	1-UNIMOD:35	ms_run[1]:scan=6740	2075.1	4	2561.26797	641.07240	R	M	96	120
PSM	ATAVMPDGQFKDISLSEYKGK	-156_32083	P35700	1	Mouse_09-2020	null	[MS,MS:1001208,SEQUEST,]	1.2e-4	5-UNIMOD:35	ms_run[1]:scan=6739	2074.9	4	2301.14370	576.04124	K	V	17	38
PSM	FSGVYLEKEVVEK	-156_32076	P40936	1	Mouse_09-2020	null	[MS,MS:1001208,SEQUEST,]	1.2e-4	null	ms_run[1]:scan=6737	2074.3	2	1526.81059	763.90868	K	I	212	225
PSM	NEFSGRGDIPVFQEYKNK	-156_32063	Q05421	1	Mouse_09-2020	null	[MS,MS:1001208,SEQUEST,]	1.2e-4	null	ms_run[1]:scan=6735	2073.7	4	2128.03945	532.76691	K	I	95	113
PSM	KAQDEGHLSDIVPFKVPGKDTVTK	-156_32058	Q99JY0	1	Mouse_09-2020	null	[MS,MS:1001208,SEQUEST,]	1.2e-4	null	ms_run[1]:scan=6734	2073.5	5	2609.39222	522.68449	K	N	255	279
PSM	GRLQFWTETLPRK	-156_32039	Q63880	0	Mouse_09-2020	null	[MS,MS:1001208,SEQUEST,]	1.2e-4	null	ms_run[1]:scan=6731	2072.6	3	1631.90165	544.63873	K	Q	542	555
PSM	GRLQFWTETLPRK	-156_32039	Q8VCU1	0	Mouse_09-2020	null	[MS,MS:1001208,SEQUEST,]	1.2e-4	null	ms_run[1]:scan=6731	2072.6	3	1631.90165	544.63873	K	Q	542	555
PSM	MVVNEGADGGQSVYHIHLHVLGGR	-156_32034	P70349	1	Mouse_09-2020	null	[MS,MS:1001208,SEQUEST,]	1.2e-4	1-UNIMOD:35	ms_run[1]:scan=6730	2072.4	5	2561.26691	513.05937	R	M	96	120
PSM	VYGTVFHMNQGNPFKLK	-156_32023	Q5FW57	1	Mouse_09-2020	null	[MS,MS:1001208,SEQUEST,]	2.3e-4	8-UNIMOD:35	ms_run[1]:scan=6727	2071.5	3	1996.01273	666.00849	K	L	27	44
PSM	MSPEEFTEIMNQREQFYHK	-156_31997	P54869	1	Mouse_09-2020	null	[MS,MS:1001208,SEQUEST,]	1.2e-4	1-UNIMOD:35,10-UNIMOD:35	ms_run[1]:scan=6723	2070.4	3	2476.09403	826.03511	R	N	455	474
PSM	GNSLFFR	-156_31983	Q791V5	1	Mouse_09-2020	null	[MS,MS:1001208,SEQUEST,]	3.2e-3	null	ms_run[1]:scan=6720	2069.6	2	840.43675	420.72177	R	V	281	288
PSM	GRLQFWTETLPRK	-156_31977	Q63880	0	Mouse_09-2020	null	[MS,MS:1001208,SEQUEST,]	1.2e-4	null	ms_run[1]:scan=6719	2069.3	4	1631.90249	408.73087	K	Q	542	555
PSM	GRLQFWTETLPRK	-156_31977	Q8VCU1	0	Mouse_09-2020	null	[MS,MS:1001208,SEQUEST,]	1.2e-4	null	ms_run[1]:scan=6719	2069.3	4	1631.90249	408.73087	K	Q	542	555
PSM	APQVSTPTLVEAAR	-156_31962	P07724	1	Mouse_09-2020	null	[MS,MS:1001208,SEQUEST,]	1.2e-4	null	ms_run[1]:scan=6715	2068.2	2	1439.78642	720.39627	K	L	439	453
PSM	FQSSHHSTDITSLDQYVER	-156_31959	P08113	1	Mouse_09-2020	null	[MS,MS:1001208,SEQUEST,]	1.2e-4	null	ms_run[1]:scan=6714	2067.9	3	2250.04227	750.68557	R	K	512	531
PSM	LQFWTK	-156_32139	Q91WG0	0	Mouse_09-2020	null	[MS,MS:1001208,SEQUEST,]	7.5e-4	null	ms_run[1]:scan=6749	2077.7	2	822.45128	411.72906	R	L	537	543
PSM	LQFWTK	-156_32139	Q8BK48	0	Mouse_09-2020	null	[MS,MS:1001208,SEQUEST,]	7.5e-4	null	ms_run[1]:scan=6749	2077.7	2	822.45128	411.72906	R	L	535	541
PSM	LQFWTK	-156_32139	Q8QZR3	0	Mouse_09-2020	null	[MS,MS:1001208,SEQUEST,]	7.5e-4	null	ms_run[1]:scan=6749	2077.7	2	822.45128	411.72906	R	L	534	540
PSM	YGVEAFSDSLRR	-156_32148	O88451	1	Mouse_09-2020	null	[MS,MS:1001208,SEQUEST,]	1.2e-4	null	ms_run[1]:scan=6750	2077.9	3	1399.69626	467.23700	K	I	180	192
PSM	KIGGIFAFK	-156_32156	P32020	1	Mouse_09-2020	null	[MS,MS:1001208,SEQUEST,]	1.2e-4	null	ms_run[1]:scan=6751	2078.2	2	980.59282	490.80002	K	K	454	463
PSM	LYGSGGPPPTGEEDTSEKDEL	-156_32164	P20029	1	Mouse_09-2020	null	[MS,MS:1001208,SEQUEST,]	1.2e-4	null	ms_run[1]:scan=6752	2078.5	2	2177.97295	1089.48968	K	0	635	656
PSM	FLEEATRVSQEHPVVLTK	-156_32370	Q8C196	1	Mouse_09-2020	null	[MS,MS:1001208,SEQUEST,]	1.2e-4	null	ms_run[1]:scan=6789	2088.8	4	2083.12002	521.53501	R	V	1151	1169
PSM	RVIISAPSADAPMFVMGVNHEK	-156_32364	A0A1D5RLD8	1	Mouse_09-2020	null	[MS,MS:1001208,SEQUEST,]	1.2e-4	13-UNIMOD:35,16-UNIMOD:35	ms_run[1]:scan=6788	2088.5	3	2401.20334	801.07161	K	D	116	138
PSM	HNHQGFGAGNFNSLFK	-156_32356	P49429	1	Mouse_09-2020	null	[MS,MS:1001208,SEQUEST,]	1.2e-4	null	ms_run[1]:scan=6787	2088.2	3	1774.84201	592.28513	R	F	354	370
PSM	FLEEATRVSQEHPVVLTK	-156_32344	Q8C196	1	Mouse_09-2020	null	[MS,MS:1001208,SEQUEST,]	1.2e-4	null	ms_run[1]:scan=6784	2087.4	3	2083.11911	695.04426	R	V	1151	1169
PSM	TWGTVFR	-156_32333	P16331	1	Mouse_09-2020	null	[MS,MS:1001208,SEQUEST,]	6.5e-4	null	ms_run[1]:scan=6782	2086.8	2	866.45195	433.72960	K	L	186	193
PSM	DFGPVGIMSK	-156_32320	Q64459	1	Mouse_09-2020	null	[MS,MS:1001208,SEQUEST,]	1.2e-4	8-UNIMOD:35	ms_run[1]:scan=6780	2086.3	2	1066.52397	533.76552	R	I	107	117
PSM	RVIISAPSADAPMFVMGVNHEK	-156_32315	A0A1D5RLD8	1	Mouse_09-2020	null	[MS,MS:1001208,SEQUEST,]	1.2e-4	13-UNIMOD:35,16-UNIMOD:35	ms_run[1]:scan=6779	2086.0	4	2401.20034	601.05552	K	D	116	138
PSM	MLLEYTDSSYDEK	-156_32394	P10649	1	Mouse_09-2020	null	[MS,MS:1001208,SEQUEST,]	1.2e-4	1-UNIMOD:35	ms_run[1]:scan=6793	2089.9	2	1609.69560	805.35054	R	Y	19	32
PSM	DFTPAELR	-156_32312	O55022	1	Mouse_09-2020	null	[MS,MS:1001208,SEQUEST,]	2.2e-3	null	ms_run[1]:scan=6778	2085.8	2	948.47881	474.74290	R	F	72	80
PSM	ATAVMPDGQFKDISLSEYKGK	-156_32247	P35700	1	Mouse_09-2020	null	[MS,MS:1001208,SEQUEST,]	1.2e-4	5-UNIMOD:35	ms_run[1]:scan=6764	2081.8	3	2301.14756	767.71923	K	V	17	38
PSM	SKDIVLVAYSALGSHREK	-156_32234	P70694	1	Mouse_09-2020	null	[MS,MS:1001208,SEQUEST,]	1.2e-4	null	ms_run[1]:scan=6762	2081.3	4	1973.08254	494.02582	R	W	208	226
PSM	AAVDAGFVPNDMQVGQTGK	-156_32226	Q99LC5	1	Mouse_09-2020	null	[MS,MS:1001208,SEQUEST,]	1.2e-4	12-UNIMOD:35	ms_run[1]:scan=6761	2081.0	2	1920.91277	960.95964	R	V	250	269
PSM	LQQLPADFGR	-156_32219	Q922Q8	1	Mouse_09-2020	null	[MS,MS:1001208,SEQUEST,]	5.6e-4	null	ms_run[1]:scan=6760	2080.7	2	1144.61101	572.80910	K	V	74	84
PSM	VADIGLAAWGRK	-156_32205	P50247	1	Mouse_09-2020	null	[MS,MS:1001208,SEQUEST,]	1.2e-4	null	ms_run[1]:scan=6758	2080.2	3	1256.71103	419.57518	K	L	9	21
PSM	FLIPNASQPESK	-156_32189	A0A2I3BQ03	1	Mouse_09-2020	null	[MS,MS:1001208,SEQUEST,]	2.3e-4	null	ms_run[1]:scan=6756	2079.6	2	1330.70049	665.85371	K	F	104	116
PSM	GQILMPNIGYGSNK	-156_32172	P62911	1	Mouse_09-2020	null	[MS,MS:1001208,SEQUEST,]	1.2e-4	5-UNIMOD:35	ms_run[1]:scan=6753	2078.8	2	1507.75835	754.38231	K	T	51	65
PSM	LFMYLR	-156_32306	Q9DBM2	1	Mouse_09-2020	null	[MS,MS:1001208,SEQUEST,]	2.4e-3	3-UNIMOD:35	ms_run[1]:scan=6777	2085.5	2	858.45452	429.73075	K	S	253	259
PSM	INYVFR	-156_25750	Q6P5E4	1	Mouse_09-2020	null	[MS,MS:1001208,SEQUEST,]	5.7e-3	null	ms_run[1]:scan=5667	1775.1	2	811.44719	406.22669	K	Y	223	229
PSM	LTLSALVDGK	-156_43795	G3UX26	1	Mouse_09-2020	null	[MS,MS:1001208,SEQUEST,]	1.2e-4	null	ms_run[1]:scan=8765	2639.2	2	1016.59880	508.80296	K	F	257	267
PSM	VLEQLTGQTPVFSK	-156_43825	Q9CXW4	1	Mouse_09-2020	null	[MS,MS:1001208,SEQUEST,]	1.2e-4	null	ms_run[1]:scan=8769	2640.3	2	1546.84831	773.92741	K	R	39	53
PSM	YLNFVKGVVDSDDLPLNVSR	-156_58452	P08113	1	Mouse_09-2020	null	[MS,MS:1001208,SEQUEST,]	1.2e-4	null	ms_run[1]:scan=11419	3380.2	3	2250.17997	750.73034	K	T	429	449
PSM	MVMPSWFDLMGLSPDAPEDEAGIKK	-156_58446	Q9WTL7	1	Mouse_09-2020	null	[MS,MS:1001208,SEQUEST,]	1.7e-2	1-UNIMOD:35,3-UNIMOD:35,10-UNIMOD:35	ms_run[1]:scan=11416	3379.4	3	2812.28427	938.10079	K	A	70	95
PSM	GIGTDEATIIDIVTHR	-156_58440	P14824	1	Mouse_09-2020	null	[MS,MS:1001208,SEQUEST,]	1.2e-4	null	ms_run[1]:scan=11415	3379.1	3	1710.90433	570.97221	K	N	378	394
PSM	GRPTSTNPIASIFAWTR	-156_58406	P54071	1	Mouse_09-2020	null	[MS,MS:1001208,SEQUEST,]	1.2e-4	null	ms_run[1]:scan=11410	3377.7	3	1874.98862	625.66724	K	L	361	378
PSM	TIILMDPFDDDLMK	-156_58396	Q8JZR0	1	Mouse_09-2020	null	[MS,MS:1001208,SEQUEST,]	1.2e-4	5-UNIMOD:35,13-UNIMOD:35	ms_run[1]:scan=11408	3377.1	2	1698.79729	849.90188	K	G	208	222
PSM	LLHPLGIELPLQTLR	-156_58379	Q9D826	1	Mouse_09-2020	null	[MS,MS:1001208,SEQUEST,]	1.2e-4	null	ms_run[1]:scan=11406	3376.6	3	1713.04355	571.68557	R	N	209	224
PSM	GFGSDKESILELITSR	-156_58362	P14824	1	Mouse_09-2020	null	[MS,MS:1001208,SEQUEST,]	1.2e-4	null	ms_run[1]:scan=11403	3375.7	3	1751.91758	584.64399	K	N	35	51
PSM	LRSLFSSAENEPPVPLVGNWRPPQPVK	-156_58343	P16015	1	Mouse_09-2020	null	[MS,MS:1001208,SEQUEST,]	3.1e-2	null	ms_run[1]:scan=11399	3374.6	4	3014.61904	754.41072	K	R	225	252
PSM	LFPVAYNLIKPFLSEDTRRK	-156_58335	Q99J08	1	Mouse_09-2020	null	[MS,MS:1001208,SEQUEST,]	1.2e-4	null	ms_run[1]:scan=11397	3374.0	4	2407.35122	602.59286	K	M	197	217
PSM	TFYGLHQDFPSVVVVGLGK	-156_58299	Q9CPY7	1	Mouse_09-2020	null	[MS,MS:1001208,SEQUEST,]	1.2e-4	null	ms_run[1]:scan=11390	3372.0	3	2063.09653	688.37020	R	S	85	104
PSM	GTTLIPNLSSVLK	-156_58255	A0A0R4IZY2	1	Mouse_09-2020	null	[MS,MS:1001208,SEQUEST,]	4.9e-3	null	ms_run[1]:scan=11381	3369.5	2	1342.79509	671.90066	K	E	395	408
PSM	TQPTDEEMLFIYSHFK	-156_58250	P31786	1	Mouse_09-2020	null	[MS,MS:1001208,SEQUEST,]	1.2e-4	null	ms_run[1]:scan=11380	3369.2	3	1985.93241	662.64863	K	A	18	34
PSM	VTNIKDGTTRTTSLELFMYLNEVAGK	-156_58230	P16460	1	Mouse_09-2020	null	[MS,MS:1001208,SEQUEST,]	1.2e-4	18-UNIMOD:35	ms_run[1]:scan=11377	3368.4	4	2917.50429	730.12984	K	G	235	261
PSM	EANLAAAFGKPINF	-156_58174	O08749	1	Mouse_09-2020	null	[MS,MS:1001208,SEQUEST,]	1.2e-4	null	ms_run[1]:scan=11367	3365.6	2	1462.77117	731.88808	R	0	496	510
PSM	LFPVAYNLIKPFLSEDTRRK	-156_58166	Q99J08	1	Mouse_09-2020	null	[MS,MS:1001208,SEQUEST,]	1.2e-4	null	ms_run[1]:scan=11366	3365.3	5	2407.35075	482.27575	K	M	197	217
PSM	LAMQEFMILPVGASSFR	-156_58489	P17182	1	Mouse_09-2020	null	[MS,MS:1001208,SEQUEST,]	1.2e-4	3-UNIMOD:35,7-UNIMOD:35	ms_run[1]:scan=11429	3383.1	2	1928.96294	964.98407	K	A	163	180
PSM	LVTLPVSFAQLK	-156_58156	Q922Q8	1	Mouse_09-2020	null	[MS,MS:1001208,SEQUEST,]	1.2e-4	null	ms_run[1]:scan=11365	3365.0	2	1315.79900	658.40284	R	L	97	109
PSM	TIPIDGDFFSYTR	-156_58514	P47738	1	Mouse_09-2020	null	[MS,MS:1001208,SEQUEST,]	1.2e-4	null	ms_run[1]:scan=11437	3385.3	2	1531.74407	766.37501	K	E	162	175
PSM	LAMQEFMILPVGASSFR	-156_58529	P17182	1	Mouse_09-2020	null	[MS,MS:1001208,SEQUEST,]	1.2e-4	3-UNIMOD:35,7-UNIMOD:35	ms_run[1]:scan=11439	3385.9	3	1928.96299	643.65847	K	A	163	180
PSM	GFFVQPTVFSNVTDEMR	-156_58796	O35945	0	Mouse_09-2020	null	[MS,MS:1001208,SEQUEST,]	1.2e-4	16-UNIMOD:35	ms_run[1]:scan=11491	3400.6	2	1989.93804	995.47238	K	A	379	396
PSM	GFFVQPTVFSNVTDEMR	-156_58796	P24549	0	Mouse_09-2020	null	[MS,MS:1001208,SEQUEST,]	1.2e-4	16-UNIMOD:35	ms_run[1]:scan=11491	3400.6	2	1989.93804	995.47238	K	A	379	396
PSM	QSKPVTTPEEIAQVATISANGDKDIGNIISDAMK	-156_58772	P63038	1	Mouse_09-2020	null	[MS,MS:1001208,SEQUEST,]	1.2e-4	33-UNIMOD:35	ms_run[1]:scan=11484	3398.6	4	3557.81630	890.20554	K	V	158	192
PSM	VTIAQGGVLPNIQAVLLPKK	-156_58750	Q64523	1	Mouse_09-2020	null	[MS,MS:1001208,SEQUEST,]	1.2e-4	null	ms_run[1]:scan=11479	3397.2	3	2059.26560	687.09277	K	E	101	121
PSM	SLGQWLQEEKVPAIYGVDTR	-156_58743	Q8C196	1	Mouse_09-2020	null	[MS,MS:1001208,SEQUEST,]	1.2e-4	null	ms_run[1]:scan=11478	3396.9	3	2289.18967	763.73397	K	L	148	168
PSM	YHPMDYYWWLR	-156_58709	Q80XN0	1	Mouse_09-2020	null	[MS,MS:1001208,SEQUEST,]	1.2e-4	4-UNIMOD:35	ms_run[1]:scan=11471	3395.0	3	1645.72757	549.24673	R	Q	315	326
PSM	TSFFQALGITTK	-156_58686	P14869	1	Mouse_09-2020	null	[MS,MS:1001208,SEQUEST,]	1.2e-4	null	ms_run[1]:scan=11467	3393.8	2	1313.70964	657.35863	K	S	135	147
PSM	GMSLNLEPDNVGVVVFGNDK	-156_58657	Q03265	1	Mouse_09-2020	null	[MS,MS:1001208,SEQUEST,]	1.2e-4	2-UNIMOD:35	ms_run[1]:scan=11462	3392.4	2	2120.03594	1060.52006	K	I	104	124
PSM	TLVYGGIFLYPANK	-156_58651	Q9QXD6	1	Mouse_09-2020	null	[MS,MS:1001208,SEQUEST,]	1.2e-4	null	ms_run[1]:scan=11461	3392.2	2	1555.85234	778.42958	R	S	256	270
PSM	LNPQTGLIDYDQLALTAR	-156_58644	Q9CZN7	1	Mouse_09-2020	null	[MS,MS:1001208,SEQUEST,]	1.2e-4	null	ms_run[1]:scan=11459	3391.6	2	2002.06609	1001.53383	K	F	197	215
PSM	AQFGQPEILLGTIPGAGGTQR	-156_58639	Q8BH95	1	Mouse_09-2020	null	[MS,MS:1001208,SEQUEST,]	1.2e-4	null	ms_run[1]:scan=11458	3391.3	3	2111.12729	704.37964	K	T	158	179
PSM	AQFGQPEILLGTIPGAGGTQR	-156_58617	Q8BH95	1	Mouse_09-2020	null	[MS,MS:1001208,SEQUEST,]	2.3e-4	null	ms_run[1]:scan=11455	3390.5	2	2111.13066	1056.06583	K	T	158	179
PSM	LALFNPDVSWDR	-156_58603	Q62425	1	Mouse_09-2020	null	[MS,MS:1001208,SEQUEST,]	1.2e-4	null	ms_run[1]:scan=11453	3389.9	2	1432.72356	716.86461	R	N	36	48
PSM	QIHNFISTSTFSQYTVVDDIAVAK	-156_58578	P00329	1	Mouse_09-2020	null	[MS,MS:1001208,SEQUEST,]	1.2e-4	null	ms_run[1]:scan=11447	3388.2	3	2684.36075	895.45706	K	D	137	161
PSM	LLVVYPWTQR	-156_58563	A8DUK4	0	Mouse_09-2020	null	[MS,MS:1001208,SEQUEST,]	1.2e-4	null	ms_run[1]:scan=11445	3387.6	2	1274.72637	637.86642	R	F	32	42
PSM	LLVVYPWTQR	-156_58563	P02089	0	Mouse_09-2020	null	[MS,MS:1001208,SEQUEST,]	1.2e-4	null	ms_run[1]:scan=11445	3387.6	2	1274.72637	637.86642	R	F	32	42
PSM	VLPGVDALSNV	-156_58555	P09411	1	Mouse_09-2020	null	[MS,MS:1001208,SEQUEST,]	2.4e-3	null	ms_run[1]:scan=11444	3387.3	2	1083.60466	542.30586	K	0	407	418
PSM	ILEFFGLK	-156_58520	P09103	1	Mouse_09-2020	null	[MS,MS:1001208,SEQUEST,]	1.2e-4	null	ms_run[1]:scan=11438	3385.6	2	966.56639	483.78658	R	E	303	311
PSM	LLNFVLPNMTLGR	-156_58149	D3YYS6	1	Mouse_09-2020	null	[MS,MS:1001208,SEQUEST,]	2.3e-4	9-UNIMOD:35	ms_run[1]:scan=11363	3364.4	2	1503.83440	752.42124	K	D	194	207
PSM	WEGVPFILMSGK	-156_58128	Q8CFX1	1	Mouse_09-2020	null	[MS,MS:1001208,SEQUEST,]	2.3e-4	9-UNIMOD:35	ms_run[1]:scan=11360	3363.6	2	1379.70183	690.35503	R	L	346	358
PSM	KVADALANAAGHLDDLPGALSALSDLHAHK	-156_58106	Q91VB8	1	Mouse_09-2020	null	[MS,MS:1001208,SEQUEST,]	1.2e-4	null	ms_run[1]:scan=11357	3362.8	5	2991.56629	599.11875	K	R	62	92
PSM	IALGIPLPEIKNVVSGK	-156_57708	Q8C196	1	Mouse_09-2020	null	[MS,MS:1001208,SEQUEST,]	1.2e-4	null	ms_run[1]:scan=11276	3340.0	3	1748.06797	583.36086	K	S	741	758
PSM	LYSPSQIGAFVLMK	-156_57700	P38647	1	Mouse_09-2020	null	[MS,MS:1001208,SEQUEST,]	1.2e-4	13-UNIMOD:35	ms_run[1]:scan=11275	3339.8	3	1569.83457	523.94969	K	K	160	174
PSM	FLPLFDRVLVER	-156_57688	Q64433	1	Mouse_09-2020	null	[MS,MS:1001208,SEQUEST,]	5.7e-3	null	ms_run[1]:scan=11273	3339.2	3	1503.86835	501.96092	K	A	9	21
PSM	KEDLVFIFWAPENAPLKSK	-156_57654	A0A494B9A7	1	Mouse_09-2020	null	[MS,MS:1001208,SEQUEST,]	1.2e-4	null	ms_run[1]:scan=11264	3336.6	3	2232.20414	744.74029	K	I	96	115
PSM	FGLYLPLFKPSASTSK	-156_57630	Q9QXX4	1	Mouse_09-2020	null	[MS,MS:1001208,SEQUEST,]	1.2e-4	null	ms_run[1]:scan=11260	3335.5	3	1755.96952	585.99418	K	T	655	671
PSM	SLGQWLQEEKVPAIYGVDTR	-156_57613	Q8C196	1	Mouse_09-2020	null	[MS,MS:1001208,SEQUEST,]	1.2e-4	null	ms_run[1]:scan=11257	3334.7	3	2289.18857	763.73397	K	L	148	168
PSM	KEDLVFIFWAPENAPLKSK	-156_57600	A0A494B9A7	1	Mouse_09-2020	null	[MS,MS:1001208,SEQUEST,]	1.2e-4	null	ms_run[1]:scan=11255	3334.1	4	2232.20717	558.80704	K	I	96	115
PSM	YVLGNPLTPGINQGPQIDKEQHDKILDLIESGK	-156_57586	P24549	1	Mouse_09-2020	null	[MS,MS:1001208,SEQUEST,]	5.8e-3	null	ms_run[1]:scan=11250	3332.7	4	3629.92202	908.23480	K	E	330	363
PSM	YHPMDYYWWLR	-156_57565	Q80XN0	1	Mouse_09-2020	null	[MS,MS:1001208,SEQUEST,]	1.2e-4	4-UNIMOD:35	ms_run[1]:scan=11247	3331.9	3	1645.72739	549.24673	R	Q	315	326
PSM	LLGNMIVIVLGHHLGK	-156_57516	A8DUK4	1	Mouse_09-2020	null	[MS,MS:1001208,SEQUEST,]	1.2e-4	null	ms_run[1]:scan=11237	3329.1	3	1714.01969	572.01140	R	F	106	122
PSM	LSPQSIYNLLPGK	-156_57507	Q61838	1	Mouse_09-2020	null	[MS,MS:1001208,SEQUEST,]	1.2e-4	null	ms_run[1]:scan=11236	3328.8	2	1429.80437	715.40611	K	V	612	625
PSM	AALSAGKVPPETIDSVIVGNVMQSSSDAAYLAR	-156_57483	Q8BWT1	1	Mouse_09-2020	null	[MS,MS:1001208,SEQUEST,]	1.2e-4	22-UNIMOD:35	ms_run[1]:scan=11230	3327.1	3	3333.70310	1111.90468	R	V	39	72
PSM	DIGFIKLD	-156_57470	P62274	1	Mouse_09-2020	null	[MS,MS:1001208,SEQUEST,]	2.1e-2	null	ms_run[1]:scan=11228	3326.5	2	920.50914	460.75802	K	0	49	57
PSM	IFFYDAENPPGSEVLR	-156_57429	H3BK03	1	Mouse_09-2020	null	[MS,MS:1001208,SEQUEST,]	1.2e-4	null	ms_run[1]:scan=11219	3324.1	2	1853.91081	927.45706	R	Q	224	240
PSM	SNLNIFQYIGK	-156_57421	O08601	1	Mouse_09-2020	null	[MS,MS:1001208,SEQUEST,]	1.2e-4	null	ms_run[1]:scan=11218	3323.8	2	1296.69597	648.85097	R	E	645	656
PSM	SLPMNYYTVFYHVQEQLPR	-156_57713	Q9QXE0	1	Mouse_09-2020	null	[MS,MS:1001208,SEQUEST,]	1.2e-4	4-UNIMOD:35	ms_run[1]:scan=11279	3340.9	3	2401.16672	801.05969	K	S	375	394
PSM	DFSATDLTEFAAR	-156_57736	Q8BWT1	1	Mouse_09-2020	null	[MS,MS:1001208,SEQUEST,]	1.2e-4	null	ms_run[1]:scan=11283	3342.0	2	1443.67656	722.34116	K	A	26	39
PSM	DGVYILDLAAK	-156_57759	Q3V117	1	Mouse_09-2020	null	[MS,MS:1001208,SEQUEST,]	1.2e-4	null	ms_run[1]:scan=11286	3342.8	2	1177.64629	589.32680	K	D	210	221
PSM	VLVWPVDYSHWMNIK	-156_57771	Q3UEP4	1	Mouse_09-2020	null	[MS,MS:1001208,SEQUEST,]	1.2e-4	12-UNIMOD:35	ms_run[1]:scan=11289	3343.7	3	1902.95780	634.99055	K	I	26	41
PSM	KVADALANAAGHLDDLPGALSALSDLHAHK	-156_58082	Q91VB8	1	Mouse_09-2020	null	[MS,MS:1001208,SEQUEST,]	1.2e-4	null	ms_run[1]:scan=11353	3361.6	4	2991.56386	748.64662	K	R	62	92
PSM	AAVLWELHKPFTIEDIEVAPPK	-156_58061	P00329	1	Mouse_09-2020	null	[MS,MS:1001208,SEQUEST,]	1.2e-4	null	ms_run[1]:scan=11348	3360.3	4	2503.36098	626.59534	K	H	12	34
PSM	VRGPEYDAFLDEFMEAASSK	-156_58032	P06801	1	Mouse_09-2020	null	[MS,MS:1001208,SEQUEST,]	1.2e-4	14-UNIMOD:35	ms_run[1]:scan=11343	3358.9	3	2278.03434	760.01593	R	G	216	236
PSM	GRQVGVKDTDRMVNVFLGIPFAQAPLGPLR	-156_58025	Q63880	1	Mouse_09-2020	null	[MS,MS:1001208,SEQUEST,]	2.3e-4	12-UNIMOD:35	ms_run[1]:scan=11341	3358.3	5	3267.78150	654.36148	R	S	48	78
PSM	LLEPVLLLGK	-156_58014	P14131	1	Mouse_09-2020	null	[MS,MS:1001208,SEQUEST,]	1.2e-4	null	ms_run[1]:scan=11339	3357.7	2	1094.71843	547.86282	K	R	51	61
PSM	GLIVIVSSPGGLQHMFNVPYGVGK	-156_58003	Q99L04	1	Mouse_09-2020	null	[MS,MS:1001208,SEQUEST,]	1.2e-4	15-UNIMOD:35	ms_run[1]:scan=11335	3356.6	3	2485.33078	829.11391	K	A	144	168
PSM	FVDHVFDEQVIDSLTVK	-156_57998	Q91YQ5	1	Mouse_09-2020	null	[MS,MS:1001208,SEQUEST,]	2.3e-4	null	ms_run[1]:scan=11334	3356.3	3	1991.01157	664.34220	R	I	356	373
PSM	AFSVFLFNTENK	-156_58803	H3BKD7	1	Mouse_09-2020	null	[MS,MS:1001208,SEQUEST,]	1.2e-4	null	ms_run[1]:scan=11492	3400.9	2	1416.71660	708.86153	R	L	82	94
PSM	GYPTLLLFR	-156_57949	E9PXX7	1	Mouse_09-2020	null	[MS,MS:1001208,SEQUEST,]	1.2e-4	null	ms_run[1]:scan=11324	3353.5	2	1079.62529	540.31603	R	G	307	316
PSM	SGMFWLRF	-156_57923	Q9CZ13	1	Mouse_09-2020	null	[MS,MS:1001208,SEQUEST,]	1.2e-4	3-UNIMOD:35	ms_run[1]:scan=11319	3352.2	2	1059.50847	530.25766	R	0	473	481
PSM	IFVWDWQR	-156_57914	A0A0R4J135	0	Mouse_09-2020	null	[MS,MS:1001208,SEQUEST,]	1.2e-4	null	ms_run[1]:scan=11318	3351.9	2	1149.58428	575.29563	R	E	228	236
PSM	IFVWDWQR	-156_57914	P17563	0	Mouse_09-2020	null	[MS,MS:1001208,SEQUEST,]	1.2e-4	null	ms_run[1]:scan=11318	3351.9	2	1149.58428	575.29563	R	E	228	236
PSM	LNVAPVSDIIEIKSPDTFVR	-156_57887	Q99LC5	1	Mouse_09-2020	null	[MS,MS:1001208,SEQUEST,]	1.2e-4	null	ms_run[1]:scan=11311	3349.9	3	2213.22013	738.41072	K	I	127	147
PSM	TIAYGYIRDPSGGPVSLDFVKNGEYALER	-156_57851	Q99LB7	1	Mouse_09-2020	null	[MS,MS:1001208,SEQUEST,]	6.5e-4	null	ms_run[1]:scan=11305	3348.2	4	3187.60805	797.65692	K	G	865	894
PSM	AFPAWADTSILSR	-156_57845	Q9EQ20	1	Mouse_09-2020	null	[MS,MS:1001208,SEQUEST,]	1.2e-4	null	ms_run[1]:scan=11303	3347.6	2	1434.73808	717.87243	R	Q	89	102
PSM	TVFFWAPIMK	-156_57832	Q9D023	1	Mouse_09-2020	null	[MS,MS:1001208,SEQUEST,]	2.3e-4	9-UNIMOD:35	ms_run[1]:scan=11299	3346.5	2	1255.65581	628.33083	R	G	40	50
PSM	FAAATGATPIAGRFTPGTFTNQIQAAFREPR	-156_57793	P14206	1	Mouse_09-2020	null	[MS,MS:1001208,SEQUEST,]	6.1e-3	null	ms_run[1]:scan=11292	3344.5	4	3265.68691	817.17708	K	L	90	121
PSM	YFENWSASMI	-156_57931	P00405	1	Mouse_09-2020	null	[MS,MS:1001208,SEQUEST,]	1.2e-4	9-UNIMOD:35	ms_run[1]:scan=11321	3352.7	2	1263.53606	632.27116	K	0	218	228
PSM	LWDQTSSEVKEVYDKNFLDSYIK	-156_57406	O88451	1	Mouse_09-2020	null	[MS,MS:1001208,SEQUEST,]	1.2e-4	null	ms_run[1]:scan=11215	3322.9	4	2807.37734	702.59981	K	I	225	248
PSM	YFDQVDISNGLDWSLDHK	-156_58817	Q64374	1	Mouse_09-2020	null	[MS,MS:1001208,SEQUEST,]	1.2e-4	null	ms_run[1]:scan=11494	3401.4	3	2151.99991	718.00424	K	F	146	164
PSM	LFPVAFNLVK	-156_58884	Q8R0F9	1	Mouse_09-2020	null	[MS,MS:1001208,SEQUEST,]	2.3e-4	null	ms_run[1]:scan=11508	3405.4	2	1147.68743	574.34733	K	F	197	207
PSM	TLISLAPGSPNPSMFPFK	-156_59978	Q9WVM8	1	Mouse_09-2020	null	[MS,MS:1001208,SEQUEST,]	1.2e-4	14-UNIMOD:35	ms_run[1]:scan=11733	3468.9	2	1919.99565	960.50041	K	A	32	50
PSM	AFLADPSAFAAAAPAAAATTAAPAAAAAPAK	-156_59898	P14869	1	Mouse_09-2020	null	[MS,MS:1001208,SEQUEST,]	1.2e-4	null	ms_run[1]:scan=11714	3463.6	3	2696.40763	899.47293	K	E	267	298
PSM	IVEPYIAWGYPNLK	-156_59888	P14148	1	Mouse_09-2020	null	[MS,MS:1001208,SEQUEST,]	1.2e-4	null	ms_run[1]:scan=11712	3463.0	2	1662.89275	831.94814	R	V	157	171
PSM	IFSVPYSLEELQTR	-156_59880	K9J7B2	1	Mouse_09-2020	null	[MS,MS:1001208,SEQUEST,]	1.2e-4	null	ms_run[1]:scan=11711	3462.7	2	1681.88140	841.44342	K	R	77	91
PSM	AVFVGRPIIWGLAFQGEK	-156_59830	Q9WU19	1	Mouse_09-2020	null	[MS,MS:1001208,SEQUEST,]	1.2e-4	null	ms_run[1]:scan=11700	3459.6	3	1988.10807	663.37539	K	V	310	328
PSM	VIHDNFGIVEGLMTTVHAITATQK	-156_59810	A0A1D5RLD8	1	Mouse_09-2020	null	[MS,MS:1001208,SEQUEST,]	1.2e-4	13-UNIMOD:35	ms_run[1]:scan=11697	3458.8	4	2611.35488	653.59417	K	V	161	185
PSM	QIYPPINVLPSLSR	-156_59803	P62814	1	Mouse_09-2020	null	[MS,MS:1001208,SEQUEST,]	5.6e-4	null	ms_run[1]:scan=11695	3458.2	2	1596.91301	798.95904	R	M	387	401
PSM	VIHDNFGIVEGLMTTVHAITATQK	-156_59797	A0A1D5RLD8	1	Mouse_09-2020	null	[MS,MS:1001208,SEQUEST,]	1.2e-4	13-UNIMOD:35	ms_run[1]:scan=11694	3457.9	3	2611.35843	871.12313	K	V	161	185
PSM	IFVWDWQR	-156_59748	A0A0R4J135	0	Mouse_09-2020	null	[MS,MS:1001208,SEQUEST,]	2.3e-4	null	ms_run[1]:scan=11685	3455.4	2	1149.58476	575.29563	R	E	228	236
PSM	IFVWDWQR	-156_59748	P17563	0	Mouse_09-2020	null	[MS,MS:1001208,SEQUEST,]	2.3e-4	null	ms_run[1]:scan=11685	3455.4	2	1149.58476	575.29563	R	E	228	236
PSM	TLVYGGIFLYPANK	-156_59734	Q9QXD6	1	Mouse_09-2020	null	[MS,MS:1001208,SEQUEST,]	2.3e-4	null	ms_run[1]:scan=11683	3454.8	2	1555.85369	778.42958	R	S	256	270
PSM	GIDPFSLDALAK	-156_59706	A0A571BEL9	1	Mouse_09-2020	null	[MS,MS:1001208,SEQUEST,]	1.2e-4	null	ms_run[1]:scan=11677	3453.1	2	1246.66875	623.83753	K	G	296	308
PSM	GSFVLLDGETFEVK	-156_59689	A0A0R4J135	0	Mouse_09-2020	null	[MS,MS:1001208,SEQUEST,]	1.2e-4	null	ms_run[1]:scan=11675	3452.6	2	1540.78911	770.89831	K	T	161	175
PSM	GSFVLLDGETFEVK	-156_59689	P17563	0	Mouse_09-2020	null	[MS,MS:1001208,SEQUEST,]	1.2e-4	null	ms_run[1]:scan=11675	3452.6	2	1540.78911	770.89831	K	T	161	175
PSM	LLDFGSLSNLQVTQPTVGMNFKTPR	-156_59657	P63276	1	Mouse_09-2020	null	[MS,MS:1001208,SEQUEST,]	1.2e-4	19-UNIMOD:35	ms_run[1]:scan=11669	3450.9	3	2779.45163	927.15309	K	A	108	133
PSM	QWVDQSSPVLLDNPVLGSMAK	-156_59650	P70694	1	Mouse_09-2020	null	[MS,MS:1001208,SEQUEST,]	1.2e-4	19-UNIMOD:35	ms_run[1]:scan=11668	3450.6	2	2300.16313	1150.58319	K	Y	226	247
PSM	IMAPVYFILGGK	-156_59643	Q9WV54	1	Mouse_09-2020	null	[MS,MS:1001208,SEQUEST,]	1.2e-4	2-UNIMOD:35	ms_run[1]:scan=11667	3450.4	2	1324.73467	662.87032	K	S	274	286
PSM	WVPPLIGEMYGLR	-156_59996	Q9ERS2	1	Mouse_09-2020	null	[MS,MS:1001208,SEQUEST,]	8.5e-4	9-UNIMOD:35	ms_run[1]:scan=11735	3469.5	2	1546.80876	773.90796	R	K	116	129
PSM	TFSHELSDFGLESTTGEVPVVAIR	-156_59639	P27773	1	Mouse_09-2020	null	[MS,MS:1001208,SEQUEST,]	1.2e-4	null	ms_run[1]:scan=11666	3450.1	3	2591.30088	864.43778	K	A	306	330
PSM	FYAYNPLAGGLLTGK	-156_60000	Q8CG76	1	Mouse_09-2020	null	[MS,MS:1001208,SEQUEST,]	1.2e-4	null	ms_run[1]:scan=11737	3470.1	2	1584.84221	792.92467	R	K	230	245
PSM	LLVVYPWTQR	-156_60030	A8DUK4	0	Mouse_09-2020	null	[MS,MS:1001208,SEQUEST,]	1.2e-4	null	ms_run[1]:scan=11746	3472.6	2	1274.72612	637.86642	R	F	32	42
PSM	LLVVYPWTQR	-156_60030	P02089	0	Mouse_09-2020	null	[MS,MS:1001208,SEQUEST,]	1.2e-4	null	ms_run[1]:scan=11746	3472.6	2	1274.72612	637.86642	R	F	32	42
PSM	DFQLFSSPLGK	-156_60333	Q921I1	1	Mouse_09-2020	null	[MS,MS:1001208,SEQUEST,]	1.2e-4	null	ms_run[1]:scan=11807	3489.8	2	1238.64202	619.82442	K	L	300	311
PSM	TNGAFIDPTFYLSR	-156_60301	Q91X75	1	Mouse_09-2020	null	[MS,MS:1001208,SEQUEST,]	4.9e-3	null	ms_run[1]:scan=11801	3488.1	2	1601.79204	801.40155	K	V	163	177
PSM	YYWGGLYSWDMSK	-156_60294	Q8K0E8	1	Mouse_09-2020	null	[MS,MS:1001208,SEQUEST,]	1.2e-4	11-UNIMOD:35	ms_run[1]:scan=11799	3487.6	2	1671.71416	836.36104	R	G	436	449
PSM	YALLLLLK	-156_60252	Q6XVG2	0	Mouse_09-2020	null	[MS,MS:1001208,SEQUEST,]	1.7e-3	null	ms_run[1]:scan=11791	3485.3	2	946.63329	473.82042	R	P	308	316
PSM	YALLLLLK	-156_60252	Q64458	0	Mouse_09-2020	null	[MS,MS:1001208,SEQUEST,]	1.7e-3	null	ms_run[1]:scan=11791	3485.3	2	946.63329	473.82042	R	P	308	316
PSM	YALLLLLK	-156_60252	Q91X77	0	Mouse_09-2020	null	[MS,MS:1001208,SEQUEST,]	1.7e-3	null	ms_run[1]:scan=11791	3485.3	2	946.63329	473.82042	R	P	308	316
PSM	LTFFNSTLNTSGLVAQGEALPIPGAHRPGLVTK	-156_60247	Q8R0Y6	1	Mouse_09-2020	null	[MS,MS:1001208,SEQUEST,]	1.2e-4	null	ms_run[1]:scan=11790	3485.0	4	3406.85000	852.46749	K	G	242	275
PSM	TMYVIPFSMGPLGSPLAK	-156_60235	Q9Z2V4	1	Mouse_09-2020	null	[MS,MS:1001208,SEQUEST,]	1.2e-4	2-UNIMOD:35,9-UNIMOD:35	ms_run[1]:scan=11787	3484.1	2	1940.99065	970.99665	R	G	138	156
PSM	STLLLLLTGK	-156_60226	Q6P542	1	Mouse_09-2020	null	[MS,MS:1001208,SEQUEST,]	3.4e-4	null	ms_run[1]:scan=11786	3483.9	2	1058.68230	529.84462	K	T	657	667
PSM	WLPAPATFPVYDPASGAK	-156_60163	Q8BWF0	1	Mouse_09-2020	null	[MS,MS:1001208,SEQUEST,]	4.6e-4	null	ms_run[1]:scan=11771	3479.6	2	1887.96440	944.48562	R	G	57	75
PSM	HEIIQTLQMTDGLIPLEIR	-156_60147	A0A0R4J135	0	Mouse_09-2020	null	[MS,MS:1001208,SEQUEST,]	1.2e-4	9-UNIMOD:35	ms_run[1]:scan=11767	3478.5	3	2236.20261	746.07171	R	L	236	255
PSM	HEIIQTLQMTDGLIPLEIR	-156_60147	P17563	0	Mouse_09-2020	null	[MS,MS:1001208,SEQUEST,]	1.2e-4	9-UNIMOD:35	ms_run[1]:scan=11767	3478.5	3	2236.20261	746.07171	R	L	236	255
PSM	VADALANAAGHLDDLPGALSALSDLHAHK	-156_60131	Q91VB8	1	Mouse_09-2020	null	[MS,MS:1001208,SEQUEST,]	1.2e-4	null	ms_run[1]:scan=11765	3477.9	5	2863.47211	573.49976	K	R	63	92
PSM	LGYFLALTGYR	-156_60110	Q8QZS1	1	Mouse_09-2020	null	[MS,MS:1001208,SEQUEST,]	1.2e-4	null	ms_run[1]:scan=11762	3477.1	2	1273.69512	637.35061	K	K	190	201
PSM	ISRIWVLDYFGGPK	-156_60103	K4DI63	1	Mouse_09-2020	null	[MS,MS:1001208,SEQUEST,]	1.2e-4	null	ms_run[1]:scan=11761	3476.8	3	1650.90195	550.97160	K	V	68	82
PSM	VADALANAAGHLDDLPGALSALSDLHAHK	-156_60084	Q91VB8	1	Mouse_09-2020	null	[MS,MS:1001208,SEQUEST,]	1.2e-4	null	ms_run[1]:scan=11756	3475.4	4	2863.46889	716.62288	K	R	63	92
PSM	ELNDFISYLQR	-156_60040	P27773	1	Mouse_09-2020	null	[MS,MS:1001208,SEQUEST,]	1.2e-4	null	ms_run[1]:scan=11747	3472.9	2	1397.70671	699.35662	R	A	472	483
PSM	GAYPVFFNFTR	-156_60008	P33267	1	Mouse_09-2020	null	[MS,MS:1001208,SEQUEST,]	6.5e-4	null	ms_run[1]:scan=11739	3470.6	2	1318.65691	659.83258	R	N	99	110
PSM	QWVDQSSPVLLDNPVLGSMAK	-156_59635	P70694	1	Mouse_09-2020	null	[MS,MS:1001208,SEQUEST,]	1.2e-4	19-UNIMOD:35	ms_run[1]:scan=11665	3449.8	3	2300.16153	767.39122	K	Y	226	247
PSM	FMNPFNLPNLYQK	-156_59595	Q60864	1	Mouse_09-2020	null	[MS,MS:1001208,SEQUEST,]	1.2e-4	2-UNIMOD:35	ms_run[1]:scan=11657	3447.5	2	1641.81218	821.40833	K	E	124	137
PSM	IALGIPLPEIK	-156_59590	Q8C196	1	Mouse_09-2020	null	[MS,MS:1001208,SEQUEST,]	1.2e-4	null	ms_run[1]:scan=11656	3447.3	2	1163.74053	582.37355	K	V	741	752
PSM	SYEAYVLNIIR	-156_59123	A0A0A6YX05	1	Mouse_09-2020	null	[MS,MS:1001208,SEQUEST,]	1.2e-4	null	ms_run[1]:scan=11562	3420.7	2	1340.72185	670.86408	K	L	41	52
PSM	INFLVNNGGGQFMAPVEDITAK	-156_59115	Q99MZ7	1	Mouse_09-2020	null	[MS,MS:1001208,SEQUEST,]	1.2e-4	13-UNIMOD:35	ms_run[1]:scan=11559	3419.8	2	2351.17461	1176.08864	K	W	101	123
PSM	LHGGTPANFLDVGGGATVQQVTEAFK	-156_59111	Q9Z2I9	1	Mouse_09-2020	null	[MS,MS:1001208,SEQUEST,]	1.2e-4	null	ms_run[1]:scan=11558	3419.5	3	2614.32730	872.11351	K	I	337	363
PSM	HIADLAGNPEVILPVPAFNVINGGSHAGNK	-156_59089	P17182	1	Mouse_09-2020	null	[MS,MS:1001208,SEQUEST,]	1.2e-4	null	ms_run[1]:scan=11555	3418.7	4	3021.59267	756.15308	R	A	133	163
PSM	ALTVPELTQQVFDAK	-156_59077	P99024	1	Mouse_09-2020	null	[MS,MS:1001208,SEQUEST,]	1.2e-3	null	ms_run[1]:scan=11552	3417.8	2	1659.89739	830.45124	R	M	283	298
PSM	IFWLLSGSDSQTTR	-156_59071	Q80W22	1	Mouse_09-2020	null	[MS,MS:1001208,SEQUEST,]	1.2e-4	null	ms_run[1]:scan=11551	3417.5	2	1610.81890	805.91229	R	L	325	339
PSM	AGEYSVTYDGFNTFTIPK	-156_59059	E9QA79	1	Mouse_09-2020	null	[MS,MS:1001208,SEQUEST,]	2.3e-4	null	ms_run[1]:scan=11547	3416.4	2	2009.95183	1005.47819	K	D	95	113
PSM	NVVGDHADDVYSVFGAPILR	-156_59049	Q91WU0	1	Mouse_09-2020	null	[MS,MS:1001208,SEQUEST,]	1.2e-4	null	ms_run[1]:scan=11545	3415.8	3	2144.07950	715.36388	K	G	461	481
PSM	LGYFLALTGYR	-156_59021	Q8QZS1	1	Mouse_09-2020	null	[MS,MS:1001208,SEQUEST,]	1.2e-4	null	ms_run[1]:scan=11539	3414.1	2	1273.69451	637.35061	K	K	190	201
PSM	LFGLSPFEPWTTKDK	-156_59013	A0A0R3P9C8	1	Mouse_09-2020	null	[MS,MS:1001208,SEQUEST,]	2.3e-4	null	ms_run[1]:scan=11537	3413.5	3	1765.91672	589.31017	K	E	300	315
PSM	IEFEGQSVDFVDPNKQNLIAEVSTK	-156_59007	Q8C196	1	Mouse_09-2020	null	[MS,MS:1001208,SEQUEST,]	1.2e-4	null	ms_run[1]:scan=11536	3413.3	3	2807.41733	936.47478	K	V	183	208
PSM	GWFLYTLGQR	-156_58994	Q9DAT5	1	Mouse_09-2020	null	[MS,MS:1001208,SEQUEST,]	1.2e-4	null	ms_run[1]:scan=11533	3412.4	2	1240.64787	620.82730	K	K	258	268
PSM	GFFVQPTVFSNVTDEMR	-156_58923	O35945	0	Mouse_09-2020	null	[MS,MS:1001208,SEQUEST,]	1.2e-4	16-UNIMOD:35	ms_run[1]:scan=11516	3407.6	3	1989.93839	663.98401	K	A	379	396
PSM	GFFVQPTVFSNVTDEMR	-156_58923	P24549	0	Mouse_09-2020	null	[MS,MS:1001208,SEQUEST,]	1.2e-4	16-UNIMOD:35	ms_run[1]:scan=11516	3407.6	3	1989.93839	663.98401	K	A	379	396
PSM	GAYPVFFNFTR	-156_58914	P33267	1	Mouse_09-2020	null	[MS,MS:1001208,SEQUEST,]	1.2e-4	null	ms_run[1]:scan=11515	3407.3	2	1318.65874	659.83258	R	N	99	110
PSM	SLPMNYYTVFYHVQEQLPR	-156_58893	Q9QXE0	1	Mouse_09-2020	null	[MS,MS:1001208,SEQUEST,]	1.2e-4	4-UNIMOD:35	ms_run[1]:scan=11509	3405.6	3	2401.16617	801.05969	K	S	375	394
PSM	DIKFQDFFIPK	-156_59171	A0A0R4IZY2	1	Mouse_09-2020	null	[MS,MS:1001208,SEQUEST,]	1.2e-4	null	ms_run[1]:scan=11571	3423.3	3	1397.74656	466.58697	R	T	384	395
PSM	DIKFQDFFIPK	-156_59182	A0A0R4IZY2	1	Mouse_09-2020	null	[MS,MS:1001208,SEQUEST,]	1.2e-4	null	ms_run[1]:scan=11573	3423.8	2	1397.74724	699.37682	R	T	384	395
PSM	KVADALANAAGHLDDLPGALSALSDLHAHK	-156_59224	Q91VB8	1	Mouse_09-2020	null	[MS,MS:1001208,SEQUEST,]	1.2e-4	null	ms_run[1]:scan=11583	3426.6	5	2991.56599	599.11875	K	R	62	92
PSM	SLFSSAENEPPVPLVGNWRPPQPVK	-156_59241	P16015	1	Mouse_09-2020	null	[MS,MS:1001208,SEQUEST,]	1.2e-4	null	ms_run[1]:scan=11585	3427.2	3	2745.43869	915.81681	R	R	227	252
PSM	TYSYLTPDLWKETVFTK	-156_59534	D3YVC1	1	Mouse_09-2020	null	[MS,MS:1001208,SEQUEST,]	1.2e-4	null	ms_run[1]:scan=11646	3444.4	3	2092.06528	698.02610	K	P	247	264
PSM	KFPLDPLITHVLPFEK	-156_59525	P00329	1	Mouse_09-2020	null	[MS,MS:1001208,SEQUEST,]	1.2e-4	null	ms_run[1]:scan=11645	3444.1	4	1894.08510	474.27638	K	N	340	356
PSM	NYPATIIQEPLVLTEPAR	-156_59508	Q9DBT9	1	Mouse_09-2020	null	[MS,MS:1001208,SEQUEST,]	1.2e-4	null	ms_run[1]:scan=11640	3442.7	2	2025.10137	1013.05440	K	R	830	848
PSM	LMFNDFLSSSSDKQNNLYKGLEAFR	-156_59482	P54869	1	Mouse_09-2020	null	[MS,MS:1001208,SEQUEST,]	1.2e-4	2-UNIMOD:35	ms_run[1]:scan=11635	3441.4	4	2940.42080	735.86037	R	L	315	340
PSM	GLVDKFPLFTAVYK	-156_59479	E0CXN5	1	Mouse_09-2020	null	[MS,MS:1001208,SEQUEST,]	1.2e-4	null	ms_run[1]:scan=11634	3441.1	3	1597.89969	533.30446	K	C	291	305
PSM	YGPVFTIYLGPR	-156_59455	Q91X75	1	Mouse_09-2020	null	[MS,MS:1001208,SEQUEST,]	1.2e-4	null	ms_run[1]:scan=11629	3439.7	2	1382.74797	691.87699	R	I	65	77
PSM	VVLAYEPVWAIGTGK	-156_59447	P17751	1	Mouse_09-2020	null	[MS,MS:1001208,SEQUEST,]	1.2e-4	null	ms_run[1]:scan=11628	3439.4	2	1602.89031	801.94814	K	A	211	226
PSM	YYWGGLYSWDMSK	-156_58839	Q8K0E8	1	Mouse_09-2020	null	[MS,MS:1001208,SEQUEST,]	1.2e-4	11-UNIMOD:35	ms_run[1]:scan=11499	3402.8	2	1671.71794	836.36104	R	G	436	449
PSM	KFPLDPLITHVLPFEK	-156_59388	P00329	1	Mouse_09-2020	null	[MS,MS:1001208,SEQUEST,]	1.2e-4	null	ms_run[1]:scan=11618	3436.6	3	1894.08579	632.03275	K	N	340	356
PSM	IFWLLSGSDSQTTR	-156_59335	Q80W22	1	Mouse_09-2020	null	[MS,MS:1001208,SEQUEST,]	2.3e-4	null	ms_run[1]:scan=11606	3433.2	2	1610.81694	805.91229	R	L	325	339
PSM	VIYLIRNPRDVLVSGYHYFNALK	-156_59319	Q8BGL3	1	Mouse_09-2020	null	[MS,MS:1001208,SEQUEST,]	1.2e-4	null	ms_run[1]:scan=11602	3432.1	4	2750.51748	688.38397	K	G	116	139
PSM	VFTIDEQAYPMLSEFVEDLHDNGQK	-156_59312	A0A571BDS5	1	Mouse_09-2020	null	[MS,MS:1001208,SEQUEST,]	2.8e-2	null	ms_run[1]:scan=11600	3431.5	4	2925.36855	732.09574	K	I	376	401
PSM	IVSWSQAGVEPSVMGVGPIPAIK	-156_59308	G3XA25	1	Mouse_09-2020	null	[MS,MS:1001208,SEQUEST,]	9.2e-3	14-UNIMOD:35	ms_run[1]:scan=11599	3431.2	2	2338.25322	1169.62740	R	A	248	271
PSM	SMMNGGLAEVPGLSFNFAK	-156_59305	P51660	1	Mouse_09-2020	null	[MS,MS:1001208,SEQUEST,]	1.2e-4	2-UNIMOD:35,3-UNIMOD:35	ms_run[1]:scan=11598	3430.9	2	2001.94744	1001.47407	K	L	384	403
PSM	AAFVAYALAFPR	-156_59298	A0A2R8VHP2	1	Mouse_09-2020	null	[MS,MS:1001208,SEQUEST,]	1.2e-4	null	ms_run[1]:scan=11597	3430.7	2	1296.71074	648.85860	R	F	270	282
PSM	GYPTLLLFR	-156_59281	E9PXX7	1	Mouse_09-2020	null	[MS,MS:1001208,SEQUEST,]	6.5e-4	null	ms_run[1]:scan=11592	3429.2	2	1079.62578	540.31603	R	G	307	316
PSM	VIYLIRNPRDVLVSGYHYFNALK	-156_59345	Q8BGL3	1	Mouse_09-2020	null	[MS,MS:1001208,SEQUEST,]	3.2e-3	null	ms_run[1]:scan=11610	3434.3	5	2750.51466	550.90863	K	G	116	139
PSM	FAREEIIPVAPEYDKSGEYPFPLIK	-156_57382	P45952	1	Mouse_09-2020	null	[MS,MS:1001208,SEQUEST,]	1.2e-4	null	ms_run[1]:scan=11211	3321.8	4	2908.51504	727.88374	K	A	55	80
PSM	RTAVDSGIALLTNFQVTK	-156_57374	Q8C196	1	Mouse_09-2020	null	[MS,MS:1001208,SEQUEST,]	1.2e-4	null	ms_run[1]:scan=11210	3321.5	3	1934.07108	645.36170	R	F	1454	1472
PSM	SNYNFEKPFLWLAR	-156_57351	P62827	1	Mouse_09-2020	null	[MS,MS:1001208,SEQUEST,]	1.2e-4	null	ms_run[1]:scan=11205	3320.1	3	1784.91300	595.64214	K	L	153	167
PSM	GYFIQPTVFGDVK	-156_55474	P47738	1	Mouse_09-2020	null	[MS,MS:1001208,SEQUEST,]	1.2e-4	null	ms_run[1]:scan=10847	3220.3	2	1470.76262	735.88501	R	G	397	410
PSM	ILFIFIDSDHTDNQR	-156_55467	P09103	1	Mouse_09-2020	null	[MS,MS:1001208,SEQUEST,]	1.2e-4	null	ms_run[1]:scan=10846	3220.0	3	1833.91257	611.97585	K	L	288	303
PSM	RFILNLPTFSVR	-156_55461	Q9R1P3	1	Mouse_09-2020	null	[MS,MS:1001208,SEQUEST,]	1.2e-4	null	ms_run[1]:scan=10845	3219.7	3	1462.85328	488.28915	K	I	170	182
PSM	DLGEAALNEYLR	-156_55438	Q8R0Y6	1	Mouse_09-2020	null	[MS,MS:1001208,SEQUEST,]	1.2e-4	null	ms_run[1]:scan=10839	3218.0	2	1363.68450	682.34625	K	K	883	895
PSM	FENAFLSHVISQHQSLLGNIR	-156_55355	Q03265	1	Mouse_09-2020	null	[MS,MS:1001208,SEQUEST,]	1.2e-4	null	ms_run[1]:scan=10824	3213.9	4	2410.25796	603.32111	K	D	507	528
PSM	TFVSITPAEVGVLVGKDR	-156_55341	Q5SX49	1	Mouse_09-2020	null	[MS,MS:1001208,SEQUEST,]	1.2e-4	null	ms_run[1]:scan=10822	3213.3	3	1888.05356	630.02280	K	S	39	57
PSM	LFNWIPQNDLLGHPK	-156_55334	Q8BWQ1	1	Mouse_09-2020	null	[MS,MS:1001208,SEQUEST,]	1.2e-4	null	ms_run[1]:scan=10820	3212.7	3	1791.95395	597.98954	R	K	353	368
PSM	ALVSAQWVAEALKAPR	-156_55327	A0A2R8VHT1	1	Mouse_09-2020	null	[MS,MS:1001208,SEQUEST,]	1.2e-4	null	ms_run[1]:scan=10819	3212.5	3	1709.96976	570.66142	R	S	9	25
PSM	AISFVGSNQAGEYIFER	-156_55320	Q9EQ20	1	Mouse_09-2020	null	[MS,MS:1001208,SEQUEST,]	1.2e-4	null	ms_run[1]:scan=10818	3212.2	2	1887.91484	944.46541	K	S	256	273
PSM	IEFEGQSVDFVDPNKQNLIAEVSTKDVK	-156_55292	Q8C196	1	Mouse_09-2020	null	[MS,MS:1001208,SEQUEST,]	1.2e-4	null	ms_run[1]:scan=10812	3210.6	4	3149.59755	788.15548	K	F	183	211
PSM	YITPDQLADLYK	-156_55266	P17182	1	Mouse_09-2020	null	[MS,MS:1001208,SEQUEST,]	1.2e-4	null	ms_run[1]:scan=10807	3209.2	2	1439.74077	720.37447	R	F	270	282
PSM	IVFADGNFWGR	-156_55224	P29758	1	Mouse_09-2020	null	[MS,MS:1001208,SEQUEST,]	2.3e-4	null	ms_run[1]:scan=10797	3206.4	2	1281.63762	641.32238	K	L	170	181
PSM	GIFVQSVMPYLVATK	-156_55200	O70503	1	Mouse_09-2020	null	[MS,MS:1001208,SEQUEST,]	1.2e-4	8-UNIMOD:35	ms_run[1]:scan=10789	3204.1	2	1668.89958	834.95511	K	A	224	239
PSM	LRSLFSSAENEPPVPLVGNWRPPQPVK	-156_55189	P16015	1	Mouse_09-2020	null	[MS,MS:1001208,SEQUEST,]	1.2e-4	null	ms_run[1]:scan=10787	3203.6	4	3014.62197	754.41072	K	R	225	252
PSM	LNVAPVSDIIEIK	-156_55163	Q99LC5	1	Mouse_09-2020	null	[MS,MS:1001208,SEQUEST,]	1.2e-4	null	ms_run[1]:scan=10781	3201.9	2	1410.82048	705.91377	K	P	127	140
PSM	FPLFGGWK	-156_55481	Q91YQ5	1	Mouse_09-2020	null	[MS,MS:1001208,SEQUEST,]	1.2e-4	null	ms_run[1]:scan=10848	3220.5	2	951.50871	476.25799	R	H	321	329
PSM	AAATFNPELITHILDGSPENTRR	-156_55160	Q9R0H0	1	Mouse_09-2020	null	[MS,MS:1001208,SEQUEST,]	1.2e-4	null	ms_run[1]:scan=10780	3201.6	4	2523.29384	631.57921	R	R	10	33
PSM	WTSSDWTFDPRELESK	-156_55498	Q71RI9	1	Mouse_09-2020	null	[MS,MS:1001208,SEQUEST,]	6.5e-4	null	ms_run[1]:scan=10850	3221.1	3	1983.90488	661.97428	K	S	189	205
PSM	NQYLSWLIK	-156_55516	Q99PG0	1	Mouse_09-2020	null	[MS,MS:1001208,SEQUEST,]	1.2e-4	null	ms_run[1]:scan=10854	3222.2	2	1164.64128	582.82422	K	L	388	397
PSM	DGSIDLVINLPNNNTK	-156_55819	Q8C196	1	Mouse_09-2020	null	[MS,MS:1001208,SEQUEST,]	1.2e-4	null	ms_run[1]:scan=10910	3237.8	2	1726.89580	863.95214	R	V	1429	1445
PSM	DMAAFNERPIIFALSNPTSK	-156_55803	P06801	1	Mouse_09-2020	null	[MS,MS:1001208,SEQUEST,]	1.2e-4	2-UNIMOD:35	ms_run[1]:scan=10907	3236.9	3	2238.12247	746.71229	K	E	393	413
[truncated: 971,024 more chars]
