# Supplementary material for: A Novel Spectral Annotation Strategy Streamlines Reporting of Mono-ADP-ribosylated Peptides Derived from Mouse Liver and Spleen in Response to IFN-γ
Source: Mol Cell Proteomics. 2021 Sep 28;21(4):100153. doi: 10.1016/j.mcpro.2021.100153 (PMC9014395; doi:10.1016/j.mcpro.2021.100153)
Supplement: Supplemental Data 31 [file mmc33.zip › mcpro_100153_mmc33.mzTab]

COM	This	line	serves	as	a	size	and	separator	hint	for	spreadsheet	applications.	-	-	-	-	-	-	-	-	-	-	-	-	-	-	-	-	-	-	-	-	-	-	-	-	-	-	-	-	-	-	-	-	-	-
COM	Report of a minimal "Summary Quantification report" Proteome Discoverer 2.4.1.15 experiment.
MTD	mzTab-Version	1.0.0
MTD	mzTag-mode	Summary
MTD	mzTab-type	Identification
MTD	description	Export of M:\PostDocAnalysis\01_Singh\SKuraoka\PD2.4.beta.p.08282020\HCD_ColE\01_SK_MLiver_IFNgPilot_HCD28%-(1)_Unidentified-m30_semi-percolator.pdResult
MTD	ms_run[1]-location	file://M:\PostDocAnalysis\01_Singh\SKuraoka\PD2.4.beta.p.08282020\HCD_ColE\Spectra\01_SK_MLiver_IFNgPilot_HCD28%-(1)_Unidentified-m30.mzML
MTD	protein_search_engine_score[1]	[MS,MS:1001155,SEQUEST:xcorr,]
MTD	psm_search_engine_score[1]	[MS,MS:1001491,percolator:Q value,]
MTD	fixed_mod[1]	[UNIMOD, UNIMOD:4, Carbamidomethyl, ]
MTD	variable_mod[1]	[UNIMOD, UNIMOD:35, Oxidation, ]
MTD	variable_mod[2]	[UNIMOD, UNIMOD:213, ADP-Ribosyl, ]
MTD	variable_mod[3]	[UNIMOD, UNIMOD:1, Acetyl, ]
MTD	assay[1]-ms_run_ref	ms_run[1]

PRH	accession	description	taxid	species	database	database_version	search_engine	best_search_engine_score[1]	ambiguity_members	modifications	protein_coverage
PRT	E9Q223	Hemoglobin, beta adult s chain (Fragment) OS=Mus musculus OX=10090 GN=Hbb-bs PE=1 SV=1	null	null	Mouse_09-2020	null	[MS,MS:1001208,SEQUEST,]	4.50	null	null	0.17
PRT	Q99L13	3-hydroxyisobutyrate dehydrogenase, mitochondrial OS=Mus musculus OX=10090 GN=Hibadh PE=1 SV=1	null	null	Mouse_09-2020	null	[MS,MS:1001208,SEQUEST,]	12.41	null	null	0.06
PRT	Q91YQ5	Dolichyl-diphosphooligosaccharide--protein glycosyltransferase subunit 1 OS=Mus musculus OX=10090 GN=Rpn1 PE=1 SV=1	null	null	Mouse_09-2020	null	[MS,MS:1001208,SEQUEST,]	2.04	null	null	0.02
PRT	Q6GT24	Peroxiredoxin-6 OS=Mus musculus OX=10090 GN=Prdx6 PE=1 SV=1	null	null	Mouse_09-2020	null	[MS,MS:1001208,SEQUEST,]	2.81	null	null	0.10
PRT	Q8C196	Carbamoyl-phosphate synthase [ammonia], mitochondrial OS=Mus musculus OX=10090 GN=Cps1 PE=1 SV=2	null	null	Mouse_09-2020	null	[MS,MS:1001208,SEQUEST,]	3.16	null	null	0.02
PRT	Q91WU0	Carboxylesterase 1F OS=Mus musculus OX=10090 GN=Ces1f PE=1 SV=1	null	null	Mouse_09-2020	null	[MS,MS:1001208,SEQUEST,]	2.25	null	null	0.03
PRT	P32020	Non-specific lipid-transfer protein OS=Mus musculus OX=10090 GN=Scp2 PE=1 SV=3	null	null	Mouse_09-2020	null	[MS,MS:1001208,SEQUEST,]	4.67	null	null	0.03
PRT	P47738	Aldehyde dehydrogenase, mitochondrial OS=Mus musculus OX=10090 GN=Aldh2 PE=1 SV=1	null	null	Mouse_09-2020	null	[MS,MS:1001208,SEQUEST,]	0.00	null	null	0.01
PRT	P09671	Superoxide dismutase [Mn], mitochondrial OS=Mus musculus OX=10090 GN=Sod2 PE=1 SV=3	null	null	Mouse_09-2020	null	[MS,MS:1001208,SEQUEST,]	13.38	null	null	0.13
PRT	Q63880	Carboxylesterase 3A OS=Mus musculus OX=10090 GN=Ces3a PE=1 SV=2	null	null	Mouse_09-2020	null	[MS,MS:1001208,SEQUEST,]	7.90	null	null	0.02
PRT	P27773	Protein disulfide-isomerase A3 OS=Mus musculus OX=10090 GN=Pdia3 PE=1 SV=2	null	null	Mouse_09-2020	null	[MS,MS:1001208,SEQUEST,]	6.74	null	null	0.03
PRT	Q91VB8	Alpha globin 1 OS=Mus musculus OX=10090 GN=Hba-a1 PE=1 SV=1	null	null	Mouse_09-2020	null	[MS,MS:1001208,SEQUEST,]	0.00	null	null	0.08
PRT	P63037	DnaJ homolog subfamily A member 1 OS=Mus musculus OX=10090 GN=Dnaja1 PE=1 SV=1	null	null	Mouse_09-2020	null	[MS,MS:1001208,SEQUEST,]	9.23	null	null	0.06
PRT	A0A1D5RLD8	Glyceraldehyde-3-phosphate dehydrogenase OS=Mus musculus OX=10090 GN=Gm10358 PE=1 SV=1	null	null	Mouse_09-2020	null	[MS,MS:1001208,SEQUEST,]	0.00	null	null	0.03
PRT	Q03265	ATP synthase subunit alpha, mitochondrial OS=Mus musculus OX=10090 GN=Atp5f1a PE=1 SV=1	null	null	Mouse_09-2020	null	[MS,MS:1001208,SEQUEST,]	5.60	null	null	0.03
PRT	Q921G7	Electron transfer flavoprotein-ubiquinone oxidoreductase, mitochondrial OS=Mus musculus OX=10090 GN=Etfdh PE=1 SV=1	null	null	Mouse_09-2020	null	[MS,MS:1001208,SEQUEST,]	2.54	null	null	0.03
PRT	P58710	L-gulonolactone oxidase OS=Mus musculus OX=10090 GN=Gulo PE=1 SV=3	null	null	Mouse_09-2020	null	[MS,MS:1001208,SEQUEST,]	2.26	null	null	0.03
PRT	Q9D6J6	NADH dehydrogenase [ubiquinone] flavoprotein 2, mitochondrial OS=Mus musculus OX=10090 GN=Ndufv2 PE=1 SV=2	null	null	Mouse_09-2020	null	[MS,MS:1001208,SEQUEST,]	4.36	null	null	0.12
PRT	Q8VCT4	Carboxylesterase 1D OS=Mus musculus OX=10090 GN=Ces1d PE=1 SV=1	null	null	Mouse_09-2020	null	[MS,MS:1001208,SEQUEST,]	5.74	null	null	0.02
PRT	P12787	Cytochrome c oxidase subunit 5A, mitochondrial OS=Mus musculus OX=10090 GN=Cox5a PE=1 SV=2	null	null	Mouse_09-2020	null	[MS,MS:1001208,SEQUEST,]	0.00	null	null	0.10
PRT	Q8BH95	Enoyl-CoA hydratase, mitochondrial OS=Mus musculus OX=10090 GN=Echs1 PE=1 SV=1	null	null	Mouse_09-2020	null	[MS,MS:1001208,SEQUEST,]	4.64	null	null	0.04
PRT	P48771	Cytochrome c oxidase subunit 7A2, mitochondrial OS=Mus musculus OX=10090 GN=Cox7a2 PE=1 SV=2	null	null	Mouse_09-2020	null	[MS,MS:1001208,SEQUEST,]	0.00	null	null	0.10
PRT	P09103	Protein disulfide-isomerase OS=Mus musculus OX=10090 GN=P4hb PE=1 SV=2	null	null	Mouse_09-2020	null	[MS,MS:1001208,SEQUEST,]	3.67	null	null	0.03
PRT	P20108	Thioredoxin-dependent peroxide reductase, mitochondrial OS=Mus musculus OX=10090 GN=Prdx3 PE=1 SV=1	null	null	Mouse_09-2020	null	[MS,MS:1001208,SEQUEST,]	3.01	null	null	0.05
PRT	Q9DBG6	Dolichyl-diphosphooligosaccharide--protein glycosyltransferase subunit 2 OS=Mus musculus OX=10090 GN=Rpn2 PE=1 SV=1	null	null	Mouse_09-2020	null	[MS,MS:1001208,SEQUEST,]	0.00	null	null	0.01
PRT	P62274	40S ribosomal protein S29 OS=Mus musculus OX=10090 GN=Rps29 PE=1 SV=2	null	null	Mouse_09-2020	null	[MS,MS:1001208,SEQUEST,]	3.68	null	null	0.20
PRT	Q8VCH0	3-ketoacyl-CoA thiolase B, peroxisomal OS=Mus musculus OX=10090 GN=Acaa1b PE=1 SV=1	null	null	Mouse_09-2020	null	[MS,MS:1001208,SEQUEST,]	3.12	null	null	0.03
PRT	A0A0J9YUK6	Ketohexokinase (Fragment) OS=Mus musculus OX=10090 GN=Khk PE=1 SV=1	null	null	Mouse_09-2020	null	[MS,MS:1001208,SEQUEST,]	1.74	null	null	0.06
PRT	F8WJ64	Acyl carrier protein (Fragment) OS=Mus musculus OX=10090 GN=Ndufab1 PE=1 SV=1	null	null	Mouse_09-2020	null	[MS,MS:1001208,SEQUEST,]	2.96	null	null	0.11
PRT	Q9JM76	Actin-related protein 2/3 complex subunit 3 OS=Mus musculus OX=10090 GN=Arpc3 PE=1 SV=3	null	null	Mouse_09-2020	null	[MS,MS:1001208,SEQUEST,]	5.10	null	null	0.07
PRT	A0A2R8VHK1	Cytochrome c1, heme protein, mitochondrial (Fragment) OS=Mus musculus OX=10090 GN=Cyc1 PE=1 SV=1	null	null	Mouse_09-2020	null	[MS,MS:1001208,SEQUEST,]	5.94	null	null	0.09
PRT	P26443	Glutamate dehydrogenase 1, mitochondrial OS=Mus musculus OX=10090 GN=Glud1 PE=1 SV=1	null	null	Mouse_09-2020	null	[MS,MS:1001208,SEQUEST,]	0.00	null	null	0.02
PRT	D3Z2F2	60 kDa heat shock protein, mitochondrial (Fragment) OS=Mus musculus OX=10090 GN=Hspd1 PE=1 SV=1	null	null	Mouse_09-2020	null	[MS,MS:1001208,SEQUEST,]	0.00	null	null	0.05
PRT	Q8VCU1	Carboxylesterase 3B OS=Mus musculus OX=10090 GN=Ces3b PE=1 SV=2	null	null	Mouse_09-2020	null	[MS,MS:1001208,SEQUEST,]	2.35	null	null	0.02

PSH	sequence	PSM_ID	accession	unique	database	database_version	search_engine	search_engine_score[1]	modifications	spectra_ref	retention_time	charge	exp_mass_to_charge	calc_mass_to_charge	pre	post	start	end
PSM	VLSGEDKSNIK	-579_3511	Q91VB8	1	Mouse_09-2020	null	[MS,MS:1001208,SEQUEST,]	1.5e-2	3-UNIMOD:213	ms_run[1]:scan=648	1133.5	3	1730.70499	577.57265	M	A	2	13
PSM	RGQNQPVLNITNR	-579_7149	Q8C196	1	Mouse_09-2020	null	[MS,MS:1001208,SEQUEST,]	1.5e-2	1-UNIMOD:213	ms_run[1]:scan=1273	1914.5	3	2050.88779	684.30004	N	A	316	329
PSM	VHLTDAEK	-579_3461	E9Q223	1	Mouse_09-2020	null	[MS,MS:1001208,SEQUEST,]	1.5e-2	2-UNIMOD:213	ms_run[1]:scan=641	1125.7	3	1453.54009	485.18473	M	A	2	10
PSM	VHGYKGVQFQNWAK	-579_8220	P58710	1	Mouse_09-2020	null	[MS,MS:1001208,SEQUEST,]	1.5e-2	2-UNIMOD:213	ms_run[1]:scan=1467	2158.5	3	2202.91825	734.97678	M	Y	2	16
PSM	VHLTDAEK	-579_3451	E9Q223	1	Mouse_09-2020	null	[MS,MS:1001208,SEQUEST,]	1.5e-2	2-UNIMOD:213	ms_run[1]:scan=640	1124.5	2	1453.54130	727.27345	M	A	2	10
PSM	KHSLPDLPYDYGALEPHINAQIMQLHHSK	-579_11091	P09671	1	Mouse_09-2020	null	[MS,MS:1001208,SEQUEST,]	1.5e-2	23-UNIMOD:35,2-UNIMOD:213	ms_run[1]:scan=2003	2875.9	5	3909.75814	782.75493	H	H	25	54
PSM	AAADREDDPNFFK	-579_8438	P26443	1	Mouse_09-2020	null	[MS,MS:1001208,SEQUEST,]	1.5e-2	4-UNIMOD:213	ms_run[1]:scan=1508	2231.2	3	2036.74345	679.58562	E	V	56	69
PSM	KHSLPDLPYDYGALEPHINAQIMQLHHSK	-579_11089	P09671	1	Mouse_09-2020	null	[MS,MS:1001208,SEQUEST,]	1.5e-2	23-UNIMOD:35,1-UNIMOD:213	ms_run[1]:scan=2003	2875.9	5	3909.75814	782.75493	H	H	25	54
PSM	PKVTQPEVDTPLGR	-579_8279	Q63880	1	Mouse_09-2020	null	[MS,MS:1001208,SEQUEST,]	1.5e-2	2-UNIMOD:213	ms_run[1]:scan=1478	2176.5	3	2077.89934	693.30457	G	R	32	46
PSM	KHSLPDLPYDYGALEPHINAQIMQLHHSK	-579_11090	P09671	1	Mouse_09-2020	null	[MS,MS:1001208,SEQUEST,]	1.5e-2	23-UNIMOD:35,3-UNIMOD:213	ms_run[1]:scan=2003	2875.9	5	3909.75814	782.75493	H	H	25	54
PSM	VLSGEDKSNIK	-579_3494	Q91VB8	1	Mouse_09-2020	null	[MS,MS:1001208,SEQUEST,]	1.5e-2	3-UNIMOD:213	ms_run[1]:scan=646	1132.3	2	1730.70390	865.85534	M	A	2	13
PSM	ASKTPVGFIGLGNMGNPMAK	-579_10033	Q99L13	1	Mouse_09-2020	null	[MS,MS:1001208,SEQUEST,]	1.5e-2	14-UNIMOD:35,18-UNIMOD:35,2-UNIMOD:213	ms_run[1]:scan=1800	2658.7	3	2563.08013	855.03012	M	L	36	56
PSM	VKETTYYDVLGVKPNATQEELKK	-579_9011	P63037	1	Mouse_09-2020	null	[MS,MS:1001208,SEQUEST,]	1.5e-2	2-UNIMOD:213	ms_run[1]:scan=1614	2380.1	4	3194.47353	799.37282	M	Y	2	25
PSM	ASKTPVGFIGLGNMGNPMAK	-579_10034	Q99L13	1	Mouse_09-2020	null	[MS,MS:1001208,SEQUEST,]	1.5e-2	14-UNIMOD:35,18-UNIMOD:35,3-UNIMOD:213	ms_run[1]:scan=1800	2658.7	3	2563.08013	855.03012	M	L	36	56
PSM	SSEAPPLVNEDVKR	-579_7107	Q91YQ5	1	Mouse_09-2020	null	[MS,MS:1001208,SEQUEST,]	1.5e-2	1-UNIMOD:213	ms_run[1]:scan=1265	1908.1	3	2081.86228	694.62407	A	V	26	40
PSM	SSEAPPLVNEDVKR	-579_7108	Q91YQ5	1	Mouse_09-2020	null	[MS,MS:1001208,SEQUEST,]	1.5e-2	2-UNIMOD:213	ms_run[1]:scan=1265	1908.1	3	2081.86228	694.62407	A	V	26	40
PSM	SHGSHETDEEFDAR	-579_2840	P12787	1	Mouse_09-2020	null	[MS,MS:1001208,SEQUEST,]	1.5e-2	1-UNIMOD:213	ms_run[1]:scan=539	1024.6	3	2157.72049	719.91094	Y	V	38	52
PSM	PKVTQPEVDTPLGR	-579_8266	Q63880	1	Mouse_09-2020	null	[MS,MS:1001208,SEQUEST,]	1.5e-2	2-UNIMOD:213	ms_run[1]:scan=1476	2175.1	2	2077.90020	1039.45321	G	R	32	46
PSM	AKDVKFGADAR	-579_2502	D3Z2F2	1	Mouse_09-2020	null	[MS,MS:1001208,SEQUEST,]	1.5e-2	2-UNIMOD:213	ms_run[1]:scan=477	965.1	3	1718.69473	573.56935	Y	L	27	38
PSM	GNPSSPPVVDTAHGK	-579_4900	Q91WU0	1	Mouse_09-2020	null	[MS,MS:1001208,SEQUEST,]	1.5e-2	4-UNIMOD:213	ms_run[1]:scan=877	1356.3	3	2003.79160	668.60138	C	L	18	33
PSM	KILGYIK	-579_7798	P47738	1	Mouse_09-2020	null	[MS,MS:1001208,SEQUEST,]	1.5e-2	1-UNIMOD:213	ms_run[1]:scan=1390	2054.0	3	1375.60627	459.20680	K	G	371	378
PSM	PKVIQPEVDTPLGR	-579_9518	Q8VCU1	1	Mouse_09-2020	null	[MS,MS:1001208,SEQUEST,]	1.5e-2	2-UNIMOD:213	ms_run[1]:scan=1705	2514.6	3	2089.93741	697.31669	G	R	32	46
PSM	LTPTHYLTK	-579_7976	Q9DBG6	1	Mouse_09-2020	null	[MS,MS:1001208,SEQUEST,]	1.5e-2	2-UNIMOD:213	ms_run[1]:scan=1421	2095.8	3	1614.66100	538.89154	A	D	23	32
PSM	FENKVPEK	-579_3264	P48771	1	Mouse_09-2020	null	[MS,MS:1001208,SEQUEST,]	1.5e-2	2-UNIMOD:213	ms_run[1]:scan=607	1094.3	2	1531.58634	766.29693	H	K	24	32
PSM	SSAGDGFK	-579_3318	P32020	1	Mouse_09-2020	null	[MS,MS:1001208,SEQUEST,]	1.5e-2	1-UNIMOD:213	ms_run[1]:scan=615	1105.2	2	1309.41350	655.21032	T	N	425	433
PSM	VHLTDAEKAAVSGLWGK	-579_12141	E9Q223	1	Mouse_09-2020	null	[MS,MS:1001208,SEQUEST,]	1.5e-2	8-UNIMOD:213	ms_run[1]:scan=2203	3124.8	3	2323.01695	775.01004	M	N	2	19
PSM	SDVLELTDENFESR	-579_14592	P27773	1	Mouse_09-2020	null	[MS,MS:1001208,SEQUEST,]	1.5e-2	2-UNIMOD:213	ms_run[1]:scan=2693	3641.2	2	2194.82670	1097.91431	A	S	25	39
PSM	NPSSPPVVDTAHGK	-579_4786	Q91WU0	1	Mouse_09-2020	null	[MS,MS:1001208,SEQUEST,]	1.5e-2	3-UNIMOD:213	ms_run[1]:scan=861	1343.9	3	1946.76907	649.59423	G	L	19	33
PSM	VKVGVNGFGR	-579_7253	A0A1D5RLD8	1	Mouse_09-2020	null	[MS,MS:1001208,SEQUEST,]	1.5e-2	2-UNIMOD:213	ms_run[1]:scan=1295	1951.3	3	1573.65652	525.22352	M	G	2	12
PSM	QKTGTAEMSSILEER	-579_6442	Q03265	1	Mouse_09-2020	null	[MS,MS:1001208,SEQUEST,]	1.5e-2	8-UNIMOD:35,2-UNIMOD:213	ms_run[1]:scan=1139	1751.2	3	2236.88449	746.29915	L	L	44	59
PSM	TSAVPQITTHYTVHPR	-579_7424	Q921G7	1	Mouse_09-2020	null	[MS,MS:1001208,SEQUEST,]	1.5e-2	2-UNIMOD:213	ms_run[1]:scan=1323	1982.3	3	2349.00967	783.67354	S	K	35	51
PSM	KILGYIK	-579_7754	P47738	1	Mouse_09-2020	null	[MS,MS:1001208,SEQUEST,]	1.5e-2	1-UNIMOD:213	ms_run[1]:scan=1382	2048.4	2	1375.60612	688.30657	K	G	371	378
PSM	TSAVPQITTHYTVHPR	-579_7423	Q921G7	1	Mouse_09-2020	null	[MS,MS:1001208,SEQUEST,]	1.5e-2	1-UNIMOD:213	ms_run[1]:scan=1323	1982.3	3	2349.00967	783.67354	S	K	35	51
PSM	VHLTDAEKAAVSGLWGK	-579_12506	E9Q223	1	Mouse_09-2020	null	[MS,MS:1001208,SEQUEST,]	1.5e-2	2-UNIMOD:213	ms_run[1]:scan=2267	3187.7	3	2323.01824	775.01004	M	N	2	19
PSM	VHLTDAEKAAVSGLWGK	-579_12221	E9Q223	1	Mouse_09-2020	null	[MS,MS:1001208,SEQUEST,]	1.5e-2	7-UNIMOD:213	ms_run[1]:scan=2215	3134.2	2	2323.01786	1162.01142	M	N	2	19
PSM	SDVLELTDENFESR	-579_14591	P27773	1	Mouse_09-2020	null	[MS,MS:1001208,SEQUEST,]	1.5e-2	1-UNIMOD:213	ms_run[1]:scan=2693	3641.2	2	2194.82670	1097.91431	A	S	25	39
PSM	PGGLLLGDEAPNFEANTTIGR	-579_15056	Q6GT24	1	Mouse_09-2020	null	[MS,MS:1001208,SEQUEST,]	1.5e-2	8-UNIMOD:213	ms_run[1]:scan=2783	3790.7	3	2683.14970	895.05275	M	R	2	23
PSM	VHLTDAEKAAVSGLWGK	-579_12220	E9Q223	1	Mouse_09-2020	null	[MS,MS:1001208,SEQUEST,]	1.5e-2	8-UNIMOD:213	ms_run[1]:scan=2215	3134.2	2	2323.01786	1162.01142	M	N	2	19
PSM	TPAVTQHAPYFK	-579_7332	P20108	1	Mouse_09-2020	null	[MS,MS:1001208,SEQUEST,]	1.5e-2	1-UNIMOD:213	ms_run[1]:scan=1306	1970.0	3	1900.76842	634.26041	H	T	63	75
PSM	PGGLLLGDEAPNFEANTTIGR	-579_15055	Q6GT24	1	Mouse_09-2020	null	[MS,MS:1001208,SEQUEST,]	1.5e-2	9-UNIMOD:213	ms_run[1]:scan=2783	3790.7	3	2683.14970	895.05275	M	R	2	23
PSM	SDAPPLTLDGIKDR	-579_10364	F8WJ64	1	Mouse_09-2020	null	[MS,MS:1001208,SEQUEST,]	1.5e-2	1-UNIMOD:213	ms_run[1]:scan=1870	2721.9	3	2038.85539	680.28880	Y	L	41	55
PSM	VKVGVNGFGR	-579_7268	A0A1D5RLD8	1	Mouse_09-2020	null	[MS,MS:1001208,SEQUEST,]	1.5e-2	2-UNIMOD:213	ms_run[1]:scan=1297	1954.7	2	1573.65728	787.33164	M	G	2	12
PSM	PAYHSSLMDPDTK	-579_2213	Q9JM76	1	Mouse_09-2020	null	[MS,MS:1001208,SEQUEST,]	1.5e-2	8-UNIMOD:35	ms_run[1]:scan=419	914.1	3	1477.66321	493.22577	M	I	2	15
PSM	QKTGTAEMSSILEER	-579_3390	Q03265	1	Mouse_09-2020	null	[MS,MS:1001208,SEQUEST,]	1.5e-2	8-UNIMOD:35	ms_run[1]:scan=629	1116.7	3	1695.82231	565.94545	L	L	44	59
PSM	GNASNSCTVLSLLGAR	-579_12687	A0A0J9YUK6	1	Mouse_09-2020	null	[MS,MS:1001208,SEQUEST,]	1.5e-2	7-UNIMOD:4	ms_run[1]:scan=2303	3222.5	2	1619.81682	810.41213	G	A	41	57
PSM	YPSSPPVVNTVKGK	-579_4853	Q8VCT4	1	Mouse_09-2020	null	[MS,MS:1001208,SEQUEST,]	1.5e-2	null	ms_run[1]:scan=871	1351.5	3	1472.81128	491.60844	G	L	19	33
PSM	PKVTQPEVDTPLGR	-579_5719	Q63880	1	Mouse_09-2020	null	[MS,MS:1001208,SEQUEST,]	1.5e-2	null	ms_run[1]:scan=1011	1566.1	3	1536.83713	512.95086	G	R	32	46
PSM	PGGLLLGDEAPNFEANTTIGRIR	-579_12198	Q6GT24	1	Mouse_09-2020	null	[MS,MS:1001208,SEQUEST,]	1.5e-2	null	ms_run[1]:scan=2212	3132.8	3	2411.26846	804.42743	M	H	2	25
PSM	SSEAPPLVNEDVK	-579_6255	Q91YQ5	1	Mouse_09-2020	null	[MS,MS:1001208,SEQUEST,]	1.5e-2	null	ms_run[1]:scan=1103	1699.6	2	1384.69730	692.85136	A	T	26	39
PSM	GTTITSVLPKPALVA	-579_11628	Q8C196	1	Mouse_09-2020	null	[MS,MS:1001208,SEQUEST,]	1.5e-2	null	ms_run[1]:scan=2106	3025.1	2	1467.88042	734.44269	K	R	403	418
PSM	SSAGDGFKANLVFKEIEK	-579_8865	P32020	1	Mouse_09-2020	null	[MS,MS:1001208,SEQUEST,]	1.5e-2	null	ms_run[1]:scan=1586	2343.3	3	1940.01322	647.34231	T	L	425	443
PSM	SDLELHPPSYPWSHR	-579_8787	A0A2R8VHK1	1	Mouse_09-2020	null	[MS,MS:1001208,SEQUEST,]	1.5e-2	null	ms_run[1]:scan=1570	2319.0	3	1820.87035	607.62867	A	L	26	41
PSM	VKETTYYDVLGVKPNATQEELKK	-579_7475	P63037	1	Mouse_09-2020	null	[MS,MS:1001208,SEQUEST,]	1.5e-2	null	ms_run[1]:scan=1331	1991.7	4	2653.40957	664.10754	M	Y	2	25
PSM	SDVLELTDENFESR	-579_11060	P27773	1	Mouse_09-2020	null	[MS,MS:1001208,SEQUEST,]	1.5e-2	null	ms_run[1]:scan=1998	2872.8	2	1653.76140	827.38376	A	S	25	39
PSM	GAGGALFVHRDTPENNPDTPFDFTPENYK	-579_10716	Q9D6J6	1	Mouse_09-2020	null	[MS,MS:1001208,SEQUEST,]	1.5e-2	null	ms_run[1]:scan=1935	2817.8	4	3206.49673	802.37580	N	I	32	61
PSM	ASKTPVGFIGLGNMGNPMAK	-579_7596	Q99L13	1	Mouse_09-2020	null	[MS,MS:1001208,SEQUEST,]	1.5e-2	14-UNIMOD:35,18-UNIMOD:35	ms_run[1]:scan=1350	2015.8	3	2022.01462	674.67642	M	L	36	56
PSM	MASKTPVGFIGLGNMGNPMAK	-579_7711	Q99L13	1	Mouse_09-2020	null	[MS,MS:1001208,SEQUEST,]	1.5e-2	1-UNIMOD:35,15-UNIMOD:35,19-UNIMOD:35	ms_run[1]:scan=1374	2042.0	3	2169.05272	723.68822	S	L	35	56
PSM	KHSLPDLPYDYGALEPHINAQIMQLHHSK	-579_9863	P09671	1	Mouse_09-2020	null	[MS,MS:1001208,SEQUEST,]	1.5e-2	23-UNIMOD:35	ms_run[1]:scan=1767	2596.2	5	3368.68819	674.54271	H	H	25	54
PSM	ASGANFQYIITEK	-579_9172	Q8BH95	1	Mouse_09-2020	null	[MS,MS:1001208,SEQUEST,]	1.5e-2	null	ms_run[1]:scan=1644	2417.4	2	1441.73394	721.36972	F	G	28	41
PSM	VSDGAAAVLLAR	-579_8507	Q8VCH0	1	Mouse_09-2020	null	[MS,MS:1001208,SEQUEST,]	1.5e-2	null	ms_run[1]:scan=1519	2244.6	2	1142.65398	571.83004	Q	S	278	290
PSM	DALEEEDNVLVLK	-579_11474	P09103	1	Mouse_09-2020	null	[MS,MS:1001208,SEQUEST,]	1.5e-2	null	ms_run[1]:scan=2077	2989.2	2	1486.76334	743.88540	A	S	20	33
PSM	GHQQLYWSHPR	-579_2076	P62274	1	Mouse_09-2020	null	[MS,MS:1001208,SEQUEST,]	1.5e-2	null	ms_run[1]:scan=398	890.9	3	1408.68673	470.23382	M	F	2	13
