# Supplementary material for: A Novel Spectral Annotation Strategy Streamlines Reporting of Mono-ADP-ribosylated Peptides Derived from Mouse Liver and Spleen in Response to IFN-γ
Source: Mol Cell Proteomics. 2021 Sep 28;21(4):100153. doi: 10.1016/j.mcpro.2021.100153 (PMC9014395; doi:10.1016/j.mcpro.2021.100153)
Supplement: Supplemental Data 32 [file mmc34.zip › mcpro_100153_mmc34.mzTab]

COM	This	line	serves	as	a	size	and	separator	hint	for	spreadsheet	applications.	-	-	-	-	-	-	-	-	-	-	-	-	-	-	-	-	-	-	-	-	-	-	-	-	-	-	-	-	-	-	-	-	-	-
COM	Report of a minimal "Summary Quantification report" Proteome Discoverer 2.4.1.15 experiment.
MTD	mzTab-Version	1.0.0
MTD	mzTag-mode	Summary
MTD	mzTab-type	Identification
MTD	description	Export of M:\PostDocAnalysis\01_Singh\SKuraoka\PD2.4.beta.p.08282020\HCD_ColE\01_SK_MLiver_IFNgPilot_HCD30%-(1).pdResult
MTD	ms_run[1]-location	file://M:\LumosIncomingRAWFiles(Previous)\06-2020\06-27-2020\01_SK_MLiver_IFNgPilot_HCD30%.raw
MTD	protein_search_engine_score[1]	[MS,MS:1001155,SEQUEST:xcorr,]
MTD	protein_search_engine_score[2]	Sum PEP Score
MTD	psm_search_engine_score[1]	[MS,MS:1001491,percolator:Q value,]
MTD	fixed_mod[1]	[UNIMOD, UNIMOD:4, Carbamidomethyl, ]
MTD	variable_mod[1]	[UNIMOD, UNIMOD:35, Oxidation, ]
MTD	variable_mod[2]	[UNIMOD, UNIMOD:213, ADP-Ribosyl, ]
MTD	variable_mod[3]	[UNIMOD, UNIMOD:1, Acetyl, ]
MTD	assay[1]-ms_run_ref	ms_run[1]

PRH	accession	description	taxid	species	database	database_version	search_engine	best_search_engine_score[1]	best_search_engine_score[2]	ambiguity_members	modifications	protein_coverage
PRT	Q8C196	Carbamoyl-phosphate synthase [ammonia], mitochondrial OS=Mus musculus OX=10090 GN=Cps1 PE=1 SV=2	null	null	Mouse_09-2020	null	[MS,MS:1001208,SEQUEST,]	497.64	813.236	null	null	0.61
PRT	P16460	Argininosuccinate synthase OS=Mus musculus OX=10090 GN=Ass1 PE=1 SV=1	null	null	Mouse_09-2020	null	[MS,MS:1001208,SEQUEST,]	113.77	193.203	null	null	0.55
PRT	P32020	Non-specific lipid-transfer protein OS=Mus musculus OX=10090 GN=Scp2 PE=1 SV=3	null	null	Mouse_09-2020	null	[MS,MS:1001208,SEQUEST,]	89.61	187.333	null	null	0.46
PRT	O35490	Betaine--homocysteine S-methyltransferase 1 OS=Mus musculus OX=10090 GN=Bhmt PE=1 SV=1	null	null	Mouse_09-2020	null	[MS,MS:1001208,SEQUEST,]	89.87	137.810	null	null	0.54
PRT	Q03265	ATP synthase subunit alpha, mitochondrial OS=Mus musculus OX=10090 GN=Atp5f1a PE=1 SV=1	null	null	Mouse_09-2020	null	[MS,MS:1001208,SEQUEST,]	119.14	172.700	null	null	0.54
PRT	Q8R0Y6	Cytosolic 10-formyltetrahydrofolate dehydrogenase OS=Mus musculus OX=10090 GN=Aldh1l1 PE=1 SV=1	null	null	Mouse_09-2020	null	[MS,MS:1001208,SEQUEST,]	107.37	166.682	null	null	0.45
PRT	P09103	Protein disulfide-isomerase OS=Mus musculus OX=10090 GN=P4hb PE=1 SV=2	null	null	Mouse_09-2020	null	[MS,MS:1001208,SEQUEST,]	101.44	170.667	null	null	0.57
PRT	P63017	Heat shock cognate 71 kDa protein OS=Mus musculus OX=10090 GN=Hspa8 PE=1 SV=1	null	null	Mouse_09-2020	null	[MS,MS:1001208,SEQUEST,]	111.49	175.267	null	null	0.48
PRT	P20029	Endoplasmic reticulum chaperone BiP OS=Mus musculus OX=10090 GN=Hspa5 PE=1 SV=3	null	null	Mouse_09-2020	null	[MS,MS:1001208,SEQUEST,]	120.46	208.430	null	null	0.52
PRT	P12710	Fatty acid-binding protein, liver OS=Mus musculus OX=10090 GN=Fabp1 PE=1 SV=2	null	null	Mouse_09-2020	null	[MS,MS:1001208,SEQUEST,]	140.72	224.868	null	null	0.80
PRT	P17182	Alpha-enolase OS=Mus musculus OX=10090 GN=Eno1 PE=1 SV=3	null	null	Mouse_09-2020	null	[MS,MS:1001208,SEQUEST,]	116.53	192.870	null	null	0.65
PRT	P26443	Glutamate dehydrogenase 1, mitochondrial OS=Mus musculus OX=10090 GN=Glud1 PE=1 SV=1	null	null	Mouse_09-2020	null	[MS,MS:1001208,SEQUEST,]	86.06	148.107	null	null	0.44
PRT	P38647	Stress-70 protein, mitochondrial OS=Mus musculus OX=10090 GN=Hspa9 PE=1 SV=3	null	null	Mouse_09-2020	null	[MS,MS:1001208,SEQUEST,]	86.85	139.841	null	null	0.46
PRT	P16015	Carbonic anhydrase 3 OS=Mus musculus OX=10090 GN=Ca3 PE=1 SV=3	null	null	Mouse_09-2020	null	[MS,MS:1001208,SEQUEST,]	207.78	273.820	null	null	0.76
PRT	Q8BMS1	Trifunctional enzyme subunit alpha, mitochondrial OS=Mus musculus OX=10090 GN=Hadha PE=1 SV=1	null	null	Mouse_09-2020	null	[MS,MS:1001208,SEQUEST,]	84.69	132.653	null	null	0.34
PRT	P47738	Aldehyde dehydrogenase, mitochondrial OS=Mus musculus OX=10090 GN=Aldh2 PE=1 SV=1	null	null	Mouse_09-2020	null	[MS,MS:1001208,SEQUEST,]	130.16	189.516	null	null	0.44
PRT	P24270	Catalase OS=Mus musculus OX=10090 GN=Cat PE=1 SV=4	null	null	Mouse_09-2020	null	[MS,MS:1001208,SEQUEST,]	103.92	168.037	null	null	0.50
PRT	P63038	60 kDa heat shock protein, mitochondrial OS=Mus musculus OX=10090 GN=Hspd1 PE=1 SV=1	null	null	Mouse_09-2020	null	[MS,MS:1001208,SEQUEST,]	65.03	111.511	null	null	0.43
PRT	O88844	Isocitrate dehydrogenase [NADP] cytoplasmic OS=Mus musculus OX=10090 GN=Idh1 PE=1 SV=2	null	null	Mouse_09-2020	null	[MS,MS:1001208,SEQUEST,]	62.71	122.058	null	null	0.57
PRT	Q8BWT1	3-ketoacyl-CoA thiolase, mitochondrial OS=Mus musculus OX=10090 GN=Acaa2 PE=1 SV=3	null	null	Mouse_09-2020	null	[MS,MS:1001208,SEQUEST,]	135.94	204.867	null	null	0.60
PRT	P54869	Hydroxymethylglutaryl-CoA synthase, mitochondrial OS=Mus musculus OX=10090 GN=Hmgcs2 PE=1 SV=2	null	null	Mouse_09-2020	null	[MS,MS:1001208,SEQUEST,]	88.27	148.555	null	null	0.35
PRT	Q9ET01	Glycogen phosphorylase, liver form OS=Mus musculus OX=10090 GN=Pygl PE=1 SV=4	null	null	Mouse_09-2020	null	[MS,MS:1001208,SEQUEST,]	57.94	95.497	null	null	0.35
PRT	A0A1D5RLD8	Glyceraldehyde-3-phosphate dehydrogenase OS=Mus musculus OX=10090 GN=Gm10358 PE=1 SV=1	null	null	Mouse_09-2020	null	[MS,MS:1001208,SEQUEST,]	113.74	178.363	null	null	0.56
PRT	P10126	Elongation factor 1-alpha 1 OS=Mus musculus OX=10090 GN=Eef1a1 PE=1 SV=3	null	null	Mouse_09-2020	null	[MS,MS:1001208,SEQUEST,]	77.33	125.415	null	null	0.35
PRT	Q91Y97	Fructose-bisphosphate aldolase B OS=Mus musculus OX=10090 GN=Aldob PE=1 SV=3	null	null	Mouse_09-2020	null	[MS,MS:1001208,SEQUEST,]	100.56	157.351	null	null	0.44
PRT	Q9DBM2	Peroxisomal bifunctional enzyme OS=Mus musculus OX=10090 GN=Ehhadh PE=1 SV=4	null	null	Mouse_09-2020	null	[MS,MS:1001208,SEQUEST,]	64.71	119.480	null	null	0.40
PRT	G5E8R3	Pyruvate carboxylase OS=Mus musculus OX=10090 GN=Pcx PE=1 SV=1	null	null	Mouse_09-2020	null	[MS,MS:1001208,SEQUEST,]	65.40	112.383	null	null	0.24
PRT	P08113	Endoplasmin OS=Mus musculus OX=10090 GN=Hsp90b1 PE=1 SV=2	null	null	Mouse_09-2020	null	[MS,MS:1001208,SEQUEST,]	83.25	123.470	null	null	0.32
PRT	Q61176	Arginase-1 OS=Mus musculus OX=10090 GN=Arg1 PE=1 SV=1	null	null	Mouse_09-2020	null	[MS,MS:1001208,SEQUEST,]	77.23	136.008	null	null	0.58
PRT	Q9R0H0	Peroxisomal acyl-coenzyme A oxidase 1 OS=Mus musculus OX=10090 GN=Acox1 PE=1 SV=5	null	null	Mouse_09-2020	null	[MS,MS:1001208,SEQUEST,]	74.10	135.949	null	null	0.43
PRT	P50247	Adenosylhomocysteinase OS=Mus musculus OX=10090 GN=Ahcy PE=1 SV=3	null	null	Mouse_09-2020	null	[MS,MS:1001208,SEQUEST,]	107.28	152.290	null	null	0.42
PRT	P11725	Ornithine carbamoyltransferase, mitochondrial OS=Mus musculus OX=10090 GN=Otc PE=1 SV=1	null	null	Mouse_09-2020	null	[MS,MS:1001208,SEQUEST,]	75.27	132.821	null	null	0.46
PRT	P56480	ATP synthase subunit beta, mitochondrial OS=Mus musculus OX=10090 GN=Atp5f1b PE=1 SV=2	null	null	Mouse_09-2020	null	[MS,MS:1001208,SEQUEST,]	97.06	142.260	null	null	0.48
PRT	Q9DBT9	Dimethylglycine dehydrogenase, mitochondrial OS=Mus musculus OX=10090 GN=Dmgdh PE=1 SV=1	null	null	Mouse_09-2020	null	[MS,MS:1001208,SEQUEST,]	73.53	102.370	null	null	0.40
PRT	P27773	Protein disulfide-isomerase A3 OS=Mus musculus OX=10090 GN=Pdia3 PE=1 SV=2	null	null	Mouse_09-2020	null	[MS,MS:1001208,SEQUEST,]	52.33	94.059	null	null	0.45
PRT	P24549	Retinal dehydrogenase 1 OS=Mus musculus OX=10090 GN=Aldh1a1 PE=1 SV=5	null	null	Mouse_09-2020	null	[MS,MS:1001208,SEQUEST,]	160.74	256.921	null	null	0.47
PRT	Q91VB8	Alpha globin 1 OS=Mus musculus OX=10090 GN=Hba-a1 PE=1 SV=1	null	null	Mouse_09-2020	null	[MS,MS:1001208,SEQUEST,]	203.42	248.289	null	null	0.94
PRT	P05202	Aspartate aminotransferase, mitochondrial OS=Mus musculus OX=10090 GN=Got2 PE=1 SV=1	null	null	Mouse_09-2020	null	[MS,MS:1001208,SEQUEST,]	90.54	115.314	null	null	0.40
PRT	P30115	Glutathione S-transferase A3 OS=Mus musculus OX=10090 GN=Gsta3 PE=1 SV=2	null	null	Mouse_09-2020	null	[MS,MS:1001208,SEQUEST,]	63.66	98.162	null	null	0.54
PRT	P09411	Phosphoglycerate kinase 1 OS=Mus musculus OX=10090 GN=Pgk1 PE=1 SV=4	null	null	Mouse_09-2020	null	[MS,MS:1001208,SEQUEST,]	33.94	75.695	null	null	0.47
PRT	P10649	Glutathione S-transferase Mu 1 OS=Mus musculus OX=10090 GN=Gstm1 PE=1 SV=2	null	null	Mouse_09-2020	null	[MS,MS:1001208,SEQUEST,]	128.81	174.473	null	null	0.67
PRT	P35700	Peroxiredoxin-1 OS=Mus musculus OX=10090 GN=Prdx1 PE=1 SV=1	null	null	Mouse_09-2020	null	[MS,MS:1001208,SEQUEST,]	71.68	114.204	null	null	0.58
PRT	P34914	Bifunctional epoxide hydrolase 2 OS=Mus musculus OX=10090 GN=Ephx2 PE=1 SV=2	null	null	Mouse_09-2020	null	[MS,MS:1001208,SEQUEST,]	59.26	80.882	null	null	0.38
PRT	Q91YI0	Argininosuccinate lyase OS=Mus musculus OX=10090 GN=Asl PE=1 SV=1	null	null	Mouse_09-2020	null	[MS,MS:1001208,SEQUEST,]	55.05	84.508	null	null	0.43
PRT	P70694	Estradiol 17 beta-dehydrogenase 5 OS=Mus musculus OX=10090 GN=Akr1c6 PE=1 SV=1	null	null	Mouse_09-2020	null	[MS,MS:1001208,SEQUEST,]	73.99	104.082	null	null	0.68
PRT	A8DUK4	Beta-globin OS=Mus musculus OX=10090 GN=Hbb-bs PE=1 SV=1	null	null	Mouse_09-2020	null	[MS,MS:1001208,SEQUEST,]	143.81	180.453	null	null	0.82
PRT	P49429	4-hydroxyphenylpyruvate dioxygenase OS=Mus musculus OX=10090 GN=Hpd PE=1 SV=3	null	null	Mouse_09-2020	null	[MS,MS:1001208,SEQUEST,]	64.89	104.552	null	null	0.50
PRT	P00329	Alcohol dehydrogenase 1 OS=Mus musculus OX=10090 GN=Adh1 PE=1 SV=2	null	null	Mouse_09-2020	null	[MS,MS:1001208,SEQUEST,]	53.87	86.311	null	null	0.38
PRT	P07724	Albumin OS=Mus musculus OX=10090 GN=Alb PE=1 SV=3	null	null	Mouse_09-2020	null	[MS,MS:1001208,SEQUEST,]	74.88	116.209	null	null	0.27
PRT	P97872	Flavin-containing monooxygenase 5 OS=Mus musculus OX=10090 GN=Fmo5 PE=1 SV=4	null	null	Mouse_09-2020	null	[MS,MS:1001208,SEQUEST,]	33.72	51.194	null	null	0.26
PRT	P58252	Elongation factor 2 OS=Mus musculus OX=10090 GN=Eef2 PE=1 SV=2	null	null	Mouse_09-2020	null	[MS,MS:1001208,SEQUEST,]	26.28	58.747	null	null	0.22
PRT	Q05421	Cytochrome P450 2E1 OS=Mus musculus OX=10090 GN=Cyp2e1 PE=1 SV=1	null	null	Mouse_09-2020	null	[MS,MS:1001208,SEQUEST,]	42.70	73.420	null	null	0.31
PRT	P19157	Glutathione S-transferase P 1 OS=Mus musculus OX=10090 GN=Gstp1 PE=1 SV=2	null	null	Mouse_09-2020	null	[MS,MS:1001208,SEQUEST,]	122.12	165.079	null	null	0.61
PRT	Q8QZT1	Acetyl-CoA acetyltransferase, mitochondrial OS=Mus musculus OX=10090 GN=Acat1 PE=1 SV=1	null	null	Mouse_09-2020	null	[MS,MS:1001208,SEQUEST,]	73.71	120.275	null	null	0.43
PRT	P24369	Peptidyl-prolyl cis-trans isomerase B OS=Mus musculus OX=10090 GN=Ppib PE=1 SV=2	null	null	Mouse_09-2020	null	[MS,MS:1001208,SEQUEST,]	38.33	64.354	null	null	0.70
PRT	P40142	Transketolase OS=Mus musculus OX=10090 GN=Tkt PE=1 SV=1	null	null	Mouse_09-2020	null	[MS,MS:1001208,SEQUEST,]	55.34	93.319	null	null	0.32
PRT	Q8VCT4	Carboxylesterase 1D OS=Mus musculus OX=10090 GN=Ces1d PE=1 SV=1	null	null	Mouse_09-2020	null	[MS,MS:1001208,SEQUEST,]	37.57	61.124	null	null	0.28
PRT	Q9EQ20	Methylmalonate-semialdehyde dehydrogenase [acylating], mitochondrial OS=Mus musculus OX=10090 GN=Aldh6a1 PE=1 SV=1	null	null	Mouse_09-2020	null	[MS,MS:1001208,SEQUEST,]	73.01	109.978	null	null	0.41
PRT	Q64374	Regucalcin OS=Mus musculus OX=10090 GN=Rgn PE=1 SV=1	null	null	Mouse_09-2020	null	[MS,MS:1001208,SEQUEST,]	58.68	101.988	null	null	0.47
PRT	P14152	Malate dehydrogenase, cytoplasmic OS=Mus musculus OX=10090 GN=Mdh1 PE=1 SV=3	null	null	Mouse_09-2020	null	[MS,MS:1001208,SEQUEST,]	36.89	61.723	null	null	0.36
PRT	P08249	Malate dehydrogenase, mitochondrial OS=Mus musculus OX=10090 GN=Mdh2 PE=1 SV=3	null	null	Mouse_09-2020	null	[MS,MS:1001208,SEQUEST,]	41.59	69.436	null	null	0.47
PRT	Q91WU0	Carboxylesterase 1F OS=Mus musculus OX=10090 GN=Ces1f PE=1 SV=1	null	null	Mouse_09-2020	null	[MS,MS:1001208,SEQUEST,]	63.96	97.019	null	null	0.37
PRT	P31786	Acyl-CoA-binding protein OS=Mus musculus OX=10090 GN=Dbi PE=1 SV=2	null	null	Mouse_09-2020	null	[MS,MS:1001208,SEQUEST,]	32.00	59.902	null	null	0.79
PRT	Q9DCW4	Electron transfer flavoprotein subunit beta OS=Mus musculus OX=10090 GN=Etfb PE=1 SV=3	null	null	Mouse_09-2020	null	[MS,MS:1001208,SEQUEST,]	40.81	76.320	null	null	0.43
PRT	Q8VC30	Triokinase/FMN cyclase OS=Mus musculus OX=10090 GN=Tkfc PE=1 SV=1	null	null	Mouse_09-2020	null	[MS,MS:1001208,SEQUEST,]	47.51	79.969	null	null	0.30
PRT	Q9DB20	ATP synthase subunit O, mitochondrial OS=Mus musculus OX=10090 GN=Atp5po PE=1 SV=1	null	null	Mouse_09-2020	null	[MS,MS:1001208,SEQUEST,]	44.52	71.358	null	null	0.54
PRT	Q9JII6	Aldo-keto reductase family 1 member A1 OS=Mus musculus OX=10090 GN=Akr1a1 PE=1 SV=3	null	null	Mouse_09-2020	null	[MS,MS:1001208,SEQUEST,]	37.67	50.097	null	null	0.40
PRT	G3X982	Aldehyde oxidase 3 OS=Mus musculus OX=10090 GN=Aox3 PE=1 SV=1	null	null	Mouse_09-2020	null	[MS,MS:1001208,SEQUEST,]	20.53	35.932	null	null	0.15
PRT	D3Z041	Long-chain-fatty-acid--CoA ligase 1 OS=Mus musculus OX=10090 GN=Acsl1 PE=1 SV=1	null	null	Mouse_09-2020	null	[MS,MS:1001208,SEQUEST,]	35.88	63.630	null	null	0.24
PRT	Q9CPU0	Lactoylglutathione lyase OS=Mus musculus OX=10090 GN=Glo1 PE=1 SV=3	null	null	Mouse_09-2020	null	[MS,MS:1001208,SEQUEST,]	32.58	50.305	null	null	0.51
PRT	E9PWK1	Epoxide hydrolase OS=Mus musculus OX=10090 GN=Ephx1 PE=1 SV=1	null	null	Mouse_09-2020	null	[MS,MS:1001208,SEQUEST,]	22.10	34.417	null	null	0.35
PRT	Q9CPY7	Cytosol aminopeptidase OS=Mus musculus OX=10090 GN=Lap3 PE=1 SV=3	null	null	Mouse_09-2020	null	[MS,MS:1001208,SEQUEST,]	32.78	52.750	null	null	0.27
PRT	Q9QXD6	Fructose-1,6-bisphosphatase 1 OS=Mus musculus OX=10090 GN=Fbp1 PE=1 SV=3	null	null	Mouse_09-2020	null	[MS,MS:1001208,SEQUEST,]	77.96	110.154	null	null	0.35
PRT	E9Q5F6	Polyubiquitin-C (Fragment) OS=Mus musculus OX=10090 GN=Ubc PE=1 SV=1	null	null	Mouse_09-2020	null	[MS,MS:1001208,SEQUEST,]	35.32	71.013	null	null	0.93
PRT	Q64433	10 kDa heat shock protein, mitochondrial OS=Mus musculus OX=10090 GN=Hspe1 PE=1 SV=2	null	null	Mouse_09-2020	null	[MS,MS:1001208,SEQUEST,]	27.08	55.880	null	null	0.83
PRT	P12970	60S ribosomal protein L7a OS=Mus musculus OX=10090 GN=Rpl7a PE=1 SV=2	null	null	Mouse_09-2020	null	[MS,MS:1001208,SEQUEST,]	24.42	37.733	null	null	0.46
PRT	P68372	Tubulin beta-4B chain OS=Mus musculus OX=10090 GN=Tubb4b PE=1 SV=1	null	null	Mouse_09-2020	null	[MS,MS:1001208,SEQUEST,]	63.35	89.494	null	null	0.42
PRT	P17751	Triosephosphate isomerase OS=Mus musculus OX=10090 GN=Tpi1 PE=1 SV=4	null	null	Mouse_09-2020	null	[MS,MS:1001208,SEQUEST,]	27.27	48.918	null	null	0.37
PRT	P51881	ADP/ATP translocase 2 OS=Mus musculus OX=10090 GN=Slc25a5 PE=1 SV=3	null	null	Mouse_09-2020	null	[MS,MS:1001208,SEQUEST,]	32.91	51.236	null	null	0.25
PRT	A0A0R4J0Z1	Protein disulfide-isomerase A4 OS=Mus musculus OX=10090 GN=Pdia4 PE=1 SV=1	null	null	Mouse_09-2020	null	[MS,MS:1001208,SEQUEST,]	25.01	52.945	null	null	0.26
PRT	P62897	Cytochrome c, somatic OS=Mus musculus OX=10090 GN=Cycs PE=1 SV=2	null	null	Mouse_09-2020	null	[MS,MS:1001208,SEQUEST,]	22.71	36.208	null	null	0.49
PRT	Q99LB7	Sarcosine dehydrogenase, mitochondrial OS=Mus musculus OX=10090 GN=Sardh PE=1 SV=1	null	null	Mouse_09-2020	null	[MS,MS:1001208,SEQUEST,]	26.29	42.411	null	null	0.13
PRT	O08601	Microsomal triglyceride transfer protein large subunit OS=Mus musculus OX=10090 GN=Mttp PE=1 SV=2	null	null	Mouse_09-2020	null	[MS,MS:1001208,SEQUEST,]	31.13	46.042	null	null	0.17
PRT	Q9Z2V4	Phosphoenolpyruvate carboxykinase, cytosolic [GTP] OS=Mus musculus OX=10090 GN=Pck1 PE=1 SV=1	null	null	Mouse_09-2020	null	[MS,MS:1001208,SEQUEST,]	28.61	45.324	null	null	0.26
PRT	P11499	Heat shock protein HSP 90-beta OS=Mus musculus OX=10090 GN=Hsp90ab1 PE=1 SV=3	null	null	Mouse_09-2020	null	[MS,MS:1001208,SEQUEST,]	48.70	86.672	null	null	0.32
PRT	Q64459	Cytochrome P450 3A11 OS=Mus musculus OX=10090 GN=Cyp3a11 PE=1 SV=1	null	null	Mouse_09-2020	null	[MS,MS:1001208,SEQUEST,]	29.15	42.882	null	null	0.28
PRT	P17742	Peptidyl-prolyl cis-trans isomerase A OS=Mus musculus OX=10090 GN=Ppia PE=1 SV=2	null	null	Mouse_09-2020	null	[MS,MS:1001208,SEQUEST,]	8.61	32.752	null	null	0.47
PRT	Q61425	Hydroxyacyl-coenzyme A dehydrogenase, mitochondrial OS=Mus musculus OX=10090 GN=Hadh PE=1 SV=2	null	null	Mouse_09-2020	null	[MS,MS:1001208,SEQUEST,]	14.49	38.555	null	null	0.29
PRT	Q91ZJ5	UTP--glucose-1-phosphate uridylyltransferase OS=Mus musculus OX=10090 GN=Ugp2 PE=1 SV=3	null	null	Mouse_09-2020	null	[MS,MS:1001208,SEQUEST,]	26.77	39.791	null	null	0.28
PRT	P51660	Peroxisomal multifunctional enzyme type 2 OS=Mus musculus OX=10090 GN=Hsd17b4 PE=1 SV=3	null	null	Mouse_09-2020	null	[MS,MS:1001208,SEQUEST,]	43.73	71.517	null	null	0.23
PRT	O55022	Membrane-associated progesterone receptor component 1 OS=Mus musculus OX=10090 GN=Pgrmc1 PE=1 SV=4	null	null	Mouse_09-2020	null	[MS,MS:1001208,SEQUEST,]	25.99	33.276	null	null	0.39
PRT	A0A1W2P733	C-1-tetrahydrofolate synthase, cytoplasmic OS=Mus musculus OX=10090 GN=Mthfd1 PE=1 SV=1	null	null	Mouse_09-2020	null	[MS,MS:1001208,SEQUEST,]	30.76	43.925	null	null	0.18
PRT	P19096	Fatty acid synthase OS=Mus musculus OX=10090 GN=Fasn PE=1 SV=2	null	null	Mouse_09-2020	null	[MS,MS:1001208,SEQUEST,]	25.42	43.502	null	null	0.06
PRT	P47911	60S ribosomal protein L6 OS=Mus musculus OX=10090 GN=Rpl6 PE=1 SV=3	null	null	Mouse_09-2020	null	[MS,MS:1001208,SEQUEST,]	21.14	29.963	null	null	0.32
PRT	P60710	Actin, cytoplasmic 1 OS=Mus musculus OX=10090 GN=Actb PE=1 SV=1	null	null	Mouse_09-2020	null	[MS,MS:1001208,SEQUEST,]	84.25	139.419	null	null	0.58
PRT	P07901	Heat shock protein HSP 90-alpha OS=Mus musculus OX=10090 GN=Hsp90aa1 PE=1 SV=4	null	null	Mouse_09-2020	null	[MS,MS:1001208,SEQUEST,]	26.26	51.680	null	null	0.24
PRT	Q8K169	UDP-glucuronosyltransferase OS=Mus musculus OX=10090 GN=Ugt2b5 PE=1 SV=1	null	null	Mouse_09-2020	null	[MS,MS:1001208,SEQUEST,]	56.48	66.309	null	null	0.34
PRT	Q64442	Sorbitol dehydrogenase OS=Mus musculus OX=10090 GN=Sord PE=1 SV=3	null	null	Mouse_09-2020	null	[MS,MS:1001208,SEQUEST,]	48.47	77.835	null	null	0.28
PRT	P40936	Indolethylamine N-methyltransferase OS=Mus musculus OX=10090 GN=Inmt PE=1 SV=1	null	null	Mouse_09-2020	null	[MS,MS:1001208,SEQUEST,]	39.72	69.825	null	null	0.36
PRT	G5E850	Cytochrome b5 OS=Mus musculus OX=10090 GN=Cyb5a PE=1 SV=1	null	null	Mouse_09-2020	null	[MS,MS:1001208,SEQUEST,]	37.10	43.999	null	null	0.77
PRT	Q9D8E6	60S ribosomal protein L4 OS=Mus musculus OX=10090 GN=Rpl4 PE=1 SV=3	null	null	Mouse_09-2020	null	[MS,MS:1001208,SEQUEST,]	29.55	53.021	null	null	0.33
PRT	Q9CR57	60S ribosomal protein L14 OS=Mus musculus OX=10090 GN=Rpl14 PE=1 SV=3	null	null	Mouse_09-2020	null	[MS,MS:1001208,SEQUEST,]	10.22	27.697	null	null	0.39
PRT	Q9D0F9	Phosphoglucomutase-1 OS=Mus musculus OX=10090 GN=Pgm1 PE=1 SV=4	null	null	Mouse_09-2020	null	[MS,MS:1001208,SEQUEST,]	23.24	30.951	null	null	0.24
PRT	Q01853	Transitional endoplasmic reticulum ATPase OS=Mus musculus OX=10090 GN=Vcp PE=1 SV=4	null	null	Mouse_09-2020	null	[MS,MS:1001208,SEQUEST,]	17.55	34.241	null	null	0.15
PRT	Q9DBE0	Cysteine sulfinic acid decarboxylase OS=Mus musculus OX=10090 GN=Csad PE=1 SV=1	null	null	Mouse_09-2020	null	[MS,MS:1001208,SEQUEST,]	33.14	48.352	null	null	0.16
PRT	O70475	UDP-glucose 6-dehydrogenase OS=Mus musculus OX=10090 GN=Ugdh PE=1 SV=1	null	null	Mouse_09-2020	null	[MS,MS:1001208,SEQUEST,]	21.75	32.193	null	null	0.22
PRT	Q99J08	SEC14-like protein 2 OS=Mus musculus OX=10090 GN=Sec14l2 PE=1 SV=1	null	null	Mouse_09-2020	null	[MS,MS:1001208,SEQUEST,]	20.10	39.730	null	null	0.25
PRT	Q8K2B3	Succinate dehydrogenase [ubiquinone] flavoprotein subunit, mitochondrial OS=Mus musculus OX=10090 GN=Sdha PE=1 SV=1	null	null	Mouse_09-2020	null	[MS,MS:1001208,SEQUEST,]	10.81	26.092	null	null	0.20
PRT	P50544	Very long-chain specific acyl-CoA dehydrogenase, mitochondrial OS=Mus musculus OX=10090 GN=Acadvl PE=1 SV=3	null	null	Mouse_09-2020	null	[MS,MS:1001208,SEQUEST,]	23.43	30.396	null	null	0.16
PRT	Q64458	Cytochrome P450 2C29 OS=Mus musculus OX=10090 GN=Cyp2c29 PE=1 SV=2	null	null	Mouse_09-2020	null	[MS,MS:1001208,SEQUEST,]	33.83	63.166	null	null	0.29
PRT	P08228	Superoxide dismutase [Cu-Zn] OS=Mus musculus OX=10090 GN=Sod1 PE=1 SV=2	null	null	Mouse_09-2020	null	[MS,MS:1001208,SEQUEST,]	48.42	70.519	null	null	0.57
PRT	P14211	Calreticulin OS=Mus musculus OX=10090 GN=Calr PE=1 SV=1	null	null	Mouse_09-2020	null	[MS,MS:1001208,SEQUEST,]	21.90	45.416	null	null	0.20
PRT	Q9QXF8	Glycine N-methyltransferase OS=Mus musculus OX=10090 GN=Gnmt PE=1 SV=3	null	null	Mouse_09-2020	null	[MS,MS:1001208,SEQUEST,]	29.74	49.783	null	null	0.30
PRT	Q80XN0	D-beta-hydroxybutyrate dehydrogenase, mitochondrial OS=Mus musculus OX=10090 GN=Bdh1 PE=1 SV=2	null	null	Mouse_09-2020	null	[MS,MS:1001208,SEQUEST,]	32.84	36.153	null	null	0.25
PRT	Q07417	Short-chain specific acyl-CoA dehydrogenase, mitochondrial OS=Mus musculus OX=10090 GN=Acads PE=1 SV=2	null	null	Mouse_09-2020	null	[MS,MS:1001208,SEQUEST,]	22.72	38.841	null	null	0.22
PRT	P48036	Annexin A5 OS=Mus musculus OX=10090 GN=Anxa5 PE=1 SV=1	null	null	Mouse_09-2020	null	[MS,MS:1001208,SEQUEST,]	25.28	38.813	null	null	0.28
PRT	E0CXN5	Glycerol-3-phosphate dehydrogenase [NAD(+)] OS=Mus musculus OX=10090 GN=Gpd1 PE=1 SV=1	null	null	Mouse_09-2020	null	[MS,MS:1001208,SEQUEST,]	31.00	50.737	null	null	0.31
PRT	Q9CQ62	2,4-dienoyl-CoA reductase, mitochondrial OS=Mus musculus OX=10090 GN=Decr1 PE=1 SV=1	null	null	Mouse_09-2020	null	[MS,MS:1001208,SEQUEST,]	22.30	35.215	null	null	0.28
PRT	Q8CHT0	Delta-1-pyrroline-5-carboxylate dehydrogenase, mitochondrial OS=Mus musculus OX=10090 GN=Aldh4a1 PE=1 SV=3	null	null	Mouse_09-2020	null	[MS,MS:1001208,SEQUEST,]	23.54	39.561	null	null	0.17
PRT	Q9DBF1	Alpha-aminoadipic semialdehyde dehydrogenase OS=Mus musculus OX=10090 GN=Aldh7a1 PE=1 SV=4	null	null	Mouse_09-2020	null	[MS,MS:1001208,SEQUEST,]	24.12	37.959	null	null	0.17
PRT	Q8BH00	2-aminomuconic semialdehyde dehydrogenase OS=Mus musculus OX=10090 GN=Aldh8a1 PE=1 SV=1	null	null	Mouse_09-2020	null	[MS,MS:1001208,SEQUEST,]	21.42	32.287	null	null	0.19
PRT	P54071	Isocitrate dehydrogenase [NADP], mitochondrial OS=Mus musculus OX=10090 GN=Idh2 PE=1 SV=3	null	null	Mouse_09-2020	null	[MS,MS:1001208,SEQUEST,]	21.06	38.082	null	null	0.24
PRT	P06801	NADP-dependent malic enzyme OS=Mus musculus OX=10090 GN=Me1 PE=1 SV=2	null	null	Mouse_09-2020	null	[MS,MS:1001208,SEQUEST,]	15.64	25.634	null	null	0.20
PRT	A0A1B0GSR9	L-lactate dehydrogenase OS=Mus musculus OX=10090 GN=Ldha PE=1 SV=1	null	null	Mouse_09-2020	null	[MS,MS:1001208,SEQUEST,]	26.57	39.506	null	null	0.17
PRT	A0A0R4J083	Long-chain specific acyl-CoA dehydrogenase, mitochondrial OS=Mus musculus OX=10090 GN=Acadl PE=1 SV=1	null	null	Mouse_09-2020	null	[MS,MS:1001208,SEQUEST,]	20.11	31.115	null	null	0.26
PRT	Q6ZWN5	40S ribosomal protein S9 OS=Mus musculus OX=10090 GN=Rps9 PE=1 SV=3	null	null	Mouse_09-2020	null	[MS,MS:1001208,SEQUEST,]	9.10	23.432	null	null	0.41
PRT	P97807	Fumarate hydratase, mitochondrial OS=Mus musculus OX=10090 GN=Fh PE=1 SV=3	null	null	Mouse_09-2020	null	[MS,MS:1001208,SEQUEST,]	23.40	44.128	null	null	0.21
PRT	P99029	Peroxiredoxin-5, mitochondrial OS=Mus musculus OX=10090 GN=Prdx5 PE=1 SV=2	null	null	Mouse_09-2020	null	[MS,MS:1001208,SEQUEST,]	26.39	32.398	null	null	0.33
PRT	P11352	Glutathione peroxidase 1 OS=Mus musculus OX=10090 GN=Gpx1 PE=1 SV=2	null	null	Mouse_09-2020	null	[MS,MS:1001208,SEQUEST,]	30.65	38.581	null	null	0.58
PRT	Q921I1	Serotransferrin OS=Mus musculus OX=10090 GN=Tf PE=1 SV=1	null	null	Mouse_09-2020	null	[MS,MS:1001208,SEQUEST,]	29.00	44.792	null	null	0.17
PRT	Q8QZR3	Pyrethroid hydrolase Ces2a OS=Mus musculus OX=10090 GN=Ces2a PE=1 SV=1	null	null	Mouse_09-2020	null	[MS,MS:1001208,SEQUEST,]	25.33	50.255	null	null	0.27
PRT	A0A0R4IZY2	Cytochrome P450 2D26 OS=Mus musculus OX=10090 GN=Cyp2d26 PE=1 SV=1	null	null	Mouse_09-2020	null	[MS,MS:1001208,SEQUEST,]	29.39	38.909	null	null	0.21
PRT	Q60932	Voltage-dependent anion-selective channel protein 1 OS=Mus musculus OX=10090 GN=Vdac1 PE=1 SV=3	null	null	Mouse_09-2020	null	[MS,MS:1001208,SEQUEST,]	17.04	28.609	null	null	0.27
PRT	Q91XE0	Glycine N-acyltransferase OS=Mus musculus OX=10090 GN=Glyat PE=1 SV=1	null	null	Mouse_09-2020	null	[MS,MS:1001208,SEQUEST,]	32.98	55.352	null	null	0.40
PRT	Q5FW57	Glycine N-acyltransferase-like protein OS=Mus musculus OX=10090 GN=Gm4952 PE=1 SV=3	null	null	Mouse_09-2020	null	[MS,MS:1001208,SEQUEST,]	33.59	46.073	null	null	0.37
PRT	Q9WUM5	Succinate--CoA ligase [ADP/GDP-forming] subunit alpha, mitochondrial OS=Mus musculus OX=10090 GN=Suclg1 PE=1 SV=4	null	null	Mouse_09-2020	null	[MS,MS:1001208,SEQUEST,]	15.08	27.917	null	null	0.26
PRT	Q921R2	40S ribosomal protein S13 OS=Mus musculus OX=10090 GN=Rps13 PE=1 SV=1	null	null	Mouse_09-2020	null	[MS,MS:1001208,SEQUEST,]	34.15	49.856	null	null	0.47
PRT	P97351	40S ribosomal protein S3a OS=Mus musculus OX=10090 GN=Rps3a PE=1 SV=3	null	null	Mouse_09-2020	null	[MS,MS:1001208,SEQUEST,]	11.77	28.653	null	null	0.29
PRT	Q99LC5	Electron transfer flavoprotein subunit alpha, mitochondrial OS=Mus musculus OX=10090 GN=Etfa PE=1 SV=2	null	null	Mouse_09-2020	null	[MS,MS:1001208,SEQUEST,]	28.44	58.681	null	null	0.33
PRT	Q9DCN2	NADH-cytochrome b5 reductase 3 OS=Mus musculus OX=10090 GN=Cyb5r3 PE=1 SV=3	null	null	Mouse_09-2020	null	[MS,MS:1001208,SEQUEST,]	35.21	53.299	null	null	0.34
PRT	P43274	Histone H1.4 OS=Mus musculus OX=10090 GN=H1-4 PE=1 SV=2	null	null	Mouse_09-2020	null	[MS,MS:1001208,SEQUEST,]	7.48	22.242	null	null	0.28
PRT	P28474	Alcohol dehydrogenase class-3 OS=Mus musculus OX=10090 GN=Adh5 PE=1 SV=3	null	null	Mouse_09-2020	null	[MS,MS:1001208,SEQUEST,]	14.74	33.710	null	null	0.20
PRT	O08749	Dihydrolipoyl dehydrogenase, mitochondrial OS=Mus musculus OX=10090 GN=Dld PE=1 SV=2	null	null	Mouse_09-2020	null	[MS,MS:1001208,SEQUEST,]	7.21	21.548	null	null	0.23
PRT	P61255	60S ribosomal protein L26 OS=Mus musculus OX=10090 GN=Rpl26 PE=1 SV=1	null	null	Mouse_09-2020	null	[MS,MS:1001208,SEQUEST,]	8.31	21.880	null	null	0.49
PRT	Q64475	Histone H2B type 1-B OS=Mus musculus OX=10090 GN=H2bc3 PE=1 SV=3	null	null	Mouse_09-2020	null	[MS,MS:1001208,SEQUEST,]	8.83	20.913	null	null	0.51
PRT	Q9CZX8	40S ribosomal protein S19 OS=Mus musculus OX=10090 GN=Rps19 PE=1 SV=3	null	null	Mouse_09-2020	null	[MS,MS:1001208,SEQUEST,]	17.39	27.552	null	null	0.43
PRT	Q8BH95	Enoyl-CoA hydratase, mitochondrial OS=Mus musculus OX=10090 GN=Echs1 PE=1 SV=1	null	null	Mouse_09-2020	null	[MS,MS:1001208,SEQUEST,]	27.70	34.414	null	null	0.35
PRT	P35505	Fumarylacetoacetase OS=Mus musculus OX=10090 GN=Fah PE=1 SV=2	null	null	Mouse_09-2020	null	[MS,MS:1001208,SEQUEST,]	32.47	45.998	null	null	0.25
PRT	P00186	Cytochrome P450 1A2 OS=Mus musculus OX=10090 GN=Cyp1a2 PE=1 SV=1	null	null	Mouse_09-2020	null	[MS,MS:1001208,SEQUEST,]	18.56	30.807	null	null	0.20
PRT	Q9DBJ1	Phosphoglycerate mutase 1 OS=Mus musculus OX=10090 GN=Pgam1 PE=1 SV=3	null	null	Mouse_09-2020	null	[MS,MS:1001208,SEQUEST,]	14.11	36.021	null	null	0.35
PRT	P52760	2-iminobutanoate/2-iminopropanoate deaminase OS=Mus musculus OX=10090 GN=Rida PE=1 SV=3	null	null	Mouse_09-2020	null	[MS,MS:1001208,SEQUEST,]	25.11	40.840	null	null	0.67
PRT	P14115	60S ribosomal protein L27a OS=Mus musculus OX=10090 GN=Rpl27a PE=1 SV=5	null	null	Mouse_09-2020	null	[MS,MS:1001208,SEQUEST,]	18.38	29.165	null	null	0.36
PRT	Q91YQ5	Dolichyl-diphosphooligosaccharide--protein glycosyltransferase subunit 1 OS=Mus musculus OX=10090 GN=Rpn1 PE=1 SV=1	null	null	Mouse_09-2020	null	[MS,MS:1001208,SEQUEST,]	23.55	41.960	null	null	0.16
PRT	Q9D2G2	Dihydrolipoyllysine-residue succinyltransferase component of 2-oxoglutarate dehydrogenase complex, mitochondrial OS=Mus musculus OX=10090 GN=Dlst PE=1 SV=1	null	null	Mouse_09-2020	null	[MS,MS:1001208,SEQUEST,]	10.89	20.476	null	null	0.20
PRT	P52196	Thiosulfate sulfurtransferase OS=Mus musculus OX=10090 GN=Tst PE=1 SV=3	null	null	Mouse_09-2020	null	[MS,MS:1001208,SEQUEST,]	19.52	39.110	null	null	0.28
PRT	P56593	Cytochrome P450 2A12 OS=Mus musculus OX=10090 GN=Cyp2a12 PE=1 SV=2	null	null	Mouse_09-2020	null	[MS,MS:1001208,SEQUEST,]	18.97	29.177	null	null	0.21
PRT	P33267	Cytochrome P450 2F2 OS=Mus musculus OX=10090 GN=Cyp2f2 PE=1 SV=1	null	null	Mouse_09-2020	null	[MS,MS:1001208,SEQUEST,]	21.44	26.682	null	null	0.18
PRT	Q9CQN1	Heat shock protein 75 kDa, mitochondrial OS=Mus musculus OX=10090 GN=Trap1 PE=1 SV=1	null	null	Mouse_09-2020	null	[MS,MS:1001208,SEQUEST,]	23.19	39.672	null	null	0.14
PRT	Q9QXX4	Calcium-binding mitochondrial carrier protein Aralar2 OS=Mus musculus OX=10090 GN=Slc25a13 PE=1 SV=1	null	null	Mouse_09-2020	null	[MS,MS:1001208,SEQUEST,]	21.90	43.444	null	null	0.15
PRT	Q9DCX2	ATP synthase subunit d, mitochondrial OS=Mus musculus OX=10090 GN=Atp5pd PE=1 SV=3	null	null	Mouse_09-2020	null	[MS,MS:1001208,SEQUEST,]	32.38	43.719	null	null	0.70
PRT	P62281	40S ribosomal protein S11 OS=Mus musculus OX=10090 GN=Rps11 PE=1 SV=3	null	null	Mouse_09-2020	null	[MS,MS:1001208,SEQUEST,]	10.57	25.756	null	null	0.44
PRT	P28665	Murinoglobulin-1 OS=Mus musculus OX=10090 GN=Mug1 PE=1 SV=3	null	null	Mouse_09-2020	null	[MS,MS:1001208,SEQUEST,]	19.08	29.893	null	null	0.06
PRT	Q9WTP7	GTP:AMP phosphotransferase AK3, mitochondrial OS=Mus musculus OX=10090 GN=Ak3 PE=1 SV=3	null	null	Mouse_09-2020	null	[MS,MS:1001208,SEQUEST,]	17.18	32.882	null	null	0.38
PRT	P26043	Radixin OS=Mus musculus OX=10090 GN=Rdx PE=1 SV=3	null	null	Mouse_09-2020	null	[MS,MS:1001208,SEQUEST,]	7.21	17.405	null	null	0.11
PRT	P27659	60S ribosomal protein L3 OS=Mus musculus OX=10090 GN=Rpl3 PE=1 SV=3	null	null	Mouse_09-2020	null	[MS,MS:1001208,SEQUEST,]	2.04	16.080	null	null	0.19
PRT	Q9QXE0	2-hydroxyacyl-CoA lyase 1 OS=Mus musculus OX=10090 GN=Hacl1 PE=1 SV=2	null	null	Mouse_09-2020	null	[MS,MS:1001208,SEQUEST,]	34.40	42.254	null	null	0.15
PRT	Q78JT3	3-hydroxyanthranilate 3,4-dioxygenase OS=Mus musculus OX=10090 GN=Haao PE=1 SV=1	null	null	Mouse_09-2020	null	[MS,MS:1001208,SEQUEST,]	21.36	28.112	null	null	0.26
PRT	O55125	Protein NipSnap homolog 1 OS=Mus musculus OX=10090 GN=Nipsnap1 PE=1 SV=1	null	null	Mouse_09-2020	null	[MS,MS:1001208,SEQUEST,]	10.47	22.016	null	null	0.28
PRT	P28271	Cytoplasmic aconitate hydratase OS=Mus musculus OX=10090 GN=Aco1 PE=1 SV=3	null	null	Mouse_09-2020	null	[MS,MS:1001208,SEQUEST,]	27.64	42.755	null	null	0.11
PRT	Q9DCM2	Glutathione S-transferase kappa 1 OS=Mus musculus OX=10090 GN=Gstk1 PE=1 SV=3	null	null	Mouse_09-2020	null	[MS,MS:1001208,SEQUEST,]	13.53	28.787	null	null	0.37
PRT	O35129	Prohibitin-2 OS=Mus musculus OX=10090 GN=Phb2 PE=1 SV=1	null	null	Mouse_09-2020	null	[MS,MS:1001208,SEQUEST,]	16.93	29.698	null	null	0.27
PRT	Q91VS7	Microsomal glutathione S-transferase 1 OS=Mus musculus OX=10090 GN=Mgst1 PE=1 SV=3	null	null	Mouse_09-2020	null	[MS,MS:1001208,SEQUEST,]	3.97	13.823	null	null	0.19
PRT	P35492	Histidine ammonia-lyase OS=Mus musculus OX=10090 GN=Hal PE=1 SV=1	null	null	Mouse_09-2020	null	[MS,MS:1001208,SEQUEST,]	11.08	26.313	null	null	0.11
PRT	Q91X83	S-adenosylmethionine synthase isoform type-1 OS=Mus musculus OX=10090 GN=Mat1a PE=1 SV=1	null	null	Mouse_09-2020	null	[MS,MS:1001208,SEQUEST,]	22.21	34.429	null	null	0.23
PRT	D3YVC1	40S ribosomal protein S2 (Fragment) OS=Mus musculus OX=10090 GN=Rps2 PE=1 SV=1	null	null	Mouse_09-2020	null	[MS,MS:1001208,SEQUEST,]	8.24	13.138	null	null	0.31
PRT	O09173	Homogentisate 1,2-dioxygenase OS=Mus musculus OX=10090 GN=Hgd PE=1 SV=2	null	null	Mouse_09-2020	null	[MS,MS:1001208,SEQUEST,]	20.66	27.638	null	null	0.18
PRT	O88451	Retinol dehydrogenase 7 OS=Mus musculus OX=10090 GN=Rdh7 PE=1 SV=1	null	null	Mouse_09-2020	null	[MS,MS:1001208,SEQUEST,]	14.67	19.316	null	null	0.24
PRT	Q9DB77	Cytochrome b-c1 complex subunit 2, mitochondrial OS=Mus musculus OX=10090 GN=Uqcrc2 PE=1 SV=1	null	null	Mouse_09-2020	null	[MS,MS:1001208,SEQUEST,]	27.28	36.181	null	null	0.21
PRT	Q9JHI5	Isovaleryl-CoA dehydrogenase, mitochondrial OS=Mus musculus OX=10090 GN=Ivd PE=1 SV=1	null	null	Mouse_09-2020	null	[MS,MS:1001208,SEQUEST,]	17.30	24.072	null	null	0.16
PRT	Q61838	Pregnancy zone protein OS=Mus musculus OX=10090 GN=Pzp PE=1 SV=3	null	null	Mouse_09-2020	null	[MS,MS:1001208,SEQUEST,]	12.66	25.113	null	null	0.06
PRT	Q99K67	Alpha-aminoadipic semialdehyde synthase, mitochondrial OS=Mus musculus OX=10090 GN=Aass PE=1 SV=1	null	null	Mouse_09-2020	null	[MS,MS:1001208,SEQUEST,]	26.31	38.259	null	null	0.09
PRT	Q61171	Peroxiredoxin-2 OS=Mus musculus OX=10090 GN=Prdx2 PE=1 SV=3	null	null	Mouse_09-2020	null	[MS,MS:1001208,SEQUEST,]	22.21	30.393	null	null	0.30
PRT	P52840	Sulfotransferase 1A1 OS=Mus musculus OX=10090 GN=Sult1a1 PE=1 SV=1	null	null	Mouse_09-2020	null	[MS,MS:1001208,SEQUEST,]	17.04	20.620	null	null	0.24
PRT	P37040	NADPH--cytochrome P450 reductase OS=Mus musculus OX=10090 GN=Por PE=1 SV=2	null	null	Mouse_09-2020	null	[MS,MS:1001208,SEQUEST,]	16.38	24.704	null	null	0.14
PRT	A0A0R4J135	Selenium-binding protein 2 OS=Mus musculus OX=10090 GN=Selenbp2 PE=1 SV=1	null	null	Mouse_09-2020	null	[MS,MS:1001208,SEQUEST,]	86.66	116.400	null	null	0.52
PRT	Q63880	Carboxylesterase 3A OS=Mus musculus OX=10090 GN=Ces3a PE=1 SV=2	null	null	Mouse_09-2020	null	[MS,MS:1001208,SEQUEST,]	50.62	68.543	null	null	0.25
PRT	O35945	Aldehyde dehydrogenase, cytosolic 1 OS=Mus musculus OX=10090 GN=Aldh1a7 PE=1 SV=1	null	null	Mouse_09-2020	null	[MS,MS:1001208,SEQUEST,]	87.61	141.297	null	null	0.27
PRT	P62270	40S ribosomal protein S18 OS=Mus musculus OX=10090 GN=Rps18 PE=1 SV=3	null	null	Mouse_09-2020	null	[MS,MS:1001208,SEQUEST,]	27.64	31.864	null	null	0.32
PRT	Q6GT24	Peroxiredoxin-6 OS=Mus musculus OX=10090 GN=Prdx6 PE=1 SV=1	null	null	Mouse_09-2020	null	[MS,MS:1001208,SEQUEST,]	25.36	38.994	null	null	0.29
PRT	Q01768	Nucleoside diphosphate kinase B OS=Mus musculus OX=10090 GN=Nme2 PE=1 SV=1	null	null	Mouse_09-2020	null	[MS,MS:1001208,SEQUEST,]	16.88	27.768	null	null	0.55
PRT	P09671	Superoxide dismutase [Mn], mitochondrial OS=Mus musculus OX=10090 GN=Sod2 PE=1 SV=3	null	null	Mouse_09-2020	null	[MS,MS:1001208,SEQUEST,]	19.95	32.874	null	null	0.30
PRT	Q9DCY0	Glycine N-acyltransferase-like protein Keg1 OS=Mus musculus OX=10090 GN=Keg1 PE=1 SV=1	null	null	Mouse_09-2020	null	[MS,MS:1001208,SEQUEST,]	27.18	41.900	null	null	0.28
PRT	Q9CZM2	60S ribosomal protein L15 OS=Mus musculus OX=10090 GN=Rpl15 PE=1 SV=4	null	null	Mouse_09-2020	null	[MS,MS:1001208,SEQUEST,]	8.83	17.444	null	null	0.24
PRT	P67778	Prohibitin OS=Mus musculus OX=10090 GN=Phb PE=1 SV=1	null	null	Mouse_09-2020	null	[MS,MS:1001208,SEQUEST,]	10.78	21.727	null	null	0.25
PRT	P45952	Medium-chain specific acyl-CoA dehydrogenase, mitochondrial OS=Mus musculus OX=10090 GN=Acadm PE=1 SV=1	null	null	Mouse_09-2020	null	[MS,MS:1001208,SEQUEST,]	20.77	30.059	null	null	0.17
PRT	Q9CZ13	Cytochrome b-c1 complex subunit 1, mitochondrial OS=Mus musculus OX=10090 GN=Uqcrc1 PE=1 SV=2	null	null	Mouse_09-2020	null	[MS,MS:1001208,SEQUEST,]	24.64	22.962	null	null	0.15
PRT	P15105	Glutamine synthetase OS=Mus musculus OX=10090 GN=Glul PE=1 SV=6	null	null	Mouse_09-2020	null	[MS,MS:1001208,SEQUEST,]	18.30	27.852	null	null	0.21
PRT	P62082	40S ribosomal protein S7 OS=Mus musculus OX=10090 GN=Rps7 PE=2 SV=1	null	null	Mouse_09-2020	null	[MS,MS:1001208,SEQUEST,]	4.52	15.164	null	null	0.27
PRT	P62849	40S ribosomal protein S24 OS=Mus musculus OX=10090 GN=Rps24 PE=1 SV=1	null	null	Mouse_09-2020	null	[MS,MS:1001208,SEQUEST,]	17.28	24.804	null	null	0.36
PRT	Q9D819	Inorganic pyrophosphatase OS=Mus musculus OX=10090 GN=Ppa1 PE=1 SV=1	null	null	Mouse_09-2020	null	[MS,MS:1001208,SEQUEST,]	9.80	24.130	null	null	0.22
PRT	P53395	Lipoamide acyltransferase component of branched-chain alpha-keto acid dehydrogenase complex, mitochondrial OS=Mus musculus OX=10090 GN=Dbt PE=1 SV=2	null	null	Mouse_09-2020	null	[MS,MS:1001208,SEQUEST,]	15.53	26.326	null	null	0.18
PRT	Q00623	Apolipoprotein A-I OS=Mus musculus OX=10090 GN=Apoa1 PE=1 SV=2	null	null	Mouse_09-2020	null	[MS,MS:1001208,SEQUEST,]	13.60	19.905	null	null	0.25
PRT	Q9Z2I9	Succinate--CoA ligase [ADP-forming] subunit beta, mitochondrial OS=Mus musculus OX=10090 GN=Sucla2 PE=1 SV=2	null	null	Mouse_09-2020	null	[MS,MS:1001208,SEQUEST,]	10.86	11.902	null	null	0.10
PRT	P47963	60S ribosomal protein L13 OS=Mus musculus OX=10090 GN=Rpl13 PE=1 SV=3	null	null	Mouse_09-2020	null	[MS,MS:1001208,SEQUEST,]	9.86	14.987	null	null	0.25
PRT	P08226	Apolipoprotein E OS=Mus musculus OX=10090 GN=Apoe PE=1 SV=2	null	null	Mouse_09-2020	null	[MS,MS:1001208,SEQUEST,]	13.90	18.550	null	null	0.22
PRT	B1AU25	Apoptosis-inducing factor 1, mitochondrial OS=Mus musculus OX=10090 GN=Aifm1 PE=1 SV=1	null	null	Mouse_09-2020	null	[MS,MS:1001208,SEQUEST,]	11.02	22.703	null	null	0.12
PRT	Q9CQQ7	ATP synthase F(0) complex subunit B1, mitochondrial OS=Mus musculus OX=10090 GN=Atp5pb PE=1 SV=1	null	null	Mouse_09-2020	null	[MS,MS:1001208,SEQUEST,]	11.29	17.977	null	null	0.24
PRT	Q9WVL0	Maleylacetoacetate isomerase OS=Mus musculus OX=10090 GN=Gstz1 PE=1 SV=1	null	null	Mouse_09-2020	null	[MS,MS:1001208,SEQUEST,]	20.46	27.991	null	null	0.36
PRT	Q9DD20	Methyltransferase-like protein 7B OS=Mus musculus OX=10090 GN=Mettl7b PE=1 SV=2	null	null	Mouse_09-2020	null	[MS,MS:1001208,SEQUEST,]	19.67	25.276	null	null	0.27
PRT	Q8BW75	Amine oxidase [flavin-containing] B OS=Mus musculus OX=10090 GN=Maob PE=1 SV=4	null	null	Mouse_09-2020	null	[MS,MS:1001208,SEQUEST,]	12.99	22.232	null	null	0.14
PRT	Q8CG76	Aflatoxin B1 aldehyde reductase member 2 OS=Mus musculus OX=10090 GN=Akr7a2 PE=1 SV=3	null	null	Mouse_09-2020	null	[MS,MS:1001208,SEQUEST,]	17.11	31.328	null	null	0.25
PRT	Q9EQF5	Dihydropyrimidinase OS=Mus musculus OX=10090 GN=Dpys PE=1 SV=2	null	null	Mouse_09-2020	null	[MS,MS:1001208,SEQUEST,]	14.68	22.144	null	null	0.13
PRT	Q8QZR5	Alanine aminotransferase 1 OS=Mus musculus OX=10090 GN=Gpt PE=1 SV=3	null	null	Mouse_09-2020	null	[MS,MS:1001208,SEQUEST,]	16.39	19.157	null	null	0.16
PRT	E9Q1Q9	Ketohexokinase OS=Mus musculus OX=10090 GN=Khk PE=1 SV=1	null	null	Mouse_09-2020	null	[MS,MS:1001208,SEQUEST,]	10.96	27.333	null	null	0.16
PRT	Q9WTP6	Adenylate kinase 2, mitochondrial OS=Mus musculus OX=10090 GN=Ak2 PE=1 SV=5	null	null	Mouse_09-2020	null	[MS,MS:1001208,SEQUEST,]	12.89	23.341	null	null	0.25
PRT	P14824	Annexin A6 OS=Mus musculus OX=10090 GN=Anxa6 PE=1 SV=3	null	null	Mouse_09-2020	null	[MS,MS:1001208,SEQUEST,]	7.45	15.419	null	null	0.10
PRT	Q61598	Rab GDP dissociation inhibitor beta OS=Mus musculus OX=10090 GN=Gdi2 PE=1 SV=1	null	null	Mouse_09-2020	null	[MS,MS:1001208,SEQUEST,]	16.02	25.272	null	null	0.20
PRT	P62908	40S ribosomal protein S3 OS=Mus musculus OX=10090 GN=Rps3 PE=1 SV=1	null	null	Mouse_09-2020	null	[MS,MS:1001208,SEQUEST,]	11.91	13.952	null	null	0.41
PRT	Q9CZN7	Serine hydroxymethyltransferase, mitochondrial OS=Mus musculus OX=10090 GN=Shmt2 PE=1 SV=1	null	null	Mouse_09-2020	null	[MS,MS:1001208,SEQUEST,]	14.51	20.529	null	null	0.13
PRT	Q8R084	UDP-glucuronosyltransferase OS=Mus musculus OX=10090 GN=Ugt2b1 PE=1 SV=1	null	null	Mouse_09-2020	null	[MS,MS:1001208,SEQUEST,]	27.67	46.162	null	null	0.15
PRT	Q91WT7	3-alpha-hydroxysteroid dehydrogenase type 1 OS=Mus musculus OX=10090 GN=Akr1c14 PE=1 SV=1	null	null	Mouse_09-2020	null	[MS,MS:1001208,SEQUEST,]	24.73	28.580	null	null	0.31
PRT	Q8JZR0	Long-chain-fatty-acid--CoA ligase 5 OS=Mus musculus OX=10090 GN=Acsl5 PE=1 SV=1	null	null	Mouse_09-2020	null	[MS,MS:1001208,SEQUEST,]	6.38	14.049	null	null	0.11
PRT	Q8VC28	Aldo-keto reductase family 1 member C13 OS=Mus musculus OX=10090 GN=Akr1c13 PE=1 SV=2	null	null	Mouse_09-2020	null	[MS,MS:1001208,SEQUEST,]	14.13	24.405	null	null	0.24
PRT	P53026	60S ribosomal protein L10a OS=Mus musculus OX=10090 GN=Rpl10a PE=1 SV=3	null	null	Mouse_09-2020	null	[MS,MS:1001208,SEQUEST,]	14.08	25.848	null	null	0.28
PRT	Q8BWF0	Succinate-semialdehyde dehydrogenase, mitochondrial OS=Mus musculus OX=10090 GN=Aldh5a1 PE=1 SV=1	null	null	Mouse_09-2020	null	[MS,MS:1001208,SEQUEST,]	12.69	23.893	null	null	0.12
PRT	P99027	60S acidic ribosomal protein P2 OS=Mus musculus OX=10090 GN=Rplp2 PE=1 SV=3	null	null	Mouse_09-2020	null	[MS,MS:1001208,SEQUEST,]	27.41	54.323	null	null	0.79
PRT	P62717	60S ribosomal protein L18a OS=Mus musculus OX=10090 GN=Rpl18a PE=1 SV=1	null	null	Mouse_09-2020	null	[MS,MS:1001208,SEQUEST,]	6.77	9.714	null	null	0.24
PRT	P14148	60S ribosomal protein L7 OS=Mus musculus OX=10090 GN=Rpl7 PE=1 SV=2	null	null	Mouse_09-2020	null	[MS,MS:1001208,SEQUEST,]	9.12	8.551	null	null	0.16
PRT	A2AVJ7	Ribosome-binding protein 1 OS=Mus musculus OX=10090 GN=Rrbp1 PE=1 SV=1	null	null	Mouse_09-2020	null	[MS,MS:1001208,SEQUEST,]	2.09	10.457	null	null	0.06
PRT	Q3TML0	Protein disulfide-isomerase A6 OS=Mus musculus OX=10090 GN=Pdia6 PE=1 SV=1	null	null	Mouse_09-2020	null	[MS,MS:1001208,SEQUEST,]	9.01	21.328	null	null	0.11
PRT	P62918	60S ribosomal protein L8 OS=Mus musculus OX=10090 GN=Rpl8 PE=1 SV=2	null	null	Mouse_09-2020	null	[MS,MS:1001208,SEQUEST,]	13.38	14.448	null	null	0.21
PRT	Q62425	Cytochrome c oxidase subunit NDUFA4 OS=Mus musculus OX=10090 GN=Ndufa4 PE=1 SV=2	null	null	Mouse_09-2020	null	[MS,MS:1001208,SEQUEST,]	6.99	14.119	null	null	0.35
PRT	Q8BFR5	Elongation factor Tu, mitochondrial OS=Mus musculus OX=10090 GN=Tufm PE=1 SV=1	null	null	Mouse_09-2020	null	[MS,MS:1001208,SEQUEST,]	14.53	20.189	null	null	0.13
PRT	A0A0A0MQ68	Glutaryl-CoA dehydrogenase, mitochondrial OS=Mus musculus OX=10090 GN=Gcdh PE=1 SV=1	null	null	Mouse_09-2020	null	[MS,MS:1001208,SEQUEST,]	14.15	26.113	null	null	0.15
PRT	P47915	60S ribosomal protein L29 OS=Mus musculus OX=10090 GN=Rpl29 PE=1 SV=2	null	null	Mouse_09-2020	null	[MS,MS:1001208,SEQUEST,]	2.06	17.060	null	null	0.39
PRT	Q99KR3	Endoribonuclease LACTB2 OS=Mus musculus OX=10090 GN=Lactb2 PE=1 SV=1	null	null	Mouse_09-2020	null	[MS,MS:1001208,SEQUEST,]	11.47	16.325	null	null	0.23
PRT	Q99LX0	Parkinson disease protein 7 homolog OS=Mus musculus OX=10090 GN=Park7 PE=1 SV=1	null	null	Mouse_09-2020	null	[MS,MS:1001208,SEQUEST,]	10.32	17.014	null	null	0.22
PRT	Q9Z2I8	Succinate--CoA ligase [GDP-forming] subunit beta, mitochondrial OS=Mus musculus OX=10090 GN=Suclg2 PE=1 SV=3	null	null	Mouse_09-2020	null	[MS,MS:1001208,SEQUEST,]	9.91	16.420	null	null	0.11
PRT	Q99JY0	Trifunctional enzyme subunit beta, mitochondrial OS=Mus musculus OX=10090 GN=Hadhb PE=1 SV=1	null	null	Mouse_09-2020	null	[MS,MS:1001208,SEQUEST,]	10.68	18.583	null	null	0.11
PRT	P67984	60S ribosomal protein L22 OS=Mus musculus OX=10090 GN=Rpl22 PE=1 SV=2	null	null	Mouse_09-2020	null	[MS,MS:1001208,SEQUEST,]	9.02	19.987	null	null	0.34
PRT	P14131	40S ribosomal protein S16 OS=Mus musculus OX=10090 GN=Rps16 PE=1 SV=4	null	null	Mouse_09-2020	null	[MS,MS:1001208,SEQUEST,]	9.54	7.418	null	null	0.36
PRT	A0A0G2JDI9	ATP-binding cassette sub-family D member 3 OS=Mus musculus OX=10090 GN=Abcd3 PE=1 SV=1	null	null	Mouse_09-2020	null	[MS,MS:1001208,SEQUEST,]	20.07	18.466	null	null	0.12
PRT	A0A140T8T4	60S ribosomal protein L9 OS=Mus musculus OX=10090 GN=Rpl9-ps6 PE=3 SV=1	null	null	Mouse_09-2020	null	[MS,MS:1001208,SEQUEST,]	15.16	27.410	null	null	0.24
PRT	Q99KI0	Aconitate hydratase, mitochondrial OS=Mus musculus OX=10090 GN=Aco2 PE=1 SV=1	null	null	Mouse_09-2020	null	[MS,MS:1001208,SEQUEST,]	13.41	21.152	null	null	0.10
PRT	P16331	Phenylalanine-4-hydroxylase OS=Mus musculus OX=10090 GN=Pah PE=1 SV=4	null	null	Mouse_09-2020	null	[MS,MS:1001208,SEQUEST,]	11.61	19.751	null	null	0.13
PRT	O35488	Very long-chain acyl-CoA synthetase OS=Mus musculus OX=10090 GN=Slc27a2 PE=1 SV=2	null	null	Mouse_09-2020	null	[MS,MS:1001208,SEQUEST,]	21.91	29.969	null	null	0.10
PRT	P14206	40S ribosomal protein SA OS=Mus musculus OX=10090 GN=Rpsa PE=1 SV=4	null	null	Mouse_09-2020	null	[MS,MS:1001208,SEQUEST,]	13.99	22.478	null	null	0.20
PRT	P14869	60S acidic ribosomal protein P0 OS=Mus musculus OX=10090 GN=Rplp0 PE=1 SV=3	null	null	Mouse_09-2020	null	[MS,MS:1001208,SEQUEST,]	11.15	15.376	null	null	0.18
PRT	P61458	Pterin-4-alpha-carbinolamine dehydratase OS=Mus musculus OX=10090 GN=Pcbd1 PE=1 SV=2	null	null	Mouse_09-2020	null	[MS,MS:1001208,SEQUEST,]	12.87	21.919	null	null	0.46
PRT	Q99LC3	NADH dehydrogenase [ubiquinone] 1 alpha subcomplex subunit 10, mitochondrial OS=Mus musculus OX=10090 GN=Ndufa10 PE=1 SV=1	null	null	Mouse_09-2020	null	[MS,MS:1001208,SEQUEST,]	10.39	13.314	null	null	0.21
PRT	Q8VCW8	Medium-chain acyl-CoA ligase ACSF2, mitochondrial OS=Mus musculus OX=10090 GN=Acsf2 PE=1 SV=1	null	null	Mouse_09-2020	null	[MS,MS:1001208,SEQUEST,]	16.41	26.168	null	null	0.11
PRT	Q543K9	Purine nucleoside phosphorylase OS=Mus musculus OX=10090 GN=Pnp PE=1 SV=1	null	null	Mouse_09-2020	null	[MS,MS:1001208,SEQUEST,]	10.29	15.431	null	null	0.20
PRT	P61358	60S ribosomal protein L27 OS=Mus musculus OX=10090 GN=Rpl27 PE=1 SV=2	null	null	Mouse_09-2020	null	[MS,MS:1001208,SEQUEST,]	10.94	12.742	null	null	0.38
PRT	Q68FD5	Clathrin heavy chain 1 OS=Mus musculus OX=10090 GN=Cltc PE=1 SV=3	null	null	Mouse_09-2020	null	[MS,MS:1001208,SEQUEST,]	8.38	14.876	null	null	0.04
PRT	Q3UEL5	Imidazolonepropionate hydrolase OS=Mus musculus OX=10090 GN=Uroc1 PE=1 SV=1	null	null	Mouse_09-2020	null	[MS,MS:1001208,SEQUEST,]	9.73	18.119	null	null	0.08
PRT	Q8VCM7	Fibrinogen gamma chain OS=Mus musculus OX=10090 GN=Fgg PE=1 SV=1	null	null	Mouse_09-2020	null	[MS,MS:1001208,SEQUEST,]	16.48	25.148	null	null	0.18
PRT	A0A087WPF8	Protein ABHD14B (Fragment) OS=Mus musculus OX=10090 GN=Abhd14b PE=1 SV=1	null	null	Mouse_09-2020	null	[MS,MS:1001208,SEQUEST,]	10.70	18.403	null	null	0.44
PRT	G5E902	Phosphate carrier protein, mitochondrial OS=Mus musculus OX=10090 GN=Slc25a3 PE=1 SV=1	null	null	Mouse_09-2020	null	[MS,MS:1001208,SEQUEST,]	10.84	13.040	null	null	0.12
PRT	P48758	Carbonyl reductase [NADPH] 1 OS=Mus musculus OX=10090 GN=Cbr1 PE=1 SV=3	null	null	Mouse_09-2020	null	[MS,MS:1001208,SEQUEST,]	15.09	11.005	null	null	0.19
PRT	Q8BVI4	Dihydropteridine reductase OS=Mus musculus OX=10090 GN=Qdpr PE=1 SV=2	null	null	Mouse_09-2020	null	[MS,MS:1001208,SEQUEST,]	23.41	36.474	null	null	0.33
PRT	P29758	Ornithine aminotransferase, mitochondrial OS=Mus musculus OX=10090 GN=Oat PE=1 SV=1	null	null	Mouse_09-2020	null	[MS,MS:1001208,SEQUEST,]	11.92	14.893	null	null	0.15
PRT	Q9CRB3	5-hydroxyisourate hydrolase OS=Mus musculus OX=10090 GN=Urah PE=1 SV=1	null	null	Mouse_09-2020	null	[MS,MS:1001208,SEQUEST,]	14.99	20.316	null	null	0.25
PRT	P17563	Methanethiol oxidase OS=Mus musculus OX=10090 GN=Selenbp1 PE=1 SV=2	null	null	Mouse_09-2020	null	[MS,MS:1001208,SEQUEST,]	62.89	99.454	null	null	0.45
PRT	Q8VCH0	3-ketoacyl-CoA thiolase B, peroxisomal OS=Mus musculus OX=10090 GN=Acaa1b PE=1 SV=1	null	null	Mouse_09-2020	null	[MS,MS:1001208,SEQUEST,]	45.62	72.009	null	null	0.40
PRT	Q8BK48	Pyrethroid hydrolase Ces2e OS=Mus musculus OX=10090 GN=Ces2e PE=1 SV=1	null	null	Mouse_09-2020	null	[MS,MS:1001208,SEQUEST,]	25.81	33.878	null	null	0.20
PRT	Q3UEP4	UDP-glucuronosyltransferase OS=Mus musculus OX=10090 GN=Ugt2b36 PE=1 SV=1	null	null	Mouse_09-2020	null	[MS,MS:1001208,SEQUEST,]	33.06	38.503	null	null	0.16
PRT	J3QMG3	Voltage-dependent anion-selective channel protein 3 OS=Mus musculus OX=10090 GN=Vdac3 PE=1 SV=1	null	null	Mouse_09-2020	null	[MS,MS:1001208,SEQUEST,]	17.80	19.628	null	null	0.22
PRT	Q9CPQ8	ATP synthase subunit g, mitochondrial OS=Mus musculus OX=10090 GN=Atp5mg PE=1 SV=1	null	null	Mouse_09-2020	null	[MS,MS:1001208,SEQUEST,]	17.48	30.855	null	null	0.50
PRT	P47962	60S ribosomal protein L5 OS=Mus musculus OX=10090 GN=Rpl5 PE=1 SV=3	null	null	Mouse_09-2020	null	[MS,MS:1001208,SEQUEST,]	2.08	8.000	null	null	0.14
PRT	Q9CXW4	60S ribosomal protein L11 OS=Mus musculus OX=10090 GN=Rpl11 PE=1 SV=4	null	null	Mouse_09-2020	null	[MS,MS:1001208,SEQUEST,]	10.65	19.544	null	null	0.16
PRT	P42125	Enoyl-CoA delta isomerase 1, mitochondrial OS=Mus musculus OX=10090 GN=Eci1 PE=1 SV=2	null	null	Mouse_09-2020	null	[MS,MS:1001208,SEQUEST,]	12.44	15.709	null	null	0.20
PRT	P97450	ATP synthase-coupling factor 6, mitochondrial OS=Mus musculus OX=10090 GN=Atp5pf PE=1 SV=1	null	null	Mouse_09-2020	null	[MS,MS:1001208,SEQUEST,]	16.90	24.666	null	null	0.35
PRT	P63325	40S ribosomal protein S10 OS=Mus musculus OX=10090 GN=Rps10 PE=1 SV=1	null	null	Mouse_09-2020	null	[MS,MS:1001208,SEQUEST,]	8.41	9.849	null	null	0.36
PRT	Q99PG0	Arylacetamide deacetylase OS=Mus musculus OX=10090 GN=Aadac PE=1 SV=3	null	null	Mouse_09-2020	null	[MS,MS:1001208,SEQUEST,]	7.62	13.262	null	null	0.17
PRT	Q91XD4	Formimidoyltransferase-cyclodeaminase OS=Mus musculus OX=10090 GN=Ftcd PE=1 SV=1	null	null	Mouse_09-2020	null	[MS,MS:1001208,SEQUEST,]	8.10	11.567	null	null	0.08
PRT	P62702	40S ribosomal protein S4, X isoform OS=Mus musculus OX=10090 GN=Rps4x PE=1 SV=2	null	null	Mouse_09-2020	null	[MS,MS:1001208,SEQUEST,]	16.56	26.132	null	null	0.20
PRT	Q64523	Histone H2A type 2-C OS=Mus musculus OX=10090 GN=H2ac20 PE=1 SV=3	null	null	Mouse_09-2020	null	[MS,MS:1001208,SEQUEST,]	15.29	27.052	null	null	0.39
PRT	P12787	Cytochrome c oxidase subunit 5A, mitochondrial OS=Mus musculus OX=10090 GN=Cox5a PE=1 SV=2	null	null	Mouse_09-2020	null	[MS,MS:1001208,SEQUEST,]	7.26	12.503	null	null	0.22
PRT	Q9QYG0	Protein NDRG2 OS=Mus musculus OX=10090 GN=Ndrg2 PE=1 SV=1	null	null	Mouse_09-2020	null	[MS,MS:1001208,SEQUEST,]	11.36	17.021	null	null	0.12
PRT	A0A1B0GS68	60S ribosomal protein L13a OS=Mus musculus OX=10090 GN=Gm45713 PE=2 SV=1	null	null	Mouse_09-2020	null	[MS,MS:1001208,SEQUEST,]	11.11	16.256	null	null	0.07
PRT	P50172	Corticosteroid 11-beta-dehydrogenase isozyme 1 OS=Mus musculus OX=10090 GN=Hsd11b1 PE=1 SV=3	null	null	Mouse_09-2020	null	[MS,MS:1001208,SEQUEST,]	15.23	25.820	null	null	0.20
PRT	Q9D6Y9	1,4-alpha-glucan-branching enzyme OS=Mus musculus OX=10090 GN=Gbe1 PE=1 SV=1	null	null	Mouse_09-2020	null	[MS,MS:1001208,SEQUEST,]	7.06	10.825	null	null	0.10
PRT	Q8BWQ1	UDP-glucuronosyltransferase 2A3 OS=Mus musculus OX=10090 GN=Ugt2a3 PE=1 SV=1	null	null	Mouse_09-2020	null	[MS,MS:1001208,SEQUEST,]	10.48	20.614	null	null	0.11
PRT	P38060	Hydroxymethylglutaryl-CoA lyase, mitochondrial OS=Mus musculus OX=10090 GN=Hmgcl PE=1 SV=2	null	null	Mouse_09-2020	null	[MS,MS:1001208,SEQUEST,]	5.01	9.297	null	null	0.16
PRT	P84099	60S ribosomal protein L19 OS=Mus musculus OX=10090 GN=Rpl19 PE=1 SV=1	null	null	Mouse_09-2020	null	[MS,MS:1001208,SEQUEST,]	4.51	21.555	null	null	0.23
PRT	Q8VBT2	L-serine dehydratase/L-threonine deaminase OS=Mus musculus OX=10090 GN=Sds PE=1 SV=3	null	null	Mouse_09-2020	null	[MS,MS:1001208,SEQUEST,]	7.74	17.707	null	null	0.16
PRT	F6Y6L6	Predicted gene, 49369 (Fragment) OS=Mus musculus OX=10090 GN=Gm49369 PE=1 SV=1	null	null	Mouse_09-2020	null	[MS,MS:1001208,SEQUEST,]	13.56	21.289	null	null	0.15
PRT	A0A494B9A7	Cofilin, non-muscle isoform OS=Mus musculus OX=10090 GN=Cfl1 PE=1 SV=1	null	null	Mouse_09-2020	null	[MS,MS:1001208,SEQUEST,]	10.52	13.099	null	null	0.24
PRT	P62267	40S ribosomal protein S23 OS=Mus musculus OX=10090 GN=Rps23 PE=1 SV=3	null	null	Mouse_09-2020	null	[MS,MS:1001208,SEQUEST,]	5.78	14.425	null	null	0.29
PRT	P55264	Adenosine kinase OS=Mus musculus OX=10090 GN=Adk PE=1 SV=2	null	null	Mouse_09-2020	null	[MS,MS:1001208,SEQUEST,]	6.59	11.322	null	null	0.13
PRT	P62751	60S ribosomal protein L23a OS=Mus musculus OX=10090 GN=Rpl23a PE=1 SV=1	null	null	Mouse_09-2020	null	[MS,MS:1001208,SEQUEST,]	13.65	20.529	null	null	0.32
PRT	Q8BP67	60S ribosomal protein L24 OS=Mus musculus OX=10090 GN=Rpl24 PE=1 SV=2	null	null	Mouse_09-2020	null	[MS,MS:1001208,SEQUEST,]	9.96	9.227	null	null	0.21
PRT	Q8BGL3	Sulfotransferase OS=Mus musculus OX=10090 GN=Sult2a8 PE=1 SV=1	null	null	Mouse_09-2020	null	[MS,MS:1001208,SEQUEST,]	14.55	17.170	null	null	0.23
PRT	A0A1B0GT40	Peptide-methionine (S)-S-oxide reductase OS=Mus musculus OX=10090 GN=Msra PE=1 SV=1	null	null	Mouse_09-2020	null	[MS,MS:1001208,SEQUEST,]	10.54	15.635	null	null	0.34
PRT	P62900	60S ribosomal protein L31 OS=Mus musculus OX=10090 GN=Rpl31 PE=1 SV=1	null	null	Mouse_09-2020	null	[MS,MS:1001208,SEQUEST,]	12.22	16.781	null	null	0.34
PRT	P19783	Cytochrome c oxidase subunit 4 isoform 1, mitochondrial OS=Mus musculus OX=10090 GN=Cox4i1 PE=1 SV=2	null	null	Mouse_09-2020	null	[MS,MS:1001208,SEQUEST,]	10.28	16.454	null	null	0.34
PRT	P62242	40S ribosomal protein S8 OS=Mus musculus OX=10090 GN=Rps8 PE=1 SV=2	null	null	Mouse_09-2020	null	[MS,MS:1001208,SEQUEST,]	13.68	20.807	null	null	0.21
PRT	P84244	Histone H3.3 OS=Mus musculus OX=10090 GN=H3-3a PE=1 SV=2	null	null	Mouse_09-2020	null	[MS,MS:1001208,SEQUEST,]	0.00	6.668	null	null	0.29
PRT	G3UYJ7	Predicted gene 20441 (Fragment) OS=Mus musculus OX=10090 GN=Gm20441 PE=3 SV=1	null	null	Mouse_09-2020	null	[MS,MS:1001208,SEQUEST,]	9.43	10.031	null	null	0.16
PRT	A2AFQ2	3-hydroxyacyl-CoA dehydrogenase type-2 OS=Mus musculus OX=10090 GN=Hsd17b10 PE=1 SV=1	null	null	Mouse_09-2020	null	[MS,MS:1001208,SEQUEST,]	15.57	24.564	null	null	0.24
PRT	Q8K157	Galactose mutarotase OS=Mus musculus OX=10090 GN=Galm PE=1 SV=1	null	null	Mouse_09-2020	null	[MS,MS:1001208,SEQUEST,]	4.38	6.766	null	null	0.20
PRT	P50580	Proliferation-associated protein 2G4 OS=Mus musculus OX=10090 GN=Pa2g4 PE=1 SV=3	null	null	Mouse_09-2020	null	[MS,MS:1001208,SEQUEST,]	8.76	16.208	null	null	0.13
PRT	F8WHP8	ATP synthase membrane subunit f OS=Mus musculus OX=10090 GN=Atp5j2 PE=1 SV=1	null	null	Mouse_09-2020	null	[MS,MS:1001208,SEQUEST,]	6.81	10.577	null	null	0.32
PRT	A0A1B0GSS8	60S ribosomal protein L18 OS=Mus musculus OX=10090 GN=Rpl18 PE=1 SV=1	null	null	Mouse_09-2020	null	[MS,MS:1001208,SEQUEST,]	13.52	19.824	null	null	0.18
PRT	P29341	Polyadenylate-binding protein 1 OS=Mus musculus OX=10090 GN=Pabpc1 PE=1 SV=2	null	null	Mouse_09-2020	null	[MS,MS:1001208,SEQUEST,]	7.31	10.629	null	null	0.08
PRT	Q8C2Q8	ATP synthase subunit gamma OS=Mus musculus OX=10090 GN=Atp5c1 PE=1 SV=1	null	null	Mouse_09-2020	null	[MS,MS:1001208,SEQUEST,]	7.37	13.990	null	null	0.15
PRT	Q9CQA3	Succinate dehydrogenase [ubiquinone] iron-sulfur subunit, mitochondrial OS=Mus musculus OX=10090 GN=Sdhb PE=1 SV=1	null	null	Mouse_09-2020	null	[MS,MS:1001208,SEQUEST,]	8.74	14.207	null	null	0.12
PRT	G3XA25	Acetyl-CoA acetyltransferase, cytosolic OS=Mus musculus OX=10090 GN=Acat2 PE=1 SV=1	null	null	Mouse_09-2020	null	[MS,MS:1001208,SEQUEST,]	9.06	11.660	null	null	0.13
PRT	D3Z106	Acyl-coenzyme A synthetase ACSM1, mitochondrial (Fragment) OS=Mus musculus OX=10090 GN=Acsm1 PE=1 SV=1	null	null	Mouse_09-2020	null	[MS,MS:1001208,SEQUEST,]	7.89	11.409	null	null	0.12
PRT	A2A974	Cytochrome P450 4A12B OS=Mus musculus OX=10090 GN=Cyp4a12b PE=1 SV=1	null	null	Mouse_09-2020	null	[MS,MS:1001208,SEQUEST,]	6.61	8.217	null	null	0.07
PRT	O88569	Heterogeneous nuclear ribonucleoproteins A2/B1 OS=Mus musculus OX=10090 GN=Hnrnpa2b1 PE=1 SV=2	null	null	Mouse_09-2020	null	[MS,MS:1001208,SEQUEST,]	11.23	17.597	null	null	0.15
PRT	F8VPN4	4-alpha-glucanotransferase OS=Mus musculus OX=10090 GN=Agl PE=1 SV=1	null	null	Mouse_09-2020	null	[MS,MS:1001208,SEQUEST,]	11.47	18.662	null	null	0.05
PRT	Q9D1R9	60S ribosomal protein L34 OS=Mus musculus OX=10090 GN=Rpl34 PE=1 SV=2	null	null	Mouse_09-2020	null	[MS,MS:1001208,SEQUEST,]	8.33	12.295	null	null	0.22
PRT	O35459	Delta(3,5)-Delta(2,4)-dienoyl-CoA isomerase, mitochondrial OS=Mus musculus OX=10090 GN=Ech1 PE=1 SV=1	null	null	Mouse_09-2020	null	[MS,MS:1001208,SEQUEST,]	8.52	11.708	null	null	0.11
PRT	B1AV77	Aldehyde dehydrogenase OS=Mus musculus OX=10090 GN=Aldh3a2 PE=1 SV=1	null	null	Mouse_09-2020	null	[MS,MS:1001208,SEQUEST,]	9.79	21.523	null	null	0.11
PRT	Q6ZWV3	60S ribosomal protein L10 OS=Mus musculus OX=10090 GN=Rpl10 PE=1 SV=3	null	null	Mouse_09-2020	null	[MS,MS:1001208,SEQUEST,]	3.29	7.442	null	null	0.21
PRT	Q9R0P3	S-formylglutathione hydrolase OS=Mus musculus OX=10090 GN=Esd PE=1 SV=1	null	null	Mouse_09-2020	null	[MS,MS:1001208,SEQUEST,]	20.72	33.388	null	null	0.29
PRT	A0A2I3BQ03	14-3-3 protein zeta/delta (Fragment) OS=Mus musculus OX=10090 GN=Ywhaz PE=1 SV=1	null	null	Mouse_09-2020	null	[MS,MS:1001208,SEQUEST,]	12.71	20.192	null	null	0.39
PRT	Q921G7	Electron transfer flavoprotein-ubiquinone oxidoreductase, mitochondrial OS=Mus musculus OX=10090 GN=Etfdh PE=1 SV=1	null	null	Mouse_09-2020	null	[MS,MS:1001208,SEQUEST,]	13.83	19.136	null	null	0.11
PRT	Q9QXD1	Peroxisomal acyl-coenzyme A oxidase 2 OS=Mus musculus OX=10090 GN=Acox2 PE=1 SV=2	null	null	Mouse_09-2020	null	[MS,MS:1001208,SEQUEST,]	9.13	12.322	null	null	0.07
PRT	P62806	Histone H4 OS=Mus musculus OX=10090 GN=H4c1 PE=1 SV=2	null	null	Mouse_09-2020	null	[MS,MS:1001208,SEQUEST,]	15.91	21.535	null	null	0.42
PRT	Q3U367	4-trimethylaminobutyraldehyde dehydrogenase OS=Mus musculus OX=10090 GN=Aldh9a1 PE=1 SV=1	null	null	Mouse_09-2020	null	[MS,MS:1001208,SEQUEST,]	6.42	11.792	null	null	0.08
PRT	Q63886	UDP-glucuronosyltransferase 1A1 OS=Mus musculus OX=10090 GN=Ugt1a1 PE=1 SV=2	null	null	Mouse_09-2020	null	[MS,MS:1001208,SEQUEST,]	28.58	49.044	null	null	0.16
PRT	P24472	Glutathione S-transferase A4 OS=Mus musculus OX=10090 GN=Gsta4 PE=1 SV=3	null	null	Mouse_09-2020	null	[MS,MS:1001208,SEQUEST,]	12.85	15.290	null	null	0.14
PRT	Q8VCX1	Aldo-keto reductase family 1 member D1 OS=Mus musculus OX=10090 GN=Akr1d1 PE=1 SV=1	null	null	Mouse_09-2020	null	[MS,MS:1001208,SEQUEST,]	11.06	12.915	null	null	0.14
PRT	P19536	Cytochrome c oxidase subunit 5B, mitochondrial OS=Mus musculus OX=10090 GN=Cox5b PE=1 SV=1	null	null	Mouse_09-2020	null	[MS,MS:1001208,SEQUEST,]	14.06	20.793	null	null	0.23
PRT	P63158	High mobility group protein B1 OS=Mus musculus OX=10090 GN=Hmgb1 PE=1 SV=2	null	null	Mouse_09-2020	null	[MS,MS:1001208,SEQUEST,]	5.97	11.054	null	null	0.16
PRT	P25688	Uricase OS=Mus musculus OX=10090 GN=Uox PE=1 SV=2	null	null	Mouse_09-2020	null	[MS,MS:1001208,SEQUEST,]	11.22	25.738	null	null	0.16
PRT	Q93092	Transaldolase OS=Mus musculus OX=10090 GN=Taldo1 PE=1 SV=2	null	null	Mouse_09-2020	null	[MS,MS:1001208,SEQUEST,]	3.12	8.371	null	null	0.12
PRT	Q6ZWV7	60S ribosomal protein L35 OS=Mus musculus OX=10090 GN=Rpl35 PE=1 SV=1	null	null	Mouse_09-2020	null	[MS,MS:1001208,SEQUEST,]	3.72	10.201	null	null	0.37
PRT	Q9JJI8	60S ribosomal protein L38 OS=Mus musculus OX=10090 GN=Rpl38 PE=1 SV=3	null	null	Mouse_09-2020	null	[MS,MS:1001208,SEQUEST,]	6.46	17.389	null	null	0.56
PRT	P56382	ATP synthase subunit epsilon, mitochondrial OS=Mus musculus OX=10090 GN=Atp5f1e PE=1 SV=2	null	null	Mouse_09-2020	null	[MS,MS:1001208,SEQUEST,]	5.73	7.549	null	null	0.60
PRT	Q8BG05	Heterogeneous nuclear ribonucleoprotein A3 OS=Mus musculus OX=10090 GN=Hnrnpa3 PE=1 SV=1	null	null	Mouse_09-2020	null	[MS,MS:1001208,SEQUEST,]	11.02	14.902	null	null	0.16
PRT	P35979	60S ribosomal protein L12 OS=Mus musculus OX=10090 GN=Rpl12 PE=1 SV=2	null	null	Mouse_09-2020	null	[MS,MS:1001208,SEQUEST,]	6.59	11.656	null	null	0.21
PRT	A0A1L1SSF8	RIKEN cDNA 4931406C07 gene OS=Mus musculus OX=10090 GN=4931406C07Rik PE=1 SV=1	null	null	Mouse_09-2020	null	[MS,MS:1001208,SEQUEST,]	6.39	9.730	null	null	0.10
PRT	Q9CPR4	60S ribosomal protein L17 OS=Mus musculus OX=10090 GN=Rpl17 PE=1 SV=3	null	null	Mouse_09-2020	null	[MS,MS:1001208,SEQUEST,]	3.05	5.892	null	null	0.12
PRT	P09405	Nucleolin OS=Mus musculus OX=10090 GN=Ncl PE=1 SV=2	null	null	Mouse_09-2020	null	[MS,MS:1001208,SEQUEST,]	5.31	10.238	null	null	0.05
PRT	Q9CPQ1	Cytochrome c oxidase subunit 6C OS=Mus musculus OX=10090 GN=Cox6c PE=1 SV=3	null	null	Mouse_09-2020	null	[MS,MS:1001208,SEQUEST,]	5.71	14.238	null	null	0.28
PRT	Q8K154	UDP-glucuronosyltransferase OS=Mus musculus OX=10090 GN=Ugt2b34 PE=1 SV=1	null	null	Mouse_09-2020	null	[MS,MS:1001208,SEQUEST,]	3.08	6.610	null	null	0.06
PRT	Q9DCU9	4-hydroxy-2-oxoglutarate aldolase, mitochondrial OS=Mus musculus OX=10090 GN=Hoga1 PE=1 SV=1	null	null	Mouse_09-2020	null	[MS,MS:1001208,SEQUEST,]	4.57	6.147	null	null	0.09
PRT	A0A0R4J0I1	Serine protease inhibitor A3K OS=Mus musculus OX=10090 GN=Serpina3k PE=1 SV=1	null	null	Mouse_09-2020	null	[MS,MS:1001208,SEQUEST,]	2.88	15.316	null	null	0.10
PRT	Q99JR1	Sideroflexin-1 OS=Mus musculus OX=10090 GN=Sfxn1 PE=1 SV=3	null	null	Mouse_09-2020	null	[MS,MS:1001208,SEQUEST,]	4.90	8.021	null	null	0.11
PRT	Q9DBG6	Dolichyl-diphosphooligosaccharide--protein glycosyltransferase subunit 2 OS=Mus musculus OX=10090 GN=Rpn2 PE=1 SV=1	null	null	Mouse_09-2020	null	[MS,MS:1001208,SEQUEST,]	15.29	23.868	null	null	0.08
PRT	A0A494BAS6	Peroxisomal 2,4-dienoyl-CoA reductase OS=Mus musculus OX=10090 GN=Decr2 PE=1 SV=1	null	null	Mouse_09-2020	null	[MS,MS:1001208,SEQUEST,]	7.77	11.069	null	null	0.10
PRT	A0A338P6G0	Omega-amidase NIT2 OS=Mus musculus OX=10090 GN=Nit2 PE=1 SV=1	null	null	Mouse_09-2020	null	[MS,MS:1001208,SEQUEST,]	8.83	12.907	null	null	0.19
PRT	O88587	Catechol O-methyltransferase OS=Mus musculus OX=10090 GN=Comt PE=1 SV=2	null	null	Mouse_09-2020	null	[MS,MS:1001208,SEQUEST,]	4.81	8.104	null	null	0.11
PRT	Q9DBP5	UMP-CMP kinase OS=Mus musculus OX=10090 GN=Cmpk1 PE=1 SV=1	null	null	Mouse_09-2020	null	[MS,MS:1001208,SEQUEST,]	10.73	18.261	null	null	0.17
PRT	Q5FW60	Major urinary protein 20 OS=Mus musculus OX=10090 GN=Mup20 PE=1 SV=1	null	null	Mouse_09-2020	null	[MS,MS:1001208,SEQUEST,]	9.46	19.056	null	null	0.16
PRT	A0A1B0GS70	Proteasome endopeptidase complex OS=Mus musculus OX=10090 GN=Psma1 PE=1 SV=1	null	null	Mouse_09-2020	null	[MS,MS:1001208,SEQUEST,]	7.85	10.866	null	null	0.15
PRT	Q3V117	ATP-citrate synthase OS=Mus musculus OX=10090 GN=Acly PE=1 SV=1	null	null	Mouse_09-2020	null	[MS,MS:1001208,SEQUEST,]	7.74	11.024	null	null	0.03
PRT	P62862	40S ribosomal protein S30 OS=Mus musculus OX=10090 GN=Fau PE=1 SV=1	null	null	Mouse_09-2020	null	[MS,MS:1001208,SEQUEST,]	5.88	9.657	null	null	0.32
PRT	Q8BJ64	Choline dehydrogenase, mitochondrial OS=Mus musculus OX=10090 GN=Chdh PE=1 SV=1	null	null	Mouse_09-2020	null	[MS,MS:1001208,SEQUEST,]	3.41	8.404	null	null	0.05
PRT	Q9JM62	Receptor expression-enhancing protein 6 OS=Mus musculus OX=10090 GN=Reep6 PE=1 SV=1	null	null	Mouse_09-2020	null	[MS,MS:1001208,SEQUEST,]	11.51	18.329	null	null	0.19
PRT	Q8CFX1	GDH/6PGL endoplasmic bifunctional protein OS=Mus musculus OX=10090 GN=H6pd PE=1 SV=2	null	null	Mouse_09-2020	null	[MS,MS:1001208,SEQUEST,]	1.70	6.171	null	null	0.05
PRT	E9Q1J7	Propionyl-CoA carboxylase beta chain, mitochondrial OS=Mus musculus OX=10090 GN=Pccb PE=1 SV=1	null	null	Mouse_09-2020	null	[MS,MS:1001208,SEQUEST,]	5.38	9.144	null	null	0.10
PRT	Q922B2	Aspartate--tRNA ligase, cytoplasmic OS=Mus musculus OX=10090 GN=Dars1 PE=1 SV=2	null	null	Mouse_09-2020	null	[MS,MS:1001208,SEQUEST,]	9.10	12.410	null	null	0.07
PRT	Q8R086	Sulfite oxidase, mitochondrial OS=Mus musculus OX=10090 GN=Suox PE=1 SV=2	null	null	Mouse_09-2020	null	[MS,MS:1001208,SEQUEST,]	13.16	17.576	null	null	0.09
PRT	Q02053	Ubiquitin-like modifier-activating enzyme 1 OS=Mus musculus OX=10090 GN=Uba1 PE=1 SV=1	null	null	Mouse_09-2020	null	[MS,MS:1001208,SEQUEST,]	5.44	5.805	null	null	0.03
PRT	P70296	Phosphatidylethanolamine-binding protein 1 OS=Mus musculus OX=10090 GN=Pebp1 PE=1 SV=3	null	null	Mouse_09-2020	null	[MS,MS:1001208,SEQUEST,]	9.00	18.593	null	null	0.36
PRT	P09813	Apolipoprotein A-II OS=Mus musculus OX=10090 GN=Apoa2 PE=1 SV=2	null	null	Mouse_09-2020	null	[MS,MS:1001208,SEQUEST,]	5.31	10.662	null	null	0.24
PRT	G3UZ26	Serine hydroxymethyltransferase (Fragment) OS=Mus musculus OX=10090 GN=Shmt1 PE=1 SV=1	null	null	Mouse_09-2020	null	[MS,MS:1001208,SEQUEST,]	7.97	13.015	null	null	0.08
PRT	K4DI63	Protein CREG1 OS=Mus musculus OX=10090 GN=Creg1 PE=1 SV=1	null	null	Mouse_09-2020	null	[MS,MS:1001208,SEQUEST,]	10.59	14.218	null	null	0.28
PRT	P01027	Complement C3 OS=Mus musculus OX=10090 GN=C3 PE=1 SV=3	null	null	Mouse_09-2020	null	[MS,MS:1001208,SEQUEST,]	8.79	11.932	null	null	0.03
PRT	Q99MZ7	Peroxisomal trans-2-enoyl-CoA reductase OS=Mus musculus OX=10090 GN=Pecr PE=1 SV=1	null	null	Mouse_09-2020	null	[MS,MS:1001208,SEQUEST,]	9.48	13.863	null	null	0.13
PRT	Q91X91	Nicotinate-nucleotide pyrophosphorylase [carboxylating] OS=Mus musculus OX=10090 GN=Qprt PE=1 SV=1	null	null	Mouse_09-2020	null	[MS,MS:1001208,SEQUEST,]	8.21	9.530	null	null	0.11
PRT	Q99LB2	Dehydrogenase/reductase SDR family member 4 OS=Mus musculus OX=10090 GN=Dhrs4 PE=1 SV=3	null	null	Mouse_09-2020	null	[MS,MS:1001208,SEQUEST,]	11.47	13.530	null	null	0.08
PRT	Q8VEK3	Heterogeneous nuclear ribonucleoprotein U OS=Mus musculus OX=10090 GN=Hnrnpu PE=1 SV=1	null	null	Mouse_09-2020	null	[MS,MS:1001208,SEQUEST,]	7.76	10.936	null	null	0.05
PRT	G3X925	Pyruvate kinase OS=Mus musculus OX=10090 GN=Pklr PE=1 SV=1	null	null	Mouse_09-2020	null	[MS,MS:1001208,SEQUEST,]	3.48	8.712	null	null	0.09
PRT	P62830	60S ribosomal protein L23 OS=Mus musculus OX=10090 GN=Rpl23 PE=1 SV=1	null	null	Mouse_09-2020	null	[MS,MS:1001208,SEQUEST,]	7.70	13.143	null	null	0.22
PRT	Q9CQB4	Cytochrome b-c1 complex subunit 7 OS=Mus musculus OX=10090 GN=Uqcrb PE=1 SV=1	null	null	Mouse_09-2020	null	[MS,MS:1001208,SEQUEST,]	9.61	8.734	null	null	0.26
PRT	Q8R164	Valacyclovir hydrolase OS=Mus musculus OX=10090 GN=Bphl PE=1 SV=1	null	null	Mouse_09-2020	null	[MS,MS:1001208,SEQUEST,]	5.53	6.817	null	null	0.10
PRT	P06745	Glucose-6-phosphate isomerase OS=Mus musculus OX=10090 GN=Gpi PE=1 SV=4	null	null	Mouse_09-2020	null	[MS,MS:1001208,SEQUEST,]	9.07	10.491	null	null	0.08
PRT	Q91WT9	Cystathionine beta-synthase OS=Mus musculus OX=10090 GN=Cbs PE=1 SV=3	null	null	Mouse_09-2020	null	[MS,MS:1001208,SEQUEST,]	4.07	8.049	null	null	0.05
PRT	P03930	ATP synthase protein 8 OS=Mus musculus OX=10090 GN=Mtatp8 PE=1 SV=1	null	null	Mouse_09-2020	null	[MS,MS:1001208,SEQUEST,]	3.80	7.709	null	null	0.31
PRT	Q8VCN5	Cystathionine gamma-lyase OS=Mus musculus OX=10090 GN=Cth PE=1 SV=1	null	null	Mouse_09-2020	null	[MS,MS:1001208,SEQUEST,]	8.92	11.235	null	null	0.09
PRT	P62827	GTP-binding nuclear protein Ran OS=Mus musculus OX=10090 GN=Ran PE=1 SV=3	null	null	Mouse_09-2020	null	[MS,MS:1001208,SEQUEST,]	8.91	17.102	null	null	0.17
PRT	E9Q5L3	Short/branched chain-specific acyl-CoA dehydrogenase, mitochondrial OS=Mus musculus OX=10090 GN=Acadsb PE=1 SV=1	null	null	Mouse_09-2020	null	[MS,MS:1001208,SEQUEST,]	8.28	16.854	null	null	0.08
PRT	Q71RI9	Kynurenine--oxoglutarate transaminase 3 OS=Mus musculus OX=10090 GN=Kyat3 PE=1 SV=1	null	null	Mouse_09-2020	null	[MS,MS:1001208,SEQUEST,]	2.17	9.758	null	null	0.09
PRT	Q923D2	Flavin reductase (NADPH) OS=Mus musculus OX=10090 GN=Blvrb PE=1 SV=3	null	null	Mouse_09-2020	null	[MS,MS:1001208,SEQUEST,]	11.20	14.776	null	null	0.26
PRT	Q99KB8	Hydroxyacylglutathione hydrolase, mitochondrial OS=Mus musculus OX=10090 GN=Hagh PE=1 SV=2	null	null	Mouse_09-2020	null	[MS,MS:1001208,SEQUEST,]	7.57	17.608	null	null	0.10
PRT	Q64471	Glutathione S-transferase theta-1 OS=Mus musculus OX=10090 GN=Gstt1 PE=1 SV=4	null	null	Mouse_09-2020	null	[MS,MS:1001208,SEQUEST,]	4.21	7.856	null	null	0.13
PRT	Q9D0M3	Cytochrome c1, heme protein, mitochondrial OS=Mus musculus OX=10090 GN=Cyc1 PE=1 SV=1	null	null	Mouse_09-2020	null	[MS,MS:1001208,SEQUEST,]	5.80	10.309	null	null	0.12
PRT	Q9DC50	Peroxisomal carnitine O-octanoyltransferase OS=Mus musculus OX=10090 GN=Crot PE=1 SV=1	null	null	Mouse_09-2020	null	[MS,MS:1001208,SEQUEST,]	7.37	11.345	null	null	0.08
PRT	Q4LDG0	Bile acyl-CoA synthetase OS=Mus musculus OX=10090 GN=Slc27a5 PE=1 SV=2	null	null	Mouse_09-2020	null	[MS,MS:1001208,SEQUEST,]	1.77	4.856	null	null	0.04
PRT	Q922Q8	Leucine-rich repeat-containing protein 59 OS=Mus musculus OX=10090 GN=Lrrc59 PE=1 SV=1	null	null	Mouse_09-2020	null	[MS,MS:1001208,SEQUEST,]	5.54	9.200	null	null	0.12
PRT	Q8K0E8	Fibrinogen beta chain OS=Mus musculus OX=10090 GN=Fgb PE=1 SV=1	null	null	Mouse_09-2020	null	[MS,MS:1001208,SEQUEST,]	2.44	4.500	null	null	0.06
PRT	Q8R1G2	Carboxymethylenebutenolidase homolog OS=Mus musculus OX=10090 GN=Cmbl PE=1 SV=1	null	null	Mouse_09-2020	null	[MS,MS:1001208,SEQUEST,]	2.48	7.081	null	null	0.13
PRT	P00405	Cytochrome c oxidase subunit 2 OS=Mus musculus OX=10090 GN=Mtco2 PE=1 SV=1	null	null	Mouse_09-2020	null	[MS,MS:1001208,SEQUEST,]	11.55	16.347	null	null	0.21
PRT	Q91VK2	Eef1d protein OS=Mus musculus OX=10090 GN=Eef1d PE=1 SV=1	null	null	Mouse_09-2020	null	[MS,MS:1001208,SEQUEST,]	7.91	10.926	null	null	0.14
PRT	Q91X72	Hemopexin OS=Mus musculus OX=10090 GN=Hpx PE=1 SV=2	null	null	Mouse_09-2020	null	[MS,MS:1001208,SEQUEST,]	6.56	11.143	null	null	0.06
PRT	Q8BHN3	Neutral alpha-glucosidase AB OS=Mus musculus OX=10090 GN=Ganab PE=1 SV=1	null	null	Mouse_09-2020	null	[MS,MS:1001208,SEQUEST,]	6.13	13.941	null	null	0.05
PRT	Q3ULD5	Methylcrotonoyl-CoA carboxylase beta chain, mitochondrial OS=Mus musculus OX=10090 GN=Mccc2 PE=1 SV=1	null	null	Mouse_09-2020	null	[MS,MS:1001208,SEQUEST,]	8.91	14.106	null	null	0.06
PRT	Q8VDJ3	Vigilin OS=Mus musculus OX=10090 GN=Hdlbp PE=1 SV=1	null	null	Mouse_09-2020	null	[MS,MS:1001208,SEQUEST,]	6.97	12.316	null	null	0.03
PRT	Q9WVM8	Kynurenine/alpha-aminoadipate aminotransferase, mitochondrial OS=Mus musculus OX=10090 GN=Aadat PE=1 SV=1	null	null	Mouse_09-2020	null	[MS,MS:1001208,SEQUEST,]	10.35	19.486	null	null	0.11
PRT	P62962	Profilin-1 OS=Mus musculus OX=10090 GN=Pfn1 PE=1 SV=2	null	null	Mouse_09-2020	null	[MS,MS:1001208,SEQUEST,]	8.86	12.149	null	null	0.31
PRT	Q61767	NADPH-dependent 3-keto-steroid reductase Hsd3b4 OS=Mus musculus OX=10090 GN=Hsd3b4 PE=1 SV=3	null	null	Mouse_09-2020	null	[MS,MS:1001208,SEQUEST,]	8.99	13.858	null	null	0.12
PRT	Q9D0S9	Histidine triad nucleotide-binding protein 2, mitochondrial OS=Mus musculus OX=10090 GN=Hint2 PE=1 SV=1	null	null	Mouse_09-2020	null	[MS,MS:1001208,SEQUEST,]	8.58	12.684	null	null	0.25
PRT	Q78PY7	Staphylococcal nuclease domain-containing protein 1 OS=Mus musculus OX=10090 GN=Snd1 PE=1 SV=1	null	null	Mouse_09-2020	null	[MS,MS:1001208,SEQUEST,]	7.53	7.652	null	null	0.04
PRT	G3UX26	Outer mitochondrial membrane protein porin 2 OS=Mus musculus OX=10090 GN=Vdac2 PE=1 SV=1	null	null	Mouse_09-2020	null	[MS,MS:1001208,SEQUEST,]	10.39	12.271	null	null	0.13
PRT	Q91X77	Cytochrome P450 2C50 OS=Mus musculus OX=10090 GN=Cyp2c50 PE=1 SV=2	null	null	Mouse_09-2020	null	[MS,MS:1001208,SEQUEST,]	24.83	37.604	null	null	0.18
PRT	D3YX76	Glutathione S-transferase OS=Mus musculus OX=10090 GN=Gstm2 PE=1 SV=1	null	null	Mouse_09-2020	null	[MS,MS:1001208,SEQUEST,]	38.74	53.642	null	null	0.30
PRT	P07758	Alpha-1-antitrypsin 1-1 OS=Mus musculus OX=10090 GN=Serpina1a PE=1 SV=4	null	null	Mouse_09-2020	null	[MS,MS:1001208,SEQUEST,]	15.94	29.907	null	null	0.15
PRT	P60843	Eukaryotic initiation factor 4A-I OS=Mus musculus OX=10090 GN=Eif4a1 PE=1 SV=1	null	null	Mouse_09-2020	null	[MS,MS:1001208,SEQUEST,]	21.49	31.931	null	null	0.21
PRT	P10648	Glutathione S-transferase A2 OS=Mus musculus OX=10090 GN=Gsta2 PE=1 SV=3	null	null	Mouse_09-2020	null	[MS,MS:1001208,SEQUEST,]	9.63	12.864	null	null	0.16
PRT	Q00898	Alpha-1-antitrypsin 1-5 OS=Mus musculus OX=10090 GN=Serpina1e PE=1 SV=1	null	null	Mouse_09-2020	null	[MS,MS:1001208,SEQUEST,]	17.71	27.648	null	null	0.10
PRT	Q91X75	Cyp2a4 protein OS=Mus musculus OX=10090 GN=Cyp2a5 PE=1 SV=1	null	null	Mouse_09-2020	null	[MS,MS:1001208,SEQUEST,]	5.09	7.736	null	null	0.06
PRT	Q8VCC2	Liver carboxylesterase 1 OS=Mus musculus OX=10090 GN=Ces1 PE=1 SV=1	null	null	Mouse_09-2020	null	[MS,MS:1001208,SEQUEST,]	9.13	7.919	null	null	0.05
PRT	G3X9Y6	Aldo-keto reductase family 1, member C19 OS=Mus musculus OX=10090 GN=Akr1c19 PE=1 SV=1	null	null	Mouse_09-2020	null	[MS,MS:1001208,SEQUEST,]	7.25	8.434	null	null	0.09
PRT	P62259	14-3-3 protein epsilon OS=Mus musculus OX=10090 GN=Ywhae PE=1 SV=1	null	null	Mouse_09-2020	null	[MS,MS:1001208,SEQUEST,]	4.41	7.959	null	null	0.12
PRT	P47791	Glutathione reductase, mitochondrial OS=Mus musculus OX=10090 GN=Gsr PE=1 SV=3	null	null	Mouse_09-2020	null	[MS,MS:1001208,SEQUEST,]	2.65	7.876	null	null	0.06
PRT	P20065	Thymosin beta-4 OS=Mus musculus OX=10090 GN=Tmsb4x PE=1 SV=1	null	null	Mouse_09-2020	null	[MS,MS:1001208,SEQUEST,]	3.18	5.054	null	null	0.50
PRT	Q920E5	Farnesyl pyrophosphate synthase OS=Mus musculus OX=10090 GN=Fdps PE=1 SV=1	null	null	Mouse_09-2020	null	[MS,MS:1001208,SEQUEST,]	2.32	5.537	null	null	0.08
PRT	Q64511	DNA topoisomerase 2-beta OS=Mus musculus OX=10090 GN=Top2b PE=1 SV=2	null	null	Mouse_09-2020	null	[MS,MS:1001208,SEQUEST,]	0.00	2.532	null	null	0.02
PRT	Q61335	B-cell receptor-associated protein 31 OS=Mus musculus OX=10090 GN=Bcap31 PE=1 SV=4	null	null	Mouse_09-2020	null	[MS,MS:1001208,SEQUEST,]	0.00	1.415	null	null	0.10
PRT	P62843	40S ribosomal protein S15 OS=Mus musculus OX=10090 GN=Rps15 PE=1 SV=2	null	null	Mouse_09-2020	null	[MS,MS:1001208,SEQUEST,]	3.26	10.758	null	null	0.25
PRT	A0A2R8VK72	Methyltransferase-like 7A1 OS=Mus musculus OX=10090 GN=Mettl7a1 PE=1 SV=1	null	null	Mouse_09-2020	null	[MS,MS:1001208,SEQUEST,]	10.52	10.827	null	null	0.18
PRT	P47199	Quinone oxidoreductase OS=Mus musculus OX=10090 GN=Cryz PE=1 SV=1	null	null	Mouse_09-2020	null	[MS,MS:1001208,SEQUEST,]	3.79	8.050	null	null	0.10
PRT	P56391	Cytochrome c oxidase subunit 6B1 OS=Mus musculus OX=10090 GN=Cox6b1 PE=1 SV=2	null	null	Mouse_09-2020	null	[MS,MS:1001208,SEQUEST,]	5.55	5.688	null	null	0.21
PRT	P61922	4-aminobutyrate aminotransferase, mitochondrial OS=Mus musculus OX=10090 GN=Abat PE=1 SV=1	null	null	Mouse_09-2020	null	[MS,MS:1001208,SEQUEST,]	9.15	7.641	null	null	0.06
PRT	Q99P30	Peroxisomal coenzyme A diphosphatase NUDT7 OS=Mus musculus OX=10090 GN=Nudt7 PE=1 SV=2	null	null	Mouse_09-2020	null	[MS,MS:1001208,SEQUEST,]	3.04	4.482	null	null	0.11
PRT	Q8QZS1	3-hydroxyisobutyryl-CoA hydrolase, mitochondrial OS=Mus musculus OX=10090 GN=Hibch PE=1 SV=1	null	null	Mouse_09-2020	null	[MS,MS:1001208,SEQUEST,]	7.89	6.868	null	null	0.06
PRT	P58710	L-gulonolactone oxidase OS=Mus musculus OX=10090 GN=Gulo PE=1 SV=3	null	null	Mouse_09-2020	null	[MS,MS:1001208,SEQUEST,]	0.00	3.703	null	null	0.04
PRT	Q9D051	Pyruvate dehydrogenase E1 component subunit beta, mitochondrial OS=Mus musculus OX=10090 GN=Pdhb PE=1 SV=1	null	null	Mouse_09-2020	null	[MS,MS:1001208,SEQUEST,]	5.17	8.185	null	null	0.10
PRT	Q9CQM8	60S ribosomal protein L21 OS=Mus musculus OX=10090 GN=Rpl21 PE=1 SV=1	null	null	Mouse_09-2020	null	[MS,MS:1001208,SEQUEST,]	7.15	7.881	null	null	0.11
PRT	Q9JKR6	Hypoxia up-regulated protein 1 OS=Mus musculus OX=10090 GN=Hyou1 PE=1 SV=1	null	null	Mouse_09-2020	null	[MS,MS:1001208,SEQUEST,]	6.91	8.778	null	null	0.03
PRT	P16332	Methylmalonyl-CoA mutase, mitochondrial OS=Mus musculus OX=10090 GN=Mmut PE=1 SV=2	null	null	Mouse_09-2020	null	[MS,MS:1001208,SEQUEST,]	0.00	3.335	null	null	0.04
PRT	P80315	T-complex protein 1 subunit delta OS=Mus musculus OX=10090 GN=Cct4 PE=1 SV=3	null	null	Mouse_09-2020	null	[MS,MS:1001208,SEQUEST,]	0.00	1.287	null	null	0.05
PRT	P70349	Histidine triad nucleotide-binding protein 1 OS=Mus musculus OX=10090 GN=Hint1 PE=1 SV=3	null	null	Mouse_09-2020	null	[MS,MS:1001208,SEQUEST,]	14.96	24.465	null	null	0.33
PRT	Q06185	ATP synthase subunit e, mitochondrial OS=Mus musculus OX=10090 GN=Atp5me PE=1 SV=2	null	null	Mouse_09-2020	null	[MS,MS:1001208,SEQUEST,]	6.64	9.957	null	null	0.34
PRT	P62855	40S ribosomal protein S26 OS=Mus musculus OX=10090 GN=Rps26 PE=1 SV=3	null	null	Mouse_09-2020	null	[MS,MS:1001208,SEQUEST,]	5.80	5.372	null	null	0.21
PRT	E9Q8K5	Titin OS=Mus musculus OX=10090 GN=Ttn PE=1 SV=1	null	null	Mouse_09-2020	null	[MS,MS:1001208,SEQUEST,]	0.00	1.043	null	null	0.00
PRT	P62754	40S ribosomal protein S6 OS=Mus musculus OX=10090 GN=Rps6 PE=1 SV=1	null	null	Mouse_09-2020	null	[MS,MS:1001208,SEQUEST,]	2.71	4.162	null	null	0.12
PRT	P42669	Transcriptional activator protein Pur-alpha OS=Mus musculus OX=10090 GN=Pura PE=1 SV=1	null	null	Mouse_09-2020	null	[MS,MS:1001208,SEQUEST,]	5.57	10.247	null	null	0.06
PRT	P63276	40S ribosomal protein S17 OS=Mus musculus OX=10090 GN=Rps17 PE=1 SV=2	null	null	Mouse_09-2020	null	[MS,MS:1001208,SEQUEST,]	6.05	6.346	null	null	0.28
PRT	Q9QZD8	Mitochondrial dicarboxylate carrier OS=Mus musculus OX=10090 GN=Slc25a10 PE=1 SV=2	null	null	Mouse_09-2020	null	[MS,MS:1001208,SEQUEST,]	5.59	6.980	null	null	0.08
PRT	Q9DBG1	Sterol 26-hydroxylase, mitochondrial OS=Mus musculus OX=10090 GN=Cyp27a1 PE=1 SV=1	null	null	Mouse_09-2020	null	[MS,MS:1001208,SEQUEST,]	1.87	6.087	null	null	0.04
PRT	Q9QZ85	Interferon-inducible GTPase 1 OS=Mus musculus OX=10090 GN=Iigp1 PE=1 SV=2	null	null	Mouse_09-2020	null	[MS,MS:1001208,SEQUEST,]	3.49	7.925	null	null	0.06
PRT	Q99JI6	Ras-related protein Rap-1b OS=Mus musculus OX=10090 GN=Rap1b PE=1 SV=2	null	null	Mouse_09-2020	null	[MS,MS:1001208,SEQUEST,]	2.58	5.400	null	null	0.13
PRT	Q9JI75	Ribosyldihydronicotinamide dehydrogenase [quinone] OS=Mus musculus OX=10090 GN=Nqo2 PE=1 SV=3	null	null	Mouse_09-2020	null	[MS,MS:1001208,SEQUEST,]	6.51	9.541	null	null	0.09
PRT	Q91WN4	Kynurenine 3-monooxygenase OS=Mus musculus OX=10090 GN=Kmo PE=1 SV=1	null	null	Mouse_09-2020	null	[MS,MS:1001208,SEQUEST,]	1.94	4.236	null	null	0.03
PRT	E9Q3P4	Centromere protein F OS=Mus musculus OX=10090 GN=Cenpf PE=1 SV=1	null	null	Mouse_09-2020	null	[MS,MS:1001208,SEQUEST,]	0.00	1.511	null	null	0.01
PRT	Q9CZU6	Citrate synthase, mitochondrial OS=Mus musculus OX=10090 GN=Cs PE=1 SV=1	null	null	Mouse_09-2020	null	[MS,MS:1001208,SEQUEST,]	6.51	7.148	null	null	0.05
PRT	P49722	Proteasome subunit alpha type-2 OS=Mus musculus OX=10090 GN=Psma2 PE=1 SV=3	null	null	Mouse_09-2020	null	[MS,MS:1001208,SEQUEST,]	3.41	10.087	null	null	0.15
PRT	P43024	Cytochrome c oxidase subunit 6A1, mitochondrial OS=Mus musculus OX=10090 GN=Cox6a1 PE=1 SV=2	null	null	Mouse_09-2020	null	[MS,MS:1001208,SEQUEST,]	9.13	10.953	null	null	0.42
PRT	Q8BMF4	Dihydrolipoyllysine-residue acetyltransferase component of pyruvate dehydrogenase complex, mitochondrial OS=Mus musculus OX=10090 GN=Dlat PE=1 SV=2	null	null	Mouse_09-2020	null	[MS,MS:1001208,SEQUEST,]	2.44	3.071	null	null	0.02
PRT	Q791V5	Mitochondrial carrier homolog 2 OS=Mus musculus OX=10090 GN=Mtch2 PE=1 SV=1	null	null	Mouse_09-2020	null	[MS,MS:1001208,SEQUEST,]	6.01	8.285	null	null	0.10
PRT	P41105	60S ribosomal protein L28 OS=Mus musculus OX=10090 GN=Rpl28 PE=1 SV=2	null	null	Mouse_09-2020	null	[MS,MS:1001208,SEQUEST,]	7.19	9.868	null	null	0.09
PRT	P97742	Carnitine O-palmitoyltransferase 1, liver isoform OS=Mus musculus OX=10090 GN=Cpt1a PE=1 SV=4	null	null	Mouse_09-2020	null	[MS,MS:1001208,SEQUEST,]	7.14	9.342	null	null	0.04
PRT	Q9D023	Mitochondrial pyruvate carrier 2 OS=Mus musculus OX=10090 GN=Mpc2 PE=1 SV=1	null	null	Mouse_09-2020	null	[MS,MS:1001208,SEQUEST,]	3.80	3.988	null	null	0.13
PRT	Q8CGC7	Bifunctional glutamate/proline--tRNA ligase OS=Mus musculus OX=10090 GN=Eprs1 PE=1 SV=4	null	null	Mouse_09-2020	null	[MS,MS:1001208,SEQUEST,]	1.84	6.302	null	null	0.01
PRT	Q64152	Transcription factor BTF3 OS=Mus musculus OX=10090 GN=Btf3 PE=1 SV=3	null	null	Mouse_09-2020	null	[MS,MS:1001208,SEQUEST,]	0.00	3.056	null	null	0.16
PRT	O55142	60S ribosomal protein L35a OS=Mus musculus OX=10090 GN=Rpl35a PE=1 SV=2	null	null	Mouse_09-2020	null	[MS,MS:1001208,SEQUEST,]	2.26	2.342	null	null	0.09
PRT	Q8R0F9	SEC14-like protein 4 OS=Mus musculus OX=10090 GN=Sec14l4 PE=1 SV=1	null	null	Mouse_09-2020	null	[MS,MS:1001208,SEQUEST,]	4.18	8.269	null	null	0.07
PRT	P52825	Carnitine O-palmitoyltransferase 2, mitochondrial OS=Mus musculus OX=10090 GN=Cpt2 PE=1 SV=2	null	null	Mouse_09-2020	null	[MS,MS:1001208,SEQUEST,]	6.62	11.844	null	null	0.04
PRT	P62264	40S ribosomal protein S14 OS=Mus musculus OX=10090 GN=Rps14 PE=1 SV=3	null	null	Mouse_09-2020	null	[MS,MS:1001208,SEQUEST,]	0.00	5.215	null	null	0.25
PRT	D3YU75	Translationally-controlled tumor protein OS=Mus musculus OX=10090 GN=Tpt1 PE=1 SV=1	null	null	Mouse_09-2020	null	[MS,MS:1001208,SEQUEST,]	2.64	6.500	null	null	0.15
PRT	Q9CR68	Cytochrome b-c1 complex subunit Rieske, mitochondrial OS=Mus musculus OX=10090 GN=Uqcrfs1 PE=1 SV=1	null	null	Mouse_09-2020	null	[MS,MS:1001208,SEQUEST,]	2.03	1.667	null	null	0.07
PRT	P10518	Delta-aminolevulinic acid dehydratase OS=Mus musculus OX=10090 GN=Alad PE=1 SV=1	null	null	Mouse_09-2020	null	[MS,MS:1001208,SEQUEST,]	0.00	2.762	null	null	0.08
PRT	E9PV24	Fibrinogen alpha chain OS=Mus musculus OX=10090 GN=Fga PE=1 SV=1	null	null	Mouse_09-2020	null	[MS,MS:1001208,SEQUEST,]	3.19	8.166	null	null	0.04
PRT	Q9CQX2	Cytochrome b5 type B OS=Mus musculus OX=10090 GN=Cyb5b PE=1 SV=1	null	null	Mouse_09-2020	null	[MS,MS:1001208,SEQUEST,]	8.58	11.181	null	null	0.20
PRT	Q9WUU7	Cathepsin Z OS=Mus musculus OX=10090 GN=Ctsz PE=1 SV=1	null	null	Mouse_09-2020	null	[MS,MS:1001208,SEQUEST,]	4.74	7.140	null	null	0.06
PRT	Q9QUM9	Proteasome subunit alpha type-6 OS=Mus musculus OX=10090 GN=Psma6 PE=1 SV=1	null	null	Mouse_09-2020	null	[MS,MS:1001208,SEQUEST,]	4.25	8.342	null	null	0.09
PRT	Q91ZA3	Propionyl-CoA carboxylase alpha chain, mitochondrial OS=Mus musculus OX=10090 GN=Pcca PE=1 SV=2	null	null	Mouse_09-2020	null	[MS,MS:1001208,SEQUEST,]	5.19	9.768	null	null	0.04
PRT	Q9CPP6	NADH dehydrogenase [ubiquinone] 1 alpha subcomplex subunit 5 OS=Mus musculus OX=10090 GN=Ndufa5 PE=1 SV=3	null	null	Mouse_09-2020	null	[MS,MS:1001208,SEQUEST,]	4.28	4.920	null	null	0.14
PRT	P00375	Dihydrofolate reductase OS=Mus musculus OX=10090 GN=Dhfr PE=1 SV=3	null	null	Mouse_09-2020	null	[MS,MS:1001208,SEQUEST,]	1.84	3.149	null	null	0.07
PRT	Q8JZU2	Tricarboxylate transport protein, mitochondrial OS=Mus musculus OX=10090 GN=Slc25a1 PE=1 SV=1	null	null	Mouse_09-2020	null	[MS,MS:1001208,SEQUEST,]	4.46	7.657	null	null	0.06
PRT	Q9DBW0	Cytochrome P450 4V2 OS=Mus musculus OX=10090 GN=Cyp4v2 PE=1 SV=1	null	null	Mouse_09-2020	null	[MS,MS:1001208,SEQUEST,]	1.92	4.084	null	null	0.04
PRT	Q99LP6	GrpE protein homolog 1, mitochondrial OS=Mus musculus OX=10090 GN=Grpel1 PE=1 SV=1	null	null	Mouse_09-2020	null	[MS,MS:1001208,SEQUEST,]	2.23	5.576	null	null	0.11
PRT	Q60597	2-oxoglutarate dehydrogenase, mitochondrial OS=Mus musculus OX=10090 GN=Ogdh PE=1 SV=3	null	null	Mouse_09-2020	null	[MS,MS:1001208,SEQUEST,]	5.24	7.034	null	null	0.02
PRT	Q91X34	Bile acid-CoA:amino acid N-acyltransferase OS=Mus musculus OX=10090 GN=Baat PE=1 SV=1	null	null	Mouse_09-2020	null	[MS,MS:1001208,SEQUEST,]	8.28	9.885	null	null	0.06
PRT	Q91VD9	NADH-ubiquinone oxidoreductase 75 kDa subunit, mitochondrial OS=Mus musculus OX=10090 GN=Ndufs1 PE=1 SV=2	null	null	Mouse_09-2020	null	[MS,MS:1001208,SEQUEST,]	7.24	7.138	null	null	0.03
PRT	Q8BTY1	Kynurenine--oxoglutarate transaminase 1 OS=Mus musculus OX=10090 GN=Kyat1 PE=1 SV=1	null	null	Mouse_09-2020	null	[MS,MS:1001208,SEQUEST,]	5.66	6.523	null	null	0.05
PRT	O35423	Serine--pyruvate aminotransferase, mitochondrial OS=Mus musculus OX=10090 GN=Agxt PE=1 SV=3	null	null	Mouse_09-2020	null	[MS,MS:1001208,SEQUEST,]	6.82	8.617	null	null	0.07
PRT	Q9WVD5	Mitochondrial ornithine transporter 1 OS=Mus musculus OX=10090 GN=Slc25a15 PE=1 SV=1	null	null	Mouse_09-2020	null	[MS,MS:1001208,SEQUEST,]	1.75	2.251	null	null	0.05
PRT	Q7TMF3	NADH dehydrogenase [ubiquinone] 1 alpha subcomplex subunit 12 OS=Mus musculus OX=10090 GN=Ndufa12 PE=1 SV=2	null	null	Mouse_09-2020	null	[MS,MS:1001208,SEQUEST,]	7.93	15.988	null	null	0.12
PRT	P05201	Aspartate aminotransferase, cytoplasmic OS=Mus musculus OX=10090 GN=Got1 PE=1 SV=3	null	null	Mouse_09-2020	null	[MS,MS:1001208,SEQUEST,]	2.12	4.292	null	null	0.05
PRT	Q8CAQ8	MICOS complex subunit Mic60 OS=Mus musculus OX=10090 GN=Immt PE=1 SV=1	null	null	Mouse_09-2020	null	[MS,MS:1001208,SEQUEST,]	2.51	3.465	null	null	0.04
PRT	Q3TLP8	Ras-related C3 botulinum toxin substrate 1 OS=Mus musculus OX=10090 GN=Rac1 PE=1 SV=1	null	null	Mouse_09-2020	null	[MS,MS:1001208,SEQUEST,]	2.38	4.408	null	null	0.07
PRT	O88986	2-amino-3-ketobutyrate coenzyme A ligase, mitochondrial OS=Mus musculus OX=10090 GN=Gcat PE=1 SV=2	null	null	Mouse_09-2020	null	[MS,MS:1001208,SEQUEST,]	5.98	10.488	null	null	0.04
PRT	Q9D826	Peroxisomal sarcosine oxidase OS=Mus musculus OX=10090 GN=Pipox PE=1 SV=1	null	null	Mouse_09-2020	null	[MS,MS:1001208,SEQUEST,]	2.16	7.839	null	null	0.07
PRT	P55050	Fatty acid-binding protein, intestinal OS=Mus musculus OX=10090 GN=Fabp2 PE=1 SV=2	null	null	Mouse_09-2020	null	[MS,MS:1001208,SEQUEST,]	3.46	5.428	null	null	0.20
PRT	H3BIY9	AP complex subunit beta OS=Mus musculus OX=10090 GN=Ap2b1 PE=1 SV=1	null	null	Mouse_09-2020	null	[MS,MS:1001208,SEQUEST,]	5.40	5.742	null	null	0.02
PRT	Q64105	Sepiapterin reductase OS=Mus musculus OX=10090 GN=Spr PE=1 SV=1	null	null	Mouse_09-2020	null	[MS,MS:1001208,SEQUEST,]	6.31	11.761	null	null	0.11
PRT	Q60692	Proteasome subunit beta type-6 OS=Mus musculus OX=10090 GN=Psmb6 PE=1 SV=3	null	null	Mouse_09-2020	null	[MS,MS:1001208,SEQUEST,]	2.59	3.660	null	null	0.08
PRT	Q9D0R2	Threonine--tRNA ligase 1, cytoplasmic OS=Mus musculus OX=10090 GN=Tars1 PE=1 SV=2	null	null	Mouse_09-2020	null	[MS,MS:1001208,SEQUEST,]	2.79	5.293	null	null	0.04
PRT	A0A1C7CYV0	Plastin-3 (Fragment) OS=Mus musculus OX=10090 GN=Pls3 PE=1 SV=1	null	null	Mouse_09-2020	null	[MS,MS:1001208,SEQUEST,]	5.89	8.174	null	null	0.04
PRT	O70503	Very-long-chain 3-oxoacyl-CoA reductase OS=Mus musculus OX=10090 GN=Hsd17b12 PE=1 SV=1	null	null	Mouse_09-2020	null	[MS,MS:1001208,SEQUEST,]	6.70	7.320	null	null	0.10
PRT	Q91XF0	Pyridoxine-5'-phosphate oxidase OS=Mus musculus OX=10090 GN=Pnpo PE=1 SV=1	null	null	Mouse_09-2020	null	[MS,MS:1001208,SEQUEST,]	5.73	9.929	null	null	0.11
PRT	Q8VDM4	26S proteasome non-ATPase regulatory subunit 2 OS=Mus musculus OX=10090 GN=Psmd2 PE=1 SV=1	null	null	Mouse_09-2020	null	[MS,MS:1001208,SEQUEST,]	2.76	6.913	null	null	0.03
PRT	A0A1L1SQA8	40S ribosomal protein S25 OS=Mus musculus OX=10090 GN=Rps25 PE=1 SV=1	null	null	Mouse_09-2020	null	[MS,MS:1001208,SEQUEST,]	1.77	5.687	null	null	0.25
PRT	Q9WU19	Hydroxyacid oxidase 1 OS=Mus musculus OX=10090 GN=Hao1 PE=1 SV=1	null	null	Mouse_09-2020	null	[MS,MS:1001208,SEQUEST,]	4.41	4.543	null	null	0.07
PRT	Q9JIZ0	Probable N-acetyltransferase CML1 OS=Mus musculus OX=10090 GN=Cml1 PE=1 SV=1	null	null	Mouse_09-2020	null	[MS,MS:1001208,SEQUEST,]	3.73	4.151	null	null	0.06
PRT	O09131	Glutathione S-transferase omega-1 OS=Mus musculus OX=10090 GN=Gsto1 PE=1 SV=2	null	null	Mouse_09-2020	null	[MS,MS:1001208,SEQUEST,]	8.33	16.129	null	null	0.14
PRT	Q9R1P0	Proteasome subunit alpha type-4 OS=Mus musculus OX=10090 GN=Psma4 PE=1 SV=1	null	null	Mouse_09-2020	null	[MS,MS:1001208,SEQUEST,]	2.12	4.722	null	null	0.08
PRT	Q9D8N0	Elongation factor 1-gamma OS=Mus musculus OX=10090 GN=Eef1g PE=1 SV=3	null	null	Mouse_09-2020	null	[MS,MS:1001208,SEQUEST,]	4.97	9.419	null	null	0.05
PRT	H3BKR2	Guanine nucleotide-binding protein G(I)/G(S)/G(T) subunit beta-1 (Fragment) OS=Mus musculus OX=10090 GN=Gnb1 PE=1 SV=8	null	null	Mouse_09-2020	null	[MS,MS:1001208,SEQUEST,]	2.22	2.739	null	null	0.08
PRT	G3UWN9	Proteasome activator complex subunit 1 (Fragment) OS=Mus musculus OX=10090 GN=Psme1 PE=1 SV=1	null	null	Mouse_09-2020	null	[MS,MS:1001208,SEQUEST,]	5.36	5.260	null	null	0.10
PRT	E9QMW9	Polypyrimidine tract-binding protein 1 OS=Mus musculus OX=10090 GN=Ptbp1 PE=1 SV=1	null	null	Mouse_09-2020	null	[MS,MS:1001208,SEQUEST,]	2.34	6.955	null	null	0.09
PRT	Q60866	Phosphotriesterase-related protein OS=Mus musculus OX=10090 GN=Pter PE=1 SV=1	null	null	Mouse_09-2020	null	[MS,MS:1001208,SEQUEST,]	5.13	2.832	null	null	0.06
PRT	A0A087WSI8	Acyl-CoA dehydrogenase family member 11 OS=Mus musculus OX=10090 GN=Acad11 PE=1 SV=2	null	null	Mouse_09-2020	null	[MS,MS:1001208,SEQUEST,]	5.09	6.099	null	null	0.04
PRT	Q8BGQ7	Alanine--tRNA ligase, cytoplasmic OS=Mus musculus OX=10090 GN=Aars1 PE=1 SV=1	null	null	Mouse_09-2020	null	[MS,MS:1001208,SEQUEST,]	3.95	4.166	null	null	0.01
PRT	H7BWY3	Alanine--glyoxylate aminotransferase 2, mitochondrial OS=Mus musculus OX=10090 GN=Agxt2 PE=1 SV=1	null	null	Mouse_09-2020	null	[MS,MS:1001208,SEQUEST,]	3.79	5.148	null	null	0.05
PRT	Q9D6J5	NADH dehydrogenase [ubiquinone] 1 beta subcomplex subunit 8, mitochondrial OS=Mus musculus OX=10090 GN=Ndufb8 PE=1 SV=1	null	null	Mouse_09-2020	null	[MS,MS:1001208,SEQUEST,]	4.29	4.460	null	null	0.11
PRT	Q8VBW8	Tetratricopeptide repeat protein 36 OS=Mus musculus OX=10090 GN=Ttc36 PE=1 SV=1	null	null	Mouse_09-2020	null	[MS,MS:1001208,SEQUEST,]	2.14	5.436	null	null	0.16
PRT	G3X9T7	Galectin-9 OS=Mus musculus OX=10090 GN=Lgals9 PE=1 SV=1	null	null	Mouse_09-2020	null	[MS,MS:1001208,SEQUEST,]	5.97	8.528	null	null	0.06
PRT	O08997	Copper transport protein ATOX1 OS=Mus musculus OX=10090 GN=Atox1 PE=1 SV=1	null	null	Mouse_09-2020	null	[MS,MS:1001208,SEQUEST,]	4.54	3.401	null	null	0.38
PRT	Q9D0F3	Protein ERGIC-53 OS=Mus musculus OX=10090 GN=Lman1 PE=1 SV=1	null	null	Mouse_09-2020	null	[MS,MS:1001208,SEQUEST,]	2.10	4.717	null	null	0.05
PRT	F8WJ41	40S ribosomal protein S15a (Fragment) OS=Mus musculus OX=10090 GN=Rps15a PE=1 SV=1	null	null	Mouse_09-2020	null	[MS,MS:1001208,SEQUEST,]	5.49	5.831	null	null	0.19
PRT	P68134	Actin, alpha skeletal muscle OS=Mus musculus OX=10090 GN=Acta1 PE=1 SV=1	null	null	Mouse_09-2020	null	[MS,MS:1001208,SEQUEST,]	54.28	90.382	null	null	0.35
PRT	Q8VCU1	Carboxylesterase 3B OS=Mus musculus OX=10090 GN=Ces3b PE=1 SV=2	null	null	Mouse_09-2020	null	[MS,MS:1001208,SEQUEST,]	40.71	52.541	null	null	0.15
PRT	Q921H8	3-ketoacyl-CoA thiolase A, peroxisomal OS=Mus musculus OX=10090 GN=Acaa1a PE=1 SV=1	null	null	Mouse_09-2020	null	[MS,MS:1001208,SEQUEST,]	38.40	58.182	null	null	0.35
PRT	K9J7B2	UDP-glucuronosyltransferase OS=Mus musculus OX=10090 GN=Ugt1a6b PE=1 SV=1	null	null	Mouse_09-2020	null	[MS,MS:1001208,SEQUEST,]	25.95	45.744	null	null	0.12
PRT	Q6XVG2	Cytochrome P450 2C54 OS=Mus musculus OX=10090 GN=Cyp2c54 PE=1 SV=1	null	null	Mouse_09-2020	null	[MS,MS:1001208,SEQUEST,]	17.29	26.135	null	null	0.13
PRT	P19639	Glutathione S-transferase Mu 3 OS=Mus musculus OX=10090 GN=Gstm3 PE=1 SV=2	null	null	Mouse_09-2020	null	[MS,MS:1001208,SEQUEST,]	13.58	24.129	null	null	0.22
PRT	A0A2R8VHY1	Cytochrome P450 2D10 (Fragment) OS=Mus musculus OX=10090 GN=Cyp2d10 PE=1 SV=1	null	null	Mouse_09-2020	null	[MS,MS:1001208,SEQUEST,]	20.40	23.505	null	null	0.17
PRT	P05214	Tubulin alpha-3 chain OS=Mus musculus OX=10090 GN=Tuba3a PE=1 SV=1	null	null	Mouse_09-2020	null	[MS,MS:1001208,SEQUEST,]	17.28	23.401	null	null	0.18
PRT	Q91WG0	Acylcarnitine hydrolase OS=Mus musculus OX=10090 GN=Ces2c PE=1 SV=1	null	null	Mouse_09-2020	null	[MS,MS:1001208,SEQUEST,]	13.22	18.034	null	null	0.11
PRT	A0A0A0MQA5	Tubulin alpha chain (Fragment) OS=Mus musculus OX=10090 GN=Tuba4a PE=1 SV=1	null	null	Mouse_09-2020	null	[MS,MS:1001208,SEQUEST,]	21.83	28.197	null	null	0.16
PRT	P11714	Cytochrome P450 2D9 OS=Mus musculus OX=10090 GN=Cyp2d9 PE=1 SV=2	null	null	Mouse_09-2020	null	[MS,MS:1001208,SEQUEST,]	15.35	15.589	null	null	0.07
PRT	Q4FZE8	Major urinary protein 1 OS=Mus musculus OX=10090 GN=Mup22 PE=2 SV=1	null	null	Mouse_09-2020	null	[MS,MS:1001208,SEQUEST,]	13.83	22.037	null	null	0.34
PRT	P02762	Major urinary protein 6 OS=Mus musculus OX=10090 GN=Mup6 PE=1 SV=2	null	null	Mouse_09-2020	null	[MS,MS:1001208,SEQUEST,]	13.40	21.612	null	null	0.37
PRT	Q00897	Alpha-1-antitrypsin 1-4 OS=Mus musculus OX=10090 GN=Serpina1d PE=1 SV=1	null	null	Mouse_09-2020	null	[MS,MS:1001208,SEQUEST,]	16.53	27.298	null	null	0.13
PRT	Q8BTU6	RNA helicase OS=Mus musculus OX=10090 GN=Eif4a2 PE=1 SV=1	null	null	Mouse_09-2020	null	[MS,MS:1001208,SEQUEST,]	18.00	26.924	null	null	0.19
PRT	G5E8M7	Glutathione transferase OS=Mus musculus OX=10090 GN=Gstm6 PE=1 SV=1	null	null	Mouse_09-2020	null	[MS,MS:1001208,SEQUEST,]	2.02	4.150	null	null	0.10
PRT	A0A2R8VHT1	3-mercaptopyruvate sulfurtransferase (Fragment) OS=Mus musculus OX=10090 GN=Mpst PE=1 SV=1	null	null	Mouse_09-2020	null	[MS,MS:1001208,SEQUEST,]	3.22	6.093	null	null	0.09
PRT	Q99MR8	Methylcrotonoyl-CoA carboxylase subunit alpha, mitochondrial OS=Mus musculus OX=10090 GN=Mccc1 PE=1 SV=2	null	null	Mouse_09-2020	null	[MS,MS:1001208,SEQUEST,]	1.97	2.249	null	null	0.04
PRT	A0A0G2JF64	Methylcrotonoyl-CoA carboxylase subunit alpha, mitochondrial (Fragment) OS=Mus musculus OX=10090 GN=Mccc1 PE=1 SV=1	null	null	Mouse_09-2020	null	[MS,MS:1001208,SEQUEST,]	0.00	0.798	null	null	0.15
PRT	O08807	Peroxiredoxin-4 OS=Mus musculus OX=10090 GN=Prdx4 PE=1 SV=1	null	null	Mouse_09-2020	null	[MS,MS:1001208,SEQUEST,]	7.96	8.281	null	null	0.08
PRT	Q9JKY7	Cytochrome P450 CYP2D22 OS=Mus musculus OX=10090 GN=Cyp2d22 PE=1 SV=1	null	null	Mouse_09-2020	null	[MS,MS:1001208,SEQUEST,]	8.81	12.142	null	null	0.05
PRT	Q9CZS1	Aldehyde dehydrogenase X, mitochondrial OS=Mus musculus OX=10090 GN=Aldh1b1 PE=1 SV=1	null	null	Mouse_09-2020	null	[MS,MS:1001208,SEQUEST,]	6.18	9.422	null	null	0.05
PRT	Q5DTH5	Teashirt homolog 1 OS=Mus musculus OX=10090 GN=Tshz1 PE=1 SV=2	null	null	Mouse_09-2020	null	[MS,MS:1001208,SEQUEST,]	0.00	0.430	null	null	0.02
PRT	Q9D968	Host cell factor 2 OS=Mus musculus OX=10090 GN=Hcfc2 PE=1 SV=2	null	null	Mouse_09-2020	null	[MS,MS:1001208,SEQUEST,]	2.50	1.199	null	null	0.04
PRT	O88342	WD repeat-containing protein 1 OS=Mus musculus OX=10090 GN=Wdr1 PE=1 SV=3	null	null	Mouse_09-2020	null	[MS,MS:1001208,SEQUEST,]	3.94	4.624	null	null	0.05
PRT	Q9ES82	Popeye domain-containing protein 2 OS=Mus musculus OX=10090 GN=Popdc2 PE=1 SV=1	null	null	Mouse_09-2020	null	[MS,MS:1001208,SEQUEST,]	0.00	0.626	null	null	0.05
PRT	Q6P8Y7	Sorting nexin-31 OS=Mus musculus OX=10090 GN=Snx31 PE=1 SV=1	null	null	Mouse_09-2020	null	[MS,MS:1001208,SEQUEST,]	0.00	0.580	null	null	0.08
PRT	A0A1L1SQ79	Pleckstrin homology domain-containing family A member 7 (Fragment) OS=Mus musculus OX=10090 GN=Plekha7 PE=1 SV=1	null	null	Mouse_09-2020	null	[MS,MS:1001208,SEQUEST,]	0.00	0.406	null	null	0.02
PRT	G3X9T2	Zinc finger protein 619 OS=Mus musculus OX=10090 GN=Zfp619 PE=1 SV=1	null	null	Mouse_09-2020	null	[MS,MS:1001208,SEQUEST,]	0.00	0.485	null	null	0.01
PRT	G3UWE2	Interferon-gamma-inducible GTPase Ifgga4 protein OS=Mus musculus OX=10090 GN=F830016B08Rik PE=1 SV=1	null	null	Mouse_09-2020	null	[MS,MS:1001208,SEQUEST,]	0.00	0.351	null	null	0.07
PRT	Q9CZP3	Zinc finger protein 655 OS=Mus musculus OX=10090 GN=Zfp655 PE=1 SV=1	null	null	Mouse_09-2020	null	[MS,MS:1001208,SEQUEST,]	0.00	0.461	null	null	0.04
PRT	Q61194	Phosphatidylinositol 4-phosphate 3-kinase C2 domain-containing subunit alpha OS=Mus musculus OX=10090 GN=Pik3c2a PE=1 SV=2	null	null	Mouse_09-2020	null	[MS,MS:1001208,SEQUEST,]	0.00	0.340	null	null	0.01
PRT	Q8BVA4	Leiomodin-1 OS=Mus musculus OX=10090 GN=Lmod1 PE=1 SV=1	null	null	Mouse_09-2020	null	[MS,MS:1001208,SEQUEST,]	0.00	1.335	null	null	0.03
PRT	Q99MQ4	Asporin OS=Mus musculus OX=10090 GN=Aspn PE=1 SV=1	null	null	Mouse_09-2020	null	[MS,MS:1001208,SEQUEST,]	0.00	0.398	null	null	0.04
PRT	Q9JKB3	Y-box-binding protein 3 OS=Mus musculus OX=10090 GN=Ybx3 PE=1 SV=2	null	null	Mouse_09-2020	null	[MS,MS:1001208,SEQUEST,]	0.00	1.391	null	null	0.03
PRT	D3Z667	Dynein heavy chain 2, axonemal OS=Mus musculus OX=10090 GN=Dnah2 PE=1 SV=1	null	null	Mouse_09-2020	null	[MS,MS:1001208,SEQUEST,]	0.00	0.287	null	null	0.00
PRT	A8C1R4	G9D3 protein OS=Mus musculus OX=10090 GN=Timd2 PE=2 SV=1	null	null	Mouse_09-2020	null	[MS,MS:1001208,SEQUEST,]	0.00	0.403	null	null	0.10
PRT	D3YZV8	Coiled-coil domain-containing protein 8 homolog OS=Mus musculus OX=10090 GN=Ccdc8 PE=1 SV=2	null	null	Mouse_09-2020	null	[MS,MS:1001208,SEQUEST,]	0.00	0.391	null	null	0.01
PRT	Q8C0G2	TRAF3-interacting JNK-activating modulator OS=Mus musculus OX=10090 GN=Traf3ip3 PE=1 SV=2	null	null	Mouse_09-2020	null	[MS,MS:1001208,SEQUEST,]	0.00	0.352	null	null	0.03
PRT	E9QKJ7	Serine/threonine-protein kinase ULK4 OS=Mus musculus OX=10090 GN=Ulk4 PE=1 SV=1	null	null	Mouse_09-2020	null	[MS,MS:1001208,SEQUEST,]	0.00	0.841	null	null	0.01
PRT	E9Q0N0	Intersectin-1 OS=Mus musculus OX=10090 GN=Itsn1 PE=1 SV=1	null	null	Mouse_09-2020	null	[MS,MS:1001208,SEQUEST,]	0.00	0.657	null	null	0.02
PRT	B2RPU8	SCAN domain containing 3 OS=Mus musculus OX=10090 GN=Zbed5 PE=1 SV=1	null	null	Mouse_09-2020	null	[MS,MS:1001208,SEQUEST,]	0.00	0.434	null	null	0.02
PRT	Q5SW15	U6 small nuclear RNA (adenine-(43)-N(6))-methyltransferase OS=Mus musculus OX=10090 GN=Mettl16 PE=1 SV=1	null	null	Mouse_09-2020	null	[MS,MS:1001208,SEQUEST,]	0.00	0.410	null	null	0.05
PRT	A0A140T8S2	Protocadherin-15 OS=Mus musculus OX=10090 GN=Pcdh15 PE=4 SV=1	null	null	Mouse_09-2020	null	[MS,MS:1001208,SEQUEST,]	0.00	0.330	null	null	0.01
PRT	Q68FF0	Uncharacterized protein KIAA1841 OS=Mus musculus OX=10090 GN=Kiaa1841 PE=1 SV=2	null	null	Mouse_09-2020	null	[MS,MS:1001208,SEQUEST,]	0.00	0.532	null	null	0.03
PRT	A0A1W2P7G4	B-cell CLL/lymphoma 9-like protein (Fragment) OS=Mus musculus OX=10090 GN=Bcl9l PE=1 SV=1	null	null	Mouse_09-2020	null	[MS,MS:1001208,SEQUEST,]	0.00	0.427	null	null	0.32
PRT	O35738	Krueppel-like factor 12 OS=Mus musculus OX=10090 GN=Klf12 PE=1 SV=2	null	null	Mouse_09-2020	null	[MS,MS:1001208,SEQUEST,]	0.00	0.307	null	null	0.06
PRT	A2A5F7	potassium Voltage-gated channel, subfamily H (Eag-related), member 4 OS=Mus musculus OX=10090 GN=Kcnh4 PE=2 SV=1	null	null	Mouse_09-2020	null	[MS,MS:1001208,SEQUEST,]	0.00	0.391	null	null	0.02
PRT	Q9DA01	Eppin OS=Mus musculus OX=10090 GN=Eppin PE=1 SV=1	null	null	Mouse_09-2020	null	[MS,MS:1001208,SEQUEST,]	0.00	0.439	null	null	0.13
PRT	Q8BN78	Transcriptional regulator Kaiso OS=Mus musculus OX=10090 GN=Zbtb33 PE=1 SV=1	null	null	Mouse_09-2020	null	[MS,MS:1001208,SEQUEST,]	0.00	0.354	null	null	0.02
PRT	D3YTU3	Bifunctional lysine-specific demethylase and histidyl-hydroxylase OS=Mus musculus OX=10090 GN=Riox2 PE=1 SV=1	null	null	Mouse_09-2020	null	[MS,MS:1001208,SEQUEST,]	0.00	0.911	null	null	0.05
PRT	Q9CR42	Ankyrin repeat domain-containing protein 1 OS=Mus musculus OX=10090 GN=Ankrd1 PE=1 SV=1	null	null	Mouse_09-2020	null	[MS,MS:1001208,SEQUEST,]	0.00	0.309	null	null	0.11
PRT	A2AKX3	Probable helicase senataxin OS=Mus musculus OX=10090 GN=Setx PE=1 SV=1	null	null	Mouse_09-2020	null	[MS,MS:1001208,SEQUEST,]	0.00	0.693	null	null	0.01
PRT	A0A0U1RQ19	Alpha-mannosidase 2x (Fragment) OS=Mus musculus OX=10090 GN=Man2a2 PE=4 SV=1	null	null	Mouse_09-2020	null	[MS,MS:1001208,SEQUEST,]	0.00	4.624	null	null	0.31
PRT	Q6PGB8	Probable global transcription activator SNF2L1 OS=Mus musculus OX=10090 GN=Smarca1 PE=1 SV=1	null	null	Mouse_09-2020	null	[MS,MS:1001208,SEQUEST,]	0.00	0.550	null	null	0.02
PRT	Q8K019	Bcl-2-associated transcription factor 1 OS=Mus musculus OX=10090 GN=Bclaf1 PE=1 SV=2	null	null	Mouse_09-2020	null	[MS,MS:1001208,SEQUEST,]	0.00	0.322	null	null	0.01
PRT	Q8VDN2	Sodium/potassium-transporting ATPase subunit alpha-1 OS=Mus musculus OX=10090 GN=Atp1a1 PE=1 SV=1	null	null	Mouse_09-2020	null	[MS,MS:1001208,SEQUEST,]	4.05	4.343	null	null	0.01
PRT	Q9D979	Uncharacterized protein C17orf64 homolog OS=Mus musculus OX=10090 PE=2 SV=3	null	null	Mouse_09-2020	null	[MS,MS:1001208,SEQUEST,]	0.00	0.377	null	null	0.03
PRT	Q9CS00	Cactin OS=Mus musculus OX=10090 GN=Cactin PE=1 SV=2	null	null	Mouse_09-2020	null	[MS,MS:1001208,SEQUEST,]	0.00	0.418	null	null	0.01
PRT	Q9Z116	KRAB-containing zinc-finger protein KRAZ2 OS=Mus musculus OX=10090 GN=Zfp68 PE=2 SV=1	null	null	Mouse_09-2020	null	[MS,MS:1001208,SEQUEST,]	0.00	4.083	null	null	0.02
PRT	Q32M00	cAMP-responsive element-binding protein-like 2 OS=Mus musculus OX=10090 GN=Crebl2 PE=1 SV=1	null	null	Mouse_09-2020	null	[MS,MS:1001208,SEQUEST,]	0.00	0.286	null	null	0.09
PRT	P62889	60S ribosomal protein L30 OS=Mus musculus OX=10090 GN=Rpl30 PE=1 SV=2	null	null	Mouse_09-2020	null	[MS,MS:1001208,SEQUEST,]	0.00	5.480	null	null	0.08
PRT	E9Q1F7	Histone acetyltransferase KAT2B (Fragment) OS=Mus musculus OX=10090 GN=Kat2b PE=1 SV=1	null	null	Mouse_09-2020	null	[MS,MS:1001208,SEQUEST,]	0.00	1.058	null	null	0.04
PRT	Q6P7W5	tRNA-splicing endonuclease subunit Sen2 OS=Mus musculus OX=10090 GN=Tsen2 PE=1 SV=1	null	null	Mouse_09-2020	null	[MS,MS:1001208,SEQUEST,]	0.00	0.684	null	null	0.04
PRT	Q9JJN2	Zinc finger homeobox protein 4 OS=Mus musculus OX=10090 GN=Zfhx4 PE=1 SV=1	null	null	Mouse_09-2020	null	[MS,MS:1001208,SEQUEST,]	0.00	0.458	null	null	0.01
PRT	P10605	Cathepsin B OS=Mus musculus OX=10090 GN=Ctsb PE=1 SV=2	null	null	Mouse_09-2020	null	[MS,MS:1001208,SEQUEST,]	0.00	1.292	null	null	0.05
PRT	Q9Z277	Tyrosine-protein kinase BAZ1B OS=Mus musculus OX=10090 GN=Baz1b PE=1 SV=2	null	null	Mouse_09-2020	null	[MS,MS:1001208,SEQUEST,]	0.00	0.297	null	null	0.01
PRT	E0CZ90	Proteasome activator complex subunit 2 (Fragment) OS=Mus musculus OX=10090 GN=Psme2 PE=1 SV=1	null	null	Mouse_09-2020	null	[MS,MS:1001208,SEQUEST,]	0.00	1.310	null	null	0.07
PRT	Q9D0J8	Parathymosin OS=Mus musculus OX=10090 GN=Ptms PE=1 SV=3	null	null	Mouse_09-2020	null	[MS,MS:1001208,SEQUEST,]	0.00	2.930	null	null	0.16
PRT	A2RSF9	Serine (Or cysteine) peptidase inhibitor, clade B, member 3C OS=Mus musculus OX=10090 GN=Serpinb3c PE=1 SV=1	null	null	Mouse_09-2020	null	[MS,MS:1001208,SEQUEST,]	0.00	0.938	null	null	0.04
PRT	E9PXX7	Thioredoxin domain-containing protein 5 OS=Mus musculus OX=10090 GN=Txndc5 PE=1 SV=1	null	null	Mouse_09-2020	null	[MS,MS:1001208,SEQUEST,]	3.34	2.047	null	null	0.03
PRT	E9Q2H1	E3 ubiquitin-protein ligase UBR5 OS=Mus musculus OX=10090 GN=Ubr5 PE=1 SV=2	null	null	Mouse_09-2020	null	[MS,MS:1001208,SEQUEST,]	0.00	0.285	null	null	0.01
PRT	Z4YL23	Fer-1-like protein 4 OS=Mus musculus OX=10090 GN=Fer1l4 PE=4 SV=1	null	null	Mouse_09-2020	null	[MS,MS:1001208,SEQUEST,]	0.00	0.374	null	null	0.01
PRT	G3UXT0	Cytochrome P450, family 2, subfamily j, polypeptide 12 OS=Mus musculus OX=10090 GN=Cyp2j12 PE=3 SV=1	null	null	Mouse_09-2020	null	[MS,MS:1001208,SEQUEST,]	0.00	0.528	null	null	0.05
PRT	Q6P3A8	2-oxoisovalerate dehydrogenase subunit beta, mitochondrial OS=Mus musculus OX=10090 GN=Bckdhb PE=1 SV=2	null	null	Mouse_09-2020	null	[MS,MS:1001208,SEQUEST,]	4.44	6.985	null	null	0.05
PRT	A2AWT3	Ataxin-7-like protein 3 OS=Mus musculus OX=10090 GN=Atxn7l3 PE=1 SV=1	null	null	Mouse_09-2020	null	[MS,MS:1001208,SEQUEST,]	0.00	0.337	null	null	0.05
PRT	Q8VHN7	Adhesion G-protein coupled receptor V1 OS=Mus musculus OX=10090 GN=Adgrv1 PE=1 SV=1	null	null	Mouse_09-2020	null	[MS,MS:1001208,SEQUEST,]	0.00	0.422	null	null	0.00
PRT	G3X9Z4	PCF11 cleavage and polyadenylation factor subunit OS=Mus musculus OX=10090 GN=Pcf11 PE=1 SV=1	null	null	Mouse_09-2020	null	[MS,MS:1001208,SEQUEST,]	0.00	0.408	null	null	0.01
PRT	Q9CYR6	Phosphoacetylglucosamine mutase OS=Mus musculus OX=10090 GN=Pgm3 PE=1 SV=1	null	null	Mouse_09-2020	null	[MS,MS:1001208,SEQUEST,]	0.00	0.645	null	null	0.04
PRT	A0A494BAD8	E3 ubiquitin-protein ligase NEDD4-like (Fragment) OS=Mus musculus OX=10090 GN=Nedd4l PE=1 SV=1	null	null	Mouse_09-2020	null	[MS,MS:1001208,SEQUEST,]	0.00	0.316	null	null	0.08
PRT	A0A0R4J1X0	Neuronal tyrosine-phosphorylated phosphoinositide-3-kinase adapter 2 OS=Mus musculus OX=10090 GN=Nyap2 PE=1 SV=1	null	null	Mouse_09-2020	null	[MS,MS:1001208,SEQUEST,]	0.00	0.340	null	null	0.02
PRT	B1AR10	Myeloid/lymphoid or mixed-lineage leukemia; translocated to, 6 OS=Mus musculus OX=10090 GN=Mllt6 PE=1 SV=1	null	null	Mouse_09-2020	null	[MS,MS:1001208,SEQUEST,]	0.00	0.358	null	null	0.02
PRT	G3UXL2	Ribose-phosphate diphosphokinase OS=Mus musculus OX=10090 GN=Prps1l3 PE=3 SV=1	null	null	Mouse_09-2020	null	[MS,MS:1001208,SEQUEST,]	2.15	2.797	null	null	0.04
PRT	Q9CR95	Adaptin ear-binding coat-associated protein 1 OS=Mus musculus OX=10090 GN=Necap1 PE=1 SV=2	null	null	Mouse_09-2020	null	[MS,MS:1001208,SEQUEST,]	0.00	0.335	null	null	0.06
PRT	Q8R1Q8	Cytoplasmic dynein 1 light intermediate chain 1 OS=Mus musculus OX=10090 GN=Dync1li1 PE=1 SV=1	null	null	Mouse_09-2020	null	[MS,MS:1001208,SEQUEST,]	0.00	0.810	null	null	0.06
PRT	O70251	Elongation factor 1-beta OS=Mus musculus OX=10090 GN=Eef1b PE=1 SV=5	null	null	Mouse_09-2020	null	[MS,MS:1001208,SEQUEST,]	0.00	1.365	null	null	0.06
PRT	Q922H2	[Pyruvate dehydrogenase (acetyl-transferring)] kinase isozyme 3, mitochondrial OS=Mus musculus OX=10090 GN=Pdk3 PE=1 SV=1	null	null	Mouse_09-2020	null	[MS,MS:1001208,SEQUEST,]	0.00	0.493	null	null	0.04
PRT	Q8BM92	Cadherin-7 OS=Mus musculus OX=10090 GN=Cdh7 PE=1 SV=1	null	null	Mouse_09-2020	null	[MS,MS:1001208,SEQUEST,]	0.00	0.316	null	null	0.03
PRT	A0A2R8VHH6	Receptor-type tyrosine-protein phosphatase alpha (Fragment) OS=Mus musculus OX=10090 GN=Ptpra PE=1 SV=1	null	null	Mouse_09-2020	null	[MS,MS:1001208,SEQUEST,]	2.69	1.082	null	null	0.04
PRT	P27671	Ras-specific guanine nucleotide-releasing factor 1 OS=Mus musculus OX=10090 GN=Rasgrf1 PE=1 SV=2	null	null	Mouse_09-2020	null	[MS,MS:1001208,SEQUEST,]	0.00	0.752	null	null	0.02
PRT	Q8CJ70	Interleukin-19 OS=Mus musculus OX=10090 GN=Il19 PE=2 SV=1	null	null	Mouse_09-2020	null	[MS,MS:1001208,SEQUEST,]	0.00	0.447	null	null	0.04
PRT	A0A0R4J140	Clustered mitochondria protein homolog OS=Mus musculus OX=10090 GN=Cluh PE=1 SV=1	null	null	Mouse_09-2020	null	[MS,MS:1001208,SEQUEST,]	10.24	15.226	null	null	0.01
PRT	Q9CX80	Cytoglobin OS=Mus musculus OX=10090 GN=Cygb PE=1 SV=1	null	null	Mouse_09-2020	null	[MS,MS:1001208,SEQUEST,]	0.00	0.339	null	null	0.06
PRT	Q9CQ69	Cytochrome b-c1 complex subunit 8 OS=Mus musculus OX=10090 GN=Uqcrq PE=1 SV=3	null	null	Mouse_09-2020	null	[MS,MS:1001208,SEQUEST,]	7.30	10.864	null	null	0.18
PRT	Q3V063	Taf7l2 OS=Mus musculus OX=10090 GN=Taf7l2 PE=1 SV=1	null	null	Mouse_09-2020	null	[MS,MS:1001208,SEQUEST,]	0.00	0.640	null	null	0.04
PRT	Q8R0F8	Acylpyruvase FAHD1, mitochondrial OS=Mus musculus OX=10090 GN=Fahd1 PE=1 SV=2	null	null	Mouse_09-2020	null	[MS,MS:1001208,SEQUEST,]	2.06	6.531	null	null	0.07
PRT	Q9CXB8	Alpha-protein kinase 1 OS=Mus musculus OX=10090 GN=Alpk1 PE=2 SV=2	null	null	Mouse_09-2020	null	[MS,MS:1001208,SEQUEST,]	0.00	0.360	null	null	0.01
PRT	Q9QUR6	Prolyl endopeptidase OS=Mus musculus OX=10090 GN=Prep PE=1 SV=1	null	null	Mouse_09-2020	null	[MS,MS:1001208,SEQUEST,]	5.05	7.537	null	null	0.02
PRT	P18608	Non-histone chromosomal protein HMG-14 OS=Mus musculus OX=10090 GN=Hmgn1 PE=1 SV=2	null	null	Mouse_09-2020	null	[MS,MS:1001208,SEQUEST,]	0.00	2.128	null	null	0.16
PRT	O89023	Tripeptidyl-peptidase 1 OS=Mus musculus OX=10090 GN=Tpp1 PE=1 SV=2	null	null	Mouse_09-2020	null	[MS,MS:1001208,SEQUEST,]	2.93	5.294	null	null	0.02
PRT	Q9Z1P6	NADH dehydrogenase [ubiquinone] 1 alpha subcomplex subunit 7 OS=Mus musculus OX=10090 GN=Ndufa7 PE=1 SV=3	null	null	Mouse_09-2020	null	[MS,MS:1001208,SEQUEST,]	4.45	5.478	null	null	0.12
PRT	P97494	Glutamate--cysteine ligase catalytic subunit OS=Mus musculus OX=10090 GN=Gclc PE=1 SV=4	null	null	Mouse_09-2020	null	[MS,MS:1001208,SEQUEST,]	4.02	6.987	null	null	0.02
PRT	F6ZBR8	Protein Wiz OS=Mus musculus OX=10090 GN=Wiz PE=1 SV=3	null	null	Mouse_09-2020	null	[MS,MS:1001208,SEQUEST,]	0.00	0.604	null	null	0.02
PRT	Q8VCB3	Glycogen [starch] synthase, liver OS=Mus musculus OX=10090 GN=Gys2 PE=1 SV=2	null	null	Mouse_09-2020	null	[MS,MS:1001208,SEQUEST,]	2.78	3.049	null	null	0.01
PRT	Q3U213	Protein SERAC1 OS=Mus musculus OX=10090 GN=Serac1 PE=2 SV=1	null	null	Mouse_09-2020	null	[MS,MS:1001208,SEQUEST,]	0.00	0.329	null	null	0.04
PRT	Q922Q1	Mitochondrial amidoxime reducing component 2 OS=Mus musculus OX=10090 GN=Mtarc2 PE=1 SV=1	null	null	Mouse_09-2020	null	[MS,MS:1001208,SEQUEST,]	2.34	3.522	null	null	0.03
PRT	O70310	Glycylpeptide N-tetradecanoyltransferase 1 OS=Mus musculus OX=10090 GN=Nmt1 PE=1 SV=1	null	null	Mouse_09-2020	null	[MS,MS:1001208,SEQUEST,]	2.32	1.190	null	null	0.03
PRT	Q6PB66	Leucine-rich PPR motif-containing protein, mitochondrial OS=Mus musculus OX=10090 GN=Lrpprc PE=1 SV=2	null	null	Mouse_09-2020	null	[MS,MS:1001208,SEQUEST,]	2.72	2.338	null	null	0.01
PRT	Q8VHE0	Translocation protein SEC63 homolog OS=Mus musculus OX=10090 GN=Sec63 PE=1 SV=4	null	null	Mouse_09-2020	null	[MS,MS:1001208,SEQUEST,]	0.00	3.494	null	null	0.02
PRT	Q9WVJ2	26S proteasome non-ATPase regulatory subunit 13 OS=Mus musculus OX=10090 GN=Psmd13 PE=1 SV=1	null	null	Mouse_09-2020	null	[MS,MS:1001208,SEQUEST,]	2.82	3.585	null	null	0.03
PRT	Q9CPX8	Cytochrome b-c1 complex subunit 10 OS=Mus musculus OX=10090 GN=Uqcr11 PE=1 SV=1	null	null	Mouse_09-2020	null	[MS,MS:1001208,SEQUEST,]	3.42	6.243	null	null	0.21
PRT	Q921X9	Protein disulfide-isomerase A5 OS=Mus musculus OX=10090 GN=Pdia5 PE=1 SV=1	null	null	Mouse_09-2020	null	[MS,MS:1001208,SEQUEST,]	2.40	4.202	null	null	0.02
PRT	Q80UU9	Membrane-associated progesterone receptor component 2 OS=Mus musculus OX=10090 GN=Pgrmc2 PE=1 SV=2	null	null	Mouse_09-2020	null	[MS,MS:1001208,SEQUEST,]	1.74	3.595	null	null	0.06
PRT	Q9D2R0	Acetoacetyl-CoA synthetase OS=Mus musculus OX=10090 GN=Aacs PE=1 SV=1	null	null	Mouse_09-2020	null	[MS,MS:1001208,SEQUEST,]	0.00	0.794	null	null	0.02
PRT	Q91WM3	U3 small nucleolar RNA-interacting protein 2 OS=Mus musculus OX=10090 GN=Rrp9 PE=1 SV=1	null	null	Mouse_09-2020	null	[MS,MS:1001208,SEQUEST,]	0.00	0.307	null	null	0.07
PRT	Q60991	Cytochrome P450 7B1 OS=Mus musculus OX=10090 GN=Cyp7b1 PE=1 SV=2	null	null	Mouse_09-2020	null	[MS,MS:1001208,SEQUEST,]	3.31	2.515	null	null	0.03
PRT	Q6ZQF0	DNA topoisomerase 2-binding protein 1 OS=Mus musculus OX=10090 GN=Topbp1 PE=1 SV=2	null	null	Mouse_09-2020	null	[MS,MS:1001208,SEQUEST,]	0.00	0.319	null	null	0.01
PRT	A0A1L1SSJ7	Beta-galactosidase OS=Mus musculus OX=10090 GN=Glb1 PE=1 SV=1	null	null	Mouse_09-2020	null	[MS,MS:1001208,SEQUEST,]	2.22	3.901	null	null	0.04
PRT	Q8VDD5	Myosin-9 OS=Mus musculus OX=10090 GN=Myh9 PE=1 SV=4	null	null	Mouse_09-2020	null	[MS,MS:1001208,SEQUEST,]	2.77	3.466	null	null	0.01
PRT	Q8BK06	F-box only protein 9 OS=Mus musculus OX=10090 GN=Fbxo9 PE=1 SV=1	null	null	Mouse_09-2020	null	[MS,MS:1001208,SEQUEST,]	0.00	0.300	null	null	0.04
PRT	J3QM80	Heterogeneous nuclear ribonucleoprotein F (Fragment) OS=Mus musculus OX=10090 GN=Hnrnpf PE=1 SV=8	null	null	Mouse_09-2020	null	[MS,MS:1001208,SEQUEST,]	1.99	0.468	null	null	0.03
PRT	E9QLG3	MAX gene-associated protein OS=Mus musculus OX=10090 GN=Mga PE=1 SV=1	null	null	Mouse_09-2020	null	[MS,MS:1001208,SEQUEST,]	0.00	0.433	null	null	0.01
PRT	F6SSP6	E3 ubiquitin-protein ligase UBR4 (Fragment) OS=Mus musculus OX=10090 GN=Ubr4 PE=1 SV=1	null	null	Mouse_09-2020	null	[MS,MS:1001208,SEQUEST,]	0.00	0.297	null	null	0.01
PRT	P07309	Transthyretin OS=Mus musculus OX=10090 GN=Ttr PE=1 SV=1	null	null	Mouse_09-2020	null	[MS,MS:1001208,SEQUEST,]	1.69	5.520	null	null	0.09
PRT	P70195	Proteasome subunit beta type-7 OS=Mus musculus OX=10090 GN=Psmb7 PE=1 SV=1	null	null	Mouse_09-2020	null	[MS,MS:1001208,SEQUEST,]	2.80	4.503	null	null	0.04
PRT	P40124	Adenylyl cyclase-associated protein 1 OS=Mus musculus OX=10090 GN=Cap1 PE=1 SV=4	null	null	Mouse_09-2020	null	[MS,MS:1001208,SEQUEST,]	2.50	2.539	null	null	0.05
PRT	Q9D0M5	Dynein light chain 2, cytoplasmic OS=Mus musculus OX=10090 GN=Dynll2 PE=1 SV=1	null	null	Mouse_09-2020	null	[MS,MS:1001208,SEQUEST,]	3.26	5.708	null	null	0.13
PRT	Q8C211	SMC5-SMC6 complex localization factor protein 1 OS=Mus musculus OX=10090 GN=Slf1 PE=2 SV=1	null	null	Mouse_09-2020	null	[MS,MS:1001208,SEQUEST,]	0.00	0.475	null	null	0.05
PRT	P68040	Receptor of activated protein C kinase 1 OS=Mus musculus OX=10090 GN=Rack1 PE=1 SV=3	null	null	Mouse_09-2020	null	[MS,MS:1001208,SEQUEST,]	2.89	2.282	null	null	0.03
PRT	Q9R112	Sulfide:quinone oxidoreductase, mitochondrial OS=Mus musculus OX=10090 GN=Sqor PE=1 SV=3	null	null	Mouse_09-2020	null	[MS,MS:1001208,SEQUEST,]	2.21	1.337	null	null	0.02
PRT	Q9DBB8	Trans-1,2-dihydrobenzene-1,2-diol dehydrogenase OS=Mus musculus OX=10090 GN=Dhdh PE=1 SV=1	null	null	Mouse_09-2020	null	[MS,MS:1001208,SEQUEST,]	2.71	3.423	null	null	0.03
PRT	Q9D6U8	Protein FAM162A OS=Mus musculus OX=10090 GN=Fam162a PE=1 SV=1	null	null	Mouse_09-2020	null	[MS,MS:1001208,SEQUEST,]	1.65	2.043	null	null	0.05
PRT	P48771	Cytochrome c oxidase subunit 7A2, mitochondrial OS=Mus musculus OX=10090 GN=Cox7a2 PE=1 SV=2	null	null	Mouse_09-2020	null	[MS,MS:1001208,SEQUEST,]	2.91	5.760	null	null	0.16
PRT	Q99L45	Eukaryotic translation initiation factor 2 subunit 2 OS=Mus musculus OX=10090 GN=Eif2s2 PE=1 SV=1	null	null	Mouse_09-2020	null	[MS,MS:1001208,SEQUEST,]	2.64	2.088	null	null	0.03
PRT	Q571F8	Glutaminase liver isoform, mitochondrial OS=Mus musculus OX=10090 GN=Gls2 PE=1 SV=2	null	null	Mouse_09-2020	null	[MS,MS:1001208,SEQUEST,]	2.45	4.344	null	null	0.02
PRT	Q3TXN1	15-oxoprostaglandin 13-reductase OS=Mus musculus OX=10090 GN=Ptgr2 PE=1 SV=1	null	null	Mouse_09-2020	null	[MS,MS:1001208,SEQUEST,]	3.58	6.100	null	null	0.04
PRT	O35683	NADH dehydrogenase [ubiquinone] 1 alpha subcomplex subunit 1 OS=Mus musculus OX=10090 GN=Ndufa1 PE=1 SV=1	null	null	Mouse_09-2020	null	[MS,MS:1001208,SEQUEST,]	2.42	3.558	null	null	0.14
PRT	P01887	Beta-2-microglobulin OS=Mus musculus OX=10090 GN=B2m PE=1 SV=2	null	null	Mouse_09-2020	null	[MS,MS:1001208,SEQUEST,]	0.00	0.400	null	null	0.13
PRT	P84104	Serine/arginine-rich splicing factor 3 OS=Mus musculus OX=10090 GN=Srsf3 PE=1 SV=1	null	null	Mouse_09-2020	null	[MS,MS:1001208,SEQUEST,]	3.27	5.126	null	null	0.07
PRT	Q9EQK5	Major vault protein OS=Mus musculus OX=10090 GN=Mvp PE=1 SV=4	null	null	Mouse_09-2020	null	[MS,MS:1001208,SEQUEST,]	0.00	2.120	null	null	0.01
PRT	A0A1Y7VKA0	Isoamyl acetate-hydrolyzing esterase 1 homolog (Fragment) OS=Mus musculus OX=10090 GN=Iah1 PE=1 SV=1	null	null	Mouse_09-2020	null	[MS,MS:1001208,SEQUEST,]	1.65	0.651	null	null	0.05
PRT	Q7TSC1	Protein PRRC2A OS=Mus musculus OX=10090 GN=Prrc2a PE=1 SV=1	null	null	Mouse_09-2020	null	[MS,MS:1001208,SEQUEST,]	0.00	0.288	null	null	0.01
PRT	Q9DAT5	Mitochondrial tRNA-specific 2-thiouridylase 1 OS=Mus musculus OX=10090 GN=Trmu PE=1 SV=1	null	null	Mouse_09-2020	null	[MS,MS:1001208,SEQUEST,]	0.00	0.417	null	null	0.09
PRT	P47955	60S acidic ribosomal protein P1 OS=Mus musculus OX=10090 GN=Rplp1 PE=1 SV=1	null	null	Mouse_09-2020	null	[MS,MS:1001208,SEQUEST,]	3.79	6.397	null	null	0.14
PRT	P47754	F-actin-capping protein subunit alpha-2 OS=Mus musculus OX=10090 GN=Capza2 PE=1 SV=3	null	null	Mouse_09-2020	null	[MS,MS:1001208,SEQUEST,]	3.05	3.317	null	null	0.05
PRT	Q9R1P1	Proteasome subunit beta type-3 OS=Mus musculus OX=10090 GN=Psmb3 PE=1 SV=1	null	null	Mouse_09-2020	null	[MS,MS:1001208,SEQUEST,]	3.39	4.077	null	null	0.08
PRT	Q9DCV4	Regulator of microtubule dynamics protein 1 OS=Mus musculus OX=10090 GN=Rmdn1 PE=1 SV=2	null	null	Mouse_09-2020	null	[MS,MS:1001208,SEQUEST,]	2.20	2.909	null	null	0.03
PRT	P10639	Thioredoxin OS=Mus musculus OX=10090 GN=Txn PE=1 SV=3	null	null	Mouse_09-2020	null	[MS,MS:1001208,SEQUEST,]	0.00	0.638	null	null	0.10
PRT	Q9R1P3	Proteasome subunit beta type-2 OS=Mus musculus OX=10090 GN=Psmb2 PE=1 SV=1	null	null	Mouse_09-2020	null	[MS,MS:1001208,SEQUEST,]	3.37	4.584	null	null	0.06
PRT	Q3UZG4	Aminoacyl tRNA synthase complex-interacting multifunctional protein 1 OS=Mus musculus OX=10090 GN=Aimp1 PE=1 SV=1	null	null	Mouse_09-2020	null	[MS,MS:1001208,SEQUEST,]	3.45	4.200	null	null	0.06
PRT	Q8VDG5	Phosphopantothenate--cysteine ligase OS=Mus musculus OX=10090 GN=Ppcs PE=1 SV=1	null	null	Mouse_09-2020	null	[MS,MS:1001208,SEQUEST,]	0.00	0.998	null	null	0.02
PRT	Q9D6J6	NADH dehydrogenase [ubiquinone] flavoprotein 2, mitochondrial OS=Mus musculus OX=10090 GN=Ndufv2 PE=1 SV=2	null	null	Mouse_09-2020	null	[MS,MS:1001208,SEQUEST,]	4.75	8.194	null	null	0.08
PRT	Q3TNA1	Xylulose kinase OS=Mus musculus OX=10090 GN=Xylb PE=1 SV=1	null	null	Mouse_09-2020	null	[MS,MS:1001208,SEQUEST,]	2.61	3.455	null	null	0.02
PRT	O35969	Guanidinoacetate N-methyltransferase OS=Mus musculus OX=10090 GN=Gamt PE=1 SV=1	null	null	Mouse_09-2020	null	[MS,MS:1001208,SEQUEST,]	3.50	4.797	null	null	0.06
PRT	Q60936	Atypical kinase COQ8A, mitochondrial OS=Mus musculus OX=10090 GN=Coq8a PE=1 SV=2	null	null	Mouse_09-2020	null	[MS,MS:1001208,SEQUEST,]	0.00	1.894	null	null	0.01
PRT	Q283N4	2-oxo-4-hydroxy-4-carboxy-5-ureidoimidazoline decarboxylase OS=Mus musculus OX=10090 GN=Urad PE=1 SV=1	null	null	Mouse_09-2020	null	[MS,MS:1001208,SEQUEST,]	2.28	3.457	null	null	0.06
PRT	P03911	NADH-ubiquinone oxidoreductase chain 4 OS=Mus musculus OX=10090 GN=Mtnd4 PE=1 SV=1	null	null	Mouse_09-2020	null	[MS,MS:1001208,SEQUEST,]	0.00	0.976	null	null	0.04
PRT	Q8JZZ0	UDP-glucuronosyltransferase 3A2 OS=Mus musculus OX=10090 GN=Ugt3a2 PE=1 SV=2	null	null	Mouse_09-2020	null	[MS,MS:1001208,SEQUEST,]	4.26	5.046	null	null	0.02
PRT	Q9Z2Z6	Mitochondrial carnitine/acylcarnitine carrier protein OS=Mus musculus OX=10090 GN=Slc25a20 PE=1 SV=1	null	null	Mouse_09-2020	null	[MS,MS:1001208,SEQUEST,]	2.61	1.456	null	null	0.06
PRT	Q8R059	UDP-glucose 4-epimerase OS=Mus musculus OX=10090 GN=Gale PE=1 SV=1	null	null	Mouse_09-2020	null	[MS,MS:1001208,SEQUEST,]	2.50	8.667	null	null	0.03
PRT	Q9Z2I0	Mitochondrial proton/calcium exchanger protein OS=Mus musculus OX=10090 GN=Letm1 PE=1 SV=1	null	null	Mouse_09-2020	null	[MS,MS:1001208,SEQUEST,]	0.00	1.540	null	null	0.01
PRT	Q8K4Z3	NAD(P)H-hydrate epimerase OS=Mus musculus OX=10090 GN=Naxe PE=1 SV=1	null	null	Mouse_09-2020	null	[MS,MS:1001208,SEQUEST,]	3.68	5.806	null	null	0.04
PRT	Q91Z53	Glyoxylate reductase/hydroxypyruvate reductase OS=Mus musculus OX=10090 GN=Grhpr PE=1 SV=1	null	null	Mouse_09-2020	null	[MS,MS:1001208,SEQUEST,]	0.00	4.811	null	null	0.09
PRT	Q8BLR5	PH and SEC7 domain-containing protein 4 OS=Mus musculus OX=10090 GN=Psd4 PE=1 SV=1	null	null	Mouse_09-2020	null	[MS,MS:1001208,SEQUEST,]	0.00	0.372	null	null	0.02
PRT	Q04592	Proprotein convertase subtilisin/kexin type 5 OS=Mus musculus OX=10090 GN=Pcsk5 PE=1 SV=3	null	null	Mouse_09-2020	null	[MS,MS:1001208,SEQUEST,]	0.00	0.371	null	null	0.01
PRT	Q04447	Creatine kinase B-type OS=Mus musculus OX=10090 GN=Ckb PE=1 SV=1	null	null	Mouse_09-2020	null	[MS,MS:1001208,SEQUEST,]	0.00	0.812	null	null	0.03
PRT	A0A498WGK2	Asparagine--tRNA ligase OS=Mus musculus OX=10090 GN=Nars PE=1 SV=1	null	null	Mouse_09-2020	null	[MS,MS:1001208,SEQUEST,]	1.92	2.974	null	null	0.01
PRT	P85094	Isochorismatase domain-containing protein 2A OS=Mus musculus OX=10090 GN=Isoc2a PE=1 SV=1	null	null	Mouse_09-2020	null	[MS,MS:1001208,SEQUEST,]	5.19	9.350	null	null	0.08
PRT	O08795	Glucosidase 2 subunit beta OS=Mus musculus OX=10090 GN=Prkcsh PE=1 SV=1	null	null	Mouse_09-2020	null	[MS,MS:1001208,SEQUEST,]	2.07	3.653	null	null	0.02
PRT	Q9EPU0	Regulator of nonsense transcripts 1 OS=Mus musculus OX=10090 GN=Upf1 PE=1 SV=2	null	null	Mouse_09-2020	null	[MS,MS:1001208,SEQUEST,]	0.00	2.654	null	null	0.01
PRT	Q8K083	Zinc finger protein 536 OS=Mus musculus OX=10090 GN=Znf536 PE=2 SV=1	null	null	Mouse_09-2020	null	[MS,MS:1001208,SEQUEST,]	0.00	0.284	null	null	0.01
PRT	Q9CPU2	NADH dehydrogenase [ubiquinone] 1 beta subcomplex subunit 2, mitochondrial OS=Mus musculus OX=10090 GN=Ndufb2 PE=1 SV=1	null	null	Mouse_09-2020	null	[MS,MS:1001208,SEQUEST,]	3.20	2.955	null	null	0.09
PRT	F6ZTG3	Glyoxalase domain-containing protein 4 (Fragment) OS=Mus musculus OX=10090 GN=Glod4 PE=1 SV=1	null	null	Mouse_09-2020	null	[MS,MS:1001208,SEQUEST,]	1.75	2.524	null	null	0.06
PRT	H3BKD7	Isopentenyl-diphosphate Delta-isomerase (Fragment) OS=Mus musculus OX=10090 GN=Idi1 PE=1 SV=1	null	null	Mouse_09-2020	null	[MS,MS:1001208,SEQUEST,]	2.81	4.241	null	null	0.07
PRT	A0A1Y7VK66	Calmodulin-like protein 3 (Fragment) OS=Mus musculus OX=10090 GN=Calml3 PE=1 SV=1	null	null	Mouse_09-2020	null	[MS,MS:1001208,SEQUEST,]	0.00	3.866	null	null	0.14
PRT	A0A1D5RLH3	Very-long-chain enoyl-CoA reductase (Fragment) OS=Mus musculus OX=10090 GN=Tecr PE=1 SV=1	null	null	Mouse_09-2020	null	[MS,MS:1001208,SEQUEST,]	0.00	1.026	null	null	0.08
PRT	A0A1L1SVJ6	Alpha-actinin-4 (Fragment) OS=Mus musculus OX=10090 GN=Actn4 PE=1 SV=1	null	null	Mouse_09-2020	null	[MS,MS:1001208,SEQUEST,]	0.00	2.279	null	null	0.05
PRT	P70699	Lysosomal alpha-glucosidase OS=Mus musculus OX=10090 GN=Gaa PE=1 SV=2	null	null	Mouse_09-2020	null	[MS,MS:1001208,SEQUEST,]	2.67	1.908	null	null	0.01
PRT	Q69ZJ7	Guanine nucleotide exchange factor subunit RIC1 OS=Mus musculus OX=10090 GN=Ric1 PE=1 SV=2	null	null	Mouse_09-2020	null	[MS,MS:1001208,SEQUEST,]	0.00	0.479	null	null	0.01
PRT	A0A1L1SSA8	Transmembrane protein 205 (Fragment) OS=Mus musculus OX=10090 GN=Tmem205 PE=1 SV=1	null	null	Mouse_09-2020	null	[MS,MS:1001208,SEQUEST,]	2.62	3.146	null	null	0.12
PRT	Q61635	GTP-binding protein OS=Mus musculus OX=10090 GN=Ifi47 PE=1 SV=1	null	null	Mouse_09-2020	null	[MS,MS:1001208,SEQUEST,]	2.08	3.697	null	null	0.03
PRT	Q9JHU4	Cytoplasmic dynein 1 heavy chain 1 OS=Mus musculus OX=10090 GN=Dync1h1 PE=1 SV=2	null	null	Mouse_09-2020	null	[MS,MS:1001208,SEQUEST,]	0.00	0.682	null	null	0.00
PRT	Q99L04	Dehydrogenase/reductase SDR family member 1 OS=Mus musculus OX=10090 GN=Dhrs1 PE=1 SV=1	null	null	Mouse_09-2020	null	[MS,MS:1001208,SEQUEST,]	2.36	3.823	null	null	0.08
PRT	Q6NZL1	DEAH (Asp-Glu-Ala-His) box polypeptide 37 OS=Mus musculus OX=10090 GN=Dhx37 PE=1 SV=1	null	null	Mouse_09-2020	null	[MS,MS:1001208,SEQUEST,]	0.00	0.312	null	null	0.01
PRT	Q8K126	Peptide chain release factor 1, mitochondrial OS=Mus musculus OX=10090 GN=Mtrf1 PE=2 SV=1	null	null	Mouse_09-2020	null	[MS,MS:1001208,SEQUEST,]	0.00	0.308	null	null	0.02
PRT	Z4YK11	SH3 domain-containing protein 21 OS=Mus musculus OX=10090 GN=Sh3d21 PE=1 SV=1	null	null	Mouse_09-2020	null	[MS,MS:1001208,SEQUEST,]	2.44	1.637	null	null	0.01
PRT	S4R1F2	Annexin OS=Mus musculus OX=10090 GN=Anxa4 PE=1 SV=1	null	null	Mouse_09-2020	null	[MS,MS:1001208,SEQUEST,]	1.89	3.910	null	null	0.06
PRT	Q91XL2	Ligand of Numb protein X 2 OS=Mus musculus OX=10090 GN=Lnx2 PE=1 SV=2	null	null	Mouse_09-2020	null	[MS,MS:1001208,SEQUEST,]	0.00	0.339	null	null	0.02
PRT	A0A2R8VHD0	GDP-4-keto-6-deoxy-D-mannose-3,5-epimerase-4-reductase OS=Mus musculus OX=10090 GN=Tsta3 PE=1 SV=1	null	null	Mouse_09-2020	null	[MS,MS:1001208,SEQUEST,]	2.06	1.398	null	null	0.02
PRT	P62892	60S ribosomal protein L39 OS=Mus musculus OX=10090 GN=Rpl39 PE=1 SV=2	null	null	Mouse_09-2020	null	[MS,MS:1001208,SEQUEST,]	3.66	3.390	null	null	0.20
PRT	O09174	Alpha-methylacyl-CoA racemase OS=Mus musculus OX=10090 GN=Amacr PE=1 SV=4	null	null	Mouse_09-2020	null	[MS,MS:1001208,SEQUEST,]	1.90	3.872	null	null	0.02
PRT	E9Q861	C2 calcium-dependent domain-containing 4A OS=Mus musculus OX=10090 GN=C2cd4a PE=4 SV=1	null	null	Mouse_09-2020	null	[MS,MS:1001208,SEQUEST,]	0.00	0.287	null	null	0.04
PRT	E9Q4F8	Ankyrin repeat domain-containing protein 11 OS=Mus musculus OX=10090 GN=Ankrd11 PE=1 SV=2	null	null	Mouse_09-2020	null	[MS,MS:1001208,SEQUEST,]	0.00	0.433	null	null	0.00
PRT	A0A494BB38	Prostaglandin reductase-3 OS=Mus musculus OX=10090 GN=Zadh2 PE=1 SV=1	null	null	Mouse_09-2020	null	[MS,MS:1001208,SEQUEST,]	2.65	3.166	null	null	0.05
PRT	Q3UIU2	NADH dehydrogenase [ubiquinone] 1 beta subcomplex subunit 6 OS=Mus musculus OX=10090 GN=Ndufb6 PE=1 SV=3	null	null	Mouse_09-2020	null	[MS,MS:1001208,SEQUEST,]	2.86	3.967	null	null	0.13
PRT	Q8VFA6	Olfactory receptor OS=Mus musculus OX=10090 GN=Olfr1392 PE=2 SV=1	null	null	Mouse_09-2020	null	[MS,MS:1001208,SEQUEST,]	0.00	0.285	null	null	0.09
PRT	A0A498WGD8	Thioredoxin-like protein 1 OS=Mus musculus OX=10090 GN=Txnl1 PE=1 SV=1	null	null	Mouse_09-2020	null	[MS,MS:1001208,SEQUEST,]	1.96	1.833	null	null	0.02
PRT	P62274	40S ribosomal protein S29 OS=Mus musculus OX=10090 GN=Rps29 PE=1 SV=2	null	null	Mouse_09-2020	null	[MS,MS:1001208,SEQUEST,]	1.61	1.135	null	null	0.14
PRT	Q9EP69	Phosphatidylinositol-3-phosphatase SAC1 OS=Mus musculus OX=10090 GN=Sacm1l PE=1 SV=1	null	null	Mouse_09-2020	null	[MS,MS:1001208,SEQUEST,]	0.00	0.717	null	null	0.02
PRT	F6RDS0	E3 ubiquitin-protein ligase (Fragment) OS=Mus musculus OX=10090 GN=Ubr3 PE=1 SV=1	null	null	Mouse_09-2020	null	[MS,MS:1001208,SEQUEST,]	0.00	0.322	null	null	0.03
PRT	Q9QZD9	Eukaryotic translation initiation factor 3 subunit I OS=Mus musculus OX=10090 GN=Eif3i PE=1 SV=1	null	null	Mouse_09-2020	null	[MS,MS:1001208,SEQUEST,]	2.88	2.637	null	null	0.03
PRT	Q6P542	ATP-binding cassette sub-family F member 1 OS=Mus musculus OX=10090 GN=Abcf1 PE=1 SV=1	null	null	Mouse_09-2020	null	[MS,MS:1001208,SEQUEST,]	2.80	3.191	null	null	0.01
PRT	Q9CR62	Mitochondrial 2-oxoglutarate/malate carrier protein OS=Mus musculus OX=10090 GN=Slc25a11 PE=1 SV=3	null	null	Mouse_09-2020	null	[MS,MS:1001208,SEQUEST,]	1.69	1.955	null	null	0.03
PRT	P35278	Ras-related protein Rab-5C OS=Mus musculus OX=10090 GN=Rab5c PE=1 SV=2	null	null	Mouse_09-2020	null	[MS,MS:1001208,SEQUEST,]	2.30	2.519	null	null	0.05
PRT	A0A087WSD9	Galectin (Fragment) OS=Mus musculus OX=10090 GN=Lgals4 PE=1 SV=1	null	null	Mouse_09-2020	null	[MS,MS:1001208,SEQUEST,]	0.00	0.666	null	null	0.08
PRT	O08599	Syntaxin-binding protein 1 OS=Mus musculus OX=10090 GN=Stxbp1 PE=1 SV=2	null	null	Mouse_09-2020	null	[MS,MS:1001208,SEQUEST,]	0.00	0.374	null	null	0.02
PRT	Q3UNV4	Cytochrome P450, family 2, subfamily j, polypeptide 13 OS=Mus musculus OX=10090 GN=Cyp2j13 PE=2 SV=1	null	null	Mouse_09-2020	null	[MS,MS:1001208,SEQUEST,]	0.00	0.299	null	null	0.03
PRT	A0A1L1SQU7	FAT atypical cadherin 1 OS=Mus musculus OX=10090 GN=Fat1 PE=1 SV=1	null	null	Mouse_09-2020	null	[MS,MS:1001208,SEQUEST,]	0.00	0.314	null	null	0.01
PRT	Q9WU79	Proline dehydrogenase 1, mitochondrial OS=Mus musculus OX=10090 GN=Prodh PE=1 SV=2	null	null	Mouse_09-2020	null	[MS,MS:1001208,SEQUEST,]	3.21	5.578	null	null	0.02
PRT	Q9Z0S1	3'(2'),5'-bisphosphate nucleotidase 1 OS=Mus musculus OX=10090 GN=Bpnt1 PE=1 SV=2	null	null	Mouse_09-2020	null	[MS,MS:1001208,SEQUEST,]	3.23	2.628	null	null	0.05
PRT	Q80ZP8	Armet protein OS=Mus musculus OX=10090 GN=Manf PE=1 SV=1	null	null	Mouse_09-2020	null	[MS,MS:1001208,SEQUEST,]	3.63	5.865	null	null	0.08
PRT	A2AM57	Inversin OS=Mus musculus OX=10090 GN=Invs PE=4 SV=1	null	null	Mouse_09-2020	null	[MS,MS:1001208,SEQUEST,]	0.00	0.692	null	null	0.01
PRT	Q9EQ06	Estradiol 17-beta-dehydrogenase 11 OS=Mus musculus OX=10090 GN=Hsd17b11 PE=1 SV=1	null	null	Mouse_09-2020	null	[MS,MS:1001208,SEQUEST,]	0.00	2.770	null	null	0.03
PRT	P46638	Ras-related protein Rab-11B OS=Mus musculus OX=10090 GN=Rab11b PE=1 SV=3	null	null	Mouse_09-2020	null	[MS,MS:1001208,SEQUEST,]	2.87	3.358	null	null	0.05
PRT	Q80Z10-3	Isoform 3 of Astrotactin-2 OS=Mus musculus OX=10090 GN=Astn2	null	null	Mouse_09-2020	null	[MS,MS:1001208,SEQUEST,]	0.00	0.682	null	null	0.01
PRT	A0A0N4SWI4	Protein FAM136A OS=Mus musculus OX=10090 GN=Fam136a PE=1 SV=1	null	null	Mouse_09-2020	null	[MS,MS:1001208,SEQUEST,]	1.64	0.540	null	null	0.08
PRT	P61514	60S ribosomal protein L37a OS=Mus musculus OX=10090 GN=Rpl37a PE=1 SV=2	null	null	Mouse_09-2020	null	[MS,MS:1001208,SEQUEST,]	0.00	0.478	null	null	0.08
PRT	Q8R3P8	Ring finger protein 113A1 OS=Mus musculus OX=10090 GN=Rnf113a1 PE=1 SV=1	null	null	Mouse_09-2020	null	[MS,MS:1001208,SEQUEST,]	0.00	0.506	null	null	0.03
PRT	A0A494B9A6	Mesothelin OS=Mus musculus OX=10090 GN=Msln PE=1 SV=1	null	null	Mouse_09-2020	null	[MS,MS:1001208,SEQUEST,]	0.00	0.811	null	null	0.03
PRT	Q9DBA8	Probable imidazolonepropionase OS=Mus musculus OX=10090 GN=Amdhd1 PE=1 SV=1	null	null	Mouse_09-2020	null	[MS,MS:1001208,SEQUEST,]	1.68	0.351	null	null	0.02
PRT	O08600	Endonuclease G, mitochondrial OS=Mus musculus OX=10090 GN=Endog PE=1 SV=1	null	null	Mouse_09-2020	null	[MS,MS:1001208,SEQUEST,]	2.62	3.569	null	null	0.04
PRT	Q8CCN1	NACHT, LRR and PYD domains-containing protein 10 OS=Mus musculus OX=10090 GN=Nlrp10 PE=1 SV=1	null	null	Mouse_09-2020	null	[MS,MS:1001208,SEQUEST,]	0.00	0.327	null	null	0.03
PRT	Q9D172	Glutamine amidotransferase-like class 1 domain-containing protein 3A, mitochondrial OS=Mus musculus OX=10090 GN=Gatd3a PE=1 SV=1	null	null	Mouse_09-2020	null	[MS,MS:1001208,SEQUEST,]	0.00	6.294	null	null	0.09
PRT	Q8K1G2	Limbin OS=Mus musculus OX=10090 GN=Evc2 PE=1 SV=1	null	null	Mouse_09-2020	null	[MS,MS:1001208,SEQUEST,]	0.00	0.372	null	null	0.03
PRT	A0A5H1ZRL2	Schlafen family member 8 (Fragment) OS=Mus musculus OX=10090 GN=Slfn8 PE=1 SV=1	null	null	Mouse_09-2020	null	[MS,MS:1001208,SEQUEST,]	0.00	0.622	null	null	0.03
PRT	Q9CQR2	40S ribosomal protein S21 OS=Mus musculus OX=10090 GN=Rps21 PE=1 SV=1	null	null	Mouse_09-2020	null	[MS,MS:1001208,SEQUEST,]	0.00	0.517	null	null	0.12
PRT	Q8R344	Coiled-coil domain-containing protein 12 OS=Mus musculus OX=10090 GN=Ccdc12 PE=1 SV=2	null	null	Mouse_09-2020	null	[MS,MS:1001208,SEQUEST,]	0.00	0.498	null	null	0.07
PRT	A0A338P7A0	NADH dehydrogenase [ubiquinone] iron-sulfur protein 4, mitochondrial (Fragment) OS=Mus musculus OX=10090 GN=Ndufs4 PE=1 SV=1	null	null	Mouse_09-2020	null	[MS,MS:1001208,SEQUEST,]	2.22	2.284	null	null	0.14
PRT	Q9Z1N5	Spliceosome RNA helicase Ddx39b OS=Mus musculus OX=10090 GN=Ddx39b PE=1 SV=1	null	null	Mouse_09-2020	null	[MS,MS:1001208,SEQUEST,]	3.01	4.262	null	null	0.02
PRT	Q9WTY1	Programmed cell death protein 7 OS=Mus musculus OX=10090 GN=Pdcd7 PE=1 SV=1	null	null	Mouse_09-2020	null	[MS,MS:1001208,SEQUEST,]	0.00	0.360	null	null	0.02
PRT	S4R1Y8	Protein transport protein Sec31A (Fragment) OS=Mus musculus OX=10090 GN=Sec31a PE=1 SV=1	null	null	Mouse_09-2020	null	[MS,MS:1001208,SEQUEST,]	0.00	1.229	null	null	0.08
PRT	A2A6H0	LIM and SH3 domain protein 1 (Fragment) OS=Mus musculus OX=10090 GN=Lasp1 PE=1 SV=1	null	null	Mouse_09-2020	null	[MS,MS:1001208,SEQUEST,]	0.00	1.884	null	null	0.06
PRT	Q9D7J9	Enoyl-CoA hydratase domain-containing protein 3, mitochondrial OS=Mus musculus OX=10090 GN=Echdc3 PE=1 SV=1	null	null	Mouse_09-2020	null	[MS,MS:1001208,SEQUEST,]	0.00	3.178	null	null	0.04
PRT	Q8K1J5	Replication stress response regulator SDE2 OS=Mus musculus OX=10090 GN=Sde2 PE=1 SV=1	null	null	Mouse_09-2020	null	[MS,MS:1001208,SEQUEST,]	0.00	0.298	null	null	0.03
PRT	Q8CIP5	Protein dispatched homolog 2 OS=Mus musculus OX=10090 GN=Disp2 PE=1 SV=1	null	null	Mouse_09-2020	null	[MS,MS:1001208,SEQUEST,]	0.00	0.343	null	null	0.01
PRT	Q8VDQ8	NAD-dependent protein deacetylase sirtuin-2 OS=Mus musculus OX=10090 GN=Sirt2 PE=1 SV=2	null	null	Mouse_09-2020	null	[MS,MS:1001208,SEQUEST,]	0.00	0.779	null	null	0.02
PRT	A2AJT4	Arginine/serine-rich protein PNISR OS=Mus musculus OX=10090 GN=Pnisr PE=1 SV=1	null	null	Mouse_09-2020	null	[MS,MS:1001208,SEQUEST,]	0.00	0.322	null	null	0.02
PRT	D3YZ99	Protein N-terminal asparagine amidohydrolase OS=Mus musculus OX=10090 GN=Ntan1 PE=1 SV=2	null	null	Mouse_09-2020	null	[MS,MS:1001208,SEQUEST,]	0.00	0.356	null	null	0.05
PRT	E9PVP0	START domain-containing protein 10 OS=Mus musculus OX=10090 GN=Stard10 PE=1 SV=1	null	null	Mouse_09-2020	null	[MS,MS:1001208,SEQUEST,]	0.00	2.734	null	null	0.03
PRT	A0A140T8T7	Collagen alpha-5(VI) chain OS=Mus musculus OX=10090 GN=Col6a5 PE=1 SV=1	null	null	Mouse_09-2020	null	[MS,MS:1001208,SEQUEST,]	0.00	0.345	null	null	0.01
PRT	Q922E4	Ethanolamine-phosphate cytidylyltransferase OS=Mus musculus OX=10090 GN=Pcyt2 PE=1 SV=1	null	null	Mouse_09-2020	null	[MS,MS:1001208,SEQUEST,]	3.89	4.683	null	null	0.03
PRT	Q91WD5	NADH dehydrogenase [ubiquinone] iron-sulfur protein 2, mitochondrial OS=Mus musculus OX=10090 GN=Ndufs2 PE=1 SV=1	null	null	Mouse_09-2020	null	[MS,MS:1001208,SEQUEST,]	0.00	3.583	null	null	0.02
PRT	Q9CQR4	Acyl-coenzyme A thioesterase 13 OS=Mus musculus OX=10090 GN=Acot13 PE=1 SV=1	null	null	Mouse_09-2020	null	[MS,MS:1001208,SEQUEST,]	2.93	4.244	null	null	0.07
PRT	A0A494B9H1	Nucleotide exchange factor SIL1 OS=Mus musculus OX=10090 GN=Sil1 PE=1 SV=1	null	null	Mouse_09-2020	null	[MS,MS:1001208,SEQUEST,]	0.00	4.111	null	null	0.05
PRT	Q9QUH0	Glutaredoxin-1 OS=Mus musculus OX=10090 GN=Glrx PE=1 SV=3	null	null	Mouse_09-2020	null	[MS,MS:1001208,SEQUEST,]	2.30	1.989	null	null	0.08
PRT	Q3UQ44	Ras GTPase-activating-like protein IQGAP2 OS=Mus musculus OX=10090 GN=Iqgap2 PE=1 SV=2	null	null	Mouse_09-2020	null	[MS,MS:1001208,SEQUEST,]	2.34	4.917	null	null	0.01
PRT	P01901	H-2 class I histocompatibility antigen, K-B alpha chain OS=Mus musculus OX=10090 GN=H2-K1 PE=1 SV=1	null	null	Mouse_09-2020	null	[MS,MS:1001208,SEQUEST,]	2.46	2.238	null	null	0.04
PRT	E9Q6L0	CLIP-associating protein 1 OS=Mus musculus OX=10090 GN=Clasp1 PE=1 SV=2	null	null	Mouse_09-2020	null	[MS,MS:1001208,SEQUEST,]	0.00	1.169	null	null	0.00
PRT	Q5SW87	RAB1A, member RAS oncogene family OS=Mus musculus OX=10090 GN=Rab1a PE=1 SV=1	null	null	Mouse_09-2020	null	[MS,MS:1001208,SEQUEST,]	3.96	5.524	null	null	0.12
PRT	Q3V1H3	Ferroxidase HEPHL1 OS=Mus musculus OX=10090 GN=Hephl1 PE=2 SV=2	null	null	Mouse_09-2020	null	[MS,MS:1001208,SEQUEST,]	0.00	0.631	null	null	0.02
PRT	Q99LF4	RNA-splicing ligase RtcB homolog OS=Mus musculus OX=10090 GN=Rtcb PE=1 SV=1	null	null	Mouse_09-2020	null	[MS,MS:1001208,SEQUEST,]	3.48	5.459	null	null	0.03
PRT	Q9WU84	Copper chaperone for superoxide dismutase OS=Mus musculus OX=10090 GN=Ccs PE=1 SV=1	null	null	Mouse_09-2020	null	[MS,MS:1001208,SEQUEST,]	2.06	2.024	null	null	0.03
PRT	E9Q4F4	Small nuclear ribonucleoprotein E OS=Mus musculus OX=10090 GN=Snrpe PE=1 SV=1	null	null	Mouse_09-2020	null	[MS,MS:1001208,SEQUEST,]	0.00	1.421	null	null	0.12
PRT	Q9CQJ8	NADH dehydrogenase [ubiquinone] 1 beta subcomplex subunit 9 OS=Mus musculus OX=10090 GN=Ndufb9 PE=1 SV=3	null	null	Mouse_09-2020	null	[MS,MS:1001208,SEQUEST,]	0.00	2.326	null	null	0.09
PRT	J3QP56	Acyl-protein thioesterase 1 OS=Mus musculus OX=10090 GN=Lypla1 PE=1 SV=1	null	null	Mouse_09-2020	null	[MS,MS:1001208,SEQUEST,]	0.00	2.072	null	null	0.04
PRT	A0A0A6YXQ1	Angiopoietin-related protein 2 (Fragment) OS=Mus musculus OX=10090 GN=Angptl2 PE=1 SV=1	null	null	Mouse_09-2020	null	[MS,MS:1001208,SEQUEST,]	0.00	0.339	null	null	0.22
PRT	D3YU15	Dimethylargininase OS=Mus musculus OX=10090 GN=Ddah1 PE=1 SV=1	null	null	Mouse_09-2020	null	[MS,MS:1001208,SEQUEST,]	2.97	3.388	null	null	0.09
PRT	F7CAT1	Peptidylprolyl isomerase (Fragment) OS=Mus musculus OX=10090 GN=Fkbp4 PE=1 SV=2	null	null	Mouse_09-2020	null	[MS,MS:1001208,SEQUEST,]	1.80	1.900	null	null	0.04
PRT	Q5Q9H5	DNA polymerase kappa OS=Mus musculus OX=10090 GN=Polk PE=1 SV=1	null	null	Mouse_09-2020	null	[MS,MS:1001208,SEQUEST,]	0.00	0.375	null	null	0.05
PRT	E9Q804	Ankyrin repeat domain-containing protein 17 OS=Mus musculus OX=10090 GN=Ankrd17 PE=1 SV=3	null	null	Mouse_09-2020	null	[MS,MS:1001208,SEQUEST,]	0.00	0.329	null	null	0.01
PRT	A2AN98	Protein transport protein SEC23 (Fragment) OS=Mus musculus OX=10090 GN=Sec23b PE=1 SV=1	null	null	Mouse_09-2020	null	[MS,MS:1001208,SEQUEST,]	2.69	2.920	null	null	0.08
PRT	Q5SUV9	Aromatic-L-amino-acid decarboxylase (Fragment) OS=Mus musculus OX=10090 GN=Ddc PE=1 SV=1	null	null	Mouse_09-2020	null	[MS,MS:1001208,SEQUEST,]	2.44	2.805	null	null	0.06
PRT	F8WHX2	Copper homeostasis protein cutC homolog OS=Mus musculus OX=10090 GN=Cutc PE=1 SV=1	null	null	Mouse_09-2020	null	[MS,MS:1001208,SEQUEST,]	2.43	1.163	null	null	0.05
PRT	Q6ZPR1	Cilia- and flagella-associated protein 97 OS=Mus musculus OX=10090 GN=Cfap97 PE=1 SV=2	null	null	Mouse_09-2020	null	[MS,MS:1001208,SEQUEST,]	0.00	0.868	null	null	0.02
PRT	F6VNW5	GCS light chain (Fragment) OS=Mus musculus OX=10090 GN=Gclm PE=1 SV=1	null	null	Mouse_09-2020	null	[MS,MS:1001208,SEQUEST,]	3.25	3.837	null	null	0.08
PRT	E9PZM4	Chromodomain-helicase-DNA-binding protein 2 OS=Mus musculus OX=10090 GN=Chd2 PE=1 SV=1	null	null	Mouse_09-2020	null	[MS,MS:1001208,SEQUEST,]	0.00	0.362	null	null	0.01
PRT	A0A140LIZ5	26S proteasome AAA-ATPase subunit RPT3 OS=Mus musculus OX=10090 GN=Psmc4 PE=1 SV=1	null	null	Mouse_09-2020	null	[MS,MS:1001208,SEQUEST,]	0.00	2.144	null	null	0.04
PRT	O35900	U6 snRNA-associated Sm-like protein LSm2 OS=Mus musculus OX=10090 GN=Lsm2 PE=1 SV=1	null	null	Mouse_09-2020	null	[MS,MS:1001208,SEQUEST,]	1.64	2.561	null	null	0.08
PRT	Q8BG32	26S proteasome non-ATPase regulatory subunit 11 OS=Mus musculus OX=10090 GN=Psmd11 PE=1 SV=3	null	null	Mouse_09-2020	null	[MS,MS:1001208,SEQUEST,]	4.18	4.405	null	null	0.03
PRT	P42228	Signal transducer and activator of transcription 4 OS=Mus musculus OX=10090 GN=Stat4 PE=1 SV=1	null	null	Mouse_09-2020	null	[MS,MS:1001208,SEQUEST,]	0.00	0.305	null	null	0.01
PRT	Q920S3	GATA zinc finger domain-containing protein 1 OS=Mus musculus OX=10090 GN=Gatad1 PE=2 SV=2	null	null	Mouse_09-2020	null	[MS,MS:1001208,SEQUEST,]	0.00	0.399	null	null	0.03
PRT	O35857	Mitochondrial import inner membrane translocase subunit TIM44 OS=Mus musculus OX=10090 GN=Timm44 PE=1 SV=2	null	null	Mouse_09-2020	null	[MS,MS:1001208,SEQUEST,]	0.00	0.774	null	null	0.02
PRT	H3BJ51	All-trans-retinol 13,14-reductase OS=Mus musculus OX=10090 GN=Retsat PE=1 SV=1	null	null	Mouse_09-2020	null	[MS,MS:1001208,SEQUEST,]	0.00	0.641	null	null	0.02
PRT	Q64737	Trifunctional purine biosynthetic protein adenosine-3 OS=Mus musculus OX=10090 GN=Gart PE=1 SV=3	null	null	Mouse_09-2020	null	[MS,MS:1001208,SEQUEST,]	4.12	5.842	null	null	0.01
PRT	F6TEU8	Nucleoside-diphosphate kinase (Fragment) OS=Mus musculus OX=10090 GN=Ak4 PE=1 SV=1	null	null	Mouse_09-2020	null	[MS,MS:1001208,SEQUEST,]	0.00	3.218	null	null	0.09
PRT	D3YW97	Ubiquitin-fold modifier 1 OS=Mus musculus OX=10090 GN=Ufm1 PE=1 SV=1	null	null	Mouse_09-2020	null	[MS,MS:1001208,SEQUEST,]	2.40	3.454	null	null	0.18
PRT	A0A140LHR8	Acyl-coenzyme A synthetase ACSM5, mitochondrial OS=Mus musculus OX=10090 GN=Acsm5 PE=1 SV=1	null	null	Mouse_09-2020	null	[MS,MS:1001208,SEQUEST,]	0.00	2.449	null	null	0.03
PRT	Q8CIE6	Coatomer subunit alpha OS=Mus musculus OX=10090 GN=Copa PE=1 SV=2	null	null	Mouse_09-2020	null	[MS,MS:1001208,SEQUEST,]	3.90	6.678	null	null	0.01
PRT	A0A1W2P869	GTP-binding protein SAR1a (Fragment) OS=Mus musculus OX=10090 GN=Sar1a PE=1 SV=1	null	null	Mouse_09-2020	null	[MS,MS:1001208,SEQUEST,]	2.56	4.358	null	null	0.12
PRT	E9Q133	T-complex protein 1 subunit gamma OS=Mus musculus OX=10090 GN=Cct3 PE=1 SV=1	null	null	Mouse_09-2020	null	[MS,MS:1001208,SEQUEST,]	2.64	4.160	null	null	0.02
PRT	P60335	Poly(rC)-binding protein 1 OS=Mus musculus OX=10090 GN=Pcbp1 PE=1 SV=1	null	null	Mouse_09-2020	null	[MS,MS:1001208,SEQUEST,]	3.23	3.921	null	null	0.07
PRT	O54734	Dolichyl-diphosphooligosaccharide--protein glycosyltransferase 48 kDa subunit OS=Mus musculus OX=10090 GN=Ddost PE=1 SV=2	null	null	Mouse_09-2020	null	[MS,MS:1001208,SEQUEST,]	2.85	1.701	null	null	0.02
PRT	F8VQJ3	Laminin subunit gamma-1 OS=Mus musculus OX=10090 GN=Lamc1 PE=1 SV=1	null	null	Mouse_09-2020	null	[MS,MS:1001208,SEQUEST,]	0.00	0.578	null	null	0.00
PRT	D3Z741	RIKEN cDNA 4930444G20 gene OS=Mus musculus OX=10090 GN=4930444G20Rik PE=1 SV=1	null	null	Mouse_09-2020	null	[MS,MS:1001208,SEQUEST,]	0.00	0.377	null	null	0.02
PRT	Q80XR6	Heterogeneous nuclear ribonucleoprotein A/B OS=Mus musculus OX=10090 GN=Hnrnpab PE=1 SV=1	null	null	Mouse_09-2020	null	[MS,MS:1001208,SEQUEST,]	2.11	2.442	null	null	0.03
PRT	O35386	Phytanoyl-CoA dioxygenase, peroxisomal OS=Mus musculus OX=10090 GN=Phyh PE=1 SV=1	null	null	Mouse_09-2020	null	[MS,MS:1001208,SEQUEST,]	2.99	3.669	null	null	0.05
PRT	A0A2I3BQY4	Glucosamine 6-phosphate N-acetyltransferase OS=Mus musculus OX=10090 GN=Gnpnat1 PE=1 SV=1	null	null	Mouse_09-2020	null	[MS,MS:1001208,SEQUEST,]	2.55	3.394	null	null	0.05
PRT	Q3UZ39	Leucine-rich repeat flightless-interacting protein 1 OS=Mus musculus OX=10090 GN=Lrrfip1 PE=1 SV=2	null	null	Mouse_09-2020	null	[MS,MS:1001208,SEQUEST,]	0.00	0.362	null	null	0.04
PRT	D3Z4X1	6-phosphogluconolactonase OS=Mus musculus OX=10090 GN=Pgls PE=1 SV=1	null	null	Mouse_09-2020	null	[MS,MS:1001208,SEQUEST,]	2.04	2.171	null	null	0.05
PRT	P12815	Programmed cell death protein 6 OS=Mus musculus OX=10090 GN=Pdcd6 PE=1 SV=2	null	null	Mouse_09-2020	null	[MS,MS:1001208,SEQUEST,]	2.03	3.555	null	null	0.05
PRT	Q64464	Cytochrome P450 3A13 OS=Mus musculus OX=10090 GN=Cyp3a13 PE=1 SV=1	null	null	Mouse_09-2020	null	[MS,MS:1001208,SEQUEST,]	0.00	2.906	null	null	0.03
PRT	Q91WS0	CDGSH iron-sulfur domain-containing protein 1 OS=Mus musculus OX=10090 GN=Cisd1 PE=1 SV=1	null	null	Mouse_09-2020	null	[MS,MS:1001208,SEQUEST,]	2.24	3.812	null	null	0.08
PRT	Q9CZW5	Mitochondrial import receptor subunit TOM70 OS=Mus musculus OX=10090 GN=Tomm70 PE=1 SV=2	null	null	Mouse_09-2020	null	[MS,MS:1001208,SEQUEST,]	2.39	2.333	null	null	0.01
PRT	Q9CQ75	NADH dehydrogenase [ubiquinone] 1 alpha subcomplex subunit 2 OS=Mus musculus OX=10090 GN=Ndufa2 PE=1 SV=3	null	null	Mouse_09-2020	null	[MS,MS:1001208,SEQUEST,]	1.62	1.051	null	null	0.07
PRT	F7CBN2	Cohesin subunit SA-3 (Fragment) OS=Mus musculus OX=10090 GN=Stag3 PE=3 SV=1	null	null	Mouse_09-2020	null	[MS,MS:1001208,SEQUEST,]	0.00	0.334	null	null	0.13
PRT	A0A0G2JEC5	Calcium/calmodulin-dependent protein kinase kinase 2 (Fragment) OS=Mus musculus OX=10090 GN=Camkk2 PE=1 SV=1	null	null	Mouse_09-2020	null	[MS,MS:1001208,SEQUEST,]	0.00	0.471	null	null	0.11
PRT	J3QNW5	Predicted gene, 21797 OS=Mus musculus OX=10090 GN=Gm21797 PE=4 SV=1	null	null	Mouse_09-2020	null	[MS,MS:1001208,SEQUEST,]	0.00	0.385	null	null	0.17
PRT	E9PUD2	Dynamin-1-like protein OS=Mus musculus OX=10090 GN=Dnm1l PE=1 SV=1	null	null	Mouse_09-2020	null	[MS,MS:1001208,SEQUEST,]	1.91	2.165	null	null	0.01
PRT	Q80WC3	Trinucleotide repeat-containing gene 18 protein OS=Mus musculus OX=10090 GN=Tnrc18 PE=1 SV=2	null	null	Mouse_09-2020	null	[MS,MS:1001208,SEQUEST,]	0.00	0.576	null	null	0.00
PRT	O89050	Muskelin OS=Mus musculus OX=10090 GN=Mkln1 PE=1 SV=1	null	null	Mouse_09-2020	null	[MS,MS:1001208,SEQUEST,]	0.00	0.412	null	null	0.02
PRT	Q2TPA8	Hydroxysteroid dehydrogenase-like protein 2 OS=Mus musculus OX=10090 GN=Hsdl2 PE=1 SV=1	null	null	Mouse_09-2020	null	[MS,MS:1001208,SEQUEST,]	0.00	0.734	null	null	0.02
PRT	P20108	Thioredoxin-dependent peroxide reductase, mitochondrial OS=Mus musculus OX=10090 GN=Prdx3 PE=1 SV=1	null	null	Mouse_09-2020	null	[MS,MS:1001208,SEQUEST,]	2.89	4.991	null	null	0.05
PRT	D3YTT4	Isobutyryl-CoA dehydrogenase, mitochondrial OS=Mus musculus OX=10090 GN=Acad8 PE=1 SV=1	null	null	Mouse_09-2020	null	[MS,MS:1001208,SEQUEST,]	2.21	2.211	null	null	0.03
PRT	P70441	Na(+)/H(+) exchange regulatory cofactor NHE-RF1 OS=Mus musculus OX=10090 GN=Slc9a3r1 PE=1 SV=3	null	null	Mouse_09-2020	null	[MS,MS:1001208,SEQUEST,]	4.26	6.477	null	null	0.08
PRT	Q99L13	3-hydroxyisobutyrate dehydrogenase, mitochondrial OS=Mus musculus OX=10090 GN=Hibadh PE=1 SV=1	null	null	Mouse_09-2020	null	[MS,MS:1001208,SEQUEST,]	4.72	10.803	null	null	0.05
PRT	Q3UZZ6	Sulfotransferase 1 family member D1 OS=Mus musculus OX=10090 GN=Sult1d1 PE=1 SV=1	null	null	Mouse_09-2020	null	[MS,MS:1001208,SEQUEST,]	0.00	3.252	null	null	0.05
PRT	Q8BMJ2	Leucine--tRNA ligase, cytoplasmic OS=Mus musculus OX=10090 GN=Lars1 PE=1 SV=2	null	null	Mouse_09-2020	null	[MS,MS:1001208,SEQUEST,]	0.00	0.388	null	null	0.01
PRT	Q3TTW9	Regulator of G-protein-signaling 12 OS=Mus musculus OX=10090 GN=Rgs12 PE=1 SV=1	null	null	Mouse_09-2020	null	[MS,MS:1001208,SEQUEST,]	0.00	0.390	null	null	0.03
PRT	E9QN31	Probable 28S rRNA (cytosine-C(5))-methyltransferase OS=Mus musculus OX=10090 GN=Nop2 PE=1 SV=1	null	null	Mouse_09-2020	null	[MS,MS:1001208,SEQUEST,]	0.00	0.494	null	null	0.01
PRT	Q8BV42	Zinc finger protein 786 OS=Mus musculus OX=10090 GN=Znf786 PE=2 SV=1	null	null	Mouse_09-2020	null	[MS,MS:1001208,SEQUEST,]	0.00	0.759	null	null	0.01
PRT	Q8C1B2	Protein mono-ADP-ribosyltransferase TIPARP OS=Mus musculus OX=10090 GN=Tiparp PE=2 SV=1	null	null	Mouse_09-2020	null	[MS,MS:1001208,SEQUEST,]	0.00	0.311	null	null	0.04
PRT	Q9QUJ7	Long-chain-fatty-acid--CoA ligase 4 OS=Mus musculus OX=10090 GN=Acsl4 PE=1 SV=2	null	null	Mouse_09-2020	null	[MS,MS:1001208,SEQUEST,]	0.00	0.460	null	null	0.02
PRT	Q5YIR8	C-type lectin domain family 4, member a4 OS=Mus musculus OX=10090 GN=Clec4a4 PE=1 SV=1	null	null	Mouse_09-2020	null	[MS,MS:1001208,SEQUEST,]	0.00	0.688	null	null	0.13
PRT	P62911	60S ribosomal protein L32 OS=Mus musculus OX=10090 GN=Rpl32 PE=1 SV=2	null	null	Mouse_09-2020	null	[MS,MS:1001208,SEQUEST,]	3.56	5.230	null	null	0.10
PRT	P17665	Cytochrome c oxidase subunit 7C, mitochondrial OS=Mus musculus OX=10090 GN=Cox7c PE=1 SV=1	null	null	Mouse_09-2020	null	[MS,MS:1001208,SEQUEST,]	0.00	1.636	null	null	0.14
PRT	Q8C341	SUN domain-containing ossification factor OS=Mus musculus OX=10090 GN=Suco PE=1 SV=3	null	null	Mouse_09-2020	null	[MS,MS:1001208,SEQUEST,]	0.00	0.366	null	null	0.02
PRT	Q60862	Origin recognition complex subunit 2 OS=Mus musculus OX=10090 GN=Orc2 PE=1 SV=1	null	null	Mouse_09-2020	null	[MS,MS:1001208,SEQUEST,]	0.00	0.769	null	null	0.02
PRT	P11983	T-complex protein 1 subunit alpha OS=Mus musculus OX=10090 GN=Tcp1 PE=1 SV=3	null	null	Mouse_09-2020	null	[MS,MS:1001208,SEQUEST,]	2.96	3.394	null	null	0.03
PRT	P61979	Heterogeneous nuclear ribonucleoprotein K OS=Mus musculus OX=10090 GN=Hnrnpk PE=1 SV=1	null	null	Mouse_09-2020	null	[MS,MS:1001208,SEQUEST,]	1.65	5.937	null	null	0.04
PRT	P61982	14-3-3 protein gamma OS=Mus musculus OX=10090 GN=Ywhag PE=1 SV=2	null	null	Mouse_09-2020	null	[MS,MS:1001208,SEQUEST,]	2.56	3.690	null	null	0.04
PRT	A0A0N4SV00	T-complex protein 1 subunit eta OS=Mus musculus OX=10090 GN=Cct7 PE=1 SV=1	null	null	Mouse_09-2020	null	[MS,MS:1001208,SEQUEST,]	0.00	3.155	null	null	0.03
PRT	Q8BWY3	Eukaryotic peptide chain release factor subunit 1 OS=Mus musculus OX=10090 GN=Etf1 PE=1 SV=4	null	null	Mouse_09-2020	null	[MS,MS:1001208,SEQUEST,]	2.35	1.185	null	null	0.02
PRT	P80316	T-complex protein 1 subunit epsilon OS=Mus musculus OX=10090 GN=Cct5 PE=1 SV=1	null	null	Mouse_09-2020	null	[MS,MS:1001208,SEQUEST,]	0.00	3.262	null	null	0.03
PRT	Q52KI8	Serine/arginine repetitive matrix protein 1 OS=Mus musculus OX=10090 GN=Srrm1 PE=1 SV=2	null	null	Mouse_09-2020	null	[MS,MS:1001208,SEQUEST,]	0.00	0.545	null	null	0.01
PRT	O55060	Thiopurine S-methyltransferase OS=Mus musculus OX=10090 GN=Tpmt PE=1 SV=1	null	null	Mouse_09-2020	null	[MS,MS:1001208,SEQUEST,]	0.00	3.623	null	null	0.04
PRT	Q8VCF0	Mitochondrial antiviral-signaling protein OS=Mus musculus OX=10090 GN=Mavs PE=1 SV=1	null	null	Mouse_09-2020	null	[MS,MS:1001208,SEQUEST,]	0.00	1.998	null	null	0.03
PRT	A0A2R8VHP2	Nicotinate phosphoribosyltransferase OS=Mus musculus OX=10090 GN=Naprt PE=1 SV=1	null	null	Mouse_09-2020	null	[MS,MS:1001208,SEQUEST,]	3.53	4.755	null	null	0.03
PRT	V9GXG1	Protein SLFN14 OS=Mus musculus OX=10090 GN=Slfn14 PE=1 SV=1	null	null	Mouse_09-2020	null	[MS,MS:1001208,SEQUEST,]	0.00	0.474	null	null	0.01
PRT	O09061	Proteasome subunit beta type-1 OS=Mus musculus OX=10090 GN=Psmb1 PE=1 SV=1	null	null	Mouse_09-2020	null	[MS,MS:1001208,SEQUEST,]	0.00	3.029	null	null	0.06
PRT	A0A494BAF6	DNA damage-binding protein 1 (Fragment) OS=Mus musculus OX=10090 GN=Ddb1 PE=1 SV=1	null	null	Mouse_09-2020	null	[MS,MS:1001208,SEQUEST,]	2.16	2.004	null	null	0.02
PRT	A0A1Y7VLP0	ATP synthase subunit ATP5MPL, mitochondrial (Fragment) OS=Mus musculus OX=10090 GN=Atp5mpl PE=1 SV=1	null	null	Mouse_09-2020	null	[MS,MS:1001208,SEQUEST,]	2.52	3.044	null	null	0.14
PRT	Q00724	Retinol-binding protein 4 OS=Mus musculus OX=10090 GN=Rbp4 PE=1 SV=2	null	null	Mouse_09-2020	null	[MS,MS:1001208,SEQUEST,]	2.35	4.055	null	null	0.05
PRT	P31725	Protein S100-A9 OS=Mus musculus OX=10090 GN=S100a9 PE=1 SV=3	null	null	Mouse_09-2020	null	[MS,MS:1001208,SEQUEST,]	2.23	5.378	null	null	0.12
PRT	Q9ERH6	Modulator of apoptosis 1 OS=Mus musculus OX=10090 GN=Moap1 PE=1 SV=1	null	null	Mouse_09-2020	null	[MS,MS:1001208,SEQUEST,]	0.00	2.544	null	null	0.06
PRT	D3YZI9	PiggyBac transposable element-derived protein 5 OS=Mus musculus OX=10090 GN=Pgbd5 PE=1 SV=1	null	null	Mouse_09-2020	null	[MS,MS:1001208,SEQUEST,]	0.00	0.445	null	null	0.02
PRT	A3KGL9	Non-histone chromosomal protein HMG-17 OS=Mus musculus OX=10090 GN=Hmgn2 PE=1 SV=1	null	null	Mouse_09-2020	null	[MS,MS:1001208,SEQUEST,]	0.00	0.532	null	null	0.16
PRT	Q9EP89	Serine beta-lactamase-like protein LACTB, mitochondrial OS=Mus musculus OX=10090 GN=Lactb PE=1 SV=1	null	null	Mouse_09-2020	null	[MS,MS:1001208,SEQUEST,]	4.09	7.204	null	null	0.03
PRT	Q9JJU8	SH3 domain-binding glutamic acid-rich-like protein OS=Mus musculus OX=10090 GN=Sh3bgrl PE=1 SV=1	null	null	Mouse_09-2020	null	[MS,MS:1001208,SEQUEST,]	3.10	4.158	null	null	0.12
PRT	Q9CQZ5	NADH dehydrogenase [ubiquinone] 1 alpha subcomplex subunit 6 OS=Mus musculus OX=10090 GN=Ndufa6 PE=1 SV=1	null	null	Mouse_09-2020	null	[MS,MS:1001208,SEQUEST,]	0.00	1.558	null	null	0.05
PRT	A0A1B0GRI2	Predicted gene, 35315 OS=Mus musculus OX=10090 GN=Gm35315 PE=4 SV=1	null	null	Mouse_09-2020	null	[MS,MS:1001208,SEQUEST,]	0.00	0.317	null	null	0.02
PRT	G5E8G4	Vomeronasal 2, receptor 19 OS=Mus musculus OX=10090 GN=Vmn2r19 PE=4 SV=1	null	null	Mouse_09-2020	null	[MS,MS:1001208,SEQUEST,]	0.00	0.334	null	null	0.01
PRT	D3YXX5	NADH dehydrogenase [ubiquinone] flavoprotein 1, mitochondrial (Fragment) OS=Mus musculus OX=10090 GN=Ndufv1 PE=1 SV=1	null	null	Mouse_09-2020	null	[MS,MS:1001208,SEQUEST,]	0.00	0.711	null	null	0.11
PRT	Q91VM9	Inorganic pyrophosphatase 2, mitochondrial OS=Mus musculus OX=10090 GN=Ppa2 PE=1 SV=1	null	null	Mouse_09-2020	null	[MS,MS:1001208,SEQUEST,]	0.00	0.675	null	null	0.02
PRT	G3X8T3	Carboxypeptidase OS=Mus musculus OX=10090 GN=Ctsa PE=1 SV=1	null	null	Mouse_09-2020	null	[MS,MS:1001208,SEQUEST,]	2.90	6.823	null	null	0.02
PRT	A0A0A6YX05	Sodium/potassium-transporting ATPase subunit beta (Fragment) OS=Mus musculus OX=10090 GN=Atp1b1 PE=1 SV=1	null	null	Mouse_09-2020	null	[MS,MS:1001208,SEQUEST,]	2.95	4.452	null	null	0.08
PRT	Q5SW75	Protein phosphatase Slingshot homolog 2 OS=Mus musculus OX=10090 GN=Ssh2 PE=1 SV=2	null	null	Mouse_09-2020	null	[MS,MS:1001208,SEQUEST,]	0.00	0.762	null	null	0.01
PRT	B2RSU6	Cingulin-like 1 OS=Mus musculus OX=10090 GN=Cgnl1 PE=1 SV=1	null	null	Mouse_09-2020	null	[MS,MS:1001208,SEQUEST,]	0.00	0.321	null	null	0.02
PRT	Q9JJV2-2	Isoform 2 of Profilin-2 OS=Mus musculus OX=10090 GN=Pfn2	null	null	Mouse_09-2020	null	[MS,MS:1001208,SEQUEST,]	0.00	0.479	null	null	0.07
PRT	O55137	Acyl-coenzyme A thioesterase 1 OS=Mus musculus OX=10090 GN=Acot1 PE=1 SV=1	null	null	Mouse_09-2020	null	[MS,MS:1001208,SEQUEST,]	0.00	1.887	null	null	0.04
PRT	Q3UHT7	ERC protein 2 OS=Mus musculus OX=10090 GN=Erc2 PE=1 SV=1	null	null	Mouse_09-2020	null	[MS,MS:1001208,SEQUEST,]	0.00	0.709	null	null	0.01
PRT	Q6ZWZ4	60S ribosomal protein L36 OS=Mus musculus OX=10090 GN=Rpl36 PE=1 SV=1	null	null	Mouse_09-2020	null	[MS,MS:1001208,SEQUEST,]	3.00	3.499	null	null	0.12
PRT	C5NSA7	Tryptophan 2,3-dioxygenase OS=Mus musculus OX=10090 GN=Tdo2 PE=1 SV=1	null	null	Mouse_09-2020	null	[MS,MS:1001208,SEQUEST,]	2.52	3.997	null	null	0.03
PRT	P63037	DnaJ homolog subfamily A member 1 OS=Mus musculus OX=10090 GN=Dnaja1 PE=1 SV=1	null	null	Mouse_09-2020	null	[MS,MS:1001208,SEQUEST,]	4.07	6.665	null	null	0.05
PRT	H3BK03	Serum paraoxonase/arylesterase 1 (Fragment) OS=Mus musculus OX=10090 GN=Pon1 PE=1 SV=9	null	null	Mouse_09-2020	null	[MS,MS:1001208,SEQUEST,]	3.60	4.804	null	null	0.06
PRT	Q9DD03	Ras-related protein Rab-13 OS=Mus musculus OX=10090 GN=Rab13 PE=1 SV=1	null	null	Mouse_09-2020	null	[MS,MS:1001208,SEQUEST,]	0.00	0.399	null	null	0.11
PRT	Q9DBL7	Bifunctional coenzyme A synthase OS=Mus musculus OX=10090 GN=Coasy PE=1 SV=2	null	null	Mouse_09-2020	null	[MS,MS:1001208,SEQUEST,]	1.93	3.028	null	null	0.02
PRT	P52503	NADH dehydrogenase [ubiquinone] iron-sulfur protein 6, mitochondrial OS=Mus musculus OX=10090 GN=Ndufs6 PE=1 SV=2	null	null	Mouse_09-2020	null	[MS,MS:1001208,SEQUEST,]	3.05	3.591	null	null	0.09
PRT	Q8CFA2	Aminomethyltransferase, mitochondrial OS=Mus musculus OX=10090 GN=Amt PE=1 SV=1	null	null	Mouse_09-2020	null	[MS,MS:1001208,SEQUEST,]	2.51	4.946	null	null	0.03
PRT	Q8K3F2	Matrix metalloproteinase-21 OS=Mus musculus OX=10090 GN=Mmp21 PE=1 SV=1	null	null	Mouse_09-2020	null	[MS,MS:1001208,SEQUEST,]	0.00	1.720	null	null	0.01
PRT	G3X9F5	Metalloendopeptidase OS=Mus musculus OX=10090 GN=Tll1 PE=1 SV=1	null	null	Mouse_09-2020	null	[MS,MS:1001208,SEQUEST,]	0.00	0.300	null	null	0.02
PRT	A0A0R4J0B2	Phospholipase B-like OS=Mus musculus OX=10090 GN=Plbd1 PE=1 SV=1	null	null	Mouse_09-2020	null	[MS,MS:1001208,SEQUEST,]	2.07	1.007	null	null	0.02
PRT	Q8QZY2	Glycerate kinase OS=Mus musculus OX=10090 GN=Glyctk PE=1 SV=1	null	null	Mouse_09-2020	null	[MS,MS:1001208,SEQUEST,]	1.73	1.673	null	null	0.01
PRT	A0A5F8MQ94	RIKEN cDNA 1810058I24 gene OS=Mus musculus OX=10090 GN=1810058I24Rik PE=4 SV=1	null	null	Mouse_09-2020	null	[MS,MS:1001208,SEQUEST,]	0.00	2.026	null	null	0.38
PRT	Q9CXF0	Kynureninase OS=Mus musculus OX=10090 GN=Kynu PE=1 SV=3	null	null	Mouse_09-2020	null	[MS,MS:1001208,SEQUEST,]	2.63	3.479	null	null	0.03
PRT	D3YXN0	AP-1 complex subunit sigma-1A (Fragment) OS=Mus musculus OX=10090 GN=Ap1s1 PE=1 SV=1	null	null	Mouse_09-2020	null	[MS,MS:1001208,SEQUEST,]	0.00	2.200	null	null	0.04
PRT	Q80YR2	Protein FAM160B2 OS=Mus musculus OX=10090 GN=Fam160b2 PE=1 SV=2	null	null	Mouse_09-2020	null	[MS,MS:1001208,SEQUEST,]	0.00	0.297	null	null	0.03
PRT	E9Q2U5	Vomeronasal 2, receptor 91 OS=Mus musculus OX=10090 GN=Vmn2r91 PE=4 SV=1	null	null	Mouse_09-2020	null	[MS,MS:1001208,SEQUEST,]	0.00	0.300	null	null	0.03
PRT	P97364	Selenide, water dikinase 2 OS=Mus musculus OX=10090 GN=Sephs2 PE=1 SV=3	null	null	Mouse_09-2020	null	[MS,MS:1001208,SEQUEST,]	2.72	4.431	null	null	0.03
PRT	Q5XG73	Acyl-CoA-binding domain-containing protein 5 OS=Mus musculus OX=10090 GN=Acbd5 PE=1 SV=1	null	null	Mouse_09-2020	null	[MS,MS:1001208,SEQUEST,]	2.62	3.850	null	null	0.02
PRT	Q9JIF7	Coatomer subunit beta OS=Mus musculus OX=10090 GN=Copb1 PE=1 SV=1	null	null	Mouse_09-2020	null	[MS,MS:1001208,SEQUEST,]	2.47	2.290	null	null	0.02
PRT	Q9Z2Z9	Glutamine--fructose-6-phosphate aminotransferase [isomerizing] 2 OS=Mus musculus OX=10090 GN=Gfpt2 PE=1 SV=3	null	null	Mouse_09-2020	null	[MS,MS:1001208,SEQUEST,]	0.00	0.771	null	null	0.03
PRT	Q9Z0J0	NPC intracellular cholesterol transporter 2 OS=Mus musculus OX=10090 GN=Npc2 PE=1 SV=1	null	null	Mouse_09-2020	null	[MS,MS:1001208,SEQUEST,]	3.10	2.305	null	null	0.12
PRT	A0A1L1STE6	Isocitrate dehydrogenase [NAD] subunit, mitochondrial OS=Mus musculus OX=10090 GN=Idh3a PE=1 SV=1	null	null	Mouse_09-2020	null	[MS,MS:1001208,SEQUEST,]	0.00	0.623	null	null	0.06
PRT	Q9CYW4	Haloacid dehalogenase-like hydrolase domain-containing protein 3 OS=Mus musculus OX=10090 GN=Hdhd3 PE=1 SV=1	null	null	Mouse_09-2020	null	[MS,MS:1001208,SEQUEST,]	0.00	1.095	null	null	0.05
PRT	Q8BMP4	G-protein coupled estrogen receptor 1 OS=Mus musculus OX=10090 GN=Gper1 PE=1 SV=2	null	null	Mouse_09-2020	null	[MS,MS:1001208,SEQUEST,]	0.00	0.291	null	null	0.03
PRT	A0A494B9Y8	Ferrochelatase OS=Mus musculus OX=10090 GN=Fech PE=1 SV=1	null	null	Mouse_09-2020	null	[MS,MS:1001208,SEQUEST,]	2.54	1.690	null	null	0.04
PRT	Q80W22	Threonine synthase-like 2 OS=Mus musculus OX=10090 GN=Thnsl2 PE=1 SV=1	null	null	Mouse_09-2020	null	[MS,MS:1001208,SEQUEST,]	3.54	4.771	null	null	0.03
PRT	G3X8R1	KICSTOR complex protein kaptin OS=Mus musculus OX=10090 GN=Kptn PE=1 SV=1	null	null	Mouse_09-2020	null	[MS,MS:1001208,SEQUEST,]	0.00	0.344	null	null	0.05
PRT	P47757	F-actin-capping protein subunit beta OS=Mus musculus OX=10090 GN=Capzb PE=1 SV=3	null	null	Mouse_09-2020	null	[MS,MS:1001208,SEQUEST,]	2.65	5.322	null	null	0.05
PRT	Q3U034	N(6)-adenine-specific methyltransferase METTL4 OS=Mus musculus OX=10090 GN=Mettl4 PE=1 SV=1	null	null	Mouse_09-2020	null	[MS,MS:1001208,SEQUEST,]	0.00	0.542	null	null	0.04
PRT	P48437	Prospero homeobox protein 1 OS=Mus musculus OX=10090 GN=Prox1 PE=1 SV=2	null	null	Mouse_09-2020	null	[MS,MS:1001208,SEQUEST,]	1.82	0.620	null	null	0.01
PRT	Q8C2Q7	Heterogeneous nuclear ribonucleoprotein H OS=Mus musculus OX=10090 GN=Hnrnph1 PE=1 SV=1	null	null	Mouse_09-2020	null	[MS,MS:1001208,SEQUEST,]	0.00	2.037	null	null	0.01
PRT	Q9R0L6	Pericentriolar material 1 protein OS=Mus musculus OX=10090 GN=Pcm1 PE=1 SV=2	null	null	Mouse_09-2020	null	[MS,MS:1001208,SEQUEST,]	0.00	0.412	null	null	0.00
PRT	Q9CXN7	Phenazine biosynthesis-like domain-containing protein 2 OS=Mus musculus OX=10090 GN=Pbld2 PE=1 SV=1	null	null	Mouse_09-2020	null	[MS,MS:1001208,SEQUEST,]	3.17	5.017	null	null	0.05
PRT	Q8VIC6	Vomeronasal type-1 receptor 51 OS=Mus musculus OX=10090 GN=Vmn1r51 PE=2 SV=2	null	null	Mouse_09-2020	null	[MS,MS:1001208,SEQUEST,]	0.00	0.529	null	null	0.04
PRT	Q9Z2U1	Proteasome subunit alpha type-5 OS=Mus musculus OX=10090 GN=Psma5 PE=1 SV=1	null	null	Mouse_09-2020	null	[MS,MS:1001208,SEQUEST,]	2.13	4.823	null	null	0.08
PRT	Q8BTY5	Proteasome subunit beta type-5 OS=Mus musculus OX=10090 GN=Psmb5 PE=1 SV=1	null	null	Mouse_09-2020	null	[MS,MS:1001208,SEQUEST,]	1.87	2.329	null	null	0.05
PRT	Q8BGY2	Eukaryotic translation initiation factor 5A-2 OS=Mus musculus OX=10090 GN=Eif5a2 PE=1 SV=3	null	null	Mouse_09-2020	null	[MS,MS:1001208,SEQUEST,]	4.32	3.744	null	null	0.08
PRT	Q3UXZ9	Lysine-specific demethylase 5A OS=Mus musculus OX=10090 GN=Kdm5a PE=1 SV=2	null	null	Mouse_09-2020	null	[MS,MS:1001208,SEQUEST,]	0.00	0.441	null	null	0.00
PRT	Q91XQ0	Dynein heavy chain 8, axonemal OS=Mus musculus OX=10090 GN=Dnah8 PE=1 SV=2	null	null	Mouse_09-2020	null	[MS,MS:1001208,SEQUEST,]	0.00	0.562	null	null	0.00

PSH	sequence	PSM_ID	accession	unique	database	database_version	search_engine	search_engine_score[1]	modifications	spectra_ref	retention_time	charge	exp_mass_to_charge	calc_mass_to_charge	pre	post	start	end
PSM	QVVTLLNELKR	-166_34202	Q8VCH0	0	Mouse_09-2020	null	[MS,MS:1001208,SEQUEST,]	1.2e-4	null	ms_run[1]:scan=7282	2265.8	3	1312.79523	438.26975	R	G	386	397
PSM	QVVTLLNELKR	-166_34202	Q921H8	0	Mouse_09-2020	null	[MS,MS:1001208,SEQUEST,]	1.2e-4	null	ms_run[1]:scan=7282	2265.8	3	1312.79523	438.26975	R	G	386	397
PSM	LVQDVANNTNEEAGDGTTTATVLAR	-166_34475	P63038	1	Mouse_09-2020	null	[MS,MS:1001208,SEQUEST,]	1.2e-4	null	ms_run[1]:scan=7329	2278.9	2	2560.24736	1280.62790	K	I	97	122
PSM	KVNLAELFK	-166_34526	P99029	1	Mouse_09-2020	null	[MS,MS:1001208,SEQUEST,]	1.2e-4	null	ms_run[1]:scan=7338	2281.4	2	1061.63506	531.32132	K	K	71	80
PSM	VRLLADPTGAFGK	-166_34534	P99029	1	Mouse_09-2020	null	[MS,MS:1001208,SEQUEST,]	1.2e-4	null	ms_run[1]:scan=7339	2281.7	3	1344.76334	448.92599	K	T	143	156
PSM	GWNILTNSEK	-166_34541	Q91VD9	1	Mouse_09-2020	null	[MS,MS:1001208,SEQUEST,]	3.8e-4	null	ms_run[1]:scan=7340	2281.9	2	1161.58940	581.29857	K	K	99	109
PSM	WDQSTFIGR	-166_34572	Q99JR1	1	Mouse_09-2020	null	[MS,MS:1001208,SEQUEST,]	1.2e-4	null	ms_run[1]:scan=7344	2283.0	2	1109.53801	555.27236	R	S	16	25
PSM	DVATFLR	-166_34575	Q9D0M3	1	Mouse_09-2020	null	[MS,MS:1001208,SEQUEST,]	5.2e-3	null	ms_run[1]:scan=7346	2283.6	2	821.45159	411.22943	K	A	269	276
PSM	KAPDFVFYAPR	-166_34581	P26043	1	Mouse_09-2020	null	[MS,MS:1001208,SEQUEST,]	1.2e-4	null	ms_run[1]:scan=7347	2283.9	3	1310.68970	437.56791	K	R	263	274
PSM	KGLTPSQIGVILR	-166_34585	Q921R2	1	Mouse_09-2020	null	[MS,MS:1001208,SEQUEST,]	1.2e-4	null	ms_run[1]:scan=7348	2284.2	3	1381.85236	461.28904	K	S	43	56
PSM	TESIVAATQWVKER	-166_34593	O88451	1	Mouse_09-2020	null	[MS,MS:1001208,SEQUEST,]	1.2e-4	null	ms_run[1]:scan=7350	2284.7	3	1617.85965	539.95802	K	G	87	101
PSM	FWQFGGNER	-166_34600	Q5FW57	1	Mouse_09-2020	null	[MS,MS:1001208,SEQUEST,]	1.2e-4	null	ms_run[1]:scan=7351	2285.0	2	1140.52214	570.76470	K	Q	184	193
PSM	AIGLPEDLIQKGKDIK	-166_34641	P12710	1	Mouse_09-2020	null	[MS,MS:1001208,SEQUEST,]	1.2e-4	null	ms_run[1]:scan=7358	2287.0	4	1738.01088	435.25819	K	V	21	37
PSM	WYYNAAGFNK	-166_34461	Q9CQB4	1	Mouse_09-2020	null	[MS,MS:1001208,SEQUEST,]	1.2e-4	null	ms_run[1]:scan=7327	2278.3	2	1233.56804	617.28801	K	G	20	30
PSM	NLYIISVKGIK	-166_34672	P62830	1	Mouse_09-2020	null	[MS,MS:1001208,SEQUEST,]	3.8e-4	null	ms_run[1]:scan=7362	2288.1	2	1247.77226	624.38973	K	R	36	47
PSM	ASAELALGENNEVLK	-166_34705	P05202	1	Mouse_09-2020	null	[MS,MS:1001208,SEQUEST,]	1.2e-4	null	ms_run[1]:scan=7368	2289.8	2	1557.81243	779.40958	K	G	108	123
PSM	LFFDTER	-166_34710	Q9CRB3	1	Mouse_09-2020	null	[MS,MS:1001208,SEQUEST,]	2.1e-3	null	ms_run[1]:scan=7369	2290.1	2	927.45702	464.23217	K	W	68	75
PSM	GDNQSPIELHTKDIKHDPSLQPWSASYDPGSAK	-166_34723	P16015	1	Mouse_09-2020	null	[MS,MS:1001208,SEQUEST,]	1.2e-4	null	ms_run[1]:scan=7371	2290.6	5	3618.74952	724.55501	K	I	25	58
PSM	SLEIIGAPFSKGQPR	-166_34726	Q61176	1	Mouse_09-2020	null	[MS,MS:1001208,SEQUEST,]	1.2e-4	null	ms_run[1]:scan=7372	2290.9	3	1599.88529	533.96662	K	G	7	22
PSM	YVLGNPLTPGINQGPQIDKEQHDK	-166_34740	P24549	1	Mouse_09-2020	null	[MS,MS:1001208,SEQUEST,]	1.2e-4	null	ms_run[1]:scan=7374	2291.4	4	2661.36391	666.09623	K	L	330	354
PSM	HQSLGGQYGVQGFPTIK	-166_34751	Q3TML0	1	Mouse_09-2020	null	[MS,MS:1001208,SEQUEST,]	1.2e-4	null	ms_run[1]:scan=7377	2292.3	3	1816.93558	606.31620	K	F	91	108
PSM	RADPAELKAIFLK	-166_34784	Q9QXX4	1	Mouse_09-2020	null	[MS,MS:1001208,SEQUEST,]	1.2e-4	null	ms_run[1]:scan=7382	2293.7	3	1471.86353	491.29256	K	A	11	24
PSM	AIGLPEDLIQKGKDIK	-166_34791	P12710	1	Mouse_09-2020	null	[MS,MS:1001208,SEQUEST,]	2.6e-4	null	ms_run[1]:scan=7384	2294.3	3	1738.01108	580.00849	K	V	21	37
PSM	RFGPVFTLHLGQR	-166_34795	Q05421	1	Mouse_09-2020	null	[MS,MS:1001208,SEQUEST,]	1.2e-4	null	ms_run[1]:scan=7385	2294.5	3	1527.85416	509.95628	K	I	63	76
PSM	EATTEQQLRELFEKQK	-166_34802	O35490	1	Mouse_09-2020	null	[MS,MS:1001208,SEQUEST,]	1.2e-4	null	ms_run[1]:scan=7387	2295.1	3	1978.02408	660.01285	K	K	387	403
PSM	GLTEVKIDEFPR	-166_34812	G3XA25	1	Mouse_09-2020	null	[MS,MS:1001208,SEQUEST,]	1.2e-4	null	ms_run[1]:scan=7389	2295.6	3	1403.75287	468.58915	K	G	180	192
PSM	VGVPTETGALTLNR	-166_34837	Q8BWT1	1	Mouse_09-2020	null	[MS,MS:1001208,SEQUEST,]	1.2e-4	null	ms_run[1]:scan=7394	2297.0	2	1427.78581	714.39627	R	C	77	91
PSM	LIINSLYK	-166_34691	P08113	1	Mouse_09-2020	null	[MS,MS:1001208,SEQUEST,]	3.9e-3	null	ms_run[1]:scan=7366	2289.2	2	963.58757	482.29731	K	K	88	96
PSM	LDPTQTSFLK	-166_34451	Q9QYG0	1	Mouse_09-2020	null	[MS,MS:1001208,SEQUEST,]	2.7e-3	null	ms_run[1]:scan=7326	2278.1	2	1149.61492	575.31115	K	A	278	288
PSM	TLTGKTITLEVEPSDTIENVKAK	-166_34428	E9Q5F6	1	Mouse_09-2020	null	[MS,MS:1001208,SEQUEST,]	1.2e-4	null	ms_run[1]:scan=7321	2276.7	4	2487.35537	622.59426	K	Q	7	30
PSM	LVQDVANNTNEEAGDGTTTATVLAR	-166_34402	P63038	1	Mouse_09-2020	null	[MS,MS:1001208,SEQUEST,]	1.2e-4	null	ms_run[1]:scan=7317	2275.5	3	2560.24967	854.08769	K	I	97	122
PSM	LQSWLYASR	-166_33819	Q99LC3	1	Mouse_09-2020	null	[MS,MS:1001208,SEQUEST,]	1.9e-3	null	ms_run[1]:scan=7214	2246.8	2	1123.58953	562.29837	R	L	131	140
PSM	LSDYFPKPYPNPEAAR	-166_33848	Q9D0M3	1	Mouse_09-2020	null	[MS,MS:1001208,SEQUEST,]	1.2e-4	null	ms_run[1]:scan=7219	2248.2	3	1864.92331	622.31246	K	A	171	187
PSM	HLGFQSAVEALR	-166_33862	E9Q1Q9	1	Mouse_09-2020	null	[MS,MS:1001208,SEQUEST,]	1.2e-4	null	ms_run[1]:scan=7221	2248.8	2	1327.71233	664.35949	K	L	243	255
PSM	AFLWQR	-166_33900	Q9DD20	1	Mouse_09-2020	null	[MS,MS:1001208,SEQUEST,]	1.4e-2	null	ms_run[1]:scan=7229	2251.0	2	820.44737	410.72686	R	L	184	190
PSM	SGLLAGDRLVEVNGENVEKETHQQVVSR	-166_33915	P70441	1	Mouse_09-2020	null	[MS,MS:1001208,SEQUEST,]	1.2e-4	null	ms_run[1]:scan=7231	2251.6	4	3063.59047	766.65090	K	R	51	79
PSM	SLVSVTKEGLELPEDEEEKK	-166_33944	P11499	1	Mouse_09-2020	null	[MS,MS:1001208,SEQUEST,]	1.2e-4	null	ms_run[1]:scan=7236	2252.9	3	2259.16953	753.72492	K	M	532	552
PSM	AIGLPEDLIQKGK	-166_33950	P12710	1	Mouse_09-2020	null	[MS,MS:1001208,SEQUEST,]	1.2e-4	null	ms_run[1]:scan=7238	2253.5	3	1381.80494	461.27316	K	I	21	34
PSM	VTHAVVTVPAYFNDAQR	-166_33989	P20029	1	Mouse_09-2020	null	[MS,MS:1001208,SEQUEST,]	1.2e-4	null	ms_run[1]:scan=7243	2254.9	3	1887.97043	629.99524	K	A	166	183
PSM	VQGQNLFFR	-166_34029	A0A087WPF8	1	Mouse_09-2020	null	[MS,MS:1001208,SEQUEST,]	1.2e-4	null	ms_run[1]:scan=7250	2256.9	2	1108.58977	554.79854	K	T	13	22
PSM	GERADLIAYLK	-166_34046	P62897	1	Mouse_09-2020	null	[MS,MS:1001208,SEQUEST,]	1.2e-4	null	ms_run[1]:scan=7253	2257.7	3	1248.69458	416.90307	K	A	90	101
PSM	YGLAATVWSKDVGR	-166_34085	Q8BH00	1	Mouse_09-2020	null	[MS,MS:1001208,SEQUEST,]	1.2e-4	null	ms_run[1]:scan=7260	2259.7	3	1522.80017	508.27194	R	H	417	431
PSM	VLQYYQESEKPEELGSVTVQK	-166_34100	Q791V5	1	Mouse_09-2020	null	[MS,MS:1001208,SEQUEST,]	1.2e-4	null	ms_run[1]:scan=7262	2260.2	3	2454.24094	818.75147	K	Y	91	112
PSM	FAFNGEFK	-166_34114	Q91VM9	1	Mouse_09-2020	null	[MS,MS:1001208,SEQUEST,]	1.2e-2	null	ms_run[1]:scan=7265	2261.0	2	959.46239	480.23471	K	K	247	255
PSM	RFSVSTLRNFGLGK	-166_34128	A0A2R8VHY1	0	Mouse_09-2020	null	[MS,MS:1001208,SEQUEST,]	3.6e-3	null	ms_run[1]:scan=7268	2261.9	3	1581.88639	527.96685	R	S	36	50
PSM	RFSVSTLRNFGLGK	-166_34128	P11714	0	Mouse_09-2020	null	[MS,MS:1001208,SEQUEST,]	3.6e-3	null	ms_run[1]:scan=7268	2261.9	3	1581.88639	527.96685	R	S	136	150
PSM	DRTFPTPIAKPPVFTGKDRTEPVTGFQK	-166_34144	P53395	1	Mouse_09-2020	null	[MS,MS:1001208,SEQUEST,]	1.2e-4	null	ms_run[1]:scan=7270	2262.5	5	3130.67121	626.93950	K	M	234	262
PSM	YIATPIFSK	-166_34173	P10649	1	Mouse_09-2020	null	[MS,MS:1001208,SEQUEST,]	1.2e-4	null	ms_run[1]:scan=7277	2264.4	2	1039.58269	520.29477	R	A	203	212
PSM	LYPPLNTIR	-166_34184	P06801	1	Mouse_09-2020	null	[MS,MS:1001208,SEQUEST,]	2.5e-3	null	ms_run[1]:scan=7279	2265.0	2	1086.63140	543.81894	R	V	499	508
PSM	GFNYHQGPEWLWPIGYFLR	-166_65870	F8VPN4	1	Mouse_09-2020	null	[MS,MS:1001208,SEQUEST,]	1.2e-4	null	ms_run[1]:scan=13301	3977.8	3	2380.16745	794.06025	R	K	1442	1461
PSM	AIGLPEDLIQKGK	-166_34245	P12710	1	Mouse_09-2020	null	[MS,MS:1001208,SEQUEST,]	1.2e-4	null	ms_run[1]:scan=7289	2267.8	2	1381.80559	691.40611	K	I	21	34
PSM	INEAFDLLRSGK	-166_34253	P00329	1	Mouse_09-2020	null	[MS,MS:1001208,SEQUEST,]	1.2e-4	null	ms_run[1]:scan=7290	2268.1	3	1362.73789	454.91738	K	I	356	368
PSM	QWGWTQGRWPK	-166_34289	Q9CPR4	1	Mouse_09-2020	null	[MS,MS:1001208,SEQUEST,]	7.6e-4	null	ms_run[1]:scan=7297	2270.0	3	1429.71439	477.24231	K	S	75	86
PSM	FYGLLAR	-166_34305	Q8QZY2	1	Mouse_09-2020	null	[MS,MS:1001208,SEQUEST,]	1.2e-3	null	ms_run[1]:scan=7299	2270.6	2	839.47820	420.24234	R	A	347	354
PSM	TFLSIVK	-166_34332	Q9WVD5	1	Mouse_09-2020	null	[MS,MS:1001208,SEQUEST,]	1.7e-3	null	ms_run[1]:scan=7304	2271.9	2	807.49828	404.25237	R	E	252	259
PSM	GDIFLVR	-166_34350	Q01853	1	Mouse_09-2020	null	[MS,MS:1001208,SEQUEST,]	1.7e-3	null	ms_run[1]:scan=7307	2272.8	2	819.47240	410.23980	K	G	149	156
PSM	RTPFGAYGGLLK	-166_34369	Q8BWT1	1	Mouse_09-2020	null	[MS,MS:1001208,SEQUEST,]	1.2e-4	null	ms_run[1]:scan=7310	2273.6	2	1279.71575	640.36150	K	F	14	26
PSM	SVGKANEELAGVVAEVQK	-166_34391	Q61176	1	Mouse_09-2020	null	[MS,MS:1001208,SEQUEST,]	1.2e-4	null	ms_run[1]:scan=7314	2274.7	3	1827.98087	609.99854	R	G	72	90
PSM	IGLFGGAGVGK	-166_34397	P56480	1	Mouse_09-2020	null	[MS,MS:1001208,SEQUEST,]	1.2e-4	null	ms_run[1]:scan=7316	2275.3	2	975.56236	488.28473	K	V	202	213
PSM	VLDPFTIKPLDRK	-166_34865	P40142	1	Mouse_09-2020	null	[MS,MS:1001208,SEQUEST,]	1.2e-4	null	ms_run[1]:scan=7399	2298.4	3	1541.90512	514.63985	R	I	531	544
PSM	ITVTSEVPFSK	-166_33809	P67984	1	Mouse_09-2020	null	[MS,MS:1001208,SEQUEST,]	1.2e-4	null	ms_run[1]:scan=7213	2246.5	2	1207.65825	604.33208	K	Y	70	81
PSM	GHEVTVLRPSAYYVLDPK	-166_34894	Q8K169	1	Mouse_09-2020	null	[MS,MS:1001208,SEQUEST,]	1.2e-4	null	ms_run[1]:scan=7405	2300.1	3	2044.08744	682.03358	R	S	50	68
PSM	HLGLPVFNTVK	-166_34908	Q9WUM5	1	Mouse_09-2020	null	[MS,MS:1001208,SEQUEST,]	1.2e-4	null	ms_run[1]:scan=7407	2300.7	2	1224.71074	612.85860	K	A	95	106
PSM	AILSYLAAK	-166_35405	P24472	1	Mouse_09-2020	null	[MS,MS:1001208,SEQUEST,]	2.6e-4	null	ms_run[1]:scan=7493	2324.7	2	949.57207	475.28949	R	N	70	79
PSM	LAEKEKVDLLFLGK	-166_35419	Q9DCW4	1	Mouse_09-2020	null	[MS,MS:1001208,SEQUEST,]	1.2e-4	null	ms_run[1]:scan=7495	2325.3	3	1602.94590	534.98702	K	A	111	125
PSM	VIIVVKDGPGFYTTR	-166_35442	Q8BMS1	1	Mouse_09-2020	null	[MS,MS:1001208,SEQUEST,]	1.2e-4	null	ms_run[1]:scan=7499	2326.4	3	1664.93882	555.65052	K	L	535	550
PSM	IGPKKPLPDHVSIVEPKDEILPTTPISEQK	-166_35450	P62908	1	Mouse_09-2020	null	[MS,MS:1001208,SEQUEST,]	1.2e-4	null	ms_run[1]:scan=7500	2326.7	5	3305.83936	661.97293	K	G	198	228
PSM	LNFAQLKEEVDK	-166_35472	Q8VCW8	1	Mouse_09-2020	null	[MS,MS:1001208,SEQUEST,]	1.2e-4	null	ms_run[1]:scan=7503	2327.5	3	1433.76395	478.59267	R	A	100	112
PSM	FWANFAR	-166_35493	Q8VCC2	0	Mouse_09-2020	null	[MS,MS:1001208,SEQUEST,]	5.3e-3	null	ms_run[1]:scan=7507	2328.6	2	911.45244	456.22976	K	G	497	504
PSM	FWANFAR	-166_35493	Q91WU0	0	Mouse_09-2020	null	[MS,MS:1001208,SEQUEST,]	5.3e-3	null	ms_run[1]:scan=7507	2328.6	2	911.45244	456.22976	K	G	497	504
PSM	FWANFAR	-166_35493	Q8VCT4	0	Mouse_09-2020	null	[MS,MS:1001208,SEQUEST,]	5.3e-3	null	ms_run[1]:scan=7507	2328.6	2	911.45244	456.22976	K	G	497	504
PSM	GFPTIYFSPANKK	-166_35526	P27773	1	Mouse_09-2020	null	[MS,MS:1001208,SEQUEST,]	1.2e-4	null	ms_run[1]:scan=7511	2329.7	3	1469.77915	490.59776	K	T	449	462
PSM	AVPQLQGYLR	-166_35560	P47911	1	Mouse_09-2020	null	[MS,MS:1001208,SEQUEST,]	9.7e-4	null	ms_run[1]:scan=7517	2331.4	2	1144.64714	572.82730	K	Q	271	281
PSM	FFPASADRTVIDYNGER	-166_35566	P09103	1	Mouse_09-2020	null	[MS,MS:1001208,SEQUEST,]	1.2e-4	null	ms_run[1]:scan=7518	2331.7	3	1957.94217	653.31827	K	L	447	464
PSM	YTQKAPQVSTPTLVEAARNLGR	-166_35572	P07724	1	Mouse_09-2020	null	[MS,MS:1001208,SEQUEST,]	1.2e-4	null	ms_run[1]:scan=7519	2332.0	4	2400.30044	600.83030	R	G	435	457
PSM	YFPVFEK	-166_35584	P24472	1	Mouse_09-2020	null	[MS,MS:1001208,SEQUEST,]	2.6e-4	null	ms_run[1]:scan=7521	2332.5	2	929.47734	465.24200	R	L	132	139
PSM	TWKGAIFGGFK	-166_35601	P00329	1	Mouse_09-2020	null	[MS,MS:1001208,SEQUEST,]	1.2e-4	null	ms_run[1]:scan=7523	2333.1	3	1211.65747	404.55724	R	K	314	325
PSM	AKPVVSFIAGITAPPGRR	-166_35392	Q9WUM5	1	Mouse_09-2020	null	[MS,MS:1001208,SEQUEST,]	1.2e-4	null	ms_run[1]:scan=7491	2324.2	3	1837.08084	613.03174	K	G	279	297
PSM	INGEWHTIILASDK	-166_35616	P02762	0	Mouse_09-2020	null	[MS,MS:1001208,SEQUEST,]	1.2e-4	null	ms_run[1]:scan=7527	2334.2	3	1596.83823	532.95086	K	E	33	47
PSM	INGEWHTIILASDK	-166_35616	Q4FZE8	0	Mouse_09-2020	null	[MS,MS:1001208,SEQUEST,]	1.2e-4	null	ms_run[1]:scan=7527	2334.2	3	1596.83823	532.95086	K	E	34	48
PSM	YWANFAR	-166_35638	Q91WG0	0	Mouse_09-2020	null	[MS,MS:1001208,SEQUEST,]	1.3e-3	null	ms_run[1]:scan=7530	2335.1	2	927.44737	464.22722	K	G	492	499
PSM	YWANFAR	-166_35638	Q8BK48	0	Mouse_09-2020	null	[MS,MS:1001208,SEQUEST,]	1.3e-3	null	ms_run[1]:scan=7530	2335.1	2	927.44737	464.22722	K	G	490	497
PSM	YWANFAR	-166_35638	Q8QZR3	0	Mouse_09-2020	null	[MS,MS:1001208,SEQUEST,]	1.3e-3	null	ms_run[1]:scan=7530	2335.1	2	927.44737	464.22722	K	G	489	496
PSM	LTFDSSFSPNTGK	-166_35670	Q60932	1	Mouse_09-2020	null	[MS,MS:1001208,SEQUEST,]	1.2e-4	null	ms_run[1]:scan=7534	2336.2	2	1400.67095	700.83826	K	N	110	123
PSM	EWGYASHNGPDHWHELYPIAK	-166_35678	P16015	1	Mouse_09-2020	null	[MS,MS:1001208,SEQUEST,]	1.2e-4	null	ms_run[1]:scan=7536	2336.7	5	2507.15772	502.23636	K	D	4	25
PSM	GFPTIYFSPANKK	-166_35688	P27773	1	Mouse_09-2020	null	[MS,MS:1001208,SEQUEST,]	1.2e-4	null	ms_run[1]:scan=7538	2337.3	2	1469.78276	735.39300	K	T	449	462
PSM	WNPGASPADTGDVNVHSGIIAAR	-166_35701	F8VPN4	1	Mouse_09-2020	null	[MS,MS:1001208,SEQUEST,]	1.7e-3	null	ms_run[1]:scan=7541	2338.1	3	2305.13980	769.04885	K	A	680	703
PSM	SEIDLFNIRK	-166_35729	P48036	1	Mouse_09-2020	null	[MS,MS:1001208,SEQUEST,]	1.2e-4	null	ms_run[1]:scan=7547	2339.8	3	1234.67887	412.23119	R	F	275	285
PSM	SLTNDWEEHLAVK	-166_35745	P07901	1	Mouse_09-2020	null	[MS,MS:1001208,SEQUEST,]	1.2e-4	null	ms_run[1]:scan=7549	2340.4	3	1541.75846	514.59133	K	F	316	329
PSM	EWGYASHNGPDHWHELYPIAK	-166_35751	P16015	1	Mouse_09-2020	null	[MS,MS:1001208,SEQUEST,]	1.2e-4	null	ms_run[1]:scan=7550	2340.6	3	2507.15421	836.38909	K	D	4	25
PSM	EWGYASHNGPDHWHELYPIAK	-166_35770	P16015	1	Mouse_09-2020	null	[MS,MS:1001208,SEQUEST,]	1.2e-4	null	ms_run[1]:scan=7556	2342.3	4	2507.15664	627.54364	K	D	4	25
PSM	KVITAFNDGLNHLDSLK	-166_35786	A8DUK4	1	Mouse_09-2020	null	[MS,MS:1001208,SEQUEST,]	1.2e-4	null	ms_run[1]:scan=7558	2342.9	3	1885.01932	629.01078	K	T	67	84
PSM	QATVGDVNTDRPGLLDLK	-166_35792	P31786	1	Mouse_09-2020	null	[MS,MS:1001208,SEQUEST,]	1.2e-4	null	ms_run[1]:scan=7559	2343.1	3	1912.01566	638.00933	K	K	34	52
PSM	LVPGWTKPITIGR	-166_35799	P54071	1	Mouse_09-2020	null	[MS,MS:1001208,SEQUEST,]	1.2e-4	null	ms_run[1]:scan=7560	2343.4	3	1437.85855	479.95740	R	A	160	173
PSM	GLVVPVIR	-166_35632	Q9D2G2	1	Mouse_09-2020	null	[MS,MS:1001208,SEQUEST,]	1.3e-3	null	ms_run[1]:scan=7529	2334.8	2	852.56688	426.78691	R	V	327	335
PSM	ETTIQGLDGLSER	-166_35370	Q91Y97	1	Mouse_09-2020	null	[MS,MS:1001208,SEQUEST,]	1.2e-4	null	ms_run[1]:scan=7487	2323.0	2	1418.71477	709.85972	K	A	122	135
PSM	NYSVVFPHDEPLAGR	-166_35364	Q99LB7	1	Mouse_09-2020	null	[MS,MS:1001208,SEQUEST,]	1.2e-4	null	ms_run[1]:scan=7486	2322.7	3	1700.84214	567.61788	K	M	468	483
PSM	VSSLPTVYLK	-166_35342	F6Y6L6	1	Mouse_09-2020	null	[MS,MS:1001208,SEQUEST,]	1.2e-4	null	ms_run[1]:scan=7483	2321.9	2	1106.64763	553.82643	K	G	199	209
PSM	EHALLAYTLGVK	-166_34916	P10126	1	Mouse_09-2020	null	[MS,MS:1001208,SEQUEST,]	1.2e-4	null	ms_run[1]:scan=7408	2300.9	3	1314.74210	438.91872	R	L	135	147
PSM	AIGVKPPRGILLYGPPGTGK	-166_34922	Q01853	1	Mouse_09-2020	null	[MS,MS:1001208,SEQUEST,]	1.2e-4	null	ms_run[1]:scan=7409	2301.2	4	1991.18178	498.55047	K	L	232	252
PSM	VYSYLNKLPVKNEYPSIK	-166_34945	Q9Z0J0	1	Mouse_09-2020	null	[MS,MS:1001208,SEQUEST,]	1.2e-4	null	ms_run[1]:scan=7412	2302.0	4	2155.18081	539.55040	K	V	106	124
PSM	VAPEEHPVLLTEAPLNPK	-166_35046	P60710	1	Mouse_09-2020	null	[MS,MS:1001208,SEQUEST,]	1.2e-4	null	ms_run[1]:scan=7428	2306.5	3	1954.06546	652.02632	R	N	96	114
PSM	FIPRQPFAEYIYKR	-166_35049	Q9EQF5	1	Mouse_09-2020	null	[MS,MS:1001208,SEQUEST,]	1.2e-4	null	ms_run[1]:scan=7429	2306.8	4	1827.99123	457.75307	K	K	462	476
PSM	DLGATWVVLGHSERR	-166_35055	P17751	1	Mouse_09-2020	null	[MS,MS:1001208,SEQUEST,]	1.2e-4	null	ms_run[1]:scan=7430	2307.1	3	1695.89261	565.96903	K	V	136	151
PSM	FNVSATPEQYVPYSTTRK	-166_35061	Q7TMF3	1	Mouse_09-2020	null	[MS,MS:1001208,SEQUEST,]	1.2e-4	null	ms_run[1]:scan=7431	2307.4	3	2088.04044	696.68473	K	I	115	133
PSM	VYIGGEDYEKEFTPK	-166_35071	P40936	1	Mouse_09-2020	null	[MS,MS:1001208,SEQUEST,]	1.2e-4	null	ms_run[1]:scan=7434	2308.2	3	1774.85337	592.28932	K	Y	5	20
PSM	VNNSSLIGVGYTQTLRPGVK	-166_35093	G3UX26	1	Mouse_09-2020	null	[MS,MS:1001208,SEQUEST,]	1.2e-4	null	ms_run[1]:scan=7437	2309.0	3	2103.15506	701.72341	K	T	237	257
PSM	VEFVSELPK	-166_35099	D3Z106	1	Mouse_09-2020	null	[MS,MS:1001208,SEQUEST,]	1.2e-4	null	ms_run[1]:scan=7438	2309.3	2	1047.57134	524.28968	K	V	519	528
PSM	NVFNALVR	-166_35108	Q9CR62	1	Mouse_09-2020	null	[MS,MS:1001208,SEQUEST,]	5.1e-4	null	ms_run[1]:scan=7439	2309.6	2	932.53099	466.76925	K	A	163	171
PSM	EHALLAYTLGVK	-166_35114	P10126	1	Mouse_09-2020	null	[MS,MS:1001208,SEQUEST,]	1.2e-4	null	ms_run[1]:scan=7441	2310.2	2	1314.74138	657.87444	R	L	135	147
PSM	LKPAFKDGGSTTAGNSSQVSDGAAAVLLAR	-166_35120	Q8VCH0	0	Mouse_09-2020	null	[MS,MS:1001208,SEQUEST,]	1.2e-4	null	ms_run[1]:scan=7442	2310.5	4	2889.50649	723.13208	K	S	260	290
PSM	LKPAFKDGGSTTAGNSSQVSDGAAAVLLAR	-166_35120	Q921H8	0	Mouse_09-2020	null	[MS,MS:1001208,SEQUEST,]	1.2e-4	null	ms_run[1]:scan=7442	2310.5	4	2889.50649	723.13208	K	S	260	290
PSM	YLYTLVITDKEK	-166_35132	Q9JJI8	1	Mouse_09-2020	null	[MS,MS:1001208,SEQUEST,]	1.2e-4	null	ms_run[1]:scan=7444	2311.0	3	1485.81974	495.94483	R	E	41	53
PSM	KGLTPSQIGVILRDSHGVAQVR	-166_35138	Q921R2	1	Mouse_09-2020	null	[MS,MS:1001208,SEQUEST,]	1.2e-4	null	ms_run[1]:scan=7445	2311.3	4	2331.32558	583.58684	K	V	43	65
PSM	GHYTIGKEIIDPVLDR	-166_35153	A0A0A0MQA5	1	Mouse_09-2020	null	[MS,MS:1001208,SEQUEST,]	1.2e-4	null	ms_run[1]:scan=7448	2312.1	3	1825.98008	609.33174	R	R	135	151
PSM	RLTGFHETSNINDFSAGVANRGASIRIPR	-166_35168	P15105	1	Mouse_09-2020	null	[MS,MS:1001208,SEQUEST,]	1.2e-4	null	ms_run[1]:scan=7451	2313.0	5	3156.64045	632.13401	R	V	299	328
PSM	VVDSLQLTGTKPVATPVDWKK	-166_35221	Q6GT24	1	Mouse_09-2020	null	[MS,MS:1001208,SEQUEST,]	1.2e-4	null	ms_run[1]:scan=7460	2315.5	4	2282.27553	571.32432	R	E	163	184
PSM	ELGEHGLYEYTELK	-166_35229	O35945	0	Mouse_09-2020	null	[MS,MS:1001208,SEQUEST,]	1.2e-4	null	ms_run[1]:scan=7461	2315.8	3	1680.81150	560.94203	R	V	477	491
PSM	ELGEHGLYEYTELK	-166_35229	P24549	0	Mouse_09-2020	null	[MS,MS:1001208,SEQUEST,]	1.2e-4	null	ms_run[1]:scan=7461	2315.8	3	1680.81150	560.94203	R	V	477	491
PSM	QLEPIYTSLGK	-166_35233	A0A0R4J0Z1	1	Mouse_09-2020	null	[MS,MS:1001208,SEQUEST,]	1.2e-4	null	ms_run[1]:scan=7462	2316.1	2	1248.68364	624.84535	K	Y	556	567
PSM	LLADPTGAFGK	-166_35265	P99029	1	Mouse_09-2020	null	[MS,MS:1001208,SEQUEST,]	1.2e-4	null	ms_run[1]:scan=7469	2318.0	2	1089.59416	545.30058	R	T	145	156
PSM	SLTNDWEDHLAVK	-166_35272	P11499	1	Mouse_09-2020	null	[MS,MS:1001208,SEQUEST,]	1.2e-4	null	ms_run[1]:scan=7470	2318.3	3	1527.74439	509.91945	K	F	307	320
PSM	AKPVVSFIAGITAPPGRR	-166_35280	Q9WUM5	1	Mouse_09-2020	null	[MS,MS:1001208,SEQUEST,]	1.2e-4	null	ms_run[1]:scan=7472	2318.9	4	1837.08169	460.02562	K	G	279	297
PSM	NGNPNGGGLPHWPEYDQKEGYLK	-166_35292	Q8VCT4	1	Mouse_09-2020	null	[MS,MS:1001208,SEQUEST,]	1.2e-4	null	ms_run[1]:scan=7475	2319.7	4	2570.20766	643.30693	R	G	504	527
PSM	ILDLIESGK	-166_35307	P24549	1	Mouse_09-2020	null	[MS,MS:1001208,SEQUEST,]	1.2e-4	null	ms_run[1]:scan=7479	2320.8	2	987.57378	494.28968	K	E	354	363
PSM	FSVQILR	-166_35316	P33267	1	Mouse_09-2020	null	[MS,MS:1001208,SEQUEST,]	6.5e-3	null	ms_run[1]:scan=7480	2321.1	2	862.51573	431.76090	R	F	127	134
PSM	SQIFSTASDNQPTVTIK	-166_35324	P20029	1	Mouse_09-2020	null	[MS,MS:1001208,SEQUEST,]	1.2e-4	null	ms_run[1]:scan=7481	2321.4	2	1836.94072	918.97053	K	Y	449	466
PSM	GHEVTVLRPSAYYVLDPK	-166_34903	Q8K169	1	Mouse_09-2020	null	[MS,MS:1001208,SEQUEST,]	1.2e-4	null	ms_run[1]:scan=7406	2300.4	4	2044.08755	511.77701	R	S	50	68
PSM	FNGGGHINHTIFWTNLSPK	-166_35807	P09671	1	Mouse_09-2020	null	[MS,MS:1001208,SEQUEST,]	1.2e-4	null	ms_run[1]:scan=7561	2343.7	4	2140.07387	535.77353	K	G	90	109
PSM	IFNLYPK	-166_33785	Q9EQF5	1	Mouse_09-2020	null	[MS,MS:1001208,SEQUEST,]	3.5e-3	null	ms_run[1]:scan=7210	2245.7	2	894.50853	447.75782	K	G	385	392
PSM	SGQSNPTFFLQK	-166_33668	A0A087WSI8	1	Mouse_09-2020	null	[MS,MS:1001208,SEQUEST,]	1.2e-4	null	ms_run[1]:scan=7189	2239.9	2	1353.67925	677.34351	R	S	49	61
PSM	QLAPIWDK	-166_32039	P09103	1	Mouse_09-2020	null	[MS,MS:1001208,SEQUEST,]	1.2e-4	null	ms_run[1]:scan=6913	2162.7	2	970.53539	485.77146	K	G	404	412
PSM	DFTPAAQAAFQK	-166_32067	A8DUK4	1	Mouse_09-2020	null	[MS,MS:1001208,SEQUEST,]	1.2e-4	null	ms_run[1]:scan=6918	2164.1	2	1294.64543	647.82495	K	V	122	134
PSM	FSIATLR	-166_32078	Q91X75	0	Mouse_09-2020	null	[MS,MS:1001208,SEQUEST,]	3.4e-3	null	ms_run[1]:scan=6920	2164.6	2	807.47338	404.23980	R	F	130	137
PSM	FSIATLR	-166_32078	P56593	0	Mouse_09-2020	null	[MS,MS:1001208,SEQUEST,]	3.4e-3	null	ms_run[1]:scan=6920	2164.6	2	807.47338	404.23980	R	F	129	136
PSM	YLDEDTVYHLQPSGR	-166_32093	Q91X83	1	Mouse_09-2020	null	[MS,MS:1001208,SEQUEST,]	1.2e-4	null	ms_run[1]:scan=6922	2165.2	3	1792.85227	598.28820	K	V	236	251
PSM	TQDPAKAPNSPDVLEIEFKK	-166_32099	P16460	1	Mouse_09-2020	null	[MS,MS:1001208,SEQUEST,]	1.2e-4	null	ms_run[1]:scan=6923	2165.5	4	2227.16421	557.54558	K	V	210	230
PSM	KGIVNEQFLLQR	-166_32120	P50544	1	Mouse_09-2020	null	[MS,MS:1001208,SEQUEST,]	1.2e-4	null	ms_run[1]:scan=6926	2166.3	3	1444.82828	482.28054	K	A	557	569
PSM	VAFITGGGTGLGK	-166_32129	Q9CQ62	1	Mouse_09-2020	null	[MS,MS:1001208,SEQUEST,]	1.2e-4	null	ms_run[1]:scan=6928	2166.9	2	1177.65776	589.33241	K	M	61	74
PSM	KGRLQFWTETLPR	-166_32133	Q63880	0	Mouse_09-2020	null	[MS,MS:1001208,SEQUEST,]	1.2e-4	null	ms_run[1]:scan=6929	2167.2	4	1631.90249	408.73087	K	I	541	554
PSM	KGRLQFWTETLPR	-166_32133	Q8VCU1	0	Mouse_09-2020	null	[MS,MS:1001208,SEQUEST,]	1.2e-4	null	ms_run[1]:scan=6929	2167.2	4	1631.90249	408.73087	K	I	541	554
PSM	GFGVVFSNGNR	-166_32177	Q64458	1	Mouse_09-2020	null	[MS,MS:1001208,SEQUEST,]	1.2e-4	null	ms_run[1]:scan=6938	2169.7	2	1153.57585	577.29108	K	K	109	120
PSM	TTPSYVAFTDTER	-166_32238	P63017	1	Mouse_09-2020	null	[MS,MS:1001208,SEQUEST,]	1.2e-4	null	ms_run[1]:scan=6948	2172.5	2	1487.70085	744.35427	R	I	37	50
PSM	IVNDNPYGNGTAIFTTNGATARK	-166_32268	Q9EQ20	1	Mouse_09-2020	null	[MS,MS:1001208,SEQUEST,]	1.2e-4	null	ms_run[1]:scan=6954	2174.1	3	2395.19822	799.07154	K	A	437	460
PSM	STSIIATIGPASR	-166_32281	G3X925	1	Mouse_09-2020	null	[MS,MS:1001208,SEQUEST,]	1.2e-4	null	ms_run[1]:scan=6957	2175.0	2	1273.71318	637.35916	R	V	87	100
PSM	FNPFVTSDR	-166_32027	P61255	1	Mouse_09-2020	null	[MS,MS:1001208,SEQUEST,]	1.2e-4	null	ms_run[1]:scan=6911	2162.1	2	1082.52654	541.76691	K	K	3	12
PSM	TSVPFLGREALEK	-166_32311	Q99LB7	1	Mouse_09-2020	null	[MS,MS:1001208,SEQUEST,]	2.6e-4	null	ms_run[1]:scan=6961	2176.1	3	1446.79502	482.93655	K	R	804	817
PSM	VAHFTFHPDPESLQYGQTQK	-166_32325	Q6P3A8	1	Mouse_09-2020	null	[MS,MS:1001208,SEQUEST,]	1.2e-4	null	ms_run[1]:scan=6963	2176.6	4	2330.11977	583.28546	R	N	49	69
PSM	VWDVIGR	-166_32331	Q9WU84	1	Mouse_09-2020	null	[MS,MS:1001208,SEQUEST,]	3.8e-4	null	ms_run[1]:scan=6964	2176.9	2	844.46831	422.73742	K	L	190	197
PSM	TQDPAKAPNSPDVLEIEFKK	-166_32349	P16460	1	Mouse_09-2020	null	[MS,MS:1001208,SEQUEST,]	1.2e-4	null	ms_run[1]:scan=6968	2178.0	3	2227.18119	743.05835	K	V	210	230
PSM	SDKWIDIHNPATNEVVGRVPQSTK	-166_32367	Q9EQ20	1	Mouse_09-2020	null	[MS,MS:1001208,SEQUEST,]	1.2e-4	null	ms_run[1]:scan=6972	2179.2	5	2691.38563	539.08280	K	E	53	77
PSM	VIQPEVDTPLGR	-166_32373	Q8VCU1	1	Mouse_09-2020	null	[MS,MS:1001208,SEQUEST,]	1.2e-4	null	ms_run[1]:scan=6973	2179.4	2	1323.72771	662.36698	K	R	34	46
PSM	SDKWIDIHNPATNEVVGRVPQSTK	-166_32382	Q9EQ20	1	Mouse_09-2020	null	[MS,MS:1001208,SEQUEST,]	1.2e-4	null	ms_run[1]:scan=6974	2179.7	4	2691.38735	673.60168	K	E	53	77
PSM	DFTPAAQAAFQK	-166_32387	A8DUK4	1	Mouse_09-2020	null	[MS,MS:1001208,SEQUEST,]	1.2e-4	null	ms_run[1]:scan=6975	2180.0	3	1294.64270	432.21906	K	V	122	134
PSM	NFDEILR	-166_32426	Q6GT24	1	Mouse_09-2020	null	[MS,MS:1001208,SEQUEST,]	2.6e-4	null	ms_run[1]:scan=6982	2182.0	2	906.46807	453.73762	R	V	156	163
PSM	TEDIITAIR	-166_32452	P49429	1	Mouse_09-2020	null	[MS,MS:1001208,SEQUEST,]	1.2e-4	null	ms_run[1]:scan=6986	2183.1	2	1031.57366	516.29021	K	L	271	280
PSM	ISFTGSVPTGVK	-166_32480	Q3U367	1	Mouse_09-2020	null	[MS,MS:1001208,SEQUEST,]	1.2e-4	null	ms_run[1]:scan=6991	2184.5	2	1192.65679	596.83225	K	M	252	264
PSM	HGGTIPVVPTAEFQDR	-166_32490	P26443	1	Mouse_09-2020	null	[MS,MS:1001208,SEQUEST,]	1.2e-4	null	ms_run[1]:scan=6992	2184.7	3	1723.87644	575.29692	K	S	481	497
PSM	SLSQNYGVLKNDEGIAYR	-166_32501	Q61171	1	Mouse_09-2020	null	[MS,MS:1001208,SEQUEST,]	1.2e-4	null	ms_run[1]:scan=6994	2185.3	3	2027.01615	676.34460	K	L	110	128
PSM	LANLRQQVEQFAR	-166_32316	Q9CZN7	1	Mouse_09-2020	null	[MS,MS:1001208,SEQUEST,]	1.2e-4	null	ms_run[1]:scan=6962	2176.4	3	1572.86094	524.95835	R	F	482	495
PSM	VISTTKAPAAIGPYSQAVQVDR	-166_32019	P52760	1	Mouse_09-2020	null	[MS,MS:1001208,SEQUEST,]	1.2e-4	null	ms_run[1]:scan=6910	2161.8	3	2272.23026	758.08137	K	I	8	30
PSM	RSYQFWDTQPVPK	-166_32003	O70310	1	Mouse_09-2020	null	[MS,MS:1001208,SEQUEST,]	2.7e-3	null	ms_run[1]:scan=6906	2160.7	3	1651.83231	551.27909	K	G	115	128
PSM	LLEVIPSR	-166_31986	Q9DBM2	1	Mouse_09-2020	null	[MS,MS:1001208,SEQUEST,]	5.2e-3	null	ms_run[1]:scan=6903	2159.9	2	926.56774	463.78711	R	S	437	445
PSM	FFQEEVIPHHTEWEK	-166_31484	A0A0R4J083	1	Mouse_09-2020	null	[MS,MS:1001208,SEQUEST,]	1.2e-4	null	ms_run[1]:scan=6814	2135.0	4	1955.92873	489.73762	K	G	67	82
PSM	GNVGFVFTK	-166_31501	P14869	1	Mouse_09-2020	null	[MS,MS:1001208,SEQUEST,]	2.6e-4	null	ms_run[1]:scan=6817	2135.9	2	968.51995	484.76363	R	D	84	93
PSM	YPPLPVDKLEEEINR	-166_31516	A0A2R8VHH6	1	Mouse_09-2020	null	[MS,MS:1001208,SEQUEST,]	4.0e-2	null	ms_run[1]:scan=6820	2136.7	4	1811.95681	453.74391	K	M	218	233
PSM	IGADFLGR	-166_31573	P05201	1	Mouse_09-2020	null	[MS,MS:1001208,SEQUEST,]	1.2e-4	null	ms_run[1]:scan=6830	2139.5	2	848.46227	424.73488	R	Y	115	123
PSM	TSRPENAIIYSNNEDFQVGQAK	-166_31581	P40142	1	Mouse_09-2020	null	[MS,MS:1001208,SEQUEST,]	1.2e-4	null	ms_run[1]:scan=6832	2140.1	3	2481.20249	827.73834	R	V	472	494
PSM	YVDLGGSYVGPTQNR	-166_31594	Q8BW75	1	Mouse_09-2020	null	[MS,MS:1001208,SEQUEST,]	1.2e-4	null	ms_run[1]:scan=6835	2140.9	2	1625.79192	813.39954	K	L	53	68
PSM	LQAGTVFVNTYNK	-166_31610	Q8R0Y6	1	Mouse_09-2020	null	[MS,MS:1001208,SEQUEST,]	1.2e-4	null	ms_run[1]:scan=6837	2141.4	2	1454.76421	727.88554	K	D	853	866
PSM	LWTLVSEQTRVNAAK	-166_31617	P14115	1	Mouse_09-2020	null	[MS,MS:1001208,SEQUEST,]	1.2e-4	null	ms_run[1]:scan=6838	2141.7	3	1715.94449	572.65282	K	K	78	93
PSM	LVRPPVQVYGIEGR	-166_31623	Q9DB20	1	Mouse_09-2020	null	[MS,MS:1001208,SEQUEST,]	1.2e-4	null	ms_run[1]:scan=6839	2142.0	3	1582.90610	528.30698	K	A	27	41
PSM	KSPVYKNPTPGSSELAQKYPGFIDVK	-166_31667	Q99PG0	1	Mouse_09-2020	null	[MS,MS:1001208,SEQUEST,]	1.2e-4	null	ms_run[1]:scan=6846	2143.9	4	2850.50454	713.38136	K	C	292	318
PSM	FSPGYYLEK	-166_31672	Q3UEP4	1	Mouse_09-2020	null	[MS,MS:1001208,SEQUEST,]	1.0e-2	null	ms_run[1]:scan=6847	2144.2	2	1103.54131	552.27403	R	S	175	184
PSM	WLPQNDLLGHPK	-166_31719	Q63886	0	Mouse_09-2020	null	[MS,MS:1001208,SEQUEST,]	1.2e-4	null	ms_run[1]:scan=6856	2146.8	3	1417.76163	473.25774	K	R	356	368
PSM	WLPQNDLLGHPK	-166_31719	Q8K169	0	Mouse_09-2020	null	[MS,MS:1001208,SEQUEST,]	1.2e-4	null	ms_run[1]:scan=6856	2146.8	3	1417.76163	473.25774	K	K	357	369
PSM	WLPQNDLLGHPK	-166_31719	Q3UEP4	0	Mouse_09-2020	null	[MS,MS:1001208,SEQUEST,]	1.2e-4	null	ms_run[1]:scan=6856	2146.8	3	1417.76163	473.25774	K	K	357	369
PSM	WLPQNDLLGHPK	-166_31719	K9J7B2	0	Mouse_09-2020	null	[MS,MS:1001208,SEQUEST,]	1.2e-4	null	ms_run[1]:scan=6856	2146.8	3	1417.76163	473.25774	K	R	352	364
PSM	WIPQNDLLGHPK	-166_31720	Q8R084	1	Mouse_09-2020	null	[MS,MS:1001208,SEQUEST,]	1.2e-4	null	ms_run[1]:scan=6856	2146.8	3	1417.76163	473.25774	K	K	357	369
PSM	ALLSPTFTSGK	-166_31724	Q64459	1	Mouse_09-2020	null	[MS,MS:1001208,SEQUEST,]	1.2e-4	null	ms_run[1]:scan=6857	2147.1	2	1121.62139	561.31369	R	K	131	142
PSM	GIYAYGFEKPSAIQQR	-166_31734	P60843	0	Mouse_09-2020	null	[MS,MS:1001208,SEQUEST,]	1.2e-4	null	ms_run[1]:scan=6858	2147.3	3	1827.94260	609.98445	R	I	46	62
PSM	GIYAYGFEKPSAIQQR	-166_31734	Q8BTU6	0	Mouse_09-2020	null	[MS,MS:1001208,SEQUEST,]	1.2e-4	null	ms_run[1]:scan=6858	2147.3	3	1827.94260	609.98445	R	I	47	63
PSM	FDRGYISPYFINTSKGQK	-166_31739	P63038	1	Mouse_09-2020	null	[MS,MS:1001208,SEQUEST,]	1.2e-4	null	ms_run[1]:scan=6859	2147.6	4	2121.07924	531.02455	K	E	219	237
PSM	GVLFASGQNLAR	-166_31743	Q9CPY7	1	Mouse_09-2020	null	[MS,MS:1001208,SEQUEST,]	1.2e-4	null	ms_run[1]:scan=6860	2147.9	2	1232.67656	616.84094	K	L	189	201
PSM	LYSEFLGK	-166_31799	G5E8M7	0	Mouse_09-2020	null	[MS,MS:1001208,SEQUEST,]	2.6e-4	null	ms_run[1]:scan=6870	2150.7	2	956.50871	478.75802	K	P	151	159
PSM	LYSEFLGK	-166_31799	P10649	0	Mouse_09-2020	null	[MS,MS:1001208,SEQUEST,]	2.6e-4	null	ms_run[1]:scan=6870	2150.7	2	956.50871	478.75802	K	P	137	145
PSM	LYSEFLGK	-166_31799	D3YX76	0	Mouse_09-2020	null	[MS,MS:1001208,SEQUEST,]	2.6e-4	null	ms_run[1]:scan=6870	2150.7	2	956.50871	478.75802	K	P	103	111
PSM	LYSEFLGK	-166_31799	P19639	0	Mouse_09-2020	null	[MS,MS:1001208,SEQUEST,]	2.6e-4	null	ms_run[1]:scan=6870	2150.7	2	956.50871	478.75802	K	P	137	145
PSM	VLQALEGLK	-166_31818	Q9CZX8	1	Mouse_09-2020	null	[MS,MS:1001208,SEQUEST,]	1.2e-3	null	ms_run[1]:scan=6874	2151.8	2	970.59337	485.80022	R	V	103	112
PSM	ERGTEFLAAPSSYYK	-166_31833	P49429	1	Mouse_09-2020	null	[MS,MS:1001208,SEQUEST,]	1.2e-4	null	ms_run[1]:scan=6877	2152.6	3	1718.83866	573.61766	R	L	283	298
PSM	WIPQNDLLGHPK	-166_31847	Q8R084	1	Mouse_09-2020	null	[MS,MS:1001208,SEQUEST,]	1.2e-4	null	ms_run[1]:scan=6880	2153.5	2	1417.75847	709.38297	K	K	357	369
PSM	WLPQNDLLGHPK	-166_31848	Q63886	0	Mouse_09-2020	null	[MS,MS:1001208,SEQUEST,]	1.2e-4	null	ms_run[1]:scan=6880	2153.5	2	1417.75847	709.38297	K	R	356	368
PSM	WLPQNDLLGHPK	-166_31848	Q8K169	0	Mouse_09-2020	null	[MS,MS:1001208,SEQUEST,]	1.2e-4	null	ms_run[1]:scan=6880	2153.5	2	1417.75847	709.38297	K	K	357	369
PSM	WLPQNDLLGHPK	-166_31848	Q3UEP4	0	Mouse_09-2020	null	[MS,MS:1001208,SEQUEST,]	1.2e-4	null	ms_run[1]:scan=6880	2153.5	2	1417.75847	709.38297	K	K	357	369
PSM	WLPQNDLLGHPK	-166_31848	K9J7B2	0	Mouse_09-2020	null	[MS,MS:1001208,SEQUEST,]	1.2e-4	null	ms_run[1]:scan=6880	2153.5	2	1417.75847	709.38297	K	R	352	364
PSM	LRLVEIAQVPK	-166_31856	Q91ZJ5	1	Mouse_09-2020	null	[MS,MS:1001208,SEQUEST,]	1.2e-4	null	ms_run[1]:scan=6881	2153.8	3	1265.79407	422.60285	K	H	302	313
PSM	AIYIFAK	-166_31867	Q64471	1	Mouse_09-2020	null	[MS,MS:1001208,SEQUEST,]	1.2e-3	null	ms_run[1]:scan=6883	2154.3	2	825.48735	413.24709	R	N	16	23
PSM	SQYILSISR	-166_31882	Q91WN4	1	Mouse_09-2020	null	[MS,MS:1001208,SEQUEST,]	1.2e-4	null	ms_run[1]:scan=6885	2154.9	2	1066.58904	533.79821	K	N	103	112
PSM	GAPTTSLVSVAVTK	-166_31918	Q9DBF1	1	Mouse_09-2020	null	[MS,MS:1001208,SEQUEST,]	1.2e-4	null	ms_run[1]:scan=6891	2156.5	2	1330.75774	665.88247	K	I	219	233
PSM	EYHLPVNREPNSLHGGFTGFDK	-166_31962	Q8K157	1	Mouse_09-2020	null	[MS,MS:1001208,SEQUEST,]	5.4e-3	null	ms_run[1]:scan=6898	2158.5	4	2514.21377	629.30947	K	L	94	116
PSM	HDPSLQPWSASYDPGSAK	-166_32508	P16015	1	Mouse_09-2020	null	[MS,MS:1001208,SEQUEST,]	1.2e-4	null	ms_run[1]:scan=6995	2185.6	2	1942.89324	971.95013	K	I	40	58
PSM	TYFPHFDVSHGSAQVK	-166_33716	Q91VB8	1	Mouse_09-2020	null	[MS,MS:1001208,SEQUEST,]	1.2e-4	null	ms_run[1]:scan=7196	2241.8	4	1819.87551	455.72451	K	H	42	58
PSM	KVWLDPNETNEIANANSR	-166_32586	P84099	1	Mouse_09-2020	null	[MS,MS:1001208,SEQUEST,]	1.2e-4	null	ms_run[1]:scan=7008	2189.2	3	2071.02207	691.01162	K	Q	21	39
PSM	DIKHDPSLQPWSASYDPGSAK	-166_32615	P16015	1	Mouse_09-2020	null	[MS,MS:1001208,SEQUEST,]	1.2e-4	null	ms_run[1]:scan=7013	2190.6	3	2299.09952	767.03783	K	I	37	58
PSM	TVIIEQSWGSPK	-166_33161	P63038	1	Mouse_09-2020	null	[MS,MS:1001208,SEQUEST,]	1.2e-4	null	ms_run[1]:scan=7103	2215.8	2	1344.71660	672.86153	R	T	61	73
PSM	ALDLAAGITR	-166_33188	Q9JM62	1	Mouse_09-2020	null	[MS,MS:1001208,SEQUEST,]	1.2e-4	null	ms_run[1]:scan=7106	2216.6	2	1000.57927	500.79292	R	V	162	172
PSM	GNPTVEVDLYTAK	-166_33215	P17182	1	Mouse_09-2020	null	[MS,MS:1001208,SEQUEST,]	1.2e-4	null	ms_run[1]:scan=7113	2218.6	2	1406.71709	703.86173	R	L	16	29
PSM	QPLLIIGK	-166_33259	Q9QXE0	1	Mouse_09-2020	null	[MS,MS:1001208,SEQUEST,]	4.4e-2	null	ms_run[1]:scan=7120	2220.5	2	881.58257	441.29457	K	A	218	226
PSM	GDVTTQVALQPALK	-166_33284	P09671	1	Mouse_09-2020	null	[MS,MS:1001208,SEQUEST,]	1.2e-4	null	ms_run[1]:scan=7125	2221.9	2	1440.80632	720.90647	K	N	76	90
PSM	VELLLPK	-166_33297	Q9D023	1	Mouse_09-2020	null	[MS,MS:1001208,SEQUEST,]	1.1e-3	null	ms_run[1]:scan=7128	2222.8	2	811.52916	406.26802	K	L	20	27
PSM	NAVTQEFGPVPDTAR	-166_33314	Q99KI0	1	Mouse_09-2020	null	[MS,MS:1001208,SEQUEST,]	1.2e-4	null	ms_run[1]:scan=7131	2223.6	2	1601.79509	801.39954	R	Y	634	649
PSM	VAVDAPVSSVALR	-166_33320	Q64374	1	Mouse_09-2020	null	[MS,MS:1001208,SEQUEST,]	1.2e-4	null	ms_run[1]:scan=7133	2224.2	2	1283.73271	642.36953	R	L	52	65
PSM	SADTLWGIQK	-166_33340	A0A1B0GSR9	1	Mouse_09-2020	null	[MS,MS:1001208,SEQUEST,]	1.2e-4	null	ms_run[1]:scan=7136	2225.0	2	1118.58489	559.79566	K	L	302	312
PSM	VYGTGSLALYEK	-166_33355	Q8C2Q8	1	Mouse_09-2020	null	[MS,MS:1001208,SEQUEST,]	1.2e-4	null	ms_run[1]:scan=7138	2225.6	2	1300.67925	650.84281	R	D	44	56
PSM	GNWGHLDQVAALR	-166_33367	Q8VCT4	1	Mouse_09-2020	null	[MS,MS:1001208,SEQUEST,]	1.2e-4	null	ms_run[1]:scan=7140	2226.1	3	1436.74005	479.58462	R	V	187	200
PSM	QITVNDLPVGR	-166_33374	Q61171	1	Mouse_09-2020	null	[MS,MS:1001208,SEQUEST,]	1.2e-4	null	ms_run[1]:scan=7142	2226.7	2	1211.67412	606.34077	R	V	140	151
PSM	RFFFDVGSNK	-166_33153	P42669	1	Mouse_09-2020	null	[MS,MS:1001208,SEQUEST,]	1.2e-4	null	ms_run[1]:scan=7101	2215.2	2	1216.61016	608.80910	K	G	229	239
PSM	IYLPHSLPQQ	-166_33393	P03930	1	Mouse_09-2020	null	[MS,MS:1001208,SEQUEST,]	1.2e-4	null	ms_run[1]:scan=7145	2227.5	2	1195.64763	598.32713	K	0	58	68
PSM	GASAINWTLIHGDK	-166_33420	Q8R0Y6	1	Mouse_09-2020	null	[MS,MS:1001208,SEQUEST,]	1.2e-4	null	ms_run[1]:scan=7149	2228.6	3	1482.76929	494.92817	R	G	115	129
PSM	HWPSSHNWFFAK	-166_33445	K4DI63	1	Mouse_09-2020	null	[MS,MS:1001208,SEQUEST,]	1.2e-4	null	ms_run[1]:scan=7153	2229.8	3	1543.72464	515.24583	K	K	54	66
PSM	QIGNVAALPGIVHR	-166_33473	Q99LF4	1	Mouse_09-2020	null	[MS,MS:1001208,SEQUEST,]	1.2e-4	null	ms_run[1]:scan=7157	2230.9	3	1444.83908	482.28429	K	I	68	82
PSM	SIYGERFPDENFKLK	-166_33511	P24369	1	Mouse_09-2020	null	[MS,MS:1001208,SEQUEST,]	1.2e-4	null	ms_run[1]:scan=7163	2232.6	4	1842.93899	461.49008	K	Y	117	132
PSM	STFVLDEFKR	-166_33526	Q9D8N0	1	Mouse_09-2020	null	[MS,MS:1001208,SEQUEST,]	1.2e-4	null	ms_run[1]:scan=7165	2233.1	3	1241.65299	414.55567	K	Y	286	296
PSM	SIYGERFPDENFKLK	-166_33535	P24369	1	Mouse_09-2020	null	[MS,MS:1001208,SEQUEST,]	1.2e-4	null	ms_run[1]:scan=7166	2233.4	3	1842.93967	614.98434	K	Y	117	132
PSM	QWKDPFVFRPER	-166_33543	P00186	1	Mouse_09-2020	null	[MS,MS:1001208,SEQUEST,]	1.3e-3	null	ms_run[1]:scan=7167	2233.7	4	1604.83339	401.96376	K	L	418	430
PSM	IYQIYEGTAQIQR	-166_33585	P45952	1	Mouse_09-2020	null	[MS,MS:1001208,SEQUEST,]	1.2e-4	null	ms_run[1]:scan=7174	2235.7	3	1582.82151	528.27898	K	I	396	409
PSM	VVEIAPATHLDPQLR	-166_33614	G5E8R3	1	Mouse_09-2020	null	[MS,MS:1001208,SEQUEST,]	1.2e-4	null	ms_run[1]:scan=7179	2237.1	3	1658.92344	553.64566	K	R	274	289
PSM	AVDSLVPIGR	-166_33621	Q03265	1	Mouse_09-2020	null	[MS,MS:1001208,SEQUEST,]	1.2e-4	null	ms_run[1]:scan=7180	2237.3	2	1026.59453	513.80075	K	Q	195	205
PSM	HLDRIVALFPK	-166_33640	Q9ET01	1	Mouse_09-2020	null	[MS,MS:1001208,SEQUEST,]	1.2e-4	null	ms_run[1]:scan=7183	2238.2	3	1308.77945	436.93107	K	I	411	422
PSM	SFFLQPGERLER	-166_33660	Q9EQK5	1	Mouse_09-2020	null	[MS,MS:1001208,SEQUEST,]	2.6e-4	null	ms_run[1]:scan=7187	2239.3	3	1478.77613	493.59653	K	I	307	319
PSM	IYQIYEGTAQIQR	-166_33400	P45952	1	Mouse_09-2020	null	[MS,MS:1001208,SEQUEST,]	1.2e-4	null	ms_run[1]:scan=7146	2227.8	2	1582.82366	791.91483	K	I	396	409
PSM	TSEGSWEPFASGK	-166_33085	P07309	1	Mouse_09-2020	null	[MS,MS:1001208,SEQUEST,]	1.2e-4	null	ms_run[1]:scan=7092	2212.7	2	1382.62370	691.81478	K	A	56	69
PSM	VQPYLDEFQK	-166_33078	Q00623	1	Mouse_09-2020	null	[MS,MS:1001208,SEQUEST,]	1.2e-4	null	ms_run[1]:scan=7091	2212.4	2	1266.63835	633.82188	K	W	120	130
PSM	FAELTLKAGIPK	-166_33037	Q8R0Y6	1	Mouse_09-2020	null	[MS,MS:1001208,SEQUEST,]	1.2e-4	null	ms_run[1]:scan=7084	2210.5	2	1287.76750	644.38719	K	V	609	621
PSM	YDKQIDLSTVDLK	-166_32632	Q80ZP8	1	Mouse_09-2020	null	[MS,MS:1001208,SEQUEST,]	1.2e-4	null	ms_run[1]:scan=7016	2191.4	3	1537.81180	513.27512	K	L	104	117
PSM	HDPSLQPWSASYDPGSAK	-166_32657	P16015	1	Mouse_09-2020	null	[MS,MS:1001208,SEQUEST,]	1.2e-4	null	ms_run[1]:scan=7021	2192.9	3	1942.89383	648.30251	K	I	40	58
PSM	AKEVGADFTIQVGKETPQEIASK	-166_32678	Q64442	1	Mouse_09-2020	null	[MS,MS:1001208,SEQUEST,]	1.2e-4	null	ms_run[1]:scan=7024	2193.7	4	2446.27944	612.32606	K	E	213	236
PSM	YIEIFK	-166_32689	Q8C2Q7	1	Mouse_09-2020	null	[MS,MS:1001208,SEQUEST,]	3.8e-4	null	ms_run[1]:scan=7026	2194.2	2	812.45525	406.73127	R	S	180	186
PSM	IYVVDVGSEPR	-166_32703	A0A0R4J135	0	Mouse_09-2020	null	[MS,MS:1001208,SEQUEST,]	1.1e-3	null	ms_run[1]:scan=7028	2194.8	2	1233.65056	617.32733	R	P	104	115
PSM	IYVVDVGSEPR	-166_32703	P17563	0	Mouse_09-2020	null	[MS,MS:1001208,SEQUEST,]	1.1e-3	null	ms_run[1]:scan=7028	2194.8	2	1233.65056	617.32733	R	P	104	115
PSM	LSAEERDQLLPNLR	-166_32708	P61458	1	Mouse_09-2020	null	[MS,MS:1001208,SEQUEST,]	1.2e-4	null	ms_run[1]:scan=7029	2195.1	3	1653.89206	551.96880	R	V	8	22
PSM	DIKHDPSLQPWSASYDPGSAK	-166_32717	P16015	1	Mouse_09-2020	null	[MS,MS:1001208,SEQUEST,]	1.2e-4	null	ms_run[1]:scan=7031	2195.6	4	2299.10219	575.53020	K	I	37	58
PSM	FDVQLKDLEK	-166_32755	F8WJ41	1	Mouse_09-2020	null	[MS,MS:1001208,SEQUEST,]	1.2e-4	null	ms_run[1]:scan=7036	2197.0	3	1234.66843	412.22744	R	Q	79	89
PSM	SGYQQAASEHGLVVIAPDTSPR	-166_32762	Q9R0P3	1	Mouse_09-2020	null	[MS,MS:1001208,SEQUEST,]	1.2e-4	null	ms_run[1]:scan=7037	2197.3	3	2283.14023	761.71698	K	C	65	87
PSM	LGDVYVNDAFGTAHR	-166_32782	P09411	1	Mouse_09-2020	null	[MS,MS:1001208,SEQUEST,]	1.2e-4	null	ms_run[1]:scan=7041	2198.4	3	1634.79270	545.60223	K	H	157	172
PSM	VWQVTIGTR	-166_32787	P68040	1	Mouse_09-2020	null	[MS,MS:1001208,SEQUEST,]	2.6e-4	null	ms_run[1]:scan=7042	2198.7	2	1059.59490	530.30092	R	0	309	318
PSM	FLYTVPNGNNPTGNSLTGDRK	-166_32802	Q9WVM8	1	Mouse_09-2020	null	[MS,MS:1001208,SEQUEST,]	1.2e-4	null	ms_run[1]:scan=7044	2199.3	3	2265.12760	755.71346	K	E	193	214
PSM	LTLSALLDGKNVNAGGHK	-166_32811	Q60932	1	Mouse_09-2020	null	[MS,MS:1001208,SEQUEST,]	1.2e-4	null	ms_run[1]:scan=7046	2199.8	4	1808.00222	452.75608	K	G	270	288
PSM	ALFNRLVPSVNGIRK	-166_32824	A0A1W2P733	1	Mouse_09-2020	null	[MS,MS:1001208,SEQUEST,]	2.6e-4	null	ms_run[1]:scan=7048	2200.4	4	1684.00307	421.75588	K	S	294	309
PSM	RTPFGAYGGLLK	-166_32830	Q8BWT1	1	Mouse_09-2020	null	[MS,MS:1001208,SEQUEST,]	1.2e-4	null	ms_run[1]:scan=7050	2201.0	3	1279.71732	427.24343	K	F	14	26
PSM	VLYWPR	-166_32846	Q8BJ64	1	Mouse_09-2020	null	[MS,MS:1001208,SEQUEST,]	7.3e-3	null	ms_run[1]:scan=7052	2201.5	2	833.46776	417.23706	R	R	121	127
PSM	IRPFFPQQ	-166_32855	Q8K0E8	1	Mouse_09-2020	null	[MS,MS:1001208,SEQUEST,]	6.5e-3	null	ms_run[1]:scan=7053	2201.8	2	1032.56352	516.78490	K	0	474	482
PSM	TTPSVVAFTADGER	-166_32865	P38647	1	Mouse_09-2020	null	[MS,MS:1001208,SEQUEST,]	1.2e-4	null	ms_run[1]:scan=7054	2202.1	2	1450.71990	725.86226	R	V	86	100
PSM	RTPFGAYGGLLK	-166_32885	Q8BWT1	1	Mouse_09-2020	null	[MS,MS:1001208,SEQUEST,]	1.2e-4	null	ms_run[1]:scan=7058	2203.2	2	1279.71599	640.36150	K	F	14	26
PSM	QLELILNKPGLK	-166_32906	Q8VCX1	1	Mouse_09-2020	null	[MS,MS:1001208,SEQUEST,]	1.2e-4	null	ms_run[1]:scan=7061	2204.0	3	1365.84665	455.95366	R	K	174	186
PSM	RPWWWR	-166_32911	Q91WT9	1	Mouse_09-2020	null	[MS,MS:1001208,SEQUEST,]	1.2e-4	null	ms_run[1]:scan=7062	2204.3	2	986.51091	493.75902	K	R	402	408
PSM	YDGIILPGK	-166_32936	Q9CXW4	1	Mouse_09-2020	null	[MS,MS:1001208,SEQUEST,]	1.2e-4	null	ms_run[1]:scan=7068	2206.0	2	975.55113	488.27912	K	0	170	179
PSM	FNASQLITQR	-166_32941	O35129	1	Mouse_09-2020	null	[MS,MS:1001208,SEQUEST,]	1.2e-4	null	ms_run[1]:scan=7069	2206.3	2	1177.63298	589.31984	K	Q	148	158
PSM	SGDIGGLWR	-166_32985	P97872	1	Mouse_09-2020	null	[MS,MS:1001208,SEQUEST,]	1.2e-4	null	ms_run[1]:scan=7076	2208.3	2	960.48985	480.74852	R	Q	35	44
PSM	TSVPFLGR	-166_32998	Q99LB7	1	Mouse_09-2020	null	[MS,MS:1001208,SEQUEST,]	1.2e-4	null	ms_run[1]:scan=7078	2208.8	2	876.49419	438.75053	K	A	804	812
PSM	KLPFWTSYSK	-166_33005	Q8R084	1	Mouse_09-2020	null	[MS,MS:1001208,SEQUEST,]	1.2e-4	null	ms_run[1]:scan=7079	2209.1	2	1256.66802	628.83733	K	Q	103	113
PSM	SFFRASDETGFIAVHK	-166_33027	P34914	1	Mouse_09-2020	null	[MS,MS:1001208,SEQUEST,]	1.2e-4	null	ms_run[1]:scan=7082	2209.9	3	1811.90805	604.64069	K	T	405	421
PSM	TSIAIDTIINQKR	-166_32592	Q03265	1	Mouse_09-2020	null	[MS,MS:1001208,SEQUEST,]	1.2e-4	null	ms_run[1]:scan=7009	2189.5	3	1472.84287	491.61922	K	N	219	232
PSM	FFVGGNWK	-166_35839	P17751	1	Mouse_09-2020	null	[MS,MS:1001208,SEQUEST,]	1.3e-3	null	ms_run[1]:scan=7567	2345.4	2	954.48375	477.74525	K	N	57	65
PSM	LVQAFQFTDK	-166_35847	P35700	1	Mouse_09-2020	null	[MS,MS:1001208,SEQUEST,]	1.2e-4	null	ms_run[1]:scan=7568	2345.7	2	1196.63152	598.81914	R	G	159	169
PSM	VFQFLNAK	-166_35855	Q8BP67	1	Mouse_09-2020	null	[MS,MS:1001208,SEQUEST,]	1.3e-3	null	ms_run[1]:scan=7569	2345.9	2	966.54088	483.77400	K	E	28	36
PSM	TDLTDYLNR	-166_38605	Q9CZ13	1	Mouse_09-2020	null	[MS,MS:1001208,SEQUEST,]	1.2e-4	null	ms_run[1]:scan=8040	2477.5	2	1110.54326	555.77493	R	Y	214	223
PSM	LSRPGFWDPIGR	-166_38627	Q5XG73	1	Mouse_09-2020	null	[MS,MS:1001208,SEQUEST,]	1.2e-4	null	ms_run[1]:scan=8043	2478.3	3	1400.74372	467.58597	K	K	88	100
PSM	ASLQNLLSASQAR	-166_38644	P35505	1	Mouse_09-2020	null	[MS,MS:1001208,SEQUEST,]	1.2e-4	null	ms_run[1]:scan=8047	2479.4	2	1358.73943	679.87296	R	R	83	96
PSM	GILIGIQQSFRPR	-166_38660	Q8C196	1	Mouse_09-2020	null	[MS,MS:1001208,SEQUEST,]	1.2e-4	null	ms_run[1]:scan=8049	2480.0	3	1484.87024	495.62805	K	L	1361	1374
PSM	VFADYEAYVK	-166_38661	Q9ET01	1	Mouse_09-2020	null	[MS,MS:1001208,SEQUEST,]	1.2e-4	null	ms_run[1]:scan=8050	2480.2	2	1204.58904	602.79787	K	Q	774	784
PSM	RQASGGPVDIGPEYQQDLDRELYK	-166_38709	P97450	1	Mouse_09-2020	null	[MS,MS:1001208,SEQUEST,]	1.2e-4	null	ms_run[1]:scan=8058	2482.5	4	2734.34511	684.34123	K	K	54	78
PSM	AYFHLLNQIAPK	-166_38714	A0A1C7CYV0	1	Mouse_09-2020	null	[MS,MS:1001208,SEQUEST,]	1.2e-4	null	ms_run[1]:scan=8059	2482.8	3	1414.78452	472.26623	K	Q	301	313
PSM	AAVPSGASTGIYEALELRDNDKTR	-166_38760	P17182	1	Mouse_09-2020	null	[MS,MS:1001208,SEQUEST,]	1.2e-4	null	ms_run[1]:scan=8068	2485.3	4	2534.28530	634.32659	R	M	33	57
PSM	WWPGGLGK	-166_38795	Q9R0H0	1	Mouse_09-2020	null	[MS,MS:1001208,SEQUEST,]	2.6e-4	null	ms_run[1]:scan=8073	2486.6	2	900.47307	450.73996	K	S	175	183
PSM	LHIIEVGTPPTGNQPFPK	-166_38802	Q68FD5	1	Mouse_09-2020	null	[MS,MS:1001208,SEQUEST,]	1.2e-4	null	ms_run[1]:scan=8074	2486.9	3	1945.05539	649.02291	K	A	228	246
PSM	QITLNDLPVGR	-166_38816	O08807	1	Mouse_09-2020	null	[MS,MS:1001208,SEQUEST,]	1.2e-4	null	ms_run[1]:scan=8077	2487.8	2	1225.69048	613.34859	R	V	216	227
PSM	QITINDLPVGR	-166_38817	P35700	1	Mouse_09-2020	null	[MS,MS:1001208,SEQUEST,]	1.2e-4	null	ms_run[1]:scan=8077	2487.8	2	1225.69048	613.34859	R	V	141	152
PSM	GTTITSVLPKPALVASR	-166_38598	Q8C196	1	Mouse_09-2020	null	[MS,MS:1001208,SEQUEST,]	1.2e-4	null	ms_run[1]:scan=8039	2477.2	2	1711.01201	856.00926	K	E	403	420
PSM	LRYVANLFPYK	-166_38821	Q9D819	1	Mouse_09-2020	null	[MS,MS:1001208,SEQUEST,]	1.2e-4	null	ms_run[1]:scan=8078	2488.1	3	1383.77900	461.93096	K	Y	78	89
PSM	GILIGIQQSFRPR	-166_38851	Q8C196	1	Mouse_09-2020	null	[MS,MS:1001208,SEQUEST,]	1.2e-4	null	ms_run[1]:scan=8084	2489.8	2	1484.87163	742.93844	K	L	1361	1374
PSM	GTTITSVLPKPALVASRVEVSK	-166_38859	Q8C196	1	Mouse_09-2020	null	[MS,MS:1001208,SEQUEST,]	1.2e-4	null	ms_run[1]:scan=8085	2490.0	4	2253.31997	564.08487	K	L	403	425
PSM	GTTITSVLPKPALVASRVEVSK	-166_38888	Q8C196	1	Mouse_09-2020	null	[MS,MS:1001208,SEQUEST,]	1.2e-4	null	ms_run[1]:scan=8090	2491.4	3	2253.32004	751.77740	K	L	403	425
PSM	THILLFLPK	-166_38912	P09103	1	Mouse_09-2020	null	[MS,MS:1001208,SEQUEST,]	1.2e-4	null	ms_run[1]:scan=8094	2492.5	2	1081.67668	541.34205	K	V	257	266
PSM	TVVYGITTGFGK	-166_38918	P35492	1	Mouse_09-2020	null	[MS,MS:1001208,SEQUEST,]	1.2e-4	null	ms_run[1]:scan=8095	2492.8	2	1242.67253	621.84007	R	A	161	173
PSM	FLASVSTVLTSKYR	-166_38968	Q91VB8	1	Mouse_09-2020	null	[MS,MS:1001208,SEQUEST,]	1.2e-4	null	ms_run[1]:scan=8104	2495.3	3	1571.87949	524.63124	K	0	129	143
PSM	IYELAAGGTAVGTGLNTR	-166_38981	P97807	1	Mouse_09-2020	null	[MS,MS:1001208,SEQUEST,]	1.2e-4	null	ms_run[1]:scan=8106	2495.9	2	1763.93022	882.46796	R	G	266	284
PSM	YNLGLDLR	-166_39024	P26443	1	Mouse_09-2020	null	[MS,MS:1001208,SEQUEST,]	9.7e-4	null	ms_run[1]:scan=8114	2498.1	2	963.52587	482.26654	K	A	528	536
PSM	ALPGHLKPFETLLSQNQGGK	-166_39033	P19157	1	Mouse_09-2020	null	[MS,MS:1001208,SEQUEST,]	1.2e-4	null	ms_run[1]:scan=8115	2498.4	4	2135.16176	534.54565	K	F	122	142
PSM	SHAPVYFYEFQHRPSFFK	-166_39051	Q8BK48	1	Mouse_09-2020	null	[MS,MS:1001208,SEQUEST,]	1.2e-4	null	ms_run[1]:scan=8118	2499.2	4	2287.11440	572.53254	R	F	429	447
PSM	NRPNRLIVDEAINEDNSVVSLSQPK	-166_39081	Q01853	1	Mouse_09-2020	null	[MS,MS:1001208,SEQUEST,]	1.2e-4	null	ms_run[1]:scan=8124	2500.9	4	2807.46474	702.62161	K	D	21	46
PSM	AFLEALQNQAETSSK	-166_39103	Q9CQN1	1	Mouse_09-2020	null	[MS,MS:1001208,SEQUEST,]	1.2e-4	null	ms_run[1]:scan=8127	2501.7	2	1636.81767	818.91248	K	I	184	199
PSM	HLQLAIRNDEELNKLLGK	-166_38844	Q64523	1	Mouse_09-2020	null	[MS,MS:1001208,SEQUEST,]	2.6e-4	null	ms_run[1]:scan=8082	2489.2	4	2104.18764	526.80229	R	T	83	101
PSM	FNIIQPGPIK	-166_38585	Q9CQ62	1	Mouse_09-2020	null	[MS,MS:1001208,SEQUEST,]	3.8e-4	null	ms_run[1]:scan=8037	2476.6	2	1126.66265	563.83459	R	K	235	245
PSM	AVDLQILPK	-166_38539	P47911	1	Mouse_09-2020	null	[MS,MS:1001208,SEQUEST,]	2.6e-4	null	ms_run[1]:scan=8029	2474.4	2	996.60869	498.80804	K	K	260	269
PSM	FVTVQTISGTGALR	-166_38531	P05202	1	Mouse_09-2020	null	[MS,MS:1001208,SEQUEST,]	1.2e-4	null	ms_run[1]:scan=8028	2474.1	2	1449.80596	725.40664	R	G	126	140
PSM	AHPLFTFLR	-166_37968	P11352	1	Mouse_09-2020	null	[MS,MS:1001208,SEQUEST,]	1.2e-2	null	ms_run[1]:scan=7928	2446.2	2	1101.62090	551.31383	K	A	120	129
PSM	LFVEDSIHDQFVQK	-166_37991	Q8R0Y6	1	Mouse_09-2020	null	[MS,MS:1001208,SEQUEST,]	1.2e-4	null	ms_run[1]:scan=7931	2447.1	3	1704.85947	568.95790	R	V	713	727
PSM	YVTLIYTNYENGKNDYVK	-166_37999	P19157	1	Mouse_09-2020	null	[MS,MS:1001208,SEQUEST,]	1.2e-4	null	ms_run[1]:scan=7932	2447.3	3	2197.08377	733.03191	K	L	104	122
PSM	GVLRQITVNDLPVGR	-166_38118	Q61171	1	Mouse_09-2020	null	[MS,MS:1001208,SEQUEST,]	1.2e-4	null	ms_run[1]:scan=7952	2452.9	3	1636.94968	546.32129	K	V	136	151
PSM	ESGLYFIRPLK	-166_38133	Q8VCM7	1	Mouse_09-2020	null	[MS,MS:1001208,SEQUEST,]	1.2e-4	null	ms_run[1]:scan=7955	2453.7	3	1322.74692	441.58708	K	K	188	199
PSM	SIGVSNFNFR	-166_38151	Q91WT7	1	Mouse_09-2020	null	[MS,MS:1001208,SEQUEST,]	1.2e-4	null	ms_run[1]:scan=7959	2454.9	2	1140.58049	570.79345	K	L	162	172
PSM	YGAFGLPTTVAHVDGK	-166_38160	Q9DCM2	1	Mouse_09-2020	null	[MS,MS:1001208,SEQUEST,]	1.2e-4	null	ms_run[1]:scan=7960	2455.2	3	1632.83860	544.95086	K	Y	178	194
PSM	KLFQHIAEYLPSYARPR	-166_38169	O35488	1	Mouse_09-2020	null	[MS,MS:1001208,SEQUEST,]	1.2e-4	null	ms_run[1]:scan=7961	2455.4	4	2089.13662	523.03900	K	L	541	558
PSM	LWTLVSEQTR	-166_38177	P14115	1	Mouse_09-2020	null	[MS,MS:1001208,SEQUEST,]	1.2e-4	null	ms_run[1]:scan=7962	2455.7	2	1232.66472	616.83532	K	N	78	88
PSM	GLFTGLTPR	-166_38188	Q791V5	1	Mouse_09-2020	null	[MS,MS:1001208,SEQUEST,]	1.2e-4	null	ms_run[1]:scan=7964	2456.2	2	961.54674	481.27691	R	C	69	78
PSM	FAVLQTYGDTTHTLVEK	-166_38210	P49429	1	Mouse_09-2020	null	[MS,MS:1001208,SEQUEST,]	1.2e-4	null	ms_run[1]:scan=7969	2457.7	3	1922.98679	641.66679	K	N	133	150
PSM	ALQASALAAWGGK	-166_38244	Q91Y97	1	Mouse_09-2020	null	[MS,MS:1001208,SEQUEST,]	1.2e-4	null	ms_run[1]:scan=7977	2459.9	2	1243.68047	622.34331	R	A	305	318
PSM	SIYYITGESKEQVANSAFVER	-166_38261	P11499	1	Mouse_09-2020	null	[MS,MS:1001208,SEQUEST,]	1.2e-4	null	ms_run[1]:scan=7980	2460.7	3	2391.18344	797.73241	K	R	482	503
PSM	YSQVLANGLDNKLREDLER	-166_38279	P62270	1	Mouse_09-2020	null	[MS,MS:1001208,SEQUEST,]	1.2e-4	null	ms_run[1]:scan=7983	2461.6	3	2233.16086	745.05723	K	K	95	114
PSM	YSQVLANGLDNKLREDLER	-166_38299	P62270	1	Mouse_09-2020	null	[MS,MS:1001208,SEQUEST,]	1.2e-4	null	ms_run[1]:scan=7987	2462.7	4	2233.15761	559.04474	K	K	95	114
PSM	TSNHAIVLAQLITR	-166_38324	Q9R0H0	1	Mouse_09-2020	null	[MS,MS:1001208,SEQUEST,]	1.2e-4	null	ms_run[1]:scan=7991	2463.8	3	1536.88547	512.96673	K	E	183	197
PSM	QVFLATWK	-166_38329	H3BIY9	1	Mouse_09-2020	null	[MS,MS:1001208,SEQUEST,]	1.7e-3	null	ms_run[1]:scan=7992	2464.1	2	992.55705	496.78183	R	I	849	857
PSM	FADGDVDAVLSR	-166_38352	Q8R0Y6	1	Mouse_09-2020	null	[MS,MS:1001208,SEQUEST,]	1.2e-4	null	ms_run[1]:scan=7997	2465.5	2	1264.61748	632.81204	R	N	815	827
PSM	DFNPQHFLDDKGQLK	-166_38363	P56593	1	Mouse_09-2020	null	[MS,MS:1001208,SEQUEST,]	1.2e-4	null	ms_run[1]:scan=7999	2466.0	3	1801.88742	601.30044	K	I	408	423
PSM	LVLEVAQHLGESTVR	-166_38413	P56480	1	Mouse_09-2020	null	[MS,MS:1001208,SEQUEST,]	1.2e-4	null	ms_run[1]:scan=8007	2468.3	3	1650.91861	550.97730	R	I	95	110
PSM	EWGYASHNGPDHWHELYPIAK	-166_38421	P16015	1	Mouse_09-2020	null	[MS,MS:1001208,SEQUEST,]	1.2e-4	null	ms_run[1]:scan=8008	2468.5	4	2507.15444	627.54364	K	D	4	25
PSM	TFAATIPRPFSVR	-166_38429	P16331	1	Mouse_09-2020	null	[MS,MS:1001208,SEQUEST,]	1.2e-4	null	ms_run[1]:scan=8009	2468.8	3	1462.81684	488.27702	R	D	401	414
PSM	YGKDATNVGDEGGFAPNILENK	-166_38458	P17182	1	Mouse_09-2020	null	[MS,MS:1001208,SEQUEST,]	1.9e-3	null	ms_run[1]:scan=8015	2470.5	3	2309.10697	770.37299	K	A	200	222
PSM	GTEFLAAPSSYYK	-166_38461	P49429	1	Mouse_09-2020	null	[MS,MS:1001208,SEQUEST,]	1.2e-4	null	ms_run[1]:scan=8017	2471.1	2	1433.69573	717.35100	R	L	285	298
PSM	IEVVKAGDLGVDLTSK	-166_38469	Q9DCW4	1	Mouse_09-2020	null	[MS,MS:1001208,SEQUEST,]	1.2e-4	null	ms_run[1]:scan=8018	2471.3	3	1643.92124	548.64533	K	S	206	222
PSM	LVVELPHPVSSKL	-166_38511	A0A494BB38	1	Mouse_09-2020	null	[MS,MS:1001208,SEQUEST,]	1.2e-4	null	ms_run[1]:scan=8024	2473.0	3	1417.84201	473.28529	K	0	242	255
PSM	GTTITSVLPKPALVASR	-166_38524	Q8C196	1	Mouse_09-2020	null	[MS,MS:1001208,SEQUEST,]	1.2e-4	null	ms_run[1]:scan=8027	2473.8	3	1711.01163	571.00860	K	E	403	420
PSM	ETRPGSGQPVRFSVLLLHGIR	-166_39147	A0A087WPF8	1	Mouse_09-2020	null	[MS,MS:1001208,SEQUEST,]	2.6e-4	null	ms_run[1]:scan=8135	2504.0	5	2319.30448	464.66670	R	S	22	43
PSM	RGFGFVTFDDHDPVDK	-166_37953	O88569	1	Mouse_09-2020	null	[MS,MS:1001208,SEQUEST,]	4.7e-2	null	ms_run[1]:scan=7925	2445.4	3	1851.86899	617.96020	K	V	153	169
PSM	TLSDYNIQKESTLHLVLR	-166_39200	E9Q5F6	1	Mouse_09-2020	null	[MS,MS:1001208,SEQUEST,]	1.2e-4	null	ms_run[1]:scan=8144	2506.5	4	2130.15542	533.29429	R	R	55	73
PSM	IINEPTAAAIAYGLDKK	-166_39230	P63017	1	Mouse_09-2020	null	[MS,MS:1001208,SEQUEST,]	1.2e-4	null	ms_run[1]:scan=8148	2507.6	3	1787.99027	596.66824	R	G	172	189
PSM	WLQTEVQNPSVTSKI	-166_39961	P34914	1	Mouse_09-2020	null	[MS,MS:1001208,SEQUEST,]	1.2e-4	null	ms_run[1]:scan=8271	2541.9	2	1729.91142	865.45960	K	0	540	555
PSM	LTVGWLGR	-166_39968	P35492	1	Mouse_09-2020	null	[MS,MS:1001208,SEQUEST,]	9.7e-4	null	ms_run[1]:scan=8272	2542.1	2	901.52550	451.26634	K	A	22	30
PSM	NTVPWFPR	-166_39977	P16331	1	Mouse_09-2020	null	[MS,MS:1001208,SEQUEST,]	1.2e-4	null	ms_run[1]:scan=8273	2542.4	2	1016.53111	508.76925	K	I	116	124
PSM	FAPPQPAEPWSSVK	-166_39987	Q91WU0	1	Mouse_09-2020	null	[MS,MS:1001208,SEQUEST,]	1.2e-4	null	ms_run[1]:scan=8274	2542.7	2	1540.77898	770.89337	R	A	65	79
PSM	VTSAYLQDIENAYKK	-166_40006	Q99LC3	1	Mouse_09-2020	null	[MS,MS:1001208,SEQUEST,]	1.2e-4	null	ms_run[1]:scan=8277	2543.5	3	1742.89634	581.63683	K	F	229	244
PSM	ALDLDPSKTNVSGGAIALGHPLGGSGSR	-166_40022	Q8BWT1	1	Mouse_09-2020	null	[MS,MS:1001208,SEQUEST,]	1.2e-4	null	ms_run[1]:scan=8280	2544.4	4	2647.38173	662.60041	K	T	333	361
PSM	AIAEELAPERGFLPPASEK	-166_40074	O35490	1	Mouse_09-2020	null	[MS,MS:1001208,SEQUEST,]	1.2e-4	null	ms_run[1]:scan=8289	2546.9	3	2025.06626	675.69323	R	G	309	328
PSM	NSRLPVMVWIHGGGLK	-166_40106	Q91WU0	1	Mouse_09-2020	null	[MS,MS:1001208,SEQUEST,]	1.2e-4	null	ms_run[1]:scan=8295	2548.5	3	1763.97416	588.66277	K	G	130	146
PSM	YNTASYFDDHPNHPFTDEY	-166_40109	Q91WT7	1	Mouse_09-2020	null	[MS,MS:1001208,SEQUEST,]	1.2e-4	null	ms_run[1]:scan=8296	2548.8	3	2332.94327	778.31878	R	0	305	324
PSM	WWPGGLGK	-166_40119	Q9R0H0	1	Mouse_09-2020	null	[MS,MS:1001208,SEQUEST,]	2.1e-3	null	ms_run[1]:scan=8298	2549.4	2	900.47276	450.73996	K	S	175	183
PSM	SRFWYFVSQLKK	-166_40132	P62717	1	Mouse_09-2020	null	[MS,MS:1001208,SEQUEST,]	1.2e-4	null	ms_run[1]:scan=8300	2550.0	3	1588.86344	530.29267	K	K	42	54
PSM	NSRLPVMVWIHGGGLK	-166_40142	Q91WU0	1	Mouse_09-2020	null	[MS,MS:1001208,SEQUEST,]	1.2e-4	null	ms_run[1]:scan=8301	2550.2	4	1763.97414	441.74890	K	G	130	146
PSM	LFFDTERYWKER	-166_39938	Q9CRB3	1	Mouse_09-2020	null	[MS,MS:1001208,SEQUEST,]	1.2e-4	null	ms_run[1]:scan=8266	2540.4	4	1689.83864	423.21505	K	Q	68	80
PSM	NKTSDRLETVILDVTK	-166_40146	O88451	1	Mouse_09-2020	null	[MS,MS:1001208,SEQUEST,]	1.2e-4	null	ms_run[1]:scan=8302	2550.5	3	1832.01212	611.34231	R	E	71	87
PSM	YAEIYGISSAHTLLR	-166_40161	Q99K67	1	Mouse_09-2020	null	[MS,MS:1001208,SEQUEST,]	1.2e-4	null	ms_run[1]:scan=8304	2551.1	3	1693.89072	565.30178	K	T	708	723
PSM	SLGVAAEGLPDQYADGEAAR	-166_40166	Q9QXF8	1	Mouse_09-2020	null	[MS,MS:1001208,SEQUEST,]	1.2e-4	null	ms_run[1]:scan=8306	2551.7	2	1989.95427	995.47925	R	W	10	30
PSM	GLGTEVPGNFQGPDPYRQLR	-166_40196	A0A1L1SSA8	1	Mouse_09-2020	null	[MS,MS:1001208,SEQUEST,]	1.2e-4	null	ms_run[1]:scan=8310	2552.8	3	2201.10697	734.37478	R	K	125	145
PSM	KYPYWPHQPIENL	-166_40198	Q9DCX2	1	Mouse_09-2020	null	[MS,MS:1001208,SEQUEST,]	1.2e-4	null	ms_run[1]:scan=8311	2553.0	2	1684.84978	842.92774	K	0	149	162
PSM	YVANLFPYK	-166_40219	Q9D819	1	Mouse_09-2020	null	[MS,MS:1001208,SEQUEST,]	1.2e-4	null	ms_run[1]:scan=8316	2554.4	2	1114.59355	557.80022	R	Y	80	89
PSM	HDPSLQPWSASYDPGSAKTILNNGK	-166_40227	P16015	1	Mouse_09-2020	null	[MS,MS:1001208,SEQUEST,]	1.2e-4	null	ms_run[1]:scan=8318	2555.0	4	2683.31338	671.58322	K	C	40	65
PSM	AYILNLVK	-166_40255	P80315	1	Mouse_09-2020	null	[MS,MS:1001208,SEQUEST,]	1.6e-2	null	ms_run[1]:scan=8323	2556.4	2	933.57726	467.29203	R	I	281	289
PSM	GAAFLGLGTDSVRVVK	-166_40286	Q9DBE0	1	Mouse_09-2020	null	[MS,MS:1001208,SEQUEST,]	1.2e-4	null	ms_run[1]:scan=8328	2557.8	3	1589.90128	530.63851	K	D	197	213
PSM	THILLFLPK	-166_40306	P09103	1	Mouse_09-2020	null	[MS,MS:1001208,SEQUEST,]	1.2e-4	null	ms_run[1]:scan=8331	2558.6	2	1081.67668	541.34205	K	V	257	266
PSM	GAAFLGLGTDSVRVVK	-166_40316	Q9DBE0	1	Mouse_09-2020	null	[MS,MS:1001208,SEQUEST,]	2.6e-4	null	ms_run[1]:scan=8333	2559.2	2	1589.90227	795.45412	K	D	197	213
PSM	SIRTVLTF	-166_40334	P00329	1	Mouse_09-2020	null	[MS,MS:1001208,SEQUEST,]	3.3e-2	null	ms_run[1]:scan=8337	2560.3	2	936.55168	468.77928	K	0	368	376
PSM	QAGIAQLYGIAGSTNVTGDQVKK	-166_40350	Q9QXD6	1	Mouse_09-2020	null	[MS,MS:1001208,SEQUEST,]	1.2e-4	null	ms_run[1]:scan=8339	2560.9	3	2319.23233	773.74828	R	D	51	74
PSM	LNDGHLIPALGFGTYKPK	-166_40155	Q8VC28	1	Mouse_09-2020	null	[MS,MS:1001208,SEQUEST,]	1.2e-4	null	ms_run[1]:scan=8303	2550.8	4	1941.05947	486.02027	K	V	10	28
PSM	VYGTVFHINQGNPFKLK	-166_39926	Q9DCY0	1	Mouse_09-2020	null	[MS,MS:1001208,SEQUEST,]	1.2e-4	null	ms_run[1]:scan=8264	2539.9	3	1962.06241	654.69138	K	L	27	44
PSM	LVINGKPITIFQERDPTNIK	-166_39904	A0A1D5RLD8	1	Mouse_09-2020	null	[MS,MS:1001208,SEQUEST,]	1.2e-4	null	ms_run[1]:scan=8261	2539.1	3	2296.30899	766.10563	K	G	65	85
PSM	FINLVPSNLPHEATR	-166_39893	Q05421	1	Mouse_09-2020	null	[MS,MS:1001208,SEQUEST,]	1.2e-4	null	ms_run[1]:scan=8258	2538.2	3	1707.91697	569.97741	R	T	360	375
PSM	QDDWTFHYLR	-166_39236	Q99LC3	1	Mouse_09-2020	null	[MS,MS:1001208,SEQUEST,]	1.2e-4	null	ms_run[1]:scan=8149	2507.8	3	1380.63260	460.88256	K	L	286	296
PSM	YVTLIYTNYENGK	-166_39253	P19157	1	Mouse_09-2020	null	[MS,MS:1001208,SEQUEST,]	1.2e-4	null	ms_run[1]:scan=8153	2509.0	2	1577.78594	789.39594	K	D	104	117
PSM	FVEGLPINDFSREK	-166_39258	P14152	1	Mouse_09-2020	null	[MS,MS:1001208,SEQUEST,]	1.2e-4	null	ms_run[1]:scan=8154	2509.3	3	1650.84903	550.95438	K	D	299	313
PSM	GGVIAGSPAPPELIR	-166_39282	Q8VCW8	1	Mouse_09-2020	null	[MS,MS:1001208,SEQUEST,]	1.2e-4	null	ms_run[1]:scan=8157	2510.1	2	1433.81243	717.40918	R	I	379	394
PSM	LKVIFLENYR	-166_39293	Q9ET01	1	Mouse_09-2020	null	[MS,MS:1001208,SEQUEST,]	1.2e-4	null	ms_run[1]:scan=8159	2510.6	3	1294.75275	432.25545	K	S	641	651
PSM	RANNTTYGLAAGLFTKDLDK	-166_39310	P24549	1	Mouse_09-2020	null	[MS,MS:1001208,SEQUEST,]	1.2e-4	null	ms_run[1]:scan=8161	2511.2	3	2169.13108	723.71480	K	I	420	440
PSM	AITGIQAFTVGK	-166_39316	A0A0A0MQ68	1	Mouse_09-2020	null	[MS,MS:1001208,SEQUEST,]	1.2e-4	null	ms_run[1]:scan=8163	2511.8	2	1205.68877	603.34806	R	0	436	448
PSM	RFTLVAWDPR	-166_39335	Q8R164	1	Mouse_09-2020	null	[MS,MS:1001208,SEQUEST,]	1.2e-4	null	ms_run[1]:scan=8166	2512.6	3	1260.68451	420.89977	K	Y	88	98
PSM	LVAQGSPPLKEWQSLAGPHSSKL	-166_39373	Q9DBM2	1	Mouse_09-2020	null	[MS,MS:1001208,SEQUEST,]	1.2e-4	null	ms_run[1]:scan=8173	2514.6	4	2430.31338	608.33395	R	0	696	719
PSM	FYGPEGPYGVFAGRDASR	-166_39384	O55022	1	Mouse_09-2020	null	[MS,MS:1001208,SEQUEST,]	1.2e-4	null	ms_run[1]:scan=8175	2515.1	3	1945.91819	649.31123	K	L	106	124
PSM	QYKIPDWFLNRQK	-166_39446	P62270	1	Mouse_09-2020	null	[MS,MS:1001208,SEQUEST,]	1.2e-4	null	ms_run[1]:scan=8185	2517.9	4	1735.92776	434.73742	R	V	76	89
PSM	KQVVNIPSFIVR	-166_39459	Q6ZWN5	1	Mouse_09-2020	null	[MS,MS:1001208,SEQUEST,]	1.2e-4	null	ms_run[1]:scan=8187	2518.4	3	1399.84174	467.28552	R	D	139	151
PSM	LLTSILDSSERS	-166_39469	Q9CXF0	1	Mouse_09-2020	null	[MS,MS:1001208,SEQUEST,]	1.2e-4	null	ms_run[1]:scan=8189	2519.0	2	1320.70012	660.85391	R	0	453	465
PSM	LKLPAVVTADLR	-166_39475	Q9DCW4	1	Mouse_09-2020	null	[MS,MS:1001208,SEQUEST,]	8.7e-4	null	ms_run[1]:scan=8191	2519.6	3	1295.80487	432.60637	R	N	175	187
PSM	KILATPPQEDAPSVDIANIR	-166_39555	P40142	1	Mouse_09-2020	null	[MS,MS:1001208,SEQUEST,]	1.2e-4	null	ms_run[1]:scan=8203	2522.9	3	2148.16697	716.72682	K	P	283	303
PSM	LLLGPGPSNLAPR	-166_39576	O35423	1	Mouse_09-2020	null	[MS,MS:1001208,SEQUEST,]	1.2e-4	null	ms_run[1]:scan=8206	2523.7	2	1304.76836	652.88789	R	L	46	59
PSM	KIADEKYNDTFWKEFGTNIK	-166_39641	P08113	1	Mouse_09-2020	null	[MS,MS:1001208,SEQUEST,]	1.2e-4	null	ms_run[1]:scan=8215	2526.2	4	2447.22500	612.56150	K	G	474	494
PSM	VYGTVFHINQGNPFK	-166_39672	Q9DCY0	1	Mouse_09-2020	null	[MS,MS:1001208,SEQUEST,]	1.2e-4	null	ms_run[1]:scan=8221	2527.9	3	1720.88175	574.29837	K	K	27	42
PSM	TQVFKDFSELEPDKFQNK	-166_39687	Q9ET01	1	Mouse_09-2020	null	[MS,MS:1001208,SEQUEST,]	1.2e-4	null	ms_run[1]:scan=8223	2528.5	3	2200.09476	734.03554	K	N	466	484
PSM	FFPASADRTVIDYNGERTLDGFKK	-166_39699	P09103	1	Mouse_09-2020	null	[MS,MS:1001208,SEQUEST,]	2.6e-2	null	ms_run[1]:scan=8225	2529.0	4	2747.38076	687.60015	K	L	447	471
PSM	VSLAVLNPYIKR	-166_39791	Q9DB20	1	Mouse_09-2020	null	[MS,MS:1001208,SEQUEST,]	1.2e-4	null	ms_run[1]:scan=8239	2532.9	3	1372.83231	458.28188	K	V	74	86
PSM	LVINGKPITIFQERDPTNIK	-166_39796	A0A1D5RLD8	1	Mouse_09-2020	null	[MS,MS:1001208,SEQUEST,]	1.2e-4	null	ms_run[1]:scan=8241	2533.5	4	2296.30385	574.83104	K	G	65	85
PSM	VYGTVFHINQGNPFKLK	-166_39810	Q9DCY0	1	Mouse_09-2020	null	[MS,MS:1001208,SEQUEST,]	1.2e-4	null	ms_run[1]:scan=8243	2534.0	4	1962.06069	491.27036	K	L	27	44
PSM	KYPYWPHQPIENL	-166_39815	Q9DCX2	1	Mouse_09-2020	null	[MS,MS:1001208,SEQUEST,]	1.2e-4	null	ms_run[1]:scan=8244	2534.3	3	1684.84879	562.28759	K	0	149	162
PSM	QHYIDLKDRPFFPGLVK	-166_39824	Q01768	1	Mouse_09-2020	null	[MS,MS:1001208,SEQUEST,]	2.8e-3	null	ms_run[1]:scan=8245	2534.6	5	2073.12940	415.43142	K	M	50	67
PSM	LDQGGAPLAGTNKETTIQGLDGLSER	-166_39861	Q91Y97	1	Mouse_09-2020	null	[MS,MS:1001208,SEQUEST,]	1.2e-4	null	ms_run[1]:scan=8251	2536.3	3	2641.34323	881.11911	K	A	109	135
PSM	IQFGVPLAR	-166_39886	A0A0A0MQ68	1	Mouse_09-2020	null	[MS,MS:1001208,SEQUEST,]	7.6e-4	null	ms_run[1]:scan=8256	2537.7	2	1000.59331	500.80055	R	Q	329	338
PSM	IFINLPR	-166_39215	A0A498WGD8	1	Mouse_09-2020	null	[MS,MS:1001208,SEQUEST,]	8.7e-4	null	ms_run[1]:scan=8146	2507.0	2	872.53539	436.77126	K	M	196	203
PSM	GWVKPVIGSEYPLEK	-166_37939	P47199	1	Mouse_09-2020	null	[MS,MS:1001208,SEQUEST,]	1.2e-4	null	ms_run[1]:scan=7923	2444.8	3	1701.92136	567.97853	K	A	295	310
PSM	KYNALKIPVPEDKYTALVDQEEKEDVK	-166_37925	Q9DCX2	1	Mouse_09-2020	null	[MS,MS:1001208,SEQUEST,]	1.3e-3	null	ms_run[1]:scan=7921	2444.3	5	3162.65699	633.33720	K	C	73	100
PSM	LLTRQDAQSLLVPVK	-166_37899	Q99K67	1	Mouse_09-2020	null	[MS,MS:1001208,SEQUEST,]	1.2e-4	null	ms_run[1]:scan=7915	2442.6	3	1681.00138	561.00508	R	S	319	334
PSM	FLEEHPGGEEVLREQAGGDATENFEDVGHSTDARELSK	-166_36379	G5E850	1	Mouse_09-2020	null	[MS,MS:1001208,SEQUEST,]	1.2e-2	null	ms_run[1]:scan=7657	2370.5	6	4155.92224	693.49150	K	Y	40	78
PSM	LATFPFR	-166_36388	Q9DCU9	1	Mouse_09-2020	null	[MS,MS:1001208,SEQUEST,]	1.2e-3	null	ms_run[1]:scan=7659	2371.0	2	851.47753	426.24234	R	F	58	65
PSM	QWLTFK	-166_36396	Q60866	1	Mouse_09-2020	null	[MS,MS:1001208,SEQUEST,]	1.2e-2	null	ms_run[1]:scan=7660	2371.3	2	822.45110	411.72906	K	0	344	350
PSM	FLGVAEQLHNEGFK	-166_36410	Q8C196	1	Mouse_09-2020	null	[MS,MS:1001208,SEQUEST,]	1.2e-4	null	ms_run[1]:scan=7663	2372.2	3	1588.81198	530.27546	R	F	1374	1388
PSM	GYSFTTTAEREIVRDIKEK	-166_36432	P60710	1	Mouse_09-2020	null	[MS,MS:1001208,SEQUEST,]	1.2e-2	null	ms_run[1]:scan=7666	2373.0	5	2243.16663	449.43915	R	C	197	216
PSM	YRVPDVLVADPPTAR	-166_36446	Q8BHN3	1	Mouse_09-2020	null	[MS,MS:1001208,SEQUEST,]	1.2e-4	null	ms_run[1]:scan=7668	2373.6	3	1668.90598	556.97378	R	S	113	128
PSM	GYSFTTTAEREIVRDIKEK	-166_36461	P60710	1	Mouse_09-2020	null	[MS,MS:1001208,SEQUEST,]	3.7e-3	null	ms_run[1]:scan=7671	2374.4	4	2243.16713	561.54712	R	C	197	216
PSM	RANNTTYGLAAGLFTK	-166_36470	P24549	1	Mouse_09-2020	null	[MS,MS:1001208,SEQUEST,]	1.2e-4	null	ms_run[1]:scan=7673	2375.0	2	1697.89775	849.45211	K	L	420	436
PSM	LWGDRYFDPANGK	-166_36481	P58252	1	Mouse_09-2020	null	[MS,MS:1001208,SEQUEST,]	1.2e-4	null	ms_run[1]:scan=7675	2375.5	3	1538.73941	513.58440	K	S	260	273
PSM	NQLISRVPLGSVIK	-166_36505	Q8BW75	1	Mouse_09-2020	null	[MS,MS:1001208,SEQUEST,]	2.6e-4	null	ms_run[1]:scan=7678	2376.4	3	1523.92627	508.64711	R	M	283	297
PSM	QGIQFYTQLK	-166_36519	Q9EQ20	1	Mouse_09-2020	null	[MS,MS:1001208,SEQUEST,]	1.2e-4	null	ms_run[1]:scan=7681	2377.2	2	1225.65825	613.33241	K	I	501	511
PSM	FLGVAEQLHNEGFK	-166_36527	Q8C196	1	Mouse_09-2020	null	[MS,MS:1001208,SEQUEST,]	1.2e-4	null	ms_run[1]:scan=7682	2377.5	2	1588.81450	794.90955	R	F	1374	1388
PSM	LQELQVNLVR	-166_36374	P35492	1	Mouse_09-2020	null	[MS,MS:1001208,SEQUEST,]	1.2e-4	null	ms_run[1]:scan=7656	2370.2	2	1211.71111	606.35896	K	H	183	193
PSM	LAPDYDALDVANK	-166_36538	P62751	1	Mouse_09-2020	null	[MS,MS:1001208,SEQUEST,]	1.2e-4	null	ms_run[1]:scan=7684	2378.1	2	1404.70146	702.85391	R	G	140	153
PSM	LTEQVFNEAPGIR	-166_36570	Q8QZR5	1	Mouse_09-2020	null	[MS,MS:1001208,SEQUEST,]	1.2e-4	null	ms_run[1]:scan=7690	2379.7	2	1473.76970	737.38845	K	N	392	405
PSM	HLDLERNWVLVEK	-166_36575	P55264	1	Mouse_09-2020	null	[MS,MS:1001208,SEQUEST,]	1.2e-4	null	ms_run[1]:scan=7691	2380.0	3	1650.89554	550.97026	K	R	165	178
PSM	LKQIGALQL	-166_36614	Q9QUH0	1	Mouse_09-2020	null	[MS,MS:1001208,SEQUEST,]	3.8e-4	null	ms_run[1]:scan=7696	2381.4	2	983.62517	492.31603	R	0	99	108
PSM	LLSVPFEK	-166_36653	D3Z4X1	1	Mouse_09-2020	null	[MS,MS:1001208,SEQUEST,]	2.6e-4	null	ms_run[1]:scan=7705	2383.9	2	932.54540	466.77621	R	S	163	171
PSM	EAYPGDVFYLHSR	-166_36663	Q03265	1	Mouse_09-2020	null	[MS,MS:1001208,SEQUEST,]	1.2e-4	null	ms_run[1]:scan=7706	2384.2	2	1553.73796	777.37280	R	L	335	348
PSM	AYEAQTEPVLQYYQK	-166_36705	Q9WTP7	1	Mouse_09-2020	null	[MS,MS:1001208,SEQUEST,]	1.2e-4	null	ms_run[1]:scan=7713	2386.1	2	1830.89226	915.94907	K	G	175	190
PSM	YNQILRIEEELGSKAK	-166_36732	P17182	1	Mouse_09-2020	null	[MS,MS:1001208,SEQUEST,]	1.2e-4	null	ms_run[1]:scan=7719	2387.8	3	1891.03086	631.01430	K	A	407	423
PSM	QYPYNNLYLER	-166_36741	Q9D6J5	1	Mouse_09-2020	null	[MS,MS:1001208,SEQUEST,]	1.2e-4	null	ms_run[1]:scan=7720	2388.1	2	1472.72014	736.86207	K	G	160	171
PSM	AINYLISGYQR	-166_36747	Q61838	1	Mouse_09-2020	null	[MS,MS:1001208,SEQUEST,]	1.2e-4	null	ms_run[1]:scan=7721	2388.4	2	1297.69182	649.34859	K	L	1016	1027
PSM	VANVSLLALYKGK	-166_36819	P62267	1	Mouse_09-2020	null	[MS,MS:1001208,SEQUEST,]	1.2e-4	null	ms_run[1]:scan=7736	2392.6	3	1375.83158	459.28177	K	E	125	138
PSM	VDATEESDLAQQYGVR	-166_36833	P09103	1	Mouse_09-2020	null	[MS,MS:1001208,SEQUEST,]	1.2e-4	null	ms_run[1]:scan=7738	2393.1	2	1780.83733	890.92104	K	Y	84	100
PSM	YFPDPEEFRPER	-166_36844	Q9DBW0	1	Mouse_09-2020	null	[MS,MS:1001208,SEQUEST,]	1.7e-3	null	ms_run[1]:scan=7740	2393.7	3	1581.73349	527.91593	R	F	432	444
PSM	NKLILPGLISSR	-166_36567	P17563	1	Mouse_09-2020	null	[MS,MS:1001208,SEQUEST,]	1.2e-4	null	ms_run[1]:scan=7689	2379.5	3	1310.81577	437.61000	R	Y	92	104
PSM	RYFYFYNTGLQNQR	-166_36369	Q9QUR6	1	Mouse_09-2020	null	[MS,MS:1001208,SEQUEST,]	1.2e-4	null	ms_run[1]:scan=7655	2370.0	3	1869.90433	623.97255	K	L	85	99
PSM	FNSSISYDRHLWNVDVQGSK	-166_36359	Q91YI0	1	Mouse_09-2020	null	[MS,MS:1001208,SEQUEST,]	1.2e-4	null	ms_run[1]:scan=7654	2369.7	4	2352.13759	588.78964	K	Y	24	44
PSM	ILIRPLYSNPPLNGAR	-166_36350	P05202	1	Mouse_09-2020	null	[MS,MS:1001208,SEQUEST,]	1.2e-4	null	ms_run[1]:scan=7653	2369.4	3	1794.03916	598.68434	K	A	310	326
PSM	YGLAATVWSK	-166_35905	Q8BH00	1	Mouse_09-2020	null	[MS,MS:1001208,SEQUEST,]	1.2e-4	null	ms_run[1]:scan=7577	2348.2	2	1095.58428	548.29530	R	V	417	427
PSM	IAWYLR	-166_35932	O35459	1	Mouse_09-2020	null	[MS,MS:1001208,SEQUEST,]	3.9e-3	null	ms_run[1]:scan=7581	2349.3	2	821.46721	411.23706	R	L	137	143
PSM	RSEPEPQILDFQTQQYK	-166_35942	Q9R0H0	1	Mouse_09-2020	null	[MS,MS:1001208,SEQUEST,]	1.2e-4	null	ms_run[1]:scan=7583	2349.9	3	2107.04898	703.02000	K	F	314	331
PSM	LTSLPIVVK	-166_35946	Q9WU19	1	Mouse_09-2020	null	[MS,MS:1001208,SEQUEST,]	5.3e-3	null	ms_run[1]:scan=7584	2350.1	2	969.63548	485.32079	R	I	228	237
PSM	YDPYTQRVEVLDNTQQLK	-166_35961	P16331	1	Mouse_09-2020	null	[MS,MS:1001208,SEQUEST,]	1.2e-4	null	ms_run[1]:scan=7587	2351.0	3	2210.11356	737.37445	R	L	414	432
PSM	FNGGGHINHTIFWTNLSPK	-166_35971	P09671	1	Mouse_09-2020	null	[MS,MS:1001208,SEQUEST,]	1.2e-4	null	ms_run[1]:scan=7589	2351.5	3	2140.07553	714.02895	K	G	90	109
PSM	ISDEDWDIIHR	-166_35975	P51660	1	Mouse_09-2020	null	[MS,MS:1001208,SEQUEST,]	1.2e-4	null	ms_run[1]:scan=7590	2351.8	3	1398.66721	466.89312	R	H	111	122
PSM	TITLEVEPSDTIENVKAK	-166_35984	E9Q5F6	1	Mouse_09-2020	null	[MS,MS:1001208,SEQUEST,]	1.2e-4	null	ms_run[1]:scan=7591	2352.1	3	1987.06290	663.02464	K	Q	12	30
PSM	FLEEHPGGEEVLREQAGGDATENFEDVGHSTDAR	-166_36055	G5E850	1	Mouse_09-2020	null	[MS,MS:1001208,SEQUEST,]	1.2e-4	null	ms_run[1]:scan=7604	2355.7	5	3698.66254	740.53761	K	L	40	74
PSM	KELEEIVQPIISK	-166_36060	P20029	1	Mouse_09-2020	null	[MS,MS:1001208,SEQUEST,]	1.2e-4	null	ms_run[1]:scan=7605	2356.0	3	1525.88330	509.29938	K	Y	622	635
PSM	GHEVTVLRPSTSIFLDPK	-166_36093	Q3UEP4	1	Mouse_09-2020	null	[MS,MS:1001208,SEQUEST,]	1.2e-4	null	ms_run[1]:scan=7610	2357.4	4	1996.08657	499.77701	K	S	50	68
PSM	QTILDVNLK	-166_36133	Q61767	1	Mouse_09-2020	null	[MS,MS:1001208,SEQUEST,]	1.2e-4	null	ms_run[1]:scan=7617	2359.3	2	1043.60942	522.30841	R	T	95	104
PSM	ASKPGLLASVAAVAAQK	-166_36149	G3X982	1	Mouse_09-2020	null	[MS,MS:1001208,SEQUEST,]	1.2e-4	null	ms_run[1]:scan=7619	2359.9	3	1581.93216	527.98227	K	G	807	824
PSM	YYVTIIDAPGHRDFIK	-166_36159	P10126	1	Mouse_09-2020	null	[MS,MS:1001208,SEQUEST,]	1.2e-4	null	ms_run[1]:scan=7622	2360.8	3	1908.00162	636.67199	K	M	85	101
PSM	FDVSGYPTIK	-166_36166	A0A0R4J0Z1	1	Mouse_09-2020	null	[MS,MS:1001208,SEQUEST,]	1.2e-4	null	ms_run[1]:scan=7623	2361.0	2	1126.57805	563.79259	K	L	128	138
PSM	FDVSGYPTLK	-166_36167	A0A0R4J0Z1	1	Mouse_09-2020	null	[MS,MS:1001208,SEQUEST,]	1.2e-4	null	ms_run[1]:scan=7623	2361.0	2	1126.57805	563.79259	R	F	243	253
PSM	KVITAFNDGLNHLDSLK	-166_36173	A8DUK4	1	Mouse_09-2020	null	[MS,MS:1001208,SEQUEST,]	1.2e-4	null	ms_run[1]:scan=7624	2361.3	4	1885.01662	472.00990	K	T	67	84
PSM	SYENQKPPFDAKNPFLAAVTTNRK	-166_36183	P37040	1	Mouse_09-2020	null	[MS,MS:1001208,SEQUEST,]	1.2e-4	null	ms_run[1]:scan=7625	2361.6	5	2736.41157	548.08790	K	N	268	292
PSM	YYVTIIDAPGHRDFIK	-166_36209	P10126	1	Mouse_09-2020	null	[MS,MS:1001208,SEQUEST,]	1.2e-4	null	ms_run[1]:scan=7632	2363.5	4	1908.00039	477.75581	K	M	85	101
PSM	SLWPQIK	-166_36242	Q8CHT0	1	Mouse_09-2020	null	[MS,MS:1001208,SEQUEST,]	6.2e-3	null	ms_run[1]:scan=7637	2364.9	2	871.50371	436.25545	K	R	358	365
PSM	RANNTTYGLAAGLFTK	-166_36251	P24549	1	Mouse_09-2020	null	[MS,MS:1001208,SEQUEST,]	1.2e-4	null	ms_run[1]:scan=7638	2365.2	3	1697.89762	566.63717	K	L	420	436
PSM	LASVPAGGAVAVSAAPGSAAPAAGSAPAAAEEK	-166_36266	P99027	1	Mouse_09-2020	null	[MS,MS:1001208,SEQUEST,]	1.2e-4	null	ms_run[1]:scan=7640	2365.7	3	2774.43857	925.48215	K	D	62	95
PSM	SLWPQIK	-166_36278	Q8CHT0	1	Mouse_09-2020	null	[MS,MS:1001208,SEQUEST,]	1.7e-3	null	ms_run[1]:scan=7643	2366.6	2	871.50389	436.25545	K	R	358	365
PSM	FNSSISYDRHLWNVDVQGSK	-166_36300	Q91YI0	1	Mouse_09-2020	null	[MS,MS:1001208,SEQUEST,]	1.2e-4	null	ms_run[1]:scan=7646	2367.4	3	2352.13932	784.71710	K	Y	24	44
PSM	HKELAPYDENWFYTR	-166_36309	Q9CZX8	1	Mouse_09-2020	null	[MS,MS:1001208,SEQUEST,]	1.2e-4	null	ms_run[1]:scan=7647	2367.7	3	1968.92447	656.97948	K	A	42	57
PSM	LKVPEWVDTVK	-166_36331	Q9CZX8	1	Mouse_09-2020	null	[MS,MS:1001208,SEQUEST,]	1.2e-4	null	ms_run[1]:scan=7650	2368.5	3	1313.74701	438.58697	K	A	28	39
PSM	DITTSVLTVNNK	-166_36341	Q9QXF8	1	Mouse_09-2020	null	[MS,MS:1001208,SEQUEST,]	1.2e-4	null	ms_run[1]:scan=7652	2369.1	2	1304.70610	652.85645	K	H	202	214
PSM	RDDGSWEVIEGYR	-166_36845	P26443	1	Mouse_09-2020	null	[MS,MS:1001208,SEQUEST,]	8.3e-3	null	ms_run[1]:scan=7740	2393.7	3	1581.73349	527.91459	R	Q	124	137
PSM	YGLAAAVFTK	-166_36871	P47738	1	Mouse_09-2020	null	[MS,MS:1001208,SEQUEST,]	1.2e-4	null	ms_run[1]:scan=7745	2395.1	2	1040.57817	520.79239	K	L	444	454
PSM	LQFWTETLPRK	-166_36880	Q63880	0	Mouse_09-2020	null	[MS,MS:1001208,SEQUEST,]	1.2e-4	null	ms_run[1]:scan=7746	2395.4	3	1418.77997	473.59787	R	Q	544	555
PSM	LQFWTETLPRK	-166_36880	Q8VCU1	0	Mouse_09-2020	null	[MS,MS:1001208,SEQUEST,]	1.2e-4	null	ms_run[1]:scan=7746	2395.4	3	1418.77997	473.59787	R	Q	544	555
PSM	FVADGIFK	-166_36888	P62908	1	Mouse_09-2020	null	[MS,MS:1001208,SEQUEST,]	8.9e-3	null	ms_run[1]:scan=7747	2395.7	2	896.48821	448.74745	K	E	11	19
PSM	IHGQTIPSDGDIFTYTR	-166_37506	P24549	1	Mouse_09-2020	null	[MS,MS:1001208,SEQUEST,]	1.2e-4	null	ms_run[1]:scan=7849	2424.1	3	1920.94736	640.98652	K	E	140	157
PSM	ANEELAGVVAEVQK	-166_37521	Q61176	1	Mouse_09-2020	null	[MS,MS:1001208,SEQUEST,]	1.2e-4	null	ms_run[1]:scan=7852	2425.0	2	1456.76482	728.88574	K	G	76	90
PSM	YTINIPEDLKPR	-166_37528	P28271	1	Mouse_09-2020	null	[MS,MS:1001208,SEQUEST,]	1.2e-4	null	ms_run[1]:scan=7853	2425.3	3	1458.79538	486.93655	R	T	835	847
PSM	ILGADTSVDLEETGR	-166_37534	Q03265	1	Mouse_09-2020	null	[MS,MS:1001208,SEQUEST,]	1.2e-4	null	ms_run[1]:scan=7854	2425.6	2	1575.78752	788.39667	R	L	59	74
PSM	YYVTIIDAPGHRDFIK	-166_37539	P10126	1	Mouse_09-2020	null	[MS,MS:1001208,SEQUEST,]	1.2e-4	null	ms_run[1]:scan=7855	2425.8	3	1908.00199	636.67199	K	M	85	101
PSM	LFNLSKEDDVRQYVVR	-166_37546	P62754	1	Mouse_09-2020	null	[MS,MS:1001208,SEQUEST,]	1.2e-4	null	ms_run[1]:scan=7856	2426.1	4	1981.04946	496.01799	K	P	144	160
PSM	TDVAAPFGGFK	-166_37568	Q8R0Y6	1	Mouse_09-2020	null	[MS,MS:1001208,SEQUEST,]	1.2e-4	null	ms_run[1]:scan=7860	2427.2	2	1109.56340	555.28493	K	S	866	877
PSM	LLYESANIPDFRK	-166_37576	Q8JZZ0	1	Mouse_09-2020	null	[MS,MS:1001208,SEQUEST,]	1.2e-4	null	ms_run[1]:scan=7861	2427.5	3	1565.83280	522.61559	K	K	56	69
PSM	KFYGPEGPYGVFAGR	-166_37585	O55022	1	Mouse_09-2020	null	[MS,MS:1001208,SEQUEST,]	1.2e-4	null	ms_run[1]:scan=7862	2427.8	3	1644.81827	548.94382	R	A	105	120
PSM	FANPFPAAVR	-166_37607	E9Q1J7	1	Mouse_09-2020	null	[MS,MS:1001208,SEQUEST,]	3.8e-4	null	ms_run[1]:scan=7865	2428.6	2	1089.58415	545.29563	K	F	455	465
PSM	ILLWSGR	-166_37612	Q9D6U8	1	Mouse_09-2020	null	[MS,MS:1001208,SEQUEST,]	2.6e-4	null	ms_run[1]:scan=7866	2428.9	2	844.50456	422.75561	K	K	71	78
PSM	GYGFGLIK	-166_37628	Q60932	1	Mouse_09-2020	null	[MS,MS:1001208,SEQUEST,]	3.4e-3	null	ms_run[1]:scan=7869	2429.8	2	854.47722	427.74217	K	D	34	42
PSM	FDAGELITQR	-166_37642	P67778	1	Mouse_09-2020	null	[MS,MS:1001208,SEQUEST,]	1.2e-4	null	ms_run[1]:scan=7871	2430.3	2	1149.58953	575.29857	R	L	134	144
PSM	EGPSLTSPAQVLSR	-166_37696	Q8VC30	1	Mouse_09-2020	null	[MS,MS:1001208,SEQUEST,]	1.2e-4	null	ms_run[1]:scan=7881	2433.1	2	1441.76653	721.38590	K	S	421	435
PSM	ILIRPLYSNPPLNGAR	-166_37704	P05202	1	Mouse_09-2020	null	[MS,MS:1001208,SEQUEST,]	1.2e-4	null	ms_run[1]:scan=7882	2433.4	3	1794.03861	598.68434	K	A	310	326
PSM	ALPGHLKPFETLLSQNQGGK	-166_37713	P19157	1	Mouse_09-2020	null	[MS,MS:1001208,SEQUEST,]	1.2e-4	null	ms_run[1]:scan=7883	2433.7	4	2135.16005	534.54565	K	F	122	142
PSM	FSFDLGK	-166_37725	F7CAT1	1	Mouse_09-2020	null	[MS,MS:1001208,SEQUEST,]	7.6e-4	null	ms_run[1]:scan=7885	2434.2	2	813.41429	407.21070	K	E	30	37
PSM	FLGVAEQLHNEGFK	-166_37742	Q8C196	1	Mouse_09-2020	null	[MS,MS:1001208,SEQUEST,]	1.2e-4	null	ms_run[1]:scan=7889	2435.3	3	1588.80722	530.27546	R	F	1374	1388
PSM	IVNAAGFWAR	-166_37747	Q9DBT9	1	Mouse_09-2020	null	[MS,MS:1001208,SEQUEST,]	1.2e-4	null	ms_run[1]:scan=7890	2435.6	2	1104.59416	552.80108	R	V	237	247
PSM	VLDASWYSPGTR	-166_37780	P52196	1	Mouse_09-2020	null	[MS,MS:1001208,SEQUEST,]	1.2e-4	null	ms_run[1]:scan=7895	2437.0	2	1351.66338	676.33568	R	A	31	43
PSM	ALPGHLKPFETLLSQNQGGK	-166_37795	P19157	1	Mouse_09-2020	null	[MS,MS:1001208,SEQUEST,]	1.2e-4	null	ms_run[1]:scan=7898	2437.9	3	2135.16245	712.39177	K	F	122	142
PSM	AGFAGDDAPRAVFPSIVGRPR	-166_37802	P60710	0	Mouse_09-2020	null	[MS,MS:1001208,SEQUEST,]	1.2e-4	null	ms_run[1]:scan=7899	2438.1	4	2156.13906	539.78944	K	Q	19	40
PSM	AGFAGDDAPRAVFPSIVGRPR	-166_37802	P68134	0	Mouse_09-2020	null	[MS,MS:1001208,SEQUEST,]	1.2e-4	null	ms_run[1]:scan=7899	2438.1	4	2156.13906	539.78944	K	Q	21	42
PSM	RIQEITEQLDITTSEYEKEKLNERLAK	-166_37817	P63038	1	Mouse_09-2020	null	[MS,MS:1001208,SEQUEST,]	1.2e-4	null	ms_run[1]:scan=7901	2438.7	5	3277.72474	656.35131	K	S	370	397
PSM	EWGYASHNGPDHWHELYPIAKGDNQSPIELHTK	-166_37822	P16015	1	Mouse_09-2020	null	[MS,MS:1001208,SEQUEST,]	1.2e-4	null	ms_run[1]:scan=7902	2439.0	6	3826.79858	638.63935	K	I	4	37
PSM	YQLDKDGVVLFK	-166_37855	P09103	1	Mouse_09-2020	null	[MS,MS:1001208,SEQUEST,]	1.2e-4	null	ms_run[1]:scan=7908	2440.7	3	1424.77805	475.59765	K	F	198	210
PSM	TGQSYLAAGLLK	-166_37866	Q99MZ7	1	Mouse_09-2020	null	[MS,MS:1001208,SEQUEST,]	1.2e-4	null	ms_run[1]:scan=7910	2441.2	2	1221.68376	611.34552	K	Q	6	18
PSM	YYVTIIDAPGHRDFIK	-166_37878	P10126	1	Mouse_09-2020	null	[MS,MS:1001208,SEQUEST,]	1.2e-4	null	ms_run[1]:scan=7912	2441.8	4	1908.00161	477.75581	K	M	85	101
PSM	FWANFAR	-166_37480	Q8VCC2	0	Mouse_09-2020	null	[MS,MS:1001208,SEQUEST,]	1.4e-3	null	ms_run[1]:scan=7845	2423.0	2	911.45275	456.22976	K	G	497	504
PSM	FWANFAR	-166_37480	Q91WU0	0	Mouse_09-2020	null	[MS,MS:1001208,SEQUEST,]	1.4e-3	null	ms_run[1]:scan=7845	2423.0	2	911.45275	456.22976	K	G	497	504
PSM	FWANFAR	-166_37480	Q8VCT4	0	Mouse_09-2020	null	[MS,MS:1001208,SEQUEST,]	1.4e-3	null	ms_run[1]:scan=7845	2423.0	2	911.45275	456.22976	K	G	497	504
PSM	FQTAPPGKYPNGFRDVLR	-166_31387	Q9Z2Z6	1	Mouse_09-2020	null	[MS,MS:1001208,SEQUEST,]	1.5e-3	null	ms_run[1]:scan=6798	2130.6	4	2063.08242	516.52599	R	L	237	255
PSM	LLLPGELAK	-166_37462	Q64475	1	Mouse_09-2020	null	[MS,MS:1001208,SEQUEST,]	1.7e-3	null	ms_run[1]:scan=7842	2422.2	2	953.60356	477.30514	R	A	101	110
PSM	SGVLPWLRPDSK	-166_37422	Q91X83	1	Mouse_09-2020	null	[MS,MS:1001208,SEQUEST,]	1.2e-4	null	ms_run[1]:scan=7836	2420.5	3	1354.74771	452.25410	R	Q	171	183
PSM	FFPASADRTVIDYNGER	-166_36895	P09103	1	Mouse_09-2020	null	[MS,MS:1001208,SEQUEST,]	1.2e-4	null	ms_run[1]:scan=7748	2395.9	3	1957.94089	653.31827	K	L	447	464
PSM	IIWQFIKEK	-166_36928	P54071	1	Mouse_09-2020	null	[MS,MS:1001208,SEQUEST,]	1.2e-4	null	ms_run[1]:scan=7753	2397.3	3	1204.70917	402.24114	R	I	61	70
PSM	GDTVFFHPLLIHGSGR	-166_36936	O35386	1	Mouse_09-2020	null	[MS,MS:1001208,SEQUEST,]	1.2e-4	null	ms_run[1]:scan=7755	2397.9	4	1752.91811	438.98496	K	K	253	269
PSM	MLLEYTDSSYDEK	-166_36954	P10649	1	Mouse_09-2020	null	[MS,MS:1001208,SEQUEST,]	1.2e-4	null	ms_run[1]:scan=7758	2398.7	2	1593.70000	797.35308	R	Y	19	32
PSM	LQFWTETLPRK	-166_36967	Q63880	0	Mouse_09-2020	null	[MS,MS:1001208,SEQUEST,]	1.2e-4	null	ms_run[1]:scan=7760	2399.3	2	1418.77800	709.89317	R	Q	544	555
PSM	LQFWTETLPRK	-166_36967	Q8VCU1	0	Mouse_09-2020	null	[MS,MS:1001208,SEQUEST,]	1.2e-4	null	ms_run[1]:scan=7760	2399.3	2	1418.77800	709.89317	R	Q	544	555
PSM	SGPFAPVLSATSR	-166_36988	Q9CR68	1	Mouse_09-2020	null	[MS,MS:1001208,SEQUEST,]	2.0e-3	null	ms_run[1]:scan=7764	2400.4	2	1289.68547	645.34605	R	V	8	21
PSM	IIDSLFNTVTDKK	-166_37016	O70475	1	Mouse_09-2020	null	[MS,MS:1001208,SEQUEST,]	1.2e-4	null	ms_run[1]:scan=7769	2401.8	3	1493.82199	498.61185	R	A	318	331
PSM	TDVAAPFGGFKQSGFGK	-166_37046	Q8R0Y6	1	Mouse_09-2020	null	[MS,MS:1001208,SEQUEST,]	1.2e-4	null	ms_run[1]:scan=7774	2403.2	3	1713.86075	571.95802	K	L	866	883
PSM	LFEGNALLR	-166_37053	Q6ZWN5	1	Mouse_09-2020	null	[MS,MS:1001208,SEQUEST,]	1.2e-4	null	ms_run[1]:scan=7775	2403.5	2	1032.58415	516.79547	R	L	71	80
PSM	FDGRVVLVTGAGGGLGR	-166_37081	P51660	1	Mouse_09-2020	null	[MS,MS:1001208,SEQUEST,]	1.2e-4	null	ms_run[1]:scan=7779	2404.6	3	1630.90262	544.30564	R	Y	7	24
PSM	EWGYASHNGPDHWHELYPIAK	-166_37097	P16015	1	Mouse_09-2020	null	[MS,MS:1001208,SEQUEST,]	1.2e-4	null	ms_run[1]:scan=7783	2405.7	4	2507.15395	627.54364	K	D	4	25
PSM	AGPWTPEAAVEHPEAVRQLHREFLR	-166_37136	O35490	1	Mouse_09-2020	null	[MS,MS:1001208,SEQUEST,]	9.7e-4	null	ms_run[1]:scan=7788	2407.1	6	2896.49774	483.58882	K	G	41	66
PSM	SQDLLTSLTK	-166_37149	P33267	1	Mouse_09-2020	null	[MS,MS:1001208,SEQUEST,]	1.2e-4	null	ms_run[1]:scan=7792	2408.2	2	1105.60954	553.30860	R	S	48	58
PSM	QFQAERQEVLAELAAK	-166_37158	Q8QZR5	1	Mouse_09-2020	null	[MS,MS:1001208,SEQUEST,]	1.2e-4	null	ms_run[1]:scan=7793	2408.5	3	1830.97116	610.99513	K	K	374	390
PSM	LQASWVTHGVPPGFGK	-166_37171	Q9DBT9	1	Mouse_09-2020	null	[MS,MS:1001208,SEQUEST,]	1.2e-4	null	ms_run[1]:scan=7795	2409.1	3	1680.88803	560.96673	K	L	313	329
PSM	ELISNASDALDKIR	-166_37216	P11499	0	Mouse_09-2020	null	[MS,MS:1001208,SEQUEST,]	1.2e-4	null	ms_run[1]:scan=7802	2411.0	3	1544.82877	515.61414	R	E	42	56
PSM	ELISNASDALDKIR	-166_37216	P08113	0	Mouse_09-2020	null	[MS,MS:1001208,SEQUEST,]	1.2e-4	null	ms_run[1]:scan=7802	2411.0	3	1544.82877	515.61414	R	I	103	117
PSM	FYPEHFLDAQGHFVK	-166_37226	A0A0R4IZY2	1	Mouse_09-2020	null	[MS,MS:1001208,SEQUEST,]	1.2e-4	null	ms_run[1]:scan=7803	2411.3	4	1834.89187	459.47824	R	E	418	433
PSM	ALLFVPR	-166_37230	P07901	1	Mouse_09-2020	null	[MS,MS:1001208,SEQUEST,]	7.6e-4	null	ms_run[1]:scan=7804	2411.6	2	815.51427	408.26053	R	A	340	347
PSM	ELSSPVTFPDGR	-166_37240	A2A974	1	Mouse_09-2020	null	[MS,MS:1001208,SEQUEST,]	1.2e-4	null	ms_run[1]:scan=7805	2411.8	2	1304.64934	652.82769	R	L	390	402
PSM	AVVPAKYLDEDTVYHLQPSGR	-166_37260	Q91X83	1	Mouse_09-2020	null	[MS,MS:1001208,SEQUEST,]	1.2e-4	null	ms_run[1]:scan=7809	2412.9	4	2358.20815	590.30767	K	V	230	251
PSM	ILTTNTWSSELSK	-166_37277	O70475	1	Mouse_09-2020	null	[MS,MS:1001208,SEQUEST,]	1.2e-4	null	ms_run[1]:scan=7813	2414.1	2	1479.77104	740.38811	K	A	208	221
PSM	ISSLLEEQFQQGK	-166_37299	P62242	1	Mouse_09-2020	null	[MS,MS:1001208,SEQUEST,]	1.2e-4	null	ms_run[1]:scan=7816	2414.9	2	1506.78264	753.89356	K	L	158	171
PSM	LNLKTPVPSDIAISR	-166_37326	A0A1W2P733	1	Mouse_09-2020	null	[MS,MS:1001208,SEQUEST,]	1.2e-4	null	ms_run[1]:scan=7819	2415.7	3	1623.94333	541.98579	K	C	130	145
PSM	EIVEKVGQRETLQNSEQEQPKPNTGK	-166_37330	Q3UZ39	1	Mouse_09-2020	null	[MS,MS:1001208,SEQUEST,]	3.7e-2	null	ms_run[1]:scan=7820	2416.0	4	2966.51699	742.38490	K	C	251	277
PSM	GLVLGIYAK	-166_37351	Q9CPY7	1	Mouse_09-2020	null	[MS,MS:1001208,SEQUEST,]	2.6e-4	null	ms_run[1]:scan=7824	2417.2	2	933.57659	467.29203	K	K	35	44
PSM	FSGWYDADLSPAGHEEAK	-166_37364	Q9DBJ1	1	Mouse_09-2020	null	[MS,MS:1001208,SEQUEST,]	1.2e-4	null	ms_run[1]:scan=7827	2418.0	3	1979.87674	660.63052	R	G	22	40
PSM	YYRQNPDIPQLEPSDYLRR	-166_37402	Q9DBM2	1	Mouse_09-2020	null	[MS,MS:1001208,SEQUEST,]	1.2e-4	null	ms_run[1]:scan=7833	2419.7	4	2423.20937	606.55802	K	V	677	696
PSM	QINWTVLYRR	-166_37430	Q8BP67	1	Mouse_09-2020	null	[MS,MS:1001208,SEQUEST,]	1.2e-4	null	ms_run[1]:scan=7837	2420.8	3	1348.74808	450.25433	R	H	48	58
PSM	AAFQLGSPWRR	-166_31364	P47738	1	Mouse_09-2020	null	[MS,MS:1001208,SEQUEST,]	7.6e-4	null	ms_run[1]:scan=6794	2129.5	3	1288.69077	430.23516	R	D	87	98
PSM	AGHFDKEIVPVLVSSR	-166_31347	G3XA25	1	Mouse_09-2020	null	[MS,MS:1001208,SEQUEST,]	1.7e-3	null	ms_run[1]:scan=6790	2128.4	4	1753.95778	439.24534	K	G	163	179
PSM	VLLPGLQK	-166_31281	P97807	1	Mouse_09-2020	null	[MS,MS:1001208,SEQUEST,]	1.2e-3	null	ms_run[1]:scan=6778	2125.0	2	867.56664	434.28675	K	H	203	211
PSM	LWRDGRGAAQNIIPASTGAAK	-166_24125	A0A1D5RLD8	1	Mouse_09-2020	null	[MS,MS:1001208,SEQUEST,]	1.2e-4	null	ms_run[1]:scan=5541	1778.1	3	2153.15879	718.39065	K	V	193	214
PSM	YQQLIKENLKEIAR	-166_24134	Q9EQ20	1	Mouse_09-2020	null	[MS,MS:1001208,SEQUEST,]	1.2e-4	null	ms_run[1]:scan=5542	1778.3	3	1745.99100	582.66847	R	I	108	122
PSM	LVDIKGDPIPNEK	-166_24191	P28665	1	Mouse_09-2020	null	[MS,MS:1001208,SEQUEST,]	3.7e-2	null	ms_run[1]:scan=5551	1780.8	3	1437.79520	479.93644	R	F	361	374
PSM	LQNLQLQPGKAKL	-166_24208	P32020	1	Mouse_09-2020	null	[MS,MS:1001208,SEQUEST,]	1.2e-4	null	ms_run[1]:scan=5554	1781.7	2	1450.87444	725.94065	K	0	535	548
PSM	SEEALALPR	-166_24216	P34914	1	Mouse_09-2020	null	[MS,MS:1001208,SEQUEST,]	1.2e-4	null	ms_run[1]:scan=5555	1782.0	2	985.53160	493.26928	R	F	26	35
PSM	GQVYILGR	-166_24257	P16460	1	Mouse_09-2020	null	[MS,MS:1001208,SEQUEST,]	2.7e-3	null	ms_run[1]:scan=5563	1784.2	2	905.51940	453.26380	K	S	356	364
PSM	KSLEDWVTK	-166_24309	A0A2R8VHY1	0	Mouse_09-2020	null	[MS,MS:1001208,SEQUEST,]	1.2e-4	null	ms_run[1]:scan=5570	1786.1	2	1105.58916	553.29804	K	A	50	59
PSM	KSLEDWVTK	-166_24309	P11714	0	Mouse_09-2020	null	[MS,MS:1001208,SEQUEST,]	1.2e-4	null	ms_run[1]:scan=5570	1786.1	2	1105.58916	553.29804	K	A	150	159
PSM	SYFLIVRK	-166_24318	E9PUD2	1	Mouse_09-2020	null	[MS,MS:1001208,SEQUEST,]	2.6e-4	null	ms_run[1]:scan=5571	1786.4	2	1025.61394	513.31075	K	I	629	637
PSM	RIERELAEAQDDSILK	-166_24325	Q06185	1	Mouse_09-2020	null	[MS,MS:1001208,SEQUEST,]	1.2e-4	null	ms_run[1]:scan=5573	1787.0	3	1885.99985	629.33744	K	0	56	72
PSM	VLQATVVAVGSGGK	-166_24329	Q64433	1	Mouse_09-2020	null	[MS,MS:1001208,SEQUEST,]	1.2e-4	null	ms_run[1]:scan=5574	1787.3	2	1285.74919	643.37735	K	K	41	55
PSM	RIERELAEAQDDSILK	-166_24354	Q06185	1	Mouse_09-2020	null	[MS,MS:1001208,SEQUEST,]	1.2e-4	null	ms_run[1]:scan=5578	1788.4	4	1885.99685	472.25490	K	0	56	72
PSM	IGRIEDVTPIPSDSTRR	-166_24379	P62264	1	Mouse_09-2020	null	[MS,MS:1001208,SEQUEST,]	1.7e-2	null	ms_run[1]:scan=5581	1789.2	4	1912.02541	478.76162	K	G	126	143
PSM	NAGVEGSLIVEK	-166_24117	P63038	1	Mouse_09-2020	null	[MS,MS:1001208,SEQUEST,]	1.2e-4	null	ms_run[1]:scan=5540	1777.8	2	1215.65837	608.33261	K	L	482	494
PSM	GQIEVAFR	-166_24390	P35492	1	Mouse_09-2020	null	[MS,MS:1001208,SEQUEST,]	4.1e-2	null	ms_run[1]:scan=5584	1790.0	2	919.49852	460.25343	R	R	360	368
PSM	QRFDHILYTGNTAVGK	-166_24454	B1AV77	1	Mouse_09-2020	null	[MS,MS:1001208,SEQUEST,]	1.2e-4	null	ms_run[1]:scan=5593	1792.6	3	1819.94565	607.31984	K	V	176	192
PSM	ANVAKPGLVDDFEK	-166_24488	Q9DCX2	1	Mouse_09-2020	null	[MS,MS:1001208,SEQUEST,]	1.2e-4	null	ms_run[1]:scan=5600	1794.5	3	1502.78528	501.59983	R	Y	59	73
PSM	FPALTPEQK	-166_24557	Q91Y97	1	Mouse_09-2020	null	[MS,MS:1001208,SEQUEST,]	2.2e-3	null	ms_run[1]:scan=5613	1798.2	2	1030.55522	515.78202	R	E	5	14
PSM	AIGSASEGAQSSLQEVYHK	-166_24566	Q9Z2U1	1	Mouse_09-2020	null	[MS,MS:1001208,SEQUEST,]	1.2e-4	null	ms_run[1]:scan=5614	1798.4	3	1961.95823	654.65695	R	M	169	188
PSM	ALEVLVAK	-166_24580	Q9JII6	1	Mouse_09-2020	null	[MS,MS:1001208,SEQUEST,]	2.6e-4	null	ms_run[1]:scan=5617	1799.3	2	842.53490	421.77093	K	L	146	154
PSM	AINQGGLTSVAVR	-166_24600	Q9QUM9	1	Mouse_09-2020	null	[MS,MS:1001208,SEQUEST,]	1.2e-4	null	ms_run[1]:scan=5620	1800.2	2	1285.72209	643.36478	K	K	31	44
PSM	RRDFTPAELRRFDGVQDPR	-166_24633	O55022	1	Mouse_09-2020	null	[MS,MS:1001208,SEQUEST,]	7.9e-3	null	ms_run[1]:scan=5626	1801.8	5	2331.20939	467.04712	K	L	70	89
PSM	DLLFRDDTK	-166_24663	Q921I1	1	Mouse_09-2020	null	[MS,MS:1001208,SEQUEST,]	7.6e-4	null	ms_run[1]:scan=5632	1803.8	2	1122.57878	561.79312	K	F	646	655
PSM	ILDSLDRNLR	-166_24677	G3X9Y6	1	Mouse_09-2020	null	[MS,MS:1001208,SEQUEST,]	8.9e-3	null	ms_run[1]:scan=5634	1804.3	3	1214.68476	405.56657	K	A	295	305
PSM	GLNSDSVTEETLR	-166_24685	Q8C196	1	Mouse_09-2020	null	[MS,MS:1001208,SEQUEST,]	1.2e-4	null	ms_run[1]:scan=5635	1804.6	2	1420.69243	710.84935	K	A	893	906
PSM	AYGIESHVLSPAETK	-166_24708	Q99LB7	1	Mouse_09-2020	null	[MS,MS:1001208,SEQUEST,]	1.2e-4	null	ms_run[1]:scan=5639	1805.7	2	1601.81841	801.41212	K	L	175	190
PSM	TAWTFSR	-166_24718	Q9CPU0	1	Mouse_09-2020	null	[MS,MS:1001208,SEQUEST,]	1.7e-3	null	ms_run[1]:scan=5642	1806.6	2	868.43151	434.71923	K	A	89	96
PSM	AYGIESHVLSPAETK	-166_24431	Q99LB7	1	Mouse_09-2020	null	[MS,MS:1001208,SEQUEST,]	1.2e-4	null	ms_run[1]:scan=5590	1791.7	3	1601.81650	534.61051	K	L	175	190
PSM	YVRPFLNSISK	-166_24110	Q8BG32	1	Mouse_09-2020	null	[MS,MS:1001208,SEQUEST,]	1.2e-4	null	ms_run[1]:scan=5539	1777.5	3	1323.74210	441.91883	K	K	72	83
PSM	IFYTTTPVK	-166_24103	Q99KR3	1	Mouse_09-2020	null	[MS,MS:1001208,SEQUEST,]	2.6e-4	null	ms_run[1]:scan=5538	1777.2	2	1069.59294	535.30005	K	W	274	283
PSM	LQNLQLQPGKAKL	-166_24095	P32020	1	Mouse_09-2020	null	[MS,MS:1001208,SEQUEST,]	1.2e-4	null	ms_run[1]:scan=5536	1776.7	3	1450.87452	484.29619	K	0	535	548
PSM	LVSSVSDLPKRLDSR	-166_23496	P54869	1	Mouse_09-2020	null	[MS,MS:1001208,SEQUEST,]	8.7e-4	null	ms_run[1]:scan=5436	1748.8	3	1671.93912	557.98445	K	R	438	453
PSM	TNVSGGAIALGHPLGGSGSR	-166_23572	Q8BWT1	1	Mouse_09-2020	null	[MS,MS:1001208,SEQUEST,]	1.2e-4	null	ms_run[1]:scan=5449	1752.4	2	1807.94365	904.47411	K	T	341	361
PSM	LSFSYGR	-166_23581	Q91Y97	1	Mouse_09-2020	null	[MS,MS:1001208,SEQUEST,]	4.3e-2	null	ms_run[1]:scan=5451	1753.0	2	829.42046	415.21378	K	L	298	305
PSM	IGVTVLSR	-166_23612	P48758	1	Mouse_09-2020	null	[MS,MS:1001208,SEQUEST,]	5.1e-4	null	ms_run[1]:scan=5455	1754.1	2	844.52519	422.76618	K	L	199	207
PSM	FGPALSVK	-166_23639	P29341	1	Mouse_09-2020	null	[MS,MS:1001208,SEQUEST,]	3.8e-4	null	ms_run[1]:scan=5460	1755.5	2	818.47722	409.74217	K	M	214	222
PSM	VFIEDVSK	-166_23650	P16460	1	Mouse_09-2020	null	[MS,MS:1001208,SEQUEST,]	3.8e-4	null	ms_run[1]:scan=5462	1756.1	2	936.50401	468.75548	K	F	59	67
PSM	FSGVYLEK	-166_23669	P40936	1	Mouse_09-2020	null	[MS,MS:1001208,SEQUEST,]	9.7e-4	null	ms_run[1]:scan=5465	1756.9	2	942.49339	471.75019	K	V	212	220
PSM	ALTGGIAHLFKQNK	-166_23728	O08749	1	Mouse_09-2020	null	[MS,MS:1001208,SEQUEST,]	1.2e-4	null	ms_run[1]:scan=5474	1759.4	3	1497.85425	499.95606	K	V	133	147
PSM	LYPVVPTNSR	-166_23774	Q9DBG1	1	Mouse_09-2020	null	[MS,MS:1001208,SEQUEST,]	5.1e-4	null	ms_run[1]:scan=5481	1761.4	2	1145.63091	573.31931	R	I	398	408
PSM	TRLEAYHTQTTPLVEYYRK	-166_23789	Q9WTP6	1	Mouse_09-2020	null	[MS,MS:1001208,SEQUEST,]	1.2e-4	null	ms_run[1]:scan=5483	1761.9	5	2369.22361	474.65079	K	G	185	204
PSM	YLPAFEK	-166_23813	P10648	1	Mouse_09-2020	null	[MS,MS:1001208,SEQUEST,]	1.4e-3	null	ms_run[1]:scan=5488	1763.3	2	867.46153	434.23418	R	L	132	139
PSM	TFIAIKPDGVQR	-166_23831	Q01768	1	Mouse_09-2020	null	[MS,MS:1001208,SEQUEST,]	1.2e-4	null	ms_run[1]:scan=5490	1763.9	3	1344.76435	448.92599	R	L	7	19
PSM	WLPQNDLLGHPKTK	-166_23837	Q8K169	0	Mouse_09-2020	null	[MS,MS:1001208,SEQUEST,]	1.2e-4	null	ms_run[1]:scan=5491	1764.1	4	1646.90383	412.48078	K	F	357	371
PSM	WLPQNDLLGHPKTK	-166_23837	Q3UEP4	0	Mouse_09-2020	null	[MS,MS:1001208,SEQUEST,]	1.2e-4	null	ms_run[1]:scan=5491	1764.1	4	1646.90383	412.48078	K	F	357	371
PSM	WIPQNDLLGHPKTK	-166_23838	Q8R084	1	Mouse_09-2020	null	[MS,MS:1001208,SEQUEST,]	1.2e-4	null	ms_run[1]:scan=5491	1764.1	4	1646.90383	412.48078	K	F	357	371
PSM	GYYAVAVVK	-166_23846	Q921I1	1	Mouse_09-2020	null	[MS,MS:1001208,SEQUEST,]	1.2e-4	null	ms_run[1]:scan=5492	1764.4	2	969.54131	485.27384	K	S	447	456
PSM	RFNSANEDNVTQVRTFYTK	-166_23853	P24270	1	Mouse_09-2020	null	[MS,MS:1001208,SEQUEST,]	1.2e-4	null	ms_run[1]:scan=5493	1764.7	3	2290.12625	764.04521	K	L	431	450
PSM	LVVLGSGGVGK	-166_23876	Q99JI6	1	Mouse_09-2020	null	[MS,MS:1001208,SEQUEST,]	1.2e-4	null	ms_run[1]:scan=5499	1766.4	2	985.60430	493.30567	K	A	6	17
PSM	ESTLHLVLR	-166_23920	E9Q5F6	1	Mouse_09-2020	null	[MS,MS:1001208,SEQUEST,]	1.2e-4	null	ms_run[1]:scan=5506	1768.3	2	1067.62065	534.31402	K	R	64	73
PSM	HGSIIYHPSLLPR	-166_23925	Q8R0Y6	1	Mouse_09-2020	null	[MS,MS:1001208,SEQUEST,]	1.2e-4	null	ms_run[1]:scan=5507	1768.6	3	1489.82764	497.28065	R	R	100	113
PSM	SVSDYDGKLSSFK	-166_23948	P09103	1	Mouse_09-2020	null	[MS,MS:1001208,SEQUEST,]	1.2e-4	null	ms_run[1]:scan=5511	1769.7	3	1432.69599	478.23667	K	A	266	279
PSM	LWRDGRGAAQNIIPASTGAAK	-166_23971	A0A1D5RLD8	1	Mouse_09-2020	null	[MS,MS:1001208,SEQUEST,]	1.2e-4	null	ms_run[1]:scan=5516	1771.1	4	2153.15737	539.04481	K	V	193	214
PSM	NYTDNELEKITR	-166_23978	P26443	1	Mouse_09-2020	null	[MS,MS:1001208,SEQUEST,]	1.2e-4	null	ms_run[1]:scan=5517	1771.4	3	1495.73902	499.25109	K	F	192	204
PSM	TFIAIKPDGVQR	-166_24014	Q01768	1	Mouse_09-2020	null	[MS,MS:1001208,SEQUEST,]	1.2e-4	null	ms_run[1]:scan=5521	1772.5	2	1344.76396	672.88534	R	L	7	19
PSM	YQQLIKENLKEIAR	-166_24039	Q9EQ20	1	Mouse_09-2020	null	[MS,MS:1001208,SEQUEST,]	1.2e-4	null	ms_run[1]:scan=5524	1773.3	4	1745.99050	437.25317	R	I	108	122
PSM	FTTKRPNTFF	-166_24062	P62717	1	Mouse_09-2020	null	[MS,MS:1001208,SEQUEST,]	2.1e-3	null	ms_run[1]:scan=5529	1774.7	3	1258.65790	420.22415	R	0	167	177
PSM	RVLQALEGLK	-166_24072	Q9CZX8	1	Mouse_09-2020	null	[MS,MS:1001208,SEQUEST,]	1.2e-4	null	ms_run[1]:scan=5531	1775.3	2	1126.69438	563.85077	R	V	102	112
PSM	FFIDQSK	-166_24078	Q9CQN1	1	Mouse_09-2020	null	[MS,MS:1001208,SEQUEST,]	1.4e-3	null	ms_run[1]:scan=5532	1775.6	2	884.45140	442.72926	K	D	427	434
PSM	SQIHDIVLVGGSTR	-166_24724	P63017	1	Mouse_09-2020	null	[MS,MS:1001208,SEQUEST,]	1.2e-4	null	ms_run[1]:scan=5643	1806.8	3	1481.80771	494.60721	K	P	329	343
PSM	SGVSLAALK	-166_23482	P43274	1	Mouse_09-2020	null	[MS,MS:1001208,SEQUEST,]	2.6e-4	null	ms_run[1]:scan=5434	1748.2	2	845.50926	423.25819	R	A	55	64
PSM	HVFGESDELIGQK	-166_24733	P17751	1	Mouse_09-2020	null	[MS,MS:1001208,SEQUEST,]	1.2e-4	null	ms_run[1]:scan=5645	1807.4	3	1458.72242	486.91230	R	S	151	164
PSM	KAFSGYLGPDESKWK	-166_24770	Q9R0P3	1	Mouse_09-2020	null	[MS,MS:1001208,SEQUEST,]	1.2e-4	null	ms_run[1]:scan=5652	1809.3	3	1712.86411	571.62627	K	Y	186	201
PSM	ALNEGGLQSIPK	-166_25566	Q921G7	1	Mouse_09-2020	null	[MS,MS:1001208,SEQUEST,]	2.6e-4	null	ms_run[1]:scan=5791	1848.3	2	1226.67522	613.84060	R	T	364	376
PSM	NYSHALDGLYR	-166_25583	Q9QZD8	1	Mouse_09-2020	null	[MS,MS:1001208,SEQUEST,]	1.2e-4	null	ms_run[1]:scan=5794	1849.1	3	1308.63370	436.88256	R	A	139	150
PSM	SSFINTLR	-166_25619	Q9QZ85	1	Mouse_09-2020	null	[MS,MS:1001208,SEQUEST,]	2.6e-4	null	ms_run[1]:scan=5800	1850.8	2	937.51036	469.25872	K	I	83	91
PSM	IASGRPYNPSMSRPDAWGVTK	-166_25636	O35490	1	Mouse_09-2020	null	[MS,MS:1001208,SEQUEST,]	8.7e-4	null	ms_run[1]:scan=5803	1851.6	4	2290.14028	573.29038	R	A	357	378
PSM	LYYFNGR	-166_25673	P24472	1	Mouse_09-2020	null	[MS,MS:1001208,SEQUEST,]	5.1e-4	null	ms_run[1]:scan=5809	1853.3	2	932.46269	466.73488	K	R	7	14
PSM	GLFISIHDK	-166_25692	P06801	1	Mouse_09-2020	null	[MS,MS:1001208,SEQUEST,]	1.2e-4	null	ms_run[1]:scan=5811	1853.9	2	1029.57292	515.29002	R	H	122	131
PSM	IYVVDVGSEPRAPK	-166_25698	A0A0R4J135	0	Mouse_09-2020	null	[MS,MS:1001208,SEQUEST,]	3.8e-4	null	ms_run[1]:scan=5812	1854.2	2	1529.83281	765.41975	R	H	104	118
PSM	IYVVDVGSEPRAPK	-166_25698	P17563	0	Mouse_09-2020	null	[MS,MS:1001208,SEQUEST,]	3.8e-4	null	ms_run[1]:scan=5812	1854.2	2	1529.83281	765.41975	R	H	104	118
PSM	KITEDTVEFGS	-166_25748	A0A0G2JDI9	1	Mouse_09-2020	null	[MS,MS:1001208,SEQUEST,]	1.2e-4	null	ms_run[1]:scan=5823	1857.3	2	1225.59624	613.30098	K	0	539	550
PSM	GERADLIAYLKK	-166_25756	P62897	1	Mouse_09-2020	null	[MS,MS:1001208,SEQUEST,]	1.2e-4	null	ms_run[1]:scan=5824	1857.6	3	1376.78968	459.60139	K	T	90	102
PSM	KGERADLIAYLK	-166_25757	P62897	1	Mouse_09-2020	null	[MS,MS:1001208,SEQUEST,]	3.9e-3	null	ms_run[1]:scan=5824	1857.6	3	1376.78968	459.60139	K	A	89	101
PSM	KTGFRGPLNWYR	-166_25761	P34914	1	Mouse_09-2020	null	[MS,MS:1001208,SEQUEST,]	1.7e-3	null	ms_run[1]:scan=5826	1858.1	3	1494.79676	498.93700	K	T	455	467
PSM	AGDLGVDLTSK	-166_25775	Q9DCW4	1	Mouse_09-2020	null	[MS,MS:1001208,SEQUEST,]	1.2e-4	null	ms_run[1]:scan=5829	1859.0	2	1075.56316	538.28513	K	S	211	222
PSM	LATTPVRVDEFK	-166_25557	Q9DBT9	1	Mouse_09-2020	null	[MS,MS:1001208,SEQUEST,]	1.8e-2	null	ms_run[1]:scan=5790	1848.0	3	1375.75980	459.25751	R	Q	130	142
PSM	QYYIGDVHPSDLKPK	-166_25821	Q9CQX2	1	Mouse_09-2020	null	[MS,MS:1001208,SEQUEST,]	1.2e-4	null	ms_run[1]:scan=5838	1861.5	4	1759.90212	440.73080	K	D	89	104
PSM	VFEGNRPTNSIVFTK	-166_25840	P06745	1	Mouse_09-2020	null	[MS,MS:1001208,SEQUEST,]	1.2e-4	null	ms_run[1]:scan=5841	1862.3	3	1708.90226	570.30542	K	T	467	482
PSM	AGLEQGSDAGYLAESQK	-166_25853	Q8BMS1	1	Mouse_09-2020	null	[MS,MS:1001208,SEQUEST,]	1.2e-4	null	ms_run[1]:scan=5843	1862.9	2	1723.81536	862.41031	K	G	310	327
PSM	GLLFSASK	-166_25880	Q99J08	1	Mouse_09-2020	null	[MS,MS:1001208,SEQUEST,]	2.5e-3	null	ms_run[1]:scan=5848	1864.3	2	822.47228	411.73963	K	D	110	118
PSM	AVYIFAK	-166_25895	G3UYJ7	1	Mouse_09-2020	null	[MS,MS:1001208,SEQUEST,]	3.8e-4	null	ms_run[1]:scan=5851	1865.1	2	811.47148	406.23926	R	N	15	22
PSM	LGTAAIQGAIEK	-166_25916	Q8QZT1	1	Mouse_09-2020	null	[MS,MS:1001208,SEQUEST,]	1.2e-4	null	ms_run[1]:scan=5855	1866.3	2	1171.66814	586.33770	K	G	64	76
PSM	AIQGWLK	-166_25945	Q8VC30	1	Mouse_09-2020	null	[MS,MS:1001208,SEQUEST,]	1.2e-3	null	ms_run[1]:scan=5859	1867.4	2	815.47765	408.24234	K	G	414	421
PSM	TYFQGSLPAR	-166_25982	P52760	1	Mouse_09-2020	null	[MS,MS:1001208,SEQUEST,]	1.2e-4	null	ms_run[1]:scan=5865	1869.1	2	1139.58550	570.29583	K	A	98	108
PSM	SPAQILLR	-166_26008	Q9JII6	1	Mouse_09-2020	null	[MS,MS:1001208,SEQUEST,]	1.2e-4	null	ms_run[1]:scan=5868	1869.9	2	897.55211	449.27945	R	Q	244	252
PSM	IGGIGTVPVGR	-166_26041	P10126	1	Mouse_09-2020	null	[MS,MS:1001208,SEQUEST,]	1.2e-4	null	ms_run[1]:scan=5874	1871.6	2	1025.61052	513.30874	K	E	256	267
PSM	SSRYIATPIFSK	-166_26049	P10649	1	Mouse_09-2020	null	[MS,MS:1001208,SEQUEST,]	1.2e-4	null	ms_run[1]:scan=5875	1871.9	3	1369.74817	457.25399	K	A	200	212
PSM	KVISTTKAPAAIGPYSQAVQVDR	-166_26084	P52760	1	Mouse_09-2020	null	[MS,MS:1001208,SEQUEST,]	1.2e-4	null	ms_run[1]:scan=5880	1873.2	4	2400.32412	600.83659	R	I	7	30
PSM	VGLQVVAVK	-166_25828	P63038	1	Mouse_09-2020	null	[MS,MS:1001208,SEQUEST,]	1.2e-4	null	ms_run[1]:scan=5839	1861.8	2	912.58818	456.79748	K	P	293	302
PSM	TLKGLNSDSVTEETLR	-166_25551	Q8C196	1	Mouse_09-2020	null	[MS,MS:1001208,SEQUEST,]	1.2e-4	null	ms_run[1]:scan=5789	1847.7	3	1762.91910	588.31090	K	A	890	906
PSM	WATQVFK	-166_25479	P97872	1	Mouse_09-2020	null	[MS,MS:1001208,SEQUEST,]	1.7e-3	null	ms_run[1]:scan=5778	1844.6	2	879.47392	440.23980	R	L	388	395
PSM	NGRVSVVLGGDHSLAVGSISGHAR	-166_25432	Q61176	1	Mouse_09-2020	null	[MS,MS:1001208,SEQUEST,]	1.2e-4	null	ms_run[1]:scan=5769	1842.1	4	2345.24209	587.06627	K	H	90	114
PSM	HVFGESDELIGQK	-166_24776	P17751	1	Mouse_09-2020	null	[MS,MS:1001208,SEQUEST,]	1.2e-4	null	ms_run[1]:scan=5653	1809.6	2	1458.72234	729.86481	R	S	151	164
PSM	LLDELSPATAPHK	-166_24784	A0A494B9Y8	1	Mouse_09-2020	null	[MS,MS:1001208,SEQUEST,]	1.1e-3	null	ms_run[1]:scan=5654	1809.9	3	1391.75205	464.58915	K	Y	145	158
PSM	NRYFPAFEK	-166_24815	P30115	1	Mouse_09-2020	null	[MS,MS:1001208,SEQUEST,]	1.1e-3	null	ms_run[1]:scan=5659	1811.3	2	1171.59026	586.29837	R	L	130	139
PSM	AAYQVAALPR	-166_24838	P52760	1	Mouse_09-2020	null	[MS,MS:1001208,SEQUEST,]	1.2e-4	null	ms_run[1]:scan=5665	1813.0	2	1059.59477	530.30092	R	S	108	118
PSM	FAIYRWDPDKTGDKPR	-166_24844	Q9CQA3	1	Mouse_09-2020	null	[MS,MS:1001208,SEQUEST,]	1.2e-4	null	ms_run[1]:scan=5666	1813.3	4	1964.99880	492.00489	K	Q	44	60
PSM	GQPIYIQFSNHK	-166_24881	E9QMW9	1	Mouse_09-2020	null	[MS,MS:1001208,SEQUEST,]	1.2e-4	null	ms_run[1]:scan=5673	1815.3	3	1431.73825	477.91749	R	L	122	134
PSM	LSFSYGR	-166_24897	Q91Y97	1	Mouse_09-2020	null	[MS,MS:1001208,SEQUEST,]	1.7e-3	null	ms_run[1]:scan=5676	1816.1	2	829.42101	415.21378	K	L	298	305
PSM	WLPQNDLLGHPKTR	-166_24926	Q63886	0	Mouse_09-2020	null	[MS,MS:1001208,SEQUEST,]	1.2e-4	null	ms_run[1]:scan=5681	1817.5	4	1674.90835	419.48232	K	F	356	370
PSM	WLPQNDLLGHPKTR	-166_24926	K9J7B2	0	Mouse_09-2020	null	[MS,MS:1001208,SEQUEST,]	1.2e-4	null	ms_run[1]:scan=5681	1817.5	4	1674.90835	419.48232	K	F	352	366
PSM	AGLYGLPK	-166_24972	P19096	1	Mouse_09-2020	null	[MS,MS:1001208,SEQUEST,]	1.2e-3	null	ms_run[1]:scan=5688	1819.5	2	818.47728	409.74217	K	S	42	50
PSM	DSSRLPSEGPQPAHVVVGDVR	-166_24993	Q923D2	1	Mouse_09-2020	null	[MS,MS:1001208,SEQUEST,]	1.2e-4	null	ms_run[1]:scan=5692	1820.6	4	2202.12636	551.28700	R	A	36	57
PSM	AVVGVVAGGGRIDKPILK	-166_25010	P62918	1	Mouse_09-2020	null	[MS,MS:1001208,SEQUEST,]	3.0e-3	null	ms_run[1]:scan=5695	1821.4	4	1749.07424	438.02409	R	G	164	182
PSM	INIVLSR	-166_25023	P00375	1	Mouse_09-2020	null	[MS,MS:1001208,SEQUEST,]	9.7e-4	null	ms_run[1]:scan=5697	1822.0	2	814.51463	407.76090	R	L	72	79
PSM	LQAEAPHIVVGTPGR	-166_25035	Q8BTU6	1	Mouse_09-2020	null	[MS,MS:1001208,SEQUEST,]	1.2e-4	null	ms_run[1]:scan=5699	1822.5	3	1544.85367	515.62297	K	F	148	163
PSM	LTFDSSFSPNTGKK	-166_25070	Q60932	1	Mouse_09-2020	null	[MS,MS:1001208,SEQUEST,]	1.2e-4	null	ms_run[1]:scan=5706	1824.5	3	1528.77610	510.25958	K	A	110	124
PSM	LFIVGSNSSSSTR	-166_25094	F6VNW5	1	Mouse_09-2020	null	[MS,MS:1001208,SEQUEST,]	1.2e-4	null	ms_run[1]:scan=5709	1825.3	2	1354.70879	677.85170	K	A	39	52
PSM	SRVVGNPFDSRTEQGPQVDETQFKK	-166_25106	P47738	1	Mouse_09-2020	null	[MS,MS:1001208,SEQUEST,]	1.2e-4	null	ms_run[1]:scan=5712	1826.2	5	2849.41968	570.68935	K	L	347	372
PSM	VGLKAPGIIPR	-166_25156	Q03265	1	Mouse_09-2020	null	[MS,MS:1001208,SEQUEST,]	4.8e-3	null	ms_run[1]:scan=5719	1828.1	2	1120.72136	560.86368	R	S	172	183
PSM	KWLPELVDRAK	-166_25164	Q9EQ20	1	Mouse_09-2020	null	[MS,MS:1001208,SEQUEST,]	1.2e-4	null	ms_run[1]:scan=5721	1828.7	3	1354.78479	452.26623	K	L	331	342
PSM	SRVVGNPFDSRTEQGPQVDETQFKK	-166_25171	P47738	1	Mouse_09-2020	null	[MS,MS:1001208,SEQUEST,]	1.2e-4	null	ms_run[1]:scan=5722	1829.0	4	2849.41665	713.10987	K	L	347	372
PSM	IYVVDVGSEPRAPK	-166_25179	A0A0R4J135	0	Mouse_09-2020	null	[MS,MS:1001208,SEQUEST,]	1.2e-4	null	ms_run[1]:scan=5723	1829.3	3	1529.83216	510.61559	R	H	104	118
PSM	IYVVDVGSEPRAPK	-166_25179	P17563	0	Mouse_09-2020	null	[MS,MS:1001208,SEQUEST,]	1.2e-4	null	ms_run[1]:scan=5723	1829.3	3	1529.83216	510.61559	R	H	104	118
PSM	VTQPEVDTPLGR	-166_25236	Q63880	1	Mouse_09-2020	null	[MS,MS:1001208,SEQUEST,]	1.2e-4	null	ms_run[1]:scan=5733	1832.0	2	1311.69121	656.34879	K	R	34	46
PSM	TIGISVDPR	-166_25289	P47963	1	Mouse_09-2020	null	[MS,MS:1001208,SEQUEST,]	2.6e-4	null	ms_run[1]:scan=5741	1834.3	2	957.53661	479.27182	R	R	93	102
PSM	KELSEIAQRIVANGK	-166_25296	Q91Y97	1	Mouse_09-2020	null	[MS,MS:1001208,SEQUEST,]	1.2e-4	null	ms_run[1]:scan=5742	1834.5	3	1655.94413	552.65282	K	I	14	29
PSM	TLLKDTTVTGLGR	-166_25304	Q8BMS1	1	Mouse_09-2020	null	[MS,MS:1001208,SEQUEST,]	1.2e-4	null	ms_run[1]:scan=5743	1834.8	3	1374.79538	458.93655	K	Q	387	400
PSM	AAPGGASPTIFSR	-166_25346	Q9D0S9	1	Mouse_09-2020	null	[MS,MS:1001208,SEQUEST,]	1.2e-4	null	ms_run[1]:scan=5752	1837.3	2	1231.64336	616.32512	K	L	46	59
PSM	RAPFDLFENKK	-166_25377	P11499	1	Mouse_09-2020	null	[MS,MS:1001208,SEQUEST,]	1.2e-4	null	ms_run[1]:scan=5757	1838.7	3	1364.73200	455.58222	R	K	338	349
PSM	VVFDDTYDR	-166_25390	P16015	1	Mouse_09-2020	null	[MS,MS:1001208,SEQUEST,]	3.8e-4	null	ms_run[1]:scan=5760	1839.6	2	1129.51702	565.26165	R	M	68	77
PSM	VNSLAPGAISGTEGLRR	-166_24744	A0A494BAS6	1	Mouse_09-2020	null	[MS,MS:1001208,SEQUEST,]	1.2e-4	null	ms_run[1]:scan=5647	1807.9	3	1697.92875	566.64795	R	R	179	196
PSM	TNVSGGAIALGHPLGGSGSR	-166_23425	Q8BWT1	1	Mouse_09-2020	null	[MS,MS:1001208,SEQUEST,]	1.2e-4	null	ms_run[1]:scan=5425	1745.7	3	1807.94071	603.31850	K	T	341	361
PSM	LEVGTETIIDKSK	-166_23417	P54869	1	Mouse_09-2020	null	[MS,MS:1001208,SEQUEST,]	1.2e-4	null	ms_run[1]:scan=5424	1745.4	3	1432.78937	478.26797	R	V	127	140
PSM	TPGNRIVYLYTK	-166_23413	Q9D1R9	1	Mouse_09-2020	null	[MS,MS:1001208,SEQUEST,]	1.2e-4	null	ms_run[1]:scan=5423	1745.1	3	1424.78977	475.60139	R	V	25	37
PSM	STGSVVGQQPFGGAR	-166_21457	Q8CHT0	1	Mouse_09-2020	null	[MS,MS:1001208,SEQUEST,]	1.2e-4	null	ms_run[1]:scan=5092	1652.4	2	1447.73125	724.36805	K	S	509	524
PSM	IIENLHDVAYK	-166_21483	Q9DB77	1	Mouse_09-2020	null	[MS,MS:1001208,SEQUEST,]	1.2e-4	null	ms_run[1]:scan=5095	1653.2	3	1314.70639	438.90659	R	A	173	184
PSM	IGKFPFAANSR	-166_21487	O08749	1	Mouse_09-2020	null	[MS,MS:1001208,SEQUEST,]	1.2e-4	null	ms_run[1]:scan=5096	1653.5	3	1207.65937	403.22426	K	K	418	429
PSM	HQKVVEIAPATHLDPQLR	-166_21513	G5E8R3	1	Mouse_09-2020	null	[MS,MS:1001208,SEQUEST,]	1.2e-4	null	ms_run[1]:scan=5101	1654.9	4	2052.13466	513.78918	R	R	271	289
PSM	LFAEGDTPVPHAR	-166_21525	Q91X91	1	Mouse_09-2020	null	[MS,MS:1001208,SEQUEST,]	1.2e-4	null	ms_run[1]:scan=5103	1655.5	3	1409.71753	470.57725	K	F	285	298
PSM	KFPPDGSAPYGAR	-166_21567	Q9QXD6	1	Mouse_09-2020	null	[MS,MS:1001208,SEQUEST,]	1.2e-4	null	ms_run[1]:scan=5108	1656.8	3	1362.67994	454.89821	K	V	232	245
PSM	IWHHTFYNELR	-166_21575	P60710	0	Mouse_09-2020	null	[MS,MS:1001208,SEQUEST,]	1.2e-4	null	ms_run[1]:scan=5110	1657.4	3	1515.75107	505.92124	K	A	85	96
PSM	IWHHTFYNELR	-166_21575	P68134	0	Mouse_09-2020	null	[MS,MS:1001208,SEQUEST,]	1.2e-4	null	ms_run[1]:scan=5110	1657.4	3	1515.75107	505.92124	K	A	87	98
PSM	LFVDKIREYK	-166_21581	P97450	1	Mouse_09-2020	null	[MS,MS:1001208,SEQUEST,]	1.3e-3	null	ms_run[1]:scan=5111	1657.7	3	1310.74829	437.58708	K	K	42	52
PSM	LRVDPVNFK	-166_21636	Q91VB8	1	Mouse_09-2020	null	[MS,MS:1001208,SEQUEST,]	8.7e-4	null	ms_run[1]:scan=5120	1660.2	2	1087.62566	544.31657	K	L	92	101
PSM	LFGGSFTHQASVAK	-166_21649	O89023	1	Mouse_09-2020	null	[MS,MS:1001208,SEQUEST,]	1.2e-4	null	ms_run[1]:scan=5122	1660.8	3	1449.74787	483.92101	R	V	245	259
PSM	INVYYNEATGGK	-166_21659	P68372	1	Mouse_09-2020	null	[MS,MS:1001208,SEQUEST,]	1.2e-4	null	ms_run[1]:scan=5123	1661.0	2	1328.64775	664.82769	R	V	47	59
PSM	NSSVGLIQLNRPK	-166_21706	Q8BH95	1	Mouse_09-2020	null	[MS,MS:1001208,SEQUEST,]	1.2e-4	null	ms_run[1]:scan=5130	1663.0	3	1425.81754	475.94393	K	L	44	57
PSM	SRFPEHELIVDPQRQTVR	-166_21441	Q9JKR6	1	Mouse_09-2020	null	[MS,MS:1001208,SEQUEST,]	1.2e-4	null	ms_run[1]:scan=5088	1651.2	4	2207.16884	552.54745	R	Q	118	136
PSM	QDAFALASQQK	-166_21716	Q8VCH0	1	Mouse_09-2020	null	[MS,MS:1001208,SEQUEST,]	1.2e-4	null	ms_run[1]:scan=5132	1663.5	2	1206.61113	603.80930	K	A	199	210
PSM	DYKNPVEFTGK	-166_21762	P97872	1	Mouse_09-2020	null	[MS,MS:1001208,SEQUEST,]	1.2e-4	null	ms_run[1]:scan=5140	1665.8	3	1297.64261	433.21895	R	V	176	187
PSM	TLLVADPR	-166_21769	P14131	1	Mouse_09-2020	null	[MS,MS:1001208,SEQUEST,]	3.0e-2	null	ms_run[1]:scan=5141	1666.1	2	884.52007	442.76363	R	C	118	126
PSM	SLSQNYGVLK	-166_21801	Q61171	1	Mouse_09-2020	null	[MS,MS:1001208,SEQUEST,]	1.2e-4	null	ms_run[1]:scan=5146	1667.5	2	1108.60002	554.80349	K	D	110	120
PSM	RIPYTPGEIPK	-166_21809	O70475	1	Mouse_09-2020	null	[MS,MS:1001208,SEQUEST,]	2.6e-4	null	ms_run[1]:scan=5147	1667.8	2	1270.71587	635.86134	K	S	470	481
PSM	KLDQVEKELLR	-166_21853	Q9DB20	1	Mouse_09-2020	null	[MS,MS:1001208,SEQUEST,]	1.2e-4	null	ms_run[1]:scan=5154	1669.7	3	1370.80112	457.60491	K	G	54	65
PSM	YDYQRQPDSGISSIR	-166_21870	Q91YQ5	1	Mouse_09-2020	null	[MS,MS:1001208,SEQUEST,]	1.2e-4	null	ms_run[1]:scan=5156	1670.3	3	1784.85697	595.62358	R	F	265	280
PSM	NSSVGLIQLNRPK	-166_21918	Q8BH95	1	Mouse_09-2020	null	[MS,MS:1001208,SEQUEST,]	1.2e-4	null	ms_run[1]:scan=5164	1672.5	2	1425.81755	713.41226	K	L	44	57
PSM	FSVSTLR	-166_21925	A0A0R4IZY2	0	Mouse_09-2020	null	[MS,MS:1001208,SEQUEST,]	9.4e-3	null	ms_run[1]:scan=5165	1672.8	2	809.45195	405.22943	R	F	137	144
PSM	FSVSTLR	-166_21925	A0A2R8VHY1	0	Mouse_09-2020	null	[MS,MS:1001208,SEQUEST,]	9.4e-3	null	ms_run[1]:scan=5165	1672.8	2	809.45195	405.22943	R	F	37	44
PSM	FSVSTLR	-166_21925	P11714	0	Mouse_09-2020	null	[MS,MS:1001208,SEQUEST,]	9.4e-3	null	ms_run[1]:scan=5165	1672.8	2	809.45195	405.22943	R	F	137	144
PSM	LADLIER	-166_21934	P47738	1	Mouse_09-2020	null	[MS,MS:1001208,SEQUEST,]	2.6e-4	null	ms_run[1]:scan=5166	1673.1	2	829.47820	415.24254	R	R	110	117
PSM	QATVGDVNTDRPGLLDLKGKAK	-166_21964	P31786	1	Mouse_09-2020	null	[MS,MS:1001208,SEQUEST,]	1.2e-4	null	ms_run[1]:scan=5172	1674.8	5	2296.26325	460.05821	K	D	34	56
PSM	QINLSNIR	-166_21990	Q78PY7	1	Mouse_09-2020	null	[MS,MS:1001208,SEQUEST,]	2.6e-4	null	ms_run[1]:scan=5176	1675.9	2	957.54802	479.27744	R	G	48	56
PSM	WDLDRFHGTSSR	-166_22010	Q8C196	1	Mouse_09-2020	null	[MS,MS:1001208,SEQUEST,]	1.7e-3	null	ms_run[1]:scan=5179	1676.7	3	1476.69889	492.90413	R	G	776	788
PSM	FSQFLEK	-166_21746	Q9ET01	1	Mouse_09-2020	null	[MS,MS:1001208,SEQUEST,]	8.7e-4	null	ms_run[1]:scan=5138	1665.2	2	898.46697	449.73709	K	Y	546	553
PSM	AVPREELFVTSK	-166_21439	Q9JII6	1	Mouse_09-2020	null	[MS,MS:1001208,SEQUEST,]	2.2e-3	null	ms_run[1]:scan=5087	1650.9	3	1375.75843	459.25751	K	W	69	81
PSM	YGAHNYHPLPVALER	-166_21432	P29758	1	Mouse_09-2020	null	[MS,MS:1001208,SEQUEST,]	1.2e-4	null	ms_run[1]:scan=5086	1650.7	4	1736.88723	434.97714	K	K	50	65
PSM	GEFITTVQQR	-166_21427	P14152	1	Mouse_09-2020	null	[MS,MS:1001208,SEQUEST,]	1.2e-4	null	ms_run[1]:scan=5085	1650.4	2	1178.61650	589.81184	K	A	221	231
PSM	YLQEIYNSNNQK	-166_20710	Q8VCM7	1	Mouse_09-2020	null	[MS,MS:1001208,SEQUEST,]	1.2e-4	null	ms_run[1]:scan=4971	1618.5	2	1513.72722	757.36771	R	T	134	146
PSM	VVAGVAAALAHKYH	-166_20765	A8DUK4	1	Mouse_09-2020	null	[MS,MS:1001208,SEQUEST,]	1.2e-4	null	ms_run[1]:scan=4979	1620.7	3	1406.79096	469.60162	K	0	134	148
PSM	YQAVTATLEEK	-166_20769	A0A1B0GS68	1	Mouse_09-2020	null	[MS,MS:1001208,SEQUEST,]	1.2e-4	null	ms_run[1]:scan=4980	1621.0	2	1252.64250	626.82462	K	K	392	403
PSM	NAAGNFYINDK	-166_20808	Q8CHT0	1	Mouse_09-2020	null	[MS,MS:1001208,SEQUEST,]	1.2e-4	null	ms_run[1]:scan=4985	1622.4	2	1226.58049	613.79365	R	T	498	509
PSM	LYPIANRLER	-166_20856	Q64459	1	Mouse_09-2020	null	[MS,MS:1001208,SEQUEST,]	1.2e-2	null	ms_run[1]:scan=4992	1624.3	3	1244.71112	415.57518	R	C	367	377
PSM	RFSLTTLR	-166_20874	Q91X77	1	Mouse_09-2020	null	[MS,MS:1001208,SEQUEST,]	4.3e-2	null	ms_run[1]:scan=4994	1624.9	2	993.58422	497.29563	R	L	125	133
PSM	TYIIGELHPDDRSK	-166_20968	G5E850	1	Mouse_09-2020	null	[MS,MS:1001208,SEQUEST,]	1.2e-4	null	ms_run[1]:scan=5009	1629.1	4	1643.84035	411.71515	K	A	78	92
PSM	FLTGSALR	-166_20973	Q9DBA8	1	Mouse_09-2020	null	[MS,MS:1001208,SEQUEST,]	3.8e-2	null	ms_run[1]:scan=5010	1629.4	2	864.49437	432.75053	R	L	25	33
PSM	IQTTAPPVKESSFVEK	-166_21020	P37040	1	Mouse_09-2020	null	[MS,MS:1001208,SEQUEST,]	1.2e-4	null	ms_run[1]:scan=5016	1631.0	3	1760.94413	587.65248	K	K	57	73
PSM	GISEETTTGVHNLYK	-166_21035	P50247	1	Mouse_09-2020	null	[MS,MS:1001208,SEQUEST,]	1.2e-4	null	ms_run[1]:scan=5019	1631.9	3	1648.81766	550.27741	R	M	152	167
PSM	VVGNTTSGSYSYSIQK	-166_21053	Q9DBT9	1	Mouse_09-2020	null	[MS,MS:1001208,SEQUEST,]	1.2e-4	null	ms_run[1]:scan=5022	1632.7	2	1690.82952	845.91777	K	L	789	805
PSM	GISEETTTGVHNLYK	-166_21078	P50247	1	Mouse_09-2020	null	[MS,MS:1001208,SEQUEST,]	1.2e-4	null	ms_run[1]:scan=5027	1634.1	2	1648.81999	824.91248	R	M	152	167
PSM	IQKPTLDKPSAETFVK	-166_21130	O70503	1	Mouse_09-2020	null	[MS,MS:1001208,SEQUEST,]	1.2e-4	null	ms_run[1]:scan=5037	1636.9	4	1802.00661	451.25691	K	A	242	258
PSM	GLEAFRGLK	-166_21137	P54869	1	Mouse_09-2020	null	[MS,MS:1001208,SEQUEST,]	2.6e-4	null	ms_run[1]:scan=5038	1637.2	2	990.57347	495.79018	K	E	334	343
PSM	KSADTLWGIQK	-166_21163	A0A1B0GSR9	1	Mouse_09-2020	null	[MS,MS:1001208,SEQUEST,]	1.2e-4	null	ms_run[1]:scan=5042	1638.3	2	1246.68022	623.84314	K	L	301	312
PSM	IIAVDINKDKFAK	-166_21179	P00329	1	Mouse_09-2020	null	[MS,MS:1001208,SEQUEST,]	1.2e-4	null	ms_run[1]:scan=5045	1639.2	3	1474.86335	492.29245	R	K	220	233
PSM	VLWRFEGKKPETLGSNTR	-166_21195	Q8K154	1	Mouse_09-2020	null	[MS,MS:1001208,SEQUEST,]	1.2e-4	null	ms_run[1]:scan=5048	1640.0	4	2118.14565	530.29182	K	Y	338	356
PSM	VNADEVGGEALGR	-166_21202	A8DUK4	1	Mouse_09-2020	null	[MS,MS:1001208,SEQUEST,]	1.2e-4	null	ms_run[1]:scan=5049	1640.3	2	1286.63396	643.82040	K	L	19	32
PSM	FSDIQIR	-166_21208	A0A1W2P733	1	Mouse_09-2020	null	[MS,MS:1001208,SEQUEST,]	1.3e-3	null	ms_run[1]:scan=5050	1640.6	2	878.47331	439.74016	K	L	309	316
PSM	HQGSLYSLFPDHSVKK	-166_21252	Q64374	1	Mouse_09-2020	null	[MS,MS:1001208,SEQUEST,]	1.2e-4	null	ms_run[1]:scan=5057	1642.6	4	1842.94997	461.49288	R	F	130	146
PSM	SFLLKDPETSQR	-166_21270	Q9CZN7	1	Mouse_09-2020	null	[MS,MS:1001208,SEQUEST,]	1.2e-4	null	ms_run[1]:scan=5060	1643.4	3	1420.74286	474.25254	K	A	470	482
PSM	STRFEEFLQRK	-166_21324	Q60597	1	Mouse_09-2020	null	[MS,MS:1001208,SEQUEST,]	1.2e-4	null	ms_run[1]:scan=5069	1645.9	3	1440.75995	480.92465	R	S	261	272
PSM	SRFPEHELIVDPQRQTVR	-166_21332	Q9JKR6	1	Mouse_09-2020	null	[MS,MS:1001208,SEQUEST,]	1.2e-4	null	ms_run[1]:scan=5070	1646.2	4	2207.16713	552.54745	R	Q	118	136
PSM	LNDFASAVR	-166_21338	P12787	1	Mouse_09-2020	null	[MS,MS:1001208,SEQUEST,]	1.2e-4	null	ms_run[1]:scan=5072	1646.8	2	992.51628	496.76162	R	L	95	104
PSM	SSVEWQIRQVR	-166_21350	Q91YI0	1	Mouse_09-2020	null	[MS,MS:1001208,SEQUEST,]	2.6e-4	null	ms_run[1]:scan=5074	1647.3	3	1387.74405	463.25288	K	L	446	457
PSM	HIYFITGETK	-166_21380	P07901	1	Mouse_09-2020	null	[MS,MS:1001208,SEQUEST,]	1.2e-4	null	ms_run[1]:scan=5078	1648.4	2	1208.63078	604.81914	K	Q	491	501
PSM	GQNQPVLNITNR	-166_22050	Q8C196	1	Mouse_09-2020	null	[MS,MS:1001208,SEQUEST,]	1.2e-4	null	ms_run[1]:scan=5187	1679.0	2	1353.72405	677.36531	R	A	317	329
PSM	DKPLKDVIIVDSGK	-166_22071	P24369	1	Mouse_09-2020	null	[MS,MS:1001208,SEQUEST,]	1.2e-4	null	ms_run[1]:scan=5192	1680.4	3	1526.87958	509.63113	R	E	191	205
PSM	YAYDSAFHPDTGEK	-166_22083	Q99JR1	1	Mouse_09-2020	null	[MS,MS:1001208,SEQUEST,]	1.2e-4	null	ms_run[1]:scan=5194	1681.0	3	1600.69168	534.23533	K	T	73	87
PSM	WLPQNDLLGHPKTK	-166_22090	Q8K169	0	Mouse_09-2020	null	[MS,MS:1001208,SEQUEST,]	1.2e-4	null	ms_run[1]:scan=5195	1681.2	4	1646.90285	412.48078	K	F	357	371
PSM	WLPQNDLLGHPKTK	-166_22090	Q3UEP4	0	Mouse_09-2020	null	[MS,MS:1001208,SEQUEST,]	1.2e-4	null	ms_run[1]:scan=5195	1681.2	4	1646.90285	412.48078	K	F	357	371
PSM	RLFYSTFATDDRR	-166_22906	Q8BH95	1	Mouse_09-2020	null	[MS,MS:1001208,SEQUEST,]	3.6e-3	null	ms_run[1]:scan=5333	1719.9	3	1647.82450	549.94611	K	G	261	274
PSM	LIFADGSR	-166_22930	Q9D0F9	1	Mouse_09-2020	null	[MS,MS:1001208,SEQUEST,]	3.8e-4	null	ms_run[1]:scan=5338	1721.3	2	878.47338	439.74016	R	I	492	500
PSM	ASHFFTVTDPR	-166_22946	Q99JR1	1	Mouse_09-2020	null	[MS,MS:1001208,SEQUEST,]	7.6e-4	null	ms_run[1]:scan=5341	1722.2	3	1277.62781	426.54729	R	I	25	36
PSM	RPPGREAYPGDVFYLHSR	-166_22968	Q03265	1	Mouse_09-2020	null	[MS,MS:1001208,SEQUEST,]	1.2e-4	null	ms_run[1]:scan=5346	1723.6	4	2117.06679	530.02234	R	L	330	348
PSM	DGVANVSIEDR	-166_22972	P08228	1	Mouse_09-2020	null	[MS,MS:1001208,SEQUEST,]	1.2e-4	null	ms_run[1]:scan=5347	1723.8	2	1174.57024	587.78857	K	I	93	104
PSM	FIEIAAR	-166_23012	Q8VEK3	1	Mouse_09-2020	null	[MS,MS:1001208,SEQUEST,]	8.7e-4	null	ms_run[1]:scan=5356	1726.4	2	819.47319	410.23980	K	K	542	549
PSM	YIANTVELR	-166_23019	Q9DBG6	1	Mouse_09-2020	null	[MS,MS:1001208,SEQUEST,]	1.2e-4	null	ms_run[1]:scan=5357	1726.6	2	1078.59026	539.79821	R	K	358	367
PSM	VAPEEHPVLLTEAPLNPKANREK	-166_23067	P60710	1	Mouse_09-2020	null	[MS,MS:1001208,SEQUEST,]	1.2e-4	null	ms_run[1]:scan=5364	1728.6	5	2552.38599	511.28244	R	T	96	119
PSM	VALLSGGGSGHEPAHAGFIGK	-166_23090	Q8VC30	1	Mouse_09-2020	null	[MS,MS:1001208,SEQUEST,]	1.2e-4	null	ms_run[1]:scan=5368	1729.7	4	1962.01967	491.26025	R	M	49	70
PSM	QNRPIPQWIR	-166_23098	P62892	1	Mouse_09-2020	null	[MS,MS:1001208,SEQUEST,]	1.2e-4	null	ms_run[1]:scan=5370	1730.3	3	1307.73383	436.58256	K	K	19	29
PSM	LEETYTNKDVDKALLK	-166_23104	P54869	1	Mouse_09-2020	null	[MS,MS:1001208,SEQUEST,]	1.2e-4	null	ms_run[1]:scan=5371	1730.6	3	1880.00223	627.33856	K	S	343	359
PSM	LNTIYQNNLTK	-166_23120	P47791	1	Mouse_09-2020	null	[MS,MS:1001208,SEQUEST,]	1.2e-4	null	ms_run[1]:scan=5373	1731.1	2	1321.71208	661.35916	R	H	132	143
PSM	LEETYTNKDVDKALLK	-166_23135	P54869	1	Mouse_09-2020	null	[MS,MS:1001208,SEQUEST,]	1.2e-4	null	ms_run[1]:scan=5376	1732.0	4	1880.00210	470.75574	K	S	343	359
PSM	QQIPILK	-166_23144	A0A338P6G0	1	Mouse_09-2020	null	[MS,MS:1001208,SEQUEST,]	2.6e-4	null	ms_run[1]:scan=5377	1732.2	2	839.53533	420.27110	R	K	176	183
PSM	VAYISFGPHAGK	-166_23149	Q9CR57	1	Mouse_09-2020	null	[MS,MS:1001208,SEQUEST,]	2.6e-4	null	ms_run[1]:scan=5378	1732.5	3	1246.65854	416.22415	R	V	12	24
PSM	IVYLYTK	-166_23195	Q9D1R9	1	Mouse_09-2020	null	[MS,MS:1001208,SEQUEST,]	2.6e-4	null	ms_run[1]:scan=5386	1734.8	2	899.52373	450.26548	R	V	30	37
PSM	WTIQYNK	-166_23212	A0A1W2P733	1	Mouse_09-2020	null	[MS,MS:1001208,SEQUEST,]	3.8e-4	null	ms_run[1]:scan=5388	1735.3	2	952.48894	476.74798	K	N	123	130
PSM	AAPTEPPEAPEATAAGGVTSK	-166_23258	Q8VC30	1	Mouse_09-2020	null	[MS,MS:1001208,SEQUEST,]	1.2e-4	null	ms_run[1]:scan=5396	1737.6	2	1951.96306	976.48400	R	M	352	373
PSM	AVGWNEVEGR	-166_23270	P61458	1	Mouse_09-2020	null	[MS,MS:1001208,SEQUEST,]	1.2e-4	null	ms_run[1]:scan=5398	1738.1	2	1116.54424	558.77526	R	A	22	32
PSM	GYDVIAQAQSGTGK	-166_23275	P60843	0	Mouse_09-2020	null	[MS,MS:1001208,SEQUEST,]	1.2e-4	null	ms_run[1]:scan=5399	1738.4	2	1394.69170	697.84916	K	A	69	83
PSM	GYDVIAQAQSGTGK	-166_23275	Q8BTU6	0	Mouse_09-2020	null	[MS,MS:1001208,SEQUEST,]	1.2e-4	null	ms_run[1]:scan=5399	1738.4	2	1394.69170	697.84916	K	A	70	84
PSM	LTITYGPKVVR	-166_23304	P12710	1	Mouse_09-2020	null	[MS,MS:1001208,SEQUEST,]	1.2e-4	null	ms_run[1]:scan=5405	1740.1	3	1246.75193	416.25545	K	E	50	61
PSM	AQGSVALSVTQDPAR	-166_23321	Q78JT3	1	Mouse_09-2020	null	[MS,MS:1001208,SEQUEST,]	1.2e-4	null	ms_run[1]:scan=5407	1740.6	2	1499.78301	750.39426	R	K	267	282
PSM	KGRLQFWTETLPRK	-166_23345	Q63880	0	Mouse_09-2020	null	[MS,MS:1001208,SEQUEST,]	1.2e-4	null	ms_run[1]:scan=5410	1741.4	4	1759.99709	440.75461	K	Q	541	555
PSM	KGRLQFWTETLPRK	-166_23345	Q8VCU1	0	Mouse_09-2020	null	[MS,MS:1001208,SEQUEST,]	1.2e-4	null	ms_run[1]:scan=5410	1741.4	4	1759.99709	440.75461	K	Q	541	555
PSM	VAVVAGYGDVGK	-166_23350	P50247	1	Mouse_09-2020	null	[MS,MS:1001208,SEQUEST,]	1.2e-4	null	ms_run[1]:scan=5411	1741.7	2	1134.61589	567.81131	K	C	215	227
PSM	NRYFPAFEK	-166_23352	P30115	1	Mouse_09-2020	null	[MS,MS:1001208,SEQUEST,]	1.2e-4	null	ms_run[1]:scan=5412	1742.0	2	1171.58965	586.29837	R	L	130	139
PSM	NHFTVAQAEAFDK	-166_23386	Q8BGL3	1	Mouse_09-2020	null	[MS,MS:1001208,SEQUEST,]	1.2e-4	null	ms_run[1]:scan=5418	1743.7	3	1477.70560	493.24052	K	F	253	266
PSM	GIVKDIIHDPGRGAPLAK	-166_23409	P62918	1	Mouse_09-2020	null	[MS,MS:1001208,SEQUEST,]	1.2e-4	null	ms_run[1]:scan=5422	1744.8	4	1857.07021	465.02308	K	V	43	61
PSM	SNLIRIEGDPQGVQQAK	-166_22891	Q8VDJ3	1	Mouse_09-2020	null	[MS,MS:1001208,SEQUEST,]	1.2e-4	null	ms_run[1]:scan=5329	1718.7	3	1852.98850	618.33403	K	E	478	495
PSM	FLTGYEVK	-166_26088	Q60936	1	Mouse_09-2020	null	[MS,MS:1001208,SEQUEST,]	7.6e-4	null	ms_run[1]:scan=5881	1873.5	2	956.50926	478.75802	K	M	543	551
PSM	TKPYIQVDIGGGQTK	-166_22886	P20029	1	Mouse_09-2020	null	[MS,MS:1001208,SEQUEST,]	1.2e-4	null	ms_run[1]:scan=5328	1718.5	3	1604.86539	535.62627	K	F	125	140
PSM	AHGGYSVFAGVGER	-166_22852	P56480	1	Mouse_09-2020	null	[MS,MS:1001208,SEQUEST,]	1.2e-4	null	ms_run[1]:scan=5323	1717.1	3	1406.68219	469.56523	K	R	226	240
PSM	WIPQNDLLGHPKTK	-166_22091	Q8R084	1	Mouse_09-2020	null	[MS,MS:1001208,SEQUEST,]	1.2e-4	null	ms_run[1]:scan=5195	1681.2	4	1646.90285	412.48078	K	F	357	371
PSM	KFSGVYLEKEVVEK	-166_22176	P40936	1	Mouse_09-2020	null	[MS,MS:1001208,SEQUEST,]	1.2e-4	null	ms_run[1]:scan=5212	1686.0	3	1654.90482	552.30653	K	I	211	225
PSM	LNDGSQITFEK	-166_22228	B1AU25	1	Mouse_09-2020	null	[MS,MS:1001208,SEQUEST,]	1.2e-4	null	ms_run[1]:scan=5219	1687.9	2	1251.62175	626.31442	K	L	240	251
PSM	KYNINPVSLTVGKQEAK	-166_22235	Q99K67	1	Mouse_09-2020	null	[MS,MS:1001208,SEQUEST,]	1.2e-4	null	ms_run[1]:scan=5220	1688.2	3	1889.05039	630.35455	K	Q	523	540
PSM	GQNQPVLNITNR	-166_22248	Q8C196	1	Mouse_09-2020	null	[MS,MS:1001208,SEQUEST,]	1.2e-4	null	ms_run[1]:scan=5223	1689.1	3	1353.72397	451.91263	R	A	317	329
PSM	LNFAVASR	-166_22255	P27773	1	Mouse_09-2020	null	[MS,MS:1001208,SEQUEST,]	2.6e-4	null	ms_run[1]:scan=5224	1689.4	2	877.48918	439.24815	K	T	297	305
PSM	AYGLALAK	-166_22300	P40142	1	Mouse_09-2020	null	[MS,MS:1001208,SEQUEST,]	1.1e-3	null	ms_run[1]:scan=5231	1691.3	2	806.47771	403.74217	K	G	320	328
PSM	GYEPDPNIVK	-166_22307	P11725	1	Mouse_09-2020	null	[MS,MS:1001208,SEQUEST,]	2.6e-4	null	ms_run[1]:scan=5232	1691.6	2	1131.56828	566.28767	K	A	222	232
PSM	LVREIAQDFK	-166_22315	P84244	1	Mouse_09-2020	null	[MS,MS:1001208,SEQUEST,]	1.2e-4	null	ms_run[1]:scan=5233	1691.9	3	1218.68470	406.89955	R	D	71	81
PSM	IVVNLTGRLNK	-166_22340	F8WJ41	1	Mouse_09-2020	null	[MS,MS:1001208,SEQUEST,]	8.7e-4	null	ms_run[1]:scan=5236	1692.7	3	1226.75864	409.59083	K	G	61	72
PSM	KHLEINPDHPIVETLR	-166_22382	P11499	1	Mouse_09-2020	null	[MS,MS:1001208,SEQUEST,]	1.2e-4	null	ms_run[1]:scan=5243	1694.7	4	1911.04531	478.51663	K	K	624	640
PSM	QWLQEVK	-166_22409	P05202	1	Mouse_09-2020	null	[MS,MS:1001208,SEQUEST,]	1.3e-3	null	ms_run[1]:scan=5248	1696.1	2	930.50432	465.75581	K	M	339	346
PSM	YVDQRLEQLGAQR	-166_22440	P37040	1	Mouse_09-2020	null	[MS,MS:1001208,SEQUEST,]	1.2e-4	null	ms_run[1]:scan=5252	1697.2	3	1575.82358	525.94611	K	F	187	200
PSM	ANLVFKEIEK	-166_22483	P32020	1	Mouse_09-2020	null	[MS,MS:1001208,SEQUEST,]	1.2e-4	null	ms_run[1]:scan=5259	1699.2	2	1190.67900	595.84261	K	L	433	443
PSM	HIDFSLRSPYGGGRPGR	-166_22500	Q6ZWN5	1	Mouse_09-2020	null	[MS,MS:1001208,SEQUEST,]	2.0e-2	null	ms_run[1]:scan=5262	1700.0	4	1871.96377	468.74604	K	K	156	173
PSM	IVREPWVEQDKFGK	-166_22510	P49429	1	Mouse_09-2020	null	[MS,MS:1001208,SEQUEST,]	1.2e-4	null	ms_run[1]:scan=5263	1700.3	4	1730.92360	433.48607	K	K	117	131
PSM	LVSSVSDLPK	-166_22530	P54869	1	Mouse_09-2020	null	[MS,MS:1001208,SEQUEST,]	1.2e-4	null	ms_run[1]:scan=5267	1701.4	2	1044.59392	522.80041	K	L	438	448
PSM	INKESLLPIAK	-166_22552	Q91ZJ5	1	Mouse_09-2020	null	[MS,MS:1001208,SEQUEST,]	1.2e-4	null	ms_run[1]:scan=5271	1702.5	3	1225.75229	409.25533	R	V	196	207
PSM	GTWVQLK	-166_22570	Q9CQM8	1	Mouse_09-2020	null	[MS,MS:1001208,SEQUEST,]	1.6e-2	null	ms_run[1]:scan=5273	1703.1	2	831.47240	416.23980	K	Q	123	130
PSM	AVLLGPPGAGK	-166_22595	Q9WTP6	1	Mouse_09-2020	null	[MS,MS:1001208,SEQUEST,]	6.1e-3	null	ms_run[1]:scan=5277	1704.2	2	979.59386	490.30038	R	T	18	29
PSM	RELFSQIKDLK	-166_22609	Q9DD20	1	Mouse_09-2020	null	[MS,MS:1001208,SEQUEST,]	1.2e-4	null	ms_run[1]:scan=5279	1704.8	3	1376.79050	459.60139	K	T	56	67
PSM	FAQTVIGKPIEPR	-166_22637	Q9DBM2	1	Mouse_09-2020	null	[MS,MS:1001208,SEQUEST,]	1.2e-4	null	ms_run[1]:scan=5283	1705.8	3	1455.83255	485.94879	K	I	182	195
PSM	IVRGDQPGASGDNDDDEPPPLPR	-166_22686	O55022	1	Mouse_09-2020	null	[MS,MS:1001208,SEQUEST,]	1.2e-4	null	ms_run[1]:scan=5292	1708.4	3	2417.13242	806.38244	K	K	45	68
PSM	AYPTFHYYHYGK	-166_22708	Q921X9	1	Mouse_09-2020	null	[MS,MS:1001208,SEQUEST,]	1.2e-4	null	ms_run[1]:scan=5297	1709.8	3	1546.71183	516.24198	K	V	470	482
PSM	VLEPTWK	-166_22795	Q9DD20	1	Mouse_09-2020	null	[MS,MS:1001208,SEQUEST,]	7.6e-4	null	ms_run[1]:scan=5314	1714.6	2	872.48808	436.74745	R	I	190	197
PSM	QAPLLIGSTK	-166_22804	P19096	1	Mouse_09-2020	null	[MS,MS:1001208,SEQUEST,]	1.2e-4	null	ms_run[1]:scan=5315	1714.9	2	1027.61492	514.31095	R	N	317	327
PSM	RSDEDYLYREELAR	-166_22838	P37040	1	Mouse_09-2020	null	[MS,MS:1001208,SEQUEST,]	1.2e-4	null	ms_run[1]:scan=5320	1716.2	3	1814.86795	605.62711	R	H	568	582
PSM	LVSLIGSK	-166_22868	A0A1B0GS70	1	Mouse_09-2020	null	[MS,MS:1001208,SEQUEST,]	3.8e-4	null	ms_run[1]:scan=5326	1717.9	2	816.51964	408.76310	R	Q	83	91
PSM	NLRVNAGDQPGADLGPLITPQAK	-166_40360	Q9EQ20	1	Mouse_09-2020	null	[MS,MS:1001208,SEQUEST,]	1.2e-4	null	ms_run[1]:scan=8341	2561.4	3	2345.25583	782.42391	K	R	342	365
PSM	TDFAPQLQSLNKK	-166_26103	Q8R164	1	Mouse_09-2020	null	[MS,MS:1001208,SEQUEST,]	1.2e-4	null	ms_run[1]:scan=5884	1874.4	3	1489.80118	497.27182	K	F	75	88
PSM	AGNLGGGVVTIER	-166_26156	P67984	1	Mouse_09-2020	null	[MS,MS:1001208,SEQUEST,]	1.2e-4	null	ms_run[1]:scan=5891	1876.3	2	1242.68108	621.84368	K	K	53	66
PSM	LYLGHNYVTAIR	-166_29539	Q921I1	1	Mouse_09-2020	null	[MS,MS:1001208,SEQUEST,]	1.2e-4	null	ms_run[1]:scan=6469	2038.8	3	1419.77469	473.92962	R	Q	332	344
PSM	LYTLVLTDPDAPSRKDPK	-166_29554	P70296	1	Mouse_09-2020	null	[MS,MS:1001208,SEQUEST,]	1.2e-4	null	ms_run[1]:scan=6472	2039.6	3	2029.09769	677.03699	K	R	63	81
PSM	KYNINPVSLTVGK	-166_29577	Q99K67	1	Mouse_09-2020	null	[MS,MS:1001208,SEQUEST,]	1.2e-4	null	ms_run[1]:scan=6476	2040.8	3	1432.81656	478.27680	K	E	523	536
PSM	IILLAEGR	-166_29635	P50247	1	Mouse_09-2020	null	[MS,MS:1001208,SEQUEST,]	7.6e-4	null	ms_run[1]:scan=6486	2043.6	2	884.55644	442.78183	R	V	336	344
PSM	TSWLDGKHVVFGK	-166_29711	P24369	1	Mouse_09-2020	null	[MS,MS:1001208,SEQUEST,]	1.2e-4	null	ms_run[1]:scan=6498	2046.9	3	1473.78467	491.93314	K	L	159	172
PSM	VAEEWAQGTFK	-166_29718	Q91YI0	1	Mouse_09-2020	null	[MS,MS:1001208,SEQUEST,]	1.2e-4	null	ms_run[1]:scan=6499	2047.2	2	1265.61601	633.31168	K	H	70	81
PSM	QLFSDKLNEINEK	-166_29722	Q8C196	1	Mouse_09-2020	null	[MS,MS:1001208,SEQUEST,]	1.2e-4	null	ms_run[1]:scan=6500	2047.4	2	1577.81853	789.41212	R	A	548	561
PSM	VVGNPFDSRTEQGPQVDETQFKK	-166_29729	P47738	1	Mouse_09-2020	null	[MS,MS:1001208,SEQUEST,]	1.2e-4	null	ms_run[1]:scan=6501	2047.7	4	2606.28530	652.32659	R	L	349	372
PSM	RHPDYSVSLLLR	-166_29750	P07724	1	Mouse_09-2020	null	[MS,MS:1001208,SEQUEST,]	1.2e-4	null	ms_run[1]:scan=6506	2049.1	3	1455.80655	485.94041	R	A	361	373
PSM	YFPAFEK	-166_29759	P30115	1	Mouse_09-2020	null	[MS,MS:1001208,SEQUEST,]	1.8e-2	null	ms_run[1]:scan=6508	2049.7	2	901.44548	451.22635	R	L	132	139
PSM	NFGIGQDIQPK	-166_29774	P12970	1	Mouse_09-2020	null	[MS,MS:1001208,SEQUEST,]	1.2e-4	null	ms_run[1]:scan=6510	2050.2	2	1216.63201	608.81967	K	D	38	49
PSM	RHPDYSVSLLLR	-166_29810	P07724	1	Mouse_09-2020	null	[MS,MS:1001208,SEQUEST,]	1.2e-4	null	ms_run[1]:scan=6516	2051.9	3	1455.82120	485.94041	R	A	361	373
PSM	DGVDFGKWR	-166_29533	Q91Y97	1	Mouse_09-2020	null	[MS,MS:1001208,SEQUEST,]	1.2e-4	null	ms_run[1]:scan=6468	2038.6	2	1079.52715	540.26707	K	V	141	150
PSM	VLSIGDGIAR	-166_29867	Q03265	1	Mouse_09-2020	null	[MS,MS:1001208,SEQUEST,]	1.2e-4	null	ms_run[1]:scan=6528	2055.2	2	1000.57848	500.79292	R	H	74	84
PSM	LFIDGKFVESK	-166_29917	Q9EQ20	1	Mouse_09-2020	null	[MS,MS:1001208,SEQUEST,]	1.2e-4	null	ms_run[1]:scan=6536	2057.4	3	1282.70404	428.23957	K	D	42	53
PSM	LVQEVTDFAK	-166_29923	P07724	1	Mouse_09-2020	null	[MS,MS:1001208,SEQUEST,]	1.2e-4	null	ms_run[1]:scan=6537	2057.7	2	1149.61479	575.31115	K	C	66	76
PSM	YYVTIIDAPGHR	-166_29943	P10126	1	Mouse_09-2020	null	[MS,MS:1001208,SEQUEST,]	1.2e-4	null	ms_run[1]:scan=6539	2058.3	3	1404.72690	468.91386	K	F	85	97
PSM	RGLFVHF	-166_29957	Q8BW75	1	Mouse_09-2020	null	[MS,MS:1001208,SEQUEST,]	1.4e-3	null	ms_run[1]:scan=6541	2058.8	2	875.48857	438.24795	K	0	514	521
PSM	QLPLVKPYLR	-166_29967	Q68FD5	1	Mouse_09-2020	null	[MS,MS:1001208,SEQUEST,]	1.2e-4	null	ms_run[1]:scan=6543	2059.3	3	1226.76157	409.59217	K	V	1444	1454
PSM	QLFSDKLNEINEK	-166_29977	Q8C196	1	Mouse_09-2020	null	[MS,MS:1001208,SEQUEST,]	1.7e-3	null	ms_run[1]:scan=6545	2059.9	3	1577.81833	526.61051	R	A	548	561
PSM	NISQSFTNFSK	-166_29984	Q64458	1	Mouse_09-2020	null	[MS,MS:1001208,SEQUEST,]	1.2e-4	null	ms_run[1]:scan=6546	2060.2	2	1272.62175	636.81458	K	Y	49	60
PSM	YYTLEEIQK	-166_30038	G5E850	1	Mouse_09-2020	null	[MS,MS:1001208,SEQUEST,]	2.6e-4	null	ms_run[1]:scan=6554	2062.4	2	1186.59953	593.80315	K	K	11	20
PSM	GIRPAINVGLSVSR	-166_30069	Q03265	1	Mouse_09-2020	null	[MS,MS:1001208,SEQUEST,]	1.2e-4	null	ms_run[1]:scan=6559	2063.8	3	1438.84906	480.28781	K	G	403	417
PSM	TYFPHFDVSHGSAQVK	-166_30088	Q91VB8	1	Mouse_09-2020	null	[MS,MS:1001208,SEQUEST,]	1.2e-4	null	ms_run[1]:scan=6562	2064.6	3	1819.87735	607.29692	K	H	42	58
PSM	WIPQNDLLGHPK	-166_30094	Q8R084	1	Mouse_09-2020	null	[MS,MS:1001208,SEQUEST,]	1.2e-4	null	ms_run[1]:scan=6564	2065.2	3	1417.75870	473.25774	K	K	357	369
PSM	WLPQNDLLGHPK	-166_30095	Q63886	0	Mouse_09-2020	null	[MS,MS:1001208,SEQUEST,]	1.2e-4	null	ms_run[1]:scan=6564	2065.2	3	1417.75870	473.25774	K	R	356	368
PSM	WLPQNDLLGHPK	-166_30095	Q8K169	0	Mouse_09-2020	null	[MS,MS:1001208,SEQUEST,]	1.2e-4	null	ms_run[1]:scan=6564	2065.2	3	1417.75870	473.25774	K	K	357	369
PSM	WLPQNDLLGHPK	-166_30095	Q3UEP4	0	Mouse_09-2020	null	[MS,MS:1001208,SEQUEST,]	1.2e-4	null	ms_run[1]:scan=6564	2065.2	3	1417.75870	473.25774	K	K	357	369
PSM	WLPQNDLLGHPK	-166_30095	K9J7B2	0	Mouse_09-2020	null	[MS,MS:1001208,SEQUEST,]	1.2e-4	null	ms_run[1]:scan=6564	2065.2	3	1417.75870	473.25774	K	R	352	364
PSM	TYFPHFDVSHGSAQVK	-166_29877	Q91VB8	1	Mouse_09-2020	null	[MS,MS:1001208,SEQUEST,]	1.2e-4	null	ms_run[1]:scan=6529	2055.5	4	1819.87685	455.72451	K	H	42	58
PSM	SHPEVKGPGIGLLGISK	-166_29528	O55137	1	Mouse_09-2020	null	[MS,MS:1001208,SEQUEST,]	7.6e-4	null	ms_run[1]:scan=6467	2038.3	3	1688.96994	563.66131	R	G	217	234
PSM	LSQNNFALGYK	-166_29518	J3QMG3	1	Mouse_09-2020	null	[MS,MS:1001208,SEQUEST,]	1.2e-4	null	ms_run[1]:scan=6466	2038.0	2	1254.64836	627.82749	K	A	165	176
PSM	TVIITQEQRDTVPIPK	-166_29501	Q9Z2V4	1	Mouse_09-2020	null	[MS,MS:1001208,SEQUEST,]	1.2e-4	null	ms_run[1]:scan=6463	2037.1	3	1838.03830	613.35091	K	G	92	108
PSM	RRVESLIQRDPVFNLK	-166_28659	Q9QXD1	1	Mouse_09-2020	null	[MS,MS:1001208,SEQUEST,]	1.2e-4	null	ms_run[1]:scan=6321	1997.5	4	1970.13015	493.28781	R	L	51	67
PSM	YPPLPVDKLEEEINR	-166_28668	A0A2R8VHH6	1	Mouse_09-2020	null	[MS,MS:1001208,SEQUEST,]	8.9e-3	null	ms_run[1]:scan=6322	1997.8	3	1811.95804	604.65611	K	M	218	233
PSM	VQQTVQDLFGRAPSK	-166_28768	P38647	1	Mouse_09-2020	null	[MS,MS:1001208,SEQUEST,]	1.2e-4	null	ms_run[1]:scan=6339	2002.5	3	1673.89688	558.63717	K	V	395	410
PSM	KKELEEIVQPIISK	-166_28774	P20029	1	Mouse_09-2020	null	[MS,MS:1001208,SEQUEST,]	1.2e-4	null	ms_run[1]:scan=6340	2002.8	3	1653.97849	551.99770	K	Y	621	635
PSM	SLRNDIGATVHELSR	-166_28783	P16331	1	Mouse_09-2020	null	[MS,MS:1001208,SEQUEST,]	1.2e-4	null	ms_run[1]:scan=6341	2003.0	4	1667.88234	417.72605	K	K	97	112
PSM	TYFPHFDVSHGSAQVK	-166_28797	Q91VB8	1	Mouse_09-2020	null	[MS,MS:1001208,SEQUEST,]	1.2e-4	null	ms_run[1]:scan=6343	2003.6	2	1819.87712	910.44174	K	H	42	58
PSM	VNIKPQVDRYWLK	-166_28818	P50247	1	Mouse_09-2020	null	[MS,MS:1001208,SEQUEST,]	8.7e-4	null	ms_run[1]:scan=6347	2004.7	4	1658.93728	415.48988	K	G	319	332
PSM	RLTGFHETSNINDFSAGVANR	-166_28874	P15105	1	Mouse_09-2020	null	[MS,MS:1001208,SEQUEST,]	1.2e-4	null	ms_run[1]:scan=6357	2007.5	4	2306.12734	577.28727	R	A	299	320
PSM	GFYIYQEGSK	-166_28926	Q8BMS1	1	Mouse_09-2020	null	[MS,MS:1001208,SEQUEST,]	1.2e-4	null	ms_run[1]:scan=6365	2009.7	2	1191.56804	596.28767	K	K	635	645
PSM	VAFTGSTQVGKLIK	-166_28955	P24549	1	Mouse_09-2020	null	[MS,MS:1001208,SEQUEST,]	1.2e-4	null	ms_run[1]:scan=6369	2010.8	3	1448.84745	483.62056	K	A	242	256
PSM	VNIKPQVDRYWLK	-166_28971	P50247	1	Mouse_09-2020	null	[MS,MS:1001208,SEQUEST,]	1.2e-4	null	ms_run[1]:scan=6373	2012.0	3	1658.93808	553.65075	K	G	319	332
PSM	IAIDAGFR	-166_29029	P70694	1	Mouse_09-2020	null	[MS,MS:1001208,SEQUEST,]	1.3e-2	null	ms_run[1]:scan=6382	2014.5	2	862.47838	431.74270	K	I	40	48
PSM	FNIIQPGPIKTK	-166_29038	Q9CQ62	1	Mouse_09-2020	null	[MS,MS:1001208,SEQUEST,]	1.2e-4	null	ms_run[1]:scan=6383	2014.7	3	1355.80588	452.60637	R	A	235	247
PSM	SSAILGQYQAYSGQVRR	-166_29062	Q8CFX1	1	Mouse_09-2020	null	[MS,MS:1001208,SEQUEST,]	1.2e-4	null	ms_run[1]:scan=6387	2015.9	3	1883.97141	628.66226	K	L	303	320
PSM	TYIIGELHPDDR	-166_29094	G5E850	1	Mouse_09-2020	null	[MS,MS:1001208,SEQUEST,]	1.2e-4	null	ms_run[1]:scan=6394	2017.8	3	1428.71207	476.90877	K	K	78	90
PSM	YGGHGYSHILTNIVPK	-166_29135	Q60866	1	Mouse_09-2020	null	[MS,MS:1001208,SEQUEST,]	2.6e-4	null	ms_run[1]:scan=6401	2019.8	4	1755.91872	439.73488	K	L	308	324
PSM	FGEPIPISK	-166_29167	P35505	1	Mouse_09-2020	null	[MS,MS:1001208,SEQUEST,]	1.2e-4	null	ms_run[1]:scan=6407	2021.4	2	987.55107	494.27912	R	H	212	221
PSM	YFVTAVSRPGLGEPR	-166_29218	P01901	1	Mouse_09-2020	null	[MS,MS:1001208,SEQUEST,]	2.6e-4	null	ms_run[1]:scan=6416	2024.0	3	1648.88047	550.29837	R	M	28	43
PSM	LVLGDNSLAIRENR	-166_29276	P05201	1	Mouse_09-2020	null	[MS,MS:1001208,SEQUEST,]	3.4e-3	null	ms_run[1]:scan=6424	2026.2	3	1569.87064	523.96176	R	G	87	101
PSM	EALELLK	-166_29285	P17182	1	Mouse_09-2020	null	[MS,MS:1001208,SEQUEST,]	2.6e-4	null	ms_run[1]:scan=6425	2026.5	2	815.48766	408.24729	K	A	222	229
PSM	SQYILSISRENLNK	-166_29336	Q91WN4	1	Mouse_09-2020	null	[MS,MS:1001208,SEQUEST,]	1.2e-3	null	ms_run[1]:scan=6435	2029.3	3	1664.89634	555.63705	K	L	103	117
PSM	SNDEDSFAFAR	-166_29386	Q91WT9	1	Mouse_09-2020	null	[MS,MS:1001208,SEQUEST,]	1.2e-4	null	ms_run[1]:scan=6443	2031.5	2	1258.53447	629.77037	K	L	323	334
PSM	SLERAEAGDNLGALVR	-166_29416	Q8BFR5	1	Mouse_09-2020	null	[MS,MS:1001208,SEQUEST,]	1.2e-4	null	ms_run[1]:scan=6447	2032.6	3	1670.87894	557.63219	K	L	312	328
PSM	FVNVVPTFGKK	-166_29454	P62862	1	Mouse_09-2020	null	[MS,MS:1001208,SEQUEST,]	1.2e-4	null	ms_run[1]:scan=6454	2034.6	3	1235.71634	412.57641	R	G	42	53
PSM	LLNLYIK	-166_29464	E9Q6L0	1	Mouse_09-2020	null	[MS,MS:1001208,SEQUEST,]	3.1e-3	null	ms_run[1]:scan=6457	2035.5	2	876.55522	438.78130	K	A	1427	1434
PSM	HQGSLYSLFPDHSVK	-166_29474	Q64374	1	Mouse_09-2020	null	[MS,MS:1001208,SEQUEST,]	1.2e-4	null	ms_run[1]:scan=6459	2036.0	3	1714.85465	572.28977	R	Y	130	145
PSM	NGQTREHALLAYTLGVK	-166_29493	P10126	1	Mouse_09-2020	null	[MS,MS:1001208,SEQUEST,]	1.2e-4	null	ms_run[1]:scan=6462	2036.8	3	1871.01249	624.34264	K	L	130	147
PSM	ITITNDQNRLTPEEIER	-166_30127	P20029	1	Mouse_09-2020	null	[MS,MS:1001208,SEQUEST,]	1.2e-4	null	ms_run[1]:scan=6569	2066.6	3	2042.05039	681.35528	K	V	525	542
PSM	YWANFAR	-166_28638	Q91WG0	0	Mouse_09-2020	null	[MS,MS:1001208,SEQUEST,]	3.6e-3	null	ms_run[1]:scan=6318	1996.6	2	927.44719	464.22722	K	G	492	499
PSM	YWANFAR	-166_28638	Q8BK48	0	Mouse_09-2020	null	[MS,MS:1001208,SEQUEST,]	3.6e-3	null	ms_run[1]:scan=6318	1996.6	2	927.44719	464.22722	K	G	490	497
PSM	YWANFAR	-166_28638	Q8QZR3	0	Mouse_09-2020	null	[MS,MS:1001208,SEQUEST,]	3.6e-3	null	ms_run[1]:scan=6318	1996.6	2	927.44719	464.22722	K	G	489	496
PSM	GIGFAITR	-166_30156	P48758	1	Mouse_09-2020	null	[MS,MS:1001208,SEQUEST,]	3.4e-3	null	ms_run[1]:scan=6575	2068.3	2	834.48357	417.74525	K	L	16	24
PSM	TSGPPVSELITK	-166_30168	P43274	1	Mouse_09-2020	null	[MS,MS:1001208,SEQUEST,]	1.2e-4	null	ms_run[1]:scan=6577	2068.9	2	1228.67949	614.84281	K	V	35	47
PSM	YALYDATYETK	-166_30778	A0A494B9A7	1	Mouse_09-2020	null	[MS,MS:1001208,SEQUEST,]	1.2e-4	null	ms_run[1]:scan=6683	2098.5	2	1337.62663	669.31663	R	S	82	93
PSM	HNHQGFGAGNFNSLFK	-166_30798	P49429	1	Mouse_09-2020	null	[MS,MS:1001208,SEQUEST,]	1.2e-4	null	ms_run[1]:scan=6687	2099.6	3	1774.84366	592.28513	R	F	354	370
PSM	LTPQGQRDLDRIAGQVAAANK	-166_30820	Q9CZX8	1	Mouse_09-2020	null	[MS,MS:1001208,SEQUEST,]	7.6e-4	null	ms_run[1]:scan=6690	2100.4	4	2222.20107	556.30546	K	H	123	144
PSM	FHYGFNSSYLK	-166_30849	E9PWK1	1	Mouse_09-2020	null	[MS,MS:1001208,SEQUEST,]	2.6e-4	null	ms_run[1]:scan=6696	2102.1	3	1362.64771	454.88742	R	V	81	92
PSM	QPYFGAVVGR	-166_30865	Q8K157	1	Mouse_09-2020	null	[MS,MS:1001208,SEQUEST,]	9.7e-4	null	ms_run[1]:scan=6700	2103.2	2	1093.57829	547.29309	K	A	69	79
PSM	WEVAALR	-166_30887	Q9DB77	1	Mouse_09-2020	null	[MS,MS:1001208,SEQUEST,]	1.2e-3	null	ms_run[1]:scan=6703	2104.1	2	844.46739	422.73742	R	Q	149	156
PSM	MFASFPTTK	-166_30913	Q91VB8	1	Mouse_09-2020	null	[MS,MS:1001208,SEQUEST,]	1.2e-4	null	ms_run[1]:scan=6708	2105.5	2	1029.50737	515.25733	R	Y	33	42
PSM	AGPWTPEAAVEHPEAVR	-166_30924	O35490	1	Mouse_09-2020	null	[MS,MS:1001208,SEQUEST,]	1.2e-4	null	ms_run[1]:scan=6710	2106.0	3	1816.90042	606.30408	K	L	41	58
PSM	IRHVISYSLSPFEQR	-166_30936	Q9CQ69	1	Mouse_09-2020	null	[MS,MS:1001208,SEQUEST,]	1.2e-4	null	ms_run[1]:scan=6713	2106.8	4	1831.98073	458.75079	R	F	11	26
PSM	TAEALDKDGWLHTGDIGK	-166_30985	D3Z041	1	Mouse_09-2020	null	[MS,MS:1001208,SEQUEST,]	1.2e-4	null	ms_run[1]:scan=6721	2109.1	3	1926.95670	642.99004	R	L	527	545
PSM	GYSFTTTAEREIVR	-166_31007	P60710	1	Mouse_09-2020	null	[MS,MS:1001208,SEQUEST,]	3.6e-3	null	ms_run[1]:scan=6726	2110.5	3	1629.82395	543.94589	R	I	197	211
PSM	NQLTSNPENTVFDAK	-166_31017	P20029	1	Mouse_09-2020	null	[MS,MS:1001208,SEQUEST,]	1.2e-4	null	ms_run[1]:scan=6728	2111.1	2	1677.81011	839.40757	K	L	83	98
PSM	AILNYIASK	-166_30764	P30115	1	Mouse_09-2020	null	[MS,MS:1001208,SEQUEST,]	1.2e-4	null	ms_run[1]:scan=6681	2097.9	2	992.57775	496.79239	K	N	70	79
PSM	FVIGGPQGDAGVTGR	-166_31059	Q91X83	1	Mouse_09-2020	null	[MS,MS:1001208,SEQUEST,]	1.2e-4	null	ms_run[1]:scan=6736	2113.3	2	1430.73992	715.87296	R	I	251	266
PSM	EISYFGVK	-166_31103	O88451	1	Mouse_09-2020	null	[MS,MS:1001208,SEQUEST,]	9.7e-4	null	ms_run[1]:scan=6743	2115.2	2	942.49339	471.75019	R	A	192	200
PSM	SQFTITPGSEQIR	-166_31140	Q99KI0	1	Mouse_09-2020	null	[MS,MS:1001208,SEQUEST,]	1.2e-4	null	ms_run[1]:scan=6751	2117.5	2	1463.74895	732.37808	K	T	412	425
PSM	QVVDSAYEVIK	-166_31155	A0A1B0GSR9	1	Mouse_09-2020	null	[MS,MS:1001208,SEQUEST,]	1.2e-4	null	ms_run[1]:scan=6753	2118.0	2	1250.66338	625.83499	K	K	216	227
PSM	QATKDAGTIAGLNVLR	-166_31164	P63017	1	Mouse_09-2020	null	[MS,MS:1001208,SEQUEST,]	1.2e-4	null	ms_run[1]:scan=6756	2118.9	3	1627.91324	543.30905	R	I	156	172
PSM	GLVGEIIK	-166_31171	Q01768	1	Mouse_09-2020	null	[MS,MS:1001208,SEQUEST,]	1.4e-3	null	ms_run[1]:scan=6757	2119.1	2	828.51933	414.76310	R	F	19	27
PSM	ITQSNAILRYLARK	-166_31189	P10649	0	Mouse_09-2020	null	[MS,MS:1001208,SEQUEST,]	1.2e-3	null	ms_run[1]:scan=6760	2120.0	4	1646.97036	412.49797	K	H	70	84
PSM	ITQSNAILRYLARK	-166_31189	D3YX76	0	Mouse_09-2020	null	[MS,MS:1001208,SEQUEST,]	1.2e-3	null	ms_run[1]:scan=6760	2120.0	4	1646.97036	412.49797	K	N	36	50
PSM	IRHVISYSLSPFEQR	-166_31213	Q9CQ69	1	Mouse_09-2020	null	[MS,MS:1001208,SEQUEST,]	1.2e-4	null	ms_run[1]:scan=6765	2121.4	3	1831.98154	611.33197	R	F	11	26
PSM	LSTDDLNSLIAHAHRR	-166_31240	Q8CAQ8	1	Mouse_09-2020	null	[MS,MS:1001208,SEQUEST,]	1.2e-4	null	ms_run[1]:scan=6769	2122.5	4	1818.95730	455.49469	K	D	395	411
PSM	ENIIDLSNANR	-166_31247	P02762	0	Mouse_09-2020	null	[MS,MS:1001208,SEQUEST,]	1.2e-4	null	ms_run[1]:scan=6771	2123.1	2	1258.63909	629.82294	R	L	164	175
PSM	ENIIDLSNANR	-166_31247	Q4FZE8	0	Mouse_09-2020	null	[MS,MS:1001208,SEQUEST,]	1.2e-4	null	ms_run[1]:scan=6771	2123.1	2	1258.63909	629.82294	R	L	165	176
PSM	GKYVTLIYTNYENGK	-166_31260	P19157	1	Mouse_09-2020	null	[MS,MS:1001208,SEQUEST,]	1.2e-4	null	ms_run[1]:scan=6774	2123.9	3	1762.90134	588.30519	R	D	102	117
PSM	VVDALGNAIDGKGPIGSK	-166_31070	Q03265	1	Mouse_09-2020	null	[MS,MS:1001208,SEQUEST,]	1.2e-4	null	ms_run[1]:scan=6738	2113.8	3	1710.93875	570.98434	R	R	150	168
PSM	SRLELLELK	-166_30747	Z4YK11	1	Mouse_09-2020	null	[MS,MS:1001208,SEQUEST,]	1.2e-3	null	ms_run[1]:scan=6678	2097.0	2	1100.66728	550.83733	R	E	613	622
PSM	FLEEATRVSQEHPVVLTK	-166_30740	Q8C196	1	Mouse_09-2020	null	[MS,MS:1001208,SEQUEST,]	1.2e-4	null	ms_run[1]:scan=6677	2096.8	3	2083.11783	695.04426	R	V	1151	1169
PSM	FYSVNVDYSK	-166_30725	Q62425	1	Mouse_09-2020	null	[MS,MS:1001208,SEQUEST,]	1.2e-4	null	ms_run[1]:scan=6674	2095.9	2	1221.57829	611.29295	K	K	65	75
PSM	LIPAPRGTGIVSAPVPK	-166_30186	D3YVC1	1	Mouse_09-2020	null	[MS,MS:1001208,SEQUEST,]	2.7e-2	null	ms_run[1]:scan=6580	2069.7	3	1673.01120	558.34180	R	L	195	212
PSM	VGLQVVAVKAPGFGDNRK	-166_30244	P63038	1	Mouse_09-2020	null	[MS,MS:1001208,SEQUEST,]	1.2e-4	null	ms_run[1]:scan=6592	2073.1	4	1855.05495	464.51917	K	Q	293	311
PSM	FSGVYLEKEVVEK	-166_30254	P40936	1	Mouse_09-2020	null	[MS,MS:1001208,SEQUEST,]	1.2e-4	null	ms_run[1]:scan=6595	2073.9	3	1526.80982	509.60821	K	I	212	225
PSM	FLPFKVVEK	-166_30260	P20029	1	Mouse_09-2020	null	[MS,MS:1001208,SEQUEST,]	1.2e-4	null	ms_run[1]:scan=6596	2074.2	2	1106.66069	553.83406	K	T	115	124
PSM	SGRFVTVQTISGTGALR	-166_30277	P05202	1	Mouse_09-2020	null	[MS,MS:1001208,SEQUEST,]	1.2e-4	null	ms_run[1]:scan=6598	2074.7	3	1749.96036	583.99172	K	G	123	140
PSM	FQSSHHSTDITSLDQYVER	-166_30292	P08113	1	Mouse_09-2020	null	[MS,MS:1001208,SEQUEST,]	1.2e-4	null	ms_run[1]:scan=6600	2075.3	3	2250.04227	750.68557	R	K	512	531
PSM	VITSGFNALEK	-166_30295	Q9WVL0	1	Mouse_09-2020	null	[MS,MS:1001208,SEQUEST,]	1.2e-4	null	ms_run[1]:scan=6602	2075.9	2	1178.64177	589.82442	K	L	134	145
PSM	FQSSHHSTDITSLDQYVER	-166_30305	P08113	1	Mouse_09-2020	null	[MS,MS:1001208,SEQUEST,]	1.2e-4	null	ms_run[1]:scan=6603	2076.1	4	2250.04384	563.26600	R	K	512	531
PSM	LQFWTK	-166_30313	Q91WG0	0	Mouse_09-2020	null	[MS,MS:1001208,SEQUEST,]	3.0e-3	null	ms_run[1]:scan=6604	2076.4	2	822.45128	411.72906	R	L	537	543
PSM	LQFWTK	-166_30313	Q8BK48	0	Mouse_09-2020	null	[MS,MS:1001208,SEQUEST,]	3.0e-3	null	ms_run[1]:scan=6604	2076.4	2	822.45128	411.72906	R	L	535	541
PSM	LQFWTK	-166_30313	Q8QZR3	0	Mouse_09-2020	null	[MS,MS:1001208,SEQUEST,]	3.0e-3	null	ms_run[1]:scan=6604	2076.4	2	822.45128	411.72906	R	L	534	540
PSM	KAQDEGHLSDIVPFKVPGKDTVTK	-166_30321	Q99JY0	1	Mouse_09-2020	null	[MS,MS:1001208,SEQUEST,]	1.2e-4	null	ms_run[1]:scan=6605	2076.7	5	2609.39466	522.68449	K	N	255	279
PSM	GRLQFWTETLPRK	-166_30336	Q63880	0	Mouse_09-2020	null	[MS,MS:1001208,SEQUEST,]	1.2e-4	null	ms_run[1]:scan=6607	2077.2	4	1631.90236	408.73087	K	Q	542	555
PSM	GRLQFWTETLPRK	-166_30336	Q8VCU1	0	Mouse_09-2020	null	[MS,MS:1001208,SEQUEST,]	1.2e-4	null	ms_run[1]:scan=6607	2077.2	4	1631.90236	408.73087	K	Q	542	555
PSM	FSGVYLEKEVVEK	-166_30387	P40936	1	Mouse_09-2020	null	[MS,MS:1001208,SEQUEST,]	1.2e-4	null	ms_run[1]:scan=6616	2079.8	2	1526.81059	763.90868	K	I	212	225
PSM	YGVEAFSDSLRR	-166_30411	O88451	1	Mouse_09-2020	null	[MS,MS:1001208,SEQUEST,]	1.2e-4	null	ms_run[1]:scan=6621	2081.2	3	1399.69690	467.23700	K	I	180	192
PSM	GRLQFWTETLPRK	-166_30418	Q63880	0	Mouse_09-2020	null	[MS,MS:1001208,SEQUEST,]	1.2e-4	null	ms_run[1]:scan=6622	2081.4	3	1631.90274	544.63873	K	Q	542	555
PSM	GRLQFWTETLPRK	-166_30418	Q8VCU1	0	Mouse_09-2020	null	[MS,MS:1001208,SEQUEST,]	1.2e-4	null	ms_run[1]:scan=6622	2081.4	3	1631.90274	544.63873	K	Q	542	555
PSM	NEFSGRGDIPVFQEYKNK	-166_30452	Q05421	1	Mouse_09-2020	null	[MS,MS:1001208,SEQUEST,]	5.3e-3	null	ms_run[1]:scan=6626	2082.5	4	2128.04531	532.76691	K	I	95	113
PSM	DFTPAELR	-166_30472	O55022	1	Mouse_09-2020	null	[MS,MS:1001208,SEQUEST,]	5.4e-3	null	ms_run[1]:scan=6630	2083.7	2	948.47832	474.74290	R	F	72	80
PSM	KIGGIFAFK	-166_30475	P32020	1	Mouse_09-2020	null	[MS,MS:1001208,SEQUEST,]	1.2e-4	null	ms_run[1]:scan=6631	2084.0	2	980.59258	490.80002	K	K	454	463
PSM	FLIPNASQPESK	-166_30482	A0A2I3BQ03	1	Mouse_09-2020	null	[MS,MS:1001208,SEQUEST,]	1.2e-4	null	ms_run[1]:scan=6632	2084.2	2	1330.69975	665.85371	K	F	104	116
PSM	LYGSGGPPPTGEEDTSEKDEL	-166_30488	P20029	1	Mouse_09-2020	null	[MS,MS:1001208,SEQUEST,]	1.2e-4	null	ms_run[1]:scan=6633	2084.5	2	2177.97148	1089.48968	K	0	635	656
PSM	SKDIVLVAYSALGSHREK	-166_30496	P70694	1	Mouse_09-2020	null	[MS,MS:1001208,SEQUEST,]	1.2e-4	null	ms_run[1]:scan=6634	2084.8	4	1973.08022	494.02582	R	W	208	226
PSM	QGLLQPEKPIVLK	-166_30578	Q64459	1	Mouse_09-2020	null	[MS,MS:1001208,SEQUEST,]	8.7e-4	null	ms_run[1]:scan=6650	2089.3	3	1462.89933	488.30458	R	V	481	494
PSM	VADIGLAAWGRK	-166_30603	P50247	1	Mouse_09-2020	null	[MS,MS:1001208,SEQUEST,]	1.2e-4	null	ms_run[1]:scan=6653	2090.1	3	1256.71103	419.57518	K	L	9	21
PSM	LQQLPADFGR	-166_30610	Q922Q8	1	Mouse_09-2020	null	[MS,MS:1001208,SEQUEST,]	3.8e-4	null	ms_run[1]:scan=6654	2090.4	2	1144.61113	572.80910	K	V	74	84
PSM	FLEEATRVSQEHPVVLTK	-166_30642	Q8C196	1	Mouse_09-2020	null	[MS,MS:1001208,SEQUEST,]	1.2e-4	null	ms_run[1]:scan=6661	2092.3	4	2083.11733	521.53501	R	V	1151	1169
PSM	IYVVDVGSEPR	-166_30648	A0A0R4J135	0	Mouse_09-2020	null	[MS,MS:1001208,SEQUEST,]	1.2e-4	null	ms_run[1]:scan=6662	2092.6	2	1233.64714	617.32733	R	P	104	115
PSM	IYVVDVGSEPR	-166_30648	P17563	0	Mouse_09-2020	null	[MS,MS:1001208,SEQUEST,]	1.2e-4	null	ms_run[1]:scan=6662	2092.6	2	1233.64714	617.32733	R	P	104	115
PSM	TWGTVFR	-166_30687	P16331	1	Mouse_09-2020	null	[MS,MS:1001208,SEQUEST,]	2.6e-4	null	ms_run[1]:scan=6667	2094.0	2	866.45159	433.72960	K	L	186	193
PSM	VSVVLGGDHSLAVGSISGHAR	-166_30161	Q61176	1	Mouse_09-2020	null	[MS,MS:1001208,SEQUEST,]	1.2e-4	null	ms_run[1]:scan=6576	2068.6	3	2018.07877	673.36411	R	H	93	114
PSM	YAAELHLVHWNPK	-166_28630	P16015	1	Mouse_09-2020	null	[MS,MS:1001208,SEQUEST,]	1.2e-4	null	ms_run[1]:scan=6317	1996.4	3	1577.82236	526.61229	K	N	114	127
PSM	FIGPSPEVVR	-166_28609	G5E8R3	1	Mouse_09-2020	null	[MS,MS:1001208,SEQUEST,]	1.2e-4	null	ms_run[1]:scan=6313	1995.2	2	1100.60991	550.80857	R	M	138	148
PSM	QTALAELVK	-166_28602	P07724	1	Mouse_09-2020	null	[MS,MS:1001208,SEQUEST,]	1.2e-4	null	ms_run[1]:scan=6312	1995.0	2	972.57268	486.78985	K	K	550	559
PSM	AVANYDSVEAGEKLVK	-166_26689	P51660	1	Mouse_09-2020	null	[MS,MS:1001208,SEQUEST,]	1.2e-4	null	ms_run[1]:scan=5987	1903.1	3	1692.88108	564.96495	K	A	69	85
PSM	VEGGTPLFTLRK	-166_26714	Q9D2G2	1	Mouse_09-2020	null	[MS,MS:1001208,SEQUEST,]	1.2e-4	null	ms_run[1]:scan=5992	1904.6	3	1317.75309	439.92236	K	G	135	147
PSM	LLLEGVENK	-166_26763	D3Z041	1	Mouse_09-2020	null	[MS,MS:1001208,SEQUEST,]	1.2e-4	null	ms_run[1]:scan=6001	1907.1	2	1014.58403	507.79513	K	T	209	218
PSM	KYILGNPLNSGINQGPQIDKEQHNK	-166_26772	O35945	1	Mouse_09-2020	null	[MS,MS:1001208,SEQUEST,]	1.2e-4	null	ms_run[1]:scan=6002	1907.4	5	2805.46552	561.89866	K	L	329	354
PSM	LYEIGAGTSEVR	-166_26787	Q9JHI5	1	Mouse_09-2020	null	[MS,MS:1001208,SEQUEST,]	1.2e-3	null	ms_run[1]:scan=6004	1907.9	2	1294.66667	647.83552	K	L	400	412
PSM	TSRREEILQILKAEK	-166_26792	O08601	1	Mouse_09-2020	null	[MS,MS:1001208,SEQUEST,]	1.2e-4	null	ms_run[1]:scan=6005	1908.2	4	1814.05044	454.26781	R	E	338	353
PSM	KESPDYSQRLSQVAPVLKER	-166_26804	Q9DBE0	1	Mouse_09-2020	null	[MS,MS:1001208,SEQUEST,]	1.2e-4	null	ms_run[1]:scan=6007	1908.8	4	2330.24965	583.31703	K	V	425	445
PSM	VAQWLIQEPHK	-166_26823	P55264	1	Mouse_09-2020	null	[MS,MS:1001208,SEQUEST,]	1.2e-4	null	ms_run[1]:scan=6012	1910.2	2	1348.74138	674.87224	K	A	88	99
PSM	LITPAVVSER	-166_26830	A0A1L1SQA8	1	Mouse_09-2020	null	[MS,MS:1001208,SEQUEST,]	1.1e-3	null	ms_run[1]:scan=6013	1910.5	2	1084.63628	542.82168	K	K	35	45
PSM	NHLPVPNLDPHTYR	-166_26845	Q8R086	1	Mouse_09-2020	null	[MS,MS:1001208,SEQUEST,]	1.2e-4	null	ms_run[1]:scan=6015	1911.0	3	1672.85501	558.28999	R	H	219	233
PSM	TLNVKPLVTHRFPLEK	-166_26888	Q64442	1	Mouse_09-2020	null	[MS,MS:1001208,SEQUEST,]	1.2e-4	null	ms_run[1]:scan=6022	1913.0	3	1892.11136	631.37539	K	V	315	331
PSM	KILDSVGIEADDDRLNK	-166_26903	P99027	1	Mouse_09-2020	null	[MS,MS:1001208,SEQUEST,]	1.2e-4	null	ms_run[1]:scan=6024	1913.5	3	1900.99674	634.33733	K	I	25	42
PSM	ALIAAQYSGAQVR	-166_26674	Q9D8N0	1	Mouse_09-2020	null	[MS,MS:1001208,SEQUEST,]	1.2e-4	null	ms_run[1]:scan=5985	1902.6	2	1347.73979	674.37260	K	L	18	31
PSM	EYWQNLR	-166_26944	O35490	1	Mouse_09-2020	null	[MS,MS:1001208,SEQUEST,]	1.3e-2	null	ms_run[1]:scan=6031	1915.5	2	1008.49108	504.74852	K	A	350	357
PSM	GIVGVENVAELKK	-166_26965	Q9ET01	1	Mouse_09-2020	null	[MS,MS:1001208,SEQUEST,]	1.2e-4	null	ms_run[1]:scan=6034	1916.3	3	1355.79004	452.60128	R	F	18	31
PSM	IFINNEWHNSVSGK	-166_27009	P24549	1	Mouse_09-2020	null	[MS,MS:1001208,SEQUEST,]	1.2e-4	null	ms_run[1]:scan=6042	1918.5	3	1644.81333	548.94248	K	F	23	37
PSM	TDLTDYLNRHYKAPR	-166_27016	Q9CZ13	1	Mouse_09-2020	null	[MS,MS:1001208,SEQUEST,]	1.2e-4	null	ms_run[1]:scan=6043	1918.8	4	1862.95156	466.49315	R	V	214	229
PSM	KPEEVDDEVFYSPR	-166_27037	P11725	1	Mouse_09-2020	null	[MS,MS:1001208,SEQUEST,]	1.2e-4	null	ms_run[1]:scan=6046	1919.7	3	1709.80259	570.60542	R	L	307	321
PSM	ALSFYQPR	-166_27099	Q61838	1	Mouse_09-2020	null	[MS,MS:1001208,SEQUEST,]	1.2e-4	null	ms_run[1]:scan=6056	1922.4	2	981.51506	491.26126	K	P	1206	1214
PSM	LDLLGNPK	-166_27107	Q8VCT4	1	Mouse_09-2020	null	[MS,MS:1001208,SEQUEST,]	2.6e-4	null	ms_run[1]:scan=6057	1922.7	2	869.50920	435.25819	K	S	305	313
PSM	ESYSVYVYK	-166_27176	Q64475	1	Mouse_09-2020	null	[MS,MS:1001208,SEQUEST,]	1.3e-3	null	ms_run[1]:scan=6072	1926.9	2	1137.54607	569.27677	K	L	36	45
PSM	LYDIDVAK	-166_27185	P62751	1	Mouse_09-2020	null	[MS,MS:1001208,SEQUEST,]	1.2e-4	null	ms_run[1]:scan=6073	1927.2	2	936.50395	468.75548	K	N	116	124
PSM	RFLEEATRVSQEHPVVLTK	-166_27193	Q8C196	1	Mouse_09-2020	null	[MS,MS:1001208,SEQUEST,]	2.6e-4	null	ms_run[1]:scan=6074	1927.5	4	2239.21865	560.56029	K	V	1150	1169
PSM	QATKDAGQISGLNVLR	-166_27210	P38647	1	Mouse_09-2020	null	[MS,MS:1001208,SEQUEST,]	1.2e-4	null	ms_run[1]:scan=6076	1928.0	3	1670.91831	557.64432	R	I	203	219
PSM	GWYQYDKPLGR	-166_27216	Q9DBM2	1	Mouse_09-2020	null	[MS,MS:1001208,SEQUEST,]	1.2e-4	null	ms_run[1]:scan=6077	1928.3	3	1382.68531	461.56657	K	H	573	584
PSM	LISEVIGER	-166_27223	E0CXN5	1	Mouse_09-2020	null	[MS,MS:1001208,SEQUEST,]	1.3e-3	null	ms_run[1]:scan=6078	1928.6	2	1015.57775	508.29276	K	G	108	117
PSM	NEEILNSLK	-166_26950	P11352	1	Mouse_09-2020	null	[MS,MS:1001208,SEQUEST,]	1.2e-4	null	ms_run[1]:scan=6032	1915.8	2	1059.56877	530.28767	K	V	87	96
PSM	TLNVKPLVTHRFPLEK	-166_26669	Q64442	1	Mouse_09-2020	null	[MS,MS:1001208,SEQUEST,]	1.2e-4	null	ms_run[1]:scan=5984	1902.3	4	1892.11318	473.78336	K	V	315	331
PSM	KYILGNPLNSGINQGPQIDKEQHNK	-166_26656	O35945	1	Mouse_09-2020	null	[MS,MS:1001208,SEQUEST,]	1.2e-4	null	ms_run[1]:scan=5981	1901.4	4	2805.46547	702.12151	K	L	329	354
PSM	ELSEPSSTRIYAIAK	-166_26613	Q8C196	1	Mouse_09-2020	null	[MS,MS:1001208,SEQUEST,]	8.7e-4	null	ms_run[1]:scan=5974	1899.5	3	1664.88553	555.63331	K	L	842	857
PSM	YTQKAPQVSTPTLVEAAR	-166_26168	P07724	1	Mouse_09-2020	null	[MS,MS:1001208,SEQUEST,]	1.2e-4	null	ms_run[1]:scan=5894	1877.2	3	1960.05173	654.02146	R	L	435	453
PSM	SEDYAFPTYADRR	-166_26176	P19783	1	Mouse_09-2020	null	[MS,MS:1001208,SEQUEST,]	2.6e-4	null	ms_run[1]:scan=5895	1877.4	3	1590.71921	530.91095	K	Y	30	43
PSM	SSRYIATPIFSK	-166_26181	P10649	1	Mouse_09-2020	null	[MS,MS:1001208,SEQUEST,]	1.2e-4	null	ms_run[1]:scan=5896	1877.7	2	1369.74919	685.37735	K	A	200	212
PSM	GAFSRLDPTGRFEK	-166_26190	Q9CQ62	1	Mouse_09-2020	null	[MS,MS:1001208,SEQUEST,]	9.7e-4	null	ms_run[1]:scan=5898	1878.3	3	1580.81797	527.61084	K	M	247	261
PSM	DLDRIAGQVAAANK	-166_26208	Q9CZX8	1	Mouse_09-2020	null	[MS,MS:1001208,SEQUEST,]	1.2e-4	null	ms_run[1]:scan=5901	1879.1	3	1441.77637	481.26344	R	H	130	144
PSM	TALLGLTK	-166_26228	Q99LB2	1	Mouse_09-2020	null	[MS,MS:1001208,SEQUEST,]	1.3e-3	null	ms_run[1]:scan=5905	1880.2	2	816.51897	408.76310	K	F	188	196
PSM	EGSFYTLR	-166_26236	Q63886	1	Mouse_09-2020	null	[MS,MS:1001208,SEQUEST,]	1.2e-3	null	ms_run[1]:scan=5906	1880.5	2	972.47832	486.74290	K	F	72	80
PSM	INLIYSR	-166_26240	O35459	1	Mouse_09-2020	null	[MS,MS:1001208,SEQUEST,]	1.6e-3	null	ms_run[1]:scan=5907	1880.8	2	878.50951	439.75835	K	H	276	283
PSM	HVLQQFADNDVSRFK	-166_26249	P51660	1	Mouse_09-2020	null	[MS,MS:1001208,SEQUEST,]	1.2e-4	null	ms_run[1]:scan=5908	1881.1	3	1803.91257	601.97607	R	I	542	557
PSM	NQALKEAGVFVPR	-166_26270	Q3V117	1	Mouse_09-2020	null	[MS,MS:1001208,SEQUEST,]	1.2e-4	null	ms_run[1]:scan=5912	1882.2	3	1428.79584	476.93678	K	F	776	789
PSM	NVIIWGNHSSTQYPDVNHAK	-166_26293	P14152	1	Mouse_09-2020	null	[MS,MS:1001208,SEQUEST,]	1.2e-4	null	ms_run[1]:scan=5916	1883.3	3	2280.11515	760.71005	K	K	180	200
PSM	YTQKAPQVSTPTLVEAAR	-166_26302	P07724	1	Mouse_09-2020	null	[MS,MS:1001208,SEQUEST,]	1.2e-4	null	ms_run[1]:scan=5917	1883.6	2	1960.05315	980.52855	R	L	435	453
PSM	TANSLLWK	-166_26336	Q8VCT4	1	Mouse_09-2020	null	[MS,MS:1001208,SEQUEST,]	7.6e-4	null	ms_run[1]:scan=5924	1885.6	2	932.52013	466.76363	K	Y	375	383
PSM	ALGVNTVGAQTLK	-166_26349	Q8VBT2	1	Mouse_09-2020	null	[MS,MS:1001208,SEQUEST,]	1.2e-4	null	ms_run[1]:scan=5926	1886.1	2	1271.73186	636.36953	K	F	222	235
PSM	KVNLAELFKGK	-166_26364	P99029	1	Mouse_09-2020	null	[MS,MS:1001208,SEQUEST,]	1.2e-4	null	ms_run[1]:scan=5928	1886.7	3	1246.75193	416.25545	K	G	71	82
PSM	WLAESIR	-166_26395	P52196	1	Mouse_09-2020	null	[MS,MS:1001208,SEQUEST,]	1.1e-3	null	ms_run[1]:scan=5935	1888.6	2	874.47875	437.74270	K	G	15	22
PSM	VSQEHPVVLTKFVEGAR	-166_26433	Q8C196	1	Mouse_09-2020	null	[MS,MS:1001208,SEQUEST,]	1.2e-4	null	ms_run[1]:scan=5940	1890.0	4	1896.03213	474.76390	R	V	1158	1175
PSM	ATDFVVPGPGK	-166_26449	O88844	1	Mouse_09-2020	null	[MS,MS:1001208,SEQUEST,]	1.2e-4	null	ms_run[1]:scan=5942	1890.5	2	1087.57952	544.29276	R	E	141	152
PSM	SLDFYTR	-166_26457	Q9CPU0	1	Mouse_09-2020	null	[MS,MS:1001208,SEQUEST,]	1.9e-3	null	ms_run[1]:scan=5944	1891.1	2	901.44176	451.22434	K	L	45	52
PSM	IIGIDINKDKFAK	-166_26497	P28474	1	Mouse_09-2020	null	[MS,MS:1001208,SEQUEST,]	1.2e-4	null	ms_run[1]:scan=5950	1892.8	3	1474.86325	492.29245	R	K	219	232
PSM	IIAVDINKDKFAK	-166_26498	P00329	1	Mouse_09-2020	null	[MS,MS:1001208,SEQUEST,]	1.2e-4	null	ms_run[1]:scan=5950	1892.8	3	1474.86325	492.29245	R	K	220	233
PSM	TWNDPSVQQDIK	-166_26511	P20029	1	Mouse_09-2020	null	[MS,MS:1001208,SEQUEST,]	1.2e-4	null	ms_run[1]:scan=5954	1893.9	2	1430.69194	715.84916	R	L	103	115
PSM	AVFPSIVGRPR	-166_26563	P60710	0	Mouse_09-2020	null	[MS,MS:1001208,SEQUEST,]	1.2e-4	null	ms_run[1]:scan=5963	1896.4	2	1198.70635	599.85639	R	Q	29	40
PSM	AVFPSIVGRPR	-166_26563	P68134	0	Mouse_09-2020	null	[MS,MS:1001208,SEQUEST,]	1.2e-4	null	ms_run[1]:scan=5963	1896.4	2	1198.70635	599.85639	R	Q	31	42
PSM	FSTVTGESGSADTVRDPRGFAVK	-166_26565	P24270	1	Mouse_09-2020	null	[MS,MS:1001208,SEQUEST,]	1.2e-4	null	ms_run[1]:scan=5964	1896.7	4	2384.18642	596.80148	R	Y	113	136
PSM	NYELHPDKYILK	-166_26572	F6Y6L6	1	Mouse_09-2020	null	[MS,MS:1001208,SEQUEST,]	1.2e-4	null	ms_run[1]:scan=5965	1897.0	3	1532.81119	511.60844	K	Q	213	225
PSM	KLVPSLLEDKEYLDHQSGRPR	-166_26583	Q5FW57	1	Mouse_09-2020	null	[MS,MS:1001208,SEQUEST,]	1.2e-4	null	ms_run[1]:scan=5967	1897.5	5	2480.32804	496.87094	K	I	141	162
PSM	LLGELLKDNSK	-166_26598	Q93092	1	Mouse_09-2020	null	[MS,MS:1001208,SEQUEST,]	1.2e-4	null	ms_run[1]:scan=5969	1898.1	3	1229.71057	410.57484	K	A	259	270
PSM	GNIYSLNEGYAK	-166_27231	Q9QXD6	1	Mouse_09-2020	null	[MS,MS:1001208,SEQUEST,]	1.2e-4	null	ms_run[1]:scan=6079	1928.8	2	1328.64897	664.82769	K	F	207	219
PSM	VSVISVEEPPQR	-166_27256	Q9DCW4	1	Mouse_09-2020	null	[MS,MS:1001208,SEQUEST,]	1.2e-4	null	ms_run[1]:scan=6085	1930.5	2	1339.72295	670.36444	K	A	222	234
PSM	DGLILTSR	-166_27315	Q99LX0	1	Mouse_09-2020	null	[MS,MS:1001208,SEQUEST,]	1.2e-4	null	ms_run[1]:scan=6095	1933.3	2	874.49913	437.75327	K	P	149	157
PSM	GLDPARVNVPVIGGHAGK	-166_27335	P08249	1	Mouse_09-2020	null	[MS,MS:1001208,SEQUEST,]	1.2e-4	null	ms_run[1]:scan=6099	1934.5	4	1756.98305	440.00088	K	I	186	204
PSM	KEKAAAAK	-166_28123	Q3UXZ9	1	Mouse_09-2020	null	[MS,MS:1001208,SEQUEST,]	2.7e-2	null	ms_run[1]:scan=6228	1971.4	2	816.49797	408.75053	K	E	1565	1573
PSM	FAFQAEVNR	-166_28130	P08113	1	Mouse_09-2020	null	[MS,MS:1001208,SEQUEST,]	1.2e-4	null	ms_run[1]:scan=6230	1972.0	2	1081.54265	541.27490	K	M	76	85
PSM	TLNVKPLVTHRFPLEK	-166_28184	Q64442	1	Mouse_09-2020	null	[MS,MS:1001208,SEQUEST,]	1.2e-4	null	ms_run[1]:scan=6238	1974.3	4	1892.11135	473.78336	K	V	315	331
PSM	QATVGDVNTDRPGLLDLKGK	-166_28191	P31786	1	Mouse_09-2020	null	[MS,MS:1001208,SEQUEST,]	1.2e-4	null	ms_run[1]:scan=6240	1974.9	3	2097.13254	699.71480	K	K	34	54
PSM	KGKGTTITSVLPKPALVASRVEVSK	-166_28204	Q8C196	1	Mouse_09-2020	null	[MS,MS:1001208,SEQUEST,]	1.2e-4	null	ms_run[1]:scan=6242	1975.4	5	2566.53150	514.11163	K	L	400	425
PSM	IEVEKPFAIAKE	-166_28217	P24369	1	Mouse_09-2020	null	[MS,MS:1001208,SEQUEST,]	1.2e-4	null	ms_run[1]:scan=6245	1976.2	3	1373.76880	458.59402	K	0	205	217
PSM	ARESYGFNNIVGYPKEER	-166_28236	Q9DBT9	1	Mouse_09-2020	null	[MS,MS:1001208,SEQUEST,]	1.2e-4	null	ms_run[1]:scan=6247	1976.8	4	2129.04140	533.01572	K	A	438	456
PSM	EWPANLDLKK	-166_28241	Q8C196	1	Mouse_09-2020	null	[MS,MS:1001208,SEQUEST,]	1.2e-4	null	ms_run[1]:scan=6248	1977.1	3	1213.65873	405.22403	K	L	832	842
PSM	QGLSSSIFTK	-166_28249	Q9DBF1	1	Mouse_09-2020	null	[MS,MS:1001208,SEQUEST,]	1.2e-4	null	ms_run[1]:scan=6250	1977.7	2	1067.57305	534.29021	K	L	453	463
PSM	WTSPQVIKETHKPLGDWR	-166_28266	Q8CHT0	1	Mouse_09-2020	null	[MS,MS:1001208,SEQUEST,]	1.2e-4	null	ms_run[1]:scan=6253	1978.5	4	2178.14565	545.29182	R	S	540	558
PSM	QLQLFR	-166_28272	Q9JIZ0	1	Mouse_09-2020	null	[MS,MS:1001208,SEQUEST,]	1.2e-3	null	ms_run[1]:scan=6254	1978.8	2	804.47313	402.73996	K	S	136	142
PSM	SQIHDIVLVGGSTRIPK	-166_28363	P63017	1	Mouse_09-2020	null	[MS,MS:1001208,SEQUEST,]	1.2e-4	null	ms_run[1]:scan=6271	1983.5	4	1820.03896	455.76517	K	Q	329	346
PSM	IQTQPGYANTLREAVPK	-166_28368	G5E902	1	Mouse_09-2020	null	[MS,MS:1001208,SEQUEST,]	1.2e-4	null	ms_run[1]:scan=6272	1983.8	3	1886.01377	629.34253	R	Y	186	203
PSM	LYHLFLK	-166_28410	Q9Z2I8	1	Mouse_09-2020	null	[MS,MS:1001208,SEQUEST,]	2.6e-4	null	ms_run[1]:scan=6278	1985.4	2	933.55596	467.28146	K	D	229	236
PSM	RFDVSGYPTLK	-166_28430	A0A0R4J0Z1	1	Mouse_09-2020	null	[MS,MS:1001208,SEQUEST,]	1.2e-4	null	ms_run[1]:scan=6282	1986.6	2	1282.67851	641.84314	K	F	242	253
PSM	LDHHPEWFNVYNK	-166_28445	P61458	1	Mouse_09-2020	null	[MS,MS:1001208,SEQUEST,]	1.2e-4	null	ms_run[1]:scan=6285	1987.4	3	1698.80216	566.93896	K	H	60	73
PSM	KDVELNGVYIPK	-166_28470	Q64459	1	Mouse_09-2020	null	[MS,MS:1001208,SEQUEST,]	1.2e-4	null	ms_run[1]:scan=6290	1988.8	3	1374.76444	458.92577	K	S	380	392
PSM	TYFPHFDVSHGSAQVK	-166_28477	Q91VB8	1	Mouse_09-2020	null	[MS,MS:1001208,SEQUEST,]	1.2e-4	null	ms_run[1]:scan=6291	1989.1	4	1819.87697	455.72451	K	H	42	58
PSM	IVVLLQR	-166_28504	G3UWN9	1	Mouse_09-2020	null	[MS,MS:1001208,SEQUEST,]	5.0e-3	null	ms_run[1]:scan=6295	1990.2	2	840.56658	420.78691	K	K	99	106
PSM	ITEIYEGTSEIQR	-166_28521	Q07417	1	Mouse_09-2020	null	[MS,MS:1001208,SEQUEST,]	1.2e-4	null	ms_run[1]:scan=6297	1990.8	2	1538.77019	769.88848	R	V	387	400
PSM	NNRQPYAVSELAGHQTSAESWGTGR	-166_28543	Q9D8E6	1	Mouse_09-2020	null	[MS,MS:1001208,SEQUEST,]	1.2e-4	null	ms_run[1]:scan=6301	1991.9	4	2716.28432	679.82601	K	V	47	72
PSM	LATFWHYAK	-166_28550	Q9CPQ8	1	Mouse_09-2020	null	[MS,MS:1001208,SEQUEST,]	1.2e-4	null	ms_run[1]:scan=6303	1992.5	2	1136.58977	568.79801	R	E	27	36
PSM	IAATILTSPDLRK	-166_28558	P05202	1	Mouse_09-2020	null	[MS,MS:1001208,SEQUEST,]	1.2e-4	null	ms_run[1]:scan=6304	1992.7	3	1398.83228	466.94868	R	W	326	339
PSM	TIAQDYGVLK	-166_28563	P35700	1	Mouse_09-2020	null	[MS,MS:1001208,SEQUEST,]	1.2e-4	null	ms_run[1]:scan=6305	1993.0	2	1107.60527	554.30586	R	D	111	121
PSM	TYFPHFDVSHGSAQVK	-166_28585	Q91VB8	1	Mouse_09-2020	null	[MS,MS:1001208,SEQUEST,]	1.2e-4	null	ms_run[1]:scan=6309	1994.1	3	1819.87680	607.29692	K	H	42	58
PSM	FGELALTK	-166_28590	Q8BMS1	1	Mouse_09-2020	null	[MS,MS:1001208,SEQUEST,]	1.2e-4	null	ms_run[1]:scan=6310	1994.4	2	878.49852	439.75274	K	S	327	335
PSM	NLDIERPTYTNLNR	-166_28595	P05214	0	Mouse_09-2020	null	[MS,MS:1001208,SEQUEST,]	1.2e-4	null	ms_run[1]:scan=6311	1994.7	3	1718.88169	573.63219	R	I	216	230
PSM	NLDIERPTYTNLNR	-166_28595	A0A0A0MQA5	0	Mouse_09-2020	null	[MS,MS:1001208,SEQUEST,]	1.2e-4	null	ms_run[1]:scan=6311	1994.7	3	1718.88169	573.63219	R	I	245	259
PSM	SQIHDIVLVGGSTRIPK	-166_28117	P63017	1	Mouse_09-2020	null	[MS,MS:1001208,SEQUEST,]	1.2e-4	null	ms_run[1]:scan=6227	1971.2	3	1820.03958	607.35114	K	Q	329	346
PSM	LTILYTK	-166_26116	Q9CPP6	1	Mouse_09-2020	null	[MS,MS:1001208,SEQUEST,]	1.3e-3	null	ms_run[1]:scan=5886	1875.0	2	851.52397	426.26548	R	L	24	31
PSM	LSISGNYNLK	-166_28096	Q00897	1	Mouse_09-2020	null	[MS,MS:1001208,SEQUEST,]	1.2e-4	null	ms_run[1]:scan=6224	1970.3	2	1108.59990	554.80349	R	L	309	319
PSM	FAELTLK	-166_28075	Q8R0Y6	1	Mouse_09-2020	null	[MS,MS:1001208,SEQUEST,]	2.1e-3	null	ms_run[1]:scan=6221	1969.5	2	821.47710	411.24200	K	G	609	616
PSM	GWYQYDKPLGR	-166_27347	Q9DBM2	1	Mouse_09-2020	null	[MS,MS:1001208,SEQUEST,]	1.2e-4	null	ms_run[1]:scan=6101	1935.1	2	1382.68559	691.84622	K	H	573	584
PSM	IFINNEWHNSVSGK	-166_27377	P24549	1	Mouse_09-2020	null	[MS,MS:1001208,SEQUEST,]	1.2e-4	null	ms_run[1]:scan=6106	1936.4	2	1644.81511	822.91008	K	F	23	37
PSM	GAWSNVLR	-166_27460	P51881	1	Mouse_09-2020	null	[MS,MS:1001208,SEQUEST,]	8.7e-4	null	ms_run[1]:scan=6121	1940.6	2	902.48418	451.74578	K	M	273	281
PSM	LYDAYELK	-166_27468	P48036	1	Mouse_09-2020	null	[MS,MS:1001208,SEQUEST,]	1.2e-4	null	ms_run[1]:scan=6122	1940.9	2	1014.51439	507.76076	R	A	88	96
PSM	VIQGSLDSLPQAVRK	-166_27492	Q9Z2V4	1	Mouse_09-2020	null	[MS,MS:1001208,SEQUEST,]	1.2e-4	null	ms_run[1]:scan=6125	1941.7	3	1610.92234	537.64566	K	V	15	30
PSM	QEQDTYALSSYTR	-166_27593	Q8QZT1	1	Mouse_09-2020	null	[MS,MS:1001208,SEQUEST,]	1.2e-4	null	ms_run[1]:scan=6144	1947.8	2	1561.71501	781.36008	R	K	206	219
PSM	IGYPAPNFK	-166_27598	P35700	1	Mouse_09-2020	null	[MS,MS:1001208,SEQUEST,]	2.5e-3	null	ms_run[1]:scan=6146	1948.4	2	1006.53642	503.77146	K	T	8	17
PSM	FLQEKGPSVDWGK	-166_27606	Q91ZJ5	1	Mouse_09-2020	null	[MS,MS:1001208,SEQUEST,]	1.2e-4	null	ms_run[1]:scan=6147	1948.7	3	1490.76468	497.59279	R	Q	65	78
PSM	INFDKYHPGYFGK	-166_27652	P14115	1	Mouse_09-2020	null	[MS,MS:1001208,SEQUEST,]	1.2e-4	null	ms_run[1]:scan=6153	1950.3	3	1585.78067	529.26478	R	G	43	56
PSM	YGVSGYPTLK	-166_27665	P27773	1	Mouse_09-2020	null	[MS,MS:1001208,SEQUEST,]	1.2e-4	null	ms_run[1]:scan=6156	1951.2	2	1084.56767	542.78731	K	F	95	105
PSM	AGPNIYELR	-166_27678	O55125	1	Mouse_09-2020	null	[MS,MS:1001208,SEQUEST,]	1.2e-4	null	ms_run[1]:scan=6158	1951.8	2	1032.54741	516.77727	R	Y	180	189
PSM	WSTPSGASWK	-166_27688	Q9DBM2	1	Mouse_09-2020	null	[MS,MS:1001208,SEQUEST,]	1.2e-4	null	ms_run[1]:scan=6159	1952.0	2	1106.52678	553.76691	K	A	279	289
PSM	AAWGKIGGHGAEYGAEALER	-166_27704	Q91VB8	1	Mouse_09-2020	null	[MS,MS:1001208,SEQUEST,]	1.2e-4	null	ms_run[1]:scan=6161	1952.6	4	2043.00478	511.50652	K	F	13	33
PSM	KLWGDRYFDPANGK	-166_27711	P58252	1	Mouse_09-2020	null	[MS,MS:1001208,SEQUEST,]	1.2e-4	null	ms_run[1]:scan=6162	1952.9	3	1666.83451	556.28272	K	S	259	273
PSM	TIRYPDPLIK	-166_27718	P62702	1	Mouse_09-2020	null	[MS,MS:1001208,SEQUEST,]	1.2e-4	null	ms_run[1]:scan=6163	1953.1	3	1215.71015	405.90805	R	N	146	156
PSM	ALGLSNFNSR	-166_27728	Q9JII6	1	Mouse_09-2020	null	[MS,MS:1001208,SEQUEST,]	1.2e-4	null	ms_run[1]:scan=6165	1953.7	2	1078.56413	539.78563	K	I	158	168
PSM	SFTVTELR	-166_27738	Q99KR3	1	Mouse_09-2020	null	[MS,MS:1001208,SEQUEST,]	1.1e-3	null	ms_run[1]:scan=6166	1954.0	2	952.51042	476.75855	K	M	235	243
PSM	VISLSGEHSIIGR	-166_27788	P08228	1	Mouse_09-2020	null	[MS,MS:1001208,SEQUEST,]	1.2e-4	null	ms_run[1]:scan=6173	1955.9	3	1367.76496	456.59290	R	M	104	117
PSM	DSQGNLFRNVLKEK	-166_27854	Q91Y97	1	Mouse_09-2020	null	[MS,MS:1001208,SEQUEST,]	1.2e-4	null	ms_run[1]:scan=6185	1959.4	3	1647.88254	549.96528	K	I	88	102
PSM	GILLYGTK	-166_27879	P50544	1	Mouse_09-2020	null	[MS,MS:1001208,SEQUEST,]	2.8e-3	null	ms_run[1]:scan=6188	1960.2	2	864.51933	432.76310	K	Q	189	197
PSM	IGPLGLSPK	-166_27886	P35979	1	Mouse_09-2020	null	[MS,MS:1001208,SEQUEST,]	1.2e-4	null	ms_run[1]:scan=6189	1960.5	2	881.54601	441.27638	K	V	32	41
PSM	YRALLSPTFTSGK	-166_27896	Q64459	1	Mouse_09-2020	null	[MS,MS:1001208,SEQUEST,]	1.2e-4	null	ms_run[1]:scan=6190	1960.8	3	1440.78485	480.93303	R	K	129	142
PSM	QLGGYVATIGTK	-166_27908	Q64374	1	Mouse_09-2020	null	[MS,MS:1001208,SEQUEST,]	1.2e-4	null	ms_run[1]:scan=6192	1961.3	2	1207.66948	604.33770	R	C	65	77
PSM	VVLVLAGR	-166_27933	P61358	1	Mouse_09-2020	null	[MS,MS:1001208,SEQUEST,]	1.7e-3	null	ms_run[1]:scan=6196	1962.4	2	826.55693	413.77909	K	S	10	18
PSM	FLVGPDGVPVRR	-166_27960	P11352	1	Mouse_09-2020	null	[MS,MS:1001208,SEQUEST,]	2.1e-3	null	ms_run[1]:scan=6201	1963.8	3	1311.76316	437.92258	K	S	165	177
PSM	IFHVNWFRK	-166_28000	Q9Z2V4	1	Mouse_09-2020	null	[MS,MS:1001208,SEQUEST,]	1.7e-3	null	ms_run[1]:scan=6208	1965.8	3	1246.69645	416.23298	K	K	511	520
PSM	KYVLGNPLTPGINQGPQIDKEQHDK	-166_28020	P24549	1	Mouse_09-2020	null	[MS,MS:1001208,SEQUEST,]	1.2e-4	null	ms_run[1]:scan=6212	1967.0	4	2789.45864	698.11997	K	L	329	354
PSM	FHQLDIDNPQSIR	-166_28089	P48758	1	Mouse_09-2020	null	[MS,MS:1001208,SEQUEST,]	1.2e-4	null	ms_run[1]:scan=6223	1970.1	3	1582.79715	528.27059	R	L	59	72
PSM	TYIIGELHPDDRSK	-166_20702	G5E850	1	Mouse_09-2020	null	[MS,MS:1001208,SEQUEST,]	1.2e-4	null	ms_run[1]:scan=4970	1618.2	3	1643.83811	548.61777	K	A	78	92
PSM	LSSLDVVHAALVNK	-166_40389	Q91XE0	1	Mouse_09-2020	null	[MS,MS:1001208,SEQUEST,]	1.2e-4	null	ms_run[1]:scan=8346	2562.8	3	1465.83762	489.28395	K	W	170	184
PSM	KYDAFLASESLIK	-166_40434	P53026	1	Mouse_09-2020	null	[MS,MS:1001208,SEQUEST,]	1.2e-4	null	ms_run[1]:scan=8353	2564.7	2	1484.79985	742.90340	K	I	106	119
PSM	LNVAPVSDIIEIKSPDTFVR	-166_56142	Q99LC5	1	Mouse_09-2020	null	[MS,MS:1001208,SEQUEST,]	1.2e-4	null	ms_run[1]:scan=11220	3368.4	3	2213.21976	738.41072	K	I	127	147
PSM	SLGQWLQEEKVPAIYGVDTR	-166_56184	Q8C196	1	Mouse_09-2020	null	[MS,MS:1001208,SEQUEST,]	1.2e-4	null	ms_run[1]:scan=11229	3371.0	2	2289.19048	1145.09732	K	L	148	168
PSM	LFPVAYNLIKPFLSEDTRRK	-166_56191	Q99J08	1	Mouse_09-2020	null	[MS,MS:1001208,SEQUEST,]	1.2e-3	null	ms_run[1]:scan=11230	3371.3	5	2407.35075	482.27575	K	M	197	217
PSM	KVADALANAAGHLDDLPGALSALSDLHAHK	-166_56276	Q91VB8	1	Mouse_09-2020	null	[MS,MS:1001208,SEQUEST,]	1.2e-4	null	ms_run[1]:scan=11247	3376.0	5	2991.56782	599.11875	K	R	62	92
PSM	AAVLWELHKPFTIEDIEVAPPK	-166_56284	P00329	1	Mouse_09-2020	null	[MS,MS:1001208,SEQUEST,]	1.2e-4	null	ms_run[1]:scan=11248	3376.3	4	2503.36318	626.59534	K	H	12	34
PSM	GYPTLLLFR	-166_56286	E9PXX7	1	Mouse_09-2020	null	[MS,MS:1001208,SEQUEST,]	9.7e-4	null	ms_run[1]:scan=11249	3376.6	2	1079.62615	540.31603	R	G	307	316
PSM	SKAEELGLPILGVLR	-166_56298	Q8VCH0	0	Mouse_09-2020	null	[MS,MS:1001208,SEQUEST,]	1.1e-3	null	ms_run[1]:scan=11251	3377.1	3	1594.95389	532.32241	R	Y	291	306
PSM	SKAEELGLPILGVLR	-166_56298	Q921H8	0	Mouse_09-2020	null	[MS,MS:1001208,SEQUEST,]	1.1e-3	null	ms_run[1]:scan=11251	3377.1	3	1594.95389	532.32241	R	Y	291	306
PSM	AAELIANSLATAGDGLIELRK	-166_56322	P67778	1	Mouse_09-2020	null	[MS,MS:1001208,SEQUEST,]	1.2e-4	null	ms_run[1]:scan=11254	3378.0	3	2126.18662	709.39870	K	E	220	241
PSM	LVTLPVSFAQLK	-166_56380	Q922Q8	1	Mouse_09-2020	null	[MS,MS:1001208,SEQUEST,]	1.2e-4	null	ms_run[1]:scan=11265	3381.1	2	1315.79936	658.40284	R	L	97	109
PSM	THLPLSLLPQSLLDQK	-166_56390	P52840	1	Mouse_09-2020	null	[MS,MS:1001208,SEQUEST,]	1.2e-4	null	ms_run[1]:scan=11266	3381.3	3	1803.03806	601.68400	K	K	103	119
PSM	KVADALANAAGHLDDLPGALSALSDLHAHK	-166_56419	Q91VB8	1	Mouse_09-2020	null	[MS,MS:1001208,SEQUEST,]	1.2e-4	null	ms_run[1]:scan=11270	3382.4	4	2991.56728	748.64662	K	R	62	92
PSM	EANLAAAFGKPINF	-166_56494	O08749	1	Mouse_09-2020	null	[MS,MS:1001208,SEQUEST,]	1.1e-3	null	ms_run[1]:scan=11286	3386.9	2	1462.77007	731.88808	R	0	496	510
PSM	IFVWDWQR	-166_56133	A0A0R4J135	0	Mouse_09-2020	null	[MS,MS:1001208,SEQUEST,]	1.2e-4	null	ms_run[1]:scan=11219	3368.2	2	1149.58476	575.29563	R	E	228	236
PSM	IFVWDWQR	-166_56133	P17563	0	Mouse_09-2020	null	[MS,MS:1001208,SEQUEST,]	1.2e-4	null	ms_run[1]:scan=11219	3368.2	2	1149.58476	575.29563	R	E	228	236
PSM	TFYGLHQDFPSVVVVGLGK	-166_56561	Q9CPY7	1	Mouse_09-2020	null	[MS,MS:1001208,SEQUEST,]	1.2e-4	null	ms_run[1]:scan=11298	3390.3	3	2063.09690	688.37020	R	S	85	104
PSM	LLHPLGIELPLQTLR	-166_56585	Q9D826	1	Mouse_09-2020	null	[MS,MS:1001208,SEQUEST,]	1.2e-4	null	ms_run[1]:scan=11305	3392.4	3	1713.04245	571.68557	R	N	209	224
PSM	LFPVAYNLIKPFLSEDTRRK	-166_56593	Q99J08	1	Mouse_09-2020	null	[MS,MS:1001208,SEQUEST,]	1.2e-4	null	ms_run[1]:scan=11306	3392.7	4	2407.34853	602.59286	K	M	197	217
PSM	YLNFVKGVVDSDDLPLNVSR	-166_56600	P08113	1	Mouse_09-2020	null	[MS,MS:1001208,SEQUEST,]	1.2e-4	null	ms_run[1]:scan=11307	3393.0	3	2250.17667	750.73034	K	T	429	449
PSM	ILESDRKEPLFGISTGNIITGLAAGAK	-166_56606	Q8C196	1	Mouse_09-2020	null	[MS,MS:1001208,SEQUEST,]	5.1e-4	null	ms_run[1]:scan=11309	3393.6	4	2771.53066	693.63800	K	Y	281	308
PSM	GFGSDKESILELITSR	-166_56657	P14824	1	Mouse_09-2020	null	[MS,MS:1001208,SEQUEST,]	1.2e-4	null	ms_run[1]:scan=11322	3397.5	3	1751.91831	584.64399	K	N	35	51
PSM	VLPGVDALSNV	-166_56684	P09411	1	Mouse_09-2020	null	[MS,MS:1001208,SEQUEST,]	3.6e-3	null	ms_run[1]:scan=11327	3398.9	2	1083.60430	542.30586	K	0	407	418
PSM	FNIKGRDSTQLLDHLFANVIPK	-166_56721	Q9DBT9	1	Mouse_09-2020	null	[MS,MS:1001208,SEQUEST,]	1.7e-3	null	ms_run[1]:scan=11335	3401.2	4	2526.38466	632.35114	K	G	533	555
PSM	AGLLEKLKETEYDVRDHGDLAFVDVPNDSSFQIVKNPR	-166_56728	Q61176	1	Mouse_09-2020	null	[MS,MS:1001208,SEQUEST,]	1.2e-4	null	ms_run[1]:scan=11336	3401.5	6	4315.20056	720.03929	K	V	34	72
PSM	AYGPVFTLYLGSKPTVILHGYEAVK	-166_56812	Q64458	1	Mouse_09-2020	null	[MS,MS:1001208,SEQUEST,]	1.2e-3	null	ms_run[1]:scan=11352	3406.2	4	2723.48256	681.62563	K	A	60	85
PSM	ILEFFGLK	-166_56829	P09103	1	Mouse_09-2020	null	[MS,MS:1001208,SEQUEST,]	1.2e-4	null	ms_run[1]:scan=11356	3407.3	2	966.56688	483.78658	R	E	303	311
PSM	GRPTSTNPIASIFAWTR	-166_56835	P54071	1	Mouse_09-2020	null	[MS,MS:1001208,SEQUEST,]	1.2e-4	null	ms_run[1]:scan=11357	3407.6	3	1874.98917	625.66724	K	L	361	378
PSM	TLVYGGIFLYPANK	-166_56838	Q9QXD6	1	Mouse_09-2020	null	[MS,MS:1001208,SEQUEST,]	1.2e-4	null	ms_run[1]:scan=11358	3407.9	2	1555.85503	778.42958	R	S	256	270
PSM	GTTLIPNLSSVLK	-166_56574	A0A0R4IZY2	1	Mouse_09-2020	null	[MS,MS:1001208,SEQUEST,]	3.4e-2	null	ms_run[1]:scan=11300	3390.9	2	1342.79509	671.90066	K	E	395	408
PSM	AFPAWADTSILSR	-166_56124	Q9EQ20	1	Mouse_09-2020	null	[MS,MS:1001208,SEQUEST,]	1.2e-4	null	ms_run[1]:scan=11215	3367.0	2	1434.73674	717.87243	R	Q	89	102
PSM	DSYDFFTEIK	-166_56118	Q8BH00	1	Mouse_09-2020	null	[MS,MS:1001208,SEQUEST,]	5.1e-4	null	ms_run[1]:scan=11213	3366.4	2	1264.57402	632.79024	K	I	472	482
PSM	FVDHVFDEQVIDSLTVK	-166_56110	Q91YQ5	1	Mouse_09-2020	null	[MS,MS:1001208,SEQUEST,]	1.2e-4	null	ms_run[1]:scan=11212	3366.1	3	1991.01175	664.34220	R	I	356	373
PSM	QFFQVPLNIPK	-166_55386	Q9DCM2	1	Mouse_09-2020	null	[MS,MS:1001208,SEQUEST,]	1.2e-4	null	ms_run[1]:scan=11062	3323.4	2	1330.75310	665.87953	K	F	75	86
PSM	THLPVQLLPSSFWK	-166_55418	Q3UZZ6	1	Mouse_09-2020	null	[MS,MS:1001208,SEQUEST,]	1.2e-4	null	ms_run[1]:scan=11069	3325.4	3	1652.91794	551.64348	K	D	107	121
PSM	VLSVPESTPFTAVLK	-166_55421	D3YW97	1	Mouse_09-2020	null	[MS,MS:1001208,SEQUEST,]	1.2e-4	null	ms_run[1]:scan=11071	3326.0	2	1587.89934	794.45326	K	A	20	35
PSM	ASQAPSSFQLLYDLK	-166_55431	A0A1W2P733	1	Mouse_09-2020	null	[MS,MS:1001208,SEQUEST,]	1.2e-4	null	ms_run[1]:scan=11073	3326.7	2	1667.86247	834.43559	R	S	625	640
PSM	ILESDRKEPLFGISTGNIITGLAAGAK	-166_55443	Q8C196	1	Mouse_09-2020	null	[MS,MS:1001208,SEQUEST,]	1.2e-4	null	ms_run[1]:scan=11077	3327.9	4	2771.53310	693.63800	K	Y	281	308
PSM	IFGVTTLDIVR	-166_55489	P08249	1	Mouse_09-2020	null	[MS,MS:1001208,SEQUEST,]	1.2e-4	null	ms_run[1]:scan=11087	3330.7	2	1233.72099	617.36371	K	N	166	177
PSM	TPIGSFLGSLASQPATK	-166_55499	Q8QZT1	1	Mouse_09-2020	null	[MS,MS:1001208,SEQUEST,]	1.2e-4	null	ms_run[1]:scan=11090	3331.6	2	1674.90813	837.95669	R	G	47	64
PSM	ILESDRKEPLFGISTGNIITGLAAGAK	-166_55502	Q8C196	1	Mouse_09-2020	null	[MS,MS:1001208,SEQUEST,]	1.2e-4	null	ms_run[1]:scan=11091	3331.9	3	2771.53745	924.51491	K	Y	281	308
PSM	DIGFIKLD	-166_55575	P62274	1	Mouse_09-2020	null	[MS,MS:1001208,SEQUEST,]	3.4e-3	null	ms_run[1]:scan=11106	3336.1	2	920.50908	460.75802	K	0	49	57
PSM	RTAVDSGIALLTNFQVTK	-166_55678	Q8C196	1	Mouse_09-2020	null	[MS,MS:1001208,SEQUEST,]	1.2e-4	null	ms_run[1]:scan=11126	3341.8	3	1934.07218	645.36170	R	F	1454	1472
PSM	SNLNIFQYIGK	-166_55686	O08601	1	Mouse_09-2020	null	[MS,MS:1001208,SEQUEST,]	1.2e-4	null	ms_run[1]:scan=11127	3342.0	2	1296.69609	648.85097	R	E	645	656
PSM	LSPQSIYNLLPGK	-166_55731	Q61838	1	Mouse_09-2020	null	[MS,MS:1001208,SEQUEST,]	1.2e-4	null	ms_run[1]:scan=11134	3344.0	2	1429.80535	715.40611	K	V	612	625
PSM	LLGNMIVIVLGHHLGK	-166_55766	A8DUK4	1	Mouse_09-2020	null	[MS,MS:1001208,SEQUEST,]	1.2e-4	null	ms_run[1]:scan=11139	3345.4	3	1714.02042	572.01140	R	F	106	122
PSM	IFFYDAENPPGSEVLR	-166_55790	H3BK03	1	Mouse_09-2020	null	[MS,MS:1001208,SEQUEST,]	1.2e-4	null	ms_run[1]:scan=11142	3346.3	2	1853.90715	927.45706	R	Q	224	240
PSM	LLGNMIVIVLGHHLGK	-166_55823	A8DUK4	1	Mouse_09-2020	null	[MS,MS:1001208,SEQUEST,]	1.2e-3	null	ms_run[1]:scan=11147	3347.7	4	1714.02016	429.26037	R	F	106	122
PSM	ANLVFKEIEKKLEEEGEQFVKK	-166_55832	P32020	1	Mouse_09-2020	null	[MS,MS:1001208,SEQUEST,]	1.2e-4	null	ms_run[1]:scan=11149	3348.2	4	2635.43471	659.61399	K	G	433	455
PSM	ILKEDILSFLEK	-166_55855	P53395	1	Mouse_09-2020	null	[MS,MS:1001208,SEQUEST,]	1.2e-4	null	ms_run[1]:scan=11152	3349.0	3	1447.84101	483.28507	R	T	200	212
PSM	YVLGNPLTPGINQGPQIDKEQHDKILDLIESGK	-166_55863	P24549	1	Mouse_09-2020	null	[MS,MS:1001208,SEQUEST,]	1.2e-4	null	ms_run[1]:scan=11153	3349.3	5	3629.91621	726.78929	K	E	330	363
PSM	SNYNFEKPFLWLAR	-166_55882	P62827	1	Mouse_09-2020	null	[MS,MS:1001208,SEQUEST,]	1.2e-4	null	ms_run[1]:scan=11163	3352.2	3	1784.91336	595.64214	K	L	153	167
PSM	FGLYLPLFKPSASTSK	-166_55886	Q9QXX4	1	Mouse_09-2020	null	[MS,MS:1001208,SEQUEST,]	1.2e-4	null	ms_run[1]:scan=11164	3352.5	3	1755.96915	585.99418	K	T	655	671
PSM	LLVVYPWTQR	-166_55901	A8DUK4	1	Mouse_09-2020	null	[MS,MS:1001208,SEQUEST,]	1.2e-4	null	ms_run[1]:scan=11169	3353.9	2	1274.72637	637.86642	R	F	32	42
PSM	DFSATDLTEFAAR	-166_55933	Q8BWT1	1	Mouse_09-2020	null	[MS,MS:1001208,SEQUEST,]	1.2e-4	null	ms_run[1]:scan=11174	3355.4	2	1443.67558	722.34116	K	A	26	39
PSM	SLGQWLQEEKVPAIYGVDTR	-166_55975	Q8C196	1	Mouse_09-2020	null	[MS,MS:1001208,SEQUEST,]	1.2e-4	null	ms_run[1]:scan=11181	3357.3	3	2289.18729	763.73397	K	L	148	168
PSM	IALGIPLPEIKNVVSGK	-166_55983	Q8C196	1	Mouse_09-2020	null	[MS,MS:1001208,SEQUEST,]	1.2e-4	null	ms_run[1]:scan=11182	3357.6	3	1748.06870	583.36086	K	S	741	758
PSM	FLPLFDRVLVER	-166_56004	Q64433	1	Mouse_09-2020	null	[MS,MS:1001208,SEQUEST,]	5.1e-4	null	ms_run[1]:scan=11188	3359.3	3	1503.87000	501.96092	K	A	9	21
PSM	KEDLVFIFWAPENAPLKSK	-166_56017	A0A494B9A7	1	Mouse_09-2020	null	[MS,MS:1001208,SEQUEST,]	1.2e-4	null	ms_run[1]:scan=11190	3359.9	4	2232.20717	558.80704	K	I	96	115
PSM	FAAATGATPIAGRFTPGTFTNQIQAAFREPR	-166_56053	P14206	1	Mouse_09-2020	null	[MS,MS:1001208,SEQUEST,]	7.6e-3	null	ms_run[1]:scan=11201	3363.0	4	3265.68569	817.17708	K	L	90	121
PSM	TIPIDGDFFSYTR	-166_56846	P47738	1	Mouse_09-2020	null	[MS,MS:1001208,SEQUEST,]	1.2e-4	null	ms_run[1]:scan=11360	3408.5	2	1531.74358	766.37501	K	E	162	175
PSM	TPIGSFLGSLASQPATK	-166_55311	Q8QZT1	1	Mouse_09-2020	null	[MS,MS:1001208,SEQUEST,]	1.2e-4	null	ms_run[1]:scan=11043	3318.0	3	1674.90635	558.97355	R	G	47	64
PSM	KVADALANAAGHLDDLPGALSALSDLHAHK	-166_56863	Q91VB8	1	Mouse_09-2020	null	[MS,MS:1001208,SEQUEST,]	1.2e-4	null	ms_run[1]:scan=11366	3410.2	6	2991.56609	499.43351	K	R	62	92
PSM	TSFFQALGITTK	-166_56907	P14869	1	Mouse_09-2020	null	[MS,MS:1001208,SEQUEST,]	1.2e-4	null	ms_run[1]:scan=11374	3412.4	2	1313.71062	657.35863	K	S	135	147
PSM	YGPVFTIYLGPR	-166_57739	Q91X75	1	Mouse_09-2020	null	[MS,MS:1001208,SEQUEST,]	1.2e-4	null	ms_run[1]:scan=11543	3460.6	2	1382.74602	691.87699	R	I	65	77
PSM	IALGIPLPEIK	-166_57749	Q8C196	1	Mouse_09-2020	null	[MS,MS:1001208,SEQUEST,]	2.6e-4	null	ms_run[1]:scan=11545	3461.2	2	1163.73955	582.37355	K	V	741	752
PSM	KVADALANAAGHLDDLPGALSALSDLHAHKLRVDPVNFK	-166_57864	Q91VB8	1	Mouse_09-2020	null	[MS,MS:1001208,SEQUEST,]	1.2e-4	null	ms_run[1]:scan=11566	3467.0	5	4060.17927	812.84036	K	L	62	101
PSM	TFSHELSDFGLESTTGEVPVVAIR	-166_57875	P27773	1	Mouse_09-2020	null	[MS,MS:1001208,SEQUEST,]	1.2e-4	null	ms_run[1]:scan=11568	3467.6	3	2591.30985	864.43778	K	A	306	330
PSM	GSFVLLDGETFEVK	-166_57903	A0A0R4J135	0	Mouse_09-2020	null	[MS,MS:1001208,SEQUEST,]	1.2e-4	null	ms_run[1]:scan=11573	3469.0	2	1540.79131	770.89831	K	T	161	175
PSM	GSFVLLDGETFEVK	-166_57903	P17563	0	Mouse_09-2020	null	[MS,MS:1001208,SEQUEST,]	1.2e-4	null	ms_run[1]:scan=11573	3469.0	2	1540.79131	770.89831	K	T	161	175
PSM	KVADALANAAGHLDDLPGALSALSDLHAHKLRVDPVNFK	-166_57938	Q91VB8	1	Mouse_09-2020	null	[MS,MS:1001208,SEQUEST,]	1.2e-4	null	ms_run[1]:scan=11579	3470.7	6	4060.17748	677.53484	K	L	62	101
PSM	TLVYGGIFLYPANK	-166_57946	Q9QXD6	1	Mouse_09-2020	null	[MS,MS:1001208,SEQUEST,]	1.2e-4	null	ms_run[1]:scan=11580	3471.0	2	1555.85307	778.42958	R	S	256	270
PSM	EKGEFQILLDALDKIKTK	-166_57993	P16015	1	Mouse_09-2020	null	[MS,MS:1001208,SEQUEST,]	1.2e-4	null	ms_run[1]:scan=11587	3472.9	4	2089.19057	523.05304	R	K	152	170
PSM	NVVHQLSVTLEDLYNGATRK	-166_58036	P63037	1	Mouse_09-2020	null	[MS,MS:1001208,SEQUEST,]	1.2e-4	null	ms_run[1]:scan=11597	3475.8	4	2257.19375	565.05384	K	A	106	126
PSM	KFPLDPLITHVLPFEK	-166_58049	P00329	1	Mouse_09-2020	null	[MS,MS:1001208,SEQUEST,]	1.7e-3	null	ms_run[1]:scan=11599	3476.3	2	1894.08428	947.54548	K	N	340	356
PSM	IFSVPYSLEELQTR	-166_58062	K9J7B2	1	Mouse_09-2020	null	[MS,MS:1001208,SEQUEST,]	1.2e-4	null	ms_run[1]:scan=11602	3477.2	2	1681.88164	841.44342	K	R	77	91
PSM	QIGNRDTLWGLFNNLQR	-166_58091	Q8VCF0	1	Mouse_09-2020	null	[MS,MS:1001208,SEQUEST,]	3.8e-4	null	ms_run[1]:scan=11606	3478.3	3	2045.06888	682.36069	R	P	48	65
PSM	GLVDKFPLFTAVYK	-166_57730	E0CXN5	1	Mouse_09-2020	null	[MS,MS:1001208,SEQUEST,]	1.2e-4	null	ms_run[1]:scan=11541	3460.0	3	1597.89878	533.30446	K	C	291	305
PSM	AFIVLNPEFLSHDQEQLIKELQHHVK	-166_58159	D3Z106	1	Mouse_09-2020	null	[MS,MS:1001208,SEQUEST,]	1.2e-4	null	ms_run[1]:scan=11619	3482.0	5	3112.66004	623.33739	K	V	482	508
PSM	VADALANAAGHLDDLPGALSALSDLHAHK	-166_58188	Q91VB8	1	Mouse_09-2020	null	[MS,MS:1001208,SEQUEST,]	1.2e-4	null	ms_run[1]:scan=11626	3484.0	5	2863.47456	573.49976	K	R	63	92
PSM	FKDIFQEIFDK	-166_58218	P54071	1	Mouse_09-2020	null	[MS,MS:1001208,SEQUEST,]	1.2e-4	null	ms_run[1]:scan=11631	3485.3	3	1429.73783	477.25025	R	Y	262	273
PSM	LTFFNSTLNTSGLVAQGEALPIPGAHRPGLVTK	-166_58242	Q8R0Y6	1	Mouse_09-2020	null	[MS,MS:1001208,SEQUEST,]	1.2e-4	null	ms_run[1]:scan=11636	3486.8	4	3406.85488	852.46749	K	G	242	275
PSM	LLVVYPWTQR	-166_58247	A8DUK4	1	Mouse_09-2020	null	[MS,MS:1001208,SEQUEST,]	1.2e-4	null	ms_run[1]:scan=11637	3487.1	2	1274.72637	637.86642	R	F	32	42
PSM	FYAYNPLAGGLLTGK	-166_58280	Q8CG76	1	Mouse_09-2020	null	[MS,MS:1001208,SEQUEST,]	1.2e-4	null	ms_run[1]:scan=11643	3488.8	2	1584.84453	792.92467	R	K	230	245
PSM	ELNDFISYLQR	-166_58284	P27773	1	Mouse_09-2020	null	[MS,MS:1001208,SEQUEST,]	1.2e-4	null	ms_run[1]:scan=11644	3489.0	2	1397.70854	699.35662	R	A	472	483
PSM	SWDIFFR	-166_58290	Q60597	1	Mouse_09-2020	null	[MS,MS:1001208,SEQUEST,]	9.7e-4	null	ms_run[1]:scan=11645	3489.3	2	970.47893	485.74270	K	T	75	82
PSM	AVFVGRPIIWGLAFQGEK	-166_58308	Q9WU19	1	Mouse_09-2020	null	[MS,MS:1001208,SEQUEST,]	1.2e-4	null	ms_run[1]:scan=11647	3489.9	3	1988.11191	663.37539	K	V	310	328
PSM	GAYPVFFNFTR	-166_58315	P33267	1	Mouse_09-2020	null	[MS,MS:1001208,SEQUEST,]	7.6e-4	null	ms_run[1]:scan=11648	3490.1	2	1318.65959	659.83258	R	N	99	110
PSM	STLLLLLTGK	-166_58393	Q6P542	1	Mouse_09-2020	null	[MS,MS:1001208,SEQUEST,]	1.2e-4	null	ms_run[1]:scan=11662	3494.1	2	1058.68254	529.84462	K	T	657	667
PSM	WLPAPATFPVYDPASGAK	-166_58408	Q8BWF0	1	Mouse_09-2020	null	[MS,MS:1001208,SEQUEST,]	1.2e-4	null	ms_run[1]:scan=11664	3494.6	2	1887.97173	944.48562	R	G	57	75
PSM	FASLDVTHAALVNSLWHFGGNEK	-166_58415	Q9DCY0	1	Mouse_09-2020	null	[MS,MS:1001208,SEQUEST,]	1.2e-4	null	ms_run[1]:scan=11666	3495.2	4	2513.26015	629.06975	K	Q	169	192
PSM	LDHNTNYFAEAFEHNGRPYSLLVYIPSR	-166_58164	Q9D6Y9	1	Mouse_09-2020	null	[MS,MS:1001208,SEQUEST,]	1.2e-4	null	ms_run[1]:scan=11620	3482.3	5	3323.62745	665.53047	R	A	663	691
PSM	NYPATIIQEPLVLTEPAR	-166_57687	Q9DBT9	1	Mouse_09-2020	null	[MS,MS:1001208,SEQUEST,]	1.2e-4	null	ms_run[1]:scan=11531	3457.2	2	2025.10466	1013.05440	K	R	830	848
PSM	KFPLDPLITHVLPFEK	-166_57673	P00329	1	Mouse_09-2020	null	[MS,MS:1001208,SEQUEST,]	1.2e-4	null	ms_run[1]:scan=11529	3456.6	4	1894.08462	474.27638	K	N	340	356
PSM	VVLAYEPVWAIGTGK	-166_57665	P17751	1	Mouse_09-2020	null	[MS,MS:1001208,SEQUEST,]	1.2e-4	null	ms_run[1]:scan=11528	3456.3	2	1602.89165	801.94814	K	A	211	226
PSM	AFSVFLFNTENK	-166_56926	H3BKD7	1	Mouse_09-2020	null	[MS,MS:1001208,SEQUEST,]	1.2e-4	null	ms_run[1]:scan=11379	3413.8	2	1416.71599	708.86153	R	L	82	94
PSM	AQFGQPEILLGTIPGAGGTQR	-166_56950	Q8BH95	1	Mouse_09-2020	null	[MS,MS:1001208,SEQUEST,]	1.2e-4	null	ms_run[1]:scan=11384	3415.1	2	2111.12529	1056.06583	K	T	158	179
PSM	LLVVYPWTQR	-166_56978	A8DUK4	1	Mouse_09-2020	null	[MS,MS:1001208,SEQUEST,]	1.2e-4	null	ms_run[1]:scan=11391	3417.2	2	1274.72746	637.86642	R	F	32	42
PSM	SLGQWLQEEKVPAIYGVDTR	-166_57015	Q8C196	1	Mouse_09-2020	null	[MS,MS:1001208,SEQUEST,]	1.2e-4	null	ms_run[1]:scan=11397	3418.9	3	2289.18949	763.73397	K	L	148	168
PSM	AQFGQPEILLGTIPGAGGTQR	-166_57023	Q8BH95	1	Mouse_09-2020	null	[MS,MS:1001208,SEQUEST,]	1.2e-4	null	ms_run[1]:scan=11398	3419.2	3	2111.12784	704.37964	K	T	158	179
PSM	GAYPVFFNFTR	-166_57056	P33267	1	Mouse_09-2020	null	[MS,MS:1001208,SEQUEST,]	1.2e-4	null	ms_run[1]:scan=11404	3420.9	2	1318.66069	659.83258	R	N	99	110
PSM	LFPVAFNLVK	-166_57063	Q8R0F9	1	Mouse_09-2020	null	[MS,MS:1001208,SEQUEST,]	1.2e-4	null	ms_run[1]:scan=11406	3421.6	2	1147.68767	574.34733	K	F	197	207
PSM	VLESWQRWAADGPGLSEPEEMDPERQVSAILRQALNK	-166_57087	Q8K1G2	1	Mouse_09-2020	null	[MS,MS:1001208,SEQUEST,]	3.6e-2	null	ms_run[1]:scan=11410	3422.7	5	4206.10334	842.02655	R	Q	954	991
PSM	YFDQVDISNGLDWSLDHK	-166_57097	Q64374	1	Mouse_09-2020	null	[MS,MS:1001208,SEQUEST,]	1.2e-4	null	ms_run[1]:scan=11415	3424.1	3	2151.99991	718.00424	K	F	146	164
PSM	LLLQEVRLPDLPGNYVTK	-166_57159	Q61838	1	Mouse_09-2020	null	[MS,MS:1001208,SEQUEST,]	1.2e-4	null	ms_run[1]:scan=11430	3428.4	3	2068.17789	690.06488	R	S	1316	1334
PSM	QIHNFISTSTFSQYTVVDDIAVAK	-166_57182	P00329	1	Mouse_09-2020	null	[MS,MS:1001208,SEQUEST,]	2.6e-4	null	ms_run[1]:scan=11434	3429.6	3	2684.36258	895.45706	K	D	137	161
PSM	LGYFLALTGYR	-166_57258	Q8QZS1	1	Mouse_09-2020	null	[MS,MS:1001208,SEQUEST,]	1.2e-4	null	ms_run[1]:scan=11451	3434.5	2	1273.69536	637.35061	K	K	190	201
PSM	HIADLAGNPEVILPVPAFNVINGGSHAGNK	-166_57300	P17182	1	Mouse_09-2020	null	[MS,MS:1001208,SEQUEST,]	1.2e-4	null	ms_run[1]:scan=11459	3436.7	4	3021.59487	756.15308	R	A	133	163
PSM	IEFEGQSVDFVDPNKQNLIAEVSTK	-166_57305	Q8C196	1	Mouse_09-2020	null	[MS,MS:1001208,SEQUEST,]	1.2e-4	null	ms_run[1]:scan=11460	3437.0	3	2807.41843	936.47478	K	V	183	208
PSM	KVADALANAAGHLDDLPGALSALSDLHAHK	-166_57355	Q91VB8	1	Mouse_09-2020	null	[MS,MS:1001208,SEQUEST,]	1.2e-4	null	ms_run[1]:scan=11470	3439.8	5	2991.56629	599.11875	K	R	62	92
PSM	DIKFQDFFIPK	-166_57364	A0A0R4IZY2	1	Mouse_09-2020	null	[MS,MS:1001208,SEQUEST,]	1.2e-4	null	ms_run[1]:scan=11471	3440.1	3	1397.74646	466.58697	R	T	384	395
PSM	AAFVAYALAFPR	-166_57389	A0A2R8VHP2	1	Mouse_09-2020	null	[MS,MS:1001208,SEQUEST,]	1.2e-4	null	ms_run[1]:scan=11475	3441.2	2	1296.71123	648.85860	R	F	270	282
PSM	IFWLLSGSDSQTTR	-166_57395	Q80W22	1	Mouse_09-2020	null	[MS,MS:1001208,SEQUEST,]	1.2e-4	null	ms_run[1]:scan=11476	3441.5	2	1610.81877	805.91229	R	L	325	339
PSM	SYEAYVLNIIR	-166_57400	A0A0A6YX05	1	Mouse_09-2020	null	[MS,MS:1001208,SEQUEST,]	1.2e-4	null	ms_run[1]:scan=11477	3441.8	2	1340.72173	670.86408	K	L	41	52
PSM	GYPTLLLFR	-166_57426	E9PXX7	1	Mouse_09-2020	null	[MS,MS:1001208,SEQUEST,]	2.6e-4	null	ms_run[1]:scan=11484	3443.8	2	1079.62480	540.31603	R	G	307	316
PSM	SLFSSAENEPPVPLVGNWRPPQPVK	-166_57444	P16015	1	Mouse_09-2020	null	[MS,MS:1001208,SEQUEST,]	1.2e-4	null	ms_run[1]:scan=11487	3444.7	3	2745.43723	915.81681	R	R	227	252
PSM	KFPLDPLITHVLPFEK	-166_57535	P00329	1	Mouse_09-2020	null	[MS,MS:1001208,SEQUEST,]	1.2e-4	null	ms_run[1]:scan=11503	3449.2	3	1894.08469	632.03275	K	N	340	356
PSM	IGREKGEFQILLDALDKIK	-166_57544	P16015	1	Mouse_09-2020	null	[MS,MS:1001208,SEQUEST,]	1.2e-4	null	ms_run[1]:scan=11504	3449.5	4	2186.25405	547.31904	K	K	149	168
PSM	EERTFHIFYYLLSGAGEHLK	-166_57556	Q8VDD5	1	Mouse_09-2020	null	[MS,MS:1001208,SEQUEST,]	1.2e-4	null	ms_run[1]:scan=11506	3450.1	4	2410.21474	603.31021	K	D	270	290
PSM	VIYLIRNPRDVLVSGYHYFNALK	-166_57578	Q8BGL3	1	Mouse_09-2020	null	[MS,MS:1001208,SEQUEST,]	1.2e-4	null	ms_run[1]:scan=11510	3451.2	4	2750.51797	688.38397	K	G	116	139
PSM	FLGYTEKDLELLYPFKEK	-166_57586	E9PWK1	1	Mouse_09-2020	null	[MS,MS:1001208,SEQUEST,]	1.2e-4	null	ms_run[1]:scan=11512	3451.8	4	2233.18178	559.05023	R	F	257	275
PSM	VIYLIRNPRDVLVSGYHYFNALK	-166_57610	Q8BGL3	1	Mouse_09-2020	null	[MS,MS:1001208,SEQUEST,]	2.4e-3	null	ms_run[1]:scan=11517	3453.2	5	2750.51343	550.90863	K	G	116	139
PSM	VTIAQGGVLPNIQAVLLPKK	-166_56877	Q64523	1	Mouse_09-2020	null	[MS,MS:1001208,SEQUEST,]	1.2e-4	null	ms_run[1]:scan=11368	3410.7	3	2059.26578	687.09277	K	E	101	121
PSM	TFAYTNHTVLPEALERWPVELVEK	-166_58441	Q9ET01	1	Mouse_09-2020	null	[MS,MS:1001208,SEQUEST,]	1.2e-4	null	ms_run[1]:scan=11670	3496.4	4	2842.47622	711.37481	K	L	372	396
PSM	GVFPLLYREPPEAVWADDVDRR	-166_55293	G3X925	1	Mouse_09-2020	null	[MS,MS:1001208,SEQUEST,]	2.6e-4	null	ms_run[1]:scan=11039	3316.8	4	2600.32387	650.83686	R	Q	511	533
PSM	YWGVASFLQR	-166_55273	Q00724	1	Mouse_09-2020	null	[MS,MS:1001208,SEQUEST,]	1.2e-4	null	ms_run[1]:scan=11035	3315.7	2	1226.63201	613.81947	K	N	108	118
PSM	LLYDLADQLHAAVGASR	-166_52854	Q99LC5	1	Mouse_09-2020	null	[MS,MS:1001208,SEQUEST,]	1.2e-4	null	ms_run[1]:scan=10546	3178.2	2	1812.96086	906.98377	K	A	233	250
PSM	VAALTGLPFVTAPNK	-166_52887	P97807	1	Mouse_09-2020	null	[MS,MS:1001208,SEQUEST,]	1.2e-4	null	ms_run[1]:scan=10552	3179.9	2	1498.86528	749.93503	K	E	294	309
PSM	TLGVDFIDVATK	-166_52961	Q8C196	1	Mouse_09-2020	null	[MS,MS:1001208,SEQUEST,]	1.2e-4	null	ms_run[1]:scan=10569	3184.7	2	1278.69438	639.85064	K	M	1270	1282
PSM	ALESPERPFLAILGGAK	-166_52974	P09411	1	Mouse_09-2020	null	[MS,MS:1001208,SEQUEST,]	1.2e-4	null	ms_run[1]:scan=10571	3185.3	3	1768.99527	590.33672	K	A	200	217
PSM	GLVAVVTGGASGLGLATAK	-166_52986	A2AFQ2	1	Mouse_09-2020	null	[MS,MS:1001208,SEQUEST,]	1.2e-4	null	ms_run[1]:scan=10573	3185.8	2	1641.95391	821.48034	K	L	10	29
PSM	TIAYGYIRDPSGGPVSLDFVK	-166_53009	Q99LB7	1	Mouse_09-2020	null	[MS,MS:1001208,SEQUEST,]	1.2e-4	null	ms_run[1]:scan=10577	3186.9	3	2255.17051	752.39507	K	G	865	886
PSM	FSWNVWPSSR	-166_53039	A2AN98	1	Mouse_09-2020	null	[MS,MS:1001208,SEQUEST,]	1.2e-4	null	ms_run[1]:scan=10581	3188.0	2	1265.60515	633.30673	R	E	19	29
PSM	EIISFGSGYGGNSLLGK	-166_53048	Q9Z2V4	1	Mouse_09-2020	null	[MS,MS:1001208,SEQUEST,]	1.2e-4	null	ms_run[1]:scan=10582	3188.3	2	1698.87053	849.93850	R	C	227	244
PSM	VYGPVYTLYLGR	-166_53071	Q6XVG2	0	Mouse_09-2020	null	[MS,MS:1001208,SEQUEST,]	1.2e-4	null	ms_run[1]:scan=10587	3189.7	2	1400.75908	700.88227	R	P	60	72
PSM	VYGPVYTLYLGR	-166_53071	Q91X77	0	Mouse_09-2020	null	[MS,MS:1001208,SEQUEST,]	1.2e-4	null	ms_run[1]:scan=10587	3189.7	2	1400.75908	700.88227	K	P	60	72
PSM	TYSYLTPDLWK	-166_53096	D3YVC1	1	Mouse_09-2020	null	[MS,MS:1001208,SEQUEST,]	1.2e-4	null	ms_run[1]:scan=10590	3190.6	2	1386.69463	693.85064	K	T	247	258
PSM	RLGIPATIVVPNTTPALTIER	-166_53108	Q8VBT2	1	Mouse_09-2020	null	[MS,MS:1001208,SEQUEST,]	1.2e-4	null	ms_run[1]:scan=10592	3191.1	3	2232.30887	744.77399	R	K	78	99
PSM	VGVIDLSPFGK	-166_53124	Q9DBT9	1	Mouse_09-2020	null	[MS,MS:1001208,SEQUEST,]	1.2e-4	null	ms_run[1]:scan=10596	3192.3	2	1131.64665	566.32406	R	N	522	533
PSM	AGLEQGSDAGYLAESQKFGELALTK	-166_52825	Q8BMS1	1	Mouse_09-2020	null	[MS,MS:1001208,SEQUEST,]	1.2e-4	null	ms_run[1]:scan=10541	3176.8	3	2583.29807	861.76941	K	S	310	335
PSM	TTPSYVAFTDTERLIGDAAK	-166_53143	P63017	1	Mouse_09-2020	null	[MS,MS:1001208,SEQUEST,]	1.2e-4	null	ms_run[1]:scan=10599	3193.1	3	2156.10733	719.36718	R	Q	37	57
PSM	HLGFQSAVEALRGLYSR	-166_53191	E9Q1Q9	1	Mouse_09-2020	null	[MS,MS:1001208,SEQUEST,]	1.2e-4	null	ms_run[1]:scan=10608	3195.7	3	1904.01377	635.34275	K	K	243	260
PSM	AILEVLQTQGA	-166_53204	Q8VC30	1	Mouse_09-2020	null	[MS,MS:1001208,SEQUEST,]	1.2e-4	null	ms_run[1]:scan=10610	3196.2	2	1142.64189	571.82442	R	0	568	579
PSM	SSVAVPYVIVPLK	-166_53208	P01027	1	Mouse_09-2020	null	[MS,MS:1001208,SEQUEST,]	1.2e-4	null	ms_run[1]:scan=10611	3196.5	2	1371.82451	686.41595	K	G	892	905
PSM	FFTVKLPVALDPGSK	-166_53261	Q91YQ5	1	Mouse_09-2020	null	[MS,MS:1001208,SEQUEST,]	1.2e-4	null	ms_run[1]:scan=10624	3200.1	3	1618.91819	540.31162	R	S	113	128
PSM	FAPPQPAEPWSFVK	-166_53267	Q8VCT4	1	Mouse_09-2020	null	[MS,MS:1001208,SEQUEST,]	1.2e-4	null	ms_run[1]:scan=10626	3200.7	2	1600.81645	800.91156	R	T	65	79
PSM	FYGPAGPYGIFAGR	-166_53295	Q80UU9	1	Mouse_09-2020	null	[MS,MS:1001208,SEQUEST,]	1.2e-4	null	ms_run[1]:scan=10630	3201.8	2	1472.73381	736.86969	K	A	130	144
PSM	LNVAPVSDIIEIK	-166_53302	Q99LC5	1	Mouse_09-2020	null	[MS,MS:1001208,SEQUEST,]	1.2e-4	null	ms_run[1]:scan=10631	3202.1	2	1410.82097	705.91377	K	P	127	140
PSM	TTPSYVAFTDTERLIGDAAK	-166_53337	P63017	1	Mouse_09-2020	null	[MS,MS:1001208,SEQUEST,]	1.2e-4	null	ms_run[1]:scan=10638	3204.0	3	2156.08133	719.36718	R	Q	37	57
PSM	GSYGDLGGPIITTQVTIPK	-166_53343	P61979	1	Mouse_09-2020	null	[MS,MS:1001208,SEQUEST,]	1.2e-4	null	ms_run[1]:scan=10640	3204.6	2	1917.03423	959.02002	R	L	378	397
PSM	IVFADGNFWGR	-166_53368	P29758	1	Mouse_09-2020	null	[MS,MS:1001208,SEQUEST,]	1.2e-4	null	ms_run[1]:scan=10646	3206.3	2	1281.63835	641.32238	K	L	170	181
PSM	LLDASWYLPK	-166_53388	A0A2R8VHT1	1	Mouse_09-2020	null	[MS,MS:1001208,SEQUEST,]	1.2e-4	null	ms_run[1]:scan=10649	3207.1	2	1205.65593	603.33188	K	G	31	41
PSM	IGFPWSEIR	-166_53397	P26043	1	Mouse_09-2020	null	[MS,MS:1001208,SEQUEST,]	1.2e-4	null	ms_run[1]:scan=10650	3207.4	2	1104.58354	552.79547	K	I	238	247
PSM	FLPGFEAPTYKDTLLPKLPR	-166_53162	P49429	1	Mouse_09-2020	null	[MS,MS:1001208,SEQUEST,]	1.2e-4	null	ms_run[1]:scan=10603	3194.2	4	2303.28164	576.57541	R	N	156	176
PSM	NVTLPAVFKAPIRPDIVNFVHTNLRK	-166_52807	Q9D8E6	1	Mouse_09-2020	null	[MS,MS:1001208,SEQUEST,]	1.2e-4	null	ms_run[1]:scan=10538	3175.9	6	2959.70080	494.12260	K	N	21	47
PSM	ILFIFIDSDHTDNQR	-166_52787	P09103	1	Mouse_09-2020	null	[MS,MS:1001208,SEQUEST,]	1.2e-4	null	ms_run[1]:scan=10533	3174.5	2	1833.91655	917.46013	K	L	288	303
PSM	SDENNDLPSSFTGYFK	-166_52742	Q9QZ85	1	Mouse_09-2020	null	[MS,MS:1001208,SEQUEST,]	1.2e-4	null	ms_run[1]:scan=10525	3172.3	2	1820.79949	910.90231	K	F	10	26
PSM	LDNASAFQGAVISPHYDSLLVK	-166_51991	G5E8R3	1	Mouse_09-2020	null	[MS,MS:1001208,SEQUEST,]	1.2e-4	null	ms_run[1]:scan=10394	3135.7	3	2345.21061	782.40938	R	I	407	429
PSM	QAQIEVVPSASALIIK	-166_52020	P35979	1	Mouse_09-2020	null	[MS,MS:1001208,SEQUEST,]	1.2e-4	null	ms_run[1]:scan=10399	3137.1	2	1666.97417	833.99054	R	L	68	84
PSM	TFVQENVYDEFVER	-166_52045	P47738	1	Mouse_09-2020	null	[MS,MS:1001208,SEQUEST,]	1.2e-4	null	ms_run[1]:scan=10404	3138.5	2	1774.82817	887.91777	R	V	327	341
PSM	LDIDPETITWQR	-166_52080	A0A1W2P733	1	Mouse_09-2020	null	[MS,MS:1001208,SEQUEST,]	1.2e-4	null	ms_run[1]:scan=10409	3139.9	2	1486.75456	743.88046	R	L	341	353
PSM	NIYSLTPLLGQR	-166_52087	E9PWK1	1	Mouse_09-2020	null	[MS,MS:1001208,SEQUEST,]	1.2e-4	null	ms_run[1]:scan=10411	3140.4	2	1374.77385	687.89063	K	G	242	254
PSM	KYVLGNPLTPGINQGPQIDKEQHDKILDLIESGK	-166_52094	P24549	1	Mouse_09-2020	null	[MS,MS:1001208,SEQUEST,]	1.2e-4	null	ms_run[1]:scan=10412	3140.7	5	3758.01435	752.40828	K	E	329	363
PSM	DVDLEFLAK	-166_52104	Q01853	1	Mouse_09-2020	null	[MS,MS:1001208,SEQUEST,]	1.2e-4	null	ms_run[1]:scan=10414	3141.3	2	1049.55303	525.27931	K	T	669	678
PSM	VFGFSLITNK	-166_52109	Q543K9	1	Mouse_09-2020	null	[MS,MS:1001208,SEQUEST,]	1.2e-4	null	ms_run[1]:scan=10417	3142.1	2	1125.63005	563.31877	R	V	235	245
PSM	LLVVYPWTQR	-166_52157	A8DUK4	1	Mouse_09-2020	null	[MS,MS:1001208,SEQUEST,]	8.7e-4	null	ms_run[1]:scan=10427	3144.9	2	1274.72563	637.86642	R	F	32	42
PSM	VTKEEWDIIEGLIRK	-166_52186	Q9CQ62	1	Mouse_09-2020	null	[MS,MS:1001208,SEQUEST,]	2.5e-2	null	ms_run[1]:scan=10431	3146.0	3	1829.01871	610.34376	K	K	317	332
PSM	LSDGHFIPILGFGTYAPQEVPKSK	-166_52217	P70694	1	Mouse_09-2020	null	[MS,MS:1001208,SEQUEST,]	1.2e-4	null	ms_run[1]:scan=10437	3147.7	4	2601.37221	651.09824	R	T	10	34
PSM	GALVIVNDLGGDFKGIGK	-166_52226	P51660	1	Mouse_09-2020	null	[MS,MS:1001208,SEQUEST,]	1.2e-4	null	ms_run[1]:scan=10438	3147.9	3	1772.99063	591.66835	R	S	33	51
PSM	RLKVPPAINQFTQALDRQTATQLLK	-166_52259	P12970	1	Mouse_09-2020	null	[MS,MS:1001208,SEQUEST,]	3.8e-4	null	ms_run[1]:scan=10443	3149.3	5	2850.63032	570.93207	K	A	73	98
PSM	FSAPLPPQPWEGVR	-166_52280	Q63880	0	Mouse_09-2020	null	[MS,MS:1001208,SEQUEST,]	7.6e-4	null	ms_run[1]:scan=10447	3150.5	2	1580.82158	790.91463	R	A	78	92
PSM	FSAPLPPQPWEGVR	-166_52280	Q8VCU1	0	Mouse_09-2020	null	[MS,MS:1001208,SEQUEST,]	7.6e-4	null	ms_run[1]:scan=10447	3150.5	2	1580.82158	790.91463	R	A	78	92
PSM	LGILDVVVK	-166_52331	Q9DBM2	1	Mouse_09-2020	null	[MS,MS:1001208,SEQUEST,]	1.2e-4	null	ms_run[1]:scan=10458	3153.5	2	955.61943	478.31296	K	D	164	173
PSM	VDLLFLGK	-166_52360	Q9DCW4	1	Mouse_09-2020	null	[MS,MS:1001208,SEQUEST,]	1.1e-3	null	ms_run[1]:scan=10464	3155.2	2	904.55016	452.77875	K	A	117	125
PSM	VGNPWDPNILYGPLHTK	-166_52368	Q9DBF1	1	Mouse_09-2020	null	[MS,MS:1001208,SEQUEST,]	1.2e-4	null	ms_run[1]:scan=10465	3155.5	3	1920.99552	641.00374	R	A	359	376
PSM	LAAFWLVK	-166_52399	Q9DCV4	1	Mouse_09-2020	null	[MS,MS:1001208,SEQUEST,]	1.2e-4	null	ms_run[1]:scan=10470	3156.8	2	947.57158	474.28929	K	K	273	281
PSM	ILFIFIDSDHTDNQR	-166_52501	P09103	1	Mouse_09-2020	null	[MS,MS:1001208,SEQUEST,]	1.2e-4	null	ms_run[1]:scan=10487	3161.7	3	1833.91312	611.97585	K	L	288	303
PSM	VLPSIVNEVLK	-166_52547	O35129	1	Mouse_09-2020	null	[MS,MS:1001208,SEQUEST,]	1.1e-3	null	ms_run[1]:scan=10494	3163.6	2	1210.74077	605.87391	R	V	132	143
PSM	IIPPGSGIIHQVNLEYLAR	-166_52602	P28271	1	Mouse_09-2020	null	[MS,MS:1001208,SEQUEST,]	1.2e-4	null	ms_run[1]:scan=10504	3166.4	3	2090.17636	697.39675	R	V	169	188
PSM	THLPLSLLPQSLLDQKIK	-166_52650	P52840	1	Mouse_09-2020	null	[MS,MS:1001208,SEQUEST,]	1.2e-4	null	ms_run[1]:scan=10511	3168.3	4	2044.21731	511.80958	K	I	103	121
PSM	LLVVYPWTQR	-166_52657	A8DUK4	1	Mouse_09-2020	null	[MS,MS:1001208,SEQUEST,]	1.2e-4	null	ms_run[1]:scan=10513	3168.9	2	1274.72563	637.86642	R	F	32	42
PSM	DAGHPLYPFNDPY	-166_52676	Q9JII6	1	Mouse_09-2020	null	[MS,MS:1001208,SEQUEST,]	1.2e-4	null	ms_run[1]:scan=10515	3169.5	2	1505.66850	753.33842	R	0	313	326
PSM	NGFLLDGFPR	-166_52706	Q9WTP6	1	Mouse_09-2020	null	[MS,MS:1001208,SEQUEST,]	1.2e-4	null	ms_run[1]:scan=10520	3170.9	2	1135.58989	568.29837	K	V	94	104
PSM	LLYDLADQLHAAVGASR	-166_52711	Q99LC5	1	Mouse_09-2020	null	[MS,MS:1001208,SEQUEST,]	1.2e-4	null	ms_run[1]:scan=10521	3171.2	3	1812.96054	604.99161	K	A	233	250
PSM	NNQFQALLQYADPVSAQHAK	-166_52725	E9QMW9	1	Mouse_09-2020	null	[MS,MS:1001208,SEQUEST,]	1.2e-4	null	ms_run[1]:scan=10523	3171.7	3	2243.12473	748.37830	K	S	218	238
PSM	IEFEGQSVDFVDPNKQNLIAEVSTKDVK	-166_53413	Q8C196	1	Mouse_09-2020	null	[MS,MS:1001208,SEQUEST,]	1.2e-4	null	ms_run[1]:scan=10652	3207.9	4	3149.59682	788.15548	K	F	183	211
PSM	ELLALEVFQVSHPR	-166_55286	Q9WVL0	1	Mouse_09-2020	null	[MS,MS:1001208,SEQUEST,]	1.2e-4	null	ms_run[1]:scan=11037	3316.2	3	1637.90238	546.63851	K	Q	192	206
PSM	TIILYDTNLPDVSAKDFEK	-166_53505	E9Q1Q9	1	Mouse_09-2020	null	[MS,MS:1001208,SEQUEST,]	1.2e-4	null	ms_run[1]:scan=10668	3212.3	3	2182.12864	728.04745	R	D	154	173
PSM	LRSLFSSAENEPPVPLVGNWRPPQPVK	-166_53655	P16015	1	Mouse_09-2020	null	[MS,MS:1001208,SEQUEST,]	1.2e-4	null	ms_run[1]:scan=10703	3222.1	4	3014.62636	754.41072	K	R	225	252
PSM	DFNHINVELSLLGK	-166_54708	A0A140T8T4	1	Mouse_09-2020	null	[MS,MS:1001208,SEQUEST,]	1.2e-4	null	ms_run[1]:scan=10912	3280.9	3	1598.85349	533.62275	R	K	37	51
PSM	DGTVTAGNASGVSDGAGAVIIASEDAVK	-166_54739	Q8BWT1	1	Mouse_09-2020	null	[MS,MS:1001208,SEQUEST,]	1.2e-4	null	ms_run[1]:scan=10919	3282.8	3	2532.24295	844.75231	K	H	242	270
PSM	KGIFVIGFSYPVVPK	-166_54749	O88986	1	Mouse_09-2020	null	[MS,MS:1001208,SEQUEST,]	1.2e-4	null	ms_run[1]:scan=10920	3283.1	3	1650.96219	550.99211	K	K	366	381
PSM	GNWGYLDQVAALR	-166_54827	Q8BK48	0	Mouse_09-2020	null	[MS,MS:1001208,SEQUEST,]	1.2e-4	null	ms_run[1]:scan=10940	3288.8	2	1462.74455	731.87551	K	V	194	207
PSM	GNWGYLDQVAALR	-166_54827	Q8QZR3	0	Mouse_09-2020	null	[MS,MS:1001208,SEQUEST,]	1.2e-4	null	ms_run[1]:scan=10940	3288.8	2	1462.74455	731.87551	R	V	193	206
PSM	WLSTSIPEAQWQSSLAR	-166_54832	P19096	1	Mouse_09-2020	null	[MS,MS:1001208,SEQUEST,]	1.7e-3	null	ms_run[1]:scan=10941	3289.0	2	1959.99565	980.49979	R	S	712	729
PSM	KVADALANAAGHLDDLPGALSALSDLHAHKLR	-166_54850	Q91VB8	1	Mouse_09-2020	null	[MS,MS:1001208,SEQUEST,]	1.2e-4	null	ms_run[1]:scan=10944	3289.9	6	3260.74926	544.29770	K	D	62	94
PSM	NEVSFVIHNLPIIAK	-166_54855	P97364	1	Mouse_09-2020	null	[MS,MS:1001208,SEQUEST,]	1.2e-4	null	ms_run[1]:scan=10945	3290.1	3	1693.96341	565.32604	K	A	338	353
PSM	FGLYLPLFKPSASTSK	-166_54879	Q9QXX4	1	Mouse_09-2020	null	[MS,MS:1001208,SEQUEST,]	1.2e-4	null	ms_run[1]:scan=10949	3291.3	3	1755.96787	585.99418	K	T	655	671
PSM	LLVVYPWTQR	-166_54890	A8DUK4	1	Mouse_09-2020	null	[MS,MS:1001208,SEQUEST,]	1.2e-4	null	ms_run[1]:scan=10952	3292.1	2	1274.72588	637.86642	R	F	32	42
PSM	ILTFDQLALESPK	-166_54900	A0A1B0GSS8	1	Mouse_09-2020	null	[MS,MS:1001208,SEQUEST,]	1.2e-4	null	ms_run[1]:scan=10953	3292.4	2	1474.81597	737.91122	K	R	87	100
PSM	SGSLAAESIFKQLTSENLQSK	-166_54924	Q921G7	1	Mouse_09-2020	null	[MS,MS:1001208,SEQUEST,]	1.2e-4	null	ms_run[1]:scan=10957	3293.6	3	2238.16239	746.72526	K	T	405	426
PSM	KVADALANAAGHLDDLPGALSALSDLHAHKLR	-166_54946	Q91VB8	1	Mouse_09-2020	null	[MS,MS:1001208,SEQUEST,]	1.2e-4	null	ms_run[1]:scan=10963	3295.3	5	3260.75208	652.95579	K	D	62	94
PSM	FRPSIAYFPQIVSVAAR	-166_54688	P85094	1	Mouse_09-2020	null	[MS,MS:1001208,SEQUEST,]	1.2e-4	null	ms_run[1]:scan=10909	3280.1	3	1922.06412	641.35974	K	L	27	44
PSM	IFVDIEKLPWAK	-166_54953	Q9ET01	1	Mouse_09-2020	null	[MS,MS:1001208,SEQUEST,]	1.2e-4	null	ms_run[1]:scan=10965	3295.9	3	1458.83677	486.95002	R	W	353	365
PSM	GLFIIDPNGVVK	-166_54988	P20108	1	Mouse_09-2020	null	[MS,MS:1001208,SEQUEST,]	1.2e-4	null	ms_run[1]:scan=10975	3298.8	2	1271.73638	636.37154	R	L	186	198
PSM	FAISELFAK	-166_55001	P09405	1	Mouse_09-2020	null	[MS,MS:1001208,SEQUEST,]	1.2e-4	null	ms_run[1]:scan=10977	3299.3	2	1025.56719	513.28694	K	D	327	336
PSM	FEDGDLTLYQSNAILR	-166_55023	P19157	1	Mouse_09-2020	null	[MS,MS:1001208,SEQUEST,]	1.2e-4	null	ms_run[1]:scan=10980	3300.1	2	1854.92449	927.96525	K	L	56	72
PSM	FGLYLPLFKPSASTSK	-166_55031	Q9QXX4	1	Mouse_09-2020	null	[MS,MS:1001208,SEQUEST,]	1.2e-4	null	ms_run[1]:scan=10982	3300.7	2	1755.97173	878.48763	K	T	655	671
PSM	FTIATLPPP	-166_55041	Q60692	1	Mouse_09-2020	null	[MS,MS:1001208,SEQUEST,]	2.1e-2	null	ms_run[1]:scan=10986	3301.8	2	956.54521	478.77621	K	0	230	239
PSM	LTLYDIAHTPGVAADLSHIETR	-166_55047	P08249	1	Mouse_09-2020	null	[MS,MS:1001208,SEQUEST,]	1.2e-4	null	ms_run[1]:scan=10988	3302.4	4	2393.24575	599.06694	R	N	53	75
PSM	IFVWDWQR	-166_55100	A0A0R4J135	0	Mouse_09-2020	null	[MS,MS:1001208,SEQUEST,]	1.2e-4	null	ms_run[1]:scan=11003	3306.6	2	1149.58476	575.29563	R	E	228	236
PSM	IFVWDWQR	-166_55100	P17563	0	Mouse_09-2020	null	[MS,MS:1001208,SEQUEST,]	1.2e-4	null	ms_run[1]:scan=11003	3306.6	2	1149.58476	575.29563	R	E	228	236
PSM	YGKDATNVGDEGGFAPNILENKEALELLK	-166_55109	P17182	1	Mouse_09-2020	null	[MS,MS:1001208,SEQUEST,]	1.2e-4	null	ms_run[1]:scan=11004	3306.9	4	3105.57607	777.14893	K	A	200	229
PSM	VAFTGSTEVGHLIQVAAGSSNLK	-166_55116	P47738	1	Mouse_09-2020	null	[MS,MS:1001208,SEQUEST,]	1.2e-4	null	ms_run[1]:scan=11005	3307.2	3	2286.20963	762.74113	K	V	260	283
PSM	LSAAAQSTVYAFSARPLTGGEPVSLGSLR	-166_55163	P11352	1	Mouse_09-2020	null	[MS,MS:1001208,SEQUEST,]	1.2e-4	null	ms_run[1]:scan=11013	3309.4	3	2906.54221	969.51720	R	K	6	35
PSM	YITDWQNVFR	-166_55169	P12815	1	Mouse_09-2020	null	[MS,MS:1001208,SEQUEST,]	1.2e-4	null	ms_run[1]:scan=11016	3310.2	2	1341.65813	671.33294	K	Y	91	101
PSM	NSSYFVEWIPNNVK	-166_55258	P68372	1	Mouse_09-2020	null	[MS,MS:1001208,SEQUEST,]	1.2e-4	null	ms_run[1]:scan=11032	3314.8	2	1696.83342	848.92011	K	A	337	351
PSM	FWLFGGNER	-166_54981	Q91XE0	1	Mouse_09-2020	null	[MS,MS:1001208,SEQUEST,]	3.9e-3	null	ms_run[1]:scan=10972	3297.9	2	1125.54802	563.27744	K	Q	184	193
PSM	QVVNIPSFIVRLDSQK	-166_54635	Q6ZWN5	1	Mouse_09-2020	null	[MS,MS:1001208,SEQUEST,]	1.2e-4	null	ms_run[1]:scan=10901	3277.8	3	1843.04422	615.01939	K	I	140	156
PSM	VFVPTGYSAFPSEILHAPEK	-166_54623	E9PWK1	1	Mouse_09-2020	null	[MS,MS:1001208,SEQUEST,]	1.2e-4	null	ms_run[1]:scan=10898	3277.0	3	2189.12857	730.38076	K	V	378	398
PSM	TIGGGDDSFNTFFSETGAGK	-166_54457	P05214	1	Mouse_09-2020	null	[MS,MS:1001208,SEQUEST,]	1.2e-4	null	ms_run[1]:scan=10872	3269.7	2	2007.89641	1004.45016	K	V	41	61
PSM	WLLLTGISAQQNR	-166_53662	Q68FD5	1	Mouse_09-2020	null	[MS,MS:1001208,SEQUEST,]	1.2e-4	null	ms_run[1]:scan=10704	3222.4	2	1499.83501	750.42008	K	V	164	177
PSM	ILFIFIDSDHTDNQR	-166_53665	P09103	1	Mouse_09-2020	null	[MS,MS:1001208,SEQUEST,]	1.2e-4	null	ms_run[1]:scan=10707	3223.2	3	1833.91257	611.97585	K	L	288	303
PSM	KSADTLWGIQKELQF	-166_53691	A0A1B0GSR9	1	Mouse_09-2020	null	[MS,MS:1001208,SEQUEST,]	2.6e-4	null	ms_run[1]:scan=10711	3224.3	3	1763.93076	588.64907	K	0	301	316
PSM	AISFVGSNQAGEYIFER	-166_53699	Q9EQ20	1	Mouse_09-2020	null	[MS,MS:1001208,SEQUEST,]	1.2e-4	null	ms_run[1]:scan=10712	3224.6	2	1887.92107	944.46541	K	S	256	273
PSM	TFVSITPAEVGVLVGKDR	-166_53706	P62962	1	Mouse_09-2020	null	[MS,MS:1001208,SEQUEST,]	1.2e-4	null	ms_run[1]:scan=10714	3225.2	3	1888.05411	630.02280	K	S	39	57
PSM	LFNWIPQNDLLGHPK	-166_53714	Q8BWQ1	1	Mouse_09-2020	null	[MS,MS:1001208,SEQUEST,]	1.2e-4	null	ms_run[1]:scan=10715	3225.5	3	1791.95450	597.98954	R	K	353	368
PSM	DLGEAALNEYLR	-166_53766	Q8R0Y6	1	Mouse_09-2020	null	[MS,MS:1001208,SEQUEST,]	1.2e-4	null	ms_run[1]:scan=10723	3227.7	2	1363.68425	682.34625	K	K	883	895
PSM	GYFIQPTVFGDVK	-166_53773	P47738	1	Mouse_09-2020	null	[MS,MS:1001208,SEQUEST,]	1.2e-4	null	ms_run[1]:scan=10724	3228.0	2	1470.76311	735.88501	R	G	397	410
PSM	FPLFGGWK	-166_53786	Q91YQ5	1	Mouse_09-2020	null	[MS,MS:1001208,SEQUEST,]	1.3e-3	null	ms_run[1]:scan=10726	3228.5	2	951.50908	476.25799	R	H	321	329
PSM	WTSSDWTFDPRELESK	-166_53813	Q71RI9	1	Mouse_09-2020	null	[MS,MS:1001208,SEQUEST,]	1.2e-4	null	ms_run[1]:scan=10732	3230.2	3	1983.90818	661.97428	K	S	189	205
PSM	LLVVYPWTQR	-166_53818	A8DUK4	1	Mouse_09-2020	null	[MS,MS:1001208,SEQUEST,]	1.2e-4	null	ms_run[1]:scan=10734	3230.8	2	1274.72600	637.86642	R	F	32	42
PSM	FENAFLSHVISQHQSLLGNIR	-166_53828	Q03265	1	Mouse_09-2020	null	[MS,MS:1001208,SEQUEST,]	1.2e-4	null	ms_run[1]:scan=10735	3231.1	4	2410.26235	603.32111	K	D	507	528
PSM	FENAFLSHVISQHQSLLGNIR	-166_53843	Q03265	1	Mouse_09-2020	null	[MS,MS:1001208,SEQUEST,]	1.2e-4	null	ms_run[1]:scan=10737	3231.6	3	2410.26468	804.09239	K	D	507	528
PSM	FWLFGGNER	-166_53891	Q91XE0	1	Mouse_09-2020	null	[MS,MS:1001208,SEQUEST,]	4.8e-3	null	ms_run[1]:scan=10746	3234.3	2	1125.54851	563.27744	K	Q	184	193
PSM	NQYLSWLIK	-166_53896	Q99PG0	1	Mouse_09-2020	null	[MS,MS:1001208,SEQUEST,]	2.6e-4	null	ms_run[1]:scan=10747	3234.6	2	1164.64214	582.82422	K	L	388	397
PSM	FLWPGFGENSR	-166_53912	Q9Z2V4	1	Mouse_09-2020	null	[MS,MS:1001208,SEQUEST,]	1.2e-4	null	ms_run[1]:scan=10749	3235.1	2	1309.63445	655.31984	K	L	525	536
PSM	FEDGDLTLYQSNAILR	-166_53946	P19157	1	Mouse_09-2020	null	[MS,MS:1001208,SEQUEST,]	1.2e-4	null	ms_run[1]:scan=10757	3237.5	2	1854.92522	927.96525	K	L	56	72
PSM	GHYTEGAELVDSVLDVVRK	-166_54087	P68372	1	Mouse_09-2020	null	[MS,MS:1001208,SEQUEST,]	1.2e-4	null	ms_run[1]:scan=10787	3245.9	3	2087.07566	696.36377	K	A	104	123
PSM	RINVLPLGSGAIAGNPLGVDRELLR	-166_54092	Q91YI0	1	Mouse_09-2020	null	[MS,MS:1001208,SEQUEST,]	1.2e-4	null	ms_run[1]:scan=10788	3246.1	4	2600.49795	650.88033	K	E	193	218
PSM	RFILNLPTFSVR	-166_54097	Q9R1P3	1	Mouse_09-2020	null	[MS,MS:1001208,SEQUEST,]	1.2e-4	null	ms_run[1]:scan=10789	3246.4	3	1462.85263	488.28915	K	I	170	182
PSM	FEDGDLTLYQSNAILR	-166_54124	P19157	1	Mouse_09-2020	null	[MS,MS:1001208,SEQUEST,]	1.2e-4	null	ms_run[1]:scan=10795	3248.1	3	1854.92374	618.97926	K	L	56	72
PSM	YFDLGLPNRDQTNDQVTIDSALATQK	-166_54132	P54071	1	Mouse_09-2020	null	[MS,MS:1001208,SEQUEST,]	1.2e-4	null	ms_run[1]:scan=10796	3248.4	3	2923.44193	975.15259	K	S	81	107
PSM	DGSIDLVINLPNNNTK	-166_54151	Q8C196	1	Mouse_09-2020	null	[MS,MS:1001208,SEQUEST,]	1.2e-4	null	ms_run[1]:scan=10800	3249.5	2	1726.89836	863.95214	R	V	1429	1445
PSM	SFNISDIPVTAIR	-166_54244	Q9DBT9	1	Mouse_09-2020	null	[MS,MS:1001208,SEQUEST,]	1.2e-4	null	ms_run[1]:scan=10821	3255.3	2	1432.77861	716.89337	K	S	654	667
PSM	VFPSVPLFAR	-166_54275	Q9DBW0	1	Mouse_09-2020	null	[MS,MS:1001208,SEQUEST,]	1.2e-4	null	ms_run[1]:scan=10828	3257.3	2	1132.65154	566.82931	R	L	391	401
PSM	SFNISDIPVTAIR	-166_54305	Q9DBT9	1	Mouse_09-2020	null	[MS,MS:1001208,SEQUEST,]	1.2e-4	null	ms_run[1]:scan=10833	3258.7	3	1432.78040	478.26467	K	S	654	667
PSM	LSILYPATTGRNFDEILR	-166_54374	Q6GT24	1	Mouse_09-2020	null	[MS,MS:1001208,SEQUEST,]	2.6e-4	null	ms_run[1]:scan=10850	3263.5	3	2079.12210	693.71262	K	V	145	163
PSM	YITPDQLADLYK	-166_53560	P17182	1	Mouse_09-2020	null	[MS,MS:1001208,SEQUEST,]	1.2e-4	null	ms_run[1]:scan=10684	3216.8	2	1439.74077	720.37447	R	F	270	282
PSM	LGYFLALTGYR	-166_58458	Q8QZS1	1	Mouse_09-2020	null	[MS,MS:1001208,SEQUEST,]	1.2e-4	null	ms_run[1]:scan=11673	3497.2	2	1273.69438	637.35061	K	K	190	201
PSM	FASLDVTHAALVNSLWHFGGNEK	-166_58480	Q9DCY0	1	Mouse_09-2020	null	[MS,MS:1001208,SEQUEST,]	1.2e-4	null	ms_run[1]:scan=11677	3498.3	3	2513.25785	838.42391	K	Q	169	192
PSM	VVTIAPGLFATPLLTTLPEKVR	-166_62175	A2AFQ2	1	Mouse_09-2020	null	[MS,MS:1001208,SEQUEST,]	1.2e-4	null	ms_run[1]:scan=12371	3694.0	3	2336.39518	779.46991	R	F	203	225
PSM	TLETYQQLFYLLQTKPSYLAK	-166_62194	Q3UQ44	1	Mouse_09-2020	null	[MS,MS:1001208,SEQUEST,]	1.2e-4	null	ms_run[1]:scan=12374	3694.8	3	2548.37107	850.12810	K	I	881	902
PSM	ATDLLLDDSLVSLFGNRR	-166_62219	P99029	1	Mouse_09-2020	null	[MS,MS:1001208,SEQUEST,]	1.2e-4	null	ms_run[1]:scan=12381	3696.8	3	2005.07297	669.02861	K	K	156	174
PSM	IAIYELLFK	-166_62229	P63325	1	Mouse_09-2020	null	[MS,MS:1001208,SEQUEST,]	1.2e-4	null	ms_run[1]:scan=12382	3697.1	2	1109.66118	555.33389	R	G	9	18
PSM	GIFVIGFSYPVVPK	-166_62240	O88986	1	Mouse_09-2020	null	[MS,MS:1001208,SEQUEST,]	1.2e-4	null	ms_run[1]:scan=12384	3697.7	2	1522.86870	761.93704	K	K	367	381
PSM	IWVLDYFGGPK	-166_62265	K4DI63	1	Mouse_09-2020	null	[MS,MS:1001208,SEQUEST,]	1.2e-4	null	ms_run[1]:scan=12390	3699.4	2	1294.68352	647.84516	R	V	71	82
PSM	VTIAQGGVLPNIQAVLLPK	-166_62272	Q64523	1	Mouse_09-2020	null	[MS,MS:1001208,SEQUEST,]	1.2e-4	null	ms_run[1]:scan=12391	3699.6	2	1931.17168	966.08804	K	T	101	120
PSM	GLVLIAFSQYLQK	-166_62347	P07724	1	Mouse_09-2020	null	[MS,MS:1001208,SEQUEST,]	1.2e-4	null	ms_run[1]:scan=12403	3703.0	2	1479.85820	740.43213	K	S	45	58
PSM	NALLPEGIPLLLK	-166_62365	O08601	1	Mouse_09-2020	null	[MS,MS:1001208,SEQUEST,]	1.2e-4	null	ms_run[1]:scan=12405	3703.6	2	1390.86736	695.93704	K	A	479	492
PSM	VAEQTPLTALYVANLIK	-166_62374	P47738	1	Mouse_09-2020	null	[MS,MS:1001208,SEQUEST,]	1.2e-4	null	ms_run[1]:scan=12406	3703.9	2	1844.05510	922.53003	K	A	212	229
PSM	VTIAQGGVLPNIQAVLLPK	-166_62383	Q64523	1	Mouse_09-2020	null	[MS,MS:1001208,SEQUEST,]	1.2e-4	null	ms_run[1]:scan=12408	3704.4	3	1931.16904	644.39445	K	T	101	120
PSM	VAEQTPLTALYVANLIK	-166_62396	P47738	1	Mouse_09-2020	null	[MS,MS:1001208,SEQUEST,]	1.2e-4	null	ms_run[1]:scan=12410	3704.9	3	1844.05368	615.35578	K	A	212	229
PSM	GLKEGIPALDNFLDKL	-166_62162	P58252	1	Mouse_09-2020	null	[MS,MS:1001208,SEQUEST,]	1.2e-4	null	ms_run[1]:scan=12369	3693.5	3	1742.96921	581.66109	K	0	843	859
PSM	IWPYVYTLFSNK	-166_62475	F6TEU8	1	Mouse_09-2020	null	[MS,MS:1001208,SEQUEST,]	1.2e-4	null	ms_run[1]:scan=12429	3710.4	2	1530.80022	765.90320	R	T	120	132
PSM	NIFDFNALKELLSGPNRLK	-166_62545	Q9D0F9	1	Mouse_09-2020	null	[MS,MS:1001208,SEQUEST,]	1.2e-4	null	ms_run[1]:scan=12446	3715.2	3	2189.20768	730.40742	R	R	201	220
PSM	QFFQVPLNIPKDFFGETVK	-166_62579	Q9DCM2	1	Mouse_09-2020	null	[MS,MS:1001208,SEQUEST,]	2.5e-2	null	ms_run[1]:scan=12452	3716.9	3	2254.18833	752.06841	K	G	75	94
PSM	FRENVQDVLPTLPNPDDYFLLR	-166_62612	Q99J08	1	Mouse_09-2020	null	[MS,MS:1001208,SEQUEST,]	1.2e-4	null	ms_run[1]:scan=12458	3718.6	3	2661.37223	887.79389	K	L	19	41
PSM	LILDWVPYINGK	-166_62793	Q9CPX8	1	Mouse_09-2020	null	[MS,MS:1001208,SEQUEST,]	1.2e-4	null	ms_run[1]:scan=12492	3728.1	2	1430.80583	715.90574	R	K	40	52
PSM	AAGVSVEPFWPGLFAK	-166_62802	P47955	1	Mouse_09-2020	null	[MS,MS:1001208,SEQUEST,]	1.2e-4	null	ms_run[1]:scan=12493	3728.4	2	1675.88640	838.44577	K	L	34	50
PSM	GQETSTNPIASIFAWSR	-166_62807	O88844	1	Mouse_09-2020	null	[MS,MS:1001208,SEQUEST,]	1.2e-4	null	ms_run[1]:scan=12494	3728.6	2	1864.92266	932.96304	K	L	322	339
PSM	LTGKDVNFEFPEFQL	-166_62822	P62082	1	Mouse_09-2020	null	[MS,MS:1001208,SEQUEST,]	2.0e-3	null	ms_run[1]:scan=12497	3729.5	2	1783.89226	892.44870	K	0	180	195
PSM	LKEIVTNFLAGFEP	-166_62829	Q03265	1	Mouse_09-2020	null	[MS,MS:1001208,SEQUEST,]	1.2e-4	null	ms_run[1]:scan=12498	3729.8	2	1577.85808	789.43232	K	0	540	554
PSM	VAVLGASGGIGQPLSLLLK	-166_62891	P08249	1	Mouse_09-2020	null	[MS,MS:1001208,SEQUEST,]	1.2e-4	null	ms_run[1]:scan=12509	3732.9	2	1793.08965	897.04839	K	S	27	46
PSM	AFAISGPFNVQFLVK	-166_62938	Q8C196	1	Mouse_09-2020	null	[MS,MS:1001208,SEQUEST,]	1.2e-4	null	ms_run[1]:scan=12519	3735.7	2	1637.90813	819.45613	K	N	1233	1248
PSM	LQEGYDHSYYFIATFIADHIR	-166_62950	Q9R0P3	1	Mouse_09-2020	null	[MS,MS:1001208,SEQUEST,]	1.2e-4	null	ms_run[1]:scan=12521	3736.3	4	2559.23256	640.56303	R	H	254	275
PSM	LLVVYPWTQR	-166_62959	A8DUK4	1	Mouse_09-2020	null	[MS,MS:1001208,SEQUEST,]	2.6e-4	null	ms_run[1]:scan=12523	3736.8	2	1274.72746	637.86642	R	F	32	42
PSM	YDGNVYENLFEWAK	-166_62479	Q9R0H0	1	Mouse_09-2020	null	[MS,MS:1001208,SEQUEST,]	1.2e-4	null	ms_run[1]:scan=12430	3710.7	2	1747.79814	874.40175	R	S	624	638
PSM	LFLEQIHVLENSLVLK	-166_62154	P02762	1	Mouse_09-2020	null	[MS,MS:1001208,SEQUEST,]	1.2e-4	null	ms_run[1]:scan=12368	3693.2	3	1895.10074	632.37154	R	H	58	74
PSM	NATFSIANPVYVGNAAWAHILAAR	-166_62097	Q61767	1	Mouse_09-2020	null	[MS,MS:1001208,SEQUEST,]	1.2e-4	null	ms_run[1]:scan=12358	3690.3	3	2527.32108	843.11167	K	L	215	239
PSM	FALDGFFSTIR	-166_62073	P50172	1	Mouse_09-2020	null	[MS,MS:1001208,SEQUEST,]	1.2e-4	null	ms_run[1]:scan=12351	3688.3	2	1273.65849	637.33241	K	E	188	199
PSM	GLFIIDDKGILRQITINDLPVGR	-166_61288	P35700	1	Mouse_09-2020	null	[MS,MS:1001208,SEQUEST,]	1.2e-4	null	ms_run[1]:scan=12191	3643.4	3	2566.47635	856.16203	R	V	129	152
PSM	TLASLSPETSLFIIASK	-166_61335	P06745	1	Mouse_09-2020	null	[MS,MS:1001208,SEQUEST,]	1.2e-4	null	ms_run[1]:scan=12201	3646.2	2	1777.99651	889.50093	K	F	195	212
PSM	TAVDSGIALLTNFQVTK	-166_61380	Q8C196	1	Mouse_09-2020	null	[MS,MS:1001208,SEQUEST,]	1.2e-4	null	ms_run[1]:scan=12210	3648.7	3	1777.97934	593.32800	R	F	1455	1472
PSM	IFNTNNLWISLGAVK	-166_61404	Q91ZJ5	1	Mouse_09-2020	null	[MS,MS:1001208,SEQUEST,]	1.2e-4	null	ms_run[1]:scan=12214	3649.8	2	1689.94597	845.46977	K	L	326	341
PSM	TGEAIVDAALSALR	-166_61422	Q3TML0	1	Mouse_09-2020	null	[MS,MS:1001208,SEQUEST,]	1.2e-4	null	ms_run[1]:scan=12217	3650.6	2	1386.76738	693.88300	R	L	124	138
PSM	TAVDSGIALLTNFQVTK	-166_61438	Q8C196	1	Mouse_09-2020	null	[MS,MS:1001208,SEQUEST,]	1.2e-4	null	ms_run[1]:scan=12221	3651.8	2	1777.97087	889.48836	R	F	1455	1472
PSM	SADTLWGIQKELQF	-166_61459	A0A1B0GSR9	1	Mouse_09-2020	null	[MS,MS:1001208,SEQUEST,]	1.2e-4	null	ms_run[1]:scan=12224	3652.6	2	1635.83721	818.42249	K	0	302	316
PSM	LGIFGFLSTGDK	-166_61464	Q63880	0	Mouse_09-2020	null	[MS,MS:1001208,SEQUEST,]	1.2e-4	null	ms_run[1]:scan=12225	3652.9	2	1254.67266	627.84007	R	M	183	195
PSM	LGIFGFLSTGDK	-166_61464	Q8VCU1	0	Mouse_09-2020	null	[MS,MS:1001208,SEQUEST,]	1.2e-4	null	ms_run[1]:scan=12225	3652.9	2	1254.67266	627.84007	R	M	183	195
PSM	ALPFWNEEIVPQIK	-166_61468	Q9DBJ1	1	Mouse_09-2020	null	[MS,MS:1001208,SEQUEST,]	1.2e-4	null	ms_run[1]:scan=12226	3653.2	2	1683.91081	842.45887	R	G	163	177
PSM	ILTDIVWPVIAK	-166_61474	Q9DBL7	1	Mouse_09-2020	null	[MS,MS:1001208,SEQUEST,]	1.2e-4	null	ms_run[1]:scan=12228	3653.7	2	1367.82927	684.41849	K	A	438	450
PSM	LGLDFPNLPYLIDGSHK	-166_61539	P10649	0	Mouse_09-2020	null	[MS,MS:1001208,SEQUEST,]	1.2e-4	null	ms_run[1]:scan=12240	3657.1	3	1899.00199	633.67188	K	T	53	70
PSM	LGLDFPNLPYLIDGSHK	-166_61539	D3YX76	0	Mouse_09-2020	null	[MS,MS:1001208,SEQUEST,]	1.2e-4	null	ms_run[1]:scan=12240	3657.1	3	1899.00199	633.67188	K	T	19	36
PSM	ANLIASVLAQIPQK	-166_61568	Q8BWQ1	1	Mouse_09-2020	null	[MS,MS:1001208,SEQUEST,]	1.2e-4	null	ms_run[1]:scan=12245	3658.5	2	1465.87370	733.44048	K	L	321	335
PSM	LGLDFPNLPYLIDGSHK	-166_61603	P10649	0	Mouse_09-2020	null	[MS,MS:1001208,SEQUEST,]	1.2e-4	null	ms_run[1]:scan=12251	3660.2	2	1899.00408	950.00418	K	T	53	70
PSM	LGLDFPNLPYLIDGSHK	-166_61603	D3YX76	0	Mouse_09-2020	null	[MS,MS:1001208,SEQUEST,]	1.2e-4	null	ms_run[1]:scan=12251	3660.2	2	1899.00408	950.00418	K	T	19	36
PSM	NVNIFKFIIPNIVK	-166_61607	A0A1B0GSR9	1	Mouse_09-2020	null	[MS,MS:1001208,SEQUEST,]	1.2e-4	null	ms_run[1]:scan=12252	3660.5	3	1659.00052	553.67126	R	S	96	110
PSM	AWGLDYLFEK	-166_61618	O55060	1	Mouse_09-2020	null	[MS,MS:1001208,SEQUEST,]	1.2e-4	null	ms_run[1]:scan=12254	3661.0	2	1241.62139	621.31369	K	Y	224	234
PSM	TLATSLYNLLAR	-166_61633	A0A1L1SSJ7	1	Mouse_09-2020	null	[MS,MS:1001208,SEQUEST,]	1.2e-4	null	ms_run[1]:scan=12256	3661.5	2	1335.76506	668.38518	K	A	207	219
PSM	ASGLLFVPNILAR	-166_61675	O08600	1	Mouse_09-2020	null	[MS,MS:1001208,SEQUEST,]	1.2e-4	null	ms_run[1]:scan=12263	3663.5	2	1370.81560	685.91136	R	G	270	283
PSM	DLTFYYLIK	-166_61684	Q61838	1	Mouse_09-2020	null	[MS,MS:1001208,SEQUEST,]	1.2e-4	null	ms_run[1]:scan=12265	3664.1	2	1175.63591	588.32098	K	R	491	500
PSM	KEDLVFIFWAPENAPLK	-166_61747	A0A494B9A7	1	Mouse_09-2020	null	[MS,MS:1001208,SEQUEST,]	7.6e-4	null	ms_run[1]:scan=12281	3668.5	3	2017.08158	673.03129	K	K	96	113
PSM	NVFLLGFIPAK	-166_61777	Q9EPU0	1	Mouse_09-2020	null	[MS,MS:1001208,SEQUEST,]	1.2e-4	null	ms_run[1]:scan=12290	3671.2	2	1218.72515	609.86589	R	D	185	196
PSM	SVLLLEQFFLPHSR	-166_61806	Q9D826	1	Mouse_09-2020	null	[MS,MS:1001208,SEQUEST,]	1.2e-4	null	ms_run[1]:scan=12297	3673.1	3	1685.93589	562.65064	K	S	32	46
PSM	AIIIFVPVPQLK	-166_61933	P62082	1	Mouse_09-2020	null	[MS,MS:1001208,SEQUEST,]	1.2e-4	null	ms_run[1]:scan=12325	3681.0	2	1337.85564	669.43140	K	F	59	71
PSM	WFWDFATR	-166_61939	Q91X72	1	Mouse_09-2020	null	[MS,MS:1001208,SEQUEST,]	7.6e-4	null	ms_run[1]:scan=12326	3681.3	2	1128.52593	564.76671	K	Q	167	175
PSM	GFLDVVAALR	-166_61945	Q63880	0	Mouse_09-2020	null	[MS,MS:1001208,SEQUEST,]	1.2e-4	null	ms_run[1]:scan=12327	3681.6	2	1060.61455	530.81112	R	V	201	211
PSM	GFLDVVAALR	-166_61945	Q8VCU1	0	Mouse_09-2020	null	[MS,MS:1001208,SEQUEST,]	1.2e-4	null	ms_run[1]:scan=12327	3681.6	2	1060.61455	530.81112	R	V	201	211
PSM	VNADEVGGEALGRLLVVYPWTQR	-166_61972	A8DUK4	1	Mouse_09-2020	null	[MS,MS:1001208,SEQUEST,]	1.2e-4	null	ms_run[1]:scan=12331	3682.7	3	2542.34232	848.11860	K	F	19	42
PSM	YNTFGEALKQPDGIAVVGIFLK	-166_61997	P16015	1	Mouse_09-2020	null	[MS,MS:1001208,SEQUEST,]	1.2e-4	null	ms_run[1]:scan=12335	3683.8	3	2380.29251	794.10189	K	G	127	149
PSM	LDNLVAIFDINR	-166_62007	P40142	1	Mouse_09-2020	null	[MS,MS:1001208,SEQUEST,]	3.8e-4	null	ms_run[1]:scan=12337	3684.4	2	1402.76824	701.88808	K	G	175	187
PSM	YLNGWDNIFSFGK	-166_63044	Q9DBG1	1	Mouse_09-2020	null	[MS,MS:1001208,SEQUEST,]	1.2e-4	null	ms_run[1]:scan=12543	3742.5	2	1560.74993	780.87772	R	L	273	286
PSM	GLFIIDDKGILRQITINDLPVGR	-166_61258	P35700	1	Mouse_09-2020	null	[MS,MS:1001208,SEQUEST,]	1.2e-4	null	ms_run[1]:scan=12185	3641.7	4	2566.47402	642.37334	R	V	129	152
PSM	VNFSPPGDTSNLFPGTWYLER	-166_63057	P54869	1	Mouse_09-2020	null	[MS,MS:1001208,SEQUEST,]	1.2e-4	null	ms_run[1]:scan=12546	3743.3	3	2397.15140	799.72185	K	D	474	495
PSM	VLLASPDLQEAVEEVLPTLKK	-166_63074	O35488	1	Mouse_09-2020	null	[MS,MS:1001208,SEQUEST,]	1.2e-4	null	ms_run[1]:scan=12550	3744.5	3	2292.30960	764.77355	K	A	154	175
PSM	VLWTPQVLTNGVQFFR	-166_64099	Q8K157	1	Mouse_09-2020	null	[MS,MS:1001208,SEQUEST,]	1.2e-4	null	ms_run[1]:scan=12782	3812.5	2	1905.04289	953.02270	K	S	116	132
PSM	AAVEDPRVLLLDL	-166_64162	Q9D2G2	1	Mouse_09-2020	null	[MS,MS:1001208,SEQUEST,]	1.2e-4	null	ms_run[1]:scan=12796	3816.6	2	1423.81792	712.41139	K	0	442	455
PSM	ALEQFLQEYFDGNLK	-166_64246	P27773	1	Mouse_09-2020	null	[MS,MS:1001208,SEQUEST,]	2.6e-4	null	ms_run[1]:scan=12811	3820.9	2	1814.90068	907.95161	K	Y	348	363
PSM	GDFVTSFYWPWQTK	-166_64391	Q3TXN1	1	Mouse_09-2020	null	[MS,MS:1001208,SEQUEST,]	1.2e-4	null	ms_run[1]:scan=12849	3832.6	2	1761.83074	881.41720	K	I	93	107
PSM	EGGLGPLNIPLLADVTK	-166_64426	Q61171	1	Mouse_09-2020	null	[MS,MS:1001208,SEQUEST,]	1.2e-4	null	ms_run[1]:scan=12864	3838.0	2	1706.97161	853.98799	K	L	93	110
PSM	SDVLNALEEVIENPFYKK	-166_64444	Q8K169	1	Mouse_09-2020	null	[MS,MS:1001208,SEQUEST,]	1.2e-4	null	ms_run[1]:scan=12871	3840.4	3	2108.09122	703.36852	K	A	424	442
PSM	INVNEIFYDLVR	-166_64457	Q99JI6	1	Mouse_09-2020	null	[MS,MS:1001208,SEQUEST,]	8.7e-4	null	ms_run[1]:scan=12873	3840.9	2	1494.79558	747.90119	K	I	152	164
PSM	YSQFINFPIYVWSSK	-166_64532	P08113	1	Mouse_09-2020	null	[MS,MS:1001208,SEQUEST,]	1.2e-4	null	ms_run[1]:scan=12894	3847.2	2	1878.94316	939.97489	K	E	271	286
PSM	LSFLYLITGNLEK	-166_64632	Q8CIE6	1	Mouse_09-2020	null	[MS,MS:1001208,SEQUEST,]	1.2e-4	null	ms_run[1]:scan=12916	3853.7	2	1510.85259	755.92942	K	R	703	716
PSM	DFLIPVAWYEDR	-166_64661	O09173	1	Mouse_09-2020	null	[MS,MS:1001208,SEQUEST,]	1.2e-4	null	ms_run[1]:scan=12925	3856.3	2	1523.75273	762.38009	R	V	226	238
PSM	NITYLPAGQSVLLQLPQ	-166_64712	P67778	1	Mouse_09-2020	null	[MS,MS:1001208,SEQUEST,]	2.8e-3	null	ms_run[1]:scan=12935	3859.4	2	1855.03191	928.01983	R	0	256	273
PSM	IPWFQYPIIYDIR	-166_64795	O35129	1	Mouse_09-2020	null	[MS,MS:1001208,SEQUEST,]	9.7e-4	null	ms_run[1]:scan=12958	3866.2	2	1723.92095	862.46396	R	R	72	85
PSM	NQYLSWLIKNL	-166_64071	Q99PG0	1	Mouse_09-2020	null	[MS,MS:1001208,SEQUEST,]	8.4e-3	null	ms_run[1]:scan=12776	3810.8	2	1391.76848	696.38772	K	0	388	399
PSM	DVFLGTFLYEYSR	-166_64905	P07724	1	Mouse_09-2020	null	[MS,MS:1001208,SEQUEST,]	1.2e-4	null	ms_run[1]:scan=12982	3873.2	2	1609.79143	805.39848	K	H	348	361
PSM	IGAFSYGSGLAASFFSFR	-166_64941	P54869	1	Mouse_09-2020	null	[MS,MS:1001208,SEQUEST,]	1.2e-4	null	ms_run[1]:scan=12990	3875.5	3	1884.92923	628.98082	R	S	407	425
PSM	SFVQNYPVVSIEDPFDQDDWGAWQK	-166_65284	P17182	1	Mouse_09-2020	null	[MS,MS:1001208,SEQUEST,]	1.2e-4	null	ms_run[1]:scan=13094	3908.3	3	2970.36344	990.79088	K	T	282	307
PSM	LGANSLLDLVVFGR	-166_65312	Q8K2B3	1	Mouse_09-2020	null	[MS,MS:1001208,SEQUEST,]	1.2e-4	null	ms_run[1]:scan=13100	3910.1	2	1473.84355	737.42483	R	C	452	466
PSM	LFPLLATAYAFHFLGR	-166_65334	Q9R0H0	1	Mouse_09-2020	null	[MS,MS:1001208,SEQUEST,]	1.2e-4	null	ms_run[1]:scan=13109	3913.0	3	1837.01676	613.01016	K	I	331	347
PSM	SVDEIIRLVQAFQFTDK	-166_65345	P35700	1	Mouse_09-2020	null	[MS,MS:1001208,SEQUEST,]	1.2e-4	null	ms_run[1]:scan=13111	3913.6	3	2009.07071	670.36159	R	G	152	169
PSM	FYTEDGNWDLVGNNTPIFFIR	-166_65453	P24270	1	Mouse_09-2020	null	[MS,MS:1001208,SEQUEST,]	1.2e-4	null	ms_run[1]:scan=13149	3926.2	2	2518.20513	1259.60551	K	A	136	157
PSM	QGFIDLPEFPFGLEPR	-166_65522	O35490	1	Mouse_09-2020	null	[MS,MS:1001208,SEQUEST,]	1.2e-4	null	ms_run[1]:scan=13172	3933.5	2	1861.94902	931.47779	K	A	259	275
PSM	QGFIDLPEFPFGLEPR	-166_65592	O35490	1	Mouse_09-2020	null	[MS,MS:1001208,SEQUEST,]	1.2e-4	null	ms_run[1]:scan=13192	3939.7	3	1861.95078	621.32095	K	A	259	275
PSM	DIQQWEYVPLGPFLGK	-166_65624	P35505	1	Mouse_09-2020	null	[MS,MS:1001208,SEQUEST,]	1.2e-4	null	ms_run[1]:scan=13200	3942.2	2	1889.98210	945.49344	R	F	238	254
PSM	DFVENVTSGNAVDFFPVLR	-166_65714	P00186	1	Mouse_09-2020	null	[MS,MS:1001208,SEQUEST,]	1.2e-4	null	ms_run[1]:scan=13236	3954.6	2	2126.05766	1063.53129	K	L	224	243
PSM	TIDIEPDIETLLSQQSGNS	-166_65725	P11352	1	Mouse_09-2020	null	[MS,MS:1001208,SEQUEST,]	1.2e-4	null	ms_run[1]:scan=13243	3957.1	2	2060.00102	1030.50513	R	0	183	202
PSM	GLAFIQDPDGYWIEILNPNK	-166_65816	Q9CPU0	1	Mouse_09-2020	null	[MS,MS:1001208,SEQUEST,]	1.2e-4	null	ms_run[1]:scan=13281	3970.7	2	2303.16924	1152.08897	K	A	160	180
PSM	IGAFSYGSGLAASFFSFR	-166_64913	P54869	1	Mouse_09-2020	null	[MS,MS:1001208,SEQUEST,]	1.2e-4	null	ms_run[1]:scan=12983	3873.5	2	1884.92839	942.96759	R	S	407	425
PSM	YALLPYLYTLFHR	-166_64065	P70699	1	Mouse_09-2020	null	[MS,MS:1001208,SEQUEST,]	7.6e-4	null	ms_run[1]:scan=12775	3810.6	2	1669.91167	835.45868	R	H	703	716
PSM	FLPLPLTQLLSK	-166_64048	H3BJ51	1	Mouse_09-2020	null	[MS,MS:1001208,SEQUEST,]	1.3e-2	null	ms_run[1]:scan=12772	3809.7	2	1369.84624	685.42631	K	G	151	163
PSM	LLQYADALEHLLSTGQGVVLER	-166_64040	Q99LC3	1	Mouse_09-2020	null	[MS,MS:1001208,SEQUEST,]	1.1e-3	null	ms_run[1]:scan=12771	3809.4	3	2425.31156	809.10770	R	I	140	162
PSM	AEELGLPILGVLR	-166_63086	Q8VCH0	0	Mouse_09-2020	null	[MS,MS:1001208,SEQUEST,]	1.2e-4	null	ms_run[1]:scan=12554	3745.6	2	1379.82610	690.41648	K	Y	293	306
PSM	AEELGLPILGVLR	-166_63086	Q921H8	0	Mouse_09-2020	null	[MS,MS:1001208,SEQUEST,]	1.2e-4	null	ms_run[1]:scan=12554	3745.6	2	1379.82610	690.41648	K	Y	293	306
PSM	VNFSPPGDTSNLFPGTWYLER	-166_63089	P54869	1	Mouse_09-2020	null	[MS,MS:1001208,SEQUEST,]	1.2e-4	null	ms_run[1]:scan=12555	3745.9	2	2397.15459	1199.07913	K	D	474	495
PSM	TVLGVPEVLLGILPGAGGTQRLPK	-166_63108	Q8BMS1	1	Mouse_09-2020	null	[MS,MS:1001208,SEQUEST,]	1.2e-4	null	ms_run[1]:scan=12560	3747.3	3	2385.42643	795.81245	K	V	167	191
PSM	TTPDVIFVFGFR	-166_63115	P62849	1	Mouse_09-2020	null	[MS,MS:1001208,SEQUEST,]	1.2e-4	null	ms_run[1]:scan=12562	3747.9	2	1398.74162	699.87444	K	H	50	62
PSM	EFADSLGIPFLETSAK	-166_63212	Q5SW87	1	Mouse_09-2020	null	[MS,MS:1001208,SEQUEST,]	1.2e-4	null	ms_run[1]:scan=12578	3752.4	2	1724.87529	862.94071	K	A	74	90
PSM	IGVAIGDQILDLSVIK	-166_63236	P35505	1	Mouse_09-2020	null	[MS,MS:1001208,SEQUEST,]	1.2e-4	null	ms_run[1]:scan=12585	3754.5	2	1653.98088	827.49291	R	L	32	48
PSM	DHPDFPFWDEY	-166_63336	P70694	1	Mouse_09-2020	null	[MS,MS:1001208,SEQUEST,]	3.8e-4	null	ms_run[1]:scan=12607	3761.0	2	1467.58586	734.29622	K	0	313	324
PSM	SSITPGTVLIILTGR	-166_63342	P47911	1	Mouse_09-2020	null	[MS,MS:1001208,SEQUEST,]	1.2e-4	null	ms_run[1]:scan=12608	3761.3	2	1527.91155	764.45887	R	R	150	165
PSM	LFPVAYNLIKPFLSEDTR	-166_63350	Q99J08	1	Mouse_09-2020	null	[MS,MS:1001208,SEQUEST,]	1.2e-4	null	ms_run[1]:scan=12610	3761.9	3	2123.15586	708.38937	K	K	197	215
PSM	SSITPGTVLIILTGR	-166_63396	P47911	1	Mouse_09-2020	null	[MS,MS:1001208,SEQUEST,]	1.2e-4	null	ms_run[1]:scan=12617	3763.9	3	1527.91101	509.97501	R	R	150	165
PSM	GEFQILLDALDKIK	-166_63459	P16015	1	Mouse_09-2020	null	[MS,MS:1001208,SEQUEST,]	1.2e-4	null	ms_run[1]:scan=12632	3768.2	3	1602.90964	534.97490	K	K	154	168
PSM	DLLEVADILEK	-166_63484	Q99LP6	1	Mouse_09-2020	null	[MS,MS:1001208,SEQUEST,]	1.2e-4	null	ms_run[1]:scan=12635	3769.0	2	1257.69414	629.35047	K	T	110	121
PSM	VLGELWPLFGGR	-166_63502	A0A0G2JDI9	1	Mouse_09-2020	null	[MS,MS:1001208,SEQUEST,]	1.2e-4	null	ms_run[1]:scan=12640	3770.5	2	1343.74761	672.37715	R	T	375	387
PSM	GEFQILLDALDKIK	-166_63516	P16015	1	Mouse_09-2020	null	[MS,MS:1001208,SEQUEST,]	1.2e-4	null	ms_run[1]:scan=12644	3771.6	2	1602.91155	801.95871	K	K	154	168
PSM	SIFSAVLDELK	-166_63524	Q8C196	1	Mouse_09-2020	null	[MS,MS:1001208,SEQUEST,]	1.2e-4	null	ms_run[1]:scan=12645	3771.9	2	1221.67290	611.33990	R	A	1090	1101
PSM	DNLEFFLTNLGK	-166_63546	P19096	1	Mouse_09-2020	null	[MS,MS:1001208,SEQUEST,]	1.2e-4	null	ms_run[1]:scan=12648	3772.7	2	1410.72734	705.86682	K	H	791	803
PSM	EAETFPFNPFDLTK	-166_63592	P24270	1	Mouse_09-2020	null	[MS,MS:1001208,SEQUEST,]	1.2e-4	null	ms_run[1]:scan=12657	3775.3	2	1655.79534	828.40122	K	W	288	302
PSM	FRTIDIEPDIETLLSQQSGNS	-166_63622	P11352	1	Mouse_09-2020	null	[MS,MS:1001208,SEQUEST,]	1.2e-4	null	ms_run[1]:scan=12664	3777.3	3	2363.17142	788.39569	R	0	181	202
PSM	FRTIDIEPDIETLLSQQSGNS	-166_63638	P11352	1	Mouse_09-2020	null	[MS,MS:1001208,SEQUEST,]	1.3e-3	null	ms_run[1]:scan=12668	3778.4	2	2363.17412	1182.08989	R	0	181	202
PSM	GLGTDEDSILNLLTSR	-166_63730	P48036	1	Mouse_09-2020	null	[MS,MS:1001208,SEQUEST,]	1.2e-4	null	ms_run[1]:scan=12687	3783.8	2	1703.88262	852.44415	K	N	28	44
PSM	YSQFINFPIYVWSSK	-166_63743	P08113	1	Mouse_09-2020	null	[MS,MS:1001208,SEQUEST,]	1.2e-4	null	ms_run[1]:scan=12690	3784.7	2	1878.94524	939.97489	K	E	271	286
PSM	YSQFINFPIYVWSSK	-166_63790	P08113	1	Mouse_09-2020	null	[MS,MS:1001208,SEQUEST,]	1.2e-4	null	ms_run[1]:scan=12702	3788.2	3	1878.94205	626.98568	K	E	271	286
PSM	AEAVQSFLAFIQHLR	-166_63861	O08601	1	Mouse_09-2020	null	[MS,MS:1001208,SEQUEST,]	1.2e-4	null	ms_run[1]:scan=12724	3795.1	2	1729.94084	865.47285	K	S	323	338
PSM	TTWIAPGTLNDLLELK	-166_63897	G3X982	1	Mouse_09-2020	null	[MS,MS:1001208,SEQUEST,]	1.2e-4	null	ms_run[1]:scan=12735	3798.7	2	1784.98003	892.99328	R	K	241	257
PSM	TVLIMELINNVAK	-166_63927	P56480	1	Mouse_09-2020	null	[MS,MS:1001208,SEQUEST,]	1.2e-4	null	ms_run[1]:scan=12741	3800.4	2	1457.84087	729.42344	K	H	213	226
PSM	DFTPAAQAAFQKVVAGVAAALAHKYH	-166_64027	A8DUK4	1	Mouse_09-2020	null	[MS,MS:1001208,SEQUEST,]	9.7e-4	null	ms_run[1]:scan=12769	3808.9	4	2682.41713	671.35923	K	0	122	148
PSM	FNLGLDFPNLPYLIDGSHK	-166_64033	P19639	1	Mouse_09-2020	null	[MS,MS:1001208,SEQUEST,]	1.2e-4	null	ms_run[1]:scan=12770	3809.1	3	2160.11441	720.70899	K	T	51	70
PSM	FWITNGPDADILVVYAK	-166_63066	Q9JHI5	1	Mouse_09-2020	null	[MS,MS:1001208,SEQUEST,]	1.2e-4	null	ms_run[1]:scan=12549	3744.2	2	1922.00676	961.50655	K	D	195	212
PSM	EIENLILNDPDFQHEDYNFLTR	-166_61227	Q9R0H0	1	Mouse_09-2020	null	[MS,MS:1001208,SEQUEST,]	1.2e-4	null	ms_run[1]:scan=12179	3640.0	3	2735.30344	912.43643	R	Q	35	57
PSM	LLDFIKHNQLPLVIEFTEQTAPK	-166_61214	P09103	1	Mouse_09-2020	null	[MS,MS:1001208,SEQUEST,]	1.2e-4	null	ms_run[1]:scan=12177	3639.5	3	2694.48960	898.83369	K	F	227	250
PSM	FGFPFVLAAR	-166_61204	Q283N4	1	Mouse_09-2020	null	[MS,MS:1001208,SEQUEST,]	1.2e-4	null	ms_run[1]:scan=12176	3639.2	2	1124.62554	562.81620	R	S	115	125
PSM	VLRPGGLLFFWEHVAEPQGSR	-166_59098	Q9DD20	1	Mouse_09-2020	null	[MS,MS:1001208,SEQUEST,]	1.2e-4	null	ms_run[1]:scan=11789	3529.7	4	2395.26870	599.57220	R	F	163	184
PSM	GFGFILFK	-166_59110	Q80XR6	1	Mouse_09-2020	null	[MS,MS:1001208,SEQUEST,]	1.2e-4	null	ms_run[1]:scan=11791	3530.2	2	928.52959	464.76819	R	S	117	125
PSM	YALLLLLKYPDVTAK	-166_59122	Q64458	1	Mouse_09-2020	null	[MS,MS:1001208,SEQUEST,]	1.2e-4	null	ms_run[1]:scan=11793	3530.8	2	1721.03105	861.01602	R	Q	308	323
PSM	IASVTDIPEEFHVSLLTPTPNPK	-166_59127	G3X982	1	Mouse_09-2020	null	[MS,MS:1001208,SEQUEST,]	1.7e-3	null	ms_run[1]:scan=11794	3531.0	3	2505.32645	835.77936	K	I	1234	1257
PSM	KEGGLGPLNIPLLADVTK	-166_59136	Q61171	1	Mouse_09-2020	null	[MS,MS:1001208,SEQUEST,]	1.2e-4	null	ms_run[1]:scan=11795	3531.3	3	1835.06412	612.35941	R	L	92	110
PSM	LSDGHFIPILGFGTYAPQEVPK	-166_59149	P70694	1	Mouse_09-2020	null	[MS,MS:1001208,SEQUEST,]	1.2e-4	null	ms_run[1]:scan=11798	3532.2	3	2386.24656	796.08624	R	K	10	32
PSM	LNPNFLVDFGKEPLGPALAHELR	-166_59185	A0A0R4J135	0	Mouse_09-2020	null	[MS,MS:1001208,SEQUEST,]	1.2e-4	null	ms_run[1]:scan=11803	3533.6	4	2547.37392	637.59841	K	P	438	461
PSM	LNPNFLVDFGKEPLGPALAHELR	-166_59185	P17563	0	Mouse_09-2020	null	[MS,MS:1001208,SEQUEST,]	1.2e-4	null	ms_run[1]:scan=11803	3533.6	4	2547.37392	637.59841	K	P	438	461
PSM	LYTLVTYVPVTTFK	-166_59203	P62900	1	Mouse_09-2020	null	[MS,MS:1001208,SEQUEST,]	1.2e-4	null	ms_run[1]:scan=11807	3534.7	2	1644.92705	822.96600	K	L	102	116
PSM	AGLLFIFNFHPSK	-166_59209	Q9D6Y9	1	Mouse_09-2020	null	[MS,MS:1001208,SEQUEST,]	1.2e-4	null	ms_run[1]:scan=11808	3535.0	3	1490.81577	497.61000	R	Y	619	632
PSM	LLLSTLTLLSK	-166_59231	A0A2I3BQY4	1	Mouse_09-2020	null	[MS,MS:1001208,SEQUEST,]	1.2e-4	null	ms_run[1]:scan=11813	3536.3	2	1201.77739	601.39194	K	L	158	169
PSM	ILPNVPEVEDSTDFFK	-166_59248	Q8R0Y6	1	Mouse_09-2020	null	[MS,MS:1001208,SEQUEST,]	1.2e-4	null	ms_run[1]:scan=11817	3537.5	2	1849.92449	925.46455	R	G	334	350
PSM	FSARPSTIELIPFIIEK	-166_59255	Q9QXE0	1	Mouse_09-2020	null	[MS,MS:1001208,SEQUEST,]	1.2e-4	null	ms_run[1]:scan=11818	3537.7	3	1961.11063	654.37506	K	V	140	157
PSM	YALLLLLKYPDVTAK	-166_59091	Q64458	1	Mouse_09-2020	null	[MS,MS:1001208,SEQUEST,]	1.2e-4	null	ms_run[1]:scan=11788	3529.4	3	1721.02658	574.34644	R	Q	308	323
PSM	YSNFVSFPLYLNGK	-166_59264	Q9CQN1	1	Mouse_09-2020	null	[MS,MS:1001208,SEQUEST,]	1.2e-4	null	ms_run[1]:scan=11819	3538.0	2	1648.83830	824.92212	K	I	279	293
PSM	SLRPGVAIADFVIFPPR	-166_59295	O09173	1	Mouse_09-2020	null	[MS,MS:1001208,SEQUEST,]	1.2e-4	null	ms_run[1]:scan=11824	3539.4	3	1855.05906	619.02447	K	G	305	322
PSM	LYTLVTYVPVTTFK	-166_59303	P62900	1	Mouse_09-2020	null	[MS,MS:1001208,SEQUEST,]	1.2e-4	null	ms_run[1]:scan=11825	3539.7	3	1644.92539	548.97976	K	L	102	116
PSM	GLSPIWAINSPATAEVIR	-166_59313	G3X982	1	Mouse_09-2020	null	[MS,MS:1001208,SEQUEST,]	1.2e-4	null	ms_run[1]:scan=11828	3540.5	2	1895.03789	948.02290	R	A	1291	1309
PSM	AAATFNPELITHILDGSPENTR	-166_59360	Q9R0H0	1	Mouse_09-2020	null	[MS,MS:1001208,SEQUEST,]	1.2e-4	null	ms_run[1]:scan=11838	3543.3	3	2367.19718	789.73616	R	R	10	32
PSM	AVSNVIASLIYAR	-166_59364	A0A0R4IZY2	1	Mouse_09-2020	null	[MS,MS:1001208,SEQUEST,]	1.2e-4	null	ms_run[1]:scan=11839	3543.6	2	1376.79070	688.89845	K	F	184	197
PSM	SGSLAVDNADPILKIPFASIASK	-166_59417	F8VPN4	1	Mouse_09-2020	null	[MS,MS:1001208,SEQUEST,]	1.2e-4	null	ms_run[1]:scan=11849	3546.4	3	2314.26706	772.09328	K	T	876	899
PSM	KVGYTPDWIFLLR	-166_59423	Q68FD5	1	Mouse_09-2020	null	[MS,MS:1001208,SEQUEST,]	1.2e-4	null	ms_run[1]:scan=11850	3546.7	3	1607.89432	536.63633	K	V	507	520
PSM	FDFVLQYLNK	-166_59429	Q571F8	1	Mouse_09-2020	null	[MS,MS:1001208,SEQUEST,]	1.2e-4	null	ms_run[1]:scan=11851	3546.9	2	1286.67876	643.84261	K	A	288	298
PSM	NKEIFLRELISNASDALDKIR	-166_59495	P08113	1	Mouse_09-2020	null	[MS,MS:1001208,SEQUEST,]	1.2e-4	null	ms_run[1]:scan=11863	3550.3	4	2445.34365	612.09196	K	I	96	117
PSM	FFNQLFSGLDPHALAGR	-166_59506	Q9DBE0	1	Mouse_09-2020	null	[MS,MS:1001208,SEQUEST,]	1.2e-4	null	ms_run[1]:scan=11865	3550.8	3	1889.96555	630.66008	R	I	89	106
PSM	FSVLVPLLAR	-166_59514	Q99P30	1	Mouse_09-2020	null	[MS,MS:1001208,SEQUEST,]	1.2e-4	null	ms_run[1]:scan=11867	3551.4	2	1114.69890	557.85278	K	G	40	50
PSM	LFIWVLR	-166_59552	A0A2R8VHD0	1	Mouse_09-2020	null	[MS,MS:1001208,SEQUEST,]	1.7e-3	null	ms_run[1]:scan=11874	3554.4	2	946.58776	473.79728	R	Y	197	204
PSM	STNGDTFLGGEDFDQALLR	-166_59271	P38647	1	Mouse_09-2020	null	[MS,MS:1001208,SEQUEST,]	1.2e-4	null	ms_run[1]:scan=11820	3538.3	2	2055.96489	1028.48453	K	I	266	285
PSM	YISGSSFKDHPDFPFWDEY	-166_59069	P70694	1	Mouse_09-2020	null	[MS,MS:1001208,SEQUEST,]	1.2e-4	null	ms_run[1]:scan=11782	3527.7	3	2337.01773	779.67601	R	0	305	324
PSM	YDLDFKSPDDPSRYITPDQLADLYK	-166_59046	P17182	1	Mouse_09-2020	null	[MS,MS:1001208,SEQUEST,]	1.2e-4	null	ms_run[1]:scan=11779	3526.9	4	2975.43471	744.61318	K	F	257	282
PSM	ALLAYAFALAGNK	-166_59035	Q61838	1	Mouse_09-2020	null	[MS,MS:1001208,SEQUEST,]	1.2e-4	null	ms_run[1]:scan=11776	3526.0	2	1322.74663	661.87699	K	K	1160	1173
PSM	YALLLLLK	-166_58498	Q6XVG2	0	Mouse_09-2020	null	[MS,MS:1001208,SEQUEST,]	8.7e-4	null	ms_run[1]:scan=11681	3499.5	2	946.63365	473.82042	R	P	308	316
PSM	YALLLLLK	-166_58498	Q64458	0	Mouse_09-2020	null	[MS,MS:1001208,SEQUEST,]	8.7e-4	null	ms_run[1]:scan=11681	3499.5	2	946.63365	473.82042	R	P	308	316
PSM	YALLLLLK	-166_58498	Q91X77	0	Mouse_09-2020	null	[MS,MS:1001208,SEQUEST,]	8.7e-4	null	ms_run[1]:scan=11681	3499.5	2	946.63365	473.82042	R	P	308	316
PSM	FALPSPQHILGLPIGQHIYLSTR	-166_58513	Q9DCN2	1	Mouse_09-2020	null	[MS,MS:1001208,SEQUEST,]	1.2e-4	null	ms_run[1]:scan=11683	3500.0	4	2558.42373	640.36150	R	D	62	85
PSM	DFQLFSSPLGK	-166_58518	Q921I1	1	Mouse_09-2020	null	[MS,MS:1001208,SEQUEST,]	1.2e-4	null	ms_run[1]:scan=11684	3500.3	2	1238.64226	619.82442	K	L	300	311
PSM	LSTLDVTHAPLVDKFWQFGGNER	-166_58525	Q5FW57	1	Mouse_09-2020	null	[MS,MS:1001208,SEQUEST,]	1.2e-4	null	ms_run[1]:scan=11685	3500.6	4	2630.33462	658.33950	K	Q	170	193
PSM	ISRIWVLDYFGGPK	-166_58533	K4DI63	1	Mouse_09-2020	null	[MS,MS:1001208,SEQUEST,]	1.2e-4	null	ms_run[1]:scan=11686	3500.9	3	1650.90049	550.97160	K	V	68	82
PSM	TLFGRDLVDDLKSELTGKFEK	-166_58566	P48036	1	Mouse_09-2020	null	[MS,MS:1001208,SEQUEST,]	1.2e-4	null	ms_run[1]:scan=11693	3502.8	4	2411.28042	603.57587	K	I	57	78
PSM	FRFALPSPQHILGLPIGQHIYLSTR	-166_58573	Q9DCN2	1	Mouse_09-2020	null	[MS,MS:1001208,SEQUEST,]	1.2e-4	null	ms_run[1]:scan=11694	3503.1	5	2861.59437	573.12456	R	D	60	85
PSM	VAGLLVLNYSNDYNHWLATK	-166_58601	Q8C196	1	Mouse_09-2020	null	[MS,MS:1001208,SEQUEST,]	1.2e-4	null	ms_run[1]:scan=11700	3504.8	3	2291.18534	764.39882	K	L	128	148
PSM	NVVGDHADDVYSVFGAPILREGASEEEINLSK	-166_58632	Q91WU0	1	Mouse_09-2020	null	[MS,MS:1001208,SEQUEST,]	3.1e-3	null	ms_run[1]:scan=11705	3506.2	4	3430.67861	858.42449	K	V	461	493
PSM	LAQQYYLVYQEPIPTAQLVQR	-166_58640	P49722	1	Mouse_09-2020	null	[MS,MS:1001208,SEQUEST,]	1.2e-4	null	ms_run[1]:scan=11707	3506.7	3	2521.35056	841.11983	K	A	93	114
PSM	ANWYFLLAR	-166_58651	P45952	1	Mouse_09-2020	null	[MS,MS:1001208,SEQUEST,]	1.2e-4	null	ms_run[1]:scan=11710	3507.6	2	1153.61553	577.31128	K	N	198	207
PSM	YFPTQALNFAFK	-166_58656	P51881	1	Mouse_09-2020	null	[MS,MS:1001208,SEQUEST,]	1.2e-4	null	ms_run[1]:scan=11711	3507.8	2	1446.74199	723.87444	R	K	81	93
PSM	VFLENVIRDAVTYTEHAK	-166_58662	P62806	1	Mouse_09-2020	null	[MS,MS:1001208,SEQUEST,]	1.2e-4	null	ms_run[1]:scan=11712	3508.1	3	2105.10257	702.37238	K	K	61	79
PSM	YVASYLLAALGGNSSPSAK	-166_58683	P99027	1	Mouse_09-2020	null	[MS,MS:1001208,SEQUEST,]	1.2e-4	null	ms_run[1]:scan=11715	3509.0	2	1868.97527	934.99127	R	I	3	22
PSM	GLAPVQAYLHIPDIIK	-166_58690	G5E8R3	1	Mouse_09-2020	null	[MS,MS:1001208,SEQUEST,]	1.2e-4	null	ms_run[1]:scan=11716	3509.2	3	1748.01175	583.34169	R	A	89	105
PSM	YVASYLLAALGGNSSPSAK	-166_58718	P99027	1	Mouse_09-2020	null	[MS,MS:1001208,SEQUEST,]	1.2e-4	null	ms_run[1]:scan=11721	3510.6	3	1868.97470	623.66327	R	I	3	22
PSM	SRNITYLPAGQSVLLQLPQ	-166_58737	P67778	1	Mouse_09-2020	null	[MS,MS:1001208,SEQUEST,]	1.2e-3	null	ms_run[1]:scan=11724	3511.5	2	2098.16777	1049.58640	R	0	254	273
PSM	VAGLLVLNYSNDYNHWLATK	-166_58742	Q8C196	1	Mouse_09-2020	null	[MS,MS:1001208,SEQUEST,]	1.2e-4	null	ms_run[1]:scan=11725	3511.7	2	2291.18535	1146.09458	K	L	128	148
PSM	VLVAQHDAYKGLLPEELTPLILETQK	-166_58753	Q99LC5	1	Mouse_09-2020	null	[MS,MS:1001208,SEQUEST,]	1.2e-4	null	ms_run[1]:scan=11728	3512.6	4	2918.62734	730.41139	K	F	76	102
PSM	KFPLDPLITHVLPFEK	-166_58769	P00329	1	Mouse_09-2020	null	[MS,MS:1001208,SEQUEST,]	1.2e-4	null	ms_run[1]:scan=11730	3513.2	3	1894.08451	632.03275	K	N	340	356
PSM	KALTSFERDSIFSNLIGQLDYKGFEK	-166_58797	Q8BMS1	1	Mouse_09-2020	null	[MS,MS:1001208,SEQUEST,]	1.2e-4	null	ms_run[1]:scan=11734	3514.3	5	3006.55744	602.11724	K	D	415	441
PSM	SQIDELYATIKI	-166_58845	D3Z041	1	Mouse_09-2020	null	[MS,MS:1001208,SEQUEST,]	1.2e-4	null	ms_run[1]:scan=11742	3516.5	2	1393.76067	697.38230	R	0	688	700
PSM	VAVDAPVSSVALRQLGGYVATIGTK	-166_58888	Q64374	1	Mouse_09-2020	null	[MS,MS:1001208,SEQUEST,]	1.2e-4	null	ms_run[1]:scan=11750	3518.8	3	2472.38047	824.79887	R	C	52	77
PSM	ASGDAARPFLLQLAESAYR	-166_58897	Q9QXX4	1	Mouse_09-2020	null	[MS,MS:1001208,SEQUEST,]	1.2e-4	null	ms_run[1]:scan=11752	3519.3	3	2036.05735	679.35684	K	G	314	333
PSM	GLAPVQAYLHIPDIIK	-166_58917	G5E8R3	1	Mouse_09-2020	null	[MS,MS:1001208,SEQUEST,]	9.7e-4	null	ms_run[1]:scan=11755	3520.1	2	1748.01055	874.50890	R	A	89	105
PSM	DLVDDLKSELTGKFEK	-166_58931	P48036	1	Mouse_09-2020	null	[MS,MS:1001208,SEQUEST,]	1.2e-4	null	ms_run[1]:scan=11759	3521.3	3	1836.95963	612.99116	R	I	62	78
PSM	ILGADTSVDLEETGRVLSIGDGIAR	-166_58952	Q03265	1	Mouse_09-2020	null	[MS,MS:1001208,SEQUEST,]	1.2e-4	null	ms_run[1]:scan=11762	3522.1	3	2557.34928	853.12045	R	H	59	84
PSM	IAQFLSGIPETVPLSTVNR	-166_59563	Q8VCH0	0	Mouse_09-2020	null	[MS,MS:1001208,SEQUEST,]	1.2e-4	null	ms_run[1]:scan=11876	3555.0	2	2042.13054	1021.56767	R	C	103	122
PSM	IAQFLSGIPETVPLSTVNR	-166_59563	Q921H8	0	Mouse_09-2020	null	[MS,MS:1001208,SEQUEST,]	1.2e-4	null	ms_run[1]:scan=11876	3555.0	2	2042.13054	1021.56767	R	C	103	122
PSM	AVVLPISLATTFK	-166_59614	Q8VCN5	1	Mouse_09-2020	null	[MS,MS:1001208,SEQUEST,]	1.2e-4	null	ms_run[1]:scan=11886	3557.8	2	1359.82536	680.41595	R	D	35	48
PSM	INVLPLGSGAIAGNPLGVDRELLR	-166_59660	Q91YI0	1	Mouse_09-2020	null	[MS,MS:1001208,SEQUEST,]	1.6e-3	null	ms_run[1]:scan=11894	3560.0	3	2444.40085	815.47097	R	E	194	218
PSM	AWNIWADIPAPK	-166_59671	Q9DBF1	1	Mouse_09-2020	null	[MS,MS:1001208,SEQUEST,]	1.2e-4	null	ms_run[1]:scan=11896	3560.6	2	1381.72624	691.36679	K	G	98	110
PSM	RTPFGAYGGLLKDFSATDLTEFAAR	-166_60462	Q8BWT1	1	Mouse_09-2020	null	[MS,MS:1001208,SEQUEST,]	1.2e-4	null	ms_run[1]:scan=12040	3601.0	4	2704.37392	676.84869	K	A	14	39
PSM	GSASSALELTEEELATAEAVR	-166_60468	Q8R0Y6	1	Mouse_09-2020	null	[MS,MS:1001208,SEQUEST,]	1.2e-4	null	ms_run[1]:scan=12041	3601.3	3	2134.05429	712.02185	K	S	308	329
PSM	VVGVPVALDLITSGR	-166_60485	Q9DBM2	1	Mouse_09-2020	null	[MS,MS:1001208,SEQUEST,]	1.2e-4	null	ms_run[1]:scan=12045	3602.4	2	1495.88518	748.44577	R	I	140	155
PSM	FFPLEAWQIGK	-166_60524	G3UYJ7	1	Mouse_09-2020	null	[MS,MS:1001208,SEQUEST,]	3.8e-4	null	ms_run[1]:scan=12054	3604.9	2	1335.71025	668.35843	R	G	239	250
PSM	AGVPPGVINIVFGTGPR	-166_60537	Q8BH00	1	Mouse_09-2020	null	[MS,MS:1001208,SEQUEST,]	1.2e-4	null	ms_run[1]:scan=12056	3605.5	2	1650.93450	825.96994	K	G	197	214
PSM	YISGSSFKDHPDFPFWDEY	-166_60542	P70694	1	Mouse_09-2020	null	[MS,MS:1001208,SEQUEST,]	1.2e-4	null	ms_run[1]:scan=12057	3605.8	3	2337.01426	779.67601	R	0	305	324
PSM	LLVPYLIEAVR	-166_60636	Q61425	1	Mouse_09-2020	null	[MS,MS:1001208,SEQUEST,]	1.2e-4	null	ms_run[1]:scan=12075	3611.0	2	1285.78887	643.39756	R	H	222	233
PSM	SSTTNGFDDGIIWATWK	-166_60659	Q8VCM7	1	Mouse_09-2020	null	[MS,MS:1001208,SEQUEST,]	1.2e-4	null	ms_run[1]:scan=12079	3612.1	2	1898.89299	949.94960	K	R	382	399
PSM	LLLPWLEAR	-166_60678	Q68FD5	1	Mouse_09-2020	null	[MS,MS:1001208,SEQUEST,]	1.2e-4	null	ms_run[1]:scan=12082	3612.9	2	1110.66863	555.83713	K	H	857	866
PSM	GSSLIEAFETWR	-166_60688	Q9EQF5	1	Mouse_09-2020	null	[MS,MS:1001208,SEQUEST,]	1.2e-3	null	ms_run[1]:scan=12083	3613.2	2	1395.68999	698.34879	K	W	107	119
PSM	AWLLGLLR	-166_60694	Q9QXF8	1	Mouse_09-2020	null	[MS,MS:1001208,SEQUEST,]	2.1e-3	null	ms_run[1]:scan=12085	3613.8	2	941.59398	471.30019	K	H	47	55
PSM	ANAIAWALAQIPQK	-166_60702	Q8K169	0	Mouse_09-2020	null	[MS,MS:1001208,SEQUEST,]	1.2e-4	null	ms_run[1]:scan=12087	3614.4	2	1494.84441	747.92500	K	L	322	336
PSM	ANAIAWALAQIPQK	-166_60702	Q3UEP4	0	Mouse_09-2020	null	[MS,MS:1001208,SEQUEST,]	1.2e-4	null	ms_run[1]:scan=12087	3614.4	2	1494.84441	747.92500	K	L	322	336
PSM	VHLTGINVNPNALFPPVEFPAPR	-166_60714	P19096	1	Mouse_09-2020	null	[MS,MS:1001208,SEQUEST,]	1.2e-4	null	ms_run[1]:scan=12089	3614.9	3	2499.35538	833.78841	K	T	803	826
PSM	TLIEFLLR	-166_60747	Q9CPY7	1	Mouse_09-2020	null	[MS,MS:1001208,SEQUEST,]	1.1e-3	null	ms_run[1]:scan=12095	3616.6	2	1004.61394	502.81058	R	S	506	514
PSM	LGLDFPNLPYLIDGSHKITQSNAILR	-166_60787	P10649	0	Mouse_09-2020	null	[MS,MS:1001208,SEQUEST,]	1.2e-4	null	ms_run[1]:scan=12099	3617.7	4	2895.57802	724.64863	K	L	53	79
PSM	LGLDFPNLPYLIDGSHKITQSNAILR	-166_60787	D3YX76	0	Mouse_09-2020	null	[MS,MS:1001208,SEQUEST,]	1.2e-4	null	ms_run[1]:scan=12099	3617.7	4	2895.57802	724.64863	K	L	19	45
PSM	DATNVGDEGGFAPNILENKEALELLK	-166_60879	P17182	1	Mouse_09-2020	null	[MS,MS:1001208,SEQUEST,]	1.2e-4	null	ms_run[1]:scan=12115	3622.2	3	2757.39530	919.80289	K	A	203	229
PSM	ASYISSAQLDQPDPGAVAAAAIFR	-166_60894	Q8VC30	1	Mouse_09-2020	null	[MS,MS:1001208,SEQUEST,]	1.2e-4	null	ms_run[1]:scan=12117	3622.7	3	2419.22586	807.07992	R	I	544	568
PSM	FVSISDLFVPK	-166_60900	Q61598	1	Mouse_09-2020	null	[MS,MS:1001208,SEQUEST,]	1.2e-4	null	ms_run[1]:scan=12119	3623.2	2	1251.69866	626.35281	K	L	380	391
PSM	SQAPVYFYEFQHLSSFIK	-166_60903	Q8QZR3	1	Mouse_09-2020	null	[MS,MS:1001208,SEQUEST,]	1.2e-4	null	ms_run[1]:scan=12120	3623.5	3	2191.08615	731.03347	R	V	428	446
PSM	LLGQFTLIGIPPAPR	-166_60912	P38647	1	Mouse_09-2020	null	[MS,MS:1001208,SEQUEST,]	1.2e-4	null	ms_run[1]:scan=12121	3623.8	2	1592.95171	796.97978	K	V	499	514
PSM	QGIPGPKPLPFLGTVLNYYK	-166_60984	Q64459	1	Mouse_09-2020	null	[MS,MS:1001208,SEQUEST,]	1.2e-4	null	ms_run[1]:scan=12135	3627.7	3	2202.23471	734.74890	K	L	36	56
PSM	EKGEFQILLDALDKIK	-166_61053	P16015	1	Mouse_09-2020	null	[MS,MS:1001208,SEQUEST,]	1.2e-4	null	ms_run[1]:scan=12151	3632.2	3	1860.05124	620.68741	R	K	152	168
PSM	AEDRSIFSAVLDELK	-166_61098	Q8C196	1	Mouse_09-2020	null	[MS,MS:1001208,SEQUEST,]	3.4e-3	null	ms_run[1]:scan=12158	3634.2	3	1692.88309	564.96495	R	A	1086	1101
PSM	GFLSGLLDNIK	-166_61106	O35857	1	Mouse_09-2020	null	[MS,MS:1001208,SEQUEST,]	8.2e-3	null	ms_run[1]:scan=12159	3634.4	2	1176.66484	588.83479	K	E	58	69
PSM	FHVPLLLSPWSYTTYRGS	-166_61111	Q9CRB3	1	Mouse_09-2020	null	[MS,MS:1001208,SEQUEST,]	1.2e-4	null	ms_run[1]:scan=12161	3635.0	3	2124.09134	708.70195	K	0	101	119
PSM	IAEVGGVPYLLPLVNK	-166_61127	A0A1L1SSF8	1	Mouse_09-2020	null	[MS,MS:1001208,SEQUEST,]	1.2e-4	null	ms_run[1]:scan=12164	3635.9	2	1681.98906	841.49800	R	K	26	42
PSM	FHVPLLLSPWSYTTYR	-166_61184	Q9CRB3	1	Mouse_09-2020	null	[MS,MS:1001208,SEQUEST,]	1.2e-4	null	ms_run[1]:scan=12173	3638.4	3	1980.03861	660.68412	K	S	101	117
PSM	LFATEATSDWLNANNVPATPVAWPSQEGQNPSLSSIRK	-166_60398	Q8C196	1	Mouse_09-2020	null	[MS,MS:1001208,SEQUEST,]	1.2e-4	null	ms_run[1]:scan=12028	3597.6	3	4097.04343	1366.35028	K	I	1388	1426
PSM	DFTPSGIAGAFR	-166_51927	F8WHP8	1	Mouse_09-2020	null	[MS,MS:1001208,SEQUEST,]	1.2e-4	null	ms_run[1]:scan=10384	3132.9	2	1238.61650	619.81184	R	G	16	28
PSM	LFATEATSDWLNANNVPATPVAWPSQEGQNPSLSSIRK	-166_60393	Q8C196	1	Mouse_09-2020	null	[MS,MS:1001208,SEQUEST,]	1.2e-4	null	ms_run[1]:scan=12027	3597.4	4	4097.04018	1025.01453	K	I	1388	1426
PSM	TFNDNFVLFLQK	-166_60310	P00186	1	Mouse_09-2020	null	[MS,MS:1001208,SEQUEST,]	1.2e-4	null	ms_run[1]:scan=12012	3593.2	2	1485.77580	743.39046	K	V	254	266
PSM	LLVVYPWTQR	-166_59677	A8DUK4	1	Mouse_09-2020	null	[MS,MS:1001208,SEQUEST,]	7.6e-4	null	ms_run[1]:scan=11897	3560.8	2	1274.72588	637.86642	R	F	32	42
PSM	AIAELGIYPAVDPLDSTSR	-166_59689	P56480	1	Mouse_09-2020	null	[MS,MS:1001208,SEQUEST,]	1.2e-4	null	ms_run[1]:scan=11901	3562.0	2	1988.03472	994.52039	R	M	388	407
PSM	YIVFVEGYPLTISGK	-166_59695	Q8VCW8	1	Mouse_09-2020	null	[MS,MS:1001208,SEQUEST,]	1.2e-4	null	ms_run[1]:scan=11902	3562.2	2	1685.91619	843.46108	R	Q	585	600
PSM	EANNFLWPFK	-166_59737	P14148	1	Mouse_09-2020	null	[MS,MS:1001208,SEQUEST,]	1.2e-4	null	ms_run[1]:scan=11908	3563.9	2	1265.63310	633.31931	K	S	225	235
PSM	IAILGFAFK	-166_59760	O70475	1	Mouse_09-2020	null	[MS,MS:1001208,SEQUEST,]	3.8e-4	null	ms_run[1]:scan=11912	3565.1	2	979.59789	490.30240	K	D	331	340
PSM	IILTAQPFRLDLLEDR	-166_59779	Q8BHN3	1	Mouse_09-2020	null	[MS,MS:1001208,SEQUEST,]	9.7e-4	null	ms_run[1]:scan=11915	3565.9	3	1913.08683	638.36668	K	L	149	165
PSM	GLAPDLPEDLYHLIK	-166_59804	Q921R2	1	Mouse_09-2020	null	[MS,MS:1001208,SEQUEST,]	1.2e-4	null	ms_run[1]:scan=11919	3567.0	3	1693.91782	565.31017	K	A	79	94
PSM	ANWYFLLAR	-166_59873	P45952	1	Mouse_09-2020	null	[MS,MS:1001208,SEQUEST,]	2.6e-4	null	ms_run[1]:scan=11932	3570.7	2	1153.61736	577.31128	K	N	198	207
PSM	FLSHSLVELLNQISPTFKK	-166_59895	A0A0R4J140	1	Mouse_09-2020	null	[MS,MS:1001208,SEQUEST,]	1.2e-4	null	ms_run[1]:scan=11935	3571.5	4	2201.23281	551.06367	R	F	315	334
PSM	GVPLYRHIADLAGNPEVILPVPAFNVINGGSHAGNK	-166_59902	P17182	1	Mouse_09-2020	null	[MS,MS:1001208,SEQUEST,]	1.2e-4	null	ms_run[1]:scan=11936	3571.8	5	3706.96821	742.20215	K	A	127	163
PSM	FLSHSLVELLNQISPTFKK	-166_59914	A0A0R4J140	1	Mouse_09-2020	null	[MS,MS:1001208,SEQUEST,]	1.2e-4	null	ms_run[1]:scan=11938	3572.3	3	2201.23441	734.41581	R	F	315	334
PSM	YFDSFGDLSSASAIMGNAK	-166_59940	A8DUK4	1	Mouse_09-2020	null	[MS,MS:1001208,SEQUEST,]	1.2e-4	null	ms_run[1]:scan=11942	3573.5	2	1980.90325	990.95402	R	K	42	61
PSM	DLGFFGIYK	-166_59960	Q9QXX4	1	Mouse_09-2020	null	[MS,MS:1001208,SEQUEST,]	1.2e-4	null	ms_run[1]:scan=11946	3574.6	2	1059.55181	530.27912	R	A	477	486
PSM	SIGPLTFVFTGTGNVSK	-166_59974	Q99K67	1	Mouse_09-2020	null	[MS,MS:1001208,SEQUEST,]	1.2e-4	null	ms_run[1]:scan=11949	3575.4	2	1724.92363	862.96452	K	A	213	230
PSM	SGPFGQIFRPDNFVFGQSGAGNNWAK	-166_59990	P68372	1	Mouse_09-2020	null	[MS,MS:1001208,SEQUEST,]	1.2e-4	null	ms_run[1]:scan=11954	3576.8	3	2798.35013	933.45264	R	H	78	104
PSM	VLILGSGGLSIGQAGEFDYSGSQAVK	-166_60007	Q8C196	1	Mouse_09-2020	null	[MS,MS:1001208,SEQUEST,]	1.2e-4	null	ms_run[1]:scan=11956	3577.4	3	2553.32151	851.77802	K	M	425	451
PSM	GIAVHPELFSIDNGLLTPTLK	-166_60040	D3Z041	1	Mouse_09-2020	null	[MS,MS:1001208,SEQUEST,]	1.2e-4	null	ms_run[1]:scan=11962	3579.1	3	2235.23966	745.75097	K	K	656	677
PSM	NNDLILYYFSDAK	-166_60052	Q8JZR0	1	Mouse_09-2020	null	[MS,MS:1001208,SEQUEST,]	1.2e-4	null	ms_run[1]:scan=11964	3579.7	2	1575.76897	788.38811	K	L	63	76
PSM	FHDFLGDSWGILFSHPR	-166_60061	Q6GT24	1	Mouse_09-2020	null	[MS,MS:1001208,SEQUEST,]	1.2e-4	null	ms_run[1]:scan=11966	3580.2	4	2030.98733	508.50225	R	F	25	42
PSM	FHDFLGDSWGILFSHPR	-166_60078	Q6GT24	1	Mouse_09-2020	null	[MS,MS:1001208,SEQUEST,]	1.2e-4	null	ms_run[1]:scan=11971	3581.6	3	2030.99100	677.66724	R	F	25	42
PSM	ALEQFLQEYFDGNLKR	-166_60117	P27773	1	Mouse_09-2020	null	[MS,MS:1001208,SEQUEST,]	1.2e-4	null	ms_run[1]:scan=11977	3583.3	3	1971.00107	657.67054	K	L	348	364
PSM	GSIDPYVYLPFGNGPR	-166_60153	Q64459	1	Mouse_09-2020	null	[MS,MS:1001208,SEQUEST,]	1.2e-4	null	ms_run[1]:scan=11984	3585.3	2	1751.87627	876.44121	K	C	426	442
PSM	YGKSPYLYPLYGLGELPQGFAR	-166_60176	Q61598	1	Mouse_09-2020	null	[MS,MS:1001208,SEQUEST,]	1.2e-4	null	ms_run[1]:scan=11987	3586.1	3	2489.28861	830.43364	R	S	219	241
PSM	DFTATFGPLDSLNTR	-166_60242	G5E8R3	1	Mouse_09-2020	null	[MS,MS:1001208,SEQUEST,]	1.2e-4	null	ms_run[1]:scan=12000	3589.8	2	1654.80864	827.90720	K	F	1022	1037
PSM	NSDQFVTSVLDGVVLPKDPKEILAEK	-166_60288	Q91WU0	1	Mouse_09-2020	null	[MS,MS:1001208,SEQUEST,]	1.2e-4	null	ms_run[1]:scan=12009	3592.3	4	2841.52456	711.13656	K	F	313	339
PSM	ALQLGTLFSPAEALK	-166_60295	P42125	1	Mouse_09-2020	null	[MS,MS:1001208,SEQUEST,]	1.2e-4	null	ms_run[1]:scan=12010	3592.6	2	1558.88652	779.94560	R	G	192	207
PSM	GEFQILLDALDKIKTK	-166_60303	P16015	1	Mouse_09-2020	null	[MS,MS:1001208,SEQUEST,]	1.2e-4	null	ms_run[1]:scan=12011	3592.9	4	1832.05520	458.76865	K	K	154	170
PSM	GEFQILLDALDKIKTK	-166_60346	P16015	1	Mouse_09-2020	null	[MS,MS:1001208,SEQUEST,]	1.2e-4	null	ms_run[1]:scan=12018	3594.9	3	1832.05277	611.35578	K	K	154	170
PSM	EVGVYEALKDDSWLK	-166_51899	P14152	1	Mouse_09-2020	null	[MS,MS:1001208,SEQUEST,]	1.2e-4	null	ms_run[1]:scan=10378	3131.2	3	1751.88700	584.63320	K	E	206	221
PSM	LLDEVFFSEK	-166_51885	Q9R1P0	1	Mouse_09-2020	null	[MS,MS:1001208,SEQUEST,]	1.2e-4	null	ms_run[1]:scan=10376	3130.7	2	1226.62956	613.81880	K	Y	55	65
PSM	RLPTLEQPIIPSDYVAIK	-166_51832	Q8C196	1	Mouse_09-2020	null	[MS,MS:1001208,SEQUEST,]	1.2e-4	null	ms_run[1]:scan=10365	3127.7	3	2053.17130	685.06125	K	P	1292	1310
PSM	FTQAGSEVSALLGR	-166_44427	P56480	1	Mouse_09-2020	null	[MS,MS:1001208,SEQUEST,]	1.2e-4	null	ms_run[1]:scan=9053	2761.1	2	1435.75444	718.38062	R	P	311	325
PSM	FSLSILR	-166_44448	Q05421	1	Mouse_09-2020	null	[MS,MS:1001208,SEQUEST,]	5.6e-3	null	ms_run[1]:scan=9056	2762.0	2	835.50432	418.25545	R	W	128	135
PSM	ILTFDQLALESPKGR	-166_44471	A0A1B0GSS8	1	Mouse_09-2020	null	[MS,MS:1001208,SEQUEST,]	1.2e-4	null	ms_run[1]:scan=9060	2763.1	3	1687.93778	563.31743	K	T	87	102
PSM	ILVTLLHTLER	-166_44495	G3XA25	1	Mouse_09-2020	null	[MS,MS:1001208,SEQUEST,]	1.2e-4	null	ms_run[1]:scan=9064	2764.2	3	1307.80451	436.60637	R	G	330	341
PSM	TAFNQDSFLLR	-166_44503	Q63886	1	Mouse_09-2020	null	[MS,MS:1001208,SEQUEST,]	1.2e-4	null	ms_run[1]:scan=9065	2764.5	2	1311.67058	656.33823	R	V	100	111
PSM	YVVVTGITPTPLGEGK	-166_44537	A0A1W2P733	1	Mouse_09-2020	null	[MS,MS:1001208,SEQUEST,]	1.2e-4	null	ms_run[1]:scan=9070	2765.9	2	1630.90557	815.95616	K	T	191	207
PSM	FSSETWQNLGTLQR	-166_44552	A0A087WPF8	1	Mouse_09-2020	null	[MS,MS:1001208,SEQUEST,]	1.2e-4	null	ms_run[1]:scan=9073	2766.7	2	1666.81999	833.91282	R	A	43	57
PSM	LVTGWVKPIIIGR	-166_44575	O88844	1	Mouse_09-2020	null	[MS,MS:1001208,SEQUEST,]	2.6e-4	null	ms_run[1]:scan=9078	2768.1	2	1451.91069	726.45848	R	A	120	133
PSM	ANTIGISLIKGVDEGPNGLK	-166_44586	E0CXN5	1	Mouse_09-2020	null	[MS,MS:1001208,SEQUEST,]	1.2e-4	null	ms_run[1]:scan=9081	2768.9	3	1996.10813	666.04063	K	I	88	108
PSM	LSFQHDPETSVLILR	-166_44612	Q8BHN3	1	Mouse_09-2020	null	[MS,MS:1001208,SEQUEST,]	1.2e-4	null	ms_run[1]:scan=9085	2770.1	3	1754.94339	585.65270	R	P	915	930
PSM	SIYGEKFEDENFILK	-166_44702	P17742	1	Mouse_09-2020	null	[MS,MS:1001208,SEQUEST,]	1.2e-4	null	ms_run[1]:scan=9101	2774.5	3	1831.91159	611.30860	R	T	77	92
PSM	DIVYIGLR	-166_44716	Q61176	1	Mouse_09-2020	null	[MS,MS:1001208,SEQUEST,]	1.3e-3	null	ms_run[1]:scan=9103	2775.1	2	948.55138	474.77928	K	V	173	181
PSM	NFLDSYIK	-166_44381	O88451	1	Mouse_09-2020	null	[MS,MS:1001208,SEQUEST,]	1.1e-3	null	ms_run[1]:scan=9045	2758.9	2	999.51549	500.26092	K	I	240	248
PSM	YHVPVVVVPEGSTSDTQEQAILR	-166_44751	Q9DBG6	1	Mouse_09-2020	null	[MS,MS:1001208,SEQUEST,]	1.2e-4	null	ms_run[1]:scan=9108	2776.4	3	2524.30515	842.10625	R	Q	267	290
PSM	NWDWRNVNGVNYASVTR	-166_44783	Q9WUU7	1	Mouse_09-2020	null	[MS,MS:1001208,SEQUEST,]	1.2e-4	null	ms_run[1]:scan=9113	2777.9	3	2050.98520	684.33292	K	Q	67	84
PSM	IILDELVQR	-166_44796	Q8K169	0	Mouse_09-2020	null	[MS,MS:1001208,SEQUEST,]	1.2e-4	null	ms_run[1]:scan=9115	2778.4	2	1098.65349	549.82951	K	H	41	50
PSM	IILDELVQR	-166_44796	Q8R084	0	Mouse_09-2020	null	[MS,MS:1001208,SEQUEST,]	1.2e-4	null	ms_run[1]:scan=9115	2778.4	2	1098.65349	549.82951	K	H	41	50
PSM	TVDNFVALATGEK	-166_44839	P24369	1	Mouse_09-2020	null	[MS,MS:1001208,SEQUEST,]	1.2e-4	null	ms_run[1]:scan=9123	2780.7	2	1364.70818	682.85645	K	F	72	85
PSM	SGRFFTVKLPVALDPGSK	-166_44913	Q91YQ5	1	Mouse_09-2020	null	[MS,MS:1001208,SEQUEST,]	1.2e-4	null	ms_run[1]:scan=9134	2783.7	4	1919.07644	480.52418	K	S	110	128
PSM	TVIPANKLQELQVNLVR	-166_44927	P35492	1	Mouse_09-2020	null	[MS,MS:1001208,SEQUEST,]	1.2e-4	null	ms_run[1]:scan=9137	2784.6	3	1935.14078	645.71771	R	H	176	193
PSM	NDYVKALPGHLKPFETLLSQNQGGK	-166_44932	P19157	1	Mouse_09-2020	null	[MS,MS:1001208,SEQUEST,]	1.2e-4	null	ms_run[1]:scan=9139	2785.2	4	2754.45864	689.36979	K	F	117	142
PSM	LFLEQIHVLEK	-166_44945	Q4FZE8	1	Mouse_09-2020	null	[MS,MS:1001208,SEQUEST,]	1.2e-4	null	ms_run[1]:scan=9141	2785.7	3	1368.78934	456.93437	R	L	59	70
PSM	NDYVKALPGHLKPFETLLSQNQGGK	-166_44953	P19157	1	Mouse_09-2020	null	[MS,MS:1001208,SEQUEST,]	1.2e-4	null	ms_run[1]:scan=9142	2786.0	5	2754.45814	551.69729	K	F	117	142
[truncated: 931,900 more chars]
