# Supplementary material for: A Novel Spectral Annotation Strategy Streamlines Reporting of Mono-ADP-ribosylated Peptides Derived from Mouse Liver and Spleen in Response to IFN-γ
Source: Mol Cell Proteomics. 2021 Sep 28;21(4):100153. doi: 10.1016/j.mcpro.2021.100153 (PMC9014395; doi:10.1016/j.mcpro.2021.100153)
Supplement: Supplemental Data 33 [file mmc35.zip › mcpro_100153_mmc35.mzTab]

COM	This	line	serves	as	a	size	and	separator	hint	for	spreadsheet	applications.	-	-	-	-	-	-	-	-	-	-	-	-	-	-	-	-	-	-	-	-	-	-	-	-	-	-	-	-	-	-	-	-	-	-
COM	Report of a minimal "Summary Quantification report" Proteome Discoverer 2.4.1.15 experiment.
MTD	mzTab-Version	1.0.0
MTD	mzTag-mode	Summary
MTD	mzTab-type	Identification
MTD	description	Export of M:\PostDocAnalysis\01_Singh\SKuraoka\PD2.4.beta.p.08282020\HCD_ColE\01_SK_MLiver_IFNgPilot_HCD32%-(1).pdResult
MTD	ms_run[1]-location	file://M:\LumosIncomingRAWFiles(Previous)\06-2020\06-27-2020\01_SK_MLiver_IFNgPilot_HCD32%.raw
MTD	protein_search_engine_score[1]	[MS,MS:1001155,SEQUEST:xcorr,]
MTD	protein_search_engine_score[2]	Sum PEP Score
MTD	psm_search_engine_score[1]	[MS,MS:1001491,percolator:Q value,]
MTD	fixed_mod[1]	[UNIMOD, UNIMOD:4, Carbamidomethyl, ]
MTD	variable_mod[1]	[UNIMOD, UNIMOD:35, Oxidation, ]
MTD	variable_mod[2]	[UNIMOD, UNIMOD:213, ADP-Ribosyl, ]
MTD	variable_mod[3]	[UNIMOD, UNIMOD:1, Acetyl, ]
MTD	assay[1]-ms_run_ref	ms_run[1]

PRH	accession	description	taxid	species	database	database_version	search_engine	best_search_engine_score[1]	best_search_engine_score[2]	ambiguity_members	modifications	protein_coverage
PRT	Q8C196	Carbamoyl-phosphate synthase [ammonia], mitochondrial OS=Mus musculus OX=10090 GN=Cps1 PE=1 SV=2	null	null	Mouse_09-2020	null	[MS,MS:1001208,SEQUEST,]	518.56	826.597	null	null	0.59
PRT	P16460	Argininosuccinate synthase OS=Mus musculus OX=10090 GN=Ass1 PE=1 SV=1	null	null	Mouse_09-2020	null	[MS,MS:1001208,SEQUEST,]	122.66	200.520	null	null	0.56
PRT	P32020	Non-specific lipid-transfer protein OS=Mus musculus OX=10090 GN=Scp2 PE=1 SV=3	null	null	Mouse_09-2020	null	[MS,MS:1001208,SEQUEST,]	95.28	172.871	null	null	0.47
PRT	Q03265	ATP synthase subunit alpha, mitochondrial OS=Mus musculus OX=10090 GN=Atp5f1a PE=1 SV=1	null	null	Mouse_09-2020	null	[MS,MS:1001208,SEQUEST,]	128.77	162.586	null	null	0.57
PRT	O35490	Betaine--homocysteine S-methyltransferase 1 OS=Mus musculus OX=10090 GN=Bhmt PE=1 SV=1	null	null	Mouse_09-2020	null	[MS,MS:1001208,SEQUEST,]	123.39	166.795	null	null	0.56
PRT	Q8R0Y6	Cytosolic 10-formyltetrahydrofolate dehydrogenase OS=Mus musculus OX=10090 GN=Aldh1l1 PE=1 SV=1	null	null	Mouse_09-2020	null	[MS,MS:1001208,SEQUEST,]	107.50	162.049	null	null	0.44
PRT	P20029	Endoplasmic reticulum chaperone BiP OS=Mus musculus OX=10090 GN=Hspa5 PE=1 SV=3	null	null	Mouse_09-2020	null	[MS,MS:1001208,SEQUEST,]	128.98	220.781	null	null	0.55
PRT	P09103	Protein disulfide-isomerase OS=Mus musculus OX=10090 GN=P4hb PE=1 SV=2	null	null	Mouse_09-2020	null	[MS,MS:1001208,SEQUEST,]	116.81	171.660	null	null	0.56
PRT	P63038	60 kDa heat shock protein, mitochondrial OS=Mus musculus OX=10090 GN=Hspd1 PE=1 SV=1	null	null	Mouse_09-2020	null	[MS,MS:1001208,SEQUEST,]	105.36	157.096	null	null	0.49
PRT	Q8BMS1	Trifunctional enzyme subunit alpha, mitochondrial OS=Mus musculus OX=10090 GN=Hadha PE=1 SV=1	null	null	Mouse_09-2020	null	[MS,MS:1001208,SEQUEST,]	79.85	130.033	null	null	0.32
PRT	P12710	Fatty acid-binding protein, liver OS=Mus musculus OX=10090 GN=Fabp1 PE=1 SV=2	null	null	Mouse_09-2020	null	[MS,MS:1001208,SEQUEST,]	132.69	231.659	null	null	0.80
PRT	P24270	Catalase OS=Mus musculus OX=10090 GN=Cat PE=1 SV=4	null	null	Mouse_09-2020	null	[MS,MS:1001208,SEQUEST,]	116.89	187.251	null	null	0.49
PRT	P38647	Stress-70 protein, mitochondrial OS=Mus musculus OX=10090 GN=Hspa9 PE=1 SV=3	null	null	Mouse_09-2020	null	[MS,MS:1001208,SEQUEST,]	94.64	152.625	null	null	0.45
PRT	G5E8R3	Pyruvate carboxylase OS=Mus musculus OX=10090 GN=Pcx PE=1 SV=1	null	null	Mouse_09-2020	null	[MS,MS:1001208,SEQUEST,]	83.48	125.235	null	null	0.27
PRT	P63017	Heat shock cognate 71 kDa protein OS=Mus musculus OX=10090 GN=Hspa8 PE=1 SV=1	null	null	Mouse_09-2020	null	[MS,MS:1001208,SEQUEST,]	117.95	172.695	null	null	0.42
PRT	P16015	Carbonic anhydrase 3 OS=Mus musculus OX=10090 GN=Ca3 PE=1 SV=3	null	null	Mouse_09-2020	null	[MS,MS:1001208,SEQUEST,]	212.40	243.407	null	null	0.76
PRT	P17182	Alpha-enolase OS=Mus musculus OX=10090 GN=Eno1 PE=1 SV=3	null	null	Mouse_09-2020	null	[MS,MS:1001208,SEQUEST,]	100.45	168.366	null	null	0.57
PRT	P26443	Glutamate dehydrogenase 1, mitochondrial OS=Mus musculus OX=10090 GN=Glud1 PE=1 SV=1	null	null	Mouse_09-2020	null	[MS,MS:1001208,SEQUEST,]	89.24	114.282	null	null	0.42
PRT	P47738	Aldehyde dehydrogenase, mitochondrial OS=Mus musculus OX=10090 GN=Aldh2 PE=1 SV=1	null	null	Mouse_09-2020	null	[MS,MS:1001208,SEQUEST,]	123.54	162.217	null	null	0.44
PRT	P10126	Elongation factor 1-alpha 1 OS=Mus musculus OX=10090 GN=Eef1a1 PE=1 SV=3	null	null	Mouse_09-2020	null	[MS,MS:1001208,SEQUEST,]	88.16	134.845	null	null	0.35
PRT	Q9R0H0	Peroxisomal acyl-coenzyme A oxidase 1 OS=Mus musculus OX=10090 GN=Acox1 PE=1 SV=5	null	null	Mouse_09-2020	null	[MS,MS:1001208,SEQUEST,]	82.85	140.623	null	null	0.46
PRT	O88844	Isocitrate dehydrogenase [NADP] cytoplasmic OS=Mus musculus OX=10090 GN=Idh1 PE=1 SV=2	null	null	Mouse_09-2020	null	[MS,MS:1001208,SEQUEST,]	67.32	117.710	null	null	0.59
PRT	P08113	Endoplasmin OS=Mus musculus OX=10090 GN=Hsp90b1 PE=1 SV=2	null	null	Mouse_09-2020	null	[MS,MS:1001208,SEQUEST,]	95.76	130.498	null	null	0.35
PRT	Q8BWT1	3-ketoacyl-CoA thiolase, mitochondrial OS=Mus musculus OX=10090 GN=Acaa2 PE=1 SV=3	null	null	Mouse_09-2020	null	[MS,MS:1001208,SEQUEST,]	152.59	224.377	null	null	0.54
PRT	Q91Y97	Fructose-bisphosphate aldolase B OS=Mus musculus OX=10090 GN=Aldob PE=1 SV=3	null	null	Mouse_09-2020	null	[MS,MS:1001208,SEQUEST,]	103.28	160.682	null	null	0.42
PRT	Q9DBM2	Peroxisomal bifunctional enzyme OS=Mus musculus OX=10090 GN=Ehhadh PE=1 SV=4	null	null	Mouse_09-2020	null	[MS,MS:1001208,SEQUEST,]	80.87	129.188	null	null	0.39
PRT	P27773	Protein disulfide-isomerase A3 OS=Mus musculus OX=10090 GN=Pdia3 PE=1 SV=2	null	null	Mouse_09-2020	null	[MS,MS:1001208,SEQUEST,]	65.78	124.737	null	null	0.47
PRT	P56480	ATP synthase subunit beta, mitochondrial OS=Mus musculus OX=10090 GN=Atp5f1b PE=1 SV=2	null	null	Mouse_09-2020	null	[MS,MS:1001208,SEQUEST,]	117.40	175.856	null	null	0.53
PRT	P54869	Hydroxymethylglutaryl-CoA synthase, mitochondrial OS=Mus musculus OX=10090 GN=Hmgcs2 PE=1 SV=2	null	null	Mouse_09-2020	null	[MS,MS:1001208,SEQUEST,]	79.15	124.519	null	null	0.37
PRT	A0A1D5RLD8	Glyceraldehyde-3-phosphate dehydrogenase OS=Mus musculus OX=10090 GN=Gm10358 PE=1 SV=1	null	null	Mouse_09-2020	null	[MS,MS:1001208,SEQUEST,]	101.11	153.976	null	null	0.56
PRT	P50247	Adenosylhomocysteinase OS=Mus musculus OX=10090 GN=Ahcy PE=1 SV=3	null	null	Mouse_09-2020	null	[MS,MS:1001208,SEQUEST,]	110.34	138.140	null	null	0.44
PRT	P10649	Glutathione S-transferase Mu 1 OS=Mus musculus OX=10090 GN=Gstm1 PE=1 SV=2	null	null	Mouse_09-2020	null	[MS,MS:1001208,SEQUEST,]	132.64	172.775	null	null	0.65
PRT	P05202	Aspartate aminotransferase, mitochondrial OS=Mus musculus OX=10090 GN=Got2 PE=1 SV=1	null	null	Mouse_09-2020	null	[MS,MS:1001208,SEQUEST,]	91.73	115.148	null	null	0.44
PRT	Q91VB8	Alpha globin 1 OS=Mus musculus OX=10090 GN=Hba-a1 PE=1 SV=1	null	null	Mouse_09-2020	null	[MS,MS:1001208,SEQUEST,]	195.74	243.551	null	null	0.94
PRT	P11725	Ornithine carbamoyltransferase, mitochondrial OS=Mus musculus OX=10090 GN=Otc PE=1 SV=1	null	null	Mouse_09-2020	null	[MS,MS:1001208,SEQUEST,]	86.72	136.668	null	null	0.46
PRT	Q9ET01	Glycogen phosphorylase, liver form OS=Mus musculus OX=10090 GN=Pygl PE=1 SV=4	null	null	Mouse_09-2020	null	[MS,MS:1001208,SEQUEST,]	70.68	108.586	null	null	0.30
PRT	Q05421	Cytochrome P450 2E1 OS=Mus musculus OX=10090 GN=Cyp2e1 PE=1 SV=1	null	null	Mouse_09-2020	null	[MS,MS:1001208,SEQUEST,]	57.37	91.683	null	null	0.33
PRT	P30115	Glutathione S-transferase A3 OS=Mus musculus OX=10090 GN=Gsta3 PE=1 SV=2	null	null	Mouse_09-2020	null	[MS,MS:1001208,SEQUEST,]	69.22	114.558	null	null	0.54
PRT	P09411	Phosphoglycerate kinase 1 OS=Mus musculus OX=10090 GN=Pgk1 PE=1 SV=4	null	null	Mouse_09-2020	null	[MS,MS:1001208,SEQUEST,]	38.44	90.687	null	null	0.53
PRT	P24549	Retinal dehydrogenase 1 OS=Mus musculus OX=10090 GN=Aldh1a1 PE=1 SV=5	null	null	Mouse_09-2020	null	[MS,MS:1001208,SEQUEST,]	157.79	252.842	null	null	0.48
PRT	Q61176	Arginase-1 OS=Mus musculus OX=10090 GN=Arg1 PE=1 SV=1	null	null	Mouse_09-2020	null	[MS,MS:1001208,SEQUEST,]	61.48	119.313	null	null	0.56
PRT	P35700	Peroxiredoxin-1 OS=Mus musculus OX=10090 GN=Prdx1 PE=1 SV=1	null	null	Mouse_09-2020	null	[MS,MS:1001208,SEQUEST,]	71.17	111.546	null	null	0.58
PRT	D3Z041	Long-chain-fatty-acid--CoA ligase 1 OS=Mus musculus OX=10090 GN=Acsl1 PE=1 SV=1	null	null	Mouse_09-2020	null	[MS,MS:1001208,SEQUEST,]	50.86	80.847	null	null	0.28
PRT	P00329	Alcohol dehydrogenase 1 OS=Mus musculus OX=10090 GN=Adh1 PE=1 SV=2	null	null	Mouse_09-2020	null	[MS,MS:1001208,SEQUEST,]	51.06	94.959	null	null	0.37
PRT	P49429	4-hydroxyphenylpyruvate dioxygenase OS=Mus musculus OX=10090 GN=Hpd PE=1 SV=3	null	null	Mouse_09-2020	null	[MS,MS:1001208,SEQUEST,]	77.95	110.044	null	null	0.51
PRT	Q9DB20	ATP synthase subunit O, mitochondrial OS=Mus musculus OX=10090 GN=Atp5po PE=1 SV=1	null	null	Mouse_09-2020	null	[MS,MS:1001208,SEQUEST,]	46.05	72.450	null	null	0.60
PRT	P31786	Acyl-CoA-binding protein OS=Mus musculus OX=10090 GN=Dbi PE=1 SV=2	null	null	Mouse_09-2020	null	[MS,MS:1001208,SEQUEST,]	56.47	92.689	null	null	0.80
PRT	P34914	Bifunctional epoxide hydrolase 2 OS=Mus musculus OX=10090 GN=Ephx2 PE=1 SV=2	null	null	Mouse_09-2020	null	[MS,MS:1001208,SEQUEST,]	47.67	73.496	null	null	0.34
PRT	P07724	Albumin OS=Mus musculus OX=10090 GN=Alb PE=1 SV=3	null	null	Mouse_09-2020	null	[MS,MS:1001208,SEQUEST,]	70.88	126.617	null	null	0.26
PRT	P58252	Elongation factor 2 OS=Mus musculus OX=10090 GN=Eef2 PE=1 SV=2	null	null	Mouse_09-2020	null	[MS,MS:1001208,SEQUEST,]	30.95	65.530	null	null	0.18
PRT	Q91YI0	Argininosuccinate lyase OS=Mus musculus OX=10090 GN=Asl PE=1 SV=1	null	null	Mouse_09-2020	null	[MS,MS:1001208,SEQUEST,]	43.95	67.361	null	null	0.44
PRT	P40142	Transketolase OS=Mus musculus OX=10090 GN=Tkt PE=1 SV=1	null	null	Mouse_09-2020	null	[MS,MS:1001208,SEQUEST,]	54.23	81.205	null	null	0.36
PRT	Q9DBT9	Dimethylglycine dehydrogenase, mitochondrial OS=Mus musculus OX=10090 GN=Dmgdh PE=1 SV=1	null	null	Mouse_09-2020	null	[MS,MS:1001208,SEQUEST,]	62.54	83.079	null	null	0.27
PRT	P11499	Heat shock protein HSP 90-beta OS=Mus musculus OX=10090 GN=Hsp90ab1 PE=1 SV=3	null	null	Mouse_09-2020	null	[MS,MS:1001208,SEQUEST,]	49.47	88.961	null	null	0.35
PRT	A8DUK4	Beta-globin OS=Mus musculus OX=10090 GN=Hbb-bs PE=1 SV=1	null	null	Mouse_09-2020	null	[MS,MS:1001208,SEQUEST,]	138.12	157.994	null	null	0.82
PRT	Q8QZT1	Acetyl-CoA acetyltransferase, mitochondrial OS=Mus musculus OX=10090 GN=Acat1 PE=1 SV=1	null	null	Mouse_09-2020	null	[MS,MS:1001208,SEQUEST,]	89.37	125.494	null	null	0.43
PRT	Q64459	Cytochrome P450 3A11 OS=Mus musculus OX=10090 GN=Cyp3a11 PE=1 SV=1	null	null	Mouse_09-2020	null	[MS,MS:1001208,SEQUEST,]	31.80	53.918	null	null	0.32
PRT	P97872	Flavin-containing monooxygenase 5 OS=Mus musculus OX=10090 GN=Fmo5 PE=1 SV=4	null	null	Mouse_09-2020	null	[MS,MS:1001208,SEQUEST,]	35.97	44.848	null	null	0.24
PRT	P08249	Malate dehydrogenase, mitochondrial OS=Mus musculus OX=10090 GN=Mdh2 PE=1 SV=3	null	null	Mouse_09-2020	null	[MS,MS:1001208,SEQUEST,]	50.44	88.328	null	null	0.53
PRT	P70694	Estradiol 17 beta-dehydrogenase 5 OS=Mus musculus OX=10090 GN=Akr1c6 PE=1 SV=1	null	null	Mouse_09-2020	null	[MS,MS:1001208,SEQUEST,]	60.03	93.652	null	null	0.63
PRT	Q64374	Regucalcin OS=Mus musculus OX=10090 GN=Rgn PE=1 SV=1	null	null	Mouse_09-2020	null	[MS,MS:1001208,SEQUEST,]	68.19	103.183	null	null	0.49
PRT	Q9EQ20	Methylmalonate-semialdehyde dehydrogenase [acylating], mitochondrial OS=Mus musculus OX=10090 GN=Aldh6a1 PE=1 SV=1	null	null	Mouse_09-2020	null	[MS,MS:1001208,SEQUEST,]	73.01	100.500	null	null	0.41
PRT	P51660	Peroxisomal multifunctional enzyme type 2 OS=Mus musculus OX=10090 GN=Hsd17b4 PE=1 SV=3	null	null	Mouse_09-2020	null	[MS,MS:1001208,SEQUEST,]	38.03	63.130	null	null	0.27
PRT	Q91ZJ5	UTP--glucose-1-phosphate uridylyltransferase OS=Mus musculus OX=10090 GN=Ugp2 PE=1 SV=3	null	null	Mouse_09-2020	null	[MS,MS:1001208,SEQUEST,]	36.72	50.076	null	null	0.34
PRT	A0A0R4J0Z1	Protein disulfide-isomerase A4 OS=Mus musculus OX=10090 GN=Pdia4 PE=1 SV=1	null	null	Mouse_09-2020	null	[MS,MS:1001208,SEQUEST,]	31.56	50.864	null	null	0.28
PRT	Q9JII6	Aldo-keto reductase family 1 member A1 OS=Mus musculus OX=10090 GN=Akr1a1 PE=1 SV=3	null	null	Mouse_09-2020	null	[MS,MS:1001208,SEQUEST,]	40.19	50.652	null	null	0.44
PRT	Q8VC30	Triokinase/FMN cyclase OS=Mus musculus OX=10090 GN=Tkfc PE=1 SV=1	null	null	Mouse_09-2020	null	[MS,MS:1001208,SEQUEST,]	45.35	80.400	null	null	0.30
PRT	G3X982	Aldehyde oxidase 3 OS=Mus musculus OX=10090 GN=Aox3 PE=1 SV=1	null	null	Mouse_09-2020	null	[MS,MS:1001208,SEQUEST,]	50.32	67.299	null	null	0.17
PRT	Q8VCT4	Carboxylesterase 1D OS=Mus musculus OX=10090 GN=Ces1d PE=1 SV=1	null	null	Mouse_09-2020	null	[MS,MS:1001208,SEQUEST,]	47.79	70.127	null	null	0.32
PRT	Q9CPY7	Cytosol aminopeptidase OS=Mus musculus OX=10090 GN=Lap3 PE=1 SV=3	null	null	Mouse_09-2020	null	[MS,MS:1001208,SEQUEST,]	33.91	60.436	null	null	0.31
PRT	P47911	60S ribosomal protein L6 OS=Mus musculus OX=10090 GN=Rpl6 PE=1 SV=3	null	null	Mouse_09-2020	null	[MS,MS:1001208,SEQUEST,]	21.93	32.868	null	null	0.41
PRT	Q9DCW4	Electron transfer flavoprotein subunit beta OS=Mus musculus OX=10090 GN=Etfb PE=1 SV=3	null	null	Mouse_09-2020	null	[MS,MS:1001208,SEQUEST,]	50.63	78.586	null	null	0.46
PRT	Q9CPU0	Lactoylglutathione lyase OS=Mus musculus OX=10090 GN=Glo1 PE=1 SV=3	null	null	Mouse_09-2020	null	[MS,MS:1001208,SEQUEST,]	31.33	41.428	null	null	0.45
PRT	Q01853	Transitional endoplasmic reticulum ATPase OS=Mus musculus OX=10090 GN=Vcp PE=1 SV=4	null	null	Mouse_09-2020	null	[MS,MS:1001208,SEQUEST,]	19.58	40.103	null	null	0.20
PRT	Q99LB7	Sarcosine dehydrogenase, mitochondrial OS=Mus musculus OX=10090 GN=Sardh PE=1 SV=1	null	null	Mouse_09-2020	null	[MS,MS:1001208,SEQUEST,]	39.83	52.796	null	null	0.17
PRT	Q64442	Sorbitol dehydrogenase OS=Mus musculus OX=10090 GN=Sord PE=1 SV=3	null	null	Mouse_09-2020	null	[MS,MS:1001208,SEQUEST,]	68.55	95.926	null	null	0.38
PRT	Q9QXD6	Fructose-1,6-bisphosphatase 1 OS=Mus musculus OX=10090 GN=Fbp1 PE=1 SV=3	null	null	Mouse_09-2020	null	[MS,MS:1001208,SEQUEST,]	92.15	119.578	null	null	0.41
PRT	E9PWK1	Epoxide hydrolase OS=Mus musculus OX=10090 GN=Ephx1 PE=1 SV=1	null	null	Mouse_09-2020	null	[MS,MS:1001208,SEQUEST,]	39.38	55.077	null	null	0.32
PRT	P12970	60S ribosomal protein L7a OS=Mus musculus OX=10090 GN=Rpl7a PE=1 SV=2	null	null	Mouse_09-2020	null	[MS,MS:1001208,SEQUEST,]	24.19	46.141	null	null	0.41
PRT	O08601	Microsomal triglyceride transfer protein large subunit OS=Mus musculus OX=10090 GN=Mttp PE=1 SV=2	null	null	Mouse_09-2020	null	[MS,MS:1001208,SEQUEST,]	25.88	48.690	null	null	0.17
PRT	E9Q5F6	Polyubiquitin-C (Fragment) OS=Mus musculus OX=10090 GN=Ubc PE=1 SV=1	null	null	Mouse_09-2020	null	[MS,MS:1001208,SEQUEST,]	42.44	73.169	null	null	0.93
PRT	P24369	Peptidyl-prolyl cis-trans isomerase B OS=Mus musculus OX=10090 GN=Ppib PE=1 SV=2	null	null	Mouse_09-2020	null	[MS,MS:1001208,SEQUEST,]	34.73	59.579	null	null	0.57
PRT	Q64433	10 kDa heat shock protein, mitochondrial OS=Mus musculus OX=10090 GN=Hspe1 PE=1 SV=2	null	null	Mouse_09-2020	null	[MS,MS:1001208,SEQUEST,]	29.19	60.435	null	null	0.83
PRT	P14152	Malate dehydrogenase, cytoplasmic OS=Mus musculus OX=10090 GN=Mdh1 PE=1 SV=3	null	null	Mouse_09-2020	null	[MS,MS:1001208,SEQUEST,]	35.70	56.788	null	null	0.29
PRT	Q64458	Cytochrome P450 2C29 OS=Mus musculus OX=10090 GN=Cyp2c29 PE=1 SV=2	null	null	Mouse_09-2020	null	[MS,MS:1001208,SEQUEST,]	41.67	66.592	null	null	0.32
PRT	P61255	60S ribosomal protein L26 OS=Mus musculus OX=10090 GN=Rpl26 PE=1 SV=1	null	null	Mouse_09-2020	null	[MS,MS:1001208,SEQUEST,]	15.07	31.032	null	null	0.70
PRT	Q9CQ62	2,4-dienoyl-CoA reductase, mitochondrial OS=Mus musculus OX=10090 GN=Decr1 PE=1 SV=1	null	null	Mouse_09-2020	null	[MS,MS:1001208,SEQUEST,]	35.05	46.787	null	null	0.37
PRT	Q61425	Hydroxyacyl-coenzyme A dehydrogenase, mitochondrial OS=Mus musculus OX=10090 GN=Hadh PE=1 SV=2	null	null	Mouse_09-2020	null	[MS,MS:1001208,SEQUEST,]	21.41	41.843	null	null	0.29
PRT	P51881	ADP/ATP translocase 2 OS=Mus musculus OX=10090 GN=Slc25a5 PE=1 SV=3	null	null	Mouse_09-2020	null	[MS,MS:1001208,SEQUEST,]	33.38	54.365	null	null	0.29
PRT	Q78JT3	3-hydroxyanthranilate 3,4-dioxygenase OS=Mus musculus OX=10090 GN=Haao PE=1 SV=1	null	null	Mouse_09-2020	null	[MS,MS:1001208,SEQUEST,]	34.53	38.920	null	null	0.35
PRT	Q8BH00	2-aminomuconic semialdehyde dehydrogenase OS=Mus musculus OX=10090 GN=Aldh8a1 PE=1 SV=1	null	null	Mouse_09-2020	null	[MS,MS:1001208,SEQUEST,]	27.06	40.822	null	null	0.26
PRT	Q9CR57	60S ribosomal protein L14 OS=Mus musculus OX=10090 GN=Rpl14 PE=1 SV=3	null	null	Mouse_09-2020	null	[MS,MS:1001208,SEQUEST,]	9.98	36.161	null	null	0.47
PRT	A0A1W2P733	C-1-tetrahydrofolate synthase, cytoplasmic OS=Mus musculus OX=10090 GN=Mthfd1 PE=1 SV=1	null	null	Mouse_09-2020	null	[MS,MS:1001208,SEQUEST,]	30.08	42.814	null	null	0.18
PRT	Q9DBE0	Cysteine sulfinic acid decarboxylase OS=Mus musculus OX=10090 GN=Csad PE=1 SV=1	null	null	Mouse_09-2020	null	[MS,MS:1001208,SEQUEST,]	44.60	51.597	null	null	0.18
PRT	P06801	NADP-dependent malic enzyme OS=Mus musculus OX=10090 GN=Me1 PE=1 SV=2	null	null	Mouse_09-2020	null	[MS,MS:1001208,SEQUEST,]	29.50	44.290	null	null	0.24
PRT	P19096	Fatty acid synthase OS=Mus musculus OX=10090 GN=Fasn PE=1 SV=2	null	null	Mouse_09-2020	null	[MS,MS:1001208,SEQUEST,]	31.85	44.665	null	null	0.06
PRT	Q9Z2V4	Phosphoenolpyruvate carboxykinase, cytosolic [GTP] OS=Mus musculus OX=10090 GN=Pck1 PE=1 SV=1	null	null	Mouse_09-2020	null	[MS,MS:1001208,SEQUEST,]	35.11	54.683	null	null	0.22
PRT	P60710	Actin, cytoplasmic 1 OS=Mus musculus OX=10090 GN=Actb PE=1 SV=1	null	null	Mouse_09-2020	null	[MS,MS:1001208,SEQUEST,]	92.36	123.857	null	null	0.58
PRT	Q8K169	UDP-glucuronosyltransferase OS=Mus musculus OX=10090 GN=Ugt2b5 PE=1 SV=1	null	null	Mouse_09-2020	null	[MS,MS:1001208,SEQUEST,]	54.50	79.309	null	null	0.32
PRT	P08228	Superoxide dismutase [Cu-Zn] OS=Mus musculus OX=10090 GN=Sod1 PE=1 SV=2	null	null	Mouse_09-2020	null	[MS,MS:1001208,SEQUEST,]	49.95	79.154	null	null	0.57
PRT	Q9QXF8	Glycine N-methyltransferase OS=Mus musculus OX=10090 GN=Gnmt PE=1 SV=3	null	null	Mouse_09-2020	null	[MS,MS:1001208,SEQUEST,]	40.02	53.349	null	null	0.32
PRT	G5E850	Cytochrome b5 OS=Mus musculus OX=10090 GN=Cyb5a PE=1 SV=1	null	null	Mouse_09-2020	null	[MS,MS:1001208,SEQUEST,]	36.48	53.484	null	null	0.79
PRT	Q9D8E6	60S ribosomal protein L4 OS=Mus musculus OX=10090 GN=Rpl4 PE=1 SV=3	null	null	Mouse_09-2020	null	[MS,MS:1001208,SEQUEST,]	20.99	43.689	null	null	0.25
PRT	Q921R2	40S ribosomal protein S13 OS=Mus musculus OX=10090 GN=Rps13 PE=1 SV=1	null	null	Mouse_09-2020	null	[MS,MS:1001208,SEQUEST,]	33.04	52.477	null	null	0.52
PRT	Q99LC5	Electron transfer flavoprotein subunit alpha, mitochondrial OS=Mus musculus OX=10090 GN=Etfa PE=1 SV=2	null	null	Mouse_09-2020	null	[MS,MS:1001208,SEQUEST,]	34.30	60.114	null	null	0.33
PRT	Q91X83	S-adenosylmethionine synthase isoform type-1 OS=Mus musculus OX=10090 GN=Mat1a PE=1 SV=1	null	null	Mouse_09-2020	null	[MS,MS:1001208,SEQUEST,]	27.85	35.359	null	null	0.30
PRT	P17751	Triosephosphate isomerase OS=Mus musculus OX=10090 GN=Tpi1 PE=1 SV=4	null	null	Mouse_09-2020	null	[MS,MS:1001208,SEQUEST,]	29.87	41.547	null	null	0.27
PRT	P62897	Cytochrome c, somatic OS=Mus musculus OX=10090 GN=Cycs PE=1 SV=2	null	null	Mouse_09-2020	null	[MS,MS:1001208,SEQUEST,]	23.17	30.476	null	null	0.48
PRT	Q6ZWN5	40S ribosomal protein S9 OS=Mus musculus OX=10090 GN=Rps9 PE=1 SV=3	null	null	Mouse_09-2020	null	[MS,MS:1001208,SEQUEST,]	18.45	22.952	null	null	0.41
PRT	Q8CHT0	Delta-1-pyrroline-5-carboxylate dehydrogenase, mitochondrial OS=Mus musculus OX=10090 GN=Aldh4a1 PE=1 SV=3	null	null	Mouse_09-2020	null	[MS,MS:1001208,SEQUEST,]	25.83	45.678	null	null	0.19
PRT	O70475	UDP-glucose 6-dehydrogenase OS=Mus musculus OX=10090 GN=Ugdh PE=1 SV=1	null	null	Mouse_09-2020	null	[MS,MS:1001208,SEQUEST,]	25.61	33.727	null	null	0.22
PRT	P19157	Glutathione S-transferase P 1 OS=Mus musculus OX=10090 GN=Gstp1 PE=1 SV=2	null	null	Mouse_09-2020	null	[MS,MS:1001208,SEQUEST,]	164.54	227.266	null	null	0.63
PRT	P07901	Heat shock protein HSP 90-alpha OS=Mus musculus OX=10090 GN=Hsp90aa1 PE=1 SV=4	null	null	Mouse_09-2020	null	[MS,MS:1001208,SEQUEST,]	33.45	56.329	null	null	0.20
PRT	Q8QZR3	Pyrethroid hydrolase Ces2a OS=Mus musculus OX=10090 GN=Ces2a PE=1 SV=1	null	null	Mouse_09-2020	null	[MS,MS:1001208,SEQUEST,]	32.16	62.920	null	null	0.30
PRT	Q9QXX4	Calcium-binding mitochondrial carrier protein Aralar2 OS=Mus musculus OX=10090 GN=Slc25a13 PE=1 SV=1	null	null	Mouse_09-2020	null	[MS,MS:1001208,SEQUEST,]	33.17	54.314	null	null	0.21
PRT	Q91XE0	Glycine N-acyltransferase OS=Mus musculus OX=10090 GN=Glyat PE=1 SV=1	null	null	Mouse_09-2020	null	[MS,MS:1001208,SEQUEST,]	44.69	61.857	null	null	0.42
PRT	P17742	Peptidyl-prolyl cis-trans isomerase A OS=Mus musculus OX=10090 GN=Ppia PE=1 SV=2	null	null	Mouse_09-2020	null	[MS,MS:1001208,SEQUEST,]	14.81	44.323	null	null	0.47
PRT	Q9WUM5	Succinate--CoA ligase [ADP/GDP-forming] subunit alpha, mitochondrial OS=Mus musculus OX=10090 GN=Suclg1 PE=1 SV=4	null	null	Mouse_09-2020	null	[MS,MS:1001208,SEQUEST,]	17.98	38.978	null	null	0.29
PRT	P43274	Histone H1.4 OS=Mus musculus OX=10090 GN=H1-4 PE=1 SV=2	null	null	Mouse_09-2020	null	[MS,MS:1001208,SEQUEST,]	12.50	35.748	null	null	0.31
PRT	Q80XN0	D-beta-hydroxybutyrate dehydrogenase, mitochondrial OS=Mus musculus OX=10090 GN=Bdh1 PE=1 SV=2	null	null	Mouse_09-2020	null	[MS,MS:1001208,SEQUEST,]	36.78	42.028	null	null	0.24
PRT	Q99JY0	Trifunctional enzyme subunit beta, mitochondrial OS=Mus musculus OX=10090 GN=Hadhb PE=1 SV=1	null	null	Mouse_09-2020	null	[MS,MS:1001208,SEQUEST,]	23.50	33.086	null	null	0.16
PRT	O55125	Protein NipSnap homolog 1 OS=Mus musculus OX=10090 GN=Nipsnap1 PE=1 SV=1	null	null	Mouse_09-2020	null	[MS,MS:1001208,SEQUEST,]	15.38	27.700	null	null	0.31
PRT	P97351	40S ribosomal protein S3a OS=Mus musculus OX=10090 GN=Rps3a PE=1 SV=3	null	null	Mouse_09-2020	null	[MS,MS:1001208,SEQUEST,]	15.11	26.485	null	null	0.34
PRT	P27659	60S ribosomal protein L3 OS=Mus musculus OX=10090 GN=Rpl3 PE=1 SV=3	null	null	Mouse_09-2020	null	[MS,MS:1001208,SEQUEST,]	10.91	22.420	null	null	0.19
PRT	P45952	Medium-chain specific acyl-CoA dehydrogenase, mitochondrial OS=Mus musculus OX=10090 GN=Acadm PE=1 SV=1	null	null	Mouse_09-2020	null	[MS,MS:1001208,SEQUEST,]	24.75	38.555	null	null	0.33
PRT	P99029	Peroxiredoxin-5, mitochondrial OS=Mus musculus OX=10090 GN=Prdx5 PE=1 SV=2	null	null	Mouse_09-2020	null	[MS,MS:1001208,SEQUEST,]	25.28	36.698	null	null	0.33
PRT	P97807	Fumarate hydratase, mitochondrial OS=Mus musculus OX=10090 GN=Fh PE=1 SV=3	null	null	Mouse_09-2020	null	[MS,MS:1001208,SEQUEST,]	27.77	41.285	null	null	0.21
PRT	P54071	Isocitrate dehydrogenase [NADP], mitochondrial OS=Mus musculus OX=10090 GN=Idh2 PE=1 SV=3	null	null	Mouse_09-2020	null	[MS,MS:1001208,SEQUEST,]	25.20	39.239	null	null	0.25
PRT	P47963	60S ribosomal protein L13 OS=Mus musculus OX=10090 GN=Rpl13 PE=1 SV=3	null	null	Mouse_09-2020	null	[MS,MS:1001208,SEQUEST,]	15.31	26.760	null	null	0.41
PRT	A0A1B0GSR9	L-lactate dehydrogenase OS=Mus musculus OX=10090 GN=Ldha PE=1 SV=1	null	null	Mouse_09-2020	null	[MS,MS:1001208,SEQUEST,]	22.99	27.044	null	null	0.19
PRT	P35505	Fumarylacetoacetase OS=Mus musculus OX=10090 GN=Fah PE=1 SV=2	null	null	Mouse_09-2020	null	[MS,MS:1001208,SEQUEST,]	33.56	52.861	null	null	0.31
PRT	Q9DBJ1	Phosphoglycerate mutase 1 OS=Mus musculus OX=10090 GN=Pgam1 PE=1 SV=3	null	null	Mouse_09-2020	null	[MS,MS:1001208,SEQUEST,]	23.14	42.043	null	null	0.36
PRT	P11352	Glutathione peroxidase 1 OS=Mus musculus OX=10090 GN=Gpx1 PE=1 SV=2	null	null	Mouse_09-2020	null	[MS,MS:1001208,SEQUEST,]	20.47	32.364	null	null	0.62
PRT	Q9DBF1	Alpha-aminoadipic semialdehyde dehydrogenase OS=Mus musculus OX=10090 GN=Aldh7a1 PE=1 SV=4	null	null	Mouse_09-2020	null	[MS,MS:1001208,SEQUEST,]	15.82	28.861	null	null	0.16
PRT	A0A0R4IZY2	Cytochrome P450 2D26 OS=Mus musculus OX=10090 GN=Cyp2d26 PE=1 SV=1	null	null	Mouse_09-2020	null	[MS,MS:1001208,SEQUEST,]	37.08	45.592	null	null	0.23
PRT	Q60932	Voltage-dependent anion-selective channel protein 1 OS=Mus musculus OX=10090 GN=Vdac1 PE=1 SV=3	null	null	Mouse_09-2020	null	[MS,MS:1001208,SEQUEST,]	18.36	33.824	null	null	0.27
PRT	Q91WU0	Carboxylesterase 1F OS=Mus musculus OX=10090 GN=Ces1f PE=1 SV=1	null	null	Mouse_09-2020	null	[MS,MS:1001208,SEQUEST,]	44.52	69.566	null	null	0.18
PRT	P33267	Cytochrome P450 2F2 OS=Mus musculus OX=10090 GN=Cyp2f2 PE=1 SV=1	null	null	Mouse_09-2020	null	[MS,MS:1001208,SEQUEST,]	22.17	26.192	null	null	0.19
PRT	Q9WTP7	GTP:AMP phosphotransferase AK3, mitochondrial OS=Mus musculus OX=10090 GN=Ak3 PE=1 SV=3	null	null	Mouse_09-2020	null	[MS,MS:1001208,SEQUEST,]	15.64	35.988	null	null	0.39
PRT	Q9WTP6	Adenylate kinase 2, mitochondrial OS=Mus musculus OX=10090 GN=Ak2 PE=1 SV=5	null	null	Mouse_09-2020	null	[MS,MS:1001208,SEQUEST,]	30.80	39.514	null	null	0.37
PRT	P52760	2-iminobutanoate/2-iminopropanoate deaminase OS=Mus musculus OX=10090 GN=Rida PE=1 SV=3	null	null	Mouse_09-2020	null	[MS,MS:1001208,SEQUEST,]	34.40	59.952	null	null	0.67
PRT	P62281	40S ribosomal protein S11 OS=Mus musculus OX=10090 GN=Rps11 PE=1 SV=3	null	null	Mouse_09-2020	null	[MS,MS:1001208,SEQUEST,]	4.62	14.062	null	null	0.46
PRT	Q07417	Short-chain specific acyl-CoA dehydrogenase, mitochondrial OS=Mus musculus OX=10090 GN=Acads PE=1 SV=2	null	null	Mouse_09-2020	null	[MS,MS:1001208,SEQUEST,]	25.95	45.427	null	null	0.20
PRT	Q9DCN2	NADH-cytochrome b5 reductase 3 OS=Mus musculus OX=10090 GN=Cyb5r3 PE=1 SV=3	null	null	Mouse_09-2020	null	[MS,MS:1001208,SEQUEST,]	29.11	47.236	null	null	0.36
PRT	Q91VS7	Microsomal glutathione S-transferase 1 OS=Mus musculus OX=10090 GN=Mgst1 PE=1 SV=3	null	null	Mouse_09-2020	null	[MS,MS:1001208,SEQUEST,]	3.67	16.005	null	null	0.19
PRT	Q9D2G2	Dihydrolipoyllysine-residue succinyltransferase component of 2-oxoglutarate dehydrogenase complex, mitochondrial OS=Mus musculus OX=10090 GN=Dlst PE=1 SV=1	null	null	Mouse_09-2020	null	[MS,MS:1001208,SEQUEST,]	9.06	18.947	null	null	0.20
PRT	P00186	Cytochrome P450 1A2 OS=Mus musculus OX=10090 GN=Cyp1a2 PE=1 SV=1	null	null	Mouse_09-2020	null	[MS,MS:1001208,SEQUEST,]	24.91	34.784	null	null	0.16
PRT	P50544	Very long-chain specific acyl-CoA dehydrogenase, mitochondrial OS=Mus musculus OX=10090 GN=Acadvl PE=1 SV=3	null	null	Mouse_09-2020	null	[MS,MS:1001208,SEQUEST,]	19.10	24.137	null	null	0.14
PRT	O55022	Membrane-associated progesterone receptor component 1 OS=Mus musculus OX=10090 GN=Pgrmc1 PE=1 SV=4	null	null	Mouse_09-2020	null	[MS,MS:1001208,SEQUEST,]	31.66	38.927	null	null	0.35
PRT	P26043	Radixin OS=Mus musculus OX=10090 GN=Rdx PE=1 SV=3	null	null	Mouse_09-2020	null	[MS,MS:1001208,SEQUEST,]	11.96	21.289	null	null	0.12
PRT	P28271	Cytoplasmic aconitate hydratase OS=Mus musculus OX=10090 GN=Aco1 PE=1 SV=3	null	null	Mouse_09-2020	null	[MS,MS:1001208,SEQUEST,]	27.33	42.301	null	null	0.13
PRT	P05214	Tubulin alpha-3 chain OS=Mus musculus OX=10090 GN=Tuba3a PE=1 SV=1	null	null	Mouse_09-2020	null	[MS,MS:1001208,SEQUEST,]	14.90	24.841	null	null	0.20
PRT	E0CXN5	Glycerol-3-phosphate dehydrogenase [NAD(+)] OS=Mus musculus OX=10090 GN=Gpd1 PE=1 SV=1	null	null	Mouse_09-2020	null	[MS,MS:1001208,SEQUEST,]	31.92	40.556	null	null	0.28
PRT	O09173	Homogentisate 1,2-dioxygenase OS=Mus musculus OX=10090 GN=Hgd PE=1 SV=2	null	null	Mouse_09-2020	null	[MS,MS:1001208,SEQUEST,]	25.99	28.696	null	null	0.20
PRT	O88451	Retinol dehydrogenase 7 OS=Mus musculus OX=10090 GN=Rdh7 PE=1 SV=1	null	null	Mouse_09-2020	null	[MS,MS:1001208,SEQUEST,]	14.15	16.733	null	null	0.26
PRT	P47915	60S ribosomal protein L29 OS=Mus musculus OX=10090 GN=Rpl29 PE=1 SV=2	null	null	Mouse_09-2020	null	[MS,MS:1001208,SEQUEST,]	2.24	17.760	null	null	0.46
PRT	Q3UEL5	Imidazolonepropionate hydrolase OS=Mus musculus OX=10090 GN=Uroc1 PE=1 SV=1	null	null	Mouse_09-2020	null	[MS,MS:1001208,SEQUEST,]	16.28	24.653	null	null	0.13
PRT	Q9Z2I8	Succinate--CoA ligase [GDP-forming] subunit beta, mitochondrial OS=Mus musculus OX=10090 GN=Suclg2 PE=1 SV=3	null	null	Mouse_09-2020	null	[MS,MS:1001208,SEQUEST,]	21.49	26.476	null	null	0.20
PRT	Q9CZX8	40S ribosomal protein S19 OS=Mus musculus OX=10090 GN=Rps19 PE=1 SV=3	null	null	Mouse_09-2020	null	[MS,MS:1001208,SEQUEST,]	19.97	21.482	null	null	0.48
PRT	Q921I1	Serotransferrin OS=Mus musculus OX=10090 GN=Tf PE=1 SV=1	null	null	Mouse_09-2020	null	[MS,MS:1001208,SEQUEST,]	26.97	38.595	null	null	0.15
PRT	O35945	Aldehyde dehydrogenase, cytosolic 1 OS=Mus musculus OX=10090 GN=Aldh1a7 PE=1 SV=1	null	null	Mouse_09-2020	null	[MS,MS:1001208,SEQUEST,]	92.04	128.982	null	null	0.27
PRT	P52196	Thiosulfate sulfurtransferase OS=Mus musculus OX=10090 GN=Tst PE=1 SV=3	null	null	Mouse_09-2020	null	[MS,MS:1001208,SEQUEST,]	19.47	36.208	null	null	0.30
PRT	P40936	Indolethylamine N-methyltransferase OS=Mus musculus OX=10090 GN=Inmt PE=1 SV=1	null	null	Mouse_09-2020	null	[MS,MS:1001208,SEQUEST,]	34.07	55.660	null	null	0.29
PRT	P14211	Calreticulin OS=Mus musculus OX=10090 GN=Calr PE=1 SV=1	null	null	Mouse_09-2020	null	[MS,MS:1001208,SEQUEST,]	16.03	37.718	null	null	0.19
PRT	P28665	Murinoglobulin-1 OS=Mus musculus OX=10090 GN=Mug1 PE=1 SV=3	null	null	Mouse_09-2020	null	[MS,MS:1001208,SEQUEST,]	19.52	38.676	null	null	0.08
PRT	Q64475	Histone H2B type 1-B OS=Mus musculus OX=10090 GN=H2bc3 PE=1 SV=3	null	null	Mouse_09-2020	null	[MS,MS:1001208,SEQUEST,]	6.50	21.231	null	null	0.50
PRT	Q6GT24	Peroxiredoxin-6 OS=Mus musculus OX=10090 GN=Prdx6 PE=1 SV=1	null	null	Mouse_09-2020	null	[MS,MS:1001208,SEQUEST,]	22.83	39.785	null	null	0.33
PRT	P14148	60S ribosomal protein L7 OS=Mus musculus OX=10090 GN=Rpl7 PE=1 SV=2	null	null	Mouse_09-2020	null	[MS,MS:1001208,SEQUEST,]	6.12	13.392	null	null	0.26
PRT	Q9DCX2	ATP synthase subunit d, mitochondrial OS=Mus musculus OX=10090 GN=Atp5pd PE=1 SV=3	null	null	Mouse_09-2020	null	[MS,MS:1001208,SEQUEST,]	27.00	35.954	null	null	0.70
PRT	Q99J08	SEC14-like protein 2 OS=Mus musculus OX=10090 GN=Sec14l2 PE=1 SV=1	null	null	Mouse_09-2020	null	[MS,MS:1001208,SEQUEST,]	10.04	20.823	null	null	0.18
PRT	P28474	Alcohol dehydrogenase class-3 OS=Mus musculus OX=10090 GN=Adh5 PE=1 SV=3	null	null	Mouse_09-2020	null	[MS,MS:1001208,SEQUEST,]	21.44	26.579	null	null	0.16
PRT	P15105	Glutamine synthetase OS=Mus musculus OX=10090 GN=Glul PE=1 SV=6	null	null	Mouse_09-2020	null	[MS,MS:1001208,SEQUEST,]	32.09	53.371	null	null	0.21
PRT	Q99KI0	Aconitate hydratase, mitochondrial OS=Mus musculus OX=10090 GN=Aco2 PE=1 SV=1	null	null	Mouse_09-2020	null	[MS,MS:1001208,SEQUEST,]	18.19	29.094	null	null	0.14
PRT	Q8BH95	Enoyl-CoA hydratase, mitochondrial OS=Mus musculus OX=10090 GN=Echs1 PE=1 SV=1	null	null	Mouse_09-2020	null	[MS,MS:1001208,SEQUEST,]	33.84	47.701	null	null	0.30
PRT	P14115	60S ribosomal protein L27a OS=Mus musculus OX=10090 GN=Rpl27a PE=1 SV=5	null	null	Mouse_09-2020	null	[MS,MS:1001208,SEQUEST,]	15.01	18.501	null	null	0.29
PRT	Q9DCM2	Glutathione S-transferase kappa 1 OS=Mus musculus OX=10090 GN=Gstk1 PE=1 SV=3	null	null	Mouse_09-2020	null	[MS,MS:1001208,SEQUEST,]	16.58	32.817	null	null	0.39
PRT	P84099	60S ribosomal protein L19 OS=Mus musculus OX=10090 GN=Rpl19 PE=1 SV=1	null	null	Mouse_09-2020	null	[MS,MS:1001208,SEQUEST,]	13.79	25.865	null	null	0.40
PRT	P35492	Histidine ammonia-lyase OS=Mus musculus OX=10090 GN=Hal PE=1 SV=1	null	null	Mouse_09-2020	null	[MS,MS:1001208,SEQUEST,]	15.76	26.175	null	null	0.10
PRT	Q8BGL3	Sulfotransferase OS=Mus musculus OX=10090 GN=Sult2a8 PE=1 SV=1	null	null	Mouse_09-2020	null	[MS,MS:1001208,SEQUEST,]	20.23	30.435	null	null	0.28
PRT	O35129	Prohibitin-2 OS=Mus musculus OX=10090 GN=Phb2 PE=1 SV=1	null	null	Mouse_09-2020	null	[MS,MS:1001208,SEQUEST,]	13.35	19.352	null	null	0.29
PRT	P37040	NADPH--cytochrome P450 reductase OS=Mus musculus OX=10090 GN=Por PE=1 SV=2	null	null	Mouse_09-2020	null	[MS,MS:1001208,SEQUEST,]	22.48	29.996	null	null	0.13
PRT	Q62425	Cytochrome c oxidase subunit NDUFA4 OS=Mus musculus OX=10090 GN=Ndufa4 PE=1 SV=2	null	null	Mouse_09-2020	null	[MS,MS:1001208,SEQUEST,]	8.47	19.761	null	null	0.41
PRT	A2AVJ7	Ribosome-binding protein 1 OS=Mus musculus OX=10090 GN=Rrbp1 PE=1 SV=1	null	null	Mouse_09-2020	null	[MS,MS:1001208,SEQUEST,]	9.91	16.938	null	null	0.07
PRT	P47962	60S ribosomal protein L5 OS=Mus musculus OX=10090 GN=Rpl5 PE=1 SV=3	null	null	Mouse_09-2020	null	[MS,MS:1001208,SEQUEST,]	3.06	17.587	null	null	0.24
PRT	B1AU25	Apoptosis-inducing factor 1, mitochondrial OS=Mus musculus OX=10090 GN=Aifm1 PE=1 SV=1	null	null	Mouse_09-2020	null	[MS,MS:1001208,SEQUEST,]	17.47	30.945	null	null	0.14
PRT	A0A0R4J083	Long-chain specific acyl-CoA dehydrogenase, mitochondrial OS=Mus musculus OX=10090 GN=Acadl PE=1 SV=1	null	null	Mouse_09-2020	null	[MS,MS:1001208,SEQUEST,]	15.71	25.127	null	null	0.22
PRT	Q61838	Pregnancy zone protein OS=Mus musculus OX=10090 GN=Pzp PE=1 SV=3	null	null	Mouse_09-2020	null	[MS,MS:1001208,SEQUEST,]	16.02	25.005	null	null	0.05
PRT	Q8BW75	Amine oxidase [flavin-containing] B OS=Mus musculus OX=10090 GN=Maob PE=1 SV=4	null	null	Mouse_09-2020	null	[MS,MS:1001208,SEQUEST,]	18.32	25.678	null	null	0.18
PRT	Q9JHI5	Isovaleryl-CoA dehydrogenase, mitochondrial OS=Mus musculus OX=10090 GN=Ivd PE=1 SV=1	null	null	Mouse_09-2020	null	[MS,MS:1001208,SEQUEST,]	15.53	18.687	null	null	0.16
PRT	Q99K67	Alpha-aminoadipic semialdehyde synthase, mitochondrial OS=Mus musculus OX=10090 GN=Aass PE=1 SV=1	null	null	Mouse_09-2020	null	[MS,MS:1001208,SEQUEST,]	28.31	38.494	null	null	0.09
PRT	Q9DB77	Cytochrome b-c1 complex subunit 2, mitochondrial OS=Mus musculus OX=10090 GN=Uqcrc2 PE=1 SV=1	null	null	Mouse_09-2020	null	[MS,MS:1001208,SEQUEST,]	26.26	39.934	null	null	0.19
PRT	A0A0R4J135	Selenium-binding protein 2 OS=Mus musculus OX=10090 GN=Selenbp2 PE=1 SV=1	null	null	Mouse_09-2020	null	[MS,MS:1001208,SEQUEST,]	79.73	117.762	null	null	0.41
PRT	Q63880	Carboxylesterase 3A OS=Mus musculus OX=10090 GN=Ces3a PE=1 SV=2	null	null	Mouse_09-2020	null	[MS,MS:1001208,SEQUEST,]	43.34	57.913	null	null	0.23
PRT	Q3UEP4	UDP-glucuronosyltransferase OS=Mus musculus OX=10090 GN=Ugt2b36 PE=1 SV=1	null	null	Mouse_09-2020	null	[MS,MS:1001208,SEQUEST,]	45.41	54.888	null	null	0.19
PRT	P56593	Cytochrome P450 2A12 OS=Mus musculus OX=10090 GN=Cyp2a12 PE=1 SV=2	null	null	Mouse_09-2020	null	[MS,MS:1001208,SEQUEST,]	23.00	26.408	null	null	0.17
PRT	Q8JZR0	Long-chain-fatty-acid--CoA ligase 5 OS=Mus musculus OX=10090 GN=Acsl5 PE=1 SV=1	null	null	Mouse_09-2020	null	[MS,MS:1001208,SEQUEST,]	8.30	18.267	null	null	0.11
PRT	Q5FW57	Glycine N-acyltransferase-like protein OS=Mus musculus OX=10090 GN=Gm4952 PE=1 SV=3	null	null	Mouse_09-2020	null	[MS,MS:1001208,SEQUEST,]	24.78	30.247	null	null	0.22
PRT	Q9CQN1	Heat shock protein 75 kDa, mitochondrial OS=Mus musculus OX=10090 GN=Trap1 PE=1 SV=1	null	null	Mouse_09-2020	null	[MS,MS:1001208,SEQUEST,]	19.72	33.274	null	null	0.14
PRT	Q9QYG0	Protein NDRG2 OS=Mus musculus OX=10090 GN=Ndrg2 PE=1 SV=1	null	null	Mouse_09-2020	null	[MS,MS:1001208,SEQUEST,]	16.49	24.648	null	null	0.16
PRT	Q9CZM2	60S ribosomal protein L15 OS=Mus musculus OX=10090 GN=Rpl15 PE=1 SV=4	null	null	Mouse_09-2020	null	[MS,MS:1001208,SEQUEST,]	14.55	19.742	null	null	0.24
PRT	Q00623	Apolipoprotein A-I OS=Mus musculus OX=10090 GN=Apoa1 PE=1 SV=2	null	null	Mouse_09-2020	null	[MS,MS:1001208,SEQUEST,]	11.63	19.226	null	null	0.27
PRT	P42125	Enoyl-CoA delta isomerase 1, mitochondrial OS=Mus musculus OX=10090 GN=Eci1 PE=1 SV=2	null	null	Mouse_09-2020	null	[MS,MS:1001208,SEQUEST,]	12.04	19.319	null	null	0.30
PRT	P09671	Superoxide dismutase [Mn], mitochondrial OS=Mus musculus OX=10090 GN=Sod2 PE=1 SV=3	null	null	Mouse_09-2020	null	[MS,MS:1001208,SEQUEST,]	26.59	34.179	null	null	0.30
PRT	Q921G7	Electron transfer flavoprotein-ubiquinone oxidoreductase, mitochondrial OS=Mus musculus OX=10090 GN=Etfdh PE=1 SV=1	null	null	Mouse_09-2020	null	[MS,MS:1001208,SEQUEST,]	19.80	26.278	null	null	0.16
PRT	P62270	40S ribosomal protein S18 OS=Mus musculus OX=10090 GN=Rps18 PE=1 SV=3	null	null	Mouse_09-2020	null	[MS,MS:1001208,SEQUEST,]	18.60	27.293	null	null	0.36
PRT	Q01768	Nucleoside diphosphate kinase B OS=Mus musculus OX=10090 GN=Nme2 PE=1 SV=1	null	null	Mouse_09-2020	null	[MS,MS:1001208,SEQUEST,]	14.64	29.958	null	null	0.55
PRT	Q9CQQ7	ATP synthase F(0) complex subunit B1, mitochondrial OS=Mus musculus OX=10090 GN=Atp5pb PE=1 SV=1	null	null	Mouse_09-2020	null	[MS,MS:1001208,SEQUEST,]	6.88	14.184	null	null	0.31
PRT	Q9D0F9	Phosphoglucomutase-1 OS=Mus musculus OX=10090 GN=Pgm1 PE=1 SV=4	null	null	Mouse_09-2020	null	[MS,MS:1001208,SEQUEST,]	20.56	26.467	null	null	0.15
PRT	P50580	Proliferation-associated protein 2G4 OS=Mus musculus OX=10090 GN=Pa2g4 PE=1 SV=3	null	null	Mouse_09-2020	null	[MS,MS:1001208,SEQUEST,]	12.91	18.471	null	null	0.17
PRT	A0A0A0MQ68	Glutaryl-CoA dehydrogenase, mitochondrial OS=Mus musculus OX=10090 GN=Gcdh PE=1 SV=1	null	null	Mouse_09-2020	null	[MS,MS:1001208,SEQUEST,]	23.75	38.865	null	null	0.15
PRT	Q91YQ5	Dolichyl-diphosphooligosaccharide--protein glycosyltransferase subunit 1 OS=Mus musculus OX=10090 GN=Rpn1 PE=1 SV=1	null	null	Mouse_09-2020	null	[MS,MS:1001208,SEQUEST,]	26.40	36.732	null	null	0.11
PRT	Q9D819	Inorganic pyrophosphatase OS=Mus musculus OX=10090 GN=Ppa1 PE=1 SV=1	null	null	Mouse_09-2020	null	[MS,MS:1001208,SEQUEST,]	6.45	15.990	null	null	0.23
PRT	P29758	Ornithine aminotransferase, mitochondrial OS=Mus musculus OX=10090 GN=Oat PE=1 SV=1	null	null	Mouse_09-2020	null	[MS,MS:1001208,SEQUEST,]	10.81	13.279	null	null	0.17
PRT	Q8VCN5	Cystathionine gamma-lyase OS=Mus musculus OX=10090 GN=Cth PE=1 SV=1	null	null	Mouse_09-2020	null	[MS,MS:1001208,SEQUEST,]	14.10	20.831	null	null	0.22
PRT	Q9DCY0	Glycine N-acyltransferase-like protein Keg1 OS=Mus musculus OX=10090 GN=Keg1 PE=1 SV=1	null	null	Mouse_09-2020	null	[MS,MS:1001208,SEQUEST,]	20.52	29.684	null	null	0.24
PRT	P14131	40S ribosomal protein S16 OS=Mus musculus OX=10090 GN=Rps16 PE=1 SV=4	null	null	Mouse_09-2020	null	[MS,MS:1001208,SEQUEST,]	13.57	15.166	null	null	0.36
PRT	Q61171	Peroxiredoxin-2 OS=Mus musculus OX=10090 GN=Prdx2 PE=1 SV=3	null	null	Mouse_09-2020	null	[MS,MS:1001208,SEQUEST,]	18.55	25.081	null	null	0.28
PRT	Q78PY7	Staphylococcal nuclease domain-containing protein 1 OS=Mus musculus OX=10090 GN=Snd1 PE=1 SV=1	null	null	Mouse_09-2020	null	[MS,MS:1001208,SEQUEST,]	22.94	25.276	null	null	0.09
PRT	Q9CPQ8	ATP synthase subunit g, mitochondrial OS=Mus musculus OX=10090 GN=Atp5mg PE=1 SV=1	null	null	Mouse_09-2020	null	[MS,MS:1001208,SEQUEST,]	22.12	34.121	null	null	0.66
PRT	Q8K2B3	Succinate dehydrogenase [ubiquinone] flavoprotein subunit, mitochondrial OS=Mus musculus OX=10090 GN=Sdha PE=1 SV=1	null	null	Mouse_09-2020	null	[MS,MS:1001208,SEQUEST,]	7.26	19.589	null	null	0.09
PRT	Q8QZR5	Alanine aminotransferase 1 OS=Mus musculus OX=10090 GN=Gpt PE=1 SV=3	null	null	Mouse_09-2020	null	[MS,MS:1001208,SEQUEST,]	18.84	20.696	null	null	0.16
PRT	Q9EQF5	Dihydropyrimidinase OS=Mus musculus OX=10090 GN=Dpys PE=1 SV=2	null	null	Mouse_09-2020	null	[MS,MS:1001208,SEQUEST,]	17.50	20.273	null	null	0.11
PRT	P48036	Annexin A5 OS=Mus musculus OX=10090 GN=Anxa5 PE=1 SV=1	null	null	Mouse_09-2020	null	[MS,MS:1001208,SEQUEST,]	12.65	21.642	null	null	0.20
PRT	P52840	Sulfotransferase 1A1 OS=Mus musculus OX=10090 GN=Sult1a1 PE=1 SV=1	null	null	Mouse_09-2020	null	[MS,MS:1001208,SEQUEST,]	16.44	12.998	null	null	0.24
PRT	A0A1B0GSS8	60S ribosomal protein L18 OS=Mus musculus OX=10090 GN=Rpl18 PE=1 SV=1	null	null	Mouse_09-2020	null	[MS,MS:1001208,SEQUEST,]	15.98	23.390	null	null	0.30
PRT	Q8R084	UDP-glucuronosyltransferase OS=Mus musculus OX=10090 GN=Ugt2b1 PE=1 SV=1	null	null	Mouse_09-2020	null	[MS,MS:1001208,SEQUEST,]	34.39	52.819	null	null	0.17
PRT	P10648	Glutathione S-transferase A2 OS=Mus musculus OX=10090 GN=Gsta2 PE=1 SV=3	null	null	Mouse_09-2020	null	[MS,MS:1001208,SEQUEST,]	13.50	18.735	null	null	0.26
PRT	Q8K154	UDP-glucuronosyltransferase OS=Mus musculus OX=10090 GN=Ugt2b34 PE=1 SV=1	null	null	Mouse_09-2020	null	[MS,MS:1001208,SEQUEST,]	6.93	12.894	null	null	0.13
PRT	Q9CZN7	Serine hydroxymethyltransferase, mitochondrial OS=Mus musculus OX=10090 GN=Shmt2 PE=1 SV=1	null	null	Mouse_09-2020	null	[MS,MS:1001208,SEQUEST,]	17.13	17.633	null	null	0.14
PRT	Q99P30	Peroxisomal coenzyme A diphosphatase NUDT7 OS=Mus musculus OX=10090 GN=Nudt7 PE=1 SV=2	null	null	Mouse_09-2020	null	[MS,MS:1001208,SEQUEST,]	5.29	9.220	null	null	0.15
PRT	A0A1L1SQA8	40S ribosomal protein S25 OS=Mus musculus OX=10090 GN=Rps25 PE=1 SV=1	null	null	Mouse_09-2020	null	[MS,MS:1001208,SEQUEST,]	7.31	11.601	null	null	0.43
PRT	P50172	Corticosteroid 11-beta-dehydrogenase isozyme 1 OS=Mus musculus OX=10090 GN=Hsd11b1 PE=1 SV=3	null	null	Mouse_09-2020	null	[MS,MS:1001208,SEQUEST,]	10.32	18.276	null	null	0.20
PRT	E9QA79	Major urinary protein 7 OS=Mus musculus OX=10090 GN=Mup7 PE=3 SV=1	null	null	Mouse_09-2020	null	[MS,MS:1001208,SEQUEST,]	12.82	20.825	null	null	0.17
PRT	P67778	Prohibitin OS=Mus musculus OX=10090 GN=Phb PE=1 SV=1	null	null	Mouse_09-2020	null	[MS,MS:1001208,SEQUEST,]	5.86	13.925	null	null	0.31
PRT	P62717	60S ribosomal protein L18a OS=Mus musculus OX=10090 GN=Rpl18a PE=1 SV=1	null	null	Mouse_09-2020	null	[MS,MS:1001208,SEQUEST,]	5.39	12.461	null	null	0.24
PRT	P62242	40S ribosomal protein S8 OS=Mus musculus OX=10090 GN=Rps8 PE=1 SV=2	null	null	Mouse_09-2020	null	[MS,MS:1001208,SEQUEST,]	16.85	29.518	null	null	0.27
PRT	P62082	40S ribosomal protein S7 OS=Mus musculus OX=10090 GN=Rps7 PE=2 SV=1	null	null	Mouse_09-2020	null	[MS,MS:1001208,SEQUEST,]	11.01	14.316	null	null	0.27
PRT	Q99MZ7	Peroxisomal trans-2-enoyl-CoA reductase OS=Mus musculus OX=10090 GN=Pecr PE=1 SV=1	null	null	Mouse_09-2020	null	[MS,MS:1001208,SEQUEST,]	16.50	25.795	null	null	0.20
PRT	D3YVC1	40S ribosomal protein S2 (Fragment) OS=Mus musculus OX=10090 GN=Rps2 PE=1 SV=1	null	null	Mouse_09-2020	null	[MS,MS:1001208,SEQUEST,]	7.77	13.150	null	null	0.19
PRT	P14869	60S acidic ribosomal protein P0 OS=Mus musculus OX=10090 GN=Rplp0 PE=1 SV=3	null	null	Mouse_09-2020	null	[MS,MS:1001208,SEQUEST,]	17.64	27.386	null	null	0.21
PRT	P99027	60S acidic ribosomal protein P2 OS=Mus musculus OX=10090 GN=Rplp2 PE=1 SV=3	null	null	Mouse_09-2020	null	[MS,MS:1001208,SEQUEST,]	31.56	54.024	null	null	0.72
PRT	Q3TML0	Protein disulfide-isomerase A6 OS=Mus musculus OX=10090 GN=Pdia6 PE=1 SV=1	null	null	Mouse_09-2020	null	[MS,MS:1001208,SEQUEST,]	8.43	22.886	null	null	0.08
PRT	P14824	Annexin A6 OS=Mus musculus OX=10090 GN=Anxa6 PE=1 SV=3	null	null	Mouse_09-2020	null	[MS,MS:1001208,SEQUEST,]	10.43	15.207	null	null	0.10
PRT	Q9QXE0	2-hydroxyacyl-CoA lyase 1 OS=Mus musculus OX=10090 GN=Hacl1 PE=1 SV=2	null	null	Mouse_09-2020	null	[MS,MS:1001208,SEQUEST,]	23.97	24.850	null	null	0.12
PRT	Q9WVL0	Maleylacetoacetate isomerase OS=Mus musculus OX=10090 GN=Gstz1 PE=1 SV=1	null	null	Mouse_09-2020	null	[MS,MS:1001208,SEQUEST,]	16.94	28.138	null	null	0.32
PRT	P62918	60S ribosomal protein L8 OS=Mus musculus OX=10090 GN=Rpl8 PE=1 SV=2	null	null	Mouse_09-2020	null	[MS,MS:1001208,SEQUEST,]	9.66	9.648	null	null	0.28
PRT	Q3U367	4-trimethylaminobutyraldehyde dehydrogenase OS=Mus musculus OX=10090 GN=Aldh9a1 PE=1 SV=1	null	null	Mouse_09-2020	null	[MS,MS:1001208,SEQUEST,]	10.09	19.714	null	null	0.10
PRT	P62751	60S ribosomal protein L23a OS=Mus musculus OX=10090 GN=Rpl23a PE=1 SV=1	null	null	Mouse_09-2020	null	[MS,MS:1001208,SEQUEST,]	16.55	18.001	null	null	0.37
PRT	Q8BP67	60S ribosomal protein L24 OS=Mus musculus OX=10090 GN=Rpl24 PE=1 SV=2	null	null	Mouse_09-2020	null	[MS,MS:1001208,SEQUEST,]	10.93	15.025	null	null	0.29
PRT	Q8BVI4	Dihydropteridine reductase OS=Mus musculus OX=10090 GN=Qdpr PE=1 SV=2	null	null	Mouse_09-2020	null	[MS,MS:1001208,SEQUEST,]	24.20	37.295	null	null	0.34
PRT	P62267	40S ribosomal protein S23 OS=Mus musculus OX=10090 GN=Rps23 PE=1 SV=3	null	null	Mouse_09-2020	null	[MS,MS:1001208,SEQUEST,]	13.29	19.118	null	null	0.27
PRT	O88569	Heterogeneous nuclear ribonucleoproteins A2/B1 OS=Mus musculus OX=10090 GN=Hnrnpa2b1 PE=1 SV=2	null	null	Mouse_09-2020	null	[MS,MS:1001208,SEQUEST,]	14.23	22.373	null	null	0.15
PRT	Q8C2Q8	ATP synthase subunit gamma OS=Mus musculus OX=10090 GN=Atp5c1 PE=1 SV=1	null	null	Mouse_09-2020	null	[MS,MS:1001208,SEQUEST,]	6.74	10.736	null	null	0.16
PRT	O08749	Dihydrolipoyl dehydrogenase, mitochondrial OS=Mus musculus OX=10090 GN=Dld PE=1 SV=2	null	null	Mouse_09-2020	null	[MS,MS:1001208,SEQUEST,]	7.32	20.634	null	null	0.12
PRT	Q9CZ13	Cytochrome b-c1 complex subunit 1, mitochondrial OS=Mus musculus OX=10090 GN=Uqcrc1 PE=1 SV=2	null	null	Mouse_09-2020	null	[MS,MS:1001208,SEQUEST,]	20.27	20.369	null	null	0.14
PRT	P53395	Lipoamide acyltransferase component of branched-chain alpha-keto acid dehydrogenase complex, mitochondrial OS=Mus musculus OX=10090 GN=Dbt PE=1 SV=2	null	null	Mouse_09-2020	null	[MS,MS:1001208,SEQUEST,]	10.95	14.048	null	null	0.16
PRT	Q68FD5	Clathrin heavy chain 1 OS=Mus musculus OX=10090 GN=Cltc PE=1 SV=3	null	null	Mouse_09-2020	null	[MS,MS:1001208,SEQUEST,]	14.89	14.917	null	null	0.04
PRT	A2AFQ2	3-hydroxyacyl-CoA dehydrogenase type-2 OS=Mus musculus OX=10090 GN=Hsd17b10 PE=1 SV=1	null	null	Mouse_09-2020	null	[MS,MS:1001208,SEQUEST,]	15.52	22.021	null	null	0.30
PRT	P06745	Glucose-6-phosphate isomerase OS=Mus musculus OX=10090 GN=Gpi PE=1 SV=4	null	null	Mouse_09-2020	null	[MS,MS:1001208,SEQUEST,]	11.44	16.427	null	null	0.13
PRT	P60843	Eukaryotic initiation factor 4A-I OS=Mus musculus OX=10090 GN=Eif4a1 PE=1 SV=1	null	null	Mouse_09-2020	null	[MS,MS:1001208,SEQUEST,]	17.86	29.624	null	null	0.18
PRT	Q9QXD1	Peroxisomal acyl-coenzyme A oxidase 2 OS=Mus musculus OX=10090 GN=Acox2 PE=1 SV=2	null	null	Mouse_09-2020	null	[MS,MS:1001208,SEQUEST,]	12.32	18.127	null	null	0.09
PRT	P62908	40S ribosomal protein S3 OS=Mus musculus OX=10090 GN=Rps3 PE=1 SV=1	null	null	Mouse_09-2020	null	[MS,MS:1001208,SEQUEST,]	5.20	9.295	null	null	0.23
PRT	Q9DD20	Methyltransferase-like protein 7B OS=Mus musculus OX=10090 GN=Mettl7b PE=1 SV=2	null	null	Mouse_09-2020	null	[MS,MS:1001208,SEQUEST,]	18.86	18.055	null	null	0.24
PRT	Q61598	Rab GDP dissociation inhibitor beta OS=Mus musculus OX=10090 GN=Gdi2 PE=1 SV=1	null	null	Mouse_09-2020	null	[MS,MS:1001208,SEQUEST,]	10.58	17.154	null	null	0.13
PRT	Q8VBT2	L-serine dehydratase/L-threonine deaminase OS=Mus musculus OX=10090 GN=Sds PE=1 SV=3	null	null	Mouse_09-2020	null	[MS,MS:1001208,SEQUEST,]	7.94	20.492	null	null	0.17
PRT	B1AV77	Aldehyde dehydrogenase OS=Mus musculus OX=10090 GN=Aldh3a2 PE=1 SV=1	null	null	Mouse_09-2020	null	[MS,MS:1001208,SEQUEST,]	12.31	26.998	null	null	0.15
PRT	Q8VCM7	Fibrinogen gamma chain OS=Mus musculus OX=10090 GN=Fgg PE=1 SV=1	null	null	Mouse_09-2020	null	[MS,MS:1001208,SEQUEST,]	14.95	22.529	null	null	0.18
PRT	Q9CQA3	Succinate dehydrogenase [ubiquinone] iron-sulfur subunit, mitochondrial OS=Mus musculus OX=10090 GN=Sdhb PE=1 SV=1	null	null	Mouse_09-2020	null	[MS,MS:1001208,SEQUEST,]	14.16	18.805	null	null	0.12
PRT	P61458	Pterin-4-alpha-carbinolamine dehydratase OS=Mus musculus OX=10090 GN=Pcbd1 PE=1 SV=2	null	null	Mouse_09-2020	null	[MS,MS:1001208,SEQUEST,]	12.77	17.530	null	null	0.41
PRT	Q8CG76	Aflatoxin B1 aldehyde reductase member 2 OS=Mus musculus OX=10090 GN=Akr7a2 PE=1 SV=3	null	null	Mouse_09-2020	null	[MS,MS:1001208,SEQUEST,]	15.13	20.456	null	null	0.20
PRT	P08226	Apolipoprotein E OS=Mus musculus OX=10090 GN=Apoe PE=1 SV=2	null	null	Mouse_09-2020	null	[MS,MS:1001208,SEQUEST,]	10.70	13.211	null	null	0.18
PRT	O35488	Very long-chain acyl-CoA synthetase OS=Mus musculus OX=10090 GN=Slc27a2 PE=1 SV=2	null	null	Mouse_09-2020	null	[MS,MS:1001208,SEQUEST,]	20.15	27.420	null	null	0.10
PRT	P16331	Phenylalanine-4-hydroxylase OS=Mus musculus OX=10090 GN=Pah PE=1 SV=4	null	null	Mouse_09-2020	null	[MS,MS:1001208,SEQUEST,]	14.09	16.012	null	null	0.12
PRT	P29341	Polyadenylate-binding protein 1 OS=Mus musculus OX=10090 GN=Pabpc1 PE=1 SV=2	null	null	Mouse_09-2020	null	[MS,MS:1001208,SEQUEST,]	7.22	13.045	null	null	0.09
PRT	P17563	Methanethiol oxidase OS=Mus musculus OX=10090 GN=Selenbp1 PE=1 SV=2	null	null	Mouse_09-2020	null	[MS,MS:1001208,SEQUEST,]	65.23	98.041	null	null	0.33
PRT	Q8BK48	Pyrethroid hydrolase Ces2e OS=Mus musculus OX=10090 GN=Ces2e PE=1 SV=1	null	null	Mouse_09-2020	null	[MS,MS:1001208,SEQUEST,]	31.25	42.727	null	null	0.20
PRT	Q91X77	Cytochrome P450 2C50 OS=Mus musculus OX=10090 GN=Cyp2c50 PE=1 SV=2	null	null	Mouse_09-2020	null	[MS,MS:1001208,SEQUEST,]	30.54	40.408	null	null	0.20
PRT	Q8BWQ1	UDP-glucuronosyltransferase 2A3 OS=Mus musculus OX=10090 GN=Ugt2a3 PE=1 SV=1	null	null	Mouse_09-2020	null	[MS,MS:1001208,SEQUEST,]	10.77	23.781	null	null	0.13
PRT	Q8VC28	Aldo-keto reductase family 1 member C13 OS=Mus musculus OX=10090 GN=Akr1c13 PE=1 SV=2	null	null	Mouse_09-2020	null	[MS,MS:1001208,SEQUEST,]	14.34	20.462	null	null	0.21
PRT	A0A2I3BQ03	14-3-3 protein zeta/delta (Fragment) OS=Mus musculus OX=10090 GN=Ywhaz PE=1 SV=1	null	null	Mouse_09-2020	null	[MS,MS:1001208,SEQUEST,]	10.91	19.161	null	null	0.30
PRT	Q8BWF0	Succinate-semialdehyde dehydrogenase, mitochondrial OS=Mus musculus OX=10090 GN=Aldh5a1 PE=1 SV=1	null	null	Mouse_09-2020	null	[MS,MS:1001208,SEQUEST,]	9.44	21.709	null	null	0.10
PRT	P25688	Uricase OS=Mus musculus OX=10090 GN=Uox PE=1 SV=2	null	null	Mouse_09-2020	null	[MS,MS:1001208,SEQUEST,]	14.58	32.011	null	null	0.20
PRT	Q9CPQ1	Cytochrome c oxidase subunit 6C OS=Mus musculus OX=10090 GN=Cox6c PE=1 SV=3	null	null	Mouse_09-2020	null	[MS,MS:1001208,SEQUEST,]	5.34	17.136	null	null	0.28
PRT	Q9CXW4	60S ribosomal protein L11 OS=Mus musculus OX=10090 GN=Rpl11 PE=1 SV=4	null	null	Mouse_09-2020	null	[MS,MS:1001208,SEQUEST,]	17.13	31.995	null	null	0.16
PRT	P41105	60S ribosomal protein L28 OS=Mus musculus OX=10090 GN=Rpl28 PE=1 SV=2	null	null	Mouse_09-2020	null	[MS,MS:1001208,SEQUEST,]	6.13	10.753	null	null	0.25
PRT	Q91ZA3	Propionyl-CoA carboxylase alpha chain, mitochondrial OS=Mus musculus OX=10090 GN=Pcca PE=1 SV=2	null	null	Mouse_09-2020	null	[MS,MS:1001208,SEQUEST,]	4.73	9.075	null	null	0.09
PRT	A0A1B0GS68	60S ribosomal protein L13a OS=Mus musculus OX=10090 GN=Gm45713 PE=2 SV=1	null	null	Mouse_09-2020	null	[MS,MS:1001208,SEQUEST,]	5.61	11.933	null	null	0.07
PRT	Q93092	Transaldolase OS=Mus musculus OX=10090 GN=Taldo1 PE=1 SV=2	null	null	Mouse_09-2020	null	[MS,MS:1001208,SEQUEST,]	7.32	11.036	null	null	0.15
PRT	P62962	Profilin-1 OS=Mus musculus OX=10090 GN=Pfn1 PE=1 SV=2	null	null	Mouse_09-2020	null	[MS,MS:1001208,SEQUEST,]	11.15	17.659	null	null	0.43
PRT	P53026	60S ribosomal protein L10a OS=Mus musculus OX=10090 GN=Rpl10a PE=1 SV=3	null	null	Mouse_09-2020	null	[MS,MS:1001208,SEQUEST,]	12.04	22.043	null	null	0.19
PRT	P67984	60S ribosomal protein L22 OS=Mus musculus OX=10090 GN=Rpl22 PE=1 SV=2	null	null	Mouse_09-2020	null	[MS,MS:1001208,SEQUEST,]	8.96	19.700	null	null	0.30
PRT	A0A494B9A7	Cofilin, non-muscle isoform OS=Mus musculus OX=10090 GN=Cfl1 PE=1 SV=1	null	null	Mouse_09-2020	null	[MS,MS:1001208,SEQUEST,]	11.97	17.992	null	null	0.24
PRT	Q3V117	ATP-citrate synthase OS=Mus musculus OX=10090 GN=Acly PE=1 SV=1	null	null	Mouse_09-2020	null	[MS,MS:1001208,SEQUEST,]	5.70	8.187	null	null	0.06
PRT	P62702	40S ribosomal protein S4, X isoform OS=Mus musculus OX=10090 GN=Rps4x PE=1 SV=2	null	null	Mouse_09-2020	null	[MS,MS:1001208,SEQUEST,]	18.36	28.617	null	null	0.20
PRT	P35979	60S ribosomal protein L12 OS=Mus musculus OX=10090 GN=Rpl12 PE=1 SV=2	null	null	Mouse_09-2020	null	[MS,MS:1001208,SEQUEST,]	6.49	11.158	null	null	0.25
PRT	P14206	40S ribosomal protein SA OS=Mus musculus OX=10090 GN=Rpsa PE=1 SV=4	null	null	Mouse_09-2020	null	[MS,MS:1001208,SEQUEST,]	19.24	22.059	null	null	0.20
PRT	Q99KR3	Endoribonuclease LACTB2 OS=Mus musculus OX=10090 GN=Lactb2 PE=1 SV=1	null	null	Mouse_09-2020	null	[MS,MS:1001208,SEQUEST,]	7.14	11.931	null	null	0.16
PRT	E9Q1Q9	Ketohexokinase OS=Mus musculus OX=10090 GN=Khk PE=1 SV=1	null	null	Mouse_09-2020	null	[MS,MS:1001208,SEQUEST,]	14.64	16.168	null	null	0.15
PRT	P62900	60S ribosomal protein L31 OS=Mus musculus OX=10090 GN=Rpl31 PE=1 SV=1	null	null	Mouse_09-2020	null	[MS,MS:1001208,SEQUEST,]	12.83	19.628	null	null	0.35
PRT	E9Q5L3	Short/branched chain-specific acyl-CoA dehydrogenase, mitochondrial OS=Mus musculus OX=10090 GN=Acadsb PE=1 SV=1	null	null	Mouse_09-2020	null	[MS,MS:1001208,SEQUEST,]	9.10	15.243	null	null	0.11
PRT	G3X925	Pyruvate kinase OS=Mus musculus OX=10090 GN=Pklr PE=1 SV=1	null	null	Mouse_09-2020	null	[MS,MS:1001208,SEQUEST,]	3.35	6.656	null	null	0.09
PRT	P12787	Cytochrome c oxidase subunit 5A, mitochondrial OS=Mus musculus OX=10090 GN=Cox5a PE=1 SV=2	null	null	Mouse_09-2020	null	[MS,MS:1001208,SEQUEST,]	12.01	13.999	null	null	0.23
PRT	P70296	Phosphatidylethanolamine-binding protein 1 OS=Mus musculus OX=10090 GN=Pebp1 PE=1 SV=3	null	null	Mouse_09-2020	null	[MS,MS:1001208,SEQUEST,]	14.29	17.061	null	null	0.40
PRT	Q8R164	Valacyclovir hydrolase OS=Mus musculus OX=10090 GN=Bphl PE=1 SV=1	null	null	Mouse_09-2020	null	[MS,MS:1001208,SEQUEST,]	10.45	9.707	null	null	0.14
PRT	Q9WVM8	Kynurenine/alpha-aminoadipate aminotransferase, mitochondrial OS=Mus musculus OX=10090 GN=Aadat PE=1 SV=1	null	null	Mouse_09-2020	null	[MS,MS:1001208,SEQUEST,]	7.55	10.347	null	null	0.15
PRT	Q9Z2I9	Succinate--CoA ligase [ADP-forming] subunit beta, mitochondrial OS=Mus musculus OX=10090 GN=Sucla2 PE=1 SV=2	null	null	Mouse_09-2020	null	[MS,MS:1001208,SEQUEST,]	6.22	5.773	null	null	0.06
PRT	P61358	60S ribosomal protein L27 OS=Mus musculus OX=10090 GN=Rpl27 PE=1 SV=2	null	null	Mouse_09-2020	null	[MS,MS:1001208,SEQUEST,]	10.15	10.059	null	null	0.26
PRT	P62806	Histone H4 OS=Mus musculus OX=10090 GN=H4c1 PE=1 SV=2	null	null	Mouse_09-2020	null	[MS,MS:1001208,SEQUEST,]	14.11	22.064	null	null	0.42
PRT	P52825	Carnitine O-palmitoyltransferase 2, mitochondrial OS=Mus musculus OX=10090 GN=Cpt2 PE=1 SV=2	null	null	Mouse_09-2020	null	[MS,MS:1001208,SEQUEST,]	11.65	12.868	null	null	0.09
PRT	P62849	40S ribosomal protein S24 OS=Mus musculus OX=10090 GN=Rps24 PE=1 SV=1	null	null	Mouse_09-2020	null	[MS,MS:1001208,SEQUEST,]	9.79	12.078	null	null	0.32
PRT	Q8VCW8	Medium-chain acyl-CoA ligase ACSF2, mitochondrial OS=Mus musculus OX=10090 GN=Acsf2 PE=1 SV=1	null	null	Mouse_09-2020	null	[MS,MS:1001208,SEQUEST,]	14.28	27.530	null	null	0.09
PRT	G3UX26	Outer mitochondrial membrane protein porin 2 OS=Mus musculus OX=10090 GN=Vdac2 PE=1 SV=1	null	null	Mouse_09-2020	null	[MS,MS:1001208,SEQUEST,]	11.35	17.823	null	null	0.16
PRT	Q9DBG6	Dolichyl-diphosphooligosaccharide--protein glycosyltransferase subunit 2 OS=Mus musculus OX=10090 GN=Rpn2 PE=1 SV=1	null	null	Mouse_09-2020	null	[MS,MS:1001208,SEQUEST,]	13.43	18.197	null	null	0.09
PRT	A0A087WPF8	Protein ABHD14B (Fragment) OS=Mus musculus OX=10090 GN=Abhd14b PE=1 SV=1	null	null	Mouse_09-2020	null	[MS,MS:1001208,SEQUEST,]	14.40	17.816	null	null	0.36
PRT	G5E902	Phosphate carrier protein, mitochondrial OS=Mus musculus OX=10090 GN=Slc25a3 PE=1 SV=1	null	null	Mouse_09-2020	null	[MS,MS:1001208,SEQUEST,]	10.14	15.760	null	null	0.10
PRT	P01027	Complement C3 OS=Mus musculus OX=10090 GN=C3 PE=1 SV=3	null	null	Mouse_09-2020	null	[MS,MS:1001208,SEQUEST,]	11.28	18.036	null	null	0.04
PRT	Q91WT9	Cystathionine beta-synthase OS=Mus musculus OX=10090 GN=Cbs PE=1 SV=3	null	null	Mouse_09-2020	null	[MS,MS:1001208,SEQUEST,]	4.53	9.230	null	null	0.08
PRT	Q922Q8	Leucine-rich repeat-containing protein 59 OS=Mus musculus OX=10090 GN=Lrrc59 PE=1 SV=1	null	null	Mouse_09-2020	null	[MS,MS:1001208,SEQUEST,]	7.79	13.639	null	null	0.13
PRT	Q8VEK3	Heterogeneous nuclear ribonucleoprotein U OS=Mus musculus OX=10090 GN=Hnrnpu PE=1 SV=1	null	null	Mouse_09-2020	null	[MS,MS:1001208,SEQUEST,]	9.41	12.175	null	null	0.07
PRT	Q8BHN3	Neutral alpha-glucosidase AB OS=Mus musculus OX=10090 GN=Ganab PE=1 SV=1	null	null	Mouse_09-2020	null	[MS,MS:1001208,SEQUEST,]	12.14	12.577	null	null	0.06
PRT	P19783	Cytochrome c oxidase subunit 4 isoform 1, mitochondrial OS=Mus musculus OX=10090 GN=Cox4i1 PE=1 SV=2	null	null	Mouse_09-2020	null	[MS,MS:1001208,SEQUEST,]	10.16	14.206	null	null	0.34
PRT	A0A0G2JDI9	ATP-binding cassette sub-family D member 3 OS=Mus musculus OX=10090 GN=Abcd3 PE=1 SV=1	null	null	Mouse_09-2020	null	[MS,MS:1001208,SEQUEST,]	15.32	13.182	null	null	0.10
PRT	A0A0G2JGI9	4-alpha-glucanotransferase OS=Mus musculus OX=10090 GN=Agl PE=1 SV=1	null	null	Mouse_09-2020	null	[MS,MS:1001208,SEQUEST,]	10.26	14.299	null	null	0.05
PRT	O09174	Alpha-methylacyl-CoA racemase OS=Mus musculus OX=10090 GN=Amacr PE=1 SV=4	null	null	Mouse_09-2020	null	[MS,MS:1001208,SEQUEST,]	11.56	19.259	null	null	0.15
PRT	P61514	60S ribosomal protein L37a OS=Mus musculus OX=10090 GN=Rpl37a PE=1 SV=2	null	null	Mouse_09-2020	null	[MS,MS:1001208,SEQUEST,]	0.00	8.522	null	null	0.49
PRT	Q543K9	Purine nucleoside phosphorylase OS=Mus musculus OX=10090 GN=Pnp PE=1 SV=1	null	null	Mouse_09-2020	null	[MS,MS:1001208,SEQUEST,]	10.84	15.934	null	null	0.19
PRT	Q8VCH0	3-ketoacyl-CoA thiolase B, peroxisomal OS=Mus musculus OX=10090 GN=Acaa1b PE=1 SV=1	null	null	Mouse_09-2020	null	[MS,MS:1001208,SEQUEST,]	58.94	82.342	null	null	0.39
PRT	P68372	Tubulin beta-4B chain OS=Mus musculus OX=10090 GN=Tubb4b PE=1 SV=1	null	null	Mouse_09-2020	null	[MS,MS:1001208,SEQUEST,]	48.98	71.603	null	null	0.38
PRT	P24472	Glutathione S-transferase A4 OS=Mus musculus OX=10090 GN=Gsta4 PE=1 SV=3	null	null	Mouse_09-2020	null	[MS,MS:1001208,SEQUEST,]	11.67	15.815	null	null	0.16
PRT	Q00898	Alpha-1-antitrypsin 1-5 OS=Mus musculus OX=10090 GN=Serpina1e PE=1 SV=1	null	null	Mouse_09-2020	null	[MS,MS:1001208,SEQUEST,]	19.36	38.922	null	null	0.14
PRT	Q9CZS1	Aldehyde dehydrogenase X, mitochondrial OS=Mus musculus OX=10090 GN=Aldh1b1 PE=1 SV=1	null	null	Mouse_09-2020	null	[MS,MS:1001208,SEQUEST,]	15.61	19.979	null	null	0.10
PRT	Q91WT7	3-alpha-hydroxysteroid dehydrogenase type 1 OS=Mus musculus OX=10090 GN=Akr1c14 PE=1 SV=1	null	null	Mouse_09-2020	null	[MS,MS:1001208,SEQUEST,]	7.94	14.020	null	null	0.19
PRT	G3UZ26	Serine hydroxymethyltransferase (Fragment) OS=Mus musculus OX=10090 GN=Shmt1 PE=1 SV=1	null	null	Mouse_09-2020	null	[MS,MS:1001208,SEQUEST,]	9.80	16.572	null	null	0.11
PRT	P62259	14-3-3 protein epsilon OS=Mus musculus OX=10090 GN=Ywhae PE=1 SV=1	null	null	Mouse_09-2020	null	[MS,MS:1001208,SEQUEST,]	10.31	10.909	null	null	0.18
PRT	Q99PG0	Arylacetamide deacetylase OS=Mus musculus OX=10090 GN=Aadac PE=1 SV=3	null	null	Mouse_09-2020	null	[MS,MS:1001208,SEQUEST,]	15.91	17.234	null	null	0.12
PRT	Q9JJI8	60S ribosomal protein L38 OS=Mus musculus OX=10090 GN=Rpl38 PE=1 SV=3	null	null	Mouse_09-2020	null	[MS,MS:1001208,SEQUEST,]	7.19	17.159	null	null	0.56
PRT	Q61335	B-cell receptor-associated protein 31 OS=Mus musculus OX=10090 GN=Bcap31 PE=1 SV=4	null	null	Mouse_09-2020	null	[MS,MS:1001208,SEQUEST,]	0.00	3.169	null	null	0.18
PRT	P63325	40S ribosomal protein S10 OS=Mus musculus OX=10090 GN=Rps10 PE=1 SV=1	null	null	Mouse_09-2020	null	[MS,MS:1001208,SEQUEST,]	10.85	18.770	null	null	0.27
PRT	P97450	ATP synthase-coupling factor 6, mitochondrial OS=Mus musculus OX=10090 GN=Atp5pf PE=1 SV=1	null	null	Mouse_09-2020	null	[MS,MS:1001208,SEQUEST,]	12.03	14.846	null	null	0.33
PRT	P58710	L-gulonolactone oxidase OS=Mus musculus OX=10090 GN=Gulo PE=1 SV=3	null	null	Mouse_09-2020	null	[MS,MS:1001208,SEQUEST,]	4.20	11.253	null	null	0.08
PRT	F6Y6L6	Predicted gene, 49369 (Fragment) OS=Mus musculus OX=10090 GN=Gm49369 PE=1 SV=1	null	null	Mouse_09-2020	null	[MS,MS:1001208,SEQUEST,]	10.30	17.995	null	null	0.12
PRT	Q9D6Y7	Mitochondrial peptide methionine sulfoxide reductase OS=Mus musculus OX=10090 GN=Msra PE=1 SV=1	null	null	Mouse_09-2020	null	[MS,MS:1001208,SEQUEST,]	3.40	10.158	null	null	0.20
PRT	Q64523	Histone H2A type 2-C OS=Mus musculus OX=10090 GN=H2ac20 PE=1 SV=3	null	null	Mouse_09-2020	null	[MS,MS:1001208,SEQUEST,]	12.81	16.820	null	null	0.25
PRT	A0A0R4J0I1	Serine protease inhibitor A3K OS=Mus musculus OX=10090 GN=Serpina3k PE=1 SV=1	null	null	Mouse_09-2020	null	[MS,MS:1001208,SEQUEST,]	7.81	18.335	null	null	0.07
PRT	Q9D0M3	Cytochrome c1, heme protein, mitochondrial OS=Mus musculus OX=10090 GN=Cyc1 PE=1 SV=1	null	null	Mouse_09-2020	null	[MS,MS:1001208,SEQUEST,]	5.88	11.608	null	null	0.12
PRT	Q9CPR4	60S ribosomal protein L17 OS=Mus musculus OX=10090 GN=Rpl17 PE=1 SV=3	null	null	Mouse_09-2020	null	[MS,MS:1001208,SEQUEST,]	3.54	5.865	null	null	0.12
PRT	O88587	Catechol O-methyltransferase OS=Mus musculus OX=10090 GN=Comt PE=1 SV=2	null	null	Mouse_09-2020	null	[MS,MS:1001208,SEQUEST,]	7.16	11.282	null	null	0.11
PRT	P97461	40S ribosomal protein S5 OS=Mus musculus OX=10090 GN=Rps5 PE=1 SV=3	null	null	Mouse_09-2020	null	[MS,MS:1001208,SEQUEST,]	3.03	7.616	null	null	0.13
PRT	P09813	Apolipoprotein A-II OS=Mus musculus OX=10090 GN=Apoa2 PE=1 SV=2	null	null	Mouse_09-2020	null	[MS,MS:1001208,SEQUEST,]	5.70	9.684	null	null	0.24
PRT	D3YU75	Translationally-controlled tumor protein OS=Mus musculus OX=10090 GN=Tpt1 PE=1 SV=1	null	null	Mouse_09-2020	null	[MS,MS:1001208,SEQUEST,]	2.67	6.039	null	null	0.25
PRT	E9PXX7	Thioredoxin domain-containing protein 5 OS=Mus musculus OX=10090 GN=Txndc5 PE=1 SV=1	null	null	Mouse_09-2020	null	[MS,MS:1001208,SEQUEST,]	6.69	9.955	null	null	0.09
PRT	P55264	Adenosine kinase OS=Mus musculus OX=10090 GN=Adk PE=1 SV=2	null	null	Mouse_09-2020	null	[MS,MS:1001208,SEQUEST,]	6.01	7.596	null	null	0.10
PRT	P62754	40S ribosomal protein S6 OS=Mus musculus OX=10090 GN=Rps6 PE=1 SV=1	null	null	Mouse_09-2020	null	[MS,MS:1001208,SEQUEST,]	3.22	10.560	null	null	0.16
PRT	Q9QUM9	Proteasome subunit alpha type-6 OS=Mus musculus OX=10090 GN=Psma6 PE=1 SV=1	null	null	Mouse_09-2020	null	[MS,MS:1001208,SEQUEST,]	5.32	11.070	null	null	0.16
PRT	A0A1B0GS70	Proteasome endopeptidase complex OS=Mus musculus OX=10090 GN=Psma1 PE=1 SV=1	null	null	Mouse_09-2020	null	[MS,MS:1001208,SEQUEST,]	6.89	7.796	null	null	0.15
PRT	Q8K0E8	Fibrinogen beta chain OS=Mus musculus OX=10090 GN=Fgb PE=1 SV=1	null	null	Mouse_09-2020	null	[MS,MS:1001208,SEQUEST,]	3.15	6.186	null	null	0.06
PRT	Q9CQ69	Cytochrome b-c1 complex subunit 8 OS=Mus musculus OX=10090 GN=Uqcrq PE=1 SV=3	null	null	Mouse_09-2020	null	[MS,MS:1001208,SEQUEST,]	12.11	12.211	null	null	0.32
PRT	P62830	60S ribosomal protein L23 OS=Mus musculus OX=10090 GN=Rpl23 PE=1 SV=1	null	null	Mouse_09-2020	null	[MS,MS:1001208,SEQUEST,]	10.44	18.460	null	null	0.19
PRT	P09405	Nucleolin OS=Mus musculus OX=10090 GN=Ncl PE=1 SV=2	null	null	Mouse_09-2020	null	[MS,MS:1001208,SEQUEST,]	4.35	9.933	null	null	0.05
PRT	Q99LX0	Parkinson disease protein 7 homolog OS=Mus musculus OX=10090 GN=Park7 PE=1 SV=1	null	null	Mouse_09-2020	null	[MS,MS:1001208,SEQUEST,]	4.96	13.292	null	null	0.13
PRT	P62862	40S ribosomal protein S30 OS=Mus musculus OX=10090 GN=Fau PE=1 SV=1	null	null	Mouse_09-2020	null	[MS,MS:1001208,SEQUEST,]	6.22	9.082	null	null	0.32
PRT	Q99JR1	Sideroflexin-1 OS=Mus musculus OX=10090 GN=Sfxn1 PE=1 SV=3	null	null	Mouse_09-2020	null	[MS,MS:1001208,SEQUEST,]	8.56	9.198	null	null	0.11
PRT	Q9CQM8	60S ribosomal protein L21 OS=Mus musculus OX=10090 GN=Rpl21 PE=1 SV=1	null	null	Mouse_09-2020	null	[MS,MS:1001208,SEQUEST,]	7.50	7.796	null	null	0.18
PRT	Q9Z2I0	Mitochondrial proton/calcium exchanger protein OS=Mus musculus OX=10090 GN=Letm1 PE=1 SV=1	null	null	Mouse_09-2020	null	[MS,MS:1001208,SEQUEST,]	0.00	2.780	null	null	0.04
PRT	Q6ZWV3	60S ribosomal protein L10 OS=Mus musculus OX=10090 GN=Rpl10 PE=1 SV=3	null	null	Mouse_09-2020	null	[MS,MS:1001208,SEQUEST,]	0.00	2.148	null	null	0.15
PRT	Q91VD9	NADH-ubiquinone oxidoreductase 75 kDa subunit, mitochondrial OS=Mus musculus OX=10090 GN=Ndufs1 PE=1 SV=2	null	null	Mouse_09-2020	null	[MS,MS:1001208,SEQUEST,]	7.73	8.452	null	null	0.05
PRT	P03930	ATP synthase protein 8 OS=Mus musculus OX=10090 GN=Mtatp8 PE=1 SV=1	null	null	Mouse_09-2020	null	[MS,MS:1001208,SEQUEST,]	3.82	6.770	null	null	0.31
PRT	D3Z106	Acyl-coenzyme A synthetase ACSM1, mitochondrial (Fragment) OS=Mus musculus OX=10090 GN=Acsm1 PE=1 SV=1	null	null	Mouse_09-2020	null	[MS,MS:1001208,SEQUEST,]	5.28	10.245	null	null	0.10
PRT	Q99LB2	Dehydrogenase/reductase SDR family member 4 OS=Mus musculus OX=10090 GN=Dhrs4 PE=1 SV=3	null	null	Mouse_09-2020	null	[MS,MS:1001208,SEQUEST,]	12.09	11.341	null	null	0.08
PRT	Q9CR68	Cytochrome b-c1 complex subunit Rieske, mitochondrial OS=Mus musculus OX=10090 GN=Uqcrfs1 PE=1 SV=1	null	null	Mouse_09-2020	null	[MS,MS:1001208,SEQUEST,]	4.34	7.177	null	null	0.12
PRT	P48758	Carbonyl reductase [NADPH] 1 OS=Mus musculus OX=10090 GN=Cbr1 PE=1 SV=3	null	null	Mouse_09-2020	null	[MS,MS:1001208,SEQUEST,]	8.20	7.898	null	null	0.10
PRT	Q8CGC7	Bifunctional glutamate/proline--tRNA ligase OS=Mus musculus OX=10090 GN=Eprs1 PE=1 SV=4	null	null	Mouse_09-2020	null	[MS,MS:1001208,SEQUEST,]	5.34	10.609	null	null	0.02
PRT	Q922Q1	Mitochondrial amidoxime reducing component 2 OS=Mus musculus OX=10090 GN=Mtarc2 PE=1 SV=1	null	null	Mouse_09-2020	null	[MS,MS:1001208,SEQUEST,]	7.00	7.566	null	null	0.11
PRT	A0A1L1SSF8	RIKEN cDNA 4931406C07 gene OS=Mus musculus OX=10090 GN=4931406C07Rik PE=1 SV=1	null	null	Mouse_09-2020	null	[MS,MS:1001208,SEQUEST,]	6.85	8.950	null	null	0.14
PRT	Q91X91	Nicotinate-nucleotide pyrophosphorylase [carboxylating] OS=Mus musculus OX=10090 GN=Qprt PE=1 SV=1	null	null	Mouse_09-2020	null	[MS,MS:1001208,SEQUEST,]	10.08	11.651	null	null	0.11
PRT	Q9DBG1	Sterol 26-hydroxylase, mitochondrial OS=Mus musculus OX=10090 GN=Cyp27a1 PE=1 SV=1	null	null	Mouse_09-2020	null	[MS,MS:1001208,SEQUEST,]	4.81	8.724	null	null	0.06
PRT	Q8CFX1	GDH/6PGL endoplasmic bifunctional protein OS=Mus musculus OX=10090 GN=H6pd PE=1 SV=2	null	null	Mouse_09-2020	null	[MS,MS:1001208,SEQUEST,]	2.01	6.713	null	null	0.05
PRT	Q91X72	Hemopexin OS=Mus musculus OX=10090 GN=Hpx PE=1 SV=2	null	null	Mouse_09-2020	null	[MS,MS:1001208,SEQUEST,]	7.60	11.699	null	null	0.06
PRT	Q3ULD5	Methylcrotonoyl-CoA carboxylase beta chain, mitochondrial OS=Mus musculus OX=10090 GN=Mccc2 PE=1 SV=1	null	null	Mouse_09-2020	null	[MS,MS:1001208,SEQUEST,]	8.07	6.647	null	null	0.06
PRT	K4DI63	Protein CREG1 OS=Mus musculus OX=10090 GN=Creg1 PE=1 SV=1	null	null	Mouse_09-2020	null	[MS,MS:1001208,SEQUEST,]	11.70	14.872	null	null	0.28
PRT	O88986	2-amino-3-ketobutyrate coenzyme A ligase, mitochondrial OS=Mus musculus OX=10090 GN=Gcat PE=1 SV=2	null	null	Mouse_09-2020	null	[MS,MS:1001208,SEQUEST,]	8.00	11.339	null	null	0.09
PRT	Q8BJ64	Choline dehydrogenase, mitochondrial OS=Mus musculus OX=10090 GN=Chdh PE=1 SV=1	null	null	Mouse_09-2020	null	[MS,MS:1001208,SEQUEST,]	7.30	12.005	null	null	0.07
PRT	O55142	60S ribosomal protein L35a OS=Mus musculus OX=10090 GN=Rpl35a PE=1 SV=2	null	null	Mouse_09-2020	null	[MS,MS:1001208,SEQUEST,]	4.22	4.995	null	null	0.22
PRT	Q9D826	Peroxisomal sarcosine oxidase OS=Mus musculus OX=10090 GN=Pipox PE=1 SV=1	null	null	Mouse_09-2020	null	[MS,MS:1001208,SEQUEST,]	6.71	9.769	null	null	0.11
PRT	A2A974	Cytochrome P450 4A12B OS=Mus musculus OX=10090 GN=Cyp4a12b PE=1 SV=1	null	null	Mouse_09-2020	null	[MS,MS:1001208,SEQUEST,]	1.97	5.831	null	null	0.06
PRT	Q9WU79	Proline dehydrogenase 1, mitochondrial OS=Mus musculus OX=10090 GN=Prodh PE=1 SV=2	null	null	Mouse_09-2020	null	[MS,MS:1001208,SEQUEST,]	2.98	4.658	null	null	0.07
PRT	Q9JM62	Receptor expression-enhancing protein 6 OS=Mus musculus OX=10090 GN=Reep6 PE=1 SV=1	null	null	Mouse_09-2020	null	[MS,MS:1001208,SEQUEST,]	11.56	20.409	null	null	0.19
PRT	Q71RI9	Kynurenine--oxoglutarate transaminase 3 OS=Mus musculus OX=10090 GN=Kyat3 PE=1 SV=1	null	null	Mouse_09-2020	null	[MS,MS:1001208,SEQUEST,]	6.60	6.894	null	null	0.09
PRT	A0A140T8T4	60S ribosomal protein L9 OS=Mus musculus OX=10090 GN=Rpl9-ps6 PE=3 SV=1	null	null	Mouse_09-2020	null	[MS,MS:1001208,SEQUEST,]	9.40	13.555	null	null	0.23
PRT	Q9R1P0	Proteasome subunit alpha type-4 OS=Mus musculus OX=10090 GN=Psma4 PE=1 SV=1	null	null	Mouse_09-2020	null	[MS,MS:1001208,SEQUEST,]	2.15	7.530	null	null	0.11
PRT	Q8R0F9	SEC14-like protein 4 OS=Mus musculus OX=10090 GN=Sec14l4 PE=1 SV=1	null	null	Mouse_09-2020	null	[MS,MS:1001208,SEQUEST,]	8.85	16.684	null	null	0.12
PRT	Q8VDJ3	Vigilin OS=Mus musculus OX=10090 GN=Hdlbp PE=1 SV=1	null	null	Mouse_09-2020	null	[MS,MS:1001208,SEQUEST,]	7.46	11.236	null	null	0.03
PRT	Q9D0S9	Histidine triad nucleotide-binding protein 2, mitochondrial OS=Mus musculus OX=10090 GN=Hint2 PE=1 SV=1	null	null	Mouse_09-2020	null	[MS,MS:1001208,SEQUEST,]	10.92	17.468	null	null	0.25
PRT	Q99KB8	Hydroxyacylglutathione hydrolase, mitochondrial OS=Mus musculus OX=10090 GN=Hagh PE=1 SV=2	null	null	Mouse_09-2020	null	[MS,MS:1001208,SEQUEST,]	8.45	14.283	null	null	0.10
PRT	Q8R1G2	Carboxymethylenebutenolidase homolog OS=Mus musculus OX=10090 GN=Cmbl PE=1 SV=1	null	null	Mouse_09-2020	null	[MS,MS:1001208,SEQUEST,]	7.35	9.659	null	null	0.13
PRT	Q64105	Sepiapterin reductase OS=Mus musculus OX=10090 GN=Spr PE=1 SV=1	null	null	Mouse_09-2020	null	[MS,MS:1001208,SEQUEST,]	10.20	20.032	null	null	0.18
PRT	Q9CRB3	5-hydroxyisourate hydrolase OS=Mus musculus OX=10090 GN=Urah PE=1 SV=1	null	null	Mouse_09-2020	null	[MS,MS:1001208,SEQUEST,]	6.64	10.126	null	null	0.25
PRT	P05201	Aspartate aminotransferase, cytoplasmic OS=Mus musculus OX=10090 GN=Got1 PE=1 SV=3	null	null	Mouse_09-2020	null	[MS,MS:1001208,SEQUEST,]	8.61	10.665	null	null	0.08
PRT	G3XA25	Acetyl-CoA acetyltransferase, cytosolic OS=Mus musculus OX=10090 GN=Acat2 PE=1 SV=1	null	null	Mouse_09-2020	null	[MS,MS:1001208,SEQUEST,]	4.64	4.583	null	null	0.12
PRT	Q8BTY1	Kynurenine--oxoglutarate transaminase 1 OS=Mus musculus OX=10090 GN=Kyat1 PE=1 SV=1	null	null	Mouse_09-2020	null	[MS,MS:1001208,SEQUEST,]	5.94	8.779	null	null	0.09
PRT	Q8R086	Sulfite oxidase, mitochondrial OS=Mus musculus OX=10090 GN=Suox PE=1 SV=2	null	null	Mouse_09-2020	null	[MS,MS:1001208,SEQUEST,]	13.86	19.303	null	null	0.09
PRT	P00405	Cytochrome c oxidase subunit 2 OS=Mus musculus OX=10090 GN=Mtco2 PE=1 SV=1	null	null	Mouse_09-2020	null	[MS,MS:1001208,SEQUEST,]	10.46	16.844	null	null	0.21
PRT	Q63886	UDP-glucuronosyltransferase 1A1 OS=Mus musculus OX=10090 GN=Ugt1a1 PE=1 SV=2	null	null	Mouse_09-2020	null	[MS,MS:1001208,SEQUEST,]	28.15	38.426	null	null	0.16
PRT	Q7TMM9	Tubulin beta-2A chain OS=Mus musculus OX=10090 GN=Tubb2a PE=1 SV=1	null	null	Mouse_09-2020	null	[MS,MS:1001208,SEQUEST,]	42.81	60.923	null	null	0.30
PRT	Q91WG0	Acylcarnitine hydrolase OS=Mus musculus OX=10090 GN=Ces2c PE=1 SV=1	null	null	Mouse_09-2020	null	[MS,MS:1001208,SEQUEST,]	17.60	29.531	null	null	0.14
PRT	A0A2R8VHY1	Cytochrome P450 2D10 (Fragment) OS=Mus musculus OX=10090 GN=Cyp2d10 PE=1 SV=1	null	null	Mouse_09-2020	null	[MS,MS:1001208,SEQUEST,]	27.79	36.496	null	null	0.21
PRT	D3YX76	Glutathione S-transferase OS=Mus musculus OX=10090 GN=Gstm2 PE=1 SV=1	null	null	Mouse_09-2020	null	[MS,MS:1001208,SEQUEST,]	24.60	44.924	null	null	0.27
PRT	Q00897	Alpha-1-antitrypsin 1-4 OS=Mus musculus OX=10090 GN=Serpina1d PE=1 SV=1	null	null	Mouse_09-2020	null	[MS,MS:1001208,SEQUEST,]	16.51	26.708	null	null	0.14
PRT	P07758	Alpha-1-antitrypsin 1-1 OS=Mus musculus OX=10090 GN=Serpina1a PE=1 SV=4	null	null	Mouse_09-2020	null	[MS,MS:1001208,SEQUEST,]	14.78	25.357	null	null	0.15
PRT	A0A2R8VHT1	3-mercaptopyruvate sulfurtransferase (Fragment) OS=Mus musculus OX=10090 GN=Mpst PE=1 SV=1	null	null	Mouse_09-2020	null	[MS,MS:1001208,SEQUEST,]	3.12	7.860	null	null	0.19
PRT	Q8VCC2	Liver carboxylesterase 1 OS=Mus musculus OX=10090 GN=Ces1 PE=1 SV=1	null	null	Mouse_09-2020	null	[MS,MS:1001208,SEQUEST,]	10.00	10.479	null	null	0.05
PRT	Q8VCX1	Aldo-keto reductase family 1 member D1 OS=Mus musculus OX=10090 GN=Akr1d1 PE=1 SV=1	null	null	Mouse_09-2020	null	[MS,MS:1001208,SEQUEST,]	5.77	6.190	null	null	0.09
PRT	J3QMG3	Voltage-dependent anion-selective channel protein 3 OS=Mus musculus OX=10090 GN=Vdac3 PE=1 SV=1	null	null	Mouse_09-2020	null	[MS,MS:1001208,SEQUEST,]	11.21	15.355	null	null	0.14
PRT	O88342	WD repeat-containing protein 1 OS=Mus musculus OX=10090 GN=Wdr1 PE=1 SV=3	null	null	Mouse_09-2020	null	[MS,MS:1001208,SEQUEST,]	6.70	7.969	null	null	0.06
PRT	A0A0N4SV00	T-complex protein 1 subunit eta OS=Mus musculus OX=10090 GN=Cct7 PE=1 SV=1	null	null	Mouse_09-2020	null	[MS,MS:1001208,SEQUEST,]	0.00	3.703	null	null	0.06
PRT	P63158	High mobility group protein B1 OS=Mus musculus OX=10090 GN=Hmgb1 PE=1 SV=2	null	null	Mouse_09-2020	null	[MS,MS:1001208,SEQUEST,]	6.60	11.569	null	null	0.09
PRT	Q6ZWV7	60S ribosomal protein L35 OS=Mus musculus OX=10090 GN=Rpl35 PE=1 SV=1	null	null	Mouse_09-2020	null	[MS,MS:1001208,SEQUEST,]	3.23	13.669	null	null	0.20
PRT	A2ARZ3	Fibrous sheath-interacting protein 2 OS=Mus musculus OX=10090 GN=Fsip2 PE=1 SV=3	null	null	Mouse_09-2020	null	[MS,MS:1001208,SEQUEST,]	0.00	0.616	null	null	0.01
PRT	Q8K157	Galactose mutarotase OS=Mus musculus OX=10090 GN=Galm PE=1 SV=1	null	null	Mouse_09-2020	null	[MS,MS:1001208,SEQUEST,]	2.19	4.745	null	null	0.08
PRT	P61922	4-aminobutyrate aminotransferase, mitochondrial OS=Mus musculus OX=10090 GN=Abat PE=1 SV=1	null	null	Mouse_09-2020	null	[MS,MS:1001208,SEQUEST,]	11.11	11.309	null	null	0.06
PRT	Q9R0P3	S-formylglutathione hydrolase OS=Mus musculus OX=10090 GN=Esd PE=1 SV=1	null	null	Mouse_09-2020	null	[MS,MS:1001208,SEQUEST,]	11.57	22.077	null	null	0.13
PRT	A0A338P6G0	Omega-amidase NIT2 OS=Mus musculus OX=10090 GN=Nit2 PE=1 SV=1	null	null	Mouse_09-2020	null	[MS,MS:1001208,SEQUEST,]	5.41	5.550	null	null	0.10
PRT	Q8BG05	Heterogeneous nuclear ribonucleoprotein A3 OS=Mus musculus OX=10090 GN=Hnrnpa3 PE=1 SV=1	null	null	Mouse_09-2020	null	[MS,MS:1001208,SEQUEST,]	9.09	13.426	null	null	0.11
PRT	Q920E5	Farnesyl pyrophosphate synthase OS=Mus musculus OX=10090 GN=Fdps PE=1 SV=1	null	null	Mouse_09-2020	null	[MS,MS:1001208,SEQUEST,]	2.88	5.089	null	null	0.08
PRT	P70349	Histidine triad nucleotide-binding protein 1 OS=Mus musculus OX=10090 GN=Hint1 PE=1 SV=3	null	null	Mouse_09-2020	null	[MS,MS:1001208,SEQUEST,]	14.22	19.850	null	null	0.26
PRT	Q9CQB4	Cytochrome b-c1 complex subunit 7 OS=Mus musculus OX=10090 GN=Uqcrb PE=1 SV=1	null	null	Mouse_09-2020	null	[MS,MS:1001208,SEQUEST,]	6.69	7.883	null	null	0.19
PRT	P19536	Cytochrome c oxidase subunit 5B, mitochondrial OS=Mus musculus OX=10090 GN=Cox5b PE=1 SV=1	null	null	Mouse_09-2020	null	[MS,MS:1001208,SEQUEST,]	8.14	11.161	null	null	0.15
PRT	Q64471	Glutathione S-transferase theta-1 OS=Mus musculus OX=10090 GN=Gstt1 PE=1 SV=4	null	null	Mouse_09-2020	null	[MS,MS:1001208,SEQUEST,]	9.57	12.884	null	null	0.09
PRT	O08997	Copper transport protein ATOX1 OS=Mus musculus OX=10090 GN=Atox1 PE=1 SV=1	null	null	Mouse_09-2020	null	[MS,MS:1001208,SEQUEST,]	2.24	3.936	null	null	0.16
PRT	Q9D0J8	Parathymosin OS=Mus musculus OX=10090 GN=Ptms PE=1 SV=3	null	null	Mouse_09-2020	null	[MS,MS:1001208,SEQUEST,]	2.45	5.507	null	null	0.16
PRT	Q8QZS1	3-hydroxyisobutyryl-CoA hydrolase, mitochondrial OS=Mus musculus OX=10090 GN=Hibch PE=1 SV=1	null	null	Mouse_09-2020	null	[MS,MS:1001208,SEQUEST,]	8.10	8.569	null	null	0.06
PRT	E9PV24	Fibrinogen alpha chain OS=Mus musculus OX=10090 GN=Fga PE=1 SV=1	null	null	Mouse_09-2020	null	[MS,MS:1001208,SEQUEST,]	2.87	4.226	null	null	0.04
PRT	Q9D023	Mitochondrial pyruvate carrier 2 OS=Mus musculus OX=10090 GN=Mpc2 PE=1 SV=1	null	null	Mouse_09-2020	null	[MS,MS:1001208,SEQUEST,]	6.55	5.597	null	null	0.13
PRT	P04939	Major urinary protein 3 OS=Mus musculus OX=10090 GN=Mup3 PE=1 SV=1	null	null	Mouse_09-2020	null	[MS,MS:1001208,SEQUEST,]	6.36	13.683	null	null	0.08
PRT	Q9DBP5	UMP-CMP kinase OS=Mus musculus OX=10090 GN=Cmpk1 PE=1 SV=1	null	null	Mouse_09-2020	null	[MS,MS:1001208,SEQUEST,]	8.67	10.191	null	null	0.12
PRT	Q9DCT2	NADH dehydrogenase [ubiquinone] iron-sulfur protein 3, mitochondrial OS=Mus musculus OX=10090 GN=Ndufs3 PE=1 SV=2	null	null	Mouse_09-2020	null	[MS,MS:1001208,SEQUEST,]	0.00	2.250	null	null	0.10
PRT	E9Q8K5	Titin OS=Mus musculus OX=10090 GN=Ttn PE=1 SV=1	null	null	Mouse_09-2020	null	[MS,MS:1001208,SEQUEST,]	0.00	0.999	null	null	0.00
PRT	P56391	Cytochrome c oxidase subunit 6B1 OS=Mus musculus OX=10090 GN=Cox6b1 PE=1 SV=2	null	null	Mouse_09-2020	null	[MS,MS:1001208,SEQUEST,]	6.25	6.651	null	null	0.21
PRT	P80315	T-complex protein 1 subunit delta OS=Mus musculus OX=10090 GN=Cct4 PE=1 SV=3	null	null	Mouse_09-2020	null	[MS,MS:1001208,SEQUEST,]	0.00	1.046	null	null	0.06
PRT	A2AS89	Agmatinase, mitochondrial OS=Mus musculus OX=10090 GN=Agmat PE=1 SV=1	null	null	Mouse_09-2020	null	[MS,MS:1001208,SEQUEST,]	6.15	8.227	null	null	0.09
PRT	A0A494BAS6	Peroxisomal 2,4-dienoyl-CoA reductase OS=Mus musculus OX=10090 GN=Decr2 PE=1 SV=1	null	null	Mouse_09-2020	null	[MS,MS:1001208,SEQUEST,]	4.65	5.733	null	null	0.04
PRT	Q9D1R9	60S ribosomal protein L34 OS=Mus musculus OX=10090 GN=Rpl34 PE=1 SV=2	null	null	Mouse_09-2020	null	[MS,MS:1001208,SEQUEST,]	2.95	6.872	null	null	0.19
PRT	Q791V5	Mitochondrial carrier homolog 2 OS=Mus musculus OX=10090 GN=Mtch2 PE=1 SV=1	null	null	Mouse_09-2020	null	[MS,MS:1001208,SEQUEST,]	8.15	9.993	null	null	0.10
PRT	Q9CWH6	Proteasome subunit alpha type-8 OS=Mus musculus OX=10090 GN=Psma8 PE=1 SV=1	null	null	Mouse_09-2020	null	[MS,MS:1001208,SEQUEST,]	7.30	9.170	null	null	0.10
PRT	B8JK33	Heterogeneous nuclear ribonucleoprotein M OS=Mus musculus OX=10090 GN=Hnrnpm PE=1 SV=1	null	null	Mouse_09-2020	null	[MS,MS:1001208,SEQUEST,]	0.00	2.550	null	null	0.04
PRT	Q9CQ60	6-phosphogluconolactonase OS=Mus musculus OX=10090 GN=Pgls PE=1 SV=1	null	null	Mouse_09-2020	null	[MS,MS:1001208,SEQUEST,]	5.18	6.752	null	null	0.09
PRT	P62889	60S ribosomal protein L30 OS=Mus musculus OX=10090 GN=Rpl30 PE=1 SV=2	null	null	Mouse_09-2020	null	[MS,MS:1001208,SEQUEST,]	2.05	5.564	null	null	0.17
PRT	Q9QZ85	Interferon-inducible GTPase 1 OS=Mus musculus OX=10090 GN=Iigp1 PE=1 SV=2	null	null	Mouse_09-2020	null	[MS,MS:1001208,SEQUEST,]	3.96	6.834	null	null	0.06
PRT	P63276	40S ribosomal protein S17 OS=Mus musculus OX=10090 GN=Rps17 PE=1 SV=2	null	null	Mouse_09-2020	null	[MS,MS:1001208,SEQUEST,]	7.06	12.282	null	null	0.28
PRT	P62911	60S ribosomal protein L32 OS=Mus musculus OX=10090 GN=Rpl32 PE=1 SV=2	null	null	Mouse_09-2020	null	[MS,MS:1001208,SEQUEST,]	2.34	3.278	null	null	0.16
PRT	O08795	Glucosidase 2 subunit beta OS=Mus musculus OX=10090 GN=Prkcsh PE=1 SV=1	null	null	Mouse_09-2020	null	[MS,MS:1001208,SEQUEST,]	2.10	4.483	null	null	0.04
PRT	A0A087WSI8	Acyl-CoA dehydrogenase family member 11 OS=Mus musculus OX=10090 GN=Acad11 PE=1 SV=2	null	null	Mouse_09-2020	null	[MS,MS:1001208,SEQUEST,]	5.35	6.984	null	null	0.04
PRT	Q14AA6	GTP-binding nuclear protein Ran OS=Mus musculus OX=10090 GN=1700009N14Rik PE=2 SV=1	null	null	Mouse_09-2020	null	[MS,MS:1001208,SEQUEST,]	6.80	12.508	null	null	0.10
PRT	P97742	Carnitine O-palmitoyltransferase 1, liver isoform OS=Mus musculus OX=10090 GN=Cpt1a PE=1 SV=4	null	null	Mouse_09-2020	null	[MS,MS:1001208,SEQUEST,]	4.95	4.392	null	null	0.03
PRT	Q91W43	Glycine dehydrogenase (decarboxylating), mitochondrial OS=Mus musculus OX=10090 GN=Gldc PE=1 SV=1	null	null	Mouse_09-2020	null	[MS,MS:1001208,SEQUEST,]	7.80	10.114	null	null	0.04
PRT	Q8VDN2	Sodium/potassium-transporting ATPase subunit alpha-1 OS=Mus musculus OX=10090 GN=Atp1a1 PE=1 SV=1	null	null	Mouse_09-2020	null	[MS,MS:1001208,SEQUEST,]	7.48	8.700	null	null	0.03
PRT	Q9CPP6	NADH dehydrogenase [ubiquinone] 1 alpha subcomplex subunit 5 OS=Mus musculus OX=10090 GN=Ndufa5 PE=1 SV=3	null	null	Mouse_09-2020	null	[MS,MS:1001208,SEQUEST,]	4.44	4.098	null	null	0.14
PRT	Q91XD4	Formimidoyltransferase-cyclodeaminase OS=Mus musculus OX=10090 GN=Ftcd PE=1 SV=1	null	null	Mouse_09-2020	null	[MS,MS:1001208,SEQUEST,]	5.87	5.413	null	null	0.04
PRT	O35459	Delta(3,5)-Delta(2,4)-dienoyl-CoA isomerase, mitochondrial OS=Mus musculus OX=10090 GN=Ech1 PE=1 SV=1	null	null	Mouse_09-2020	null	[MS,MS:1001208,SEQUEST,]	4.06	8.467	null	null	0.08
PRT	F8WHP8	ATP synthase membrane subunit f OS=Mus musculus OX=10090 GN=Atp5j2 PE=1 SV=1	null	null	Mouse_09-2020	null	[MS,MS:1001208,SEQUEST,]	5.60	5.662	null	null	0.32
PRT	Q9WUR2	Enoyl-CoA delta isomerase 2 OS=Mus musculus OX=10090 GN=Eci2 PE=1 SV=2	null	null	Mouse_09-2020	null	[MS,MS:1001208,SEQUEST,]	4.81	12.555	null	null	0.08
PRT	Q99LP6	GrpE protein homolog 1, mitochondrial OS=Mus musculus OX=10090 GN=Grpel1 PE=1 SV=1	null	null	Mouse_09-2020	null	[MS,MS:1001208,SEQUEST,]	4.80	5.885	null	null	0.11
PRT	Q91VK2	Eef1d protein OS=Mus musculus OX=10090 GN=Eef1d PE=1 SV=1	null	null	Mouse_09-2020	null	[MS,MS:1001208,SEQUEST,]	5.67	9.723	null	null	0.10
PRT	Q8VBW8	Tetratricopeptide repeat protein 36 OS=Mus musculus OX=10090 GN=Ttc36 PE=1 SV=1	null	null	Mouse_09-2020	null	[MS,MS:1001208,SEQUEST,]	0.00	2.575	null	null	0.16
PRT	Q9D8N0	Elongation factor 1-gamma OS=Mus musculus OX=10090 GN=Eef1g PE=1 SV=3	null	null	Mouse_09-2020	null	[MS,MS:1001208,SEQUEST,]	5.87	9.595	null	null	0.05
PRT	Q8CIE6	Coatomer subunit alpha OS=Mus musculus OX=10090 GN=Copa PE=1 SV=2	null	null	Mouse_09-2020	null	[MS,MS:1001208,SEQUEST,]	4.85	6.969	null	null	0.02
PRT	Q922I7	Polypyrimidine tract-binding protein 1 OS=Mus musculus OX=10090 GN=Ptbp1 PE=1 SV=1	null	null	Mouse_09-2020	null	[MS,MS:1001208,SEQUEST,]	4.06	5.055	null	null	0.04
PRT	Q9D8L3	Signal sequence receptor subunit delta OS=Mus musculus OX=10090 GN=Ssr4 PE=1 SV=1	null	null	Mouse_09-2020	null	[MS,MS:1001208,SEQUEST,]	2.55	3.864	null	null	0.12
PRT	Q9Z1P6	NADH dehydrogenase [ubiquinone] 1 alpha subcomplex subunit 7 OS=Mus musculus OX=10090 GN=Ndufa7 PE=1 SV=3	null	null	Mouse_09-2020	null	[MS,MS:1001208,SEQUEST,]	4.20	5.351	null	null	0.17
PRT	A0A1W2P7Z3	Ubiquitin-conjugating enzyme E2 N OS=Mus musculus OX=10090 GN=Ube2n PE=1 SV=1	null	null	Mouse_09-2020	null	[MS,MS:1001208,SEQUEST,]	5.52	7.731	null	null	0.40
PRT	Q60597	2-oxoglutarate dehydrogenase, mitochondrial OS=Mus musculus OX=10090 GN=Ogdh PE=1 SV=3	null	null	Mouse_09-2020	null	[MS,MS:1001208,SEQUEST,]	6.11	9.080	null	null	0.03
PRT	Q8CAQ8	MICOS complex subunit Mic60 OS=Mus musculus OX=10090 GN=Immt PE=1 SV=1	null	null	Mouse_09-2020	null	[MS,MS:1001208,SEQUEST,]	3.81	2.820	null	null	0.03
PRT	Q99LC3	NADH dehydrogenase [ubiquinone] 1 alpha subcomplex subunit 10, mitochondrial OS=Mus musculus OX=10090 GN=Ndufa10 PE=1 SV=1	null	null	Mouse_09-2020	null	[MS,MS:1001208,SEQUEST,]	6.48	9.223	null	null	0.07
PRT	F8WJ41	40S ribosomal protein S15a (Fragment) OS=Mus musculus OX=10090 GN=Rps15a PE=1 SV=1	null	null	Mouse_09-2020	null	[MS,MS:1001208,SEQUEST,]	5.30	6.374	null	null	0.18
PRT	Q9JIZ0	Probable N-acetyltransferase CML1 OS=Mus musculus OX=10090 GN=Cml1 PE=1 SV=1	null	null	Mouse_09-2020	null	[MS,MS:1001208,SEQUEST,]	4.59	4.392	null	null	0.06
PRT	Q9CZU6	Citrate synthase, mitochondrial OS=Mus musculus OX=10090 GN=Cs PE=1 SV=1	null	null	Mouse_09-2020	null	[MS,MS:1001208,SEQUEST,]	4.53	5.558	null	null	0.05
PRT	Q9D6J6	NADH dehydrogenase [ubiquinone] flavoprotein 2, mitochondrial OS=Mus musculus OX=10090 GN=Ndufv2 PE=1 SV=2	null	null	Mouse_09-2020	null	[MS,MS:1001208,SEQUEST,]	8.19	13.026	null	null	0.13
PRT	Q9D0F3	Protein ERGIC-53 OS=Mus musculus OX=10090 GN=Lman1 PE=1 SV=1	null	null	Mouse_09-2020	null	[MS,MS:1001208,SEQUEST,]	2.80	6.082	null	null	0.05
PRT	Q9D1G1	Ras-related protein Rab-1B OS=Mus musculus OX=10090 GN=Rab1b PE=1 SV=1	null	null	Mouse_09-2020	null	[MS,MS:1001208,SEQUEST,]	5.65	8.475	null	null	0.16
PRT	Q9WU19	Hydroxyacid oxidase 1 OS=Mus musculus OX=10090 GN=Hao1 PE=1 SV=1	null	null	Mouse_09-2020	null	[MS,MS:1001208,SEQUEST,]	7.22	5.277	null	null	0.09
PRT	Q9D6Y9	1,4-alpha-glucan-branching enzyme OS=Mus musculus OX=10090 GN=Gbe1 PE=1 SV=1	null	null	Mouse_09-2020	null	[MS,MS:1001208,SEQUEST,]	4.55	8.445	null	null	0.04
PRT	Q9CQZ5	NADH dehydrogenase [ubiquinone] 1 alpha subcomplex subunit 6 OS=Mus musculus OX=10090 GN=Ndufa6 PE=1 SV=1	null	null	Mouse_09-2020	null	[MS,MS:1001208,SEQUEST,]	4.98	5.865	null	null	0.14
PRT	A0A1L1SV25	Alpha-actinin-4 OS=Mus musculus OX=10090 GN=Actn4 PE=1 SV=1	null	null	Mouse_09-2020	null	[MS,MS:1001208,SEQUEST,]	0.00	2.633	null	null	0.04
PRT	P10639	Thioredoxin OS=Mus musculus OX=10090 GN=Txn PE=1 SV=3	null	null	Mouse_09-2020	null	[MS,MS:1001208,SEQUEST,]	0.00	2.822	null	null	0.13
PRT	Q7TMF3	NADH dehydrogenase [ubiquinone] 1 alpha subcomplex subunit 12 OS=Mus musculus OX=10090 GN=Ndufa12 PE=1 SV=2	null	null	Mouse_09-2020	null	[MS,MS:1001208,SEQUEST,]	8.51	14.603	null	null	0.12
PRT	Q02053	Ubiquitin-like modifier-activating enzyme 1 OS=Mus musculus OX=10090 GN=Uba1 PE=1 SV=1	null	null	Mouse_09-2020	null	[MS,MS:1001208,SEQUEST,]	5.79	8.056	null	null	0.02
PRT	P84244	Histone H3.3 OS=Mus musculus OX=10090 GN=H3-3a PE=1 SV=2	null	null	Mouse_09-2020	null	[MS,MS:1001208,SEQUEST,]	4.89	2.432	null	null	0.16
PRT	Q8BGA8	Acyl-coenzyme A synthetase ACSM5, mitochondrial OS=Mus musculus OX=10090 GN=Acsm5 PE=1 SV=1	null	null	Mouse_09-2020	null	[MS,MS:1001208,SEQUEST,]	4.60	3.723	null	null	0.04
PRT	P97494	Glutamate--cysteine ligase catalytic subunit OS=Mus musculus OX=10090 GN=Gclc PE=1 SV=4	null	null	Mouse_09-2020	null	[MS,MS:1001208,SEQUEST,]	6.26	6.748	null	null	0.04
PRT	Q91X34	Bile acid-CoA:amino acid N-acyltransferase OS=Mus musculus OX=10090 GN=Baat PE=1 SV=1	null	null	Mouse_09-2020	null	[MS,MS:1001208,SEQUEST,]	6.39	7.779	null	null	0.06
PRT	A2A6H0	LIM and SH3 domain protein 1 (Fragment) OS=Mus musculus OX=10090 GN=Lasp1 PE=1 SV=1	null	null	Mouse_09-2020	null	[MS,MS:1001208,SEQUEST,]	2.39	5.375	null	null	0.14
PRT	P56382	ATP synthase subunit epsilon, mitochondrial OS=Mus musculus OX=10090 GN=Atp5f1e PE=1 SV=2	null	null	Mouse_09-2020	null	[MS,MS:1001208,SEQUEST,]	2.14	4.164	null	null	0.37
PRT	Q9CXN7	Phenazine biosynthesis-like domain-containing protein 2 OS=Mus musculus OX=10090 GN=Pbld2 PE=1 SV=1	null	null	Mouse_09-2020	null	[MS,MS:1001208,SEQUEST,]	5.29	7.706	null	null	0.08
PRT	Q61767	NADPH-dependent 3-keto-steroid reductase Hsd3b4 OS=Mus musculus OX=10090 GN=Hsd3b4 PE=1 SV=3	null	null	Mouse_09-2020	null	[MS,MS:1001208,SEQUEST,]	5.81	8.833	null	null	0.10
PRT	Q921X9	Protein disulfide-isomerase A5 OS=Mus musculus OX=10090 GN=Pdia5 PE=1 SV=1	null	null	Mouse_09-2020	null	[MS,MS:1001208,SEQUEST,]	4.64	5.629	null	null	0.04
PRT	Q8BG32	26S proteasome non-ATPase regulatory subunit 11 OS=Mus musculus OX=10090 GN=Psmd11 PE=1 SV=3	null	null	Mouse_09-2020	null	[MS,MS:1001208,SEQUEST,]	7.30	9.551	null	null	0.05
PRT	Q99MR8	Methylcrotonoyl-CoA carboxylase subunit alpha, mitochondrial OS=Mus musculus OX=10090 GN=Mccc1 PE=1 SV=2	null	null	Mouse_09-2020	null	[MS,MS:1001208,SEQUEST,]	5.43	5.730	null	null	0.04
PRT	Q922B2	Aspartate--tRNA ligase, cytoplasmic OS=Mus musculus OX=10090 GN=Dars1 PE=1 SV=2	null	null	Mouse_09-2020	null	[MS,MS:1001208,SEQUEST,]	6.48	9.358	null	null	0.05
PRT	P47754	F-actin-capping protein subunit alpha-2 OS=Mus musculus OX=10090 GN=Capza2 PE=1 SV=3	null	null	Mouse_09-2020	null	[MS,MS:1001208,SEQUEST,]	5.29	5.777	null	null	0.09
PRT	Q91WD5	NADH dehydrogenase [ubiquinone] iron-sulfur protein 2, mitochondrial OS=Mus musculus OX=10090 GN=Ndufs2 PE=1 SV=1	null	null	Mouse_09-2020	null	[MS,MS:1001208,SEQUEST,]	5.44	4.916	null	null	0.07
PRT	O09131	Glutathione S-transferase omega-1 OS=Mus musculus OX=10090 GN=Gsto1 PE=1 SV=2	null	null	Mouse_09-2020	null	[MS,MS:1001208,SEQUEST,]	10.31	18.654	null	null	0.14
PRT	Q9CQR4	Acyl-coenzyme A thioesterase 13 OS=Mus musculus OX=10090 GN=Acot13 PE=1 SV=1	null	null	Mouse_09-2020	null	[MS,MS:1001208,SEQUEST,]	4.98	6.964	null	null	0.14
PRT	Q8JZU2	Tricarboxylate transport protein, mitochondrial OS=Mus musculus OX=10090 GN=Slc25a1 PE=1 SV=1	null	null	Mouse_09-2020	null	[MS,MS:1001208,SEQUEST,]	5.31	7.221	null	null	0.06
PRT	Q9QZD8	Mitochondrial dicarboxylate carrier OS=Mus musculus OX=10090 GN=Slc25a10 PE=1 SV=2	null	null	Mouse_09-2020	null	[MS,MS:1001208,SEQUEST,]	5.32	5.034	null	null	0.08
PRT	Q9CR98	Protein FAM136A OS=Mus musculus OX=10090 GN=Fam136a PE=1 SV=1	null	null	Mouse_09-2020	null	[MS,MS:1001208,SEQUEST,]	1.76	2.397	null	null	0.13
PRT	P55050	Fatty acid-binding protein, intestinal OS=Mus musculus OX=10090 GN=Fabp2 PE=1 SV=2	null	null	Mouse_09-2020	null	[MS,MS:1001208,SEQUEST,]	4.38	5.443	null	null	0.20
PRT	A0A1C7CYV0	Plastin-3 (Fragment) OS=Mus musculus OX=10090 GN=Pls3 PE=1 SV=1	null	null	Mouse_09-2020	null	[MS,MS:1001208,SEQUEST,]	7.82	10.494	null	null	0.04
PRT	Q9CQU0	Thioredoxin domain-containing protein 12 OS=Mus musculus OX=10090 GN=Txndc12 PE=1 SV=1	null	null	Mouse_09-2020	null	[MS,MS:1001208,SEQUEST,]	4.00	3.230	null	null	0.14
PRT	P42669	Transcriptional activator protein Pur-alpha OS=Mus musculus OX=10090 GN=Pura PE=1 SV=1	null	null	Mouse_09-2020	null	[MS,MS:1001208,SEQUEST,]	5.95	8.375	null	null	0.06
PRT	Q9DC50	Peroxisomal carnitine O-octanoyltransferase OS=Mus musculus OX=10090 GN=Crot PE=1 SV=1	null	null	Mouse_09-2020	null	[MS,MS:1001208,SEQUEST,]	2.48	6.031	null	null	0.05
PRT	P49722	Proteasome subunit alpha type-2 OS=Mus musculus OX=10090 GN=Psma2 PE=1 SV=3	null	null	Mouse_09-2020	null	[MS,MS:1001208,SEQUEST,]	3.29	6.907	null	null	0.15
PRT	G3UWN9	Proteasome activator complex subunit 1 (Fragment) OS=Mus musculus OX=10090 GN=Psme1 PE=1 SV=1	null	null	Mouse_09-2020	null	[MS,MS:1001208,SEQUEST,]	5.15	4.992	null	null	0.10
PRT	E9PVP0	START domain-containing protein 10 OS=Mus musculus OX=10090 GN=Stard10 PE=1 SV=1	null	null	Mouse_09-2020	null	[MS,MS:1001208,SEQUEST,]	0.00	3.120	null	null	0.05
PRT	Q4LDG0	Bile acyl-CoA synthetase OS=Mus musculus OX=10090 GN=Slc27a5 PE=1 SV=2	null	null	Mouse_09-2020	null	[MS,MS:1001208,SEQUEST,]	1.79	2.580	null	null	0.03
PRT	Q9WVD5	Mitochondrial ornithine transporter 1 OS=Mus musculus OX=10090 GN=Slc25a15 PE=1 SV=1	null	null	Mouse_09-2020	null	[MS,MS:1001208,SEQUEST,]	4.01	3.136	null	null	0.05
PRT	P38060	Hydroxymethylglutaryl-CoA lyase, mitochondrial OS=Mus musculus OX=10090 GN=Hmgcl PE=1 SV=2	null	null	Mouse_09-2020	null	[MS,MS:1001208,SEQUEST,]	5.85	11.566	null	null	0.09
PRT	Q9DCQ2	Putative L-aspartate dehydrogenase OS=Mus musculus OX=10090 GN=Aspdh PE=1 SV=1	null	null	Mouse_09-2020	null	[MS,MS:1001208,SEQUEST,]	5.32	5.094	null	null	0.07
PRT	Q3TLP8	Ras-related C3 botulinum toxin substrate 1 OS=Mus musculus OX=10090 GN=Rac1 PE=1 SV=1	null	null	Mouse_09-2020	null	[MS,MS:1001208,SEQUEST,]	2.56	8.512	null	null	0.07
PRT	Q60692	Proteasome subunit beta type-6 OS=Mus musculus OX=10090 GN=Psmb6 PE=1 SV=3	null	null	Mouse_09-2020	null	[MS,MS:1001208,SEQUEST,]	2.05	4.094	null	null	0.08
PRT	Q9JKR6	Hypoxia up-regulated protein 1 OS=Mus musculus OX=10090 GN=Hyou1 PE=1 SV=1	null	null	Mouse_09-2020	null	[MS,MS:1001208,SEQUEST,]	6.61	9.422	null	null	0.03
PRT	Q9JI75	Ribosyldihydronicotinamide dehydrogenase [quinone] OS=Mus musculus OX=10090 GN=Nqo2 PE=1 SV=3	null	null	Mouse_09-2020	null	[MS,MS:1001208,SEQUEST,]	6.48	9.651	null	null	0.09
PRT	P68134	Actin, alpha skeletal muscle OS=Mus musculus OX=10090 GN=Acta1 PE=1 SV=1	null	null	Mouse_09-2020	null	[MS,MS:1001208,SEQUEST,]	57.13	77.189	null	null	0.35
PRT	Q8VCU1	Carboxylesterase 3B OS=Mus musculus OX=10090 GN=Ces3b PE=1 SV=2	null	null	Mouse_09-2020	null	[MS,MS:1001208,SEQUEST,]	32.91	44.914	null	null	0.13
PRT	Q921H8	3-ketoacyl-CoA thiolase A, peroxisomal OS=Mus musculus OX=10090 GN=Acaa1a PE=1 SV=1	null	null	Mouse_09-2020	null	[MS,MS:1001208,SEQUEST,]	49.48	70.120	null	null	0.35
PRT	P46425	Glutathione S-transferase P 2 OS=Mus musculus OX=10090 GN=Gstp2 PE=1 SV=2	null	null	Mouse_09-2020	null	[MS,MS:1001208,SEQUEST,]	80.63	120.020	null	null	0.56
PRT	K9J7B2	UDP-glucuronosyltransferase OS=Mus musculus OX=10090 GN=Ugt1a6b PE=1 SV=1	null	null	Mouse_09-2020	null	[MS,MS:1001208,SEQUEST,]	25.69	38.845	null	null	0.15
PRT	P99024	Tubulin beta-5 chain OS=Mus musculus OX=10090 GN=Tubb5 PE=1 SV=1	null	null	Mouse_09-2020	null	[MS,MS:1001208,SEQUEST,]	41.62	61.055	null	null	0.28
PRT	Q6XVG2	Cytochrome P450 2C54 OS=Mus musculus OX=10090 GN=Cyp2c54 PE=1 SV=1	null	null	Mouse_09-2020	null	[MS,MS:1001208,SEQUEST,]	19.71	23.988	null	null	0.12
PRT	P11714	Cytochrome P450 2D9 OS=Mus musculus OX=10090 GN=Cyp2d9 PE=1 SV=2	null	null	Mouse_09-2020	null	[MS,MS:1001208,SEQUEST,]	17.28	17.484	null	null	0.07
PRT	G3UYJ7	Predicted gene 20441 (Fragment) OS=Mus musculus OX=10090 GN=Gm20441 PE=3 SV=1	null	null	Mouse_09-2020	null	[MS,MS:1001208,SEQUEST,]	12.48	14.046	null	null	0.23
PRT	O35215	D-dopachrome decarboxylase OS=Mus musculus OX=10090 GN=Ddt PE=1 SV=3	null	null	Mouse_09-2020	null	[MS,MS:1001208,SEQUEST,]	13.00	12.703	null	null	0.49
PRT	Q61696	Heat shock 70 kDa protein 1A OS=Mus musculus OX=10090 GN=Hspa1a PE=1 SV=2	null	null	Mouse_09-2020	null	[MS,MS:1001208,SEQUEST,]	5.75	13.580	null	null	0.09
PRT	G5E8M7	Glutathione transferase OS=Mus musculus OX=10090 GN=Gstm6 PE=1 SV=1	null	null	Mouse_09-2020	null	[MS,MS:1001208,SEQUEST,]	3.71	7.231	null	null	0.10
PRT	Q8BH59	Calcium-binding mitochondrial carrier protein Aralar1 OS=Mus musculus OX=10090 GN=Slc25a12 PE=1 SV=1	null	null	Mouse_09-2020	null	[MS,MS:1001208,SEQUEST,]	4.64	6.584	null	null	0.06
PRT	Q91X75	Cyp2a4 protein OS=Mus musculus OX=10090 GN=Cyp2a5 PE=1 SV=1	null	null	Mouse_09-2020	null	[MS,MS:1001208,SEQUEST,]	4.32	5.683	null	null	0.05
PRT	Q9JKY7	Cytochrome P450 CYP2D22 OS=Mus musculus OX=10090 GN=Cyp2d22 PE=1 SV=1	null	null	Mouse_09-2020	null	[MS,MS:1001208,SEQUEST,]	11.21	17.294	null	null	0.05
PRT	P61982	14-3-3 protein gamma OS=Mus musculus OX=10090 GN=Ywhag PE=1 SV=2	null	null	Mouse_09-2020	null	[MS,MS:1001208,SEQUEST,]	2.56	4.591	null	null	0.07
PRT	G3X9Y6	Aldo-keto reductase family 1, member C19 OS=Mus musculus OX=10090 GN=Akr1c19 PE=1 SV=1	null	null	Mouse_09-2020	null	[MS,MS:1001208,SEQUEST,]	5.71	9.088	null	null	0.06
PRT	Q80TZ9	Arginine-glutamic acid dipeptide repeats protein OS=Mus musculus OX=10090 GN=Rere PE=1 SV=3	null	null	Mouse_09-2020	null	[MS,MS:1001208,SEQUEST,]	0.00	0.482	null	null	0.01
PRT	A0A0R4J0G5	PARP-1 binding protein OS=Mus musculus OX=10090 GN=Parpbp PE=1 SV=1	null	null	Mouse_09-2020	null	[MS,MS:1001208,SEQUEST,]	0.00	0.372	null	null	0.05
PRT	A0A2I3BPG9	Ribosomal protein L36A, pseudogene 1 OS=Mus musculus OX=10090 GN=Rpl36a-ps1 PE=3 SV=1	null	null	Mouse_09-2020	null	[MS,MS:1001208,SEQUEST,]	0.00	1.084	null	null	0.10
PRT	Q8CFY5	Protoheme IX farnesyltransferase, mitochondrial OS=Mus musculus OX=10090 GN=Cox10 PE=2 SV=1	null	null	Mouse_09-2020	null	[MS,MS:1001208,SEQUEST,]	0.00	0.312	null	null	0.07
PRT	P20065	Thymosin beta-4 OS=Mus musculus OX=10090 GN=Tmsb4x PE=1 SV=1	null	null	Mouse_09-2020	null	[MS,MS:1001208,SEQUEST,]	4.90	6.518	null	null	0.48
PRT	J3QPX4	Serine/threonine-protein phosphatase 2A regulatory subunit B'' subunit delta (Fragment) OS=Mus musculus OX=10090 GN=Ppp2r3d PE=1 SV=2	null	null	Mouse_09-2020	null	[MS,MS:1001208,SEQUEST,]	0.00	0.319	null	null	0.13
PRT	E9Q264	Myosin, heavy chain 15 OS=Mus musculus OX=10090 GN=Myh15 PE=1 SV=1	null	null	Mouse_09-2020	null	[MS,MS:1001208,SEQUEST,]	0.00	0.339	null	null	0.01
PRT	Q6P9Q4	FH1/FH2 domain-containing protein 1 OS=Mus musculus OX=10090 GN=Fhod1 PE=1 SV=3	null	null	Mouse_09-2020	null	[MS,MS:1001208,SEQUEST,]	0.00	0.328	null	null	0.01
PRT	P47199	Quinone oxidoreductase OS=Mus musculus OX=10090 GN=Cryz PE=1 SV=1	null	null	Mouse_09-2020	null	[MS,MS:1001208,SEQUEST,]	0.00	2.235	null	null	0.05
PRT	Q923E4	NAD-dependent protein deacetylase sirtuin-1 OS=Mus musculus OX=10090 GN=Sirt1 PE=1 SV=2	null	null	Mouse_09-2020	null	[MS,MS:1001208,SEQUEST,]	0.00	0.279	null	null	0.02
PRT	Q07763-2	Isoform 2 of Natural killer cell receptor 2B4 OS=Mus musculus OX=10090 GN=Cd244	null	null	Mouse_09-2020	null	[MS,MS:1001208,SEQUEST,]	0.00	0.247	null	null	0.07
PRT	Q80TL0	Protein phosphatase 1E OS=Mus musculus OX=10090 GN=Ppm1e PE=1 SV=2	null	null	Mouse_09-2020	null	[MS,MS:1001208,SEQUEST,]	0.00	0.448	null	null	0.02
PRT	Q7TSC1	Protein PRRC2A OS=Mus musculus OX=10090 GN=Prrc2a PE=1 SV=1	null	null	Mouse_09-2020	null	[MS,MS:1001208,SEQUEST,]	0.00	2.200	null	null	0.01
PRT	Q8BV79	TPR and ankyrin repeat-containing protein 1 OS=Mus musculus OX=10090 GN=Trank1 PE=2 SV=3	null	null	Mouse_09-2020	null	[MS,MS:1001208,SEQUEST,]	0.00	0.363	null	null	0.01
PRT	Q9Z116	KRAB-containing zinc-finger protein KRAZ2 OS=Mus musculus OX=10090 GN=Zfp68 PE=2 SV=1	null	null	Mouse_09-2020	null	[MS,MS:1001208,SEQUEST,]	0.00	6.088	null	null	0.02
PRT	Q9CXD6	Mitochondrial calcium uniporter regulator 1 OS=Mus musculus OX=10090 GN=Mcur1 PE=1 SV=1	null	null	Mouse_09-2020	null	[MS,MS:1001208,SEQUEST,]	0.00	0.795	null	null	0.03
PRT	Q8CIR4	Transient receptor potential cation channel subfamily M member 6 OS=Mus musculus OX=10090 GN=Trpm6 PE=2 SV=1	null	null	Mouse_09-2020	null	[MS,MS:1001208,SEQUEST,]	0.00	0.734	null	null	0.01
PRT	E9Q852	Afadin OS=Mus musculus OX=10090 GN=Afdn PE=1 SV=2	null	null	Mouse_09-2020	null	[MS,MS:1001208,SEQUEST,]	0.00	0.310	null	null	0.01
PRT	P01845	Ig lambda-3 chain C region OS=Mus musculus OX=10090 GN=Iglc3 PE=1 SV=1	null	null	Mouse_09-2020	null	[MS,MS:1001208,SEQUEST,]	0.00	0.555	null	null	0.21
PRT	Q8BK06	F-box only protein 9 OS=Mus musculus OX=10090 GN=Fbxo9 PE=1 SV=1	null	null	Mouse_09-2020	null	[MS,MS:1001208,SEQUEST,]	0.00	0.431	null	null	0.04
PRT	Q2TB54	High affinity immunoglobulin alpha and immunoglobulin mu Fc receptor OS=Mus musculus OX=10090 GN=Fcamr PE=1 SV=2	null	null	Mouse_09-2020	null	[MS,MS:1001208,SEQUEST,]	0.00	0.260	null	null	0.03
PRT	Q9JK84	Partitioning defective 6 homolog gamma OS=Mus musculus OX=10090 GN=Pard6g PE=2 SV=1	null	null	Mouse_09-2020	null	[MS,MS:1001208,SEQUEST,]	0.00	0.327	null	null	0.03
PRT	Q9CYR6	Phosphoacetylglucosamine mutase OS=Mus musculus OX=10090 GN=Pgm3 PE=1 SV=1	null	null	Mouse_09-2020	null	[MS,MS:1001208,SEQUEST,]	0.00	0.408	null	null	0.04
PRT	Q8C341	SUN domain-containing ossification factor OS=Mus musculus OX=10090 GN=Suco PE=1 SV=3	null	null	Mouse_09-2020	null	[MS,MS:1001208,SEQUEST,]	0.00	0.315	null	null	0.02
PRT	Q8CCK9	Bifunctional lysine-specific demethylase and histidyl-hydroxylase OS=Mus musculus OX=10090 GN=Riox2 PE=1 SV=1	null	null	Mouse_09-2020	null	[MS,MS:1001208,SEQUEST,]	0.00	0.569	null	null	0.12
PRT	Q8BR07	Protein bicaudal D homolog 1 OS=Mus musculus OX=10090 GN=Bicd1 PE=1 SV=2	null	null	Mouse_09-2020	null	[MS,MS:1001208,SEQUEST,]	0.00	0.251	null	null	0.01
PRT	A3KGL9	Non-histone chromosomal protein HMG-17 OS=Mus musculus OX=10090 GN=Hmgn2 PE=1 SV=1	null	null	Mouse_09-2020	null	[MS,MS:1001208,SEQUEST,]	2.44	3.020	null	null	0.16
PRT	F7A0E9	Predicted gene 5141 OS=Mus musculus OX=10090 GN=Gm5141 PE=4 SV=2	null	null	Mouse_09-2020	null	[MS,MS:1001208,SEQUEST,]	0.00	0.678	null	null	0.03
PRT	P53351	Serine/threonine-protein kinase PLK2 OS=Mus musculus OX=10090 GN=Plk2 PE=1 SV=1	null	null	Mouse_09-2020	null	[MS,MS:1001208,SEQUEST,]	0.00	0.288	null	null	0.01
PRT	A2A9R3	Melanoma-associated antigen B4 OS=Mus musculus OX=10090 GN=Mageb4 PE=1 SV=1	null	null	Mouse_09-2020	null	[MS,MS:1001208,SEQUEST,]	0.00	0.422	null	null	0.01
PRT	A0A2R8VHP2	Nicotinate phosphoribosyltransferase OS=Mus musculus OX=10090 GN=Naprt PE=1 SV=1	null	null	Mouse_09-2020	null	[MS,MS:1001208,SEQUEST,]	5.41	5.416	null	null	0.03
PRT	A0A2R8W710	DNA helicase OS=Mus musculus OX=10090 GN=Recql4 PE=1 SV=1	null	null	Mouse_09-2020	null	[MS,MS:1001208,SEQUEST,]	0.00	0.388	null	null	0.01
PRT	V9GXG1	Protein SLFN14 OS=Mus musculus OX=10090 GN=Slfn14 PE=1 SV=1	null	null	Mouse_09-2020	null	[MS,MS:1001208,SEQUEST,]	0.00	0.260	null	null	0.01
PRT	Q06185	ATP synthase subunit e, mitochondrial OS=Mus musculus OX=10090 GN=Atp5me PE=1 SV=2	null	null	Mouse_09-2020	null	[MS,MS:1001208,SEQUEST,]	3.77	7.074	null	null	0.23
PRT	Q5DP50	Protein Tex24 OS=Mus musculus OX=10090 GN=Tex24 PE=2 SV=1	null	null	Mouse_09-2020	null	[MS,MS:1001208,SEQUEST,]	0.00	0.565	null	null	0.03
PRT	O70251	Elongation factor 1-beta OS=Mus musculus OX=10090 GN=Eef1b PE=1 SV=5	null	null	Mouse_09-2020	null	[MS,MS:1001208,SEQUEST,]	0.00	4.411	null	null	0.06
PRT	E9Q456	Tropomyosin alpha-1 chain OS=Mus musculus OX=10090 GN=Tpm1 PE=1 SV=1	null	null	Mouse_09-2020	null	[MS,MS:1001208,SEQUEST,]	3.68	5.806	null	null	0.05
PRT	Q8CDG1	Piwi-like protein 2 OS=Mus musculus OX=10090 GN=Piwil2 PE=1 SV=2	null	null	Mouse_09-2020	null	[MS,MS:1001208,SEQUEST,]	0.00	0.302	null	null	0.01
PRT	A2AMH3	Choline transporter-like protein 1 OS=Mus musculus OX=10090 GN=Slc44a1 PE=1 SV=1	null	null	Mouse_09-2020	null	[MS,MS:1001208,SEQUEST,]	0.00	0.308	null	null	0.03
PRT	P48771	Cytochrome c oxidase subunit 7A2, mitochondrial OS=Mus musculus OX=10090 GN=Cox7a2 PE=1 SV=2	null	null	Mouse_09-2020	null	[MS,MS:1001208,SEQUEST,]	7.43	5.208	null	null	0.16
PRT	A0A2R8VK72	Methyltransferase-like 7A1 OS=Mus musculus OX=10090 GN=Mettl7a1 PE=1 SV=1	null	null	Mouse_09-2020	null	[MS,MS:1001208,SEQUEST,]	13.73	15.258	null	null	0.12
PRT	Q6P3A8	2-oxoisovalerate dehydrogenase subunit beta, mitochondrial OS=Mus musculus OX=10090 GN=Bckdhb PE=1 SV=2	null	null	Mouse_09-2020	null	[MS,MS:1001208,SEQUEST,]	4.86	5.746	null	null	0.05
PRT	E9Q1F7	Histone acetyltransferase KAT2B (Fragment) OS=Mus musculus OX=10090 GN=Kat2b PE=1 SV=1	null	null	Mouse_09-2020	null	[MS,MS:1001208,SEQUEST,]	0.00	0.847	null	null	0.04
PRT	P99026	Proteasome subunit beta type-4 OS=Mus musculus OX=10090 GN=Psmb4 PE=1 SV=1	null	null	Mouse_09-2020	null	[MS,MS:1001208,SEQUEST,]	2.23	2.563	null	null	0.06
PRT	P85094	Isochorismatase domain-containing protein 2A OS=Mus musculus OX=10090 GN=Isoc2a PE=1 SV=1	null	null	Mouse_09-2020	null	[MS,MS:1001208,SEQUEST,]	7.44	9.317	null	null	0.08
PRT	Q3UNC9	Cyclin-dependent kinases regulatory subunit OS=Mus musculus OX=10090 GN=Cks1brt PE=2 SV=1	null	null	Mouse_09-2020	null	[MS,MS:1001208,SEQUEST,]	0.00	0.342	null	null	0.19
PRT	Q3V0I7	A kinase (PRKA) anchor protein 14 OS=Mus musculus OX=10090 GN=Akap14 PE=1 SV=1	null	null	Mouse_09-2020	null	[MS,MS:1001208,SEQUEST,]	0.00	0.555	null	null	0.01
PRT	Q9QZC1	Short transient receptor potential channel 3 OS=Mus musculus OX=10090 GN=Trpc3 PE=2 SV=1	null	null	Mouse_09-2020	null	[MS,MS:1001208,SEQUEST,]	0.00	0.367	null	null	0.01
PRT	Q8C6E1	Apolipoprotein L 7c OS=Mus musculus OX=10090 GN=Apol7c PE=2 SV=1	null	null	Mouse_09-2020	null	[MS,MS:1001208,SEQUEST,]	0.00	0.439	null	null	0.05
PRT	E9Q1S3	Protein transport protein SEC23 OS=Mus musculus OX=10090 GN=Sec23a PE=1 SV=1	null	null	Mouse_09-2020	null	[MS,MS:1001208,SEQUEST,]	0.00	0.277	null	null	0.01
PRT	P50285	Dimethylaniline monooxygenase [N-oxide-forming] 1 OS=Mus musculus OX=10090 GN=Fmo1 PE=1 SV=1	null	null	Mouse_09-2020	null	[MS,MS:1001208,SEQUEST,]	3.92	2.122	null	null	0.01
PRT	P10605	Cathepsin B OS=Mus musculus OX=10090 GN=Ctsb PE=1 SV=2	null	null	Mouse_09-2020	null	[MS,MS:1001208,SEQUEST,]	0.00	5.780	null	null	0.05
PRT	V9GWU7	Non-specific serine/threonine protein kinase OS=Mus musculus OX=10090 GN=Wnk3 PE=1 SV=1	null	null	Mouse_09-2020	null	[MS,MS:1001208,SEQUEST,]	0.00	0.250	null	null	0.01
PRT	B0R0U1	Methyltransferase-like protein OS=Mus musculus OX=10090 GN=Mettl8 PE=1 SV=1	null	null	Mouse_09-2020	null	[MS,MS:1001208,SEQUEST,]	0.00	0.349	null	null	0.05
PRT	Q8BWN8	Peroxisomal succinyl-coenzyme A thioesterase OS=Mus musculus OX=10090 GN=Acot4 PE=1 SV=1	null	null	Mouse_09-2020	null	[MS,MS:1001208,SEQUEST,]	0.00	1.526	null	null	0.03
PRT	Q8K019	Bcl-2-associated transcription factor 1 OS=Mus musculus OX=10090 GN=Bclaf1 PE=1 SV=2	null	null	Mouse_09-2020	null	[MS,MS:1001208,SEQUEST,]	0.00	0.581	null	null	0.01
PRT	A0A1Y7VP38	Tctex1 domain-containing protein 1 OS=Mus musculus OX=10090 GN=Tctex1d1 PE=4 SV=1	null	null	Mouse_09-2020	null	[MS,MS:1001208,SEQUEST,]	0.00	0.308	null	null	0.41
PRT	Q8BVP2	L-lactate dehydrogenase OS=Mus musculus OX=10090 GN=Ldhal6b PE=1 SV=1	null	null	Mouse_09-2020	null	[MS,MS:1001208,SEQUEST,]	0.00	0.896	null	null	0.05
PRT	A0A1L1ST22	CLIP-associating protein 2 OS=Mus musculus OX=10090 GN=Clasp2 PE=1 SV=1	null	null	Mouse_09-2020	null	[MS,MS:1001208,SEQUEST,]	0.00	0.488	null	null	0.03
PRT	P62843	40S ribosomal protein S15 OS=Mus musculus OX=10090 GN=Rps15 PE=1 SV=2	null	null	Mouse_09-2020	null	[MS,MS:1001208,SEQUEST,]	2.72	5.277	null	null	0.09
PRT	G3UXL2	Ribose-phosphate diphosphokinase OS=Mus musculus OX=10090 GN=Prps1l3 PE=3 SV=1	null	null	Mouse_09-2020	null	[MS,MS:1001208,SEQUEST,]	2.70	4.621	null	null	0.04
PRT	D3Z3Y7	Pleckstrin homology domain-containing family A member 4 OS=Mus musculus OX=10090 GN=Plekha4 PE=4 SV=1	null	null	Mouse_09-2020	null	[MS,MS:1001208,SEQUEST,]	0.00	0.279	null	null	0.03
PRT	E9PUW8	Coiled-coil domain-containing 24 OS=Mus musculus OX=10090 GN=Ccdc24 PE=4 SV=1	null	null	Mouse_09-2020	null	[MS,MS:1001208,SEQUEST,]	0.00	0.264	null	null	0.06
PRT	P16406	Glutamyl aminopeptidase OS=Mus musculus OX=10090 GN=Enpep PE=1 SV=1	null	null	Mouse_09-2020	null	[MS,MS:1001208,SEQUEST,]	0.00	0.351	null	null	0.03
PRT	Q91XW8	Inactive peptidyl-prolyl cis-trans isomerase FKBP6 OS=Mus musculus OX=10090 GN=Fkbp6 PE=1 SV=1	null	null	Mouse_09-2020	null	[MS,MS:1001208,SEQUEST,]	0.00	0.294	null	null	0.06
PRT	D3YZI9	PiggyBac transposable element-derived protein 5 OS=Mus musculus OX=10090 GN=Pgbd5 PE=1 SV=1	null	null	Mouse_09-2020	null	[MS,MS:1001208,SEQUEST,]	0.00	0.982	null	null	0.02
PRT	Q9Z1P7	KN motif and ankyrin repeat domain-containing protein 3 OS=Mus musculus OX=10090 GN=Kank3 PE=1 SV=1	null	null	Mouse_09-2020	null	[MS,MS:1001208,SEQUEST,]	0.00	0.496	null	null	0.02
PRT	O35125	Leucine-rich repeat-containing protein 23 OS=Mus musculus OX=10090 GN=Lrrc23 PE=1 SV=1	null	null	Mouse_09-2020	null	[MS,MS:1001208,SEQUEST,]	0.00	1.720	null	null	0.09
PRT	Q9CWS0	N(G),N(G)-dimethylarginine dimethylaminohydrolase 1 OS=Mus musculus OX=10090 GN=Ddah1 PE=1 SV=3	null	null	Mouse_09-2020	null	[MS,MS:1001208,SEQUEST,]	0.00	0.274	null	null	0.05
PRT	A0A5H1ZRM0	Cat eye syndrome critical region protein 2 homolog (Fragment) OS=Mus musculus OX=10090 GN=Cecr2 PE=1 SV=1	null	null	Mouse_09-2020	null	[MS,MS:1001208,SEQUEST,]	0.00	0.873	null	null	0.12
PRT	Q5U4C2	Dipeptidyl aminopeptidase-like protein 6 OS=Mus musculus OX=10090 GN=Dpp6 PE=1 SV=1	null	null	Mouse_09-2020	null	[MS,MS:1001208,SEQUEST,]	0.00	0.444	null	null	0.02
PRT	E9Q0P8	Non-specific serine/threonine protein kinase OS=Mus musculus OX=10090 GN=Araf PE=1 SV=1	null	null	Mouse_09-2020	null	[MS,MS:1001208,SEQUEST,]	0.00	1.053	null	null	0.02
PRT	Q9DCS2	Methyltransferase-like 26 OS=Mus musculus OX=10090 GN=Mettl26 PE=1 SV=1	null	null	Mouse_09-2020	null	[MS,MS:1001208,SEQUEST,]	3.43	3.932	null	null	0.07
PRT	O35423	Serine--pyruvate aminotransferase, mitochondrial OS=Mus musculus OX=10090 GN=Agxt PE=1 SV=3	null	null	Mouse_09-2020	null	[MS,MS:1001208,SEQUEST,]	3.09	3.486	null	null	0.03
PRT	Q9CQR2	40S ribosomal protein S21 OS=Mus musculus OX=10090 GN=Rps21 PE=1 SV=1	null	null	Mouse_09-2020	null	[MS,MS:1001208,SEQUEST,]	0.00	1.007	null	null	0.12
PRT	Q9DCE9	Interferon gamma-induced GTPase OS=Mus musculus OX=10090 GN=Igtp PE=1 SV=1	null	null	Mouse_09-2020	null	[MS,MS:1001208,SEQUEST,]	3.28	4.739	null	null	0.03
PRT	Q9CYW4	Haloacid dehalogenase-like hydrolase domain-containing protein 3 OS=Mus musculus OX=10090 GN=Hdhd3 PE=1 SV=1	null	null	Mouse_09-2020	null	[MS,MS:1001208,SEQUEST,]	0.00	1.847	null	null	0.05
PRT	Q8C2Q7	Heterogeneous nuclear ribonucleoprotein H OS=Mus musculus OX=10090 GN=Hnrnph1 PE=1 SV=1	null	null	Mouse_09-2020	null	[MS,MS:1001208,SEQUEST,]	1.75	1.473	null	null	0.01
PRT	Q8VDQ8	NAD-dependent protein deacetylase sirtuin-2 OS=Mus musculus OX=10090 GN=Sirt2 PE=1 SV=2	null	null	Mouse_09-2020	null	[MS,MS:1001208,SEQUEST,]	0.00	0.703	null	null	0.02
PRT	Q9QZD9	Eukaryotic translation initiation factor 3 subunit I OS=Mus musculus OX=10090 GN=Eif3i PE=1 SV=1	null	null	Mouse_09-2020	null	[MS,MS:1001208,SEQUEST,]	2.94	3.476	null	null	0.03
PRT	P08103	Tyrosine-protein kinase HCK OS=Mus musculus OX=10090 GN=Hck PE=1 SV=4	null	null	Mouse_09-2020	null	[MS,MS:1001208,SEQUEST,]	0.00	0.306	null	null	0.03
PRT	P56393	Cytochrome c oxidase subunit 7B, mitochondrial OS=Mus musculus OX=10090 GN=Cox7b PE=3 SV=1	null	null	Mouse_09-2020	null	[MS,MS:1001208,SEQUEST,]	0.00	0.828	null	null	0.11
PRT	A0A668KMA1	Non-specific serine/threonine protein kinase OS=Mus musculus OX=10090 GN=Mast4 PE=1 SV=1	null	null	Mouse_09-2020	null	[MS,MS:1001208,SEQUEST,]	0.00	0.347	null	null	0.00
PRT	Q99LF4	RNA-splicing ligase RtcB homolog OS=Mus musculus OX=10090 GN=Rtcb PE=1 SV=1	null	null	Mouse_09-2020	null	[MS,MS:1001208,SEQUEST,]	4.22	4.874	null	null	0.03
PRT	G3X9T7	Galectin-9 OS=Mus musculus OX=10090 GN=Lgals9 PE=1 SV=1	null	null	Mouse_09-2020	null	[MS,MS:1001208,SEQUEST,]	2.32	2.254	null	null	0.02
PRT	Q3UNV4	Cytochrome P450, family 2, subfamily j, polypeptide 13 OS=Mus musculus OX=10090 GN=Cyp2j13 PE=2 SV=1	null	null	Mouse_09-2020	null	[MS,MS:1001208,SEQUEST,]	0.00	0.296	null	null	0.03
PRT	Q8VCB3	Glycogen [starch] synthase, liver OS=Mus musculus OX=10090 GN=Gys2 PE=1 SV=2	null	null	Mouse_09-2020	null	[MS,MS:1001208,SEQUEST,]	2.67	3.461	null	null	0.01
PRT	Q9QUR6	Prolyl endopeptidase OS=Mus musculus OX=10090 GN=Prep PE=1 SV=1	null	null	Mouse_09-2020	null	[MS,MS:1001208,SEQUEST,]	4.91	5.529	null	null	0.02
PRT	Q64737	Trifunctional purine biosynthetic protein adenosine-3 OS=Mus musculus OX=10090 GN=Gart PE=1 SV=3	null	null	Mouse_09-2020	null	[MS,MS:1001208,SEQUEST,]	3.90	4.073	null	null	0.01
PRT	Q9ERS2	NADH dehydrogenase [ubiquinone] 1 alpha subcomplex subunit 13 OS=Mus musculus OX=10090 GN=Ndufa13 PE=1 SV=3	null	null	Mouse_09-2020	null	[MS,MS:1001208,SEQUEST,]	0.00	0.296	null	null	0.09
PRT	Q8BTV1	Tumor suppressor candidate 3 OS=Mus musculus OX=10090 GN=Tusc3 PE=1 SV=1	null	null	Mouse_09-2020	null	[MS,MS:1001208,SEQUEST,]	0.00	0.430	null	null	0.06
PRT	Q61937	Nucleophosmin OS=Mus musculus OX=10090 GN=Npm1 PE=1 SV=1	null	null	Mouse_09-2020	null	[MS,MS:1001208,SEQUEST,]	0.00	0.732	null	null	0.04
PRT	Q9QYC3	Class A basic helix-loop-helix protein 15 OS=Mus musculus OX=10090 GN=Bhlha15 PE=1 SV=1	null	null	Mouse_09-2020	null	[MS,MS:1001208,SEQUEST,]	0.00	0.274	null	null	0.05
PRT	P60867	40S ribosomal protein S20 OS=Mus musculus OX=10090 GN=Rps20 PE=1 SV=1	null	null	Mouse_09-2020	null	[MS,MS:1001208,SEQUEST,]	0.00	0.877	null	null	0.11
PRT	O35594	Intraflagellar transport protein 81 homolog OS=Mus musculus OX=10090 GN=Ift81 PE=1 SV=4	null	null	Mouse_09-2020	null	[MS,MS:1001208,SEQUEST,]	0.00	0.325	null	null	0.02
PRT	A0A571BEV2	Predicted gene 8251 OS=Mus musculus OX=10090 GN=Gm8251 PE=4 SV=1	null	null	Mouse_09-2020	null	[MS,MS:1001208,SEQUEST,]	0.00	0.281	null	null	0.00
PRT	Q9Z2U1	Proteasome subunit alpha type-5 OS=Mus musculus OX=10090 GN=Psma5 PE=1 SV=1	null	null	Mouse_09-2020	null	[MS,MS:1001208,SEQUEST,]	0.00	1.157	null	null	0.08
PRT	Q8BGT5	Alanine aminotransferase 2 OS=Mus musculus OX=10090 GN=Gpt2 PE=1 SV=1	null	null	Mouse_09-2020	null	[MS,MS:1001208,SEQUEST,]	0.00	1.696	null	null	0.03
PRT	P54731	FAS-associated factor 1 OS=Mus musculus OX=10090 GN=Faf1 PE=1 SV=2	null	null	Mouse_09-2020	null	[MS,MS:1001208,SEQUEST,]	0.00	1.272	null	null	0.02
PRT	A0A1B0GX27	Branched-chain-amino-acid aminotransferase OS=Mus musculus OX=10090 GN=Bcat2 PE=1 SV=1	null	null	Mouse_09-2020	null	[MS,MS:1001208,SEQUEST,]	0.00	0.260	null	null	0.04
PRT	Q8BTY5	Proteasome subunit beta type-5 OS=Mus musculus OX=10090 GN=Psmb5 PE=1 SV=1	null	null	Mouse_09-2020	null	[MS,MS:1001208,SEQUEST,]	2.66	1.696	null	null	0.05
PRT	P43024	Cytochrome c oxidase subunit 6A1, mitochondrial OS=Mus musculus OX=10090 GN=Cox6a1 PE=1 SV=2	null	null	Mouse_09-2020	null	[MS,MS:1001208,SEQUEST,]	2.47	1.736	null	null	0.26
PRT	P18608	Non-histone chromosomal protein HMG-14 OS=Mus musculus OX=10090 GN=Hmgn1 PE=1 SV=2	null	null	Mouse_09-2020	null	[MS,MS:1001208,SEQUEST,]	0.00	1.269	null	null	0.16
PRT	Q8BGQ7	Alanine--tRNA ligase, cytoplasmic OS=Mus musculus OX=10090 GN=Aars1 PE=1 SV=1	null	null	Mouse_09-2020	null	[MS,MS:1001208,SEQUEST,]	4.09	7.552	null	null	0.02
PRT	Q3TNA1	Xylulose kinase OS=Mus musculus OX=10090 GN=Xylb PE=1 SV=1	null	null	Mouse_09-2020	null	[MS,MS:1001208,SEQUEST,]	2.63	2.491	null	null	0.02
PRT	Q8BYB9	Protein O-glucosyltransferase 1 OS=Mus musculus OX=10090 GN=Poglut1 PE=1 SV=2	null	null	Mouse_09-2020	null	[MS,MS:1001208,SEQUEST,]	0.00	0.270	null	null	0.02
PRT	P35278	Ras-related protein Rab-5C OS=Mus musculus OX=10090 GN=Rab5c PE=1 SV=2	null	null	Mouse_09-2020	null	[MS,MS:1001208,SEQUEST,]	2.61	2.082	null	null	0.05
PRT	Q9CR62	Mitochondrial 2-oxoglutarate/malate carrier protein OS=Mus musculus OX=10090 GN=Slc25a11 PE=1 SV=3	null	null	Mouse_09-2020	null	[MS,MS:1001208,SEQUEST,]	0.00	2.421	null	null	0.03
PRT	Q8K4Z3	NAD(P)H-hydrate epimerase OS=Mus musculus OX=10090 GN=Naxe PE=1 SV=1	null	null	Mouse_09-2020	null	[MS,MS:1001208,SEQUEST,]	3.11	5.112	null	null	0.04
PRT	Q8R059	UDP-glucose 4-epimerase OS=Mus musculus OX=10090 GN=Gale PE=1 SV=1	null	null	Mouse_09-2020	null	[MS,MS:1001208,SEQUEST,]	2.53	6.246	null	null	0.03
PRT	Q9CQ54	NADH dehydrogenase [ubiquinone] 1 subunit C2 OS=Mus musculus OX=10090 GN=Ndufc2 PE=1 SV=1	null	null	Mouse_09-2020	null	[MS,MS:1001208,SEQUEST,]	3.78	5.206	null	null	0.11
PRT	Q8VDD5	Myosin-9 OS=Mus musculus OX=10090 GN=Myh9 PE=1 SV=4	null	null	Mouse_09-2020	null	[MS,MS:1001208,SEQUEST,]	0.00	2.368	null	null	0.01
PRT	Q3TQC7	Ectonucleoside triphosphate diphosphohydrolase 5 OS=Mus musculus OX=10090 GN=Entpd5 PE=1 SV=1	null	null	Mouse_09-2020	null	[MS,MS:1001208,SEQUEST,]	2.50	2.348	null	null	0.03
PRT	E0CZ90	Proteasome activator complex subunit 2 (Fragment) OS=Mus musculus OX=10090 GN=Psme2 PE=1 SV=1	null	null	Mouse_09-2020	null	[MS,MS:1001208,SEQUEST,]	0.00	2.258	null	null	0.07
PRT	O35969	Guanidinoacetate N-methyltransferase OS=Mus musculus OX=10090 GN=Gamt PE=1 SV=1	null	null	Mouse_09-2020	null	[MS,MS:1001208,SEQUEST,]	3.30	6.273	null	null	0.06
PRT	Q6P542	ATP-binding cassette sub-family F member 1 OS=Mus musculus OX=10090 GN=Abcf1 PE=1 SV=1	null	null	Mouse_09-2020	null	[MS,MS:1001208,SEQUEST,]	2.49	2.560	null	null	0.01
PRT	Q80W22	Threonine synthase-like 2 OS=Mus musculus OX=10090 GN=Thnsl2 PE=1 SV=1	null	null	Mouse_09-2020	null	[MS,MS:1001208,SEQUEST,]	0.00	3.735	null	null	0.03
PRT	Q8K301	Probable ATP-dependent RNA helicase DDX52 OS=Mus musculus OX=10090 GN=Ddx52 PE=2 SV=2	null	null	Mouse_09-2020	null	[MS,MS:1001208,SEQUEST,]	0.00	0.525	null	null	0.03
PRT	Q8K284	General transcription factor 3C polypeptide 1 OS=Mus musculus OX=10090 GN=Gtf3c1 PE=1 SV=2	null	null	Mouse_09-2020	null	[MS,MS:1001208,SEQUEST,]	0.00	0.418	null	null	0.01
PRT	P84104	Serine/arginine-rich splicing factor 3 OS=Mus musculus OX=10090 GN=Srsf3 PE=1 SV=1	null	null	Mouse_09-2020	null	[MS,MS:1001208,SEQUEST,]	3.53	4.286	null	null	0.07
PRT	A0A2I3BS14	Carboxypeptidase Q (Fragment) OS=Mus musculus OX=10090 GN=Cpq PE=1 SV=1	null	null	Mouse_09-2020	null	[MS,MS:1001208,SEQUEST,]	0.00	1.019	null	null	0.07
PRT	D3YW97	Ubiquitin-fold modifier 1 OS=Mus musculus OX=10090 GN=Ufm1 PE=1 SV=1	null	null	Mouse_09-2020	null	[MS,MS:1001208,SEQUEST,]	2.14	3.658	null	null	0.18
PRT	O70503	Very-long-chain 3-oxoacyl-CoA reductase OS=Mus musculus OX=10090 GN=Hsd17b12 PE=1 SV=1	null	null	Mouse_09-2020	null	[MS,MS:1001208,SEQUEST,]	2.84	2.503	null	null	0.05
PRT	P45376	Aldo-keto reductase family 1 member B1 OS=Mus musculus OX=10090 GN=Akr1b1 PE=1 SV=3	null	null	Mouse_09-2020	null	[MS,MS:1001208,SEQUEST,]	3.38	6.623	null	null	0.04
PRT	Q8VD72	Tetratricopeptide repeat protein 8 OS=Mus musculus OX=10090 GN=Ttc8 PE=1 SV=1	null	null	Mouse_09-2020	null	[MS,MS:1001208,SEQUEST,]	0.00	0.459	null	null	0.04
PRT	Q9D1D4	Transmembrane emp24 domain-containing protein 10 OS=Mus musculus OX=10090 GN=Tmed10 PE=1 SV=1	null	null	Mouse_09-2020	null	[MS,MS:1001208,SEQUEST,]	0.00	0.863	null	null	0.08
PRT	Q9R1P3	Proteasome subunit beta type-2 OS=Mus musculus OX=10090 GN=Psmb2 PE=1 SV=1	null	null	Mouse_09-2020	null	[MS,MS:1001208,SEQUEST,]	4.04	5.985	null	null	0.06
PRT	Q8C1D8	Protein IWS1 homolog OS=Mus musculus OX=10090 GN=Iws1 PE=1 SV=1	null	null	Mouse_09-2020	null	[MS,MS:1001208,SEQUEST,]	0.00	0.505	null	null	0.01
PRT	Q9WU84	Copper chaperone for superoxide dismutase OS=Mus musculus OX=10090 GN=Ccs PE=1 SV=1	null	null	Mouse_09-2020	null	[MS,MS:1001208,SEQUEST,]	2.16	2.149	null	null	0.03
PRT	F6TEU8	Nucleoside-diphosphate kinase (Fragment) OS=Mus musculus OX=10090 GN=Ak4 PE=1 SV=1	null	null	Mouse_09-2020	null	[MS,MS:1001208,SEQUEST,]	0.00	1.726	null	null	0.09
PRT	Q9DCV4	Regulator of microtubule dynamics protein 1 OS=Mus musculus OX=10090 GN=Rmdn1 PE=1 SV=2	null	null	Mouse_09-2020	null	[MS,MS:1001208,SEQUEST,]	2.18	2.484	null	null	0.03
PRT	P59999	Actin-related protein 2/3 complex subunit 4 OS=Mus musculus OX=10090 GN=Arpc4 PE=1 SV=3	null	null	Mouse_09-2020	null	[MS,MS:1001208,SEQUEST,]	0.00	0.487	null	null	0.06
PRT	Q8VDM4	26S proteasome non-ATPase regulatory subunit 2 OS=Mus musculus OX=10090 GN=Psmd2 PE=1 SV=1	null	null	Mouse_09-2020	null	[MS,MS:1001208,SEQUEST,]	3.54	2.601	null	null	0.02
PRT	P47757	F-actin-capping protein subunit beta OS=Mus musculus OX=10090 GN=Capzb PE=1 SV=3	null	null	Mouse_09-2020	null	[MS,MS:1001208,SEQUEST,]	2.72	6.781	null	null	0.05
PRT	Q6ZQF0	DNA topoisomerase 2-binding protein 1 OS=Mus musculus OX=10090 GN=Topbp1 PE=1 SV=2	null	null	Mouse_09-2020	null	[MS,MS:1001208,SEQUEST,]	0.00	0.638	null	null	0.01
PRT	P14685	26S proteasome non-ATPase regulatory subunit 3 OS=Mus musculus OX=10090 GN=Psmd3 PE=1 SV=3	null	null	Mouse_09-2020	null	[MS,MS:1001208,SEQUEST,]	0.00	0.395	null	null	0.02
PRT	Q8BGY2	Eukaryotic translation initiation factor 5A-2 OS=Mus musculus OX=10090 GN=Eif5a2 PE=1 SV=3	null	null	Mouse_09-2020	null	[MS,MS:1001208,SEQUEST,]	3.56	3.792	null	null	0.08
PRT	Q8R0F8	Acylpyruvase FAHD1, mitochondrial OS=Mus musculus OX=10090 GN=Fahd1 PE=1 SV=2	null	null	Mouse_09-2020	null	[MS,MS:1001208,SEQUEST,]	2.04	2.220	null	null	0.07
PRT	A2BE93	Protein SET (Fragment) OS=Mus musculus OX=10090 GN=Set PE=1 SV=1	null	null	Mouse_09-2020	null	[MS,MS:1001208,SEQUEST,]	2.06	2.730	null	null	0.06
PRT	Q9R1P1	Proteasome subunit beta type-3 OS=Mus musculus OX=10090 GN=Psmb3 PE=1 SV=1	null	null	Mouse_09-2020	null	[MS,MS:1001208,SEQUEST,]	3.39	3.530	null	null	0.08
PRT	Q9D4H2	GRIP and coiled-coil domain-containing protein 1 OS=Mus musculus OX=10090 GN=Gcc1 PE=1 SV=2	null	null	Mouse_09-2020	null	[MS,MS:1001208,SEQUEST,]	0.00	0.759	null	null	0.02
PRT	Q9WUA2	Phenylalanine--tRNA ligase beta subunit OS=Mus musculus OX=10090 GN=Farsb PE=1 SV=2	null	null	Mouse_09-2020	null	[MS,MS:1001208,SEQUEST,]	1.97	0.573	null	null	0.02
PRT	Q6ZWZ4	60S ribosomal protein L36 OS=Mus musculus OX=10090 GN=Rpl36 PE=1 SV=1	null	null	Mouse_09-2020	null	[MS,MS:1001208,SEQUEST,]	3.40	3.795	null	null	0.12
PRT	A0A1B0GRY3	Predicted gene 45861 OS=Mus musculus OX=10090 GN=Gm45861 PE=4 SV=1	null	null	Mouse_09-2020	null	[MS,MS:1001208,SEQUEST,]	0.00	0.396	null	null	0.01
PRT	A0A2R8VJV6	RIB43A-like with coiled-coils protein 2 OS=Mus musculus OX=10090 GN=Ribc2 PE=3 SV=1	null	null	Mouse_09-2020	null	[MS,MS:1001208,SEQUEST,]	0.00	0.542	null	null	0.06
PRT	H3BJS9	Heterogeneous nuclear ribonucleoprotein K (Fragment) OS=Mus musculus OX=10090 GN=Hnrnpk PE=1 SV=1	null	null	Mouse_09-2020	null	[MS,MS:1001208,SEQUEST,]	0.00	0.531	null	null	0.15
PRT	Q923D2	Flavin reductase (NADPH) OS=Mus musculus OX=10090 GN=Blvrb PE=1 SV=3	null	null	Mouse_09-2020	null	[MS,MS:1001208,SEQUEST,]	6.48	8.308	null	null	0.10
PRT	Q8CGV9	Teashirt homolog 3 OS=Mus musculus OX=10090 GN=Tshz3 PE=1 SV=2	null	null	Mouse_09-2020	null	[MS,MS:1001208,SEQUEST,]	0.00	0.299	null	null	0.02
PRT	H3BK03	Serum paraoxonase/arylesterase 1 (Fragment) OS=Mus musculus OX=10090 GN=Pon1 PE=1 SV=9	null	null	Mouse_09-2020	null	[MS,MS:1001208,SEQUEST,]	4.09	7.186	null	null	0.06
PRT	Q8BIS8	Coiled-coil domain-containing protein 126 OS=Mus musculus OX=10090 GN=Ccdc126 PE=2 SV=1	null	null	Mouse_09-2020	null	[MS,MS:1001208,SEQUEST,]	0.00	0.317	null	null	0.05
PRT	Q8C159	Tetratricopeptide repeat protein 22 OS=Mus musculus OX=10090 GN=Ttc22 PE=2 SV=1	null	null	Mouse_09-2020	null	[MS,MS:1001208,SEQUEST,]	0.00	0.891	null	null	0.02
PRT	E9Q7N9	Dynein, axonemal, heavy chain 11 OS=Mus musculus OX=10090 GN=Dnah11 PE=1 SV=2	null	null	Mouse_09-2020	null	[MS,MS:1001208,SEQUEST,]	0.00	0.261	null	null	0.00
PRT	A0A0G2JGM6	Gc-globulin (Fragment) OS=Mus musculus OX=10090 GN=Gc PE=1 SV=1	null	null	Mouse_09-2020	null	[MS,MS:1001208,SEQUEST,]	2.05	1.529	null	null	0.07
PRT	Q9R112	Sulfide:quinone oxidoreductase, mitochondrial OS=Mus musculus OX=10090 GN=Sqor PE=1 SV=3	null	null	Mouse_09-2020	null	[MS,MS:1001208,SEQUEST,]	2.04	1.038	null	null	0.02
PRT	P47955	60S acidic ribosomal protein P1 OS=Mus musculus OX=10090 GN=Rplp1 PE=1 SV=1	null	null	Mouse_09-2020	null	[MS,MS:1001208,SEQUEST,]	3.90	6.435	null	null	0.14
PRT	H7BWY3	Alanine--glyoxylate aminotransferase 2, mitochondrial OS=Mus musculus OX=10090 GN=Agxt2 PE=1 SV=1	null	null	Mouse_09-2020	null	[MS,MS:1001208,SEQUEST,]	2.19	2.129	null	null	0.01
PRT	G3X8T3	Carboxypeptidase OS=Mus musculus OX=10090 GN=Ctsa PE=1 SV=1	null	null	Mouse_09-2020	null	[MS,MS:1001208,SEQUEST,]	3.16	4.544	null	null	0.02
PRT	P70670	Nascent polypeptide-associated complex subunit alpha, muscle-specific form OS=Mus musculus OX=10090 GN=Naca PE=1 SV=2	null	null	Mouse_09-2020	null	[MS,MS:1001208,SEQUEST,]	0.00	0.698	null	null	0.00
PRT	P01901	H-2 class I histocompatibility antigen, K-B alpha chain OS=Mus musculus OX=10090 GN=H2-K1 PE=1 SV=1	null	null	Mouse_09-2020	null	[MS,MS:1001208,SEQUEST,]	2.96	3.288	null	null	0.04
PRT	P19437	B-lymphocyte antigen CD20 OS=Mus musculus OX=10090 GN=Ms4a1 PE=1 SV=1	null	null	Mouse_09-2020	null	[MS,MS:1001208,SEQUEST,]	0.00	0.572	null	null	0.02
PRT	Q9QYX7	Protein piccolo OS=Mus musculus OX=10090 GN=Pclo PE=1 SV=4	null	null	Mouse_09-2020	null	[MS,MS:1001208,SEQUEST,]	0.00	0.458	null	null	0.00
PRT	Q6P6I6	DNA-directed RNA polymerase II subunit GRINL1A OS=Mus musculus OX=10090 GN=Polr2m PE=2 SV=2	null	null	Mouse_09-2020	null	[MS,MS:1001208,SEQUEST,]	0.00	0.367	null	null	0.03
PRT	E0CXK5	Cilia and flagella-associated protein 45 (Fragment) OS=Mus musculus OX=10090 GN=Cfap45 PE=4 SV=1	null	null	Mouse_09-2020	null	[MS,MS:1001208,SEQUEST,]	0.00	0.478	null	null	0.13
PRT	Q3UQ44	Ras GTPase-activating-like protein IQGAP2 OS=Mus musculus OX=10090 GN=Iqgap2 PE=1 SV=2	null	null	Mouse_09-2020	null	[MS,MS:1001208,SEQUEST,]	2.14	2.525	null	null	0.01
PRT	P97358	TATA box-binding protein-associated factor RNA polymerase I subunit B OS=Mus musculus OX=10090 GN=Taf1b PE=1 SV=2	null	null	Mouse_09-2020	null	[MS,MS:1001208,SEQUEST,]	0.00	0.313	null	null	0.02
PRT	Q3TMQ6	Angiogenin-4 OS=Mus musculus OX=10090 GN=Ang4 PE=1 SV=1	null	null	Mouse_09-2020	null	[MS,MS:1001208,SEQUEST,]	0.00	0.441	null	null	0.07
PRT	Q9QUH0	Glutaredoxin-1 OS=Mus musculus OX=10090 GN=Glrx PE=1 SV=3	null	null	Mouse_09-2020	null	[MS,MS:1001208,SEQUEST,]	0.00	1.297	null	null	0.08
PRT	P62858	40S ribosomal protein S28 OS=Mus musculus OX=10090 GN=Rps28 PE=1 SV=1	null	null	Mouse_09-2020	null	[MS,MS:1001208,SEQUEST,]	0.00	1.213	null	null	0.14
PRT	Q6PB66	Leucine-rich PPR motif-containing protein, mitochondrial OS=Mus musculus OX=10090 GN=Lrpprc PE=1 SV=2	null	null	Mouse_09-2020	null	[MS,MS:1001208,SEQUEST,]	2.41	2.093	null	null	0.01
PRT	Q9CR84	ATP synthase F(0) complex subunit C1, mitochondrial OS=Mus musculus OX=10090 GN=Atp5mc1 PE=1 SV=1	null	null	Mouse_09-2020	null	[MS,MS:1001208,SEQUEST,]	0.00	1.370	null	null	0.05
PRT	O89023	Tripeptidyl-peptidase 1 OS=Mus musculus OX=10090 GN=Tpp1 PE=1 SV=2	null	null	Mouse_09-2020	null	[MS,MS:1001208,SEQUEST,]	3.36	5.087	null	null	0.02
PRT	A0A0A6YX05	Sodium/potassium-transporting ATPase subunit beta (Fragment) OS=Mus musculus OX=10090 GN=Atp1b1 PE=1 SV=1	null	null	Mouse_09-2020	null	[MS,MS:1001208,SEQUEST,]	2.04	2.783	null	null	0.08
PRT	Q14B48	Protein ITPRID1 OS=Mus musculus OX=10090 GN=Itprid1 PE=2 SV=1	null	null	Mouse_09-2020	null	[MS,MS:1001208,SEQUEST,]	0.00	0.267	null	null	0.02
PRT	D3YWY6	Mitochondrial pyruvate carrier OS=Mus musculus OX=10090 GN=Mpc1 PE=1 SV=1	null	null	Mouse_09-2020	null	[MS,MS:1001208,SEQUEST,]	3.61	2.898	null	null	0.14
PRT	Q3UHT7	ERC protein 2 OS=Mus musculus OX=10090 GN=Erc2 PE=1 SV=1	null	null	Mouse_09-2020	null	[MS,MS:1001208,SEQUEST,]	0.00	0.424	null	null	0.01
PRT	A0A140LIT2	7-dehydrocholesterol reductase OS=Mus musculus OX=10090 GN=Dhcr7 PE=1 SV=1	null	null	Mouse_09-2020	null	[MS,MS:1001208,SEQUEST,]	2.57	1.986	null	null	0.02
PRT	Q9DBL7	Bifunctional coenzyme A synthase OS=Mus musculus OX=10090 GN=Coasy PE=1 SV=2	null	null	Mouse_09-2020	null	[MS,MS:1001208,SEQUEST,]	1.73	3.729	null	null	0.02
PRT	Q9DCS9	NADH dehydrogenase [ubiquinone] 1 beta subcomplex subunit 10 OS=Mus musculus OX=10090 GN=Ndufb10 PE=1 SV=3	null	null	Mouse_09-2020	null	[MS,MS:1001208,SEQUEST,]	3.23	3.937	null	null	0.10
PRT	Q9Z1N5	Spliceosome RNA helicase Ddx39b OS=Mus musculus OX=10090 GN=Ddx39b PE=1 SV=1	null	null	Mouse_09-2020	null	[MS,MS:1001208,SEQUEST,]	2.40	2.568	null	null	0.02
PRT	A0A1W2P869	GTP-binding protein SAR1a (Fragment) OS=Mus musculus OX=10090 GN=Sar1a PE=1 SV=1	null	null	Mouse_09-2020	null	[MS,MS:1001208,SEQUEST,]	2.76	2.714	null	null	0.12
PRT	Q8R2P8	Lysine--tRNA ligase OS=Mus musculus OX=10090 GN=Kars PE=1 SV=1	null	null	Mouse_09-2020	null	[MS,MS:1001208,SEQUEST,]	2.67	1.791	null	null	0.02
PRT	A0A498WGD8	Thioredoxin-like protein 1 OS=Mus musculus OX=10090 GN=Txnl1 PE=1 SV=1	null	null	Mouse_09-2020	null	[MS,MS:1001208,SEQUEST,]	1.91	1.002	null	null	0.02
PRT	A0A140LIJ4	Dynein, axonemal, heavy chain 14 OS=Mus musculus OX=10090 GN=Dnah14 PE=1 SV=1	null	null	Mouse_09-2020	null	[MS,MS:1001208,SEQUEST,]	0.00	0.704	null	null	0.01
PRT	E9PWN2	Isoleucyl-tRNA synthetase OS=Mus musculus OX=10090 GN=Iars2 PE=1 SV=1	null	null	Mouse_09-2020	null	[MS,MS:1001208,SEQUEST,]	1.96	3.085	null	null	0.01
PRT	A0A338P7A0	NADH dehydrogenase [ubiquinone] iron-sulfur protein 4, mitochondrial (Fragment) OS=Mus musculus OX=10090 GN=Ndufs4 PE=1 SV=1	null	null	Mouse_09-2020	null	[MS,MS:1001208,SEQUEST,]	3.09	4.459	null	null	0.14
PRT	P49718	DNA replication licensing factor MCM5 OS=Mus musculus OX=10090 GN=Mcm5 PE=1 SV=2	null	null	Mouse_09-2020	null	[MS,MS:1001208,SEQUEST,]	0.00	0.254	null	null	0.02
PRT	Q9JMC3	DnaJ homolog subfamily A member 4 OS=Mus musculus OX=10090 GN=Dnaja4 PE=1 SV=1	null	null	Mouse_09-2020	null	[MS,MS:1001208,SEQUEST,]	0.00	0.346	null	null	0.02
PRT	Q8K3J1	NADH dehydrogenase [ubiquinone] iron-sulfur protein 8, mitochondrial OS=Mus musculus OX=10090 GN=Ndufs8 PE=1 SV=1	null	null	Mouse_09-2020	null	[MS,MS:1001208,SEQUEST,]	2.82	2.687	null	null	0.04
PRT	A0A0G2JDN7	Microtubule-associated protein OS=Mus musculus OX=10090 GN=Map4 PE=1 SV=1	null	null	Mouse_09-2020	null	[MS,MS:1001208,SEQUEST,]	2.29	0.371	null	null	0.01
PRT	G3UW81	Cytochrome P450, family 4, subfamily f, polypeptide 40 OS=Mus musculus OX=10090 GN=Cyp4f40 PE=1 SV=1	null	null	Mouse_09-2020	null	[MS,MS:1001208,SEQUEST,]	0.00	4.242	null	null	0.02
PRT	Q8JZZ0	UDP-glucuronosyltransferase 3A2 OS=Mus musculus OX=10090 GN=Ugt3a2 PE=1 SV=2	null	null	Mouse_09-2020	null	[MS,MS:1001208,SEQUEST,]	3.99	5.594	null	null	0.02
PRT	Q9CXI5	Mesencephalic astrocyte-derived neurotrophic factor OS=Mus musculus OX=10090 GN=Manf PE=1 SV=1	null	null	Mouse_09-2020	null	[MS,MS:1001208,SEQUEST,]	0.00	1.278	null	null	0.04
PRT	D6RJ44	Innate immunity activator protein OS=Mus musculus OX=10090 GN=Inava PE=4 SV=1	null	null	Mouse_09-2020	null	[MS,MS:1001208,SEQUEST,]	0.00	0.851	null	null	0.19
PRT	Q9QYB1	Chloride intracellular channel protein 4 OS=Mus musculus OX=10090 GN=Clic4 PE=1 SV=3	null	null	Mouse_09-2020	null	[MS,MS:1001208,SEQUEST,]	1.74	1.100	null	null	0.03
PRT	Q3V3R4	Integrin alpha-1 OS=Mus musculus OX=10090 GN=Itga1 PE=1 SV=2	null	null	Mouse_09-2020	null	[MS,MS:1001208,SEQUEST,]	0.00	0.602	null	null	0.01
PRT	F6YTG0	Enoyl-CoA hydratase domain-containing protein 2, mitochondrial (Fragment) OS=Mus musculus OX=10090 GN=Echdc2 PE=1 SV=1	null	null	Mouse_09-2020	null	[MS,MS:1001208,SEQUEST,]	1.97	2.824	null	null	0.09
PRT	A2AJT4	Arginine/serine-rich protein PNISR OS=Mus musculus OX=10090 GN=Pnisr PE=1 SV=1	null	null	Mouse_09-2020	null	[MS,MS:1001208,SEQUEST,]	2.07	0.517	null	null	0.02
PRT	A0A2I3BQ49	26S proteasome regulatory subunit 10B (Fragment) OS=Mus musculus OX=10090 GN=Psmc6 PE=1 SV=1	null	null	Mouse_09-2020	null	[MS,MS:1001208,SEQUEST,]	0.00	2.278	null	null	0.24
PRT	P62192	26S proteasome regulatory subunit 4 OS=Mus musculus OX=10090 GN=Psmc1 PE=1 SV=1	null	null	Mouse_09-2020	null	[MS,MS:1001208,SEQUEST,]	0.00	1.248	null	null	0.03
PRT	Q571F8	Glutaminase liver isoform, mitochondrial OS=Mus musculus OX=10090 GN=Gls2 PE=1 SV=2	null	null	Mouse_09-2020	null	[MS,MS:1001208,SEQUEST,]	2.75	5.115	null	null	0.02
PRT	Q60631	Growth factor receptor-bound protein 2 OS=Mus musculus OX=10090 GN=Grb2 PE=1 SV=1	null	null	Mouse_09-2020	null	[MS,MS:1001208,SEQUEST,]	0.00	1.602	null	null	0.03
PRT	Q922E4	Ethanolamine-phosphate cytidylyltransferase OS=Mus musculus OX=10090 GN=Pcyt2 PE=1 SV=1	null	null	Mouse_09-2020	null	[MS,MS:1001208,SEQUEST,]	4.42	3.820	null	null	0.03
PRT	Q9WVA2	Mitochondrial import inner membrane translocase subunit Tim8 A OS=Mus musculus OX=10090 GN=Timm8a1 PE=1 SV=1	null	null	Mouse_09-2020	null	[MS,MS:1001208,SEQUEST,]	1.79	0.459	null	null	0.11
PRT	Q62315	Protein Jumonji OS=Mus musculus OX=10090 GN=Jarid2 PE=1 SV=1	null	null	Mouse_09-2020	null	[MS,MS:1001208,SEQUEST,]	0.00	0.497	null	null	0.02
PRT	P62774	Myotrophin OS=Mus musculus OX=10090 GN=Mtpn PE=1 SV=2	null	null	Mouse_09-2020	null	[MS,MS:1001208,SEQUEST,]	4.87	7.547	null	null	0.17
PRT	Q9EP89	Serine beta-lactamase-like protein LACTB, mitochondrial OS=Mus musculus OX=10090 GN=Lactb PE=1 SV=1	null	null	Mouse_09-2020	null	[MS,MS:1001208,SEQUEST,]	3.66	7.328	null	null	0.03
PRT	Q283N4	2-oxo-4-hydroxy-4-carboxy-5-ureidoimidazoline decarboxylase OS=Mus musculus OX=10090 GN=Urad PE=1 SV=1	null	null	Mouse_09-2020	null	[MS,MS:1001208,SEQUEST,]	2.02	1.156	null	null	0.06
PRT	P68040	Receptor of activated protein C kinase 1 OS=Mus musculus OX=10090 GN=Rack1 PE=1 SV=3	null	null	Mouse_09-2020	null	[MS,MS:1001208,SEQUEST,]	2.95	4.372	null	null	0.03
PRT	Q9ERH6	Modulator of apoptosis 1 OS=Mus musculus OX=10090 GN=Moap1 PE=1 SV=1	null	null	Mouse_09-2020	null	[MS,MS:1001208,SEQUEST,]	0.00	3.583	null	null	0.06
PRT	Q5SW87	RAB1A, member RAS oncogene family OS=Mus musculus OX=10090 GN=Rab1a PE=1 SV=1	null	null	Mouse_09-2020	null	[MS,MS:1001208,SEQUEST,]	2.13	4.672	null	null	0.12
PRT	Q8R379	GTPase, IMAP family member 7 OS=Mus musculus OX=10090 GN=Gimap7 PE=1 SV=1	null	null	Mouse_09-2020	null	[MS,MS:1001208,SEQUEST,]	2.26	0.296	null	null	0.04
PRT	A0A494B9Y8	Ferrochelatase OS=Mus musculus OX=10090 GN=Fech PE=1 SV=1	null	null	Mouse_09-2020	null	[MS,MS:1001208,SEQUEST,]	2.83	3.088	null	null	0.03
PRT	Q9CXF0	Kynureninase OS=Mus musculus OX=10090 GN=Kynu PE=1 SV=3	null	null	Mouse_09-2020	null	[MS,MS:1001208,SEQUEST,]	3.58	4.815	null	null	0.03
PRT	Q9JJV2-2	Isoform 2 of Profilin-2 OS=Mus musculus OX=10090 GN=Pfn2	null	null	Mouse_09-2020	null	[MS,MS:1001208,SEQUEST,]	0.00	0.619	null	null	0.07
PRT	A0A498WGK2	Asparagine--tRNA ligase OS=Mus musculus OX=10090 GN=Nars PE=1 SV=1	null	null	Mouse_09-2020	null	[MS,MS:1001208,SEQUEST,]	2.16	2.649	null	null	0.01
PRT	E9QP56	Apolipoprotein C-III OS=Mus musculus OX=10090 GN=Apoc3 PE=1 SV=1	null	null	Mouse_09-2020	null	[MS,MS:1001208,SEQUEST,]	0.00	0.612	null	null	0.06
PRT	Q9WV98	Mitochondrial import inner membrane translocase subunit Tim9 OS=Mus musculus OX=10090 GN=Timm9 PE=1 SV=1	null	null	Mouse_09-2020	null	[MS,MS:1001208,SEQUEST,]	4.20	6.696	null	null	0.17
PRT	A0A1L1SSA8	Transmembrane protein 205 (Fragment) OS=Mus musculus OX=10090 GN=Tmem205 PE=1 SV=1	null	null	Mouse_09-2020	null	[MS,MS:1001208,SEQUEST,]	3.51	2.571	null	null	0.12
PRT	Q922S8	Kinesin-like protein KIF2C OS=Mus musculus OX=10090 GN=Kif2c PE=1 SV=1	null	null	Mouse_09-2020	null	[MS,MS:1001208,SEQUEST,]	0.00	0.263	null	null	0.02
PRT	Q9CQC7	NADH dehydrogenase [ubiquinone] 1 beta subcomplex subunit 4 OS=Mus musculus OX=10090 GN=Ndufb4 PE=1 SV=3	null	null	Mouse_09-2020	null	[MS,MS:1001208,SEQUEST,]	2.43	2.482	null	null	0.10
PRT	Q6ZWY3	40S ribosomal protein S27-like OS=Mus musculus OX=10090 GN=Rps27l PE=1 SV=3	null	null	Mouse_09-2020	null	[MS,MS:1001208,SEQUEST,]	2.86	4.510	null	null	0.14
PRT	O35386	Phytanoyl-CoA dioxygenase, peroxisomal OS=Mus musculus OX=10090 GN=Phyh PE=1 SV=1	null	null	Mouse_09-2020	null	[MS,MS:1001208,SEQUEST,]	3.91	4.130	null	null	0.05
PRT	P17665	Cytochrome c oxidase subunit 7C, mitochondrial OS=Mus musculus OX=10090 GN=Cox7c PE=1 SV=1	null	null	Mouse_09-2020	null	[MS,MS:1001208,SEQUEST,]	0.00	3.038	null	null	0.14
PRT	Q9CQH7	Transcription factor BTF3 homolog 4 OS=Mus musculus OX=10090 GN=Btf3l4 PE=1 SV=1	null	null	Mouse_09-2020	null	[MS,MS:1001208,SEQUEST,]	0.00	1.894	null	null	0.06
PRT	Q8BH53	Cilia- and flagella-associated protein 69 OS=Mus musculus OX=10090 GN=Cfap69 PE=1 SV=1	null	null	Mouse_09-2020	null	[MS,MS:1001208,SEQUEST,]	0.00	0.520	null	null	0.02
PRT	Q9D172	Glutamine amidotransferase-like class 1 domain-containing protein 3A, mitochondrial OS=Mus musculus OX=10090 GN=Gatd3a PE=1 SV=1	null	null	Mouse_09-2020	null	[MS,MS:1001208,SEQUEST,]	7.02	10.375	null	null	0.09
PRT	A0A0A6YY29	Calcyclin-binding protein (Fragment) OS=Mus musculus OX=10090 GN=Cacybp PE=1 SV=1	null	null	Mouse_09-2020	null	[MS,MS:1001208,SEQUEST,]	0.00	1.276	null	null	0.09
PRT	P47791	Glutathione reductase, mitochondrial OS=Mus musculus OX=10090 GN=Gsr PE=1 SV=3	null	null	Mouse_09-2020	null	[MS,MS:1001208,SEQUEST,]	0.00	1.103	null	null	0.04
PRT	A0A494BB38	Prostaglandin reductase-3 OS=Mus musculus OX=10090 GN=Zadh2 PE=1 SV=1	null	null	Mouse_09-2020	null	[MS,MS:1001208,SEQUEST,]	0.00	0.540	null	null	0.04
PRT	Q8K2I3	Dimethylaniline monooxygenase [N-oxide-forming] 2 OS=Mus musculus OX=10090 GN=Fmo2 PE=1 SV=3	null	null	Mouse_09-2020	null	[MS,MS:1001208,SEQUEST,]	2.08	3.462	null	null	0.03
PRT	Q9CWJ9	Bifunctional purine biosynthesis protein ATIC OS=Mus musculus OX=10090 GN=Atic PE=1 SV=2	null	null	Mouse_09-2020	null	[MS,MS:1001208,SEQUEST,]	0.00	0.539	null	null	0.01
PRT	Q497N6	CEP295 N-terminal-like protein OS=Mus musculus OX=10090 GN=Cep295nl PE=1 SV=1	null	null	Mouse_09-2020	null	[MS,MS:1001208,SEQUEST,]	0.00	0.315	null	null	0.04
PRT	F6XYY1	Protein patched homolog 2 (Fragment) OS=Mus musculus OX=10090 GN=Ptch2 PE=4 SV=1	null	null	Mouse_09-2020	null	[MS,MS:1001208,SEQUEST,]	0.00	0.319	null	null	0.10
PRT	G3UY93	Valyl-tRNA synthetase (Fragment) OS=Mus musculus OX=10090 GN=Vars PE=1 SV=1	null	null	Mouse_09-2020	null	[MS,MS:1001208,SEQUEST,]	0.00	0.260	null	null	0.01
PRT	E9Q4F4	Small nuclear ribonucleoprotein E OS=Mus musculus OX=10090 GN=Snrpe PE=1 SV=1	null	null	Mouse_09-2020	null	[MS,MS:1001208,SEQUEST,]	1.89	4.405	null	null	0.12
PRT	E9Q1J7	Propionyl-CoA carboxylase beta chain, mitochondrial OS=Mus musculus OX=10090 GN=Pccb PE=1 SV=1	null	null	Mouse_09-2020	null	[MS,MS:1001208,SEQUEST,]	2.63	2.550	null	null	0.02
PRT	Q9JIW9	Ras-related protein Ral-B OS=Mus musculus OX=10090 GN=Ralb PE=1 SV=1	null	null	Mouse_09-2020	null	[MS,MS:1001208,SEQUEST,]	0.00	0.664	null	null	0.03
PRT	P61750	ADP-ribosylation factor 4 OS=Mus musculus OX=10090 GN=Arf4 PE=1 SV=2	null	null	Mouse_09-2020	null	[MS,MS:1001208,SEQUEST,]	2.69	2.899	null	null	0.06
PRT	Q99L13	3-hydroxyisobutyrate dehydrogenase, mitochondrial OS=Mus musculus OX=10090 GN=Hibadh PE=1 SV=1	null	null	Mouse_09-2020	null	[MS,MS:1001208,SEQUEST,]	4.66	7.617	null	null	0.05
PRT	Q9CZW5	Mitochondrial import receptor subunit TOM70 OS=Mus musculus OX=10090 GN=Tomm70 PE=1 SV=2	null	null	Mouse_09-2020	null	[MS,MS:1001208,SEQUEST,]	2.15	1.176	null	null	0.01
PRT	Q9Z1N9	Protein unc-13 homolog B OS=Mus musculus OX=10090 GN=Unc13b PE=1 SV=2	null	null	Mouse_09-2020	null	[MS,MS:1001208,SEQUEST,]	0.00	0.275	null	null	0.02
PRT	A0A2R8VHH6	Receptor-type tyrosine-protein phosphatase alpha (Fragment) OS=Mus musculus OX=10090 GN=Ptpra PE=1 SV=1	null	null	Mouse_09-2020	null	[MS,MS:1001208,SEQUEST,]	2.40	0.667	null	null	0.04
PRT	P61924	Coatomer subunit zeta-1 OS=Mus musculus OX=10090 GN=Copz1 PE=1 SV=1	null	null	Mouse_09-2020	null	[MS,MS:1001208,SEQUEST,]	0.00	0.297	null	null	0.08
PRT	Q8BFR5	Elongation factor Tu, mitochondrial OS=Mus musculus OX=10090 GN=Tufm PE=1 SV=1	null	null	Mouse_09-2020	null	[MS,MS:1001208,SEQUEST,]	3.93	4.333	null	null	0.03
PRT	J3QP56	Acyl-protein thioesterase 1 OS=Mus musculus OX=10090 GN=Lypla1 PE=1 SV=1	null	null	Mouse_09-2020	null	[MS,MS:1001208,SEQUEST,]	1.80	1.539	null	null	0.04
PRT	P80314	T-complex protein 1 subunit beta OS=Mus musculus OX=10090 GN=Cct2 PE=1 SV=4	null	null	Mouse_09-2020	null	[MS,MS:1001208,SEQUEST,]	0.00	1.716	null	null	0.02
PRT	A0A2R8VI45	Aladin (Fragment) OS=Mus musculus OX=10090 GN=Aaas PE=1 SV=1	null	null	Mouse_09-2020	null	[MS,MS:1001208,SEQUEST,]	0.00	0.423	null	null	0.16
PRT	P54728	UV excision repair protein RAD23 homolog B OS=Mus musculus OX=10090 GN=Rad23b PE=1 SV=2	null	null	Mouse_09-2020	null	[MS,MS:1001208,SEQUEST,]	3.45	6.364	null	null	0.03
PRT	Q8BNA6	Protocadherin Fat 3 OS=Mus musculus OX=10090 GN=Fat3 PE=1 SV=2	null	null	Mouse_09-2020	null	[MS,MS:1001208,SEQUEST,]	0.00	0.600	null	null	0.00
PRT	D3YYS6	Monoglyceride lipase OS=Mus musculus OX=10090 GN=Mgll PE=1 SV=1	null	null	Mouse_09-2020	null	[MS,MS:1001208,SEQUEST,]	0.00	1.121	null	null	0.04
PRT	Q8BVQ9	26S proteasome AAA-ATPase subunit RPT1 OS=Mus musculus OX=10090 GN=Psmc2 PE=1 SV=1	null	null	Mouse_09-2020	null	[MS,MS:1001208,SEQUEST,]	2.02	1.038	null	null	0.05
PRT	Q3UIU2	NADH dehydrogenase [ubiquinone] 1 beta subcomplex subunit 6 OS=Mus musculus OX=10090 GN=Ndufb6 PE=1 SV=3	null	null	Mouse_09-2020	null	[MS,MS:1001208,SEQUEST,]	3.72	5.490	null	null	0.13
PRT	Q80XR6	Heterogeneous nuclear ribonucleoprotein A/B OS=Mus musculus OX=10090 GN=Hnrnpab PE=1 SV=1	null	null	Mouse_09-2020	null	[MS,MS:1001208,SEQUEST,]	1.92	1.017	null	null	0.03
PRT	Q9ES97	Reticulon-3 OS=Mus musculus OX=10090 GN=Rtn3 PE=1 SV=2	null	null	Mouse_09-2020	null	[MS,MS:1001208,SEQUEST,]	2.47	3.283	null	null	0.01
PRT	P34928	Apolipoprotein C-I OS=Mus musculus OX=10090 GN=Apoc1 PE=1 SV=1	null	null	Mouse_09-2020	null	[MS,MS:1001208,SEQUEST,]	0.00	1.916	null	null	0.16
PRT	F8WJ64	Acyl carrier protein (Fragment) OS=Mus musculus OX=10090 GN=Ndufab1 PE=1 SV=1	null	null	Mouse_09-2020	null	[MS,MS:1001208,SEQUEST,]	0.00	3.100	null	null	0.11
PRT	A0A1Y7VLP0	ATP synthase subunit ATP5MPL, mitochondrial (Fragment) OS=Mus musculus OX=10090 GN=Atp5mpl PE=1 SV=1	null	null	Mouse_09-2020	null	[MS,MS:1001208,SEQUEST,]	2.97	2.568	null	null	0.14
PRT	F6ZTG3	Glyoxalase domain-containing protein 4 (Fragment) OS=Mus musculus OX=10090 GN=Glod4 PE=1 SV=1	null	null	Mouse_09-2020	null	[MS,MS:1001208,SEQUEST,]	3.44	4.902	null	null	0.06
PRT	Q8VIJ6	Splicing factor, proline- and glutamine-rich OS=Mus musculus OX=10090 GN=Sfpq PE=1 SV=1	null	null	Mouse_09-2020	null	[MS,MS:1001208,SEQUEST,]	3.59	6.275	null	null	0.02
PRT	E9Q447	Spectrin alpha chain, non-erythrocytic 1 OS=Mus musculus OX=10090 GN=Sptan1 PE=1 SV=1	null	null	Mouse_09-2020	null	[MS,MS:1001208,SEQUEST,]	0.00	0.992	null	null	0.01
PRT	Z4YK11	SH3 domain-containing protein 21 OS=Mus musculus OX=10090 GN=Sh3d21 PE=1 SV=1	null	null	Mouse_09-2020	null	[MS,MS:1001208,SEQUEST,]	2.80	1.693	null	null	0.01
PRT	Q9DCH2	Ribonuclease P protein subunit p20 OS=Mus musculus OX=10090 GN=Pop7 PE=2 SV=1	null	null	Mouse_09-2020	null	[MS,MS:1001208,SEQUEST,]	0.00	0.418	null	null	0.05
PRT	Q5SVG5	AP complex subunit beta OS=Mus musculus OX=10090 GN=Ap1b1 PE=1 SV=1	null	null	Mouse_09-2020	null	[MS,MS:1001208,SEQUEST,]	3.30	4.798	null	null	0.01
PRT	Q9WU78	Programmed cell death 6-interacting protein OS=Mus musculus OX=10090 GN=Pdcd6ip PE=1 SV=3	null	null	Mouse_09-2020	null	[MS,MS:1001208,SEQUEST,]	0.00	3.303	null	null	0.01
PRT	Q99L04	Dehydrogenase/reductase SDR family member 1 OS=Mus musculus OX=10090 GN=Dhrs1 PE=1 SV=1	null	null	Mouse_09-2020	null	[MS,MS:1001208,SEQUEST,]	4.44	9.551	null	null	0.08
PRT	Q9DCC4	Pyrroline-5-carboxylate reductase 3 OS=Mus musculus OX=10090 GN=Pycr3 PE=1 SV=2	null	null	Mouse_09-2020	null	[MS,MS:1001208,SEQUEST,]	2.40	1.243	null	null	0.03
PRT	Q61635	GTP-binding protein OS=Mus musculus OX=10090 GN=Ifi47 PE=1 SV=1	null	null	Mouse_09-2020	null	[MS,MS:1001208,SEQUEST,]	2.02	3.136	null	null	0.03
PRT	F8WHT3	Protein PRRC2B OS=Mus musculus OX=10090 GN=Prrc2b PE=1 SV=1	null	null	Mouse_09-2020	null	[MS,MS:1001208,SEQUEST,]	0.00	0.375	null	null	0.01
PRT	H3BKD7	Isopentenyl-diphosphate Delta-isomerase (Fragment) OS=Mus musculus OX=10090 GN=Idi1 PE=1 SV=1	null	null	Mouse_09-2020	null	[MS,MS:1001208,SEQUEST,]	2.88	4.643	null	null	0.07
PRT	A0A571BEL9	T-complex protein 1 subunit zeta OS=Mus musculus OX=10090 GN=Cct6a PE=1 SV=1	null	null	Mouse_09-2020	null	[MS,MS:1001208,SEQUEST,]	1.82	3.303	null	null	0.02
PRT	Q8BVM2	Anthrax toxin receptor-like OS=Mus musculus OX=10090 GN=Antxrl PE=2 SV=2	null	null	Mouse_09-2020	null	[MS,MS:1001208,SEQUEST,]	0.00	0.418	null	null	0.01
PRT	O55060	Thiopurine S-methyltransferase OS=Mus musculus OX=10090 GN=Tpmt PE=1 SV=1	null	null	Mouse_09-2020	null	[MS,MS:1001208,SEQUEST,]	2.81	3.748	null	null	0.04
PRT	Q00724	Retinol-binding protein 4 OS=Mus musculus OX=10090 GN=Rbp4 PE=1 SV=2	null	null	Mouse_09-2020	null	[MS,MS:1001208,SEQUEST,]	2.44	4.103	null	null	0.05
PRT	P80316	T-complex protein 1 subunit epsilon OS=Mus musculus OX=10090 GN=Cct5 PE=1 SV=1	null	null	Mouse_09-2020	null	[MS,MS:1001208,SEQUEST,]	0.00	3.685	null	null	0.03
PRT	O54734	Dolichyl-diphosphooligosaccharide--protein glycosyltransferase 48 kDa subunit OS=Mus musculus OX=10090 GN=Ddost PE=1 SV=2	null	null	Mouse_09-2020	null	[MS,MS:1001208,SEQUEST,]	2.66	3.028	null	null	0.02
PRT	O35114	Lysosome membrane protein 2 OS=Mus musculus OX=10090 GN=Scarb2 PE=1 SV=3	null	null	Mouse_09-2020	null	[MS,MS:1001208,SEQUEST,]	1.78	1.999	null	null	0.02
PRT	Q9CPU2	NADH dehydrogenase [ubiquinone] 1 beta subcomplex subunit 2, mitochondrial OS=Mus musculus OX=10090 GN=Ndufb2 PE=1 SV=1	null	null	Mouse_09-2020	null	[MS,MS:1001208,SEQUEST,]	2.73	1.375	null	null	0.09
PRT	A2APD7	Nucleolar protein 56 (Fragment) OS=Mus musculus OX=10090 GN=Nop56 PE=1 SV=1	null	null	Mouse_09-2020	null	[MS,MS:1001208,SEQUEST,]	2.20	2.786	null	null	0.04
PRT	Q64521	Glycerol-3-phosphate dehydrogenase, mitochondrial OS=Mus musculus OX=10090 GN=Gpd2 PE=1 SV=2	null	null	Mouse_09-2020	null	[MS,MS:1001208,SEQUEST,]	0.00	2.666	null	null	0.01
PRT	Q91WS0	CDGSH iron-sulfur domain-containing protein 1 OS=Mus musculus OX=10090 GN=Cisd1 PE=1 SV=1	null	null	Mouse_09-2020	null	[MS,MS:1001208,SEQUEST,]	2.30	2.973	null	null	0.08
PRT	P26150	3 beta-hydroxysteroid dehydrogenase/Delta 5-->4-isomerase type 3 OS=Mus musculus OX=10090 GN=Hsd3b3 PE=1 SV=3	null	null	Mouse_09-2020	null	[MS,MS:1001208,SEQUEST,]	3.13	7.022	null	null	0.06
PRT	A0A1L1SSL9	Non-specific serine/threonine protein kinase OS=Mus musculus OX=10090 GN=Atr PE=1 SV=1	null	null	Mouse_09-2020	null	[MS,MS:1001208,SEQUEST,]	0.00	1.027	null	null	0.01
PRT	P62892	60S ribosomal protein L39 OS=Mus musculus OX=10090 GN=Rpl39 PE=1 SV=2	null	null	Mouse_09-2020	null	[MS,MS:1001208,SEQUEST,]	4.34	3.041	null	null	0.20
PRT	Q9JJY9	Interleukin-22 OS=Mus musculus OX=10090 GN=Il22 PE=2 SV=1	null	null	Mouse_09-2020	null	[MS,MS:1001208,SEQUEST,]	0.00	0.538	null	null	0.05
PRT	Q8CC88	von Willebrand factor A domain-containing protein 8 OS=Mus musculus OX=10090 GN=Vwa8 PE=1 SV=2	null	null	Mouse_09-2020	null	[MS,MS:1001208,SEQUEST,]	0.00	1.316	null	null	0.01
PRT	Q91WN4	Kynurenine 3-monooxygenase OS=Mus musculus OX=10090 GN=Kmo PE=1 SV=1	null	null	Mouse_09-2020	null	[MS,MS:1001208,SEQUEST,]	1.97	3.138	null	null	0.02
PRT	P31725	Protein S100-A9 OS=Mus musculus OX=10090 GN=S100a9 PE=1 SV=3	null	null	Mouse_09-2020	null	[MS,MS:1001208,SEQUEST,]	2.30	6.514	null	null	0.12
PRT	Q9D3D9	ATP synthase subunit delta, mitochondrial OS=Mus musculus OX=10090 GN=Atp5f1d PE=1 SV=1	null	null	Mouse_09-2020	null	[MS,MS:1001208,SEQUEST,]	0.00	0.421	null	null	0.07
PRT	Q60864	Stress-induced-phosphoprotein 1 OS=Mus musculus OX=10090 GN=Stip1 PE=1 SV=1	null	null	Mouse_09-2020	null	[MS,MS:1001208,SEQUEST,]	1.75	3.563	null	null	0.02
PRT	Q8BWY3	Eukaryotic peptide chain release factor subunit 1 OS=Mus musculus OX=10090 GN=Etf1 PE=1 SV=4	null	null	Mouse_09-2020	null	[MS,MS:1001208,SEQUEST,]	2.33	1.062	null	null	0.02
PRT	Q8K010	5-oxoprolinase OS=Mus musculus OX=10090 GN=Oplah PE=1 SV=1	null	null	Mouse_09-2020	null	[MS,MS:1001208,SEQUEST,]	2.76	4.165	null	null	0.01
PRT	Q9JKX3	Transferrin receptor protein 2 OS=Mus musculus OX=10090 GN=Tfr2 PE=1 SV=2	null	null	Mouse_09-2020	null	[MS,MS:1001208,SEQUEST,]	0.00	0.299	null	null	0.01
PRT	E9QN31	Probable 28S rRNA (cytosine-C(5))-methyltransferase OS=Mus musculus OX=10090 GN=Nop2 PE=1 SV=1	null	null	Mouse_09-2020	null	[MS,MS:1001208,SEQUEST,]	0.00	0.298	null	null	0.01
PRT	Q9D1Q6	Endoplasmic reticulum resident protein 44 OS=Mus musculus OX=10090 GN=Erp44 PE=1 SV=1	null	null	Mouse_09-2020	null	[MS,MS:1001208,SEQUEST,]	0.00	2.220	null	null	0.04
PRT	Q8QZY2	Glycerate kinase OS=Mus musculus OX=10090 GN=Glyctk PE=1 SV=1	null	null	Mouse_09-2020	null	[MS,MS:1001208,SEQUEST,]	2.08	1.663	null	null	0.01
PRT	G3UZH1	Xylosyltransferase 2 (Fragment) OS=Mus musculus OX=10090 GN=Xylt2 PE=1 SV=8	null	null	Mouse_09-2020	null	[MS,MS:1001208,SEQUEST,]	0.00	1.518	null	null	0.14
PRT	A0A0U1RPT5	Fructose-bisphosphate aldolase (Fragment) OS=Mus musculus OX=10090 GN=Aldoa PE=1 SV=1	null	null	Mouse_09-2020	null	[MS,MS:1001208,SEQUEST,]	2.19	3.203	null	null	0.07
PRT	Q52L67	Gpsn2 protein OS=Mus musculus OX=10090 GN=Tecr PE=1 SV=1	null	null	Mouse_09-2020	null	[MS,MS:1001208,SEQUEST,]	0.00	0.869	null	null	0.03
PRT	Q60991	Cytochrome P450 7B1 OS=Mus musculus OX=10090 GN=Cyp7b1 PE=1 SV=2	null	null	Mouse_09-2020	null	[MS,MS:1001208,SEQUEST,]	3.31	3.238	null	null	0.03
PRT	Q8VCR2	17-beta-hydroxysteroid dehydrogenase 13 OS=Mus musculus OX=10090 GN=Hsd17b13 PE=1 SV=2	null	null	Mouse_09-2020	null	[MS,MS:1001208,SEQUEST,]	2.29	3.778	null	null	0.04
PRT	Q9CXT6	Bifunctional peptidase and arginyl-hydroxylase JMJD5 OS=Mus musculus OX=10090 GN=Kdm8 PE=1 SV=1	null	null	Mouse_09-2020	null	[MS,MS:1001208,SEQUEST,]	0.00	1.500	null	null	0.06
PRT	Q9D0M5	Dynein light chain 2, cytoplasmic OS=Mus musculus OX=10090 GN=Dynll2 PE=1 SV=1	null	null	Mouse_09-2020	null	[MS,MS:1001208,SEQUEST,]	2.42	5.211	null	null	0.13
PRT	D3Z0P8	Transmembrane protein 200B OS=Mus musculus OX=10090 GN=Tmem200b PE=1 SV=1	null	null	Mouse_09-2020	null	[MS,MS:1001208,SEQUEST,]	0.00	0.248	null	null	0.04
PRT	Q8R0B4	TAR DNA-binding protein 43 OS=Mus musculus OX=10090 GN=Tardbp PE=1 SV=1	null	null	Mouse_09-2020	null	[MS,MS:1001208,SEQUEST,]	2.63	5.021	null	null	0.04
PRT	Q99L45	Eukaryotic translation initiation factor 2 subunit 2 OS=Mus musculus OX=10090 GN=Eif2s2 PE=1 SV=1	null	null	Mouse_09-2020	null	[MS,MS:1001208,SEQUEST,]	2.47	2.313	null	null	0.03
PRT	Q9DBB8	Trans-1,2-dihydrobenzene-1,2-diol dehydrogenase OS=Mus musculus OX=10090 GN=Dhdh PE=1 SV=1	null	null	Mouse_09-2020	null	[MS,MS:1001208,SEQUEST,]	2.65	3.954	null	null	0.03
PRT	P62855	40S ribosomal protein S26 OS=Mus musculus OX=10090 GN=Rps26 PE=1 SV=3	null	null	Mouse_09-2020	null	[MS,MS:1001208,SEQUEST,]	2.98	1.022	null	null	0.13
PRT	Q9CQX2	Cytochrome b5 type B OS=Mus musculus OX=10090 GN=Cyb5b PE=1 SV=1	null	null	Mouse_09-2020	null	[MS,MS:1001208,SEQUEST,]	3.42	4.218	null	null	0.10
PRT	A0A140LIZ5	26S proteasome AAA-ATPase subunit RPT3 OS=Mus musculus OX=10090 GN=Psmc4 PE=1 SV=1	null	null	Mouse_09-2020	null	[MS,MS:1001208,SEQUEST,]	2.73	3.906	null	null	0.04
PRT	P46638	Ras-related protein Rab-11B OS=Mus musculus OX=10090 GN=Rab11b PE=1 SV=3	null	null	Mouse_09-2020	null	[MS,MS:1001208,SEQUEST,]	3.19	2.829	null	null	0.05
PRT	H3BL50	Ceramide synthase 4 OS=Mus musculus OX=10090 GN=Cers4 PE=1 SV=1	null	null	Mouse_09-2020	null	[MS,MS:1001208,SEQUEST,]	0.00	0.408	null	null	0.06
PRT	Q9Z0S1	3'(2'),5'-bisphosphate nucleotidase 1 OS=Mus musculus OX=10090 GN=Bpnt1 PE=1 SV=2	null	null	Mouse_09-2020	null	[MS,MS:1001208,SEQUEST,]	3.74	5.906	null	null	0.05
PRT	Q9WV54	Acid ceramidase OS=Mus musculus OX=10090 GN=Asah1 PE=1 SV=1	null	null	Mouse_09-2020	null	[MS,MS:1001208,SEQUEST,]	2.69	5.032	null	null	0.03
PRT	Q920S3	GATA zinc finger domain-containing protein 1 OS=Mus musculus OX=10090 GN=Gatad1 PE=2 SV=2	null	null	Mouse_09-2020	null	[MS,MS:1001208,SEQUEST,]	0.00	0.508	null	null	0.03
PRT	Q9DBW0	Cytochrome P450 4V2 OS=Mus musculus OX=10090 GN=Cyp4v2 PE=1 SV=1	null	null	Mouse_09-2020	null	[MS,MS:1001208,SEQUEST,]	1.77	2.720	null	null	0.02
PRT	P01887	Beta-2-microglobulin OS=Mus musculus OX=10090 GN=B2m PE=1 SV=2	null	null	Mouse_09-2020	null	[MS,MS:1001208,SEQUEST,]	2.56	3.388	null	null	0.08
PRT	Q5XG73	Acyl-CoA-binding domain-containing protein 5 OS=Mus musculus OX=10090 GN=Acbd5 PE=1 SV=1	null	null	Mouse_09-2020	null	[MS,MS:1001208,SEQUEST,]	2.67	3.636	null	null	0.02
PRT	P59509	A disintegrin and metalloproteinase with thrombospondin motifs 19 OS=Mus musculus OX=10090 GN=Adamts19 PE=2 SV=1	null	null	Mouse_09-2020	null	[MS,MS:1001208,SEQUEST,]	0.00	0.358	null	null	0.01
PRT	P97364	Selenide, water dikinase 2 OS=Mus musculus OX=10090 GN=Sephs2 PE=1 SV=3	null	null	Mouse_09-2020	null	[MS,MS:1001208,SEQUEST,]	3.45	3.635	null	null	0.03
PRT	Q60520	Paired amphipathic helix protein Sin3a OS=Mus musculus OX=10090 GN=Sin3a PE=1 SV=3	null	null	Mouse_09-2020	null	[MS,MS:1001208,SEQUEST,]	0.00	0.291	null	null	0.01
PRT	P70195	Proteasome subunit beta type-7 OS=Mus musculus OX=10090 GN=Psmb7 PE=1 SV=1	null	null	Mouse_09-2020	null	[MS,MS:1001208,SEQUEST,]	2.87	3.815	null	null	0.04
PRT	P35564	Calnexin OS=Mus musculus OX=10090 GN=Canx PE=1 SV=1	null	null	Mouse_09-2020	null	[MS,MS:1001208,SEQUEST,]	3.86	3.141	null	null	0.03
PRT	Q7TNG8	Probable D-lactate dehydrogenase, mitochondrial OS=Mus musculus OX=10090 GN=Ldhd PE=1 SV=1	null	null	Mouse_09-2020	null	[MS,MS:1001208,SEQUEST,]	2.42	2.874	null	null	0.02
PRT	B1AVB3	Scm polycomb group protein-like 2 OS=Mus musculus OX=10090 GN=Scml2 PE=1 SV=1	null	null	Mouse_09-2020	null	[MS,MS:1001208,SEQUEST,]	0.00	0.325	null	null	0.09
PRT	Q9CPX8	Cytochrome b-c1 complex subunit 10 OS=Mus musculus OX=10090 GN=Uqcr11 PE=1 SV=1	null	null	Mouse_09-2020	null	[MS,MS:1001208,SEQUEST,]	3.44	4.316	null	null	0.21
PRT	H3BKR2	Guanine nucleotide-binding protein G(I)/G(S)/G(T) subunit beta-1 (Fragment) OS=Mus musculus OX=10090 GN=Gnb1 PE=1 SV=8	null	null	Mouse_09-2020	null	[MS,MS:1001208,SEQUEST,]	2.61	3.371	null	null	0.04
PRT	Q3TVK3	Aspartyl aminopeptidase OS=Mus musculus OX=10090 GN=Dnpep PE=1 SV=1	null	null	Mouse_09-2020	null	[MS,MS:1001208,SEQUEST,]	2.50	2.699	null	null	0.02
PRT	O08600	Endonuclease G, mitochondrial OS=Mus musculus OX=10090 GN=Endog PE=1 SV=1	null	null	Mouse_09-2020	null	[MS,MS:1001208,SEQUEST,]	3.13	2.524	null	null	0.04
PRT	Q99JI6	Ras-related protein Rap-1b OS=Mus musculus OX=10090 GN=Rap1b PE=1 SV=2	null	null	Mouse_09-2020	null	[MS,MS:1001208,SEQUEST,]	2.22	2.745	null	null	0.06
PRT	Q9EQF6	Dihydropyrimidinase-related protein 5 OS=Mus musculus OX=10090 GN=Dpysl5 PE=1 SV=1	null	null	Mouse_09-2020	null	[MS,MS:1001208,SEQUEST,]	0.00	0.311	null	null	0.02
PRT	Q91W64	Cytochrome P450 2C70 OS=Mus musculus OX=10090 GN=Cyp2c70 PE=1 SV=2	null	null	Mouse_09-2020	null	[MS,MS:1001208,SEQUEST,]	2.92	2.477	null	null	0.02
PRT	Q9CPT4	Myeloid-derived growth factor OS=Mus musculus OX=10090 GN=Mydgf PE=1 SV=1	null	null	Mouse_09-2020	null	[MS,MS:1001208,SEQUEST,]	2.57	3.038	null	null	0.05
PRT	A2AIR2	E3 ubiquitin protein ligase (Fragment) OS=Mus musculus OX=10090 GN=Rnf20 PE=1 SV=1	null	null	Mouse_09-2020	null	[MS,MS:1001208,SEQUEST,]	0.00	0.548	null	null	0.04
PRT	Q8R3V2	Aminoacyl tRNA synthase complex-interacting multifunctional protein 2 OS=Mus musculus OX=10090 GN=Aimp2 PE=1 SV=1	null	null	Mouse_09-2020	null	[MS,MS:1001208,SEQUEST,]	1.86	1.404	null	null	0.03
PRT	Q80UU9	Membrane-associated progesterone receptor component 2 OS=Mus musculus OX=10090 GN=Pgrmc2 PE=1 SV=2	null	null	Mouse_09-2020	null	[MS,MS:1001208,SEQUEST,]	2.62	4.374	null	null	0.06
PRT	A0A286YDB8	Elongator complex protein 3 OS=Mus musculus OX=10090 GN=Elp3 PE=1 SV=1	null	null	Mouse_09-2020	null	[MS,MS:1001208,SEQUEST,]	2.11	0.578	null	null	0.03
PRT	E0CXU3	MKI67 FHA domain-interacting nucleolar phosphoprotein (Fragment) OS=Mus musculus OX=10090 GN=Nifk PE=1 SV=1	null	null	Mouse_09-2020	null	[MS,MS:1001208,SEQUEST,]	0.00	0.262	null	null	0.12
PRT	Q91VL9	Zinc finger and BTB domain-containing protein 1 OS=Mus musculus OX=10090 GN=Zbtb1 PE=1 SV=1	null	null	Mouse_09-2020	null	[MS,MS:1001208,SEQUEST,]	2.14	0.267	null	null	0.02
PRT	Q9WVJ2	26S proteasome non-ATPase regulatory subunit 13 OS=Mus musculus OX=10090 GN=Psmd13 PE=1 SV=1	null	null	Mouse_09-2020	null	[MS,MS:1001208,SEQUEST,]	2.93	4.610	null	null	0.03
PRT	Q60866	Phosphotriesterase-related protein OS=Mus musculus OX=10090 GN=Pter PE=1 SV=1	null	null	Mouse_09-2020	null	[MS,MS:1001208,SEQUEST,]	0.00	0.752	null	null	0.02
PRT	Q8VC82	Rhomboid-related protein 1 OS=Mus musculus OX=10090 GN=Rhbdl1 PE=2 SV=1	null	null	Mouse_09-2020	null	[MS,MS:1001208,SEQUEST,]	0.00	0.248	null	null	0.07
PRT	P16332	Methylmalonyl-CoA mutase, mitochondrial OS=Mus musculus OX=10090 GN=Mmut PE=1 SV=2	null	null	Mouse_09-2020	null	[MS,MS:1001208,SEQUEST,]	0.00	2.641	null	null	0.02
PRT	Q9CQ75	NADH dehydrogenase [ubiquinone] 1 alpha subcomplex subunit 2 OS=Mus musculus OX=10090 GN=Ndufa2 PE=1 SV=3	null	null	Mouse_09-2020	null	[MS,MS:1001208,SEQUEST,]	0.00	1.443	null	null	0.14
PRT	Q9D823	60S ribosomal protein L37 OS=Mus musculus OX=10090 GN=Rpl37 PE=3 SV=3	null	null	Mouse_09-2020	null	[MS,MS:1001208,SEQUEST,]	2.86	2.436	null	null	0.14
PRT	Q8VGE3	Olfactory receptor OS=Mus musculus OX=10090 GN=Olfr160 PE=2 SV=1	null	null	Mouse_09-2020	null	[MS,MS:1001208,SEQUEST,]	0.00	0.965	null	null	0.03
PRT	Q6ZWX6	Eukaryotic translation initiation factor 2 subunit 1 OS=Mus musculus OX=10090 GN=Eif2s1 PE=1 SV=3	null	null	Mouse_09-2020	null	[MS,MS:1001208,SEQUEST,]	1.88	1.620	null	null	0.02
PRT	Q9DBA8	Probable imidazolonepropionase OS=Mus musculus OX=10090 GN=Amdhd1 PE=1 SV=1	null	null	Mouse_09-2020	null	[MS,MS:1001208,SEQUEST,]	1.81	1.602	null	null	0.02
PRT	A2AIM4	Tropomyosin beta chain OS=Mus musculus OX=10090 GN=Tpm2 PE=1 SV=1	null	null	Mouse_09-2020	null	[MS,MS:1001208,SEQUEST,]	0.00	0.422	null	null	0.07
PRT	E9Q1R2	4-hydroxy-2-oxoglutarate aldolase, mitochondrial OS=Mus musculus OX=10090 GN=Hoga1 PE=1 SV=1	null	null	Mouse_09-2020	null	[MS,MS:1001208,SEQUEST,]	2.10	2.061	null	null	0.04
PRT	E9QKY4	FYVE, RhoGEF and PH domain-containing protein 5 OS=Mus musculus OX=10090 GN=Fgd5 PE=1 SV=1	null	null	Mouse_09-2020	null	[MS,MS:1001208,SEQUEST,]	0.00	0.254	null	null	0.01
PRT	D2EAC2	Zinc finger BED domain-containing protein 6 OS=Mus musculus OX=10090 GN=Zbed6 PE=1 SV=1	null	null	Mouse_09-2020	null	[MS,MS:1001208,SEQUEST,]	0.00	0.560	null	null	0.04
PRT	A0A3Q4EHJ0	Calmodulin OS=Mus musculus OX=10090 GN=Calm1 PE=1 SV=1	null	null	Mouse_09-2020	null	[MS,MS:1001208,SEQUEST,]	5.67	5.940	null	null	0.14
PRT	A0A1Y7VKA0	Isoamyl acetate-hydrolyzing esterase 1 homolog (Fragment) OS=Mus musculus OX=10090 GN=Iah1 PE=1 SV=1	null	null	Mouse_09-2020	null	[MS,MS:1001208,SEQUEST,]	1.88	1.568	null	null	0.05
PRT	Q14CH7	Alanine--tRNA ligase, mitochondrial OS=Mus musculus OX=10090 GN=Aars2 PE=1 SV=1	null	null	Mouse_09-2020	null	[MS,MS:1001208,SEQUEST,]	0.00	0.474	null	null	0.02
PRT	Q8C804	Spindle and centriole-associated protein 1 OS=Mus musculus OX=10090 GN=Spice1 PE=1 SV=2	null	null	Mouse_09-2020	null	[MS,MS:1001208,SEQUEST,]	0.00	0.251	null	null	0.03
PRT	P62075	Mitochondrial import inner membrane translocase subunit Tim13 OS=Mus musculus OX=10090 GN=Timm13 PE=1 SV=1	null	null	Mouse_09-2020	null	[MS,MS:1001208,SEQUEST,]	3.34	5.686	null	null	0.15
PRT	F6VNW5	GCS light chain (Fragment) OS=Mus musculus OX=10090 GN=Gclm PE=1 SV=1	null	null	Mouse_09-2020	null	[MS,MS:1001208,SEQUEST,]	3.41	4.072	null	null	0.08
PRT	P20108	Thioredoxin-dependent peroxide reductase, mitochondrial OS=Mus musculus OX=10090 GN=Prdx3 PE=1 SV=1	null	null	Mouse_09-2020	null	[MS,MS:1001208,SEQUEST,]	2.76	4.442	null	null	0.05
PRT	F8WHX2	Copper homeostasis protein cutC homolog OS=Mus musculus OX=10090 GN=Cutc PE=1 SV=1	null	null	Mouse_09-2020	null	[MS,MS:1001208,SEQUEST,]	3.59	2.558	null	null	0.05
PRT	Q9EQK5	Major vault protein OS=Mus musculus OX=10090 GN=Mvp PE=1 SV=4	null	null	Mouse_09-2020	null	[MS,MS:1001208,SEQUEST,]	0.00	1.204	null	null	0.01
PRT	Q9WUU7	Cathepsin Z OS=Mus musculus OX=10090 GN=Ctsz PE=1 SV=1	null	null	Mouse_09-2020	null	[MS,MS:1001208,SEQUEST,]	4.71	5.644	null	null	0.06
PRT	D3YVF4	40S ribosomal protein S14 (Fragment) OS=Mus musculus OX=10090 GN=Rps14 PE=1 SV=1	null	null	Mouse_09-2020	null	[MS,MS:1001208,SEQUEST,]	4.24	7.338	null	null	0.18
PRT	Q8BMF4	Dihydrolipoyllysine-residue acetyltransferase component of pyruvate dehydrogenase complex, mitochondrial OS=Mus musculus OX=10090 GN=Dlat PE=1 SV=2	null	null	Mouse_09-2020	null	[MS,MS:1001208,SEQUEST,]	2.14	2.271	null	null	0.01
PRT	Q2TPA8	Hydroxysteroid dehydrogenase-like protein 2 OS=Mus musculus OX=10090 GN=Hsdl2 PE=1 SV=1	null	null	Mouse_09-2020	null	[MS,MS:1001208,SEQUEST,]	0.00	1.418	null	null	0.02
PRT	E9PUD2	Dynamin-1-like protein OS=Mus musculus OX=10090 GN=Dnm1l PE=1 SV=1	null	null	Mouse_09-2020	null	[MS,MS:1001208,SEQUEST,]	2.34	2.129	null	null	0.01
PRT	P35969	Vascular endothelial growth factor receptor 1 OS=Mus musculus OX=10090 GN=Flt1 PE=1 SV=1	null	null	Mouse_09-2020	null	[MS,MS:1001208,SEQUEST,]	0.00	0.288	null	null	0.01
PRT	Q8R3P8	Ring finger protein 113A1 OS=Mus musculus OX=10090 GN=Rnf113a1 PE=1 SV=1	null	null	Mouse_09-2020	null	[MS,MS:1001208,SEQUEST,]	1.60	0.401	null	null	0.03
PRT	A0A0G2JEC5	Calcium/calmodulin-dependent protein kinase kinase 2 (Fragment) OS=Mus musculus OX=10090 GN=Camkk2 PE=1 SV=1	null	null	Mouse_09-2020	null	[MS,MS:1001208,SEQUEST,]	0.00	0.442	null	null	0.11
PRT	Q9Z2Z6	Mitochondrial carnitine/acylcarnitine carrier protein OS=Mus musculus OX=10090 GN=Slc25a20 PE=1 SV=1	null	null	Mouse_09-2020	null	[MS,MS:1001208,SEQUEST,]	3.12	2.909	null	null	0.06
PRT	A0A2R8VHD0	GDP-4-keto-6-deoxy-D-mannose-3,5-epimerase-4-reductase OS=Mus musculus OX=10090 GN=Tsta3 PE=1 SV=1	null	null	Mouse_09-2020	null	[MS,MS:1001208,SEQUEST,]	1.66	0.338	null	null	0.02

PSH	sequence	PSM_ID	accession	unique	database	database_version	search_engine	search_engine_score[1]	modifications	spectra_ref	retention_time	charge	exp_mass_to_charge	calc_mass_to_charge	pre	post	start	end
PSM	FETFPTSVSK	-176_30464	Q8K169	1	Mouse_09-2020	null	[MS,MS:1001208,SEQUEST,]	2.5e-4	null	ms_run[1]:scan=6319	1961.8	2	1142.57280	571.79005	K	N	74	84
PSM	SFPFVSK	-176_32875	Q8C196	1	Mouse_09-2020	null	[MS,MS:1001208,SEQUEST,]	1.9e-2	null	ms_run[1]:scan=6726	2076.2	2	811.43541	406.22107	R	L	1263	1270
PSM	HNHQGFGAGNFNSLFK	-176_32883	P49429	1	Mouse_09-2020	null	[MS,MS:1001208,SEQUEST,]	1.3e-4	null	ms_run[1]:scan=6727	2076.5	3	1774.84128	592.28513	R	F	354	370
PSM	IYVVDVGSEPR	-176_32897	A0A0R4J135	0	Mouse_09-2020	null	[MS,MS:1001208,SEQUEST,]	1.3e-4	null	ms_run[1]:scan=6729	2077.0	2	1233.64812	617.32733	R	P	104	115
PSM	IYVVDVGSEPR	-176_32897	P17563	0	Mouse_09-2020	null	[MS,MS:1001208,SEQUEST,]	1.3e-4	null	ms_run[1]:scan=6729	2077.0	2	1233.64812	617.32733	R	P	104	115
PSM	FLEEATRVSQEHPVVLTK	-176_32910	Q8C196	1	Mouse_09-2020	null	[MS,MS:1001208,SEQUEST,]	1.3e-4	null	ms_run[1]:scan=6731	2077.6	3	2083.12168	695.04426	R	V	1151	1169
PSM	FYSVNVDYSK	-176_32931	Q62425	1	Mouse_09-2020	null	[MS,MS:1001208,SEQUEST,]	1.3e-4	null	ms_run[1]:scan=6735	2078.7	2	1221.57976	611.29295	K	K	65	75
PSM	YALYDATYETK	-176_32948	A0A494B9A7	1	Mouse_09-2020	null	[MS,MS:1001208,SEQUEST,]	1.3e-4	null	ms_run[1]:scan=6737	2079.3	2	1337.62639	669.31663	R	S	82	93
PSM	SRLELLELK	-176_32956	Z4YK11	1	Mouse_09-2020	null	[MS,MS:1001208,SEQUEST,]	8.0e-4	null	ms_run[1]:scan=6738	2079.5	2	1100.66777	550.83733	R	E	613	622
PSM	AILNYIASK	-176_32965	P30115	1	Mouse_09-2020	null	[MS,MS:1001208,SEQUEST,]	1.3e-4	null	ms_run[1]:scan=6740	2080.1	2	992.57787	496.79239	K	N	70	79
PSM	WEVAALR	-176_33003	Q9DB77	1	Mouse_09-2020	null	[MS,MS:1001208,SEQUEST,]	2.4e-3	null	ms_run[1]:scan=6747	2082.1	2	844.46813	422.73742	R	Q	149	156
PSM	FLEEATRVSQEHPVVLTK	-176_33048	Q8C196	1	Mouse_09-2020	null	[MS,MS:1001208,SEQUEST,]	2.5e-4	null	ms_run[1]:scan=6755	2084.3	4	2083.11928	521.53501	R	V	1151	1169
PSM	RTSPFLTHQVFNSYHSETNLVR	-176_33060	Q91W43	1	Mouse_09-2020	null	[MS,MS:1001208,SEQUEST,]	1.3e-4	null	ms_run[1]:scan=6757	2084.9	4	2633.32461	659.08593	K	M	520	542
PSM	MFASFPTTK	-176_33068	Q91VB8	1	Mouse_09-2020	null	[MS,MS:1001208,SEQUEST,]	2.5e-4	null	ms_run[1]:scan=6758	2085.1	2	1029.50798	515.25733	R	Y	33	42
PSM	AVSNVIASLIYAR	-176_62371	A0A0R4IZY2	1	Mouse_09-2020	null	[MS,MS:1001208,SEQUEST,]	1.3e-4	null	ms_run[1]:scan=11910	3526.0	2	1376.78972	688.89845	K	F	184	197
PSM	FHYGFNSSYLK	-176_33162	E9PWK1	1	Mouse_09-2020	null	[MS,MS:1001208,SEQUEST,]	1.3e-4	null	ms_run[1]:scan=6773	2089.3	3	1362.64817	454.88742	R	V	81	92
PSM	VADIGLAAWGRK	-176_33172	P50247	1	Mouse_09-2020	null	[MS,MS:1001208,SEQUEST,]	1.3e-4	null	ms_run[1]:scan=6775	2089.9	3	1256.71140	419.57518	K	L	9	21
PSM	LTPQGQRDLDRIAGQVAAANK	-176_33223	Q9CZX8	1	Mouse_09-2020	null	[MS,MS:1001208,SEQUEST,]	1.2e-2	null	ms_run[1]:scan=6785	2092.7	4	2222.20107	556.30546	K	H	123	144
PSM	IRHVISYSLSPFEQR	-176_33245	Q9CQ69	1	Mouse_09-2020	null	[MS,MS:1001208,SEQUEST,]	1.3e-4	null	ms_run[1]:scan=6788	2093.5	4	1831.98147	458.75079	R	F	11	26
PSM	AGPWTPEAAVEHPEAVR	-176_33284	O35490	1	Mouse_09-2020	null	[MS,MS:1001208,SEQUEST,]	1.3e-4	null	ms_run[1]:scan=6795	2095.5	3	1816.89786	606.30408	K	L	41	58
PSM	GYSFTTTAEREIVR	-176_33341	P60710	1	Mouse_09-2020	null	[MS,MS:1001208,SEQUEST,]	1.3e-4	null	ms_run[1]:scan=6804	2097.9	3	1629.82395	543.94589	R	I	197	211
PSM	TAEALDKDGWLHTGDIGK	-176_33356	D3Z041	1	Mouse_09-2020	null	[MS,MS:1001208,SEQUEST,]	1.8e-3	null	ms_run[1]:scan=6806	2098.5	4	1926.95717	482.49435	R	L	527	545
PSM	NQLTSNPENTVFDAK	-176_33373	P20029	1	Mouse_09-2020	null	[MS,MS:1001208,SEQUEST,]	1.3e-4	null	ms_run[1]:scan=6808	2099.1	2	1677.80974	839.40757	K	L	83	98
PSM	SQFTITPGSEQIR	-176_33428	Q99KI0	1	Mouse_09-2020	null	[MS,MS:1001208,SEQUEST,]	1.3e-4	null	ms_run[1]:scan=6817	2101.6	2	1463.74932	732.37808	K	T	412	425
PSM	VVDALGNAIDGKGPIGSK	-176_33453	Q03265	1	Mouse_09-2020	null	[MS,MS:1001208,SEQUEST,]	1.3e-4	null	ms_run[1]:scan=6820	2102.4	3	1710.93912	570.98434	R	R	150	168
PSM	FVIGGPQGDAGVTGR	-176_33456	Q91X83	1	Mouse_09-2020	null	[MS,MS:1001208,SEQUEST,]	1.3e-4	null	ms_run[1]:scan=6822	2103.0	2	1430.73931	715.87296	R	I	251	266
PSM	EISYFGVK	-176_33462	O88451	1	Mouse_09-2020	null	[MS,MS:1001208,SEQUEST,]	3.7e-4	null	ms_run[1]:scan=6823	2103.2	2	942.49333	471.75019	R	A	192	200
PSM	WQNNLLPSR	-176_32857	F8WJ41	1	Mouse_09-2020	null	[MS,MS:1001208,SEQUEST,]	1.3e-4	null	ms_run[1]:scan=6723	2075.3	2	1127.59575	564.30145	K	F	89	98
PSM	ELGLETYKVNEVER	-176_32844	Q8BW75	1	Mouse_09-2020	null	[MS,MS:1001208,SEQUEST,]	1.3e-4	null	ms_run[1]:scan=6721	2074.8	3	1678.86472	560.29306	K	I	74	88
PSM	DATSLNQAALYR	-176_32837	P51660	1	Mouse_09-2020	null	[MS,MS:1001208,SEQUEST,]	1.3e-4	null	ms_run[1]:scan=6720	2074.5	2	1322.67095	661.83859	R	S	494	506
PSM	QGLLQPEKPIVLK	-176_32809	Q64459	1	Mouse_09-2020	null	[MS,MS:1001208,SEQUEST,]	1.8e-3	null	ms_run[1]:scan=6716	2073.4	3	1462.89933	488.30458	R	V	481	494
PSM	SGSLAVDNADPILKIPFASIASK	-176_62477	A0A0G2JGI9	1	Mouse_09-2020	null	[MS,MS:1001208,SEQUEST,]	1.3e-4	null	ms_run[1]:scan=11927	3530.7	3	2314.26450	772.09328	K	T	876	899
PSM	LQFWTK	-176_32362	Q91WG0	0	Mouse_09-2020	null	[MS,MS:1001208,SEQUEST,]	5.7e-3	null	ms_run[1]:scan=6638	2051.6	2	822.45165	411.72906	R	L	537	543
PSM	LQFWTK	-176_32362	Q8BK48	0	Mouse_09-2020	null	[MS,MS:1001208,SEQUEST,]	5.7e-3	null	ms_run[1]:scan=6638	2051.6	2	822.45165	411.72906	R	L	535	541
PSM	LQFWTK	-176_32362	Q8QZR3	0	Mouse_09-2020	null	[MS,MS:1001208,SEQUEST,]	5.7e-3	null	ms_run[1]:scan=6638	2051.6	2	822.45165	411.72906	R	L	534	540
PSM	GRLQFWTETLPRK	-176_32371	Q63880	0	Mouse_09-2020	null	[MS,MS:1001208,SEQUEST,]	2.5e-4	null	ms_run[1]:scan=6639	2051.9	4	1631.90200	408.73087	K	Q	542	555
PSM	GRLQFWTETLPRK	-176_32371	Q8VCU1	0	Mouse_09-2020	null	[MS,MS:1001208,SEQUEST,]	2.5e-4	null	ms_run[1]:scan=6639	2051.9	4	1631.90200	408.73087	K	Q	542	555
PSM	SGRFVTVQTISGTGALR	-176_32388	P05202	1	Mouse_09-2020	null	[MS,MS:1001208,SEQUEST,]	1.3e-4	null	ms_run[1]:scan=6641	2052.4	3	1749.96201	583.99172	K	G	123	140
PSM	VITSGFNALEK	-176_32396	Q9WVL0	1	Mouse_09-2020	null	[MS,MS:1001208,SEQUEST,]	1.3e-4	null	ms_run[1]:scan=6643	2053.0	2	1178.64141	589.82442	K	L	134	145
PSM	TSGPPVSELITK	-176_32405	P43274	1	Mouse_09-2020	null	[MS,MS:1001208,SEQUEST,]	1.3e-4	null	ms_run[1]:scan=6644	2053.3	2	1228.67876	614.84281	K	V	35	47
PSM	VSVVLGGDHSLAVGSISGHAR	-176_32426	Q61176	1	Mouse_09-2020	null	[MS,MS:1001208,SEQUEST,]	1.3e-4	null	ms_run[1]:scan=6648	2054.4	3	2018.07822	673.36411	R	H	93	114
PSM	FDFVLQYLNK	-176_62460	Q571F8	1	Mouse_09-2020	null	[MS,MS:1001208,SEQUEST,]	1.3e-4	null	ms_run[1]:scan=11924	3529.9	2	1286.67803	643.84261	K	A	288	298
PSM	FQSSHHSTDITSLDQYVER	-176_32451	P08113	1	Mouse_09-2020	null	[MS,MS:1001208,SEQUEST,]	1.3e-4	null	ms_run[1]:scan=6651	2055.2	3	2250.04209	750.68557	R	K	512	531
PSM	FSGVYLEKEVVEK	-176_32454	P40936	1	Mouse_09-2020	null	[MS,MS:1001208,SEQUEST,]	1.3e-4	null	ms_run[1]:scan=6653	2055.8	3	1526.81009	509.60821	K	I	212	225
PSM	NEFSGRGDIPVFQEYKNK	-176_32460	Q05421	1	Mouse_09-2020	null	[MS,MS:1001208,SEQUEST,]	1.3e-4	null	ms_run[1]:scan=6654	2056.1	4	2128.04433	532.76691	K	I	95	113
PSM	KAQDEGHLSDIVPFKVPGKDTVTK	-176_32518	Q99JY0	1	Mouse_09-2020	null	[MS,MS:1001208,SEQUEST,]	1.3e-4	null	ms_run[1]:scan=6666	2059.4	5	2609.39375	522.68449	K	N	255	279
PSM	FSGVYLEKEVVEK	-176_32525	P40936	1	Mouse_09-2020	null	[MS,MS:1001208,SEQUEST,]	1.3e-4	null	ms_run[1]:scan=6667	2059.7	2	1526.81084	763.90868	K	I	212	225
PSM	KIGGIFAFK	-176_32548	P32020	1	Mouse_09-2020	null	[MS,MS:1001208,SEQUEST,]	1.3e-4	null	ms_run[1]:scan=6672	2061.1	2	980.59294	490.80002	K	K	454	463
PSM	YGVEAFSDSLRR	-176_32555	O88451	1	Mouse_09-2020	null	[MS,MS:1001208,SEQUEST,]	1.3e-4	null	ms_run[1]:scan=6673	2061.4	3	1399.69608	467.23700	K	I	180	192
PSM	DFTPAELR	-176_32585	O55022	1	Mouse_09-2020	null	[MS,MS:1001208,SEQUEST,]	1.1e-3	null	ms_run[1]:scan=6678	2062.8	2	948.47899	474.74290	R	F	72	80
PSM	TWGTVFR	-176_32601	P16331	1	Mouse_09-2020	null	[MS,MS:1001208,SEQUEST,]	1.5e-3	null	ms_run[1]:scan=6681	2063.6	2	866.45201	433.72960	K	L	186	193
PSM	LYGSGGPPPTGEEDTSEKDEL	-176_32617	P20029	1	Mouse_09-2020	null	[MS,MS:1001208,SEQUEST,]	1.3e-4	null	ms_run[1]:scan=6683	2064.2	2	2177.97515	1089.48968	K	0	635	656
PSM	TYFPHFDVSHGSAQVK	-176_32625	Q91VB8	1	Mouse_09-2020	null	[MS,MS:1001208,SEQUEST,]	1.3e-4	null	ms_run[1]:scan=6684	2064.5	3	1819.87497	607.29692	K	H	42	58
PSM	SKDIVLVAYSALGSHREK	-176_32632	P70694	1	Mouse_09-2020	null	[MS,MS:1001208,SEQUEST,]	1.3e-4	null	ms_run[1]:scan=6685	2064.7	4	1973.08156	494.02582	R	W	208	226
PSM	LITPAVVSERLK	-176_32681	A0A1L1SQA8	1	Mouse_09-2020	null	[MS,MS:1001208,SEQUEST,]	1.3e-4	null	ms_run[1]:scan=6693	2067.0	3	1325.81540	442.60989	K	R	35	47
PSM	VADIGLAAWGRK	-176_32711	P50247	1	Mouse_09-2020	null	[MS,MS:1001208,SEQUEST,]	1.3e-4	null	ms_run[1]:scan=6699	2068.6	3	1256.71167	419.57518	K	L	9	21
PSM	LQQLPADFGR	-176_32717	Q922Q8	1	Mouse_09-2020	null	[MS,MS:1001208,SEQUEST,]	1.3e-4	null	ms_run[1]:scan=6700	2068.9	2	1144.61150	572.80910	K	V	74	84
PSM	QPYFGAVVGR	-176_32767	Q8K157	1	Mouse_09-2020	null	[MS,MS:1001208,SEQUEST,]	2.5e-4	null	ms_run[1]:scan=6708	2071.2	2	1093.57891	547.29309	K	A	69	79
PSM	FLIPNASQPESK	-176_32542	A0A2I3BQ03	1	Mouse_09-2020	null	[MS,MS:1001208,SEQUEST,]	2.5e-4	null	ms_run[1]:scan=6671	2060.8	2	1330.70049	665.85371	K	F	104	116
PSM	GKYVTLIYTNYENGK	-176_33476	P19157	1	Mouse_09-2020	null	[MS,MS:1001208,SEQUEST,]	1.3e-4	null	ms_run[1]:scan=6825	2103.8	3	1762.90042	588.30519	R	D	102	117
PSM	QVVDSAYEVIK	-176_33513	A0A1B0GSR9	1	Mouse_09-2020	null	[MS,MS:1001208,SEQUEST,]	1.3e-4	null	ms_run[1]:scan=6830	2105.2	2	1250.66301	625.83499	K	K	216	227
PSM	QATKDAGTIAGLNVLR	-176_33520	P63017	1	Mouse_09-2020	null	[MS,MS:1001208,SEQUEST,]	1.3e-4	null	ms_run[1]:scan=6832	2105.8	3	1627.91306	543.30905	R	I	156	172
PSM	FDRGYISPYFINTSKGQK	-176_34004	P63038	1	Mouse_09-2020	null	[MS,MS:1001208,SEQUEST,]	1.3e-4	null	ms_run[1]:scan=6917	2129.4	3	2121.07724	707.69697	K	E	219	237
PSM	LYSEFLGK	-176_34011	G5E8M7	0	Mouse_09-2020	null	[MS,MS:1001208,SEQUEST,]	2.5e-4	null	ms_run[1]:scan=6918	2129.7	2	956.50939	478.75802	K	P	151	159
PSM	LYSEFLGK	-176_34011	P10649	0	Mouse_09-2020	null	[MS,MS:1001208,SEQUEST,]	2.5e-4	null	ms_run[1]:scan=6918	2129.7	2	956.50939	478.75802	K	P	137	145
PSM	LYSEFLGK	-176_34011	D3YX76	0	Mouse_09-2020	null	[MS,MS:1001208,SEQUEST,]	2.5e-4	null	ms_run[1]:scan=6918	2129.7	2	956.50939	478.75802	K	P	103	111
PSM	LYTLVTYVPVTTFK	-176_62182	P62900	1	Mouse_09-2020	null	[MS,MS:1001208,SEQUEST,]	1.3e-4	null	ms_run[1]:scan=11874	3515.9	2	1644.92534	822.96600	K	L	102	116
PSM	LSDGHFIPILGFGTYAPQEVPK	-176_62171	P70694	1	Mouse_09-2020	null	[MS,MS:1001208,SEQUEST,]	1.3e-4	null	ms_run[1]:scan=11872	3515.4	3	2386.24491	796.08624	R	K	10	32
PSM	YALLLLLKYPDVTAK	-176_62140	Q64458	1	Mouse_09-2020	null	[MS,MS:1001208,SEQUEST,]	1.3e-4	null	ms_run[1]:scan=11866	3513.7	2	1721.03069	861.01602	R	Q	308	323
PSM	YVDLGGSYVGPTQNR	-176_34056	Q8BW75	1	Mouse_09-2020	null	[MS,MS:1001208,SEQUEST,]	1.3e-4	null	ms_run[1]:scan=6926	2131.9	2	1625.79314	813.39954	K	L	53	68
PSM	ERGTEFLAAPSSYYK	-176_34093	P49429	1	Mouse_09-2020	null	[MS,MS:1001208,SEQUEST,]	1.3e-4	null	ms_run[1]:scan=6932	2133.6	3	1718.83829	573.61766	R	L	283	298
PSM	YDLDFKSPDDPSRYITPDQLADLYK	-176_62125	P17182	1	Mouse_09-2020	null	[MS,MS:1001208,SEQUEST,]	1.3e-4	null	ms_run[1]:scan=11864	3513.1	4	2975.43496	744.61318	K	F	257	282
PSM	AIYIFAK	-176_34115	Q64471	1	Mouse_09-2020	null	[MS,MS:1001208,SEQUEST,]	1.7e-3	null	ms_run[1]:scan=6936	2134.7	2	825.48680	413.24709	R	N	16	23
PSM	VLQALEGLK	-176_34124	Q9CZX8	1	Mouse_09-2020	null	[MS,MS:1001208,SEQUEST,]	1.8e-3	null	ms_run[1]:scan=6937	2135.0	2	970.59252	485.80022	R	V	103	112
PSM	KGRLQFWTETLPR	-176_34130	Q63880	0	Mouse_09-2020	null	[MS,MS:1001208,SEQUEST,]	2.5e-4	null	ms_run[1]:scan=6938	2135.2	4	1631.90163	408.73087	K	I	541	554
PSM	KGRLQFWTETLPR	-176_34130	Q8VCU1	0	Mouse_09-2020	null	[MS,MS:1001208,SEQUEST,]	2.5e-4	null	ms_run[1]:scan=6938	2135.2	4	1631.90163	408.73087	K	I	541	554
PSM	SQYILSISR	-176_34144	Q91WN4	1	Mouse_09-2020	null	[MS,MS:1001208,SEQUEST,]	1.3e-4	null	ms_run[1]:scan=6940	2135.8	2	1066.58855	533.79821	K	N	103	112
PSM	GVLFASGQNLAR	-176_33986	Q9CPY7	1	Mouse_09-2020	null	[MS,MS:1001208,SEQUEST,]	1.3e-4	null	ms_run[1]:scan=6914	2128.6	2	1232.67534	616.84094	K	L	189	201
PSM	ALLSPTFTSGK	-176_34162	Q64459	1	Mouse_09-2020	null	[MS,MS:1001208,SEQUEST,]	1.3e-4	null	ms_run[1]:scan=6943	2136.7	2	1121.61968	561.31369	R	K	131	142
PSM	LRLVEIAQVPK	-176_34189	Q91ZJ5	1	Mouse_09-2020	null	[MS,MS:1001208,SEQUEST,]	1.3e-4	null	ms_run[1]:scan=6948	2138.0	3	1265.79398	422.60285	K	H	302	313
PSM	VISTTKAPAAIGPYSQAVQVDR	-176_34211	P52760	1	Mouse_09-2020	null	[MS,MS:1001208,SEQUEST,]	1.3e-4	null	ms_run[1]:scan=6953	2139.4	3	2272.23136	758.08137	K	I	8	30
PSM	KGIVNEQFLLQR	-176_34234	P50544	1	Mouse_09-2020	null	[MS,MS:1001208,SEQUEST,]	1.3e-4	null	ms_run[1]:scan=6957	2140.5	3	1444.82700	482.28054	K	A	557	569
PSM	GFGVVFSNGNR	-176_34271	Q64458	1	Mouse_09-2020	null	[MS,MS:1001208,SEQUEST,]	1.3e-4	null	ms_run[1]:scan=6964	2142.5	2	1153.57549	577.29108	K	K	109	120
PSM	QLAPIWDK	-176_34286	P09103	1	Mouse_09-2020	null	[MS,MS:1001208,SEQUEST,]	2.5e-4	null	ms_run[1]:scan=6966	2143.1	2	970.53606	485.77146	K	G	404	412
PSM	LLEVIPSR	-176_34295	Q9DBM2	1	Mouse_09-2020	null	[MS,MS:1001208,SEQUEST,]	4.4e-3	null	ms_run[1]:scan=6967	2143.3	2	926.56755	463.78711	R	S	437	445
PSM	TQDPAKAPNSPDVLEIEFKK	-176_34320	P16460	1	Mouse_09-2020	null	[MS,MS:1001208,SEQUEST,]	1.3e-4	null	ms_run[1]:scan=6973	2145.0	4	2227.16176	557.54558	K	V	210	230
PSM	DFTPAAQAAFQK	-176_34358	A8DUK4	1	Mouse_09-2020	null	[MS,MS:1001208,SEQUEST,]	1.3e-4	null	ms_run[1]:scan=6980	2147.0	2	1294.64336	647.82495	K	V	122	134
PSM	YLDEDTVYHLQPSGR	-176_34373	Q91X83	1	Mouse_09-2020	null	[MS,MS:1001208,SEQUEST,]	1.3e-4	null	ms_run[1]:scan=6982	2147.5	3	1792.85025	598.28820	K	V	236	251
PSM	VAFITGGGTGLGK	-176_34378	Q9CQ62	1	Mouse_09-2020	null	[MS,MS:1001208,SEQUEST,]	1.3e-4	null	ms_run[1]:scan=6983	2147.8	2	1177.65715	589.33241	K	M	61	74
PSM	FSIATLR	-176_34387	Q91X75	0	Mouse_09-2020	null	[MS,MS:1001208,SEQUEST,]	2.2e-3	null	ms_run[1]:scan=6985	2148.4	2	807.47270	404.23980	R	F	130	137
PSM	FSIATLR	-176_34387	P56593	0	Mouse_09-2020	null	[MS,MS:1001208,SEQUEST,]	2.2e-3	null	ms_run[1]:scan=6985	2148.4	2	807.47270	404.23980	R	F	129	136
PSM	AIFASGSPFDPVTLPDGR	-176_62118	P06801	1	Mouse_09-2020	null	[MS,MS:1001208,SEQUEST,]	1.3e-4	null	ms_run[1]:scan=11863	3512.8	2	1846.93767	923.97033	R	L	428	446
PSM	GAPTTSLVSVAVTK	-176_34174	Q9DBF1	1	Mouse_09-2020	null	[MS,MS:1001208,SEQUEST,]	1.3e-4	null	ms_run[1]:scan=6946	2137.5	2	1330.75762	665.88247	K	I	219	233
PSM	FLPFKVVEK	-176_32339	P20029	1	Mouse_09-2020	null	[MS,MS:1001208,SEQUEST,]	1.3e-4	null	ms_run[1]:scan=6635	2050.8	2	1106.66142	553.83406	K	T	115	124
PSM	KSPVYKNPTPGSSELAQKYPGFIDVK	-176_33976	Q99PG0	1	Mouse_09-2020	null	[MS,MS:1001208,SEQUEST,]	1.3e-4	null	ms_run[1]:scan=6911	2127.7	4	2850.50405	713.38136	K	C	292	318
PSM	FDRGYISPYFINTSKGQK	-176_33958	P63038	1	Mouse_09-2020	null	[MS,MS:1001208,SEQUEST,]	1.3e-4	null	ms_run[1]:scan=6908	2126.9	4	2121.07607	531.02455	K	E	219	237
PSM	GLVGEIIK	-176_33529	Q01768	1	Mouse_09-2020	null	[MS,MS:1001208,SEQUEST,]	7.1e-3	null	ms_run[1]:scan=6833	2106.0	2	828.51921	414.76310	R	F	19	27
PSM	IRHVISYSLSPFEQR	-176_33532	Q9CQ69	1	Mouse_09-2020	null	[MS,MS:1001208,SEQUEST,]	1.3e-4	null	ms_run[1]:scan=6834	2106.3	3	1831.98136	611.33197	R	F	11	26
PSM	FQTAPPGKYPNGFRDVLR	-176_33540	Q9Z2Z6	1	Mouse_09-2020	null	[MS,MS:1001208,SEQUEST,]	1.3e-4	null	ms_run[1]:scan=6835	2106.6	4	2063.08242	516.52599	R	L	237	255
PSM	AAFQLGSPWRR	-176_33582	P47738	1	Mouse_09-2020	null	[MS,MS:1001208,SEQUEST,]	3.7e-4	null	ms_run[1]:scan=6842	2108.5	3	1288.69040	430.23516	R	D	87	98
PSM	AAATFNPELITHILDGSPENTR	-176_62329	Q9R0H0	1	Mouse_09-2020	null	[MS,MS:1001208,SEQUEST,]	1.3e-4	null	ms_run[1]:scan=11902	3523.7	3	2367.19809	789.73616	R	R	10	32
PSM	GLSPIWAINSPATAEVIR	-176_62322	G3X982	1	Mouse_09-2020	null	[MS,MS:1001208,SEQUEST,]	1.3e-4	null	ms_run[1]:scan=11901	3523.5	2	1895.04180	948.02290	R	A	1291	1309
PSM	FFQEEVIPHHTEWEK	-176_33623	A0A0R4J083	1	Mouse_09-2020	null	[MS,MS:1001208,SEQUEST,]	1.3e-4	null	ms_run[1]:scan=6850	2110.8	4	1955.92885	489.73762	K	G	67	82
PSM	ALGGASGGYTTGPEPLVSLLR	-176_62293	O88986	1	Mouse_09-2020	null	[MS,MS:1001208,SEQUEST,]	1.3e-3	null	ms_run[1]:scan=11894	3521.5	2	2016.07842	1008.54165	K	R	263	284
PSM	VLLPGLQK	-176_33688	P97807	1	Mouse_09-2020	null	[MS,MS:1001208,SEQUEST,]	6.0e-4	null	ms_run[1]:scan=6861	2113.8	2	867.56664	434.28675	K	H	203	211
PSM	GIYAYGFEKPSAIQQR	-176_33702	P60843	1	Mouse_09-2020	null	[MS,MS:1001208,SEQUEST,]	1.3e-4	null	ms_run[1]:scan=6863	2114.4	3	1827.94132	609.98445	R	I	46	62
PSM	LYTLVTYVPVTTFK	-176_62283	P62900	1	Mouse_09-2020	null	[MS,MS:1001208,SEQUEST,]	1.3e-4	null	ms_run[1]:scan=11892	3520.9	3	1644.92557	548.97976	K	L	102	116
PSM	FSARPSTIELIPFIIEK	-176_62268	Q9QXE0	1	Mouse_09-2020	null	[MS,MS:1001208,SEQUEST,]	1.3e-4	null	ms_run[1]:scan=11890	3520.4	3	1961.11100	654.37506	K	V	140	157
PSM	LQAGTVFVNTYNK	-176_33963	Q8R0Y6	1	Mouse_09-2020	null	[MS,MS:1001208,SEQUEST,]	1.3e-4	null	ms_run[1]:scan=6909	2127.2	2	1454.76384	727.88554	K	D	853	866
PSM	AGLLFIFNFHPSK	-176_62251	Q9D6Y9	1	Mouse_09-2020	null	[MS,MS:1001208,SEQUEST,]	1.3e-4	null	ms_run[1]:scan=11886	3519.3	3	1490.81559	497.61000	R	Y	619	632
PSM	YSNFVSFPLYLNGK	-176_62239	Q9CQN1	1	Mouse_09-2020	null	[MS,MS:1001208,SEQUEST,]	1.3e-4	null	ms_run[1]:scan=11884	3518.7	2	1648.83806	824.92212	K	I	279	293
PSM	SLRPGVAIADFVIFPPR	-176_62220	O09173	1	Mouse_09-2020	null	[MS,MS:1001208,SEQUEST,]	1.3e-4	null	ms_run[1]:scan=11880	3517.5	3	1855.05906	619.02447	K	G	305	322
PSM	IGADFLGR	-176_33807	P05201	1	Mouse_09-2020	null	[MS,MS:1001208,SEQUEST,]	1.3e-4	null	ms_run[1]:scan=6881	2119.4	2	848.46306	424.73488	R	Y	115	123
PSM	KEGGLGPLNIPLLADVTK	-176_62215	Q61171	1	Mouse_09-2020	null	[MS,MS:1001208,SEQUEST,]	1.3e-4	null	ms_run[1]:scan=11879	3517.3	3	1835.06375	612.35941	R	L	92	110
PSM	TSRPENAIIYSNNEDFQVGQAK	-176_33820	P40142	1	Mouse_09-2020	null	[MS,MS:1001208,SEQUEST,]	1.3e-4	null	ms_run[1]:scan=6883	2119.9	3	2481.20102	827.73834	R	V	472	494
PSM	LERPVIHIDQTGENVIVK	-176_33835	Q8BW75	1	Mouse_09-2020	null	[MS,MS:1001208,SEQUEST,]	1.3e-4	null	ms_run[1]:scan=6885	2120.5	4	2060.14956	515.79292	K	L	231	249
PSM	STNGDTFLGGEDFDQALLR	-176_62211	P38647	1	Mouse_09-2020	null	[MS,MS:1001208,SEQUEST,]	1.3e-4	null	ms_run[1]:scan=11878	3517.0	2	2055.96221	1028.48453	K	I	266	285
PSM	FSPGYYLEK	-176_33915	Q3UEP4	1	Mouse_09-2020	null	[MS,MS:1001208,SEQUEST,]	1.3e-4	null	ms_run[1]:scan=6901	2124.9	2	1103.54082	552.27403	R	S	175	184
PSM	RPAIFTYHDVGLNYK	-176_33921	Q9QYG0	1	Mouse_09-2020	null	[MS,MS:1001208,SEQUEST,]	1.3e-4	null	ms_run[1]:scan=6902	2125.2	3	1793.93387	598.64929	K	C	62	77
PSM	LVRPPVQVYGIEGR	-176_33926	Q9DB20	1	Mouse_09-2020	null	[MS,MS:1001208,SEQUEST,]	1.3e-4	null	ms_run[1]:scan=6903	2125.5	3	1582.90665	528.30698	K	A	27	41
PSM	WLPQNDLLGHPK	-176_33949	Q63886	0	Mouse_09-2020	null	[MS,MS:1001208,SEQUEST,]	4.7e-3	null	ms_run[1]:scan=6907	2126.6	3	1417.75888	473.25774	K	R	356	368
PSM	WLPQNDLLGHPK	-176_33949	Q8K169	0	Mouse_09-2020	null	[MS,MS:1001208,SEQUEST,]	4.7e-3	null	ms_run[1]:scan=6907	2126.6	3	1417.75888	473.25774	K	K	357	369
PSM	WLPQNDLLGHPK	-176_33949	Q3UEP4	0	Mouse_09-2020	null	[MS,MS:1001208,SEQUEST,]	4.7e-3	null	ms_run[1]:scan=6907	2126.6	3	1417.75888	473.25774	K	K	357	369
PSM	WLPQNDLLGHPK	-176_33949	K9J7B2	0	Mouse_09-2020	null	[MS,MS:1001208,SEQUEST,]	4.7e-3	null	ms_run[1]:scan=6907	2126.6	3	1417.75888	473.25774	K	R	352	364
PSM	WIPQNDLLGHPK	-176_33950	Q8R084	1	Mouse_09-2020	null	[MS,MS:1001208,SEQUEST,]	4.7e-3	null	ms_run[1]:scan=6907	2126.6	3	1417.75888	473.25774	K	K	357	369
PSM	ILPNVPEVEDSTDFFK	-176_62246	Q8R0Y6	1	Mouse_09-2020	null	[MS,MS:1001208,SEQUEST,]	1.3e-4	null	ms_run[1]:scan=11885	3519.0	2	1849.92522	925.46455	R	G	334	350
PSM	WKPFEIPK	-176_34413	O09173	1	Mouse_09-2020	null	[MS,MS:1001208,SEQUEST,]	2.5e-4	null	ms_run[1]:scan=6988	2149.2	2	1044.58794	522.79748	R	S	97	105
PSM	VGLQVVAVKAPGFGDNRK	-176_32335	P63038	1	Mouse_09-2020	null	[MS,MS:1001208,SEQUEST,]	1.3e-4	null	ms_run[1]:scan=6634	2050.5	4	1855.05581	464.51917	K	Q	293	311
PSM	FQSSHHSTDITSLDQYVER	-176_32315	P08113	1	Mouse_09-2020	null	[MS,MS:1001208,SEQUEST,]	1.3e-4	null	ms_run[1]:scan=6629	2049.1	4	2250.04238	563.26600	R	K	512	531
PSM	AVVLPISLATTFK	-176_62663	Q8VCN5	1	Mouse_09-2020	null	[MS,MS:1001208,SEQUEST,]	1.3e-4	null	ms_run[1]:scan=11966	3541.6	2	1359.82524	680.41595	R	D	35	48
PSM	SQIHDIVLVGGSTRIPK	-176_30384	P63017	1	Mouse_09-2020	null	[MS,MS:1001208,SEQUEST,]	3.7e-4	null	ms_run[1]:scan=6306	1958.2	4	1820.03921	455.76517	K	Q	329	346
PSM	RFDVSGYPTLK	-176_30388	A0A0R4J0Z1	1	Mouse_09-2020	null	[MS,MS:1001208,SEQUEST,]	1.3e-4	null	ms_run[1]:scan=6307	1958.5	2	1282.68047	641.84314	K	F	242	253
PSM	QLQLFR	-176_30394	Q9JIZ0	1	Mouse_09-2020	null	[MS,MS:1001208,SEQUEST,]	2.4e-3	null	ms_run[1]:scan=6308	1958.8	2	804.47295	402.73996	K	S	136	142
PSM	QGLSSSIFTK	-176_30412	Q9DBF1	1	Mouse_09-2020	null	[MS,MS:1001208,SEQUEST,]	1.3e-4	null	ms_run[1]:scan=6311	1959.6	2	1067.57292	534.29021	K	L	453	463
PSM	ALLEVVQSGGK	-176_30441	Q9CWH6	1	Mouse_09-2020	null	[MS,MS:1001208,SEQUEST,]	1.3e-4	null	ms_run[1]:scan=6316	1961.0	2	1100.63127	550.81914	K	I	196	207
PSM	FGLYLPLFKPSASTSK	-176_57708	Q9QXX4	1	Mouse_09-2020	null	[MS,MS:1001208,SEQUEST,]	4.8e-4	null	ms_run[1]:scan=10991	3266.2	2	1755.96758	878.48763	K	T	655	671
PSM	TYFPHFDVSHGSAQVK	-176_30478	Q91VB8	1	Mouse_09-2020	null	[MS,MS:1001208,SEQUEST,]	1.3e-4	null	ms_run[1]:scan=6322	1962.7	4	1819.87673	455.72451	K	H	42	58
PSM	TYFPHFDVSHGSAQVK	-176_30488	Q91VB8	1	Mouse_09-2020	null	[MS,MS:1001208,SEQUEST,]	1.3e-4	null	ms_run[1]:scan=6324	1963.3	3	1819.87607	607.29692	K	H	42	58
PSM	LYHLFLK	-176_30509	Q9Z2I8	1	Mouse_09-2020	null	[MS,MS:1001208,SEQUEST,]	1.3e-4	null	ms_run[1]:scan=6327	1964.1	2	933.55596	467.28146	K	D	229	236
PSM	YWANFAR	-176_30530	Q91WG0	0	Mouse_09-2020	null	[MS,MS:1001208,SEQUEST,]	1.1e-2	null	ms_run[1]:scan=6331	1965.2	2	927.44756	464.22722	K	G	492	499
PSM	YWANFAR	-176_30530	Q8BK48	0	Mouse_09-2020	null	[MS,MS:1001208,SEQUEST,]	1.1e-2	null	ms_run[1]:scan=6331	1965.2	2	927.44756	464.22722	K	G	490	497
PSM	YWANFAR	-176_30530	Q8QZR3	0	Mouse_09-2020	null	[MS,MS:1001208,SEQUEST,]	1.1e-2	null	ms_run[1]:scan=6331	1965.2	2	927.44756	464.22722	K	G	489	496
PSM	IVVLLQR	-176_30546	G3UWN9	1	Mouse_09-2020	null	[MS,MS:1001208,SEQUEST,]	7.1e-3	null	ms_run[1]:scan=6334	1966.0	2	840.56682	420.78691	K	K	99	106
PSM	TIAQDYGVLK	-176_30556	P35700	1	Mouse_09-2020	null	[MS,MS:1001208,SEQUEST,]	1.3e-4	null	ms_run[1]:scan=6335	1966.3	2	1107.60478	554.30586	R	D	111	121
PSM	GAWILNR	-176_30566	P97872	1	Mouse_09-2020	null	[MS,MS:1001208,SEQUEST,]	4.0e-3	null	ms_run[1]:scan=6336	1966.6	2	829.46813	415.23759	R	G	218	225
PSM	YAAELHLVHWNPK	-176_30584	P16015	1	Mouse_09-2020	null	[MS,MS:1001208,SEQUEST,]	1.3e-4	null	ms_run[1]:scan=6339	1967.4	3	1577.82181	526.61229	K	N	114	127
PSM	KDVELNGVYIPK	-176_30598	Q64459	1	Mouse_09-2020	null	[MS,MS:1001208,SEQUEST,]	1.3e-4	null	ms_run[1]:scan=6341	1968.0	3	1374.76325	458.92577	K	S	380	392
PSM	HAYGDQYRATDFVVPGPGK	-176_30603	O88844	1	Mouse_09-2020	null	[MS,MS:1001208,SEQUEST,]	1.3e-4	null	ms_run[1]:scan=6342	1968.3	3	2078.01047	693.34119	R	E	133	152
PSM	FIGPSPEVVR	-176_30628	G5E8R3	1	Mouse_09-2020	null	[MS,MS:1001208,SEQUEST,]	1.3e-4	null	ms_run[1]:scan=6346	1969.4	2	1100.61003	550.80857	R	M	138	148
PSM	FGELALTK	-176_30639	Q8BMS1	1	Mouse_09-2020	null	[MS,MS:1001208,SEQUEST,]	2.5e-4	null	ms_run[1]:scan=6349	1970.2	2	878.49864	439.75274	K	S	327	335
PSM	REFPTVPLVK	-176_30644	Q91ZJ5	1	Mouse_09-2020	null	[MS,MS:1001208,SEQUEST,]	2.5e-4	null	ms_run[1]:scan=6350	1970.5	2	1185.69951	593.35315	K	G	422	432
PSM	NLDIERPTYTNLNR	-176_30658	P05214	1	Mouse_09-2020	null	[MS,MS:1001208,SEQUEST,]	9.0e-3	null	ms_run[1]:scan=6352	1971.1	3	1718.88242	573.63219	R	I	216	230
PSM	IAATILTSPDLRK	-176_30699	P05202	1	Mouse_09-2020	null	[MS,MS:1001208,SEQUEST,]	1.3e-4	null	ms_run[1]:scan=6359	1973.0	3	1398.83191	466.94868	R	W	326	339
PSM	QTALAELVK	-176_30715	P07724	1	Mouse_09-2020	null	[MS,MS:1001208,SEQUEST,]	1.3e-4	null	ms_run[1]:scan=6361	1973.6	2	972.57286	486.78985	K	K	550	559
PSM	YPPLPVDKLEEEINR	-176_30725	A0A2R8VHH6	1	Mouse_09-2020	null	[MS,MS:1001208,SEQUEST,]	1.2e-2	null	ms_run[1]:scan=6363	1974.1	3	1811.95896	604.65611	K	M	218	233
PSM	NIFHQNDIIYR	-176_30730	A2A974	1	Mouse_09-2020	null	[MS,MS:1001208,SEQUEST,]	1.3e-4	null	ms_run[1]:scan=6364	1974.4	3	1432.73224	478.24924	R	S	232	243
PSM	LATFWHYAK	-176_30364	Q9CPQ8	1	Mouse_09-2020	null	[MS,MS:1001208,SEQUEST,]	2.5e-4	null	ms_run[1]:scan=6304	1957.7	2	1136.58891	568.79801	R	E	27	36
PSM	LDHHPEWFNVYNK	-176_30353	P61458	1	Mouse_09-2020	null	[MS,MS:1001208,SEQUEST,]	1.3e-4	null	ms_run[1]:scan=6302	1957.1	3	1698.80307	566.93896	K	H	60	73
PSM	NNRQPYAVSELAGHQTSAESWGTGR	-176_30347	Q9D8E6	1	Mouse_09-2020	null	[MS,MS:1001208,SEQUEST,]	1.3e-4	null	ms_run[1]:scan=6301	1956.8	4	2716.28310	679.82601	K	V	47	72
PSM	IQTQPGYANTLREAVPK	-176_30308	G5E902	1	Mouse_09-2020	null	[MS,MS:1001208,SEQUEST,]	1.3e-4	null	ms_run[1]:scan=6294	1954.9	3	1886.01523	629.34253	R	Y	186	203
PSM	ALGLSNFNSR	-176_29797	Q9JII6	1	Mouse_09-2020	null	[MS,MS:1001208,SEQUEST,]	2.5e-4	null	ms_run[1]:scan=6209	1931.2	2	1078.56389	539.78563	K	I	158	168
PSM	YRALLSPTFTSGK	-176_29812	Q64459	1	Mouse_09-2020	null	[MS,MS:1001208,SEQUEST,]	1.3e-4	null	ms_run[1]:scan=6211	1931.7	3	1440.78586	480.93303	R	K	129	142
PSM	AWNIWADIPAPK	-176_62713	Q9DBF1	1	Mouse_09-2020	null	[MS,MS:1001208,SEQUEST,]	1.3e-4	null	ms_run[1]:scan=11975	3544.2	2	1381.72771	691.36679	K	G	98	110
PSM	DSQGNLFRNVLKEK	-176_29907	Q91Y97	1	Mouse_09-2020	null	[MS,MS:1001208,SEQUEST,]	1.3e-4	null	ms_run[1]:scan=6227	1936.2	3	1647.88199	549.96528	K	I	88	102
PSM	VISLSGEHSIIGR	-176_29937	P08228	1	Mouse_09-2020	null	[MS,MS:1001208,SEQUEST,]	1.3e-4	null	ms_run[1]:scan=6231	1937.3	3	1367.76468	456.59290	R	M	104	117
PSM	ANWYFLLAR	-176_62699	P45952	1	Mouse_09-2020	null	[MS,MS:1001208,SEQUEST,]	1.5e-3	null	ms_run[1]:scan=11973	3543.6	2	1153.61626	577.31128	K	N	198	207
PSM	KYVLGNPLTPGINQGPQIDKEQHDK	-176_29956	P24549	1	Mouse_09-2020	null	[MS,MS:1001208,SEQUEST,]	1.3e-4	null	ms_run[1]:scan=6234	1938.1	4	2789.45839	698.11997	K	L	329	354
PSM	GILLYGTK	-176_29960	P50544	1	Mouse_09-2020	null	[MS,MS:1001208,SEQUEST,]	8.0e-3	null	ms_run[1]:scan=6235	1938.4	2	864.51909	432.76310	K	Q	189	197
PSM	QLGGYVATIGTK	-176_29974	Q64374	1	Mouse_09-2020	null	[MS,MS:1001208,SEQUEST,]	1.3e-4	null	ms_run[1]:scan=6238	1939.2	2	1207.66899	604.33770	R	C	65	77
PSM	IGPLGLSPK	-176_29995	P35979	1	Mouse_09-2020	null	[MS,MS:1001208,SEQUEST,]	7.0e-4	null	ms_run[1]:scan=6241	1940.1	2	881.54607	441.27638	K	V	32	41
PSM	FLVGPDGVPVRR	-176_30063	P11352	1	Mouse_09-2020	null	[MS,MS:1001208,SEQUEST,]	6.0e-4	null	ms_run[1]:scan=6255	1944.0	3	1311.75391	437.92258	K	S	165	177
PSM	VVLVLAGR	-176_30069	P61358	1	Mouse_09-2020	null	[MS,MS:1001208,SEQUEST,]	5.0e-3	null	ms_run[1]:scan=6256	1944.3	2	826.55138	413.77909	K	S	10	18
PSM	TYFPHFDVSHGSAQVK	-176_30735	Q91VB8	1	Mouse_09-2020	null	[MS,MS:1001208,SEQUEST,]	1.3e-4	null	ms_run[1]:scan=6366	1975.0	2	1819.87761	910.44174	K	H	42	58
PSM	GVRLTELLK	-176_30086	Q03265	1	Mouse_09-2020	null	[MS,MS:1001208,SEQUEST,]	9.3e-3	null	ms_run[1]:scan=6258	1944.8	2	1028.64665	514.82677	R	G	464	473
PSM	LLVVYPWTQR	-176_62679	A8DUK4	1	Mouse_09-2020	null	[MS,MS:1001208,SEQUEST,]	2.5e-4	null	ms_run[1]:scan=11969	3542.5	2	1274.72624	637.86642	R	F	32	42
PSM	LSISGNYNLK	-176_30108	Q00897	1	Mouse_09-2020	null	[MS,MS:1001208,SEQUEST,]	2.5e-4	null	ms_run[1]:scan=6261	1945.7	2	1108.60015	554.80349	R	L	309	319
PSM	FHQLDIDNPQSIR	-176_30121	P48758	1	Mouse_09-2020	null	[MS,MS:1001208,SEQUEST,]	1.3e-4	null	ms_run[1]:scan=6263	1946.2	3	1582.79770	528.27059	R	L	59	72
PSM	FAFQAEVNR	-176_30130	P08113	1	Mouse_09-2020	null	[MS,MS:1001208,SEQUEST,]	1.3e-4	null	ms_run[1]:scan=6265	1946.8	2	1081.54277	541.27490	K	M	76	85
PSM	DTTASAVAVGLR	-176_30148	Q8BMS1	1	Mouse_09-2020	null	[MS,MS:1001208,SEQUEST,]	1.3e-4	null	ms_run[1]:scan=6267	1947.4	2	1160.62761	580.81713	K	G	520	532
PSM	FAELTLK	-176_30172	Q8R0Y6	1	Mouse_09-2020	null	[MS,MS:1001208,SEQUEST,]	4.4e-3	null	ms_run[1]:scan=6271	1948.4	2	821.47710	411.24200	K	G	609	616
PSM	QATVGDVNTDRPGLLDLKGK	-176_30188	P31786	1	Mouse_09-2020	null	[MS,MS:1001208,SEQUEST,]	1.3e-4	null	ms_run[1]:scan=6274	1949.3	3	2097.13199	699.71480	K	K	34	54
PSM	IEVEKPFAIAKE	-176_30210	P24369	1	Mouse_09-2020	null	[MS,MS:1001208,SEQUEST,]	1.3e-4	null	ms_run[1]:scan=6277	1950.1	3	1373.76825	458.59402	K	0	205	217
PSM	SQIHDIVLVGGSTRIPK	-176_30228	P63017	1	Mouse_09-2020	null	[MS,MS:1001208,SEQUEST,]	1.3e-4	null	ms_run[1]:scan=6279	1950.7	3	1820.04013	607.35114	K	Q	329	346
PSM	SAYYKPLLSAEEAAK	-176_30242	Q78PY7	1	Mouse_09-2020	null	[MS,MS:1001208,SEQUEST,]	1.3e-4	null	ms_run[1]:scan=6281	1951.2	3	1640.85367	547.62252	R	R	637	652
PSM	EWPANLDLKK	-176_30275	Q8C196	1	Mouse_09-2020	null	[MS,MS:1001208,SEQUEST,]	7.0e-4	null	ms_run[1]:scan=6286	1952.7	3	1213.65863	405.22403	K	L	832	842
PSM	VERADGYEPPVQESV	-176_30286	P97351	1	Mouse_09-2020	null	[MS,MS:1001208,SEQUEST,]	1.3e-4	null	ms_run[1]:scan=6288	1953.2	2	1674.79985	837.90212	K	0	250	265
PSM	WTSPQVIKETHKPLGDWR	-176_30092	Q8CHT0	1	Mouse_09-2020	null	[MS,MS:1001208,SEQUEST,]	1.3e-4	null	ms_run[1]:scan=6259	1945.1	4	2178.14638	545.29182	R	S	540	558
PSM	VQQTVQDLFGRAPSK	-176_30757	P38647	1	Mouse_09-2020	null	[MS,MS:1001208,SEQUEST,]	1.3e-4	null	ms_run[1]:scan=6369	1975.8	3	1673.89597	558.63717	K	V	395	410
PSM	VITEYLNAQESAK	-176_30787	Q78PY7	1	Mouse_09-2020	null	[MS,MS:1001208,SEQUEST,]	1.3e-4	null	ms_run[1]:scan=6373	1976.9	2	1465.75347	733.38029	K	A	874	887
PSM	RLTGFHETSNINDFSAGVANR	-176_30809	P15105	1	Mouse_09-2020	null	[MS,MS:1001208,SEQUEST,]	1.3e-4	null	ms_run[1]:scan=6377	1978.0	4	2306.12783	577.28727	R	A	299	320
PSM	LAANAFLAQR	-176_31607	O70475	1	Mouse_09-2020	null	[MS,MS:1001208,SEQUEST,]	1.3e-4	null	ms_run[1]:scan=6512	2016.5	2	1074.60649	537.80637	K	S	221	231
PSM	LYLGHNYVTAIR	-176_31624	Q921I1	1	Mouse_09-2020	null	[MS,MS:1001208,SEQUEST,]	1.3e-4	null	ms_run[1]:scan=6515	2017.4	3	1419.77552	473.92962	R	Q	332	344
PSM	KYNINPVSLTVGK	-176_31669	Q99K67	1	Mouse_09-2020	null	[MS,MS:1001208,SEQUEST,]	1.3e-4	null	ms_run[1]:scan=6522	2019.4	3	1432.81647	478.27680	K	E	523	536
PSM	TSWLDGKHVVFGK	-176_31676	P24369	1	Mouse_09-2020	null	[MS,MS:1001208,SEQUEST,]	1.3e-4	null	ms_run[1]:scan=6523	2019.6	3	1473.78476	491.93314	K	L	159	172
PSM	YFPAFEK	-176_31753	P30115	1	Mouse_09-2020	null	[MS,MS:1001208,SEQUEST,]	2.5e-2	null	ms_run[1]:scan=6537	2023.6	2	901.44579	451.22635	R	L	132	139
PSM	IILLAEGR	-176_31764	P50247	1	Mouse_09-2020	null	[MS,MS:1001208,SEQUEST,]	2.5e-4	null	ms_run[1]:scan=6539	2024.1	2	884.55687	442.78183	R	V	336	344
PSM	RHPDYSVSLLLR	-176_31807	P07724	1	Mouse_09-2020	null	[MS,MS:1001208,SEQUEST,]	1.3e-4	null	ms_run[1]:scan=6546	2026.1	3	1455.80646	485.94041	R	A	361	373
PSM	TYFPHFDVSHGSAQVK	-176_31814	Q91VB8	1	Mouse_09-2020	null	[MS,MS:1001208,SEQUEST,]	1.3e-4	null	ms_run[1]:scan=6547	2026.3	4	1819.87819	455.72451	K	H	42	58
PSM	NFGIGQDIQPK	-176_31828	P12970	1	Mouse_09-2020	null	[MS,MS:1001208,SEQUEST,]	1.3e-4	null	ms_run[1]:scan=6549	2026.9	2	1216.63335	608.81967	K	D	38	49
PSM	VAEEWAQGTFK	-176_31834	Q91YI0	1	Mouse_09-2020	null	[MS,MS:1001208,SEQUEST,]	1.3e-4	null	ms_run[1]:scan=6550	2027.2	2	1265.61711	633.31168	K	H	70	81
PSM	VLSIGDGIAR	-176_31839	Q03265	1	Mouse_09-2020	null	[MS,MS:1001208,SEQUEST,]	1.3e-4	null	ms_run[1]:scan=6551	2027.4	2	1000.57939	500.79292	R	H	74	84
PSM	QLFSDKLNEINEK	-176_31849	Q8C196	1	Mouse_09-2020	null	[MS,MS:1001208,SEQUEST,]	1.3e-4	null	ms_run[1]:scan=6552	2027.7	2	1577.82024	789.41212	R	A	548	561
PSM	FVNVVPTFGKK	-176_31585	P62862	1	Mouse_09-2020	null	[MS,MS:1001208,SEQUEST,]	3.7e-4	null	ms_run[1]:scan=6508	2015.4	3	1235.71515	412.57641	R	G	42	53
PSM	QLFSDKLNEINEK	-176_31931	Q8C196	1	Mouse_09-2020	null	[MS,MS:1001208,SEQUEST,]	1.3e-4	null	ms_run[1]:scan=6567	2031.9	3	1577.81687	526.61051	R	A	548	561
PSM	YYVTIIDAPGHR	-176_32041	P10126	1	Mouse_09-2020	null	[MS,MS:1001208,SEQUEST,]	1.3e-4	null	ms_run[1]:scan=6585	2036.9	3	1404.72690	468.91386	K	F	85	97
PSM	NISQSFTNFSK	-176_32051	Q64458	1	Mouse_09-2020	null	[MS,MS:1001208,SEQUEST,]	2.5e-4	null	ms_run[1]:scan=6587	2037.4	2	1272.62139	636.81458	K	Y	49	60
PSM	QLPLVKPYLR	-176_32065	Q68FD5	1	Mouse_09-2020	null	[MS,MS:1001208,SEQUEST,]	1.3e-4	null	ms_run[1]:scan=6589	2038.0	3	1226.76203	409.59217	K	V	1444	1454
PSM	LVQEVTDFAK	-176_32085	P07724	1	Mouse_09-2020	null	[MS,MS:1001208,SEQUEST,]	1.3e-4	null	ms_run[1]:scan=6591	2038.5	2	1149.61504	575.31115	K	C	66	76
PSM	YYTLEEIQK	-176_32152	G5E850	1	Mouse_09-2020	null	[MS,MS:1001208,SEQUEST,]	4.8e-4	null	ms_run[1]:scan=6603	2041.9	2	1186.60015	593.80315	K	K	11	20
PSM	ITITNDQNRLTPEEIER	-176_32163	P20029	1	Mouse_09-2020	null	[MS,MS:1001208,SEQUEST,]	1.3e-4	null	ms_run[1]:scan=6605	2042.4	3	2042.05405	681.35528	K	V	525	542
PSM	RGLFVHF	-176_32176	Q8BW75	1	Mouse_09-2020	null	[MS,MS:1001208,SEQUEST,]	1.2e-2	null	ms_run[1]:scan=6607	2043.0	2	875.48961	438.24795	K	0	514	521
PSM	GIRPAINVGLSVSR	-176_32188	Q03265	1	Mouse_09-2020	null	[MS,MS:1001208,SEQUEST,]	1.3e-4	null	ms_run[1]:scan=6609	2043.5	3	1438.85053	480.28781	K	G	403	417
PSM	WIPQNDLLGHPK	-176_32210	Q8R084	1	Mouse_09-2020	null	[MS,MS:1001208,SEQUEST,]	1.3e-4	null	ms_run[1]:scan=6613	2044.7	3	1417.75879	473.25774	K	K	357	369
PSM	WLPQNDLLGHPK	-176_32211	Q63886	0	Mouse_09-2020	null	[MS,MS:1001208,SEQUEST,]	1.3e-4	null	ms_run[1]:scan=6613	2044.7	3	1417.75879	473.25774	K	R	356	368
PSM	WLPQNDLLGHPK	-176_32211	Q8K169	0	Mouse_09-2020	null	[MS,MS:1001208,SEQUEST,]	1.3e-4	null	ms_run[1]:scan=6613	2044.7	3	1417.75879	473.25774	K	K	357	369
PSM	WLPQNDLLGHPK	-176_32211	Q3UEP4	0	Mouse_09-2020	null	[MS,MS:1001208,SEQUEST,]	1.3e-4	null	ms_run[1]:scan=6613	2044.7	3	1417.75879	473.25774	K	K	357	369
PSM	WLPQNDLLGHPK	-176_32211	K9J7B2	0	Mouse_09-2020	null	[MS,MS:1001208,SEQUEST,]	1.3e-4	null	ms_run[1]:scan=6613	2044.7	3	1417.75879	473.25774	K	R	352	364
PSM	GIGFAITR	-176_32228	P48758	1	Mouse_09-2020	null	[MS,MS:1001208,SEQUEST,]	1.7e-3	null	ms_run[1]:scan=6616	2045.5	2	834.48369	417.74525	K	L	16	24
PSM	DVNAAIATIK	-176_32267	P05214	1	Mouse_09-2020	null	[MS,MS:1001208,SEQUEST,]	1.3e-4	null	ms_run[1]:scan=6621	2046.9	2	1015.57817	508.29276	K	K	327	337
PSM	LFIDGKFVESK	-176_31947	Q9EQ20	1	Mouse_09-2020	null	[MS,MS:1001208,SEQUEST,]	1.3e-4	null	ms_run[1]:scan=6569	2032.4	3	1282.70386	428.23957	K	D	42	53
PSM	APQVSTPTLVEAAR	-176_32320	P07724	1	Mouse_09-2020	null	[MS,MS:1001208,SEQUEST,]	1.3e-4	null	ms_run[1]:scan=6630	2049.4	2	1439.78581	720.39627	K	L	439	453
PSM	DGVDFGKWR	-176_31580	Q91Y97	1	Mouse_09-2020	null	[MS,MS:1001208,SEQUEST,]	1.3e-4	null	ms_run[1]:scan=6507	2015.1	2	1079.52776	540.26707	K	V	141	150
PSM	LSQNNFALGYK	-176_31511	J3QMG3	1	Mouse_09-2020	null	[MS,MS:1001208,SEQUEST,]	1.3e-4	null	ms_run[1]:scan=6496	2012.1	2	1254.64812	627.82749	K	A	165	176
PSM	VNIKPQVDRYWLK	-176_30827	P50247	1	Mouse_09-2020	null	[MS,MS:1001208,SEQUEST,]	7.0e-4	null	ms_run[1]:scan=6380	1979.6	4	1658.93874	415.48988	K	G	319	332
PSM	INVYYNEAAGNKYVPR	-176_30834	Q7TMM9	1	Mouse_09-2020	null	[MS,MS:1001208,SEQUEST,]	1.3e-4	null	ms_run[1]:scan=6381	1979.8	3	1870.94602	624.31973	R	I	47	63
PSM	KKELEEIVQPIISK	-176_30855	P20029	1	Mouse_09-2020	null	[MS,MS:1001208,SEQUEST,]	1.3e-4	null	ms_run[1]:scan=6385	1981.0	3	1653.97794	551.99770	K	Y	621	635
PSM	IAQFLSGIPETVPLSTVNR	-176_62595	Q8VCH0	0	Mouse_09-2020	null	[MS,MS:1001208,SEQUEST,]	1.3e-4	null	ms_run[1]:scan=11951	3537.4	2	2042.12920	1021.56767	R	C	103	122
PSM	IAQFLSGIPETVPLSTVNR	-176_62595	Q921H8	0	Mouse_09-2020	null	[MS,MS:1001208,SEQUEST,]	1.3e-4	null	ms_run[1]:scan=11951	3537.4	2	2042.12920	1021.56767	R	C	103	122
PSM	SLRNDIGATVHELSR	-176_30930	P16331	1	Mouse_09-2020	null	[MS,MS:1001208,SEQUEST,]	1.3e-4	null	ms_run[1]:scan=6396	1984.1	4	1667.88198	417.72605	K	K	97	112
PSM	QALKNLGEILK	-176_30965	P52760	1	Mouse_09-2020	null	[MS,MS:1001208,SEQUEST,]	1.3e-4	null	ms_run[1]:scan=6401	1985.4	3	1226.74646	409.58708	K	A	57	68
PSM	VNIKPQVDRYWLK	-176_30983	P50247	1	Mouse_09-2020	null	[MS,MS:1001208,SEQUEST,]	1.3e-4	null	ms_run[1]:scan=6405	1986.6	3	1658.93698	553.65075	K	G	319	332
PSM	FFNQLFSGLDPHALAGR	-176_62577	Q9DBE0	1	Mouse_09-2020	null	[MS,MS:1001208,SEQUEST,]	1.3e-4	null	ms_run[1]:scan=11948	3536.6	3	1889.96665	630.66008	R	I	89	106
PSM	GFYIYQEGSK	-176_31024	Q8BMS1	1	Mouse_09-2020	null	[MS,MS:1001208,SEQUEST,]	1.3e-4	null	ms_run[1]:scan=6413	1988.8	2	1191.56951	596.28767	K	K	635	645
PSM	RLTGFHETSNINDFSAGVANR	-176_31047	P15105	1	Mouse_09-2020	null	[MS,MS:1001208,SEQUEST,]	1.3e-4	null	ms_run[1]:scan=6418	1990.2	3	2306.12949	769.38059	R	A	299	320
PSM	SSAILGQYQAYSGQVRR	-176_31053	Q8CFX1	1	Mouse_09-2020	null	[MS,MS:1001208,SEQUEST,]	1.3e-4	null	ms_run[1]:scan=6419	1990.5	3	1883.97342	628.66226	K	L	303	320
PSM	FNIIQPGPIKTK	-176_31066	Q9CQ62	1	Mouse_09-2020	null	[MS,MS:1001208,SEQUEST,]	7.0e-4	null	ms_run[1]:scan=6423	1991.6	3	1355.80469	452.60637	R	A	235	247
PSM	NGQTREHALLAYTLGVK	-176_31541	P10126	1	Mouse_09-2020	null	[MS,MS:1001208,SEQUEST,]	1.3e-4	null	ms_run[1]:scan=6501	2013.4	3	1871.01468	624.34264	K	L	130	147
PSM	ALLQAQEP	-176_31074	Q91YI0	1	Mouse_09-2020	null	[MS,MS:1001208,SEQUEST,]	2.7e-2	null	ms_run[1]:scan=6424	1991.9	2	869.47258	435.23999	R	0	457	465
PSM	YVSSLTEEISR	-176_31180	Q9D0F3	1	Mouse_09-2020	null	[MS,MS:1001208,SEQUEST,]	1.3e-4	null	ms_run[1]:scan=6444	1997.5	2	1283.64861	642.32752	R	G	370	381
PSM	LFIWVLR	-176_62546	A0A2R8VHD0	1	Mouse_09-2020	null	[MS,MS:1001208,SEQUEST,]	3.4e-2	null	ms_run[1]:scan=11940	3534.4	2	946.58782	473.79728	R	Y	197	204
PSM	FSVLVPLLAR	-176_62539	Q99P30	1	Mouse_09-2020	null	[MS,MS:1001208,SEQUEST,]	2.5e-4	null	ms_run[1]:scan=11939	3534.1	2	1114.69878	557.85278	K	G	40	50
PSM	YFVTAVSRPGLGEPR	-176_31256	P01901	1	Mouse_09-2020	null	[MS,MS:1001208,SEQUEST,]	1.3e-4	null	ms_run[1]:scan=6457	2001.1	3	1648.88120	550.29837	R	M	28	43
PSM	RNFILDQTNVSAAAQR	-176_31264	Q8VEK3	1	Mouse_09-2020	null	[MS,MS:1001208,SEQUEST,]	1.3e-4	null	ms_run[1]:scan=6458	2001.4	3	1803.94699	601.98686	K	K	551	567
PSM	SNDEDSFAFAR	-176_31273	Q91WT9	1	Mouse_09-2020	null	[MS,MS:1001208,SEQUEST,]	1.3e-4	null	ms_run[1]:scan=6460	2001.9	2	1258.53411	629.77037	K	L	323	334
PSM	SLFFPDEAINKHPR	-176_31282	P97494	1	Mouse_09-2020	null	[MS,MS:1001208,SEQUEST,]	1.3e-4	null	ms_run[1]:scan=6461	2002.2	4	1670.86587	418.47169	K	G	172	186
PSM	FGEPIPISK	-176_31298	P35505	1	Mouse_09-2020	null	[MS,MS:1001208,SEQUEST,]	1.3e-4	null	ms_run[1]:scan=6464	2003.1	2	987.55144	494.27912	R	H	212	221
PSM	ALALAQEILPQAPIAVR	-176_62517	F6YTG0	1	Mouse_09-2020	null	[MS,MS:1001208,SEQUEST,]	1.3e-4	null	ms_run[1]:scan=11935	3532.9	2	1774.05974	887.53290	R	G	134	151
PSM	FSTANPVYVGNVAWAHILAAR	-176_62499	P26150	1	Mouse_09-2020	null	[MS,MS:1001208,SEQUEST,]	1.3e-4	null	ms_run[1]:scan=11931	3531.8	3	2257.18760	753.06740	K	L	218	239
PSM	LYTLVLTDPDAPSRKDPK	-176_31413	P70296	1	Mouse_09-2020	null	[MS,MS:1001208,SEQUEST,]	1.3e-4	null	ms_run[1]:scan=6480	2007.5	3	2029.09751	677.03699	K	R	63	81
PSM	HQGSLYSLFPDHSVK	-176_31505	Q64374	1	Mouse_09-2020	null	[MS,MS:1001208,SEQUEST,]	1.3e-4	null	ms_run[1]:scan=6495	2011.8	3	1714.85538	572.28977	R	Y	130	145
PSM	TYIIGELHPDDR	-176_31139	G5E850	1	Mouse_09-2020	null	[MS,MS:1001208,SEQUEST,]	1.3e-4	null	ms_run[1]:scan=6436	1995.2	3	1428.71244	476.90877	K	K	78	90
PSM	THLPGFVEQAGALK	-176_34423	P99029	1	Mouse_09-2020	null	[MS,MS:1001208,SEQUEST,]	1.3e-4	null	ms_run[1]:scan=6990	2149.8	3	1467.79621	489.93666	K	K	99	113
PSM	VAHFTFHPDPESLQYGQTQK	-176_34478	Q6P3A8	1	Mouse_09-2020	null	[MS,MS:1001208,SEQUEST,]	1.3e-4	null	ms_run[1]:scan=7000	2152.6	4	2330.12099	583.28546	R	N	49	69
PSM	AYALAFAER	-176_34513	P51660	1	Mouse_09-2020	null	[MS,MS:1001208,SEQUEST,]	3.7e-4	null	ms_run[1]:scan=7007	2154.5	2	1011.52593	506.26654	R	A	24	33
PSM	FWQFGGNER	-176_36926	Q5FW57	1	Mouse_09-2020	null	[MS,MS:1001208,SEQUEST,]	1.0e-2	null	ms_run[1]:scan=7403	2264.8	2	1140.52239	570.76470	K	Q	184	193
PSM	GDNQSPIELHTKDIKHDPSLQPWSASYDPGSAK	-176_36967	P16015	1	Mouse_09-2020	null	[MS,MS:1001208,SEQUEST,]	1.3e-4	null	ms_run[1]:scan=7409	2266.5	5	3618.74860	724.55501	K	I	25	58
PSM	AIGLPEDLIQKGKDIK	-176_36972	P12710	1	Mouse_09-2020	null	[MS,MS:1001208,SEQUEST,]	1.3e-4	null	ms_run[1]:scan=7410	2266.8	4	1738.01088	435.25819	K	V	21	37
PSM	LFFDTER	-176_36977	Q9CRB3	1	Mouse_09-2020	null	[MS,MS:1001208,SEQUEST,]	7.9e-3	null	ms_run[1]:scan=7411	2267.1	2	927.45690	464.23217	K	W	68	75
PSM	ANWYFLLAR	-176_61484	P45952	1	Mouse_09-2020	null	[MS,MS:1001208,SEQUEST,]	1.3e-4	null	ms_run[1]:scan=11753	3482.1	2	1153.61540	577.31128	K	N	198	207
PSM	SLEIIGAPFSKGQPR	-176_36995	Q61176	1	Mouse_09-2020	null	[MS,MS:1001208,SEQUEST,]	1.3e-4	null	ms_run[1]:scan=7414	2267.9	3	1599.88602	533.96662	K	G	7	22
PSM	RFGPVFTLHLGQR	-176_37038	Q05421	1	Mouse_09-2020	null	[MS,MS:1001208,SEQUEST,]	1.3e-4	null	ms_run[1]:scan=7421	2269.9	3	1527.85480	509.95628	K	I	63	76
PSM	GDNQSPIELHTKDIKHDPSLQPWSASYDPGSAK	-176_37050	P16015	1	Mouse_09-2020	null	[MS,MS:1001208,SEQUEST,]	3.7e-4	null	ms_run[1]:scan=7423	2270.4	4	3618.74746	905.44194	K	I	25	58
PSM	HQSLGGQYGVQGFPTIK	-176_37067	Q3TML0	1	Mouse_09-2020	null	[MS,MS:1001208,SEQUEST,]	1.3e-4	null	ms_run[1]:scan=7426	2271.2	3	1816.93467	606.31620	K	F	91	108
PSM	TFAYTNHTVLPEALERWPVELVEK	-176_61467	Q9ET01	1	Mouse_09-2020	null	[MS,MS:1001208,SEQUEST,]	2.5e-4	null	ms_run[1]:scan=11750	3481.2	4	2842.47939	711.37481	K	L	372	396
PSM	ASAELALGENNEVLK	-176_37091	P05202	1	Mouse_09-2020	null	[MS,MS:1001208,SEQUEST,]	1.3e-4	null	ms_run[1]:scan=7430	2272.4	2	1557.81255	779.40958	K	G	108	123
PSM	ALTAELDTLGK	-176_37107	Q8VCR2	1	Mouse_09-2020	null	[MS,MS:1001208,SEQUEST,]	1.3e-4	null	ms_run[1]:scan=7433	2273.2	2	1131.62529	566.31643	R	G	198	209
PSM	RADPAELKAIFLK	-176_37125	Q9QXX4	1	Mouse_09-2020	null	[MS,MS:1001208,SEQUEST,]	1.3e-4	null	ms_run[1]:scan=7436	2274.0	3	1471.86151	491.29256	K	A	11	24
PSM	AIGLPEDLIQKGKDIK	-176_37132	P12710	1	Mouse_09-2020	null	[MS,MS:1001208,SEQUEST,]	1.3e-4	null	ms_run[1]:scan=7438	2274.6	3	1738.01145	580.00849	K	V	21	37
PSM	LSTLDVTHAPLVDKFWQFGGNER	-176_61454	Q5FW57	1	Mouse_09-2020	null	[MS,MS:1001208,SEQUEST,]	1.3e-4	null	ms_run[1]:scan=11748	3480.7	4	2630.33681	658.33950	K	Q	170	193
PSM	YFPTQALNFAFK	-176_61449	P51881	1	Mouse_09-2020	null	[MS,MS:1001208,SEQUEST,]	1.3e-4	null	ms_run[1]:scan=11747	3480.4	2	1446.74272	723.87444	R	K	81	93
PSM	AIGVKPPRGILLYGPPGTGK	-176_37155	Q01853	1	Mouse_09-2020	null	[MS,MS:1001208,SEQUEST,]	1.3e-4	null	ms_run[1]:scan=7442	2275.7	4	1991.17983	498.55047	K	L	232	252
PSM	VLDPFTIKPLDRK	-176_37162	P40142	1	Mouse_09-2020	null	[MS,MS:1001208,SEQUEST,]	1.3e-4	null	ms_run[1]:scan=7443	2276.0	3	1541.90586	514.63985	R	I	531	544
PSM	LFDHPEVPTPPESASVSR	-176_37168	P19096	1	Mouse_09-2020	null	[MS,MS:1001208,SEQUEST,]	1.3e-4	null	ms_run[1]:scan=7444	2276.3	3	1964.97177	655.66193	K	T	968	986
PSM	YALLLLLK	-176_61443	Q6XVG2	0	Mouse_09-2020	null	[MS,MS:1001208,SEQUEST,]	4.0e-3	null	ms_run[1]:scan=11746	3480.1	2	946.63402	473.82042	R	P	308	316
PSM	YALLLLLK	-176_61443	Q64458	0	Mouse_09-2020	null	[MS,MS:1001208,SEQUEST,]	4.0e-3	null	ms_run[1]:scan=11746	3480.1	2	946.63402	473.82042	R	P	308	316
PSM	YALLLLLK	-176_61443	Q91X77	0	Mouse_09-2020	null	[MS,MS:1001208,SEQUEST,]	4.0e-3	null	ms_run[1]:scan=11746	3480.1	2	946.63402	473.82042	R	P	308	316
PSM	EATTEQQLRELFEKQK	-176_37191	O35490	1	Mouse_09-2020	null	[MS,MS:1001208,SEQUEST,]	2.5e-4	null	ms_run[1]:scan=7448	2277.4	3	1978.02463	660.01285	K	K	387	403
PSM	FIPRQPFAEYIYKR	-176_37206	Q9EQF5	1	Mouse_09-2020	null	[MS,MS:1001208,SEQUEST,]	7.0e-4	null	ms_run[1]:scan=7450	2278.0	4	1827.99062	457.75307	K	K	462	476
PSM	HLGLPVFNTVK	-176_37226	Q9WUM5	1	Mouse_09-2020	null	[MS,MS:1001208,SEQUEST,]	1.3e-4	null	ms_run[1]:scan=7453	2278.8	2	1224.71025	612.85860	K	A	95	106
PSM	GHEVTVLRPSAYYVLDPK	-176_37233	Q8K169	1	Mouse_09-2020	null	[MS,MS:1001208,SEQUEST,]	1.3e-4	null	ms_run[1]:scan=7454	2279.0	3	2044.08762	682.03358	R	S	50	68
PSM	VGVPTETGALTLNR	-176_37243	Q8BWT1	1	Mouse_09-2020	null	[MS,MS:1001208,SEQUEST,]	1.3e-4	null	ms_run[1]:scan=7456	2279.6	2	1427.78655	714.39627	R	C	77	91
PSM	KGLTPSQIGVILR	-176_36920	Q921R2	1	Mouse_09-2020	null	[MS,MS:1001208,SEQUEST,]	1.3e-4	null	ms_run[1]:scan=7402	2264.6	3	1381.85273	461.28904	K	S	43	56
PSM	DVATFLR	-176_36908	Q9D0M3	1	Mouse_09-2020	null	[MS,MS:1001208,SEQUEST,]	3.2e-2	null	ms_run[1]:scan=7400	2264.0	2	821.45177	411.22943	K	A	269	276
PSM	LVQDVANNTNEEAGDGTTTATVLAR	-176_36891	P63038	1	Mouse_09-2020	null	[MS,MS:1001208,SEQUEST,]	1.3e-4	null	ms_run[1]:scan=7396	2262.9	2	2560.25591	1280.62790	K	I	97	122
PSM	TESIVAATQWVKER	-176_36882	O88451	1	Mouse_09-2020	null	[MS,MS:1001208,SEQUEST,]	2.5e-4	null	ms_run[1]:scan=7395	2262.6	3	1617.86075	539.95802	K	G	87	101
PSM	VLEQLTGQTPVFSKAR	-176_36486	Q9CXW4	1	Mouse_09-2020	null	[MS,MS:1001208,SEQUEST,]	1.3e-4	null	ms_run[1]:scan=7327	2243.7	3	1773.98600	592.00010	K	T	39	55
PSM	FYSVNVDYSKLK	-176_36500	Q62425	1	Mouse_09-2020	null	[MS,MS:1001208,SEQUEST,]	1.3e-4	null	ms_run[1]:scan=7329	2244.2	3	1462.76026	488.25740	K	E	65	77
PSM	FYGLLAR	-176_36513	Q8QZY2	1	Mouse_09-2020	null	[MS,MS:1001208,SEQUEST,]	1.1e-3	null	ms_run[1]:scan=7333	2245.4	2	839.47795	420.24234	R	A	347	354
PSM	INEAFDLLRSGK	-176_36523	P00329	1	Mouse_09-2020	null	[MS,MS:1001208,SEQUEST,]	1.3e-4	null	ms_run[1]:scan=7335	2245.9	3	1362.73844	454.91738	K	I	356	368
PSM	QVVTLLNELKR	-176_36532	Q8VCH0	0	Mouse_09-2020	null	[MS,MS:1001208,SEQUEST,]	1.3e-4	null	ms_run[1]:scan=7336	2246.2	3	1312.79569	438.26975	R	G	386	397
PSM	QVVTLLNELKR	-176_36532	Q921H8	0	Mouse_09-2020	null	[MS,MS:1001208,SEQUEST,]	1.3e-4	null	ms_run[1]:scan=7336	2246.2	3	1312.79569	438.26975	R	G	386	397
PSM	LKDKEVSFWAELR	-176_36546	Q8VCT4	1	Mouse_09-2020	null	[MS,MS:1001208,SEQUEST,]	1.3e-4	null	ms_run[1]:scan=7338	2246.7	3	1620.87430	540.96299	R	K	537	550
PSM	SFLVGSAAQSLSK	-176_36566	Q9R0H0	1	Mouse_09-2020	null	[MS,MS:1001208,SEQUEST,]	1.3e-4	null	ms_run[1]:scan=7342	2247.9	2	1294.70317	647.85371	R	C	283	296
PSM	TFLSIVK	-176_36599	Q9WVD5	1	Mouse_09-2020	null	[MS,MS:1001208,SEQUEST,]	8.8e-3	null	ms_run[1]:scan=7347	2249.3	2	807.49809	404.25237	R	E	252	259
PSM	FALPSPQHILGLPIGQHIYLSTR	-176_61571	Q9DCN2	1	Mouse_09-2020	null	[MS,MS:1001208,SEQUEST,]	1.3e-4	null	ms_run[1]:scan=11768	3486.2	4	2558.43105	640.36150	R	D	62	85
PSM	VISAEEALPGRTEPIPVTAK	-176_36647	Q9D6Y7	1	Mouse_09-2020	null	[MS,MS:1001208,SEQUEST,]	1.3e-4	null	ms_run[1]:scan=7355	2251.5	3	2078.15036	693.38792	K	H	28	48
PSM	IGLFGGAGVGK	-176_36691	P56480	1	Mouse_09-2020	null	[MS,MS:1001208,SEQUEST,]	1.3e-4	null	ms_run[1]:scan=7362	2253.4	2	975.56218	488.28473	K	V	202	213
PSM	WYYNAAGFNK	-176_36696	Q9CQB4	1	Mouse_09-2020	null	[MS,MS:1001208,SEQUEST,]	1.3e-4	null	ms_run[1]:scan=7363	2253.7	2	1233.56877	617.28801	K	G	20	30
PSM	GHEVTVLRPSAYYVLDPK	-176_37264	Q8K169	1	Mouse_09-2020	null	[MS,MS:1001208,SEQUEST,]	1.3e-4	null	ms_run[1]:scan=7459	2280.5	4	2044.08632	511.77701	R	S	50	68
PSM	RTPFGAYGGLLK	-176_36705	Q8BWT1	1	Mouse_09-2020	null	[MS,MS:1001208,SEQUEST,]	1.3e-4	null	ms_run[1]:scan=7364	2254.0	2	1279.71611	640.36150	K	F	14	26
PSM	SVGKANEELAGVVAEVQK	-176_36716	Q61176	1	Mouse_09-2020	null	[MS,MS:1001208,SEQUEST,]	1.3e-4	null	ms_run[1]:scan=7366	2254.5	3	1827.98032	609.99854	R	G	72	90
PSM	LVQDVANNTNEEAGDGTTTATVLAR	-176_36747	P63038	1	Mouse_09-2020	null	[MS,MS:1001208,SEQUEST,]	1.3e-4	null	ms_run[1]:scan=7373	2256.5	3	2560.24710	854.08769	K	I	97	122
PSM	VRLLADPTGAFGK	-176_36755	P99029	1	Mouse_09-2020	null	[MS,MS:1001208,SEQUEST,]	1.3e-4	null	ms_run[1]:scan=7374	2256.8	3	1344.76297	448.92599	K	T	143	156
PSM	KAPDFVFYAPR	-176_36770	P26043	1	Mouse_09-2020	null	[MS,MS:1001208,SEQUEST,]	1.3e-4	null	ms_run[1]:scan=7376	2257.3	3	1310.68988	437.56791	K	R	263	274
PSM	GWNILTNSEK	-176_36774	Q91VD9	1	Mouse_09-2020	null	[MS,MS:1001208,SEQUEST,]	7.0e-4	null	ms_run[1]:scan=7377	2257.6	2	1161.59001	581.29857	K	K	99	109
PSM	FYNELTEILVR	-176_61514	Q9WU78	1	Mouse_09-2020	null	[MS,MS:1001208,SEQUEST,]	1.3e-4	null	ms_run[1]:scan=11759	3483.7	2	1396.74675	698.87718	K	Q	676	687
PSM	LDPTQTSFLK	-176_36813	Q9QYG0	1	Mouse_09-2020	null	[MS,MS:1001208,SEQUEST,]	3.7e-4	null	ms_run[1]:scan=7383	2259.3	2	1149.61479	575.31115	K	A	278	288
PSM	FASLDVTHAALVNSLWHFGGNEK	-176_61494	Q9DCY0	1	Mouse_09-2020	null	[MS,MS:1001208,SEQUEST,]	1.3e-4	null	ms_run[1]:scan=11755	3482.6	4	2513.25820	629.06975	K	Q	169	192
PSM	LTGFHETSNINDFSAGVANR	-176_36844	P15105	1	Mouse_09-2020	null	[MS,MS:1001208,SEQUEST,]	1.3e-4	null	ms_run[1]:scan=7390	2261.2	3	2150.03080	717.34689	R	A	300	320
PSM	TQDPAKAPNSPDVLEIEFKKGVPVK	-176_36852	P16460	1	Mouse_09-2020	null	[MS,MS:1001208,SEQUEST,]	1.3e-4	null	ms_run[1]:scan=7391	2261.5	4	2707.46938	677.62208	K	T	210	235
PSM	WDQSTFIGR	-176_36876	Q99JR1	1	Mouse_09-2020	null	[MS,MS:1001208,SEQUEST,]	1.3e-4	null	ms_run[1]:scan=7394	2262.3	2	1109.53826	555.27236	R	S	16	25
PSM	GDIFLVR	-176_36712	Q01853	1	Mouse_09-2020	null	[MS,MS:1001208,SEQUEST,]	3.8e-3	null	ms_run[1]:scan=7365	2254.3	2	819.47246	410.23980	K	G	149	156
PSM	EHALLAYTLGVK	-176_37271	P10126	1	Mouse_09-2020	null	[MS,MS:1001208,SEQUEST,]	1.3e-4	null	ms_run[1]:scan=7460	2280.7	3	1314.74192	438.91872	R	L	135	147
PSM	YLYTLVITDKEK	-176_37301	Q9JJI8	1	Mouse_09-2020	null	[MS,MS:1001208,SEQUEST,]	1.3e-4	null	ms_run[1]:scan=7466	2282.4	3	1485.81983	495.94483	R	E	41	53
PSM	AILSYLAAK	-176_37810	P24472	1	Mouse_09-2020	null	[MS,MS:1001208,SEQUEST,]	3.7e-4	null	ms_run[1]:scan=7552	2306.4	2	949.57280	475.28949	R	N	70	79
PSM	QFADIAYNYR	-176_37820	P16331	1	Mouse_09-2020	null	[MS,MS:1001208,SEQUEST,]	1.3e-4	null	ms_run[1]:scan=7553	2306.7	2	1260.60124	630.80402	K	G	160	170
PSM	GTPLDTEVPLER	-176_37829	G5E8R3	1	Mouse_09-2020	null	[MS,MS:1001208,SEQUEST,]	1.3e-4	null	ms_run[1]:scan=7554	2307.0	2	1326.69048	663.84862	K	F	819	831
PSM	VADALANAAGHLDDLPGALSALSDLHAHK	-176_61345	Q91VB8	1	Mouse_09-2020	null	[MS,MS:1001208,SEQUEST,]	1.3e-4	null	ms_run[1]:scan=11725	3474.1	4	2863.47011	716.62288	K	R	63	92
PSM	ISRIWVLDYFGGPK	-176_61338	K4DI63	1	Mouse_09-2020	null	[MS,MS:1001208,SEQUEST,]	1.3e-4	null	ms_run[1]:scan=11724	3473.8	3	1650.90049	550.97160	K	V	68	82
PSM	LTFFNSTLNTSGLVAQGEALPIPGAHRPGLVTK	-176_61329	Q8R0Y6	1	Mouse_09-2020	null	[MS,MS:1001208,SEQUEST,]	1.3e-4	null	ms_run[1]:scan=11721	3473.0	4	3406.85439	852.46749	K	G	242	275
PSM	LTFDSSFSPNTGK	-176_37884	Q60932	1	Mouse_09-2020	null	[MS,MS:1001208,SEQUEST,]	1.3e-4	null	ms_run[1]:scan=7564	2309.7	2	1400.67046	700.83826	K	N	110	123
PSM	YWANFAR	-176_37894	Q91WG0	0	Mouse_09-2020	null	[MS,MS:1001208,SEQUEST,]	7.0e-4	null	ms_run[1]:scan=7566	2310.3	2	927.44713	464.22722	K	G	492	499
PSM	YWANFAR	-176_37894	Q8BK48	0	Mouse_09-2020	null	[MS,MS:1001208,SEQUEST,]	7.0e-4	null	ms_run[1]:scan=7566	2310.3	2	927.44713	464.22722	K	G	490	497
PSM	YWANFAR	-176_37894	Q8QZR3	0	Mouse_09-2020	null	[MS,MS:1001208,SEQUEST,]	7.0e-4	null	ms_run[1]:scan=7566	2310.3	2	927.44713	464.22722	K	G	489	496
PSM	AVPQLQGYLR	-176_37913	P47911	1	Mouse_09-2020	null	[MS,MS:1001208,SEQUEST,]	1.8e-3	null	ms_run[1]:scan=7569	2311.2	2	1144.64763	572.82730	K	Q	271	281
PSM	FFPASADRTVIDYNGER	-176_37918	P09103	1	Mouse_09-2020	null	[MS,MS:1001208,SEQUEST,]	1.3e-4	null	ms_run[1]:scan=7570	2311.4	3	1957.94107	653.31827	K	L	447	464
PSM	INGEWHTIILASDK	-176_37924	E9QA79	1	Mouse_09-2020	null	[MS,MS:1001208,SEQUEST,]	1.3e-4	null	ms_run[1]:scan=7571	2311.7	3	1596.83860	532.95086	K	E	33	47
PSM	TWKGAIFGGFK	-176_37932	P00329	1	Mouse_09-2020	null	[MS,MS:1001208,SEQUEST,]	2.5e-4	null	ms_run[1]:scan=7573	2312.3	3	1211.65766	404.55724	R	K	314	325
PSM	GFPTIYFSPANKK	-176_37806	P27773	1	Mouse_09-2020	null	[MS,MS:1001208,SEQUEST,]	1.3e-4	null	ms_run[1]:scan=7551	2306.1	3	1469.77878	490.59776	K	T	449	462
PSM	EWGYASHNGPDHWHELYPIAK	-176_38098	P16015	1	Mouse_09-2020	null	[MS,MS:1001208,SEQUEST,]	3.7e-4	null	ms_run[1]:scan=7602	2320.4	5	2507.15498	502.23636	K	D	4	25
PSM	LVPGWTKPITIGR	-176_38123	P54071	1	Mouse_09-2020	null	[MS,MS:1001208,SEQUEST,]	1.3e-4	null	ms_run[1]:scan=7605	2321.2	3	1437.85846	479.95740	R	A	160	173
PSM	WVVQVLK	-176_38130	P50285	1	Mouse_09-2020	null	[MS,MS:1001208,SEQUEST,]	2.5e-4	null	ms_run[1]:scan=7606	2321.5	2	871.54009	436.27364	R	A	388	395
PSM	YTQKAPQVSTPTLVEAARNLGR	-176_38137	P07724	1	Mouse_09-2020	null	[MS,MS:1001208,SEQUEST,]	1.3e-4	null	ms_run[1]:scan=7607	2321.8	4	2400.30019	600.83030	R	G	435	457
PSM	GFPTIYFSPANKK	-176_38151	P27773	1	Mouse_09-2020	null	[MS,MS:1001208,SEQUEST,]	1.3e-4	null	ms_run[1]:scan=7609	2322.3	2	1469.78093	735.39300	K	T	449	462
PSM	EWGYASHNGPDHWHELYPIAK	-176_38164	P16015	1	Mouse_09-2020	null	[MS,MS:1001208,SEQUEST,]	1.3e-4	null	ms_run[1]:scan=7612	2323.2	4	2507.15615	627.54364	K	D	4	25
PSM	FFVGGNWK	-176_38172	P17751	1	Mouse_09-2020	null	[MS,MS:1001208,SEQUEST,]	8.8e-3	null	ms_run[1]:scan=7613	2323.4	2	954.48412	477.74525	K	N	57	65
PSM	VFQFLNAK	-176_38181	Q8BP67	1	Mouse_09-2020	null	[MS,MS:1001208,SEQUEST,]	1.1e-3	null	ms_run[1]:scan=7614	2323.7	2	966.54155	483.77400	K	E	28	36
PSM	YGLAATVWSK	-176_38195	Q8BH00	1	Mouse_09-2020	null	[MS,MS:1001208,SEQUEST,]	1.3e-4	null	ms_run[1]:scan=7616	2324.3	2	1095.58354	548.29530	R	V	417	427
PSM	QATVGDVNTDRPGLLDLK	-176_38201	P31786	1	Mouse_09-2020	null	[MS,MS:1001208,SEQUEST,]	1.3e-4	null	ms_run[1]:scan=7617	2324.6	3	1912.01548	638.00933	K	K	34	52
PSM	EWGYASHNGPDHWHELYPIAK	-176_38220	P16015	1	Mouse_09-2020	null	[MS,MS:1001208,SEQUEST,]	1.3e-4	null	ms_run[1]:scan=7620	2325.4	3	2507.15567	836.38909	K	D	4	25
PSM	FNGGGHINHTIFWTNLSPK	-176_38236	P09671	1	Mouse_09-2020	null	[MS,MS:1001208,SEQUEST,]	1.3e-4	null	ms_run[1]:scan=7623	2326.2	4	2140.07290	535.77353	K	G	90	109
PSM	RSEPEPQILDFQTQQYK	-176_38260	Q9R0H0	1	Mouse_09-2020	null	[MS,MS:1001208,SEQUEST,]	1.3e-4	null	ms_run[1]:scan=7626	2327.1	3	2107.04660	703.02000	K	F	314	331
PSM	LVQAFQFTDK	-176_38114	P35700	1	Mouse_09-2020	null	[MS,MS:1001208,SEQUEST,]	1.3e-4	null	ms_run[1]:scan=7604	2320.9	2	1196.63188	598.81914	R	G	159	169
PSM	AIGLPEDLIQKGK	-176_36480	P12710	1	Mouse_09-2020	null	[MS,MS:1001208,SEQUEST,]	1.3e-4	null	ms_run[1]:scan=7326	2243.4	2	1381.80559	691.40611	K	I	21	34
PSM	VIIVVKDGPGFYTTR	-176_37788	Q8BMS1	1	Mouse_09-2020	null	[MS,MS:1001208,SEQUEST,]	1.3e-4	null	ms_run[1]:scan=7549	2305.6	3	1664.93827	555.65052	K	L	535	550
PSM	FWANFAR	-176_37772	Q8VCC2	0	Mouse_09-2020	null	[MS,MS:1001208,SEQUEST,]	2.7e-2	null	ms_run[1]:scan=7547	2305.0	2	911.45238	456.22976	K	G	497	504
PSM	FWANFAR	-176_37772	Q91WU0	0	Mouse_09-2020	null	[MS,MS:1001208,SEQUEST,]	2.7e-2	null	ms_run[1]:scan=7547	2305.0	2	911.45238	456.22976	K	G	497	504
PSM	FWANFAR	-176_37772	Q8VCT4	0	Mouse_09-2020	null	[MS,MS:1001208,SEQUEST,]	2.7e-2	null	ms_run[1]:scan=7547	2305.0	2	911.45238	456.22976	K	G	497	504
PSM	FNVSATPEQYVPYSTTRK	-176_37315	Q7TMF3	1	Mouse_09-2020	null	[MS,MS:1001208,SEQUEST,]	1.3e-4	null	ms_run[1]:scan=7468	2283.0	3	2088.04209	696.68473	K	I	115	133
PSM	VYIGGEDYEKEFTPK	-176_37352	P40936	1	Mouse_09-2020	null	[MS,MS:1001208,SEQUEST,]	1.3e-4	null	ms_run[1]:scan=7474	2284.7	3	1774.85465	592.28932	K	Y	5	20
PSM	LKPAFKDGGSTTAGNSSQVSDGAAAVLLAR	-176_37364	Q8VCH0	0	Mouse_09-2020	null	[MS,MS:1001208,SEQUEST,]	1.3e-4	null	ms_run[1]:scan=7476	2285.2	4	2889.50796	723.13208	K	S	260	290
PSM	LKPAFKDGGSTTAGNSSQVSDGAAAVLLAR	-176_37364	Q921H8	0	Mouse_09-2020	null	[MS,MS:1001208,SEQUEST,]	1.3e-4	null	ms_run[1]:scan=7476	2285.2	4	2889.50796	723.13208	K	S	260	290
PSM	DFQLFSSPLGK	-176_61435	Q921I1	1	Mouse_09-2020	null	[MS,MS:1001208,SEQUEST,]	1.3e-4	null	ms_run[1]:scan=11745	3479.8	2	1238.64238	619.82442	K	L	300	311
PSM	VAPEEHPVLLTEAPLNPK	-176_37385	P60710	1	Mouse_09-2020	null	[MS,MS:1001208,SEQUEST,]	1.3e-4	null	ms_run[1]:scan=7480	2286.3	3	1954.06491	652.02632	R	N	96	114
PSM	KGLTPSQIGVILRDSHGVAQVR	-176_37397	Q921R2	1	Mouse_09-2020	null	[MS,MS:1001208,SEQUEST,]	1.3e-4	null	ms_run[1]:scan=7482	2286.9	4	2331.32631	583.58684	K	V	43	65
PSM	EHALLAYTLGVK	-176_37412	P10126	1	Mouse_09-2020	null	[MS,MS:1001208,SEQUEST,]	1.3e-4	null	ms_run[1]:scan=7486	2288.0	2	1314.74272	657.87444	R	L	135	147
PSM	VNNSSLIGVGYTQTLRPGVK	-176_37423	G3UX26	1	Mouse_09-2020	null	[MS,MS:1001208,SEQUEST,]	1.3e-4	null	ms_run[1]:scan=7488	2288.6	3	2103.15671	701.72341	K	T	237	257
PSM	RLTGFHETSNINDFSAGVANRGASIRIPR	-176_37447	P15105	1	Mouse_09-2020	null	[MS,MS:1001208,SEQUEST,]	1.3e-4	null	ms_run[1]:scan=7491	2289.4	5	3156.64289	632.13401	R	V	299	328
PSM	AKPVVSFIAGITAPPGRR	-176_37468	Q9WUM5	1	Mouse_09-2020	null	[MS,MS:1001208,SEQUEST,]	1.3e-4	null	ms_run[1]:scan=7495	2290.5	4	1837.08095	460.02562	K	G	279	297
PSM	HVISYSLSPFEQR	-176_37472	Q9CQ69	1	Mouse_09-2020	null	[MS,MS:1001208,SEQUEST,]	1.3e-4	null	ms_run[1]:scan=7496	2290.8	3	1562.79673	521.60357	R	F	13	26
PSM	STLLLLLTGK	-176_61388	Q6P542	1	Mouse_09-2020	null	[MS,MS:1001208,SEQUEST,]	1.3e-4	null	ms_run[1]:scan=11732	3476.1	2	1058.68205	529.84462	K	T	657	667
PSM	ILDLIESGK	-176_37781	P24549	1	Mouse_09-2020	null	[MS,MS:1001208,SEQUEST,]	1.3e-4	null	ms_run[1]:scan=7548	2305.3	2	987.57213	494.28968	K	E	354	363
PSM	VVDSLQLTGTKPVATPVDWKK	-176_37517	Q6GT24	1	Mouse_09-2020	null	[MS,MS:1001208,SEQUEST,]	1.3e-4	null	ms_run[1]:scan=7503	2292.7	4	2282.27505	571.32432	R	E	163	184
PSM	NVFNALVR	-176_37533	Q9CR62	1	Mouse_09-2020	null	[MS,MS:1001208,SEQUEST,]	2.5e-4	null	ms_run[1]:scan=7505	2293.3	2	932.53130	466.76925	K	A	163	171
PSM	ELGEHGLYEYTELK	-176_37547	O35945	0	Mouse_09-2020	null	[MS,MS:1001208,SEQUEST,]	1.3e-4	null	ms_run[1]:scan=7507	2293.9	3	1680.81223	560.94203	R	V	477	491
PSM	ELGEHGLYEYTELK	-176_37547	P24549	0	Mouse_09-2020	null	[MS,MS:1001208,SEQUEST,]	1.3e-4	null	ms_run[1]:scan=7507	2293.9	3	1680.81223	560.94203	R	V	477	491
PSM	AYQDRYLDLGAYYSARK	-176_37553	Q9DCS9	1	Mouse_09-2020	null	[MS,MS:1001208,SEQUEST,]	1.3e-4	null	ms_run[1]:scan=7508	2294.1	4	2053.01455	514.00890	K	L	138	155
PSM	LIINSLYK	-176_37572	P08113	1	Mouse_09-2020	null	[MS,MS:1001208,SEQUEST,]	2.4e-3	null	ms_run[1]:scan=7510	2294.7	2	963.58751	482.29731	K	K	88	96
PSM	LLADPTGAFGK	-176_37589	P99029	1	Mouse_09-2020	null	[MS,MS:1001208,SEQUEST,]	2.5e-4	null	ms_run[1]:scan=7513	2295.5	2	1089.59441	545.30058	R	T	145	156
PSM	SLTNDWEDHLAVK	-176_37595	P11499	1	Mouse_09-2020	null	[MS,MS:1001208,SEQUEST,]	1.3e-4	null	ms_run[1]:scan=7514	2295.8	3	1527.74448	509.91945	K	F	307	320
PSM	LAEKEKVDLLFLGK	-176_37608	Q9DCW4	1	Mouse_09-2020	null	[MS,MS:1001208,SEQUEST,]	1.3e-4	null	ms_run[1]:scan=7516	2296.4	3	1602.94919	534.98702	K	A	111	125
PSM	NYSVVFPHDEPLAGR	-176_37623	Q99LB7	1	Mouse_09-2020	null	[MS,MS:1001208,SEQUEST,]	1.3e-4	null	ms_run[1]:scan=7518	2296.9	3	1700.84085	567.61788	K	M	468	483
PSM	QLEPIYTSLGK	-176_37638	A0A0R4J0Z1	1	Mouse_09-2020	null	[MS,MS:1001208,SEQUEST,]	1.3e-4	null	ms_run[1]:scan=7522	2298.0	2	1248.68340	624.84535	K	Y	556	567
PSM	SQIFSTASDNQPTVTIK	-176_37673	P20029	1	Mouse_09-2020	null	[MS,MS:1001208,SEQUEST,]	1.3e-4	null	ms_run[1]:scan=7527	2299.4	2	1836.93633	918.97053	K	Y	449	466
PSM	FSVQILR	-176_37691	P33267	1	Mouse_09-2020	null	[MS,MS:1001208,SEQUEST,]	4.0e-3	null	ms_run[1]:scan=7531	2300.6	2	862.51470	431.76090	R	F	127	134
PSM	ETTIQGLDGLSER	-176_37704	Q91Y97	1	Mouse_09-2020	null	[MS,MS:1001208,SEQUEST,]	1.3e-4	null	ms_run[1]:scan=7533	2301.1	2	1418.71221	709.85972	K	A	122	135
PSM	VLWRFDGKTPATLGPNTR	-176_37526	Q3UEP4	1	Mouse_09-2020	null	[MS,MS:1001208,SEQUEST,]	1.3e-4	null	ms_run[1]:scan=7504	2293.0	4	2029.09768	508.02990	K	Y	336	354
PSM	LAQQYYLVYQEPIPTAQLVQR	-176_61578	P49722	1	Mouse_09-2020	null	[MS,MS:1001208,SEQUEST,]	1.3e-4	null	ms_run[1]:scan=11769	3486.5	3	2521.34726	841.11983	K	A	93	114
PSM	YIATPIFSK	-176_36471	P10649	1	Mouse_09-2020	null	[MS,MS:1001208,SEQUEST,]	4.7e-3	null	ms_run[1]:scan=7324	2242.9	2	1039.58245	520.29477	R	A	203	212
PSM	QWGWTQGRWPK	-176_36415	Q9CPR4	1	Mouse_09-2020	null	[MS,MS:1001208,SEQUEST,]	7.0e-4	null	ms_run[1]:scan=7315	2240.3	3	1429.71256	477.24231	K	S	75	86
PSM	HDPSLQPWSASYDPGSAK	-176_34978	P16015	1	Mouse_09-2020	null	[MS,MS:1001208,SEQUEST,]	1.3e-4	null	ms_run[1]:scan=7084	2175.9	3	1942.89475	648.30251	K	I	40	58
PSM	AKEVGADFTIQVGKETPQEIASK	-176_34999	Q64442	1	Mouse_09-2020	null	[MS,MS:1001208,SEQUEST,]	1.3e-4	null	ms_run[1]:scan=7088	2177.0	4	2446.28310	612.32606	K	E	213	236
PSM	LSAEERDQLLPNLR	-176_35005	P61458	1	Mouse_09-2020	null	[MS,MS:1001208,SEQUEST,]	1.3e-4	null	ms_run[1]:scan=7089	2177.3	3	1653.89225	551.96880	R	V	8	22
PSM	LGDVYVNDAFGTAHR	-176_35035	P09411	1	Mouse_09-2020	null	[MS,MS:1001208,SEQUEST,]	1.3e-4	null	ms_run[1]:scan=7094	2178.7	3	1634.79233	545.60223	K	H	157	172
PSM	FDVQLKDLEK	-176_35085	F8WJ41	1	Mouse_09-2020	null	[MS,MS:1001208,SEQUEST,]	1.3e-4	null	ms_run[1]:scan=7101	2180.6	3	1234.66706	412.22744	R	Q	79	89
PSM	RTPFGAYGGLLK	-176_35097	Q8BWT1	1	Mouse_09-2020	null	[MS,MS:1001208,SEQUEST,]	1.3e-4	null	ms_run[1]:scan=7104	2181.5	3	1279.71650	427.24343	K	F	14	26
PSM	IRPFFPQQ	-176_35106	Q8K0E8	1	Mouse_09-2020	null	[MS,MS:1001208,SEQUEST,]	2.5e-4	null	ms_run[1]:scan=7105	2181.8	2	1032.56291	516.78490	K	0	474	482
PSM	FLYTVPNGNNPTGNSLTGDRK	-176_35114	Q9WVM8	1	Mouse_09-2020	null	[MS,MS:1001208,SEQUEST,]	1.3e-4	null	ms_run[1]:scan=7106	2182.1	3	2265.12741	755.71346	K	E	193	214
PSM	RTPFGAYGGLLK	-176_35119	Q8BWT1	1	Mouse_09-2020	null	[MS,MS:1001208,SEQUEST,]	1.3e-4	null	ms_run[1]:scan=7107	2182.3	2	1279.71648	640.36150	K	F	14	26
PSM	SGYQQAASEHGLVVIAPDTSPR	-176_35125	Q9R0P3	1	Mouse_09-2020	null	[MS,MS:1001208,SEQUEST,]	1.3e-4	null	ms_run[1]:scan=7108	2182.6	3	2283.13877	761.71698	K	C	65	87
PSM	QLELILNKPGLK	-176_35131	Q8VCX1	1	Mouse_09-2020	null	[MS,MS:1001208,SEQUEST,]	1.3e-4	null	ms_run[1]:scan=7109	2182.9	3	1365.84684	455.95366	R	K	174	186
PSM	ALFNRLVPSVNGIRK	-176_35144	A0A1W2P733	1	Mouse_09-2020	null	[MS,MS:1001208,SEQUEST,]	7.0e-4	null	ms_run[1]:scan=7111	2183.4	4	1684.00210	421.75588	K	S	294	309
PSM	RPWWWR	-176_34960	Q91WT9	1	Mouse_09-2020	null	[MS,MS:1001208,SEQUEST,]	8.0e-4	null	ms_run[1]:scan=7079	2174.5	2	986.51097	493.75902	K	R	402	408
PSM	RTPFGAYGGLLK	-176_35148	Q8BWT1	1	Mouse_09-2020	null	[MS,MS:1001208,SEQUEST,]	1.3e-4	null	ms_run[1]:scan=7113	2184.0	2	1279.71636	640.36150	K	F	14	26
PSM	QWKDPFVFRPER	-176_35176	P00186	1	Mouse_09-2020	null	[MS,MS:1001208,SEQUEST,]	2.5e-4	null	ms_run[1]:scan=7117	2185.1	4	1604.83376	401.96376	K	L	418	430
PSM	SGDIGGLWR	-176_35184	P97872	1	Mouse_09-2020	null	[MS,MS:1001208,SEQUEST,]	2.5e-4	null	ms_run[1]:scan=7118	2185.4	2	960.49028	480.74852	R	Q	35	44
PSM	TTPSVVAFTADGER	-176_35190	P38647	1	Mouse_09-2020	null	[MS,MS:1001208,SEQUEST,]	2.5e-4	null	ms_run[1]:scan=7119	2185.7	2	1450.71855	725.86226	R	V	86	100
PSM	KLPFWTSYSK	-176_35195	Q8R084	1	Mouse_09-2020	null	[MS,MS:1001208,SEQUEST,]	1.3e-4	null	ms_run[1]:scan=7120	2185.9	2	1256.66826	628.83733	K	Q	103	113
PSM	YDGIILPGK	-176_35216	Q9CXW4	1	Mouse_09-2020	null	[MS,MS:1001208,SEQUEST,]	1.3e-4	null	ms_run[1]:scan=7124	2187.1	2	975.55126	488.27912	K	0	170	179
PSM	KLPFWTSYSK	-176_35267	Q8R084	1	Mouse_09-2020	null	[MS,MS:1001208,SEQUEST,]	2.6e-3	null	ms_run[1]:scan=7133	2189.6	3	1256.66773	419.56065	K	Q	103	113
PSM	RFFFDVGSNK	-176_35292	P42669	1	Mouse_09-2020	null	[MS,MS:1001208,SEQUEST,]	1.3e-4	null	ms_run[1]:scan=7136	2190.4	2	1216.60930	608.80910	K	G	229	239
PSM	TSVPFLGR	-176_35300	Q99LB7	1	Mouse_09-2020	null	[MS,MS:1001208,SEQUEST,]	2.5e-4	null	ms_run[1]:scan=7137	2190.7	2	876.49352	438.75053	K	A	804	812
PSM	SFFRASDETGFIAVHK	-176_35312	P34914	1	Mouse_09-2020	null	[MS,MS:1001208,SEQUEST,]	1.3e-4	null	ms_run[1]:scan=7139	2191.2	3	1811.90805	604.64069	K	T	405	421
PSM	VQPYLDEFQK	-176_35326	Q00623	1	Mouse_09-2020	null	[MS,MS:1001208,SEQUEST,]	1.3e-4	null	ms_run[1]:scan=7142	2192.1	2	1266.63677	633.82188	K	W	120	130
PSM	LTLSALLDGKNVNAGGHK	-176_35365	Q60932	1	Mouse_09-2020	null	[MS,MS:1001208,SEQUEST,]	2.5e-4	null	ms_run[1]:scan=7148	2193.7	4	1808.00295	452.75608	K	G	270	288
PSM	ALLAYAFALAGNK	-176_61903	Q61838	1	Mouse_09-2020	null	[MS,MS:1001208,SEQUEST,]	1.3e-4	null	ms_run[1]:scan=11825	3502.2	2	1322.74687	661.87699	K	K	1160	1173
PSM	VFDKDGNGYISAAELR	-176_35153	A0A3Q4EHJ0	1	Mouse_09-2020	null	[MS,MS:1001208,SEQUEST,]	1.3e-4	null	ms_run[1]:scan=7114	2184.3	3	1754.87033	585.62845	R	V	56	72
PSM	TVIIEQSWGSPK	-176_35455	P63038	1	Mouse_09-2020	null	[MS,MS:1001208,SEQUEST,]	1.3e-4	null	ms_run[1]:scan=7162	2197.7	2	1344.71623	672.86153	R	T	61	73
PSM	VLYWPR	-176_34950	Q8BJ64	1	Mouse_09-2020	null	[MS,MS:1001208,SEQUEST,]	4.7e-3	null	ms_run[1]:scan=7078	2174.2	2	833.46715	417.23706	R	R	121	127
PSM	DIKHDPSLQPWSASYDPGSAK	-176_34925	P16015	1	Mouse_09-2020	null	[MS,MS:1001208,SEQUEST,]	1.3e-4	null	ms_run[1]:scan=7074	2173.1	4	2299.09951	575.53020	K	I	37	58
PSM	IVNDNPYGNGTAIFTTNGATARK	-176_34523	Q9EQ20	1	Mouse_09-2020	null	[MS,MS:1001208,SEQUEST,]	1.3e-4	null	ms_run[1]:scan=7009	2155.1	3	2395.20041	799.07154	K	A	437	460
PSM	SLSQNYGVLKNDEGIAYR	-176_34528	Q61171	1	Mouse_09-2020	null	[MS,MS:1001208,SEQUEST,]	1.3e-4	null	ms_run[1]:scan=7010	2155.3	3	2027.02201	676.34460	K	L	110	128
PSM	VWDVIGR	-176_34535	Q9WU84	1	Mouse_09-2020	null	[MS,MS:1001208,SEQUEST,]	2.5e-4	null	ms_run[1]:scan=7011	2155.6	2	844.46776	422.73742	K	L	190	197
PSM	VVEIRPGLPVTVK	-176_34543	Q9D826	1	Mouse_09-2020	null	[MS,MS:1001208,SEQUEST,]	3.5e-3	null	ms_run[1]:scan=7012	2155.9	3	1406.87345	469.62917	K	T	175	188
PSM	TQDPAKAPNSPDVLEIEFKK	-176_34572	P16460	1	Mouse_09-2020	null	[MS,MS:1001208,SEQUEST,]	1.3e-4	null	ms_run[1]:scan=7017	2157.3	3	2227.16086	743.05835	K	V	210	230
PSM	STSIIATIGPASR	-176_34587	G3X925	1	Mouse_09-2020	null	[MS,MS:1001208,SEQUEST,]	2.5e-4	null	ms_run[1]:scan=7019	2157.8	2	1273.71099	637.35916	R	V	87	100
PSM	DFTPAAQAAFQK	-176_34593	A8DUK4	1	Mouse_09-2020	null	[MS,MS:1001208,SEQUEST,]	1.3e-4	null	ms_run[1]:scan=7020	2158.1	3	1294.64179	432.21906	K	V	122	134
PSM	TSVPFLGREALEK	-176_34601	Q99LB7	1	Mouse_09-2020	null	[MS,MS:1001208,SEQUEST,]	1.3e-4	null	ms_run[1]:scan=7021	2158.4	3	1446.79483	482.93655	K	R	804	817
PSM	VIQPEVDTPLGR	-176_34624	Q8VCU1	1	Mouse_09-2020	null	[MS,MS:1001208,SEQUEST,]	1.3e-4	null	ms_run[1]:scan=7024	2159.2	2	1323.72649	662.36698	K	R	34	46
PSM	NFDEILR	-176_34659	Q6GT24	1	Mouse_09-2020	null	[MS,MS:1001208,SEQUEST,]	1.3e-3	null	ms_run[1]:scan=7029	2160.6	2	906.46807	453.73762	R	V	156	163
PSM	SDKWIDIHNPATNEVVGRVPQSTK	-176_34691	Q9EQ20	1	Mouse_09-2020	null	[MS,MS:1001208,SEQUEST,]	1.3e-4	null	ms_run[1]:scan=7035	2162.3	4	2691.38418	673.60168	K	E	53	77
PSM	ILGLIESGK	-176_34693	O35945	1	Mouse_09-2020	null	[MS,MS:1001208,SEQUEST,]	2.5e-4	null	ms_run[1]:scan=7036	2162.6	2	929.56670	465.28694	K	E	354	363
PSM	SDKWIDIHNPATNEVVGRVPQSTK	-176_34943	Q9EQ20	1	Mouse_09-2020	null	[MS,MS:1001208,SEQUEST,]	1.3e-4	null	ms_run[1]:scan=7077	2174.0	5	2691.38593	539.08280	K	E	53	77
PSM	KVWLDPNETNEIANANSR	-176_34699	P84099	1	Mouse_09-2020	null	[MS,MS:1001208,SEQUEST,]	1.3e-4	null	ms_run[1]:scan=7037	2162.8	3	2071.01969	691.01162	K	Q	21	39
PSM	QDFPGQSSGFEYSR	-176_34712	Q8VCN5	1	Mouse_09-2020	null	[MS,MS:1001208,SEQUEST,]	1.3e-4	null	ms_run[1]:scan=7039	2163.4	2	1604.69451	802.85243	K	G	48	62
PSM	ISFTGSVPTGVK	-176_34742	Q3U367	1	Mouse_09-2020	null	[MS,MS:1001208,SEQUEST,]	1.3e-4	null	ms_run[1]:scan=7045	2165.1	2	1192.65703	596.83225	K	M	252	264
PSM	IASVTDIPEEFHVSLLTPTPNPK	-176_62077	G3X982	1	Mouse_09-2020	null	[MS,MS:1001208,SEQUEST,]	1.3e-4	null	ms_run[1]:scan=11856	3510.9	3	2505.32517	835.77936	K	I	1234	1257
PSM	YALLLLLKYPDVTAK	-176_62064	Q64458	1	Mouse_09-2020	null	[MS,MS:1001208,SEQUEST,]	1.3e-4	null	ms_run[1]:scan=11854	3510.3	3	1721.02567	574.34644	R	Q	308	323
PSM	VSVVEPGNFIAATSLYSPER	-176_62038	Q80XN0	1	Mouse_09-2020	null	[MS,MS:1001208,SEQUEST,]	1.3e-4	null	ms_run[1]:scan=11848	3508.6	2	2136.09722	1068.55222	K	Q	233	253
PSM	HDPSLQPWSASYDPGSAK	-176_34805	P16015	1	Mouse_09-2020	null	[MS,MS:1001208,SEQUEST,]	1.3e-4	null	ms_run[1]:scan=7053	2167.3	2	1942.89372	971.95013	K	I	40	58
PSM	DFLAGGVAAAISKTAVAPIER	-176_62026	P51881	1	Mouse_09-2020	null	[MS,MS:1001208,SEQUEST,]	1.3e-4	null	ms_run[1]:scan=11846	3508.1	3	2057.14084	686.38451	K	K	11	32
PSM	GFGFILFK	-176_62023	Q80XR6	1	Mouse_09-2020	null	[MS,MS:1001208,SEQUEST,]	5.0e-3	null	ms_run[1]:scan=11845	3507.8	2	928.52953	464.76819	R	S	117	125
PSM	YIEIFK	-176_34849	Q8C2Q7	1	Mouse_09-2020	null	[MS,MS:1001208,SEQUEST,]	1.5e-3	null	ms_run[1]:scan=7060	2169.2	2	812.45506	406.73127	R	S	180	186
PSM	IIVYNQPYTGYEK	-176_34857	A0A2I3BS14	1	Mouse_09-2020	null	[MS,MS:1001208,SEQUEST,]	5.0e-3	null	ms_run[1]:scan=7061	2169.5	2	1587.80412	794.40631	K	V	168	181
PSM	DIKHDPSLQPWSASYDPGSAK	-176_34878	P16015	1	Mouse_09-2020	null	[MS,MS:1001208,SEQUEST,]	1.3e-4	null	ms_run[1]:scan=7065	2170.6	3	2299.10062	767.03783	K	I	37	58
PSM	VLRPGGLLFFWEHVAEPQGSR	-176_61973	Q9DD20	1	Mouse_09-2020	null	[MS,MS:1001208,SEQUEST,]	1.3e-4	null	ms_run[1]:scan=11838	3505.8	4	2395.26674	599.57220	R	F	163	184
PSM	TEDIITAIR	-176_34704	P49429	1	Mouse_09-2020	null	[MS,MS:1001208,SEQUEST,]	1.3e-4	null	ms_run[1]:scan=7038	2163.1	2	1031.57305	516.29021	K	L	271	280
PSM	IFHVNWFRK	-176_29781	Q9Z2V4	1	Mouse_09-2020	null	[MS,MS:1001208,SEQUEST,]	1.2e-3	null	ms_run[1]:scan=6207	1930.6	3	1246.68573	416.23298	K	K	511	520
PSM	SQIDELYATIKI	-176_61867	D3Z041	1	Mouse_09-2020	null	[MS,MS:1001208,SEQUEST,]	1.3e-4	null	ms_run[1]:scan=11820	3500.8	2	1393.75713	697.38230	R	0	688	700
PSM	VLVAQHDAYKGLLPEELTPLILETQK	-176_61808	Q99LC5	1	Mouse_09-2020	null	[MS,MS:1001208,SEQUEST,]	1.3e-4	null	ms_run[1]:scan=11810	3498.0	4	2918.62563	730.41139	K	F	76	102
PSM	QGEIFLLPARVPHSPQR	-176_35959	Q78JT3	1	Mouse_09-2020	null	[MS,MS:1001208,SEQUEST,]	7.0e-4	null	ms_run[1]:scan=7242	2220.0	4	1945.07766	487.02462	R	A	79	96
PSM	SFFLQPGERLER	-176_35974	Q9EQK5	1	Mouse_09-2020	null	[MS,MS:1001208,SEQUEST,]	3.8e-3	null	ms_run[1]:scan=7244	2220.5	3	1478.77631	493.59653	K	I	307	319
PSM	IFNLYPK	-176_35991	Q9EQF5	1	Mouse_09-2020	null	[MS,MS:1001208,SEQUEST,]	3.0e-3	null	ms_run[1]:scan=7248	2221.6	2	894.50835	447.75782	K	G	385	392
PSM	SRNITYLPAGQSVLLQLPQ	-176_61702	P67778	1	Mouse_09-2020	null	[MS,MS:1001208,SEQUEST,]	2.2e-3	null	ms_run[1]:scan=11794	3493.5	2	2098.16850	1049.58640	R	0	254	273
PSM	KFPLDPLITHVLPFEK	-176_61680	P00329	1	Mouse_09-2020	null	[MS,MS:1001208,SEQUEST,]	1.3e-4	null	ms_run[1]:scan=11791	3492.7	3	1894.08432	632.03275	K	N	340	356
PSM	LQSWLYASR	-176_36006	Q99LC3	1	Mouse_09-2020	null	[MS,MS:1001208,SEQUEST,]	1.3e-4	null	ms_run[1]:scan=7250	2222.2	2	1123.58989	562.29837	R	L	131	140
PSM	VAGLLVLNYSNDYNHWLATK	-176_61665	Q8C196	1	Mouse_09-2020	null	[MS,MS:1001208,SEQUEST,]	1.3e-4	null	ms_run[1]:scan=11787	3491.6	2	2291.18389	1146.09458	K	L	128	148
PSM	HLGFQSAVEALR	-176_36054	E9Q1Q9	1	Mouse_09-2020	null	[MS,MS:1001208,SEQUEST,]	1.3e-4	null	ms_run[1]:scan=7256	2223.8	2	1327.71135	664.35949	K	L	243	255
PSM	ITVTSEVPFSK	-176_36063	P67984	1	Mouse_09-2020	null	[MS,MS:1001208,SEQUEST,]	1.3e-4	null	ms_run[1]:scan=7258	2224.4	2	1207.65752	604.33208	K	Y	70	81
PSM	DVEVTKEEFALAAQK	-176_36094	Q9QXX4	1	Mouse_09-2020	null	[MS,MS:1001208,SEQUEST,]	1.3e-4	null	ms_run[1]:scan=7262	2225.5	3	1677.86881	559.96132	K	G	246	261
PSM	AFLWQR	-176_36102	Q9DD20	1	Mouse_09-2020	null	[MS,MS:1001208,SEQUEST,]	4.4e-3	null	ms_run[1]:scan=7263	2225.8	2	820.44646	410.72686	R	L	184	190
PSM	VFLENVIRDAVTYTEHAK	-176_61660	P62806	1	Mouse_09-2020	null	[MS,MS:1001208,SEQUEST,]	1.3e-4	null	ms_run[1]:scan=11786	3491.3	3	2105.10660	702.37238	K	K	61	79
PSM	AVDSLVPIGR	-176_35940	Q03265	1	Mouse_09-2020	null	[MS,MS:1001208,SEQUEST,]	1.3e-4	null	ms_run[1]:scan=7239	2219.1	2	1026.59502	513.80075	K	Q	195	205
PSM	YVASYLLAALGGNSSPSAK	-176_61647	P99027	1	Mouse_09-2020	null	[MS,MS:1001208,SEQUEST,]	1.3e-4	null	ms_run[1]:scan=11783	3490.5	3	1868.97690	623.66327	R	I	3	22
PSM	VTHAVVTVPAYFNDAQR	-176_36205	P20029	1	Mouse_09-2020	null	[MS,MS:1001208,SEQUEST,]	1.3e-4	null	ms_run[1]:scan=7280	2230.6	3	1887.97116	629.99524	K	A	166	183
PSM	AALQELLSK	-176_36209	A0A1L1SQA8	1	Mouse_09-2020	null	[MS,MS:1001208,SEQUEST,]	1.3e-4	null	ms_run[1]:scan=7281	2230.8	2	972.57237	486.78985	R	L	54	63
PSM	TVKGPDGLTALEATDNQAIK	-176_36215	P62774	1	Mouse_09-2020	null	[MS,MS:1001208,SEQUEST,]	1.3e-4	null	ms_run[1]:scan=7282	2231.1	3	2042.07730	681.36366	K	L	95	115
PSM	GERADLIAYLK	-176_36221	P62897	1	Mouse_09-2020	null	[MS,MS:1001208,SEQUEST,]	1.3e-4	null	ms_run[1]:scan=7283	2231.4	3	1248.69559	416.90307	K	A	90	101
PSM	AIGLPEDLIQKGK	-176_36236	P12710	1	Mouse_09-2020	null	[MS,MS:1001208,SEQUEST,]	1.3e-4	null	ms_run[1]:scan=7286	2232.2	3	1381.80567	461.27316	K	I	21	34
PSM	YVASYLLAALGGNSSPSAK	-176_61626	P99027	1	Mouse_09-2020	null	[MS,MS:1001208,SEQUEST,]	1.3e-4	null	ms_run[1]:scan=11778	3489.0	2	1868.98003	934.99127	R	I	3	22
PSM	DRTFPTPIAKPPVFTGKDRTEPVTGFQK	-176_36271	P53395	1	Mouse_09-2020	null	[MS,MS:1001208,SEQUEST,]	1.1e-3	null	ms_run[1]:scan=7290	2233.3	5	3130.66785	626.93950	K	M	234	262
PSM	VQGQNLFFR	-176_36279	A0A087WPF8	1	Mouse_09-2020	null	[MS,MS:1001208,SEQUEST,]	1.3e-4	null	ms_run[1]:scan=7291	2233.6	2	1108.59026	554.79854	K	T	13	22
PSM	YGLAATVWSKDVGR	-176_36286	Q8BH00	1	Mouse_09-2020	null	[MS,MS:1001208,SEQUEST,]	1.3e-4	null	ms_run[1]:scan=7292	2233.9	3	1522.80338	508.27194	R	H	417	431
PSM	RFSVSTLRNFGLGK	-176_36303	A0A2R8VHY1	0	Mouse_09-2020	null	[MS,MS:1001208,SEQUEST,]	7.0e-4	null	ms_run[1]:scan=7294	2234.4	3	1581.88767	527.96685	R	S	36	50
PSM	RFSVSTLRNFGLGK	-176_36303	P11714	0	Mouse_09-2020	null	[MS,MS:1001208,SEQUEST,]	7.0e-4	null	ms_run[1]:scan=7294	2234.4	3	1581.88767	527.96685	R	S	136	150
PSM	IWLVDSK	-176_36310	P06801	1	Mouse_09-2020	null	[MS,MS:1001208,SEQUEST,]	2.4e-3	null	ms_run[1]:scan=7296	2235.0	2	860.48796	430.74745	K	L	331	338
PSM	VAGLLVLNYSNDYNHWLATK	-176_61604	Q8C196	1	Mouse_09-2020	null	[MS,MS:1001208,SEQUEST,]	1.3e-4	null	ms_run[1]:scan=11774	3487.9	3	2291.18406	764.39882	K	L	128	148
PSM	VLQYYQESEKPEELGSVTVQK	-176_36185	Q791V5	1	Mouse_09-2020	null	[MS,MS:1001208,SEQUEST,]	1.3e-4	null	ms_run[1]:scan=7276	2229.4	3	2454.23911	818.75147	K	Y	91	112
PSM	TLVYGGIFLYPANK	-176_61860	Q9QXD6	1	Mouse_09-2020	null	[MS,MS:1001208,SEQUEST,]	2.5e-4	null	ms_run[1]:scan=11819	3500.5	2	1555.85210	778.42958	R	S	256	270
PSM	VVEIAPATHLDPQLR	-176_35934	G5E8R3	1	Mouse_09-2020	null	[MS,MS:1001208,SEQUEST,]	1.3e-4	null	ms_run[1]:scan=7238	2218.8	3	1658.92380	553.64566	K	R	274	289
PSM	ASGDAARPFLLQLAESAYR	-176_61778	Q9QXX4	1	Mouse_09-2020	null	[MS,MS:1001208,SEQUEST,]	1.3e-4	null	ms_run[1]:scan=11805	3496.6	3	2036.05954	679.35684	K	G	314	333
PSM	GLAPVQAYLHIPDIIK	-176_61800	G5E8R3	1	Mouse_09-2020	null	[MS,MS:1001208,SEQUEST,]	1.3e-4	null	ms_run[1]:scan=11809	3497.7	3	1748.01029	583.34169	R	A	89	105
PSM	ALTGGIAHLFK	-176_35553	O08749	1	Mouse_09-2020	null	[MS,MS:1001208,SEQUEST,]	1.3e-4	null	ms_run[1]:scan=7177	2201.8	2	1127.65801	564.33222	K	N	133	144
PSM	SADTLWGIQK	-176_35567	A0A1B0GSR9	1	Mouse_09-2020	null	[MS,MS:1001208,SEQUEST,]	1.3e-4	null	ms_run[1]:scan=7180	2202.7	2	1118.58501	559.79566	K	L	302	312
PSM	ALDLAAGITR	-176_35573	Q9JM62	1	Mouse_09-2020	null	[MS,MS:1001208,SEQUEST,]	1.3e-4	null	ms_run[1]:scan=7181	2203.0	2	1000.57903	500.79292	R	V	162	172
PSM	GNPTVEVDLYTAK	-176_35578	P17182	1	Mouse_09-2020	null	[MS,MS:1001208,SEQUEST,]	2.5e-4	null	ms_run[1]:scan=7182	2203.2	2	1406.71709	703.86173	R	L	16	29
PSM	GNWGHLDQVAALR	-176_35596	Q8VCT4	1	Mouse_09-2020	null	[MS,MS:1001208,SEQUEST,]	1.3e-4	null	ms_run[1]:scan=7185	2204.1	3	1436.74024	479.58462	R	V	187	200
PSM	LSDYFPKPYPNPEAAR	-176_35602	Q9D0M3	1	Mouse_09-2020	null	[MS,MS:1001208,SEQUEST,]	1.3e-4	null	ms_run[1]:scan=7186	2204.3	3	1864.92496	622.31246	K	A	171	187
PSM	HWPSSHNWFFAK	-176_35609	K4DI63	1	Mouse_09-2020	null	[MS,MS:1001208,SEQUEST,]	1.3e-4	null	ms_run[1]:scan=7187	2204.6	3	1543.72409	515.24583	K	K	54	66
PSM	SIYGERFPDENFKLK	-176_35615	P24369	1	Mouse_09-2020	null	[MS,MS:1001208,SEQUEST,]	1.3e-4	null	ms_run[1]:scan=7188	2204.9	4	1842.93947	461.49008	K	Y	117	132
PSM	VAVDAPVSSVALR	-176_35621	Q64374	1	Mouse_09-2020	null	[MS,MS:1001208,SEQUEST,]	1.3e-4	null	ms_run[1]:scan=7190	2205.5	2	1283.73296	642.36953	R	L	52	65
PSM	GASAINWTLIHGDK	-176_35632	Q8R0Y6	1	Mouse_09-2020	null	[MS,MS:1001208,SEQUEST,]	1.3e-4	null	ms_run[1]:scan=7192	2206.0	3	1482.77048	494.92817	R	G	115	129
PSM	GDVTTQVALQPALK	-176_35641	P09671	1	Mouse_09-2020	null	[MS,MS:1001208,SEQUEST,]	1.3e-4	null	ms_run[1]:scan=7193	2206.3	2	1440.80742	720.90647	K	N	76	90
PSM	HLDRIVALFPK	-176_35888	Q9ET01	1	Mouse_09-2020	null	[MS,MS:1001208,SEQUEST,]	1.3e-4	null	ms_run[1]:scan=7231	2216.9	3	1308.77890	436.93107	K	I	411	422
PSM	VELLLPK	-176_35648	Q9D023	1	Mouse_09-2020	null	[MS,MS:1001208,SEQUEST,]	6.0e-4	null	ms_run[1]:scan=7194	2206.6	2	811.52928	406.26802	K	L	20	27
PSM	IYQIYEGTAQIQR	-176_35663	P45952	1	Mouse_09-2020	null	[MS,MS:1001208,SEQUEST,]	1.3e-4	null	ms_run[1]:scan=7196	2207.1	2	1582.82475	791.91483	K	I	396	409
PSM	IYLPHSLPQQ	-176_35681	P03930	1	Mouse_09-2020	null	[MS,MS:1001208,SEQUEST,]	1.3e-4	null	ms_run[1]:scan=7199	2208.0	2	1195.64787	598.32713	K	0	58	68
PSM	SIYGERFPDENFKLK	-176_35706	P24369	1	Mouse_09-2020	null	[MS,MS:1001208,SEQUEST,]	1.3e-4	null	ms_run[1]:scan=7203	2209.1	3	1842.93930	614.98434	K	Y	117	132
PSM	QIGNVAALPGIVHR	-176_35712	Q99LF4	1	Mouse_09-2020	null	[MS,MS:1001208,SEQUEST,]	1.3e-4	null	ms_run[1]:scan=7204	2209.4	3	1444.83789	482.28429	K	I	68	82
PSM	WLPELVDRAK	-176_35725	Q9EQ20	1	Mouse_09-2020	null	[MS,MS:1001208,SEQUEST,]	1.5e-3	null	ms_run[1]:scan=7206	2209.9	3	1226.68915	409.56791	K	L	332	342
PSM	QITVNDLPVGR	-176_35730	Q61171	1	Mouse_09-2020	null	[MS,MS:1001208,SEQUEST,]	1.3e-4	null	ms_run[1]:scan=7208	2210.5	2	1211.67449	606.34077	R	V	140	151
PSM	STFVLDEFKR	-176_35769	Q9D8N0	1	Mouse_09-2020	null	[MS,MS:1001208,SEQUEST,]	1.3e-4	null	ms_run[1]:scan=7214	2212.1	3	1241.65271	414.55567	K	Y	286	296
PSM	SGQSNPTFFLQK	-176_35777	A0A087WSI8	1	Mouse_09-2020	null	[MS,MS:1001208,SEQUEST,]	1.3e-4	null	ms_run[1]:scan=7215	2212.4	2	1353.68035	677.34351	R	S	49	61
PSM	FSLTTLR	-176_35793	Q91X77	1	Mouse_09-2020	null	[MS,MS:1001208,SEQUEST,]	2.2e-2	null	ms_run[1]:scan=7218	2213.3	2	837.48351	419.24508	R	L	126	133
PSM	IYQIYEGTAQIQR	-176_35818	P45952	1	Mouse_09-2020	null	[MS,MS:1001208,SEQUEST,]	1.3e-4	null	ms_run[1]:scan=7221	2214.1	3	1582.82206	528.27898	K	I	396	409
PSM	VFASLPQVER	-176_35834	O88342	1	Mouse_09-2020	null	[MS,MS:1001208,SEQUEST,]	2.5e-4	null	ms_run[1]:scan=7223	2214.7	2	1145.63237	573.31931	K	V	8	18
PSM	NAVTQEFGPVPDTAR	-176_35655	Q99KI0	1	Mouse_09-2020	null	[MS,MS:1001208,SEQUEST,]	1.3e-4	null	ms_run[1]:scan=7195	2206.8	2	1601.79338	801.39954	R	Y	634	649
PSM	TIRYPDPLIK	-176_29765	P62702	1	Mouse_09-2020	null	[MS,MS:1001208,SEQUEST,]	1.3e-4	null	ms_run[1]:scan=6204	1929.8	3	1215.71033	405.90805	R	N	146	156
PSM	AAWGKIGGHGAEYGAEALER	-176_29751	Q91VB8	1	Mouse_09-2020	null	[MS,MS:1001208,SEQUEST,]	1.3e-4	null	ms_run[1]:scan=6202	1929.2	3	2043.00437	681.67294	K	F	13	33
PSM	AGPNIYELR	-176_29741	O55125	1	Mouse_09-2020	null	[MS,MS:1001208,SEQUEST,]	2.5e-4	null	ms_run[1]:scan=6201	1928.9	2	1032.54753	516.77727	R	Y	180	189
PSM	IGKFPFAANSR	-176_23153	O08749	1	Mouse_09-2020	null	[MS,MS:1001208,SEQUEST,]	1.3e-4	null	ms_run[1]:scan=5123	1628.2	3	1207.65845	403.22426	K	K	418	429
PSM	AVPREELFVTSK	-176_23160	Q9JII6	1	Mouse_09-2020	null	[MS,MS:1001208,SEQUEST,]	5.0e-3	null	ms_run[1]:scan=5124	1628.5	3	1375.75833	459.25751	K	W	69	81
PSM	IWHHTFYNELR	-176_23171	P60710	0	Mouse_09-2020	null	[MS,MS:1001208,SEQUEST,]	1.3e-4	null	ms_run[1]:scan=5127	1629.4	3	1515.75006	505.92124	K	A	85	96
PSM	IWHHTFYNELR	-176_23171	P68134	0	Mouse_09-2020	null	[MS,MS:1001208,SEQUEST,]	1.3e-4	null	ms_run[1]:scan=5127	1629.4	3	1515.75006	505.92124	K	A	87	98
PSM	LNDFASAVR	-176_23180	P12787	1	Mouse_09-2020	null	[MS,MS:1001208,SEQUEST,]	1.3e-4	null	ms_run[1]:scan=5128	1629.6	2	992.51659	496.76162	R	L	95	104
PSM	LLVPYLIEAVR	-176_63651	Q61425	1	Mouse_09-2020	null	[MS,MS:1001208,SEQUEST,]	1.3e-4	null	ms_run[1]:scan=12144	3592.3	2	1285.78911	643.39756	R	H	222	233
PSM	ANAIAWALAQIPQK	-176_63595	Q8K169	0	Mouse_09-2020	null	[MS,MS:1001208,SEQUEST,]	1.3e-4	null	ms_run[1]:scan=12135	3589.7	3	1494.84345	498.95243	K	L	322	336
PSM	ANAIAWALAQIPQK	-176_63595	Q3UEP4	0	Mouse_09-2020	null	[MS,MS:1001208,SEQUEST,]	1.3e-4	null	ms_run[1]:scan=12135	3589.7	3	1494.84345	498.95243	K	L	322	336
PSM	VVGVPVALDLITSGR	-176_63587	Q9DBM2	1	Mouse_09-2020	null	[MS,MS:1001208,SEQUEST,]	1.3e-4	null	ms_run[1]:scan=12134	3589.5	2	1495.88591	748.44577	R	I	140	155
PSM	GEFITTVQQR	-176_23226	P14152	1	Mouse_09-2020	null	[MS,MS:1001208,SEQUEST,]	1.3e-4	null	ms_run[1]:scan=5134	1631.3	2	1178.61699	589.81184	K	A	221	231
PSM	STGSVVGQQPFGGAR	-176_23350	Q8CHT0	1	Mouse_09-2020	null	[MS,MS:1001208,SEQUEST,]	1.3e-4	null	ms_run[1]:scan=5157	1637.7	2	1447.72942	724.36805	K	S	509	524
PSM	HQKVVEIAPATHLDPQLR	-176_23371	G5E8R3	1	Mouse_09-2020	null	[MS,MS:1001208,SEQUEST,]	1.3e-4	null	ms_run[1]:scan=5160	1638.5	4	2052.13515	513.78918	R	R	271	289
PSM	LFVDKIREYK	-176_23377	P97450	1	Mouse_09-2020	null	[MS,MS:1001208,SEQUEST,]	1.3e-4	null	ms_run[1]:scan=5161	1638.8	3	1310.74701	437.58708	K	K	42	52
PSM	LFAEGDTPVPHAR	-176_23383	Q91X91	1	Mouse_09-2020	null	[MS,MS:1001208,SEQUEST,]	1.3e-4	null	ms_run[1]:scan=5162	1639.1	3	1409.71689	470.57725	K	F	285	298
PSM	DFIDYYLIK	-176_63567	Q64458	1	Mouse_09-2020	null	[MS,MS:1001208,SEQUEST,]	1.3e-4	null	ms_run[1]:scan=12129	3588.0	2	1189.61370	595.31061	R	K	262	271
PSM	LFATEATSDWLNANNVPATPVAWPSQEGQNPSLSSIRK	-176_63558	Q8C196	1	Mouse_09-2020	null	[MS,MS:1001208,SEQUEST,]	9.7e-3	null	ms_run[1]:scan=12127	3587.5	3	4097.04160	1366.35028	K	I	1388	1426
PSM	ANAIAWALAQIPQK	-176_63552	Q8K169	0	Mouse_09-2020	null	[MS,MS:1001208,SEQUEST,]	1.3e-4	null	ms_run[1]:scan=12126	3587.2	2	1494.84307	747.92500	K	L	322	336
PSM	ANAIAWALAQIPQK	-176_63552	Q3UEP4	0	Mouse_09-2020	null	[MS,MS:1001208,SEQUEST,]	1.3e-4	null	ms_run[1]:scan=12126	3587.2	2	1494.84307	747.92500	K	L	322	336
PSM	LFGGSFTHQASVAK	-176_23437	O89023	1	Mouse_09-2020	null	[MS,MS:1001208,SEQUEST,]	1.3e-4	null	ms_run[1]:scan=5170	1641.3	3	1449.74897	483.92101	R	V	245	259
PSM	LRVDPVNFK	-176_23444	Q91VB8	1	Mouse_09-2020	null	[MS,MS:1001208,SEQUEST,]	1.3e-4	null	ms_run[1]:scan=5171	1641.6	2	1087.62602	544.31657	K	L	92	101
PSM	KFPPDGSAPYGAR	-176_23458	Q9QXD6	1	Mouse_09-2020	null	[MS,MS:1001208,SEQUEST,]	1.3e-4	null	ms_run[1]:scan=5173	1642.2	3	1362.68039	454.89821	K	V	232	245
PSM	INVYYNEATGGK	-176_23474	P68372	1	Mouse_09-2020	null	[MS,MS:1001208,SEQUEST,]	1.3e-4	null	ms_run[1]:scan=5176	1643.0	2	1328.64910	664.82769	R	V	47	59
PSM	QDAFALASQQK	-176_23497	Q8VCH0	1	Mouse_09-2020	null	[MS,MS:1001208,SEQUEST,]	1.3e-4	null	ms_run[1]:scan=5179	1643.8	2	1206.61174	603.80930	K	A	199	210
PSM	LFATEATSDWLNANNVPATPVAWPSQEGQNPSLSSIRK	-176_63516	Q8C196	1	Mouse_09-2020	null	[MS,MS:1001208,SEQUEST,]	1.3e-4	null	ms_run[1]:scan=12116	3584.4	4	4097.03676	1025.01453	K	I	1388	1426
PSM	FSQFLEK	-176_23530	Q9ET01	1	Mouse_09-2020	null	[MS,MS:1001208,SEQUEST,]	8.0e-4	null	ms_run[1]:scan=5184	1645.3	2	898.46709	449.73709	K	Y	546	553
PSM	TLLVADPR	-176_23538	P14131	1	Mouse_09-2020	null	[MS,MS:1001208,SEQUEST,]	7.0e-4	null	ms_run[1]:scan=5185	1645.5	2	884.52025	442.76363	R	C	118	126
PSM	VALRSDLDTLK	-176_23583	Q8VC30	1	Mouse_09-2020	null	[MS,MS:1001208,SEQUEST,]	2.1e-3	null	ms_run[1]:scan=5192	1647.5	3	1230.70530	410.90659	R	R	36	47
PSM	DYKNPVEFTGK	-176_23590	P97872	1	Mouse_09-2020	null	[MS,MS:1001208,SEQUEST,]	1.3e-4	null	ms_run[1]:scan=5194	1648.0	3	1297.64289	433.21895	R	V	176	187
PSM	SFLLKDPETSQR	-176_23138	Q9CZN7	1	Mouse_09-2020	null	[MS,MS:1001208,SEQUEST,]	1.3e-4	null	ms_run[1]:scan=5121	1627.7	3	1420.74369	474.25254	K	A	470	482
PSM	SSTTNGFDDGIIWATWK	-176_63671	Q8VCM7	1	Mouse_09-2020	null	[MS,MS:1001208,SEQUEST,]	2.5e-4	null	ms_run[1]:scan=12147	3593.1	2	1898.89324	949.94960	K	R	382	399
PSM	YGAHNYHPLPVALER	-176_23097	P29758	1	Mouse_09-2020	null	[MS,MS:1001208,SEQUEST,]	1.3e-4	null	ms_run[1]:scan=5114	1625.7	4	1736.88698	434.97714	K	K	50	65
PSM	HQGSLYSLFPDHSVKK	-176_23092	Q64374	1	Mouse_09-2020	null	[MS,MS:1001208,SEQUEST,]	1.3e-4	null	ms_run[1]:scan=5113	1625.4	3	1842.95047	614.98809	R	F	130	146
PSM	TLIEFLLR	-176_63829	Q9CPY7	1	Mouse_09-2020	null	[MS,MS:1001208,SEQUEST,]	3.7e-4	null	ms_run[1]:scan=12176	3601.3	2	1004.61376	502.81058	R	S	506	514
PSM	VHLTGINVNPNALFPPVEFPAPR	-176_63809	P19096	1	Mouse_09-2020	null	[MS,MS:1001208,SEQUEST,]	1.3e-4	null	ms_run[1]:scan=12171	3599.9	3	2499.35337	833.78841	K	T	803	826
PSM	VVAGVAAALAHKYH	-176_22518	A8DUK4	1	Mouse_09-2020	null	[MS,MS:1001208,SEQUEST,]	1.3e-4	null	ms_run[1]:scan=5019	1599.2	3	1406.79004	469.60162	K	0	134	148
PSM	TYIIGELHPDDRSK	-176_22520	G5E850	1	Mouse_09-2020	null	[MS,MS:1001208,SEQUEST,]	1.3e-4	null	ms_run[1]:scan=5020	1599.5	3	1643.83829	548.61777	K	A	78	92
PSM	LSDGVAVLK	-176_22529	P63038	1	Mouse_09-2020	null	[MS,MS:1001208,SEQUEST,]	1.3e-4	null	ms_run[1]:scan=5021	1599.8	2	901.53490	451.27129	K	G	397	406
PSM	LYPIANRLER	-176_22555	Q64459	1	Mouse_09-2020	null	[MS,MS:1001208,SEQUEST,]	2.0e-2	null	ms_run[1]:scan=5026	1601.2	3	1244.71112	415.57518	R	C	367	377
PSM	TYIIGELHPDDRSK	-176_22620	G5E850	1	Mouse_09-2020	null	[MS,MS:1001208,SEQUEST,]	1.3e-4	null	ms_run[1]:scan=5036	1603.9	4	1643.83974	411.71515	K	A	78	92
PSM	YLQEIYNSNNQK	-176_22625	Q8VCM7	1	Mouse_09-2020	null	[MS,MS:1001208,SEQUEST,]	1.3e-4	null	ms_run[1]:scan=5037	1604.2	2	1513.72869	757.36771	R	T	134	146
PSM	VVGNTTSGSYSYSIQK	-176_22727	Q9DBT9	1	Mouse_09-2020	null	[MS,MS:1001208,SEQUEST,]	1.3e-4	null	ms_run[1]:scan=5052	1608.4	2	1690.82842	845.91777	K	L	789	805
PSM	FLTGSALR	-176_22747	Q9DBA8	1	Mouse_09-2020	null	[MS,MS:1001208,SEQUEST,]	1.2e-3	null	ms_run[1]:scan=5056	1609.5	2	864.49376	432.75053	R	L	25	33
PSM	RFSLTTLR	-176_22797	Q91X77	1	Mouse_09-2020	null	[MS,MS:1001208,SEQUEST,]	3.9e-2	null	ms_run[1]:scan=5063	1611.5	2	993.58428	497.29563	R	L	125	133
PSM	NSSVGLIQLNRPK	-176_23599	Q8BH95	1	Mouse_09-2020	null	[MS,MS:1001208,SEQUEST,]	1.3e-4	null	ms_run[1]:scan=5195	1648.3	3	1425.81763	475.94393	K	L	44	57
PSM	VLWRFEGKKPETLGSNTR	-176_22814	Q8K154	1	Mouse_09-2020	null	[MS,MS:1001208,SEQUEST,]	1.2e-3	null	ms_run[1]:scan=5066	1612.3	4	2118.14516	530.29182	K	Y	338	356
PSM	RFQINTYVR	-176_22829	O35114	1	Mouse_09-2020	null	[MS,MS:1001208,SEQUEST,]	3.7e-4	null	ms_run[1]:scan=5068	1612.9	2	1196.65447	598.83037	K	L	382	391
PSM	GISEETTTGVHNLYK	-176_22854	P50247	1	Mouse_09-2020	null	[MS,MS:1001208,SEQUEST,]	1.3e-4	null	ms_run[1]:scan=5072	1614.0	3	1648.81839	550.27741	R	M	152	167
PSM	HQGSLYSLFPDHSVKK	-176_22872	Q64374	1	Mouse_09-2020	null	[MS,MS:1001208,SEQUEST,]	1.3e-4	null	ms_run[1]:scan=5075	1614.8	4	1842.95058	461.49288	R	F	130	146
PSM	GLEAFRGLK	-176_22923	P54869	1	Mouse_09-2020	null	[MS,MS:1001208,SEQUEST,]	1.3e-4	null	ms_run[1]:scan=5083	1617.1	2	990.57292	495.79018	K	E	334	343
PSM	FSDIQIR	-176_22940	A0A1W2P733	1	Mouse_09-2020	null	[MS,MS:1001208,SEQUEST,]	3.7e-4	null	ms_run[1]:scan=5086	1617.9	2	878.47350	439.74016	K	L	309	316
PSM	GISEETTTGVHNLYK	-176_23001	P50247	1	Mouse_09-2020	null	[MS,MS:1001208,SEQUEST,]	1.3e-4	null	ms_run[1]:scan=5097	1621.0	2	1648.81938	824.91248	R	M	152	167
PSM	AWLLGLLR	-176_63754	Q9QXF8	1	Mouse_09-2020	null	[MS,MS:1001208,SEQUEST,]	1.2e-2	null	ms_run[1]:scan=12162	3597.3	2	941.59325	471.30019	K	H	47	55
PSM	IIAVDINKDKFAK	-176_23018	P00329	1	Mouse_09-2020	null	[MS,MS:1001208,SEQUEST,]	1.3e-4	null	ms_run[1]:scan=5101	1622.1	3	1474.86344	492.29245	R	K	220	233
PSM	IIGIDINKDKFAK	-176_23019	P28474	1	Mouse_09-2020	null	[MS,MS:1001208,SEQUEST,]	2.5e-4	null	ms_run[1]:scan=5101	1622.1	3	1474.86344	492.29245	R	K	219	232
PSM	VNADEVGGEALGR	-176_23038	A8DUK4	1	Mouse_09-2020	null	[MS,MS:1001208,SEQUEST,]	1.3e-4	null	ms_run[1]:scan=5104	1622.9	2	1286.63408	643.82040	K	L	19	32
PSM	LLLPWLEAR	-176_63714	Q68FD5	1	Mouse_09-2020	null	[MS,MS:1001208,SEQUEST,]	1.3e-4	null	ms_run[1]:scan=12155	3595.4	2	1110.66777	555.83713	K	H	857	866
PSM	GSASSALELTEEELATAEAVR	-176_63698	Q8R0Y6	1	Mouse_09-2020	null	[MS,MS:1001208,SEQUEST,]	1.0e-2	null	ms_run[1]:scan=12151	3594.2	3	2134.05411	712.02185	K	S	308	329
PSM	IQTTAPPVKESSFVEK	-176_22821	P37040	1	Mouse_09-2020	null	[MS,MS:1001208,SEQUEST,]	1.3e-4	null	ms_run[1]:scan=5067	1612.6	3	1760.94413	587.65248	K	K	57	73
PSM	SLSQNYGVLK	-176_23618	Q61171	1	Mouse_09-2020	null	[MS,MS:1001208,SEQUEST,]	1.3e-4	null	ms_run[1]:scan=5198	1649.1	2	1108.59990	554.80349	K	D	110	120
PSM	RIPYTPGEIPK	-176_23627	O70475	1	Mouse_09-2020	null	[MS,MS:1001208,SEQUEST,]	1.3e-4	null	ms_run[1]:scan=5199	1649.4	2	1270.71623	635.86134	K	S	470	481
PSM	FFPLEAWQIGK	-176_63510	G3UYJ7	0	Mouse_09-2020	null	[MS,MS:1001208,SEQUEST,]	1.3e-4	null	ms_run[1]:scan=12115	3584.1	2	1335.71037	668.35843	R	G	239	250
PSM	FFPLEAWQIGK	-176_63510	O35215	0	Mouse_09-2020	null	[MS,MS:1001208,SEQUEST,]	1.3e-4	null	ms_run[1]:scan=12115	3584.1	2	1335.71037	668.35843	R	G	100	111
PSM	GYEPDPNIVK	-176_24241	P11725	1	Mouse_09-2020	null	[MS,MS:1001208,SEQUEST,]	1.3e-4	null	ms_run[1]:scan=5300	1677.6	2	1131.56841	566.28767	K	A	222	232
PSM	IVREPWVEQDKFGK	-176_24265	P49429	1	Mouse_09-2020	null	[MS,MS:1001208,SEQUEST,]	1.3e-4	null	ms_run[1]:scan=5303	1678.4	4	1730.92287	433.48607	K	K	117	131
PSM	YVDQRLEQLGAQR	-176_24277	P37040	1	Mouse_09-2020	null	[MS,MS:1001208,SEQUEST,]	1.3e-4	null	ms_run[1]:scan=5305	1679.0	3	1575.82450	525.94611	K	F	187	200
PSM	ALQLGTLFSPAEALK	-176_63362	P42125	1	Mouse_09-2020	null	[MS,MS:1001208,SEQUEST,]	1.3e-4	null	ms_run[1]:scan=12088	3576.5	2	1558.88567	779.94560	R	G	192	207
PSM	LVREIAQDFK	-176_24330	P84244	1	Mouse_09-2020	null	[MS,MS:1001208,SEQUEST,]	6.0e-4	null	ms_run[1]:scan=5314	1681.5	3	1218.68442	406.89955	R	D	71	81
PSM	IVRGDQPGASGDNDDDEPPPLPR	-176_24341	O55022	1	Mouse_09-2020	null	[MS,MS:1001208,SEQUEST,]	1.3e-4	null	ms_run[1]:scan=5316	1682.0	3	2417.13480	806.38244	K	K	45	68
PSM	DFTATFGPLDSLNTR	-176_63351	G5E8R3	1	Mouse_09-2020	null	[MS,MS:1001208,SEQUEST,]	1.3e-4	null	ms_run[1]:scan=12086	3576.0	2	1654.80828	827.90720	K	F	1022	1037
PSM	AVLLGPPGAGK	-176_24365	Q9WTP6	1	Mouse_09-2020	null	[MS,MS:1001208,SEQUEST,]	1.4e-2	null	ms_run[1]:scan=5321	1683.4	2	979.59380	490.30038	R	T	18	29
PSM	RELFSQIKDLK	-176_24386	Q9DD20	1	Mouse_09-2020	null	[MS,MS:1001208,SEQUEST,]	1.3e-4	null	ms_run[1]:scan=5324	1684.3	3	1376.78913	459.60139	K	T	56	67
PSM	LVSSVSDLPK	-176_24410	P54869	1	Mouse_09-2020	null	[MS,MS:1001208,SEQUEST,]	1.3e-4	null	ms_run[1]:scan=5328	1685.4	2	1044.59355	522.80041	K	L	438	448
PSM	GTWVQLK	-176_24432	Q9CQM8	1	Mouse_09-2020	null	[MS,MS:1001208,SEQUEST,]	2.2e-2	null	ms_run[1]:scan=5331	1686.2	2	831.47228	416.23980	K	Q	123	130
PSM	FHYGFNSSYLKK	-176_24455	E9PWK1	1	Mouse_09-2020	null	[MS,MS:1001208,SEQUEST,]	1.3e-4	null	ms_run[1]:scan=5334	1687.0	3	1490.74271	497.58574	R	V	81	93
PSM	ANLVFKEIEK	-176_24226	P32020	1	Mouse_09-2020	null	[MS,MS:1001208,SEQUEST,]	1.3e-4	null	ms_run[1]:scan=5297	1676.7	2	1190.67742	595.84261	K	L	433	443
PSM	AHGGYSVFAGVGER	-176_24476	P56480	1	Mouse_09-2020	null	[MS,MS:1001208,SEQUEST,]	1.3e-4	null	ms_run[1]:scan=5338	1688.2	3	1406.68174	469.56523	K	R	226	240
PSM	RPPGREAYPGDVFYLHSR	-176_24499	Q03265	1	Mouse_09-2020	null	[MS,MS:1001208,SEQUEST,]	1.3e-4	null	ms_run[1]:scan=5342	1689.3	4	2117.06777	530.02234	R	L	330	348
PSM	INKESLLPIAK	-176_24530	Q91ZJ5	1	Mouse_09-2020	null	[MS,MS:1001208,SEQUEST,]	2.5e-4	null	ms_run[1]:scan=5348	1690.9	3	1225.75211	409.25533	R	V	196	207
PSM	TFNDNFVLFLQK	-176_63344	P00186	1	Mouse_09-2020	null	[MS,MS:1001208,SEQUEST,]	1.3e-4	null	ms_run[1]:scan=12085	3575.7	2	1485.77495	743.39046	K	V	254	266
PSM	RLFYSTFATDDRR	-176_24613	Q8BH95	1	Mouse_09-2020	null	[MS,MS:1001208,SEQUEST,]	1.3e-4	null	ms_run[1]:scan=5360	1694.3	3	1647.82431	549.94611	K	G	261	274
PSM	ASHFFTVTDPR	-176_24628	Q99JR1	1	Mouse_09-2020	null	[MS,MS:1001208,SEQUEST,]	1.2e-3	null	ms_run[1]:scan=5362	1694.8	3	1277.62745	426.54729	R	I	25	36
PSM	SNLIRIEGDPQGVQQAK	-176_24647	Q8VDJ3	1	Mouse_09-2020	null	[MS,MS:1001208,SEQUEST,]	1.3e-4	null	ms_run[1]:scan=5365	1695.6	3	1852.98905	618.33403	K	E	478	495
PSM	WTIQYNK	-176_24656	A0A1W2P733	1	Mouse_09-2020	null	[MS,MS:1001208,SEQUEST,]	3.7e-4	null	ms_run[1]:scan=5368	1696.5	2	952.48900	476.74798	K	N	123	130
PSM	LQVVDRPLPVR	-176_24735	P19096	1	Mouse_09-2020	null	[MS,MS:1001208,SEQUEST,]	3.7e-2	null	ms_run[1]:scan=5380	1699.9	3	1291.78534	431.26634	R	G	374	385
PSM	LVSLIGSK	-176_24759	A0A1B0GS70	1	Mouse_09-2020	null	[MS,MS:1001208,SEQUEST,]	2.5e-4	null	ms_run[1]:scan=5384	1700.9	2	816.51970	408.76310	R	Q	83	91
PSM	VALLSGGGSGHEPAHAGFIGK	-176_24769	Q8VC30	1	Mouse_09-2020	null	[MS,MS:1001208,SEQUEST,]	1.3e-4	null	ms_run[1]:scan=5386	1701.5	4	1962.02138	491.26025	R	M	49	70
PSM	LEETYTNKDVDKALLK	-176_24781	P54869	1	Mouse_09-2020	null	[MS,MS:1001208,SEQUEST,]	1.3e-4	null	ms_run[1]:scan=5388	1702.1	3	1880.00241	627.33856	K	S	343	359
PSM	YIANTVELR	-176_24808	Q9DBG6	1	Mouse_09-2020	null	[MS,MS:1001208,SEQUEST,]	3.7e-4	null	ms_run[1]:scan=5391	1702.9	2	1078.58916	539.79821	R	K	358	367
PSM	FAQTVIGKPIEPR	-176_24482	Q9DBM2	1	Mouse_09-2020	null	[MS,MS:1001208,SEQUEST,]	1.3e-4	null	ms_run[1]:scan=5339	1688.4	3	1455.83237	485.94879	K	I	182	195
PSM	ASYISSAQLDQPDPGAVAAAAIFR	-176_63865	Q8VC30	1	Mouse_09-2020	null	[MS,MS:1001208,SEQUEST,]	1.3e-4	null	ms_run[1]:scan=12183	3603.2	3	2419.22641	807.07992	R	I	544	568
PSM	KHLEINPDHPIVETLR	-176_24216	P11499	1	Mouse_09-2020	null	[MS,MS:1001208,SEQUEST,]	1.3e-4	null	ms_run[1]:scan=5296	1676.5	4	1911.04360	478.51663	K	K	624	640
PSM	LNDGSQITFEK	-176_24168	B1AU25	1	Mouse_09-2020	null	[MS,MS:1001208,SEQUEST,]	1.3e-4	null	ms_run[1]:scan=5288	1674.2	2	1251.62248	626.31442	K	L	240	251
PSM	KLDQVEKELLR	-176_23658	Q9DB20	1	Mouse_09-2020	null	[MS,MS:1001208,SEQUEST,]	1.3e-4	null	ms_run[1]:scan=5204	1650.8	3	1370.80103	457.60491	K	G	54	65
PSM	WDLDRFHGTSSR	-176_23666	Q8C196	1	Mouse_09-2020	null	[MS,MS:1001208,SEQUEST,]	2.5e-4	null	ms_run[1]:scan=5205	1651.1	3	1476.69925	492.90413	R	G	776	788
PSM	GEFQILLDALDKIKTK	-176_63479	P16015	1	Mouse_09-2020	null	[MS,MS:1001208,SEQUEST,]	1.3e-4	null	ms_run[1]:scan=12110	3582.7	3	1832.05423	611.35578	K	K	154	170
PSM	LRVDPVNFK	-176_23759	Q91VB8	1	Mouse_09-2020	null	[MS,MS:1001208,SEQUEST,]	1.3e-4	null	ms_run[1]:scan=5220	1655.3	3	1087.62595	363.21347	K	L	92	101
PSM	YDYQRQPDSGISSIR	-176_23769	Q91YQ5	1	Mouse_09-2020	null	[MS,MS:1001208,SEQUEST,]	1.3e-4	null	ms_run[1]:scan=5223	1656.1	3	1784.85642	595.62358	R	F	265	280
PSM	LADLIER	-176_23777	P47738	1	Mouse_09-2020	null	[MS,MS:1001208,SEQUEST,]	2.1e-3	null	ms_run[1]:scan=5224	1656.4	2	829.47814	415.24254	R	R	110	117
PSM	WLPQNDLLGHPKTK	-176_23785	Q8K169	0	Mouse_09-2020	null	[MS,MS:1001208,SEQUEST,]	1.3e-4	null	ms_run[1]:scan=5225	1656.7	4	1646.90139	412.48078	K	F	357	371
PSM	WLPQNDLLGHPKTK	-176_23785	Q3UEP4	0	Mouse_09-2020	null	[MS,MS:1001208,SEQUEST,]	1.3e-4	null	ms_run[1]:scan=5225	1656.7	4	1646.90139	412.48078	K	F	357	371
PSM	WIPQNDLLGHPKTK	-176_23786	Q8R084	1	Mouse_09-2020	null	[MS,MS:1001208,SEQUEST,]	1.3e-4	null	ms_run[1]:scan=5225	1656.7	4	1646.90139	412.48078	K	F	357	371
PSM	FSVSTLR	-176_23827	A0A0R4IZY2	0	Mouse_09-2020	null	[MS,MS:1001208,SEQUEST,]	8.0e-3	null	ms_run[1]:scan=5232	1658.6	2	809.45213	405.22943	R	F	137	144
PSM	FSVSTLR	-176_23827	A0A2R8VHY1	0	Mouse_09-2020	null	[MS,MS:1001208,SEQUEST,]	8.0e-3	null	ms_run[1]:scan=5232	1658.6	2	809.45213	405.22943	R	F	37	44
PSM	FSVSTLR	-176_23827	P11714	0	Mouse_09-2020	null	[MS,MS:1001208,SEQUEST,]	8.0e-3	null	ms_run[1]:scan=5232	1658.6	2	809.45213	405.22943	R	F	137	144
PSM	NSSVGLIQLNRPK	-176_23836	Q8BH95	1	Mouse_09-2020	null	[MS,MS:1001208,SEQUEST,]	1.3e-4	null	ms_run[1]:scan=5233	1658.9	2	1425.81902	713.41226	K	L	44	57
PSM	QINLSNIR	-176_23866	Q78PY7	1	Mouse_09-2020	null	[MS,MS:1001208,SEQUEST,]	2.5e-4	null	ms_run[1]:scan=5239	1660.6	2	957.54796	479.27744	R	G	48	56
PSM	QATVGDVNTDRPGLLDLKGKAK	-176_23897	P31786	1	Mouse_09-2020	null	[MS,MS:1001208,SEQUEST,]	1.3e-4	null	ms_run[1]:scan=5245	1662.3	5	2296.26340	460.05821	K	D	34	56
PSM	QWLQEVK	-176_24193	P05202	1	Mouse_09-2020	null	[MS,MS:1001208,SEQUEST,]	1.3e-4	null	ms_run[1]:scan=5293	1675.6	2	930.50395	465.75581	K	M	339	346
PSM	GQNQPVLNITNR	-176_23904	Q8C196	1	Mouse_09-2020	null	[MS,MS:1001208,SEQUEST,]	1.3e-4	null	ms_run[1]:scan=5246	1662.5	2	1353.72392	677.36531	R	A	317	329
PSM	KFSGVYLEKEVVEK	-176_23950	P40936	1	Mouse_09-2020	null	[MS,MS:1001208,SEQUEST,]	1.3e-4	null	ms_run[1]:scan=5254	1664.8	3	1654.90500	552.30653	K	I	211	225
PSM	DKPLKDVIIVDSGK	-176_23974	P24369	1	Mouse_09-2020	null	[MS,MS:1001208,SEQUEST,]	1.3e-4	null	ms_run[1]:scan=5258	1665.9	3	1526.87867	509.63113	R	E	191	205
PSM	YAYDSAFHPDTGEK	-176_23991	Q99JR1	1	Mouse_09-2020	null	[MS,MS:1001208,SEQUEST,]	1.3e-4	null	ms_run[1]:scan=5263	1667.3	3	1600.69187	534.23533	K	T	73	87
PSM	FLFSLFGQK	-176_63377	Q8R3V2	1	Mouse_09-2020	null	[MS,MS:1001208,SEQUEST,]	1.8e-3	null	ms_run[1]:scan=12090	3577.1	2	1086.59905	543.80276	R	N	176	185
PSM	AYPTFHYYHYGK	-176_24012	Q921X9	1	Mouse_09-2020	null	[MS,MS:1001208,SEQUEST,]	1.3e-4	null	ms_run[1]:scan=5266	1668.1	3	1546.71164	516.24198	K	V	470	482
PSM	LNFAVASR	-176_24042	P27773	1	Mouse_09-2020	null	[MS,MS:1001208,SEQUEST,]	2.5e-4	null	ms_run[1]:scan=5271	1669.5	2	877.48876	439.24815	K	T	297	305
PSM	VGITLFTVSHRK	-176_24051	A0A0G2JDI9	1	Mouse_09-2020	null	[MS,MS:1001208,SEQUEST,]	1.3e-4	null	ms_run[1]:scan=5272	1669.8	3	1357.79459	453.26987	K	L	506	518
PSM	GAAVTLNIR	-176_24058	Q3UEP4	1	Mouse_09-2020	null	[MS,MS:1001208,SEQUEST,]	1.3e-4	null	ms_run[1]:scan=5273	1670.1	2	914.54161	457.77453	K	M	411	420
PSM	TLYENFQR	-176_24074	Q8JZR0	1	Mouse_09-2020	null	[MS,MS:1001208,SEQUEST,]	4.8e-4	null	ms_run[1]:scan=5275	1670.6	2	1070.52617	535.76691	K	L	76	84
PSM	KYNINPVSLTVGKQEAK	-176_24094	Q99K67	1	Mouse_09-2020	null	[MS,MS:1001208,SEQUEST,]	1.3e-4	null	ms_run[1]:scan=5277	1671.2	3	1889.04911	630.35455	K	Q	523	540
PSM	HIDFSLRSPYGGGRPGR	-176_24131	Q6ZWN5	1	Mouse_09-2020	null	[MS,MS:1001208,SEQUEST,]	2.5e-4	null	ms_run[1]:scan=5283	1672.9	4	1871.96340	468.74604	K	K	156	173
PSM	GQNQPVLNITNR	-176_24136	Q8C196	1	Mouse_09-2020	null	[MS,MS:1001208,SEQUEST,]	1.3e-4	null	ms_run[1]:scan=5284	1673.1	3	1353.72489	451.91263	R	A	317	329
PSM	SANIYPNFRPTPK	-176_23932	Q9CQC7	1	Mouse_09-2020	null	[MS,MS:1001208,SEQUEST,]	2.5e-4	null	ms_run[1]:scan=5251	1663.9	3	1504.79111	502.26841	R	S	73	86
PSM	NAAGNFYINDK	-176_22476	Q8CHT0	1	Mouse_09-2020	null	[MS,MS:1001208,SEQUEST,]	1.3e-4	null	ms_run[1]:scan=5012	1597.3	2	1226.57915	613.79365	R	T	498	509
PSM	FVIGGPQGDAGVTGRK	-176_22453	Q91X83	1	Mouse_09-2020	null	[MS,MS:1001208,SEQUEST,]	3.7e-4	null	ms_run[1]:scan=5009	1596.4	3	1558.83304	520.28272	R	I	251	267
PSM	AIAEELAPER	-176_22400	O35490	1	Mouse_09-2020	null	[MS,MS:1001208,SEQUEST,]	1.3e-4	null	ms_run[1]:scan=4999	1593.7	2	1098.57891	549.79312	R	F	309	319
PSM	TNLPSNTAFR	-176_20603	G3X982	1	Mouse_09-2020	null	[MS,MS:1001208,SEQUEST,]	1.3e-4	null	ms_run[1]:scan=4707	1512.2	2	1120.57512	560.79091	K	F	908	918
PSM	NAFGAPLTK	-176_20625	Q07417	1	Mouse_09-2020	null	[MS,MS:1001208,SEQUEST,]	1.3e-4	null	ms_run[1]:scan=4710	1513.0	2	918.50475	459.75581	R	Q	298	307
PSM	IAEVGGVPYLLPLVNK	-176_64179	A0A1L1SSF8	1	Mouse_09-2020	null	[MS,MS:1001208,SEQUEST,]	1.3e-4	null	ms_run[1]:scan=12242	3620.0	2	1681.98967	841.49800	R	K	26	42
PSM	SGNYYVLNGSK	-176_20674	E9Q5L3	1	Mouse_09-2020	null	[MS,MS:1001208,SEQUEST,]	1.3e-4	null	ms_run[1]:scan=4718	1515.3	2	1201.58489	601.29603	K	W	195	206
PSM	FTRVDNGKELIAVR	-176_20681	P55050	1	Mouse_09-2020	null	[MS,MS:1001208,SEQUEST,]	1.3e-4	null	ms_run[1]:scan=4720	1515.8	4	1617.90798	405.23224	K	V	94	108
PSM	FGFPFVLAAR	-176_64171	Q283N4	1	Mouse_09-2020	null	[MS,MS:1001208,SEQUEST,]	4.3e-3	null	ms_run[1]:scan=12241	3619.7	2	1124.62541	562.81620	R	S	115	125
PSM	KVVSFWR	-176_20772	E9PWK1	1	Mouse_09-2020	null	[MS,MS:1001208,SEQUEST,]	3.7e-4	null	ms_run[1]:scan=4735	1520.0	2	921.53093	461.26889	K	E	92	99
PSM	VTLELGGK	-176_20785	O35945	0	Mouse_09-2020	null	[MS,MS:1001208,SEQUEST,]	2.5e-4	null	ms_run[1]:scan=4737	1520.6	2	816.48277	408.74491	R	P	266	274
PSM	VTLELGGK	-176_20785	P47738	0	Mouse_09-2020	null	[MS,MS:1001208,SEQUEST,]	2.5e-4	null	ms_run[1]:scan=4737	1520.6	2	816.48277	408.74491	R	P	284	292
PSM	VTLELGGK	-176_20785	P24549	0	Mouse_09-2020	null	[MS,MS:1001208,SEQUEST,]	2.5e-4	null	ms_run[1]:scan=4737	1520.6	2	816.48277	408.74491	R	P	266	274
PSM	VTLELGGK	-176_20785	Q9CZS1	0	Mouse_09-2020	null	[MS,MS:1001208,SEQUEST,]	2.5e-4	null	ms_run[1]:scan=4737	1520.6	2	816.48277	408.74491	R	P	284	292
PSM	SQQEILRQVNEVK	-176_20796	Q9D0F3	1	Mouse_09-2020	null	[MS,MS:1001208,SEQUEST,]	2.5e-4	null	ms_run[1]:scan=4738	1520.8	3	1570.85593	524.28977	K	S	403	416
PSM	GTGIVSAPVPK	-176_20827	D3YVC1	1	Mouse_09-2020	null	[MS,MS:1001208,SEQUEST,]	1.3e-4	null	ms_run[1]:scan=4743	1522.3	2	1025.59941	513.30312	R	L	201	212
PSM	WLNENAVEK	-176_20833	P50247	1	Mouse_09-2020	null	[MS,MS:1001208,SEQUEST,]	1.3e-4	null	ms_run[1]:scan=4744	1522.5	2	1102.55315	551.78001	K	N	310	319
PSM	GITGIEDKEAWHGKPLPK	-176_20860	P40142	1	Mouse_09-2020	null	[MS,MS:1001208,SEQUEST,]	1.3e-4	null	ms_run[1]:scan=4748	1523.6	4	1976.05922	494.77045	R	M	247	265
PSM	GAAQNIIPASTGAAK	-176_20586	A0A1D5RLD8	1	Mouse_09-2020	null	[MS,MS:1001208,SEQUEST,]	1.3e-4	null	ms_run[1]:scan=4705	1511.7	2	1369.74419	685.37534	R	V	199	214
PSM	FYKNEEGTWSVEK	-176_20901	A0A0R4J135	1	Mouse_09-2020	null	[MS,MS:1001208,SEQUEST,]	1.3e-4	null	ms_run[1]:scan=4755	1525.6	3	1616.75919	539.59122	R	I	277	290
PSM	IFSSEHDIFRESVRK	-176_20939	A0A0R4J083	1	Mouse_09-2020	null	[MS,MS:1001208,SEQUEST,]	1.2e-3	null	ms_run[1]:scan=4761	1527.3	4	1849.95534	463.24434	R	F	52	67
PSM	EAAENSLVAYK	-176_20944	P62259	1	Mouse_09-2020	null	[MS,MS:1001208,SEQUEST,]	1.3e-4	null	ms_run[1]:scan=4762	1527.6	2	1194.60063	597.80369	K	A	143	154
PSM	LRQFHLHWGSSDDHGSEHTVDGVK	-176_20958	P16015	1	Mouse_09-2020	null	[MS,MS:1001208,SEQUEST,]	1.3e-4	null	ms_run[1]:scan=4764	1528.1	6	2744.29241	458.22146	R	A	90	114
PSM	FYGDLEKDKGLQTSQDAR	-176_21001	P14211	1	Mouse_09-2020	null	[MS,MS:1001208,SEQUEST,]	1.3e-4	null	ms_run[1]:scan=4771	1530.1	3	2071.00962	691.00788	K	Y	56	74
PSM	EFADSLGVPFLETSAK	-176_64069	Q9D1G1	1	Mouse_09-2020	null	[MS,MS:1001208,SEQUEST,]	1.3e-4	null	ms_run[1]:scan=12221	3614.1	2	1710.86003	855.93288	K	A	138	154
PSM	LRQFHLHWGSSDDHGSEHTVDGVK	-176_21015	P16015	1	Mouse_09-2020	null	[MS,MS:1001208,SEQUEST,]	1.3e-4	null	ms_run[1]:scan=4773	1530.6	5	2744.29212	549.66430	R	A	90	114
PSM	YSPEGVLYTRGPHQYK	-176_21031	G3X982	1	Mouse_09-2020	null	[MS,MS:1001208,SEQUEST,]	1.3e-4	null	ms_run[1]:scan=4777	1531.7	3	1894.94492	632.31973	K	A	1218	1234
PSM	GQALPEVVAK	-176_21049	Q8R0Y6	1	Mouse_09-2020	null	[MS,MS:1001208,SEQUEST,]	3.0e-3	null	ms_run[1]:scan=4781	1532.9	2	1011.58409	506.29530	R	Q	63	73
PSM	EALVDHGEEFAGR	-176_21109	Q91X77	1	Mouse_09-2020	null	[MS,MS:1001208,SEQUEST,]	1.3e-4	null	ms_run[1]:scan=4789	1535.1	3	1429.67072	477.22840	K	R	85	98
PSM	RADFGFTVNK	-176_21116	Q99LB7	1	Mouse_09-2020	null	[MS,MS:1001208,SEQUEST,]	1.3e-4	null	ms_run[1]:scan=4791	1535.7	2	1154.59538	577.80128	R	I	855	865
PSM	EKGEFQILLDALDKIK	-176_64041	P16015	1	Mouse_09-2020	null	[MS,MS:1001208,SEQUEST,]	1.3e-4	null	ms_run[1]:scan=12217	3613.0	3	1860.04996	620.68741	R	K	152	168
PSM	LLVVYPWTQR	-176_64016	A8DUK4	1	Mouse_09-2020	null	[MS,MS:1001208,SEQUEST,]	2.2e-3	null	ms_run[1]:scan=12211	3611.3	2	1274.72588	637.86642	R	F	32	42
PSM	SIEPYLK	-176_20930	Q9CQA3	1	Mouse_09-2020	null	[MS,MS:1001208,SEQUEST,]	5.7e-3	null	ms_run[1]:scan=4759	1526.7	2	849.47179	425.23946	K	K	154	161
PSM	QGIPGPKPLPFLGTVLNYYK	-176_63986	Q64459	1	Mouse_09-2020	null	[MS,MS:1001208,SEQUEST,]	1.3e-4	null	ms_run[1]:scan=12206	3609.9	3	2202.23307	734.74890	K	L	36	56
PSM	HVLQQFADNDVSR	-176_20510	P51660	1	Mouse_09-2020	null	[MS,MS:1001208,SEQUEST,]	1.3e-4	null	ms_run[1]:scan=4692	1508.0	3	1528.74964	510.25494	R	K	542	555
PSM	GDGPVQGTIHFEQK	-176_20473	P08228	1	Mouse_09-2020	null	[MS,MS:1001208,SEQUEST,]	1.3e-4	null	ms_run[1]:scan=4686	1506.4	3	1512.74466	504.91956	K	S	11	25
PSM	TLKGLNSDSVTEETLRK	-176_20002	Q8C196	1	Mouse_09-2020	null	[MS,MS:1001208,SEQUEST,]	1.3e-4	null	ms_run[1]:scan=4611	1485.4	3	1891.01383	631.00922	K	K	890	907
PSM	GYSFTTTAER	-176_20009	P60710	1	Mouse_09-2020	null	[MS,MS:1001208,SEQUEST,]	7.0e-4	null	ms_run[1]:scan=4612	1485.7	2	1132.52739	566.76710	R	I	197	207
PSM	QFHLHWGSSDDHGSEHTVDGVK	-176_20041	P16015	1	Mouse_09-2020	null	[MS,MS:1001208,SEQUEST,]	1.3e-4	null	ms_run[1]:scan=4618	1487.4	5	2475.10709	495.82727	R	A	92	114
PSM	GDVAVIRINSPNSK	-176_20048	Q8BMS1	1	Mouse_09-2020	null	[MS,MS:1001208,SEQUEST,]	1.3e-4	null	ms_run[1]:scan=4619	1487.7	3	1469.80844	490.60721	K	N	47	61
PSM	NFTDVHPDYGAR	-176_20054	P24270	1	Mouse_09-2020	null	[MS,MS:1001208,SEQUEST,]	1.3e-4	null	ms_run[1]:scan=4620	1487.9	3	1391.63431	464.54947	K	Q	481	493
PSM	TSWLDGK	-176_20062	P24369	1	Mouse_09-2020	null	[MS,MS:1001208,SEQUEST,]	1.5e-3	null	ms_run[1]:scan=4621	1488.2	2	806.40441	403.70579	K	V	159	166
PSM	RYYLSNQERPQYEHSVVVGR	-176_20075	Q8R0F9	1	Mouse_09-2020	null	[MS,MS:1001208,SEQUEST,]	1.3e-4	null	ms_run[1]:scan=4623	1488.8	4	2480.24550	620.81619	K	S	267	287
PSM	TPQIQVYSR	-176_20080	P01887	1	Mouse_09-2020	null	[MS,MS:1001208,SEQUEST,]	1.3e-4	null	ms_run[1]:scan=4624	1489.0	2	1091.58440	546.29583	K	P	24	33
PSM	ERHPGSFDVVHVKDANGNSFATR	-176_20097	P62702	1	Mouse_09-2020	null	[MS,MS:1001208,SEQUEST,]	1.3e-4	null	ms_run[1]:scan=4626	1489.6	5	2540.23847	508.85360	R	S	199	222
PSM	DIKGVSEIVHEGK	-176_20118	P12710	1	Mouse_09-2020	null	[MS,MS:1001208,SEQUEST,]	1.3e-4	null	ms_run[1]:scan=4630	1490.7	3	1410.75885	470.92442	K	I	34	47
PSM	AVEAFETAKKGVGLK	-176_20159	Q64442	1	Mouse_09-2020	null	[MS,MS:1001208,SEQUEST,]	1.3e-4	null	ms_run[1]:scan=4635	1492.1	3	1547.87931	516.63124	K	M	331	346
PSM	RSGSDWILNGSK	-176_20194	A0A0R4J083	1	Mouse_09-2020	null	[MS,MS:1001208,SEQUEST,]	3.7e-4	null	ms_run[1]:scan=4641	1493.8	3	1319.67130	440.56160	K	F	190	202
PSM	LHVDPENFR	-176_20500	A8DUK4	1	Mouse_09-2020	null	[MS,MS:1001208,SEQUEST,]	3.2e-3	null	ms_run[1]:scan=4691	1507.7	2	1126.56365	563.78563	K	L	97	106
PSM	NFTDVHPDYGAR	-176_20201	P24270	1	Mouse_09-2020	null	[MS,MS:1001208,SEQUEST,]	1.3e-4	null	ms_run[1]:scan=4642	1494.1	2	1391.63518	696.32056	K	Q	481	493
PSM	ILSTAQRPLE	-176_20242	Q3TNA1	1	Mouse_09-2020	null	[MS,MS:1001208,SEQUEST,]	2.5e-4	null	ms_run[1]:scan=4649	1496.0	2	1127.64214	564.32459	R	0	542	552
PSM	SAGVKVETTEDLVAK	-176_20265	Q9DCW4	1	Mouse_09-2020	null	[MS,MS:1001208,SEQUEST,]	1.3e-4	null	ms_run[1]:scan=4652	1496.9	3	1546.83286	516.28228	R	K	234	249
PSM	FHVPLLLSPWSYTTYRGS	-176_64228	Q9CRB3	1	Mouse_09-2020	null	[MS,MS:1001208,SEQUEST,]	1.3e-4	null	ms_run[1]:scan=12251	3622.5	3	2124.09226	708.70195	K	0	101	119
PSM	IYTFNQSRYPR	-176_20294	Q91ZJ5	1	Mouse_09-2020	null	[MS,MS:1001208,SEQUEST,]	1.5e-3	null	ms_run[1]:scan=4657	1498.3	3	1444.73426	482.24924	K	N	185	196
PSM	KYVIYIER	-176_20359	P61255	1	Mouse_09-2020	null	[MS,MS:1001208,SEQUEST,]	1.3e-4	null	ms_run[1]:scan=4667	1501.1	2	1083.61931	542.31349	K	Q	77	85
PSM	KFPPDGSAPYGAR	-176_20375	Q9QXD6	1	Mouse_09-2020	null	[MS,MS:1001208,SEQUEST,]	4.7e-3	null	ms_run[1]:scan=4669	1501.6	3	1362.67975	454.89821	K	V	232	245
PSM	GDGPVQGTIHFEQK	-176_20388	P08228	1	Mouse_09-2020	null	[MS,MS:1001208,SEQUEST,]	1.3e-4	null	ms_run[1]:scan=4671	1502.2	2	1512.74492	756.87570	K	S	11	25
PSM	TAPFDSRFPNQNQTK	-176_20411	P56391	1	Mouse_09-2020	null	[MS,MS:1001208,SEQUEST,]	3.7e-4	null	ms_run[1]:scan=4676	1503.6	3	1750.85099	584.28843	K	C	14	29
PSM	AISISKDDEWK	-176_20422	Q64459	1	Mouse_09-2020	null	[MS,MS:1001208,SEQUEST,]	1.3e-4	null	ms_run[1]:scan=4678	1504.1	3	1291.65268	431.22247	K	Y	117	128
PSM	DNIQGITKPAIR	-176_20429	P62806	1	Mouse_09-2020	null	[MS,MS:1001208,SEQUEST,]	1.3e-4	null	ms_run[1]:scan=4679	1504.4	3	1325.75397	442.58938	R	L	25	37
PSM	RVPGGYTVINKFQGK	-176_20433	O09173	1	Mouse_09-2020	null	[MS,MS:1001208,SEQUEST,]	1.3e-4	null	ms_run[1]:scan=4680	1504.7	3	1663.92807	555.31413	R	F	238	253
PSM	ALAVSDLNR	-176_20440	G5E8R3	1	Mouse_09-2020	null	[MS,MS:1001208,SEQUEST,]	2.5e-4	null	ms_run[1]:scan=4681	1504.9	2	958.53142	479.76945	K	G	1062	1071
PSM	QFHLHWGSSDDHGSEHTVDGVK	-176_20222	P16015	1	Mouse_09-2020	null	[MS,MS:1001208,SEQUEST,]	1.3e-4	null	ms_run[1]:scan=4646	1495.2	4	2475.10952	619.53226	R	A	92	114
PSM	FQEYHIQQNEALAAK	-176_24828	Q9WV98	1	Mouse_09-2020	null	[MS,MS:1001208,SEQUEST,]	1.3e-4	null	ms_run[1]:scan=5394	1703.7	3	1789.88687	597.30044	R	G	67	82
PSM	FNPFVTSDRSK	-176_21155	P61255	1	Mouse_09-2020	null	[MS,MS:1001208,SEQUEST,]	1.3e-4	null	ms_run[1]:scan=4796	1537.0	3	1297.65424	433.22269	K	R	3	14
PSM	VQVSVFK	-176_21186	P16460	1	Mouse_09-2020	null	[MS,MS:1001208,SEQUEST,]	1.1e-3	null	ms_run[1]:scan=4802	1538.7	2	806.47740	403.74217	K	Q	349	356
PSM	HSENILYVSSETIKK	-176_21854	Q91XE0	1	Mouse_09-2020	null	[MS,MS:1001208,SEQUEST,]	1.3e-4	null	ms_run[1]:scan=4908	1568.3	3	1747.92350	583.31235	K	F	128	143
PSM	NIGLGFKTPK	-176_21883	P62281	1	Mouse_09-2020	null	[MS,MS:1001208,SEQUEST,]	6.0e-4	null	ms_run[1]:scan=4913	1569.7	2	1074.63066	537.81894	K	A	39	49
PSM	LTSDDVKEQIYK	-176_21889	Q921R2	1	Mouse_09-2020	null	[MS,MS:1001208,SEQUEST,]	1.3e-4	null	ms_run[1]:scan=4914	1570.0	3	1438.74305	480.25232	K	A	28	40
PSM	IGFTGSTEVGK	-176_21931	Q8R0Y6	1	Mouse_09-2020	null	[MS,MS:1001208,SEQUEST,]	1.3e-4	null	ms_run[1]:scan=4921	1572.0	2	1095.56767	548.28767	K	I	646	657
PSM	NVSEIRQYTLGK	-176_21938	Q05421	1	Mouse_09-2020	null	[MS,MS:1001208,SEQUEST,]	1.3e-4	null	ms_run[1]:scan=4922	1572.2	3	1407.75830	469.92454	K	K	238	250
PSM	YREFPQLTR	-176_21947	Q9CPU2	1	Mouse_09-2020	null	[MS,MS:1001208,SEQUEST,]	2.1e-3	null	ms_run[1]:scan=4923	1572.5	3	1209.63745	403.88401	R	Q	44	53
PSM	LIAEGTAPRRPQPEEGATYEGIQK	-176_21952	Q8R0Y6	1	Mouse_09-2020	null	[MS,MS:1001208,SEQUEST,]	3.7e-4	null	ms_run[1]:scan=4924	1572.8	3	2611.34964	871.12067	R	E	182	206
PSM	ISSLLQEAK	-176_22002	Q91XD4	1	Mouse_09-2020	null	[MS,MS:1001208,SEQUEST,]	2.5e-4	null	ms_run[1]:scan=4932	1575.0	2	988.56731	494.78731	R	Q	518	527
PSM	NVSEIRQYTLGK	-176_22011	Q05421	1	Mouse_09-2020	null	[MS,MS:1001208,SEQUEST,]	1.3e-4	null	ms_run[1]:scan=4933	1575.3	2	1407.75932	704.38317	K	K	238	250
PSM	LQPTDDFTQSSR	-176_22025	Q9CXN7	1	Mouse_09-2020	null	[MS,MS:1001208,SEQUEST,]	2.5e-4	null	ms_run[1]:scan=4935	1575.9	2	1394.65386	697.83096	K	G	53	65
PSM	ITWSNPPAQGAR	-176_22030	P05201	1	Mouse_09-2020	null	[MS,MS:1001208,SEQUEST,]	1.3e-4	null	ms_run[1]:scan=4936	1576.1	2	1297.66496	649.33602	R	V	294	306
PSM	YLPNPALK	-176_22059	P00186	1	Mouse_09-2020	null	[MS,MS:1001208,SEQUEST,]	1.2e-3	null	ms_run[1]:scan=4941	1577.5	2	915.52983	458.26855	R	F	243	251
PSM	LVLVGDGGTGK	-176_21838	Q14AA6	1	Mouse_09-2020	null	[MS,MS:1001208,SEQUEST,]	1.3e-4	null	ms_run[1]:scan=4906	1567.8	2	1015.57799	508.29276	K	A	13	24
PSM	LSQVAPVLK	-176_22074	Q9DBE0	1	Mouse_09-2020	null	[MS,MS:1001208,SEQUEST,]	5.5e-3	null	ms_run[1]:scan=4944	1578.4	2	954.59838	477.80276	R	R	434	443
PSM	HGSLGFLPR	-176_22128	P27659	1	Mouse_09-2020	null	[MS,MS:1001208,SEQUEST,]	1.3e-4	null	ms_run[1]:scan=4953	1580.9	2	983.54186	492.27470	R	R	11	20
PSM	GTAFGGWK	-176_22150	P28474	1	Mouse_09-2020	null	[MS,MS:1001208,SEQUEST,]	7.1e-3	null	ms_run[1]:scan=4956	1581.7	2	823.40984	412.20850	K	V	316	324
PSM	VGASFLQR	-176_22174	P05202	1	Mouse_09-2020	null	[MS,MS:1001208,SEQUEST,]	1.2e-3	null	ms_run[1]:scan=4961	1583.1	2	877.48961	439.24815	R	F	140	148
PSM	SLLTYGR	-176_22189	Q9CZ13	1	Mouse_09-2020	null	[MS,MS:1001208,SEQUEST,]	7.1e-3	null	ms_run[1]:scan=4963	1583.7	2	809.45207	405.22943	R	I	416	423
PSM	HFWGLR	-176_22214	P62270	1	Mouse_09-2020	null	[MS,MS:1001208,SEQUEST,]	8.8e-3	null	ms_run[1]:scan=4966	1584.5	2	815.43151	408.21920	R	R	125	131
PSM	GHPALEDKNVPVYKPQTLDTQR	-176_22275	Q8BJ64	1	Mouse_09-2020	null	[MS,MS:1001208,SEQUEST,]	1.3e-4	null	ms_run[1]:scan=4976	1587.3	4	2506.30678	627.33167	K	0	575	597
PSM	WDLDRFHGTSSR	-176_22290	Q8C196	1	Mouse_09-2020	null	[MS,MS:1001208,SEQUEST,]	6.1e-3	null	ms_run[1]:scan=4979	1588.1	3	1476.69870	492.90413	R	G	776	788
PSM	HLKEGGLLTLAGAK	-176_22296	Q8BVI4	1	Mouse_09-2020	null	[MS,MS:1001208,SEQUEST,]	2.5e-4	null	ms_run[1]:scan=4981	1588.7	3	1407.83255	469.94879	K	A	122	136
PSM	GAAVALNIR	-176_22316	Q8K169	1	Mouse_09-2020	null	[MS,MS:1001208,SEQUEST,]	1.3e-4	null	ms_run[1]:scan=4984	1589.5	2	884.53221	442.76925	K	M	411	420
PSM	GSFPVEAVK	-176_22341	G3X925	1	Mouse_09-2020	null	[MS,MS:1001208,SEQUEST,]	3.5e-3	null	ms_run[1]:scan=4989	1590.9	2	933.50395	467.25564	K	Q	411	420
PSM	LLGQFTLIGIPPAPR	-176_63871	P38647	1	Mouse_09-2020	null	[MS,MS:1001208,SEQUEST,]	1.3e-4	null	ms_run[1]:scan=12184	3603.5	2	1592.95305	796.97978	K	V	499	514
PSM	FELDTSER	-176_22394	Q9DBG6	1	Mouse_09-2020	null	[MS,MS:1001208,SEQUEST,]	1.9e-2	null	ms_run[1]:scan=4997	1593.1	2	996.46355	498.73527	K	I	461	469
PSM	WDSWNKLK	-176_22120	P31786	1	Mouse_09-2020	null	[MS,MS:1001208,SEQUEST,]	2.5e-4	null	ms_run[1]:scan=4952	1580.6	2	1076.55205	538.77982	K	T	56	64
PSM	WVSSPLK	-176_21164	P19096	1	Mouse_09-2020	null	[MS,MS:1001208,SEQUEST,]	3.7e-4	null	ms_run[1]:scan=4797	1537.3	2	816.46202	408.73435	R	T	1539	1546
PSM	FAGPYDKGEYSPSVQK	-176_21835	P25688	1	Mouse_09-2020	null	[MS,MS:1001208,SEQUEST,]	1.3e-4	null	ms_run[1]:scan=4905	1567.5	3	1772.85019	591.62118	K	L	221	237
PSM	VTQSNFAVGYK	-176_21705	Q60932	1	Mouse_09-2020	null	[MS,MS:1001208,SEQUEST,]	1.3e-4	null	ms_run[1]:scan=4884	1561.6	2	1213.62090	607.31422	R	D	177	188
PSM	QHGIPIPVTPK	-176_21199	P16460	1	Mouse_09-2020	null	[MS,MS:1001208,SEQUEST,]	1.3e-4	null	ms_run[1]:scan=4804	1539.3	2	1186.69487	593.85077	K	P	166	177
PSM	NQVAVVTGGGTGIGK	-176_21218	Q99MZ7	1	Mouse_09-2020	null	[MS,MS:1001208,SEQUEST,]	1.3e-4	null	ms_run[1]:scan=4807	1540.1	2	1357.74419	679.37534	K	V	18	33
PSM	GFEEAVAAGAK	-176_21238	P38060	1	Mouse_09-2020	null	[MS,MS:1001208,SEQUEST,]	1.3e-4	null	ms_run[1]:scan=4811	1541.2	2	1049.52666	525.26674	K	V	112	123
PSM	DATNVGDEGGFAPNILENKEALELLK	-176_63942	P17182	1	Mouse_09-2020	null	[MS,MS:1001208,SEQUEST,]	1.3e-4	null	ms_run[1]:scan=12197	3607.2	3	2757.39713	919.80289	K	A	203	229
PSM	TNFFGTR	-176_21285	P48758	1	Mouse_09-2020	null	[MS,MS:1001208,SEQUEST,]	7.0e-4	null	ms_run[1]:scan=4817	1542.9	2	842.41606	421.71140	K	V	113	120
PSM	AASGTKEDPNLVPSISNK	-176_21294	P19536	1	Mouse_09-2020	null	[MS,MS:1001208,SEQUEST,]	1.3e-4	null	ms_run[1]:scan=4819	1543.5	3	1827.94461	609.98641	K	I	68	86
PSM	FVSISDLFVPK	-176_63934	Q61598	1	Mouse_09-2020	null	[MS,MS:1001208,SEQUEST,]	1.3e-4	null	ms_run[1]:scan=12196	3606.9	2	1251.69902	626.35281	K	L	380	391
PSM	RYRALLSPTFTSGK	-176_21348	Q64459	1	Mouse_09-2020	null	[MS,MS:1001208,SEQUEST,]	3.7e-4	null	ms_run[1]:scan=4828	1546.0	3	1596.88565	532.96673	K	K	128	142
PSM	FAAATGATPIAGR	-176_21363	P14206	1	Mouse_09-2020	null	[MS,MS:1001208,SEQUEST,]	1.3e-4	null	ms_run[1]:scan=4830	1546.5	2	1203.64824	602.32766	K	T	90	103
PSM	SSRAGLQFPVGR	-176_21369	Q64523	1	Mouse_09-2020	null	[MS,MS:1001208,SEQUEST,]	1.3e-4	null	ms_run[1]:scan=4831	1546.8	3	1274.69657	425.57032	R	H	19	31
PSM	DLLHPSLEEEKK	-176_21380	Q6ZWY3	1	Mouse_09-2020	null	[MS,MS:1001208,SEQUEST,]	1.3e-4	null	ms_run[1]:scan=4833	1547.4	3	1437.76142	479.92431	R	H	6	18
PSM	LQNLQLQPGK	-176_21464	P32020	1	Mouse_09-2020	null	[MS,MS:1001208,SEQUEST,]	1.3e-4	null	ms_run[1]:scan=4847	1551.3	2	1138.65788	569.83258	K	K	535	545
PSM	FFQTQIK	-176_21829	Q8JZR0	1	Mouse_09-2020	null	[MS,MS:1001208,SEQUEST,]	4.7e-3	null	ms_run[1]:scan=4904	1567.2	2	911.49895	456.25290	K	L	669	676
PSM	SQAPVYFYEFQHLSSFIK	-176_63926	Q8QZR3	1	Mouse_09-2020	null	[MS,MS:1001208,SEQUEST,]	1.3e-4	null	ms_run[1]:scan=12193	3606.0	3	2191.08982	731.03347	R	V	428	446
PSM	FLSHWDHITR	-176_21534	Q8BH95	1	Mouse_09-2020	null	[MS,MS:1001208,SEQUEST,]	1.3e-4	null	ms_run[1]:scan=4858	1554.3	3	1311.65934	437.89128	K	K	116	126
PSM	HQTVLDNTEGKNPAEWAK	-176_21540	Q921I1	1	Mouse_09-2020	null	[MS,MS:1001208,SEQUEST,]	1.3e-4	null	ms_run[1]:scan=4859	1554.6	3	2037.99955	680.00447	K	L	555	573
PSM	RWEVAALR	-176_21545	Q9DB77	1	Mouse_09-2020	null	[MS,MS:1001208,SEQUEST,]	1.3e-4	null	ms_run[1]:scan=4860	1554.9	2	1000.56859	500.78798	R	Q	148	156
PSM	VKDGPGGKEATWVVDVK	-176_21552	P32020	1	Mouse_09-2020	null	[MS,MS:1001208,SEQUEST,]	1.3e-4	null	ms_run[1]:scan=4861	1555.2	3	1784.95438	595.65623	K	G	463	480
PSM	RTIAQDYGVLK	-176_21597	P35700	1	Mouse_09-2020	null	[MS,MS:1001208,SEQUEST,]	1.3e-4	null	ms_run[1]:scan=4868	1557.2	3	1263.70584	421.90670	K	D	110	121
PSM	FLPFKVVEKK	-176_21614	P20029	1	Mouse_09-2020	null	[MS,MS:1001208,SEQUEST,]	1.3e-4	null	ms_run[1]:scan=4870	1557.7	3	1234.75632	412.25679	K	K	115	125
PSM	TQIDHYVGIAR	-176_21633	Q9ES97	1	Mouse_09-2020	null	[MS,MS:1001208,SEQUEST,]	1.3e-4	null	ms_run[1]:scan=4872	1558.2	3	1272.66986	424.89469	K	Q	931	942
PSM	LIAEGTAPRRPQPEEGATYEGIQK	-176_21641	Q8R0Y6	1	Mouse_09-2020	null	[MS,MS:1001208,SEQUEST,]	3.7e-4	null	ms_run[1]:scan=4873	1558.5	4	2611.34829	653.59232	R	E	182	206
PSM	DGPGFYTTR	-176_21656	Q8BMS1	1	Mouse_09-2020	null	[MS,MS:1001208,SEQUEST,]	4.8e-4	null	ms_run[1]:scan=4876	1559.4	2	1013.46880	507.23798	K	L	541	550
PSM	DTTASAVAVGLRQGK	-176_21662	Q8BMS1	1	Mouse_09-2020	null	[MS,MS:1001208,SEQUEST,]	1.3e-4	null	ms_run[1]:scan=4877	1559.7	3	1473.80216	491.93884	K	I	520	535
PSM	ELIIGDR	-176_21676	Q03265	1	Mouse_09-2020	null	[MS,MS:1001208,SEQUEST,]	1.8e-3	null	ms_run[1]:scan=4879	1560.2	2	815.46239	408.23471	R	T	208	215
PSM	VIYLIRNPR	-176_21697	Q8BGL3	1	Mouse_09-2020	null	[MS,MS:1001208,SEQUEST,]	1.3e-2	null	ms_run[1]:scan=4883	1561.3	2	1143.69939	572.35348	K	V	116	125
PSM	RLQFWTK	-176_21529	Q8BK48	0	Mouse_09-2020	null	[MS,MS:1001208,SEQUEST,]	4.5e-3	null	ms_run[1]:scan=4857	1554.1	2	978.55199	489.77962	R	L	534	541
PSM	RLQFWTK	-176_21529	Q8QZR3	0	Mouse_09-2020	null	[MS,MS:1001208,SEQUEST,]	4.5e-3	null	ms_run[1]:scan=4857	1554.1	2	978.55199	489.77962	R	L	533	540
PSM	FNGGGHINHTIFWTNLSPK	-176_38271	P09671	1	Mouse_09-2020	null	[MS,MS:1001208,SEQUEST,]	1.3e-4	null	ms_run[1]:scan=7628	2327.6	3	2140.07260	714.02895	K	G	90	109
PSM	LEETYTNKDVDKALLK	-176_24831	P54869	1	Mouse_09-2020	null	[MS,MS:1001208,SEQUEST,]	1.3e-4	null	ms_run[1]:scan=5396	1704.3	4	1880.00197	470.75574	K	S	343	359
PSM	FIEIAAR	-176_24859	Q8VEK3	1	Mouse_09-2020	null	[MS,MS:1001208,SEQUEST,]	7.0e-4	null	ms_run[1]:scan=5400	1705.4	2	819.47283	410.23980	K	K	542	549
PSM	SSRYIATPIFSK	-176_28097	P10649	1	Mouse_09-2020	null	[MS,MS:1001208,SEQUEST,]	1.3e-4	null	ms_run[1]:scan=5932	1853.9	2	1369.74785	685.37735	K	A	200	212
PSM	AGNLGGGVVTIER	-176_28107	P67984	1	Mouse_09-2020	null	[MS,MS:1001208,SEQUEST,]	1.3e-4	null	ms_run[1]:scan=5934	1854.5	2	1242.68047	621.84368	K	K	53	66
PSM	NNDLILYYFSDAK	-176_63039	Q8JZR0	1	Mouse_09-2020	null	[MS,MS:1001208,SEQUEST,]	1.3e-4	null	ms_run[1]:scan=12033	3560.4	2	1575.77019	788.38811	K	L	63	76
PSM	EGSFYTLR	-176_28123	Q63886	1	Mouse_09-2020	null	[MS,MS:1001208,SEQUEST,]	2.5e-4	null	ms_run[1]:scan=5937	1855.3	2	972.47917	486.74290	K	F	72	80
PSM	GAFSRLDPTGRFEK	-176_28128	Q9CQ62	1	Mouse_09-2020	null	[MS,MS:1001208,SEQUEST,]	5.0e-3	null	ms_run[1]:scan=5938	1855.6	3	1580.81906	527.61084	K	M	247	261
PSM	HVLQQFADNDVSRFK	-176_28167	P51660	1	Mouse_09-2020	null	[MS,MS:1001208,SEQUEST,]	1.3e-4	null	ms_run[1]:scan=5943	1857.0	3	1803.91550	601.97607	R	I	542	557
PSM	AVFPSIVGRPR	-176_28214	P60710	0	Mouse_09-2020	null	[MS,MS:1001208,SEQUEST,]	1.1e-3	null	ms_run[1]:scan=5950	1859.0	2	1198.70622	599.85639	R	Q	29	40
PSM	AVFPSIVGRPR	-176_28214	P68134	0	Mouse_09-2020	null	[MS,MS:1001208,SEQUEST,]	1.1e-3	null	ms_run[1]:scan=5950	1859.0	2	1198.70622	599.85639	R	Q	31	42
PSM	TANSLLWK	-176_28247	Q8VCT4	1	Mouse_09-2020	null	[MS,MS:1001208,SEQUEST,]	1.3e-3	null	ms_run[1]:scan=5956	1860.6	2	932.51988	466.76363	K	Y	375	383
PSM	TALLGLTK	-176_28253	Q99LB2	1	Mouse_09-2020	null	[MS,MS:1001208,SEQUEST,]	2.1e-3	null	ms_run[1]:scan=5957	1860.9	2	816.51897	408.76310	K	F	188	196
PSM	YFDSFGDLSSASAIMGNAK	-176_62973	A8DUK4	1	Mouse_09-2020	null	[MS,MS:1001208,SEQUEST,]	1.3e-4	null	ms_run[1]:scan=12022	3557.3	2	1980.90276	990.95402	R	K	42	61
PSM	DLDRIAGQVAAANK	-176_28273	Q9CZX8	1	Mouse_09-2020	null	[MS,MS:1001208,SEQUEST,]	1.3e-4	null	ms_run[1]:scan=5960	1861.7	3	1441.77610	481.26344	R	H	130	144
PSM	KVNLAELFKGK	-176_28290	P99029	1	Mouse_09-2020	null	[MS,MS:1001208,SEQUEST,]	1.3e-4	null	ms_run[1]:scan=5962	1862.3	3	1246.75174	416.25545	K	G	71	82
PSM	YTQKAPQVSTPTLVEAAR	-176_28303	P07724	1	Mouse_09-2020	null	[MS,MS:1001208,SEQUEST,]	1.3e-4	null	ms_run[1]:scan=5964	1862.8	2	1960.05266	980.52855	R	L	435	453
PSM	WLAESIR	-176_28310	P52196	1	Mouse_09-2020	null	[MS,MS:1001208,SEQUEST,]	2.2e-3	null	ms_run[1]:scan=5966	1863.4	2	874.47850	437.74270	K	G	15	22
PSM	NVIIWGNHSSTQYPDVNHAK	-176_28317	P14152	1	Mouse_09-2020	null	[MS,MS:1001208,SEQUEST,]	1.3e-4	null	ms_run[1]:scan=5967	1863.7	3	2280.11734	760.71005	K	K	180	200
PSM	TVYSILR	-176_28334	Q6ZWX6	1	Mouse_09-2020	null	[MS,MS:1001208,SEQUEST,]	1.2e-3	null	ms_run[1]:scan=5969	1864.3	2	851.49883	426.25290	K	V	107	114
PSM	GLLTYTSWEDALSR	-176_62956	Q91VD9	1	Mouse_09-2020	null	[MS,MS:1001208,SEQUEST,]	4.8e-4	null	ms_run[1]:scan=12018	3556.2	2	1611.80339	806.40429	K	A	312	326
PSM	SLDFYTR	-176_28382	Q9CPU0	1	Mouse_09-2020	null	[MS,MS:1001208,SEQUEST,]	1.8e-3	null	ms_run[1]:scan=5976	1866.2	2	901.44182	451.22434	K	L	45	52
PSM	YFAGWADKWHGK	-176_28394	Q9CZS1	1	Mouse_09-2020	null	[MS,MS:1001208,SEQUEST,]	1.3e-4	null	ms_run[1]:scan=5978	1866.8	3	1465.70203	489.23857	R	I	150	162
PSM	ALGVNTVGAQTLK	-176_28400	Q8VBT2	1	Mouse_09-2020	null	[MS,MS:1001208,SEQUEST,]	1.3e-4	null	ms_run[1]:scan=5979	1867.0	2	1271.73259	636.36953	K	F	222	235
PSM	ATDFVVPGPGK	-176_28405	O88844	1	Mouse_09-2020	null	[MS,MS:1001208,SEQUEST,]	1.3e-4	null	ms_run[1]:scan=5980	1867.3	2	1087.57927	544.29276	R	E	141	152
PSM	QSEGLTKEYDRLLEEHAK	-176_28434	Q61335	1	Mouse_09-2020	null	[MS,MS:1001208,SEQUEST,]	6.0e-4	null	ms_run[1]:scan=5984	1868.4	4	2146.07680	537.27483	K	Q	214	232
PSM	FVDLYGAQK	-176_28440	Q8BMS1	1	Mouse_09-2020	null	[MS,MS:1001208,SEQUEST,]	3.7e-4	null	ms_run[1]:scan=5986	1869.0	2	1040.54167	520.77420	R	V	720	729
PSM	IIGIDINKDKFAK	-176_28459	P28474	1	Mouse_09-2020	null	[MS,MS:1001208,SEQUEST,]	1.3e-4	null	ms_run[1]:scan=5988	1869.6	3	1474.86399	492.29245	R	K	219	232
PSM	IYTSIGEDYDERVLPSITTEILK	-176_62949	P67778	1	Mouse_09-2020	null	[MS,MS:1001208,SEQUEST,]	1.3e-4	null	ms_run[1]:scan=12017	3555.9	3	2655.37607	885.79697	R	V	106	129
PSM	IQGATIPINQARPNRNLTLTK	-176_28075	Q8R0Y6	1	Mouse_09-2020	null	[MS,MS:1001208,SEQUEST,]	1.3e-4	null	ms_run[1]:scan=5929	1853.1	4	2319.32656	580.58684	K	E	540	561
PSM	YTQKAPQVSTPTLVEAAR	-176_28068	P07724	1	Mouse_09-2020	null	[MS,MS:1001208,SEQUEST,]	1.3e-4	null	ms_run[1]:scan=5928	1852.8	3	1960.05082	654.02146	R	L	435	453
PSM	SEDYAFPTYADRR	-176_28063	P19783	1	Mouse_09-2020	null	[MS,MS:1001208,SEQUEST,]	1.3e-4	null	ms_run[1]:scan=5926	1852.2	3	1590.71958	530.91095	K	Y	30	43
PSM	TDFAPQLQSLNKK	-176_28040	Q8R164	1	Mouse_09-2020	null	[MS,MS:1001208,SEQUEST,]	1.3e-4	null	ms_run[1]:scan=5923	1851.4	3	1489.80109	497.27182	K	F	75	88
PSM	IASGRPYNPSMSRPDAWGVTK	-176_27427	O35490	1	Mouse_09-2020	null	[MS,MS:1001208,SEQUEST,]	1.3e-3	null	ms_run[1]:scan=5824	1823.8	4	2290.13979	573.29038	R	A	357	378
PSM	NYSHALDGLYR	-176_27484	Q9QZD8	1	Mouse_09-2020	null	[MS,MS:1001208,SEQUEST,]	2.5e-4	null	ms_run[1]:scan=5833	1826.3	3	1308.63343	436.88256	R	A	139	150
PSM	LATTPVRVDEFK	-176_27489	Q9DBT9	1	Mouse_09-2020	null	[MS,MS:1001208,SEQUEST,]	1.8e-3	null	ms_run[1]:scan=5834	1826.6	3	1375.76007	459.25751	R	Q	130	142
PSM	ALNEGGLQSIPK	-176_27498	Q921G7	1	Mouse_09-2020	null	[MS,MS:1001208,SEQUEST,]	1.3e-4	null	ms_run[1]:scan=5835	1826.9	2	1226.67473	613.84060	R	T	364	376
PSM	SSFINTLR	-176_27550	Q9QZ85	1	Mouse_09-2020	null	[MS,MS:1001208,SEQUEST,]	2.5e-4	null	ms_run[1]:scan=5843	1829.1	2	937.51036	469.25872	K	I	83	91
PSM	LYYFNGR	-176_27559	P24472	1	Mouse_09-2020	null	[MS,MS:1001208,SEQUEST,]	7.0e-4	null	ms_run[1]:scan=5844	1829.4	2	932.46263	466.73488	K	R	7	14
PSM	YQVSWSLEHK	-176_27615	Q9D8L3	1	Mouse_09-2020	null	[MS,MS:1001208,SEQUEST,]	1.3e-4	null	ms_run[1]:scan=5852	1831.6	3	1276.63291	426.21554	R	A	86	96
PSM	TETIRPASIFTK	-176_27655	P52825	1	Mouse_09-2020	null	[MS,MS:1001208,SEQUEST,]	2.4e-3	null	ms_run[1]:scan=5857	1833.0	3	1363.75742	455.25751	R	C	499	511
PSM	QYYIGDVHPSDLKPK	-176_27726	Q9CQX2	1	Mouse_09-2020	null	[MS,MS:1001208,SEQUEST,]	1.3e-4	null	ms_run[1]:scan=5870	1836.6	4	1759.90297	440.73080	K	D	89	104
PSM	KGERADLIAYLK	-176_27730	P62897	1	Mouse_09-2020	null	[MS,MS:1001208,SEQUEST,]	4.3e-3	null	ms_run[1]:scan=5871	1836.9	3	1376.79041	459.60139	K	A	89	101
PSM	VFEGNRPTNSIVFTK	-176_27737	P06745	1	Mouse_09-2020	null	[MS,MS:1001208,SEQUEST,]	1.3e-4	null	ms_run[1]:scan=5872	1837.2	3	1708.90299	570.30542	K	T	467	482
PSM	AGDLGVDLTSK	-176_27755	Q9DCW4	1	Mouse_09-2020	null	[MS,MS:1001208,SEQUEST,]	1.3e-4	null	ms_run[1]:scan=5874	1837.8	2	1075.56304	538.28513	K	S	211	222
PSM	KEYEMLRIEFEQTLAANEQAGPINR	-176_28509	A2AIR2	1	Mouse_09-2020	null	[MS,MS:1001208,SEQUEST,]	1.7e-2	null	ms_run[1]:scan=5994	1871.2	4	2950.47329	738.37364	R	M	450	475
PSM	AGLEQGSDAGYLAESQK	-176_27799	Q8BMS1	1	Mouse_09-2020	null	[MS,MS:1001208,SEQUEST,]	1.3e-4	null	ms_run[1]:scan=5882	1840.0	2	1723.81706	862.41031	K	G	310	327
PSM	VGLQVVAVK	-176_27836	P63038	1	Mouse_09-2020	null	[MS,MS:1001208,SEQUEST,]	1.3e-4	null	ms_run[1]:scan=5889	1841.9	2	912.58763	456.79748	K	P	293	302
PSM	AVYIFAK	-176_27847	G3UYJ7	1	Mouse_09-2020	null	[MS,MS:1001208,SEQUEST,]	7.0e-4	null	ms_run[1]:scan=5891	1842.5	2	811.47112	406.23926	R	N	15	22
PSM	TYFQGSLPAR	-176_27888	P52760	1	Mouse_09-2020	null	[MS,MS:1001208,SEQUEST,]	7.2e-3	null	ms_run[1]:scan=5899	1844.7	2	1139.58501	570.29583	K	A	98	108
PSM	LGTAAIQGAIEK	-176_27895	Q8QZT1	1	Mouse_09-2020	null	[MS,MS:1001208,SEQUEST,]	1.3e-4	null	ms_run[1]:scan=5900	1845.0	2	1171.66863	586.33770	K	G	64	76
PSM	GLLFSASK	-176_27905	Q99J08	1	Mouse_09-2020	null	[MS,MS:1001208,SEQUEST,]	9.5e-3	null	ms_run[1]:scan=5902	1845.6	2	822.47240	411.73963	K	D	110	118
PSM	AIQGWLK	-176_27907	Q8VC30	1	Mouse_09-2020	null	[MS,MS:1001208,SEQUEST,]	4.5e-3	null	ms_run[1]:scan=5903	1845.8	2	815.47759	408.24234	K	G	414	421
PSM	SPAQILLR	-176_27920	Q9JII6	1	Mouse_09-2020	null	[MS,MS:1001208,SEQUEST,]	2.5e-4	null	ms_run[1]:scan=5905	1846.4	2	897.55150	449.27945	R	Q	244	252
PSM	SSRYIATPIFSK	-176_27945	P10649	1	Mouse_09-2020	null	[MS,MS:1001208,SEQUEST,]	1.3e-4	null	ms_run[1]:scan=5910	1847.8	3	1369.74799	457.25399	K	A	200	212
PSM	SGPFGQIFRPDNFVFGQSGAGNNWAK	-176_63042	Q7TMM9	0	Mouse_09-2020	null	[MS,MS:1001208,SEQUEST,]	1.3e-4	null	ms_run[1]:scan=12034	3560.7	3	2798.34464	933.45264	R	H	78	104
PSM	SGPFGQIFRPDNFVFGQSGAGNNWAK	-176_63042	P99024	0	Mouse_09-2020	null	[MS,MS:1001208,SEQUEST,]	1.3e-4	null	ms_run[1]:scan=12034	3560.7	3	2798.34464	933.45264	R	H	78	104
PSM	SGPFGQIFRPDNFVFGQSGAGNNWAK	-176_63042	P68372	0	Mouse_09-2020	null	[MS,MS:1001208,SEQUEST,]	1.3e-4	null	ms_run[1]:scan=12034	3560.7	3	2798.34464	933.45264	R	H	78	104
PSM	IGGIGTVPVGR	-176_28007	P10126	1	Mouse_09-2020	null	[MS,MS:1001208,SEQUEST,]	5.0e-3	null	ms_run[1]:scan=5919	1850.3	2	1025.61064	513.30874	K	E	256	267
PSM	LTILYTK	-176_28015	Q9CPP6	1	Mouse_09-2020	null	[MS,MS:1001208,SEQUEST,]	8.0e-4	null	ms_run[1]:scan=5920	1850.6	2	851.52379	426.26548	R	L	24	31
PSM	IYVVDVGSEPRAPK	-176_27812	A0A0R4J135	0	Mouse_09-2020	null	[MS,MS:1001208,SEQUEST,]	3.7e-4	null	ms_run[1]:scan=5885	1840.8	2	1529.83281	765.41975	R	H	104	118
PSM	IYVVDVGSEPRAPK	-176_27812	P17563	0	Mouse_09-2020	null	[MS,MS:1001208,SEQUEST,]	3.7e-4	null	ms_run[1]:scan=5885	1840.8	2	1529.83281	765.41975	R	H	104	118
PSM	FSTVTGESGSADTVRDPRGFAVK	-176_28518	P24270	1	Mouse_09-2020	null	[MS,MS:1001208,SEQUEST,]	2.5e-4	null	ms_run[1]:scan=5997	1872.1	4	2384.18813	596.80148	R	Y	113	136
PSM	SIGPLTFVFTGTGNVSK	-176_62920	Q99K67	1	Mouse_09-2020	null	[MS,MS:1001208,SEQUEST,]	1.3e-4	null	ms_run[1]:scan=12012	3554.5	2	1724.92388	862.96452	K	A	213	230
PSM	KYILGNPLNSGINQGPQIDKEQHNK	-176_28575	O35945	1	Mouse_09-2020	null	[MS,MS:1001208,SEQUEST,]	1.3e-4	null	ms_run[1]:scan=6004	1874.0	4	2805.46718	702.12151	K	L	329	354
PSM	GWYQYDKPLGR	-176_29107	Q9DBM2	1	Mouse_09-2020	null	[MS,MS:1001208,SEQUEST,]	1.3e-4	null	ms_run[1]:scan=6094	1899.1	3	1382.68531	461.56657	K	H	573	584
PSM	AIAELGIYPAVDPLDSTSR	-176_62739	P56480	1	Mouse_09-2020	null	[MS,MS:1001208,SEQUEST,]	1.3e-4	null	ms_run[1]:scan=11979	3545.3	2	1988.03472	994.52039	R	M	388	407
PSM	ESYSVYVYK	-176_29153	Q64475	1	Mouse_09-2020	null	[MS,MS:1001208,SEQUEST,]	4.0e-3	null	ms_run[1]:scan=6102	1901.3	2	1137.54680	569.27677	K	L	36	45
PSM	QATKDAGQISGLNVLR	-176_29160	P38647	1	Mouse_09-2020	null	[MS,MS:1001208,SEQUEST,]	1.3e-4	null	ms_run[1]:scan=6103	1901.6	3	1670.91977	557.64432	R	I	203	219
PSM	LYDIDVAK	-176_29173	P62751	1	Mouse_09-2020	null	[MS,MS:1001208,SEQUEST,]	3.4e-3	null	ms_run[1]:scan=6105	1902.2	2	936.50444	468.75548	K	N	116	124
PSM	RFGPVFTLHLGQRR	-176_29180	Q05421	1	Mouse_09-2020	null	[MS,MS:1001208,SEQUEST,]	1.3e-4	null	ms_run[1]:scan=6106	1902.4	4	1683.95681	421.74431	K	V	63	77
PSM	IFINNEWHNSVSGK	-176_29196	P24549	1	Mouse_09-2020	null	[MS,MS:1001208,SEQUEST,]	1.3e-4	null	ms_run[1]:scan=6108	1903.0	2	1644.81609	822.91008	K	F	23	37
PSM	RFLEEATRVSQEHPVVLTK	-176_29272	Q8C196	1	Mouse_09-2020	null	[MS,MS:1001208,SEQUEST,]	1.3e-4	null	ms_run[1]:scan=6122	1906.9	4	2239.22011	560.56029	K	V	1150	1169
PSM	LDLLGNPK	-176_29313	Q8VCT4	1	Mouse_09-2020	null	[MS,MS:1001208,SEQUEST,]	7.0e-4	null	ms_run[1]:scan=6128	1908.6	2	869.50939	435.25819	K	S	305	313
PSM	LISEVIGER	-176_29327	E0CXN5	1	Mouse_09-2020	null	[MS,MS:1001208,SEQUEST,]	2.5e-4	null	ms_run[1]:scan=6130	1909.1	2	1015.57842	508.29276	K	G	108	117
PSM	VSVISVEEPPQR	-176_29340	Q9DCW4	1	Mouse_09-2020	null	[MS,MS:1001208,SEQUEST,]	1.3e-4	null	ms_run[1]:scan=6133	1910.0	2	1339.72270	670.36444	K	A	222	234
PSM	GWYQYDKPLGR	-176_29365	Q9DBM2	1	Mouse_09-2020	null	[MS,MS:1001208,SEQUEST,]	1.3e-4	null	ms_run[1]:scan=6136	1910.8	2	1382.68608	691.84622	K	H	573	584
PSM	KHLEINPDHSIIETLR	-176_29089	P07901	1	Mouse_09-2020	null	[MS,MS:1001208,SEQUEST,]	1.3e-4	null	ms_run[1]:scan=6090	1898.0	4	1915.03994	479.51535	K	K	633	649
PSM	GLDPARVNVPVIGGHAGK	-176_29432	P08249	1	Mouse_09-2020	null	[MS,MS:1001208,SEQUEST,]	1.3e-4	null	ms_run[1]:scan=6146	1913.6	4	1756.98086	440.00088	K	I	186	204
PSM	GAWSNVLR	-176_29462	P51881	1	Mouse_09-2020	null	[MS,MS:1001208,SEQUEST,]	3.7e-4	null	ms_run[1]:scan=6153	1915.6	2	902.48467	451.74578	K	M	273	281
PSM	EANNFLWPFK	-176_62731	P14148	1	Mouse_09-2020	null	[MS,MS:1001208,SEQUEST,]	1.3e-4	null	ms_run[1]:scan=11978	3545.0	2	1265.63127	633.31931	K	S	225	235
PSM	RFLEEATRVSQEHPVVLTK	-176_29502	Q8C196	1	Mouse_09-2020	null	[MS,MS:1001208,SEQUEST,]	2.5e-4	null	ms_run[1]:scan=6159	1917.2	3	2239.22220	747.07796	K	V	1150	1169
PSM	YGVSGYPTLK	-176_29608	P27773	1	Mouse_09-2020	null	[MS,MS:1001208,SEQUEST,]	1.3e-4	null	ms_run[1]:scan=6179	1922.8	2	1084.56780	542.78731	K	F	95	105
PSM	IGYPAPNFK	-176_29615	P35700	1	Mouse_09-2020	null	[MS,MS:1001208,SEQUEST,]	2.5e-4	null	ms_run[1]:scan=6180	1923.1	2	1006.53612	503.77146	K	T	8	17
PSM	SVPTWLK	-176_29633	Q921R2	1	Mouse_09-2020	null	[MS,MS:1001208,SEQUEST,]	1.3e-2	null	ms_run[1]:scan=6183	1923.9	2	830.47740	415.74217	R	T	21	28
PSM	AAWGKIGGHGAEYGAEALER	-176_29645	Q91VB8	1	Mouse_09-2020	null	[MS,MS:1001208,SEQUEST,]	1.3e-4	null	ms_run[1]:scan=6185	1924.5	4	2043.00466	511.50652	K	F	13	33
PSM	KLWGDRYFDPANGK	-176_29653	P58252	1	Mouse_09-2020	null	[MS,MS:1001208,SEQUEST,]	1.3e-4	null	ms_run[1]:scan=6186	1924.7	3	1666.83506	556.28272	K	S	259	273
PSM	FLQEKGPSVDWGK	-176_29662	Q91ZJ5	1	Mouse_09-2020	null	[MS,MS:1001208,SEQUEST,]	1.3e-4	null	ms_run[1]:scan=6187	1925.0	3	1490.76377	497.59279	R	Q	65	78
PSM	VIQGSLDSLPQAVRK	-176_29666	Q9Z2V4	1	Mouse_09-2020	null	[MS,MS:1001208,SEQUEST,]	1.3e-4	null	ms_run[1]:scan=6189	1925.6	3	1610.92270	537.64566	K	V	15	30
PSM	SFTVTELR	-176_29698	Q99KR3	1	Mouse_09-2020	null	[MS,MS:1001208,SEQUEST,]	4.8e-4	null	ms_run[1]:scan=6194	1927.0	2	952.51042	476.75855	K	M	235	243
PSM	LIGEYGLR	-176_29722	Q6ZWN5	1	Mouse_09-2020	null	[MS,MS:1001208,SEQUEST,]	2.5e-4	null	ms_run[1]:scan=6198	1928.1	2	920.52043	460.76363	K	K	31	39
PSM	INFDKYHPGYFGK	-176_29438	P14115	1	Mouse_09-2020	null	[MS,MS:1001208,SEQUEST,]	1.3e-4	null	ms_run[1]:scan=6147	1913.9	3	1585.77390	529.26478	R	G	43	56
PSM	TLKGLNSDSVTEETLR	-176_27421	Q8C196	1	Mouse_09-2020	null	[MS,MS:1001208,SEQUEST,]	1.3e-4	null	ms_run[1]:scan=5823	1823.5	3	1762.91910	588.31090	K	A	890	906
PSM	YIVFVEGYPLTISGK	-176_62764	Q8VCW8	1	Mouse_09-2020	null	[MS,MS:1001208,SEQUEST,]	1.3e-4	null	ms_run[1]:scan=11983	3546.4	2	1685.91667	843.46108	R	Q	585	600
PSM	ALSFYQPR	-176_29012	Q61838	1	Mouse_09-2020	null	[MS,MS:1001208,SEQUEST,]	1.3e-4	null	ms_run[1]:scan=6079	1894.9	2	981.51555	491.26126	K	P	1206	1214
PSM	TWNDPSVQQDIK	-176_28580	P20029	1	Mouse_09-2020	null	[MS,MS:1001208,SEQUEST,]	1.3e-4	null	ms_run[1]:scan=6006	1874.6	2	1430.69158	715.84916	R	L	103	115
PSM	NYELHPDKYILK	-176_28585	F6Y6L6	1	Mouse_09-2020	null	[MS,MS:1001208,SEQUEST,]	1.3e-4	null	ms_run[1]:scan=6007	1874.8	3	1532.81018	511.60844	K	Q	213	225
PSM	TLNVKPLVTHRFPLEK	-176_28589	Q64442	1	Mouse_09-2020	null	[MS,MS:1001208,SEQUEST,]	1.3e-4	null	ms_run[1]:scan=6008	1875.1	4	1892.11086	473.78336	K	V	315	331
PSM	LLGELLKDNSK	-176_28610	Q93092	1	Mouse_09-2020	null	[MS,MS:1001208,SEQUEST,]	1.3e-4	null	ms_run[1]:scan=6012	1876.2	3	1229.70966	410.57484	K	A	259	270
PSM	ALIAAQYSGAQVR	-176_28633	Q9D8N0	1	Mouse_09-2020	null	[MS,MS:1001208,SEQUEST,]	1.3e-4	null	ms_run[1]:scan=6017	1877.6	2	1347.73870	674.37260	K	L	18	31
PSM	FSTVTGESGSADTVRDPRGFAVK	-176_28647	P24270	1	Mouse_09-2020	null	[MS,MS:1001208,SEQUEST,]	1.3e-4	null	ms_run[1]:scan=6019	1878.2	3	2384.18515	795.39954	R	Y	113	136
PSM	AVANYDSVEAGEKLVK	-176_28653	P51660	1	Mouse_09-2020	null	[MS,MS:1001208,SEQUEST,]	1.3e-4	null	ms_run[1]:scan=6020	1878.5	3	1692.88071	564.96495	K	A	69	85
PSM	GLAPDLPEDLYHLIK	-176_62917	Q921R2	1	Mouse_09-2020	null	[MS,MS:1001208,SEQUEST,]	1.3e-4	null	ms_run[1]:scan=12010	3553.9	3	1693.91654	565.31017	K	A	79	94
PSM	VEGGTPLFTLRK	-176_28686	Q9D2G2	1	Mouse_09-2020	null	[MS,MS:1001208,SEQUEST,]	3.7e-4	null	ms_run[1]:scan=6027	1880.4	3	1317.75391	439.92236	K	G	135	147
PSM	TLNVKPLVTHRFPLEK	-176_28710	Q64442	1	Mouse_09-2020	null	[MS,MS:1001208,SEQUEST,]	1.3e-4	null	ms_run[1]:scan=6030	1881.2	3	1892.11393	631.37539	K	V	315	331
PSM	LYEIGAGTSEVR	-176_28729	Q9JHI5	1	Mouse_09-2020	null	[MS,MS:1001208,SEQUEST,]	1.5e-3	null	ms_run[1]:scan=6033	1882.1	2	1294.66557	647.83552	K	L	400	412
PSM	DLGFFGIYK	-176_62891	Q9QXX4	1	Mouse_09-2020	null	[MS,MS:1001208,SEQUEST,]	1.5e-3	null	ms_run[1]:scan=12005	3552.5	2	1059.55156	530.27912	R	A	477	486
PSM	NEEILNSLK	-176_29029	P11352	1	Mouse_09-2020	null	[MS,MS:1001208,SEQUEST,]	1.3e-4	null	ms_run[1]:scan=6082	1895.8	2	1059.56828	530.28767	K	V	87	96
PSM	NHLPVPNLDPHTYR	-176_28755	Q8R086	1	Mouse_09-2020	null	[MS,MS:1001208,SEQUEST,]	1.3e-4	null	ms_run[1]:scan=6038	1883.5	3	1672.85575	558.28999	R	H	219	233
PSM	LLLEGVENK	-176_28778	D3Z041	1	Mouse_09-2020	null	[MS,MS:1001208,SEQUEST,]	1.3e-4	null	ms_run[1]:scan=6043	1884.9	2	1014.58238	507.79513	K	T	209	218
PSM	KESPDYSQRLSQVAPVLKER	-176_28807	Q9DBE0	1	Mouse_09-2020	null	[MS,MS:1001208,SEQUEST,]	1.3e-4	null	ms_run[1]:scan=6047	1886.0	4	2330.24843	583.31703	K	V	425	445
PSM	FVNLGIEPPKGVLLFGPPGTGK	-176_62867	Q8BVQ9	1	Mouse_09-2020	null	[MS,MS:1001208,SEQUEST,]	5.0e-3	null	ms_run[1]:scan=12000	3551.1	3	2237.26847	746.42793	R	L	243	265
PSM	EAQERLTGDAFREK	-176_28854	Q9CQU0	1	Mouse_09-2020	null	[MS,MS:1001208,SEQUEST,]	3.0e-2	null	ms_run[1]:scan=6054	1888.0	3	1649.81504	550.61291	K	F	151	165
PSM	KILDSVGIEADDDRLNK	-176_28860	P99027	1	Mouse_09-2020	null	[MS,MS:1001208,SEQUEST,]	1.3e-4	null	ms_run[1]:scan=6055	1888.2	3	1900.99930	634.33733	K	I	25	42
PSM	YQGVNLYVK	-176_28869	P29341	1	Mouse_09-2020	null	[MS,MS:1001208,SEQUEST,]	2.5e-4	null	ms_run[1]:scan=6056	1888.5	2	1083.58452	542.29530	R	L	291	300
PSM	LITPAVVSER	-176_28883	A0A1L1SQA8	1	Mouse_09-2020	null	[MS,MS:1001208,SEQUEST,]	2.0e-3	null	ms_run[1]:scan=6058	1889.1	2	1084.63664	542.82168	K	K	35	45
PSM	AIAELGIYPAVDPLDSTSR	-176_62862	P56480	1	Mouse_09-2020	null	[MS,MS:1001208,SEQUEST,]	1.3e-4	null	ms_run[1]:scan=11999	3550.8	3	1988.03519	663.34935	R	M	388	407
PSM	KPEEVDDEVFYSPR	-176_28923	P11725	1	Mouse_09-2020	null	[MS,MS:1001208,SEQUEST,]	1.3e-4	null	ms_run[1]:scan=6064	1890.8	3	1709.80149	570.60542	R	L	307	321
PSM	IFINNEWHNSVSGK	-176_28968	P24549	1	Mouse_09-2020	null	[MS,MS:1001208,SEQUEST,]	1.3e-4	null	ms_run[1]:scan=6073	1893.2	3	1644.81461	548.94248	K	F	23	37
PSM	GIVGVENVAELKK	-176_28974	Q9ET01	1	Mouse_09-2020	null	[MS,MS:1001208,SEQUEST,]	1.3e-4	null	ms_run[1]:scan=6074	1893.5	3	1355.79032	452.60128	R	F	18	31
PSM	IAILGFAFK	-176_62812	O70475	1	Mouse_09-2020	null	[MS,MS:1001208,SEQUEST,]	1.3e-4	null	ms_run[1]:scan=11992	3548.9	2	979.59783	490.30240	K	D	331	340
PSM	VAQWLIQEPHK	-176_28774	P55264	1	Mouse_09-2020	null	[MS,MS:1001208,SEQUEST,]	1.3e-4	null	ms_run[1]:scan=6042	1884.6	3	1348.73636	450.25058	K	A	88	99
PSM	KTGFRGPLNWYR	-176_27395	P34914	1	Mouse_09-2020	null	[MS,MS:1001208,SEQUEST,]	1.2e-2	null	ms_run[1]:scan=5818	1822.1	3	1494.79566	498.93700	K	T	455	467
PSM	GIAVHPELFSIDNGLLTPTLK	-176_63079	D3Z041	1	Mouse_09-2020	null	[MS,MS:1001208,SEQUEST,]	1.3e-4	null	ms_run[1]:scan=12040	3562.3	3	2235.23984	745.75097	K	K	656	677
PSM	WATQVFK	-176_27261	P97872	1	Mouse_09-2020	null	[MS,MS:1001208,SEQUEST,]	1.4e-3	null	ms_run[1]:scan=5798	1816.5	2	879.47270	440.23980	R	L	388	395
PSM	WLPQNDLLGHPKTK	-176_25520	Q8K169	0	Mouse_09-2020	null	[MS,MS:1001208,SEQUEST,]	1.3e-4	null	ms_run[1]:scan=5510	1736.1	4	1646.90285	412.48078	K	F	357	371
PSM	WLPQNDLLGHPKTK	-176_25520	Q3UEP4	0	Mouse_09-2020	null	[MS,MS:1001208,SEQUEST,]	1.3e-4	null	ms_run[1]:scan=5510	1736.1	4	1646.90285	412.48078	K	F	357	371
PSM	WIPQNDLLGHPKTK	-176_25521	Q8R084	1	Mouse_09-2020	null	[MS,MS:1001208,SEQUEST,]	1.3e-4	null	ms_run[1]:scan=5510	1736.1	4	1646.90285	412.48078	K	F	357	371
PSM	ALTGGIAHLFKQNK	-176_25528	O08749	1	Mouse_09-2020	null	[MS,MS:1001208,SEQUEST,]	1.3e-4	null	ms_run[1]:scan=5511	1736.4	3	1497.85489	499.95606	K	V	133	147
PSM	TRLEAYHTQTTPLVEYYRK	-176_25549	Q9WTP6	1	Mouse_09-2020	null	[MS,MS:1001208,SEQUEST,]	1.3e-4	null	ms_run[1]:scan=5515	1737.5	4	2369.22426	593.06166	K	G	185	204
PSM	GSIDPYVYLPFGNGPR	-176_63203	Q64459	1	Mouse_09-2020	null	[MS,MS:1001208,SEQUEST,]	1.3e-4	null	ms_run[1]:scan=12060	3568.6	2	1751.87639	876.44121	K	C	426	442
PSM	WLPQNDLLGHPKTK	-176_25580	Q8K169	0	Mouse_09-2020	null	[MS,MS:1001208,SEQUEST,]	1.3e-4	null	ms_run[1]:scan=5520	1738.9	3	1646.90183	549.63862	K	F	357	371
PSM	WLPQNDLLGHPKTK	-176_25580	Q3UEP4	0	Mouse_09-2020	null	[MS,MS:1001208,SEQUEST,]	1.3e-4	null	ms_run[1]:scan=5520	1738.9	3	1646.90183	549.63862	K	F	357	371
PSM	WIPQNDLLGHPKTK	-176_25581	Q8R084	1	Mouse_09-2020	null	[MS,MS:1001208,SEQUEST,]	1.3e-4	null	ms_run[1]:scan=5520	1738.9	3	1646.90183	549.63862	K	F	357	371
PSM	RIDQAFALTR	-176_25599	Q9DBE0	1	Mouse_09-2020	null	[MS,MS:1001208,SEQUEST,]	1.3e-4	null	ms_run[1]:scan=5524	1740.0	2	1190.66460	595.83565	R	L	380	390
PSM	HGSIIYHPSLLPR	-176_25611	Q8R0Y6	1	Mouse_09-2020	null	[MS,MS:1001208,SEQUEST,]	1.3e-4	null	ms_run[1]:scan=5526	1740.6	3	1489.82782	497.28065	R	R	100	113
PSM	RFNSANEDNVTQVRTFYTK	-176_25620	P24270	1	Mouse_09-2020	null	[MS,MS:1001208,SEQUEST,]	1.3e-4	null	ms_run[1]:scan=5527	1740.9	3	2290.12186	764.04521	K	L	431	450
PSM	LWRDGRGAAQNIIPASTGAAK	-176_25624	A0A1D5RLD8	1	Mouse_09-2020	null	[MS,MS:1001208,SEQUEST,]	1.3e-4	null	ms_run[1]:scan=5528	1741.1	4	2153.15786	539.04481	K	V	193	214
PSM	TFIAIKPDGVQR	-176_25647	Q01768	1	Mouse_09-2020	null	[MS,MS:1001208,SEQUEST,]	1.3e-4	null	ms_run[1]:scan=5533	1742.6	3	1344.76389	448.92599	R	L	7	19
PSM	VFIEDVSK	-176_25501	P16460	1	Mouse_09-2020	null	[MS,MS:1001208,SEQUEST,]	2.5e-4	null	ms_run[1]:scan=5508	1735.6	2	936.50389	468.75548	K	F	59	67
PSM	YVRPFLNSISK	-176_25668	Q8BG32	1	Mouse_09-2020	null	[MS,MS:1001208,SEQUEST,]	1.3e-4	null	ms_run[1]:scan=5536	1743.4	3	1323.74311	441.91883	K	K	72	83
PSM	NQLTSNPENTVFDAKR	-176_25697	P20029	1	Mouse_09-2020	null	[MS,MS:1001208,SEQUEST,]	1.3e-4	null	ms_run[1]:scan=5540	1744.5	3	1833.91056	611.97451	K	I	83	99
PSM	ESTLHLVLR	-176_25704	E9Q5F6	1	Mouse_09-2020	null	[MS,MS:1001208,SEQUEST,]	1.3e-4	null	ms_run[1]:scan=5542	1745.1	2	1067.62114	534.31402	K	R	64	73
PSM	SPGSQGVRDFIVQR	-176_25720	Q9CQ75	1	Mouse_09-2020	null	[MS,MS:1001208,SEQUEST,]	1.7e-3	null	ms_run[1]:scan=5545	1745.9	3	1545.81351	515.94259	R	V	27	41
PSM	NYTDNELEKITR	-176_25726	P26443	1	Mouse_09-2020	null	[MS,MS:1001208,SEQUEST,]	1.3e-4	null	ms_run[1]:scan=5546	1746.2	3	1495.73993	499.25109	K	F	192	204
PSM	TFIAIKPDGVQR	-176_25732	Q01768	1	Mouse_09-2020	null	[MS,MS:1001208,SEQUEST,]	1.3e-4	null	ms_run[1]:scan=5547	1746.4	2	1344.76494	672.88534	R	L	7	19
PSM	FTTKRPNTFF	-176_25751	P62717	1	Mouse_09-2020	null	[MS,MS:1001208,SEQUEST,]	3.8e-3	null	ms_run[1]:scan=5552	1747.8	3	1258.65799	420.22415	R	0	167	177
PSM	LVVLGSGGVGK	-176_25761	Q99JI6	1	Mouse_09-2020	null	[MS,MS:1001208,SEQUEST,]	1.3e-4	null	ms_run[1]:scan=5554	1748.4	2	985.60417	493.30567	K	A	6	17
PSM	YQQLIKENLKEIAR	-176_25786	Q9EQ20	1	Mouse_09-2020	null	[MS,MS:1001208,SEQUEST,]	1.3e-4	null	ms_run[1]:scan=5558	1749.5	4	1745.98806	437.25317	R	I	108	122
PSM	IFYTTTPVK	-176_25820	Q99KR3	1	Mouse_09-2020	null	[MS,MS:1001208,SEQUEST,]	3.7e-4	null	ms_run[1]:scan=5563	1750.9	2	1069.59221	535.30005	K	W	274	283
PSM	YQQLIKENLKEIAR	-176_25828	Q9EQ20	1	Mouse_09-2020	null	[MS,MS:1001208,SEQUEST,]	1.3e-4	null	ms_run[1]:scan=5564	1751.2	3	1745.99009	582.66847	R	I	108	122
PSM	LWRDGRGAAQNIIPASTGAAK	-176_25850	A0A1D5RLD8	1	Mouse_09-2020	null	[MS,MS:1001208,SEQUEST,]	1.3e-4	null	ms_run[1]:scan=5567	1752.0	3	2153.15696	718.39065	K	V	193	214
PSM	LQNLQLQPGKAKL	-176_25873	P32020	1	Mouse_09-2020	null	[MS,MS:1001208,SEQUEST,]	1.3e-4	null	ms_run[1]:scan=5571	1753.1	3	1450.87406	484.29619	K	0	535	548
PSM	KHGGPADEERHVGDLGNVTAGKDGVANVSIEDR	-176_25690	P08228	1	Mouse_09-2020	null	[MS,MS:1001208,SEQUEST,]	1.3e-4	null	ms_run[1]:scan=5539	1744.2	5	3399.66444	680.73854	K	I	71	104
PSM	NLFKPSLPTQK	-176_25928	Q8CFX1	1	Mouse_09-2020	null	[MS,MS:1001208,SEQUEST,]	6.0e-4	null	ms_run[1]:scan=5579	1755.3	3	1272.72974	424.91520	R	K	414	425
PSM	LYPVVPTNSR	-176_25492	Q9DBG1	1	Mouse_09-2020	null	[MS,MS:1001208,SEQUEST,]	1.5e-3	null	ms_run[1]:scan=5507	1735.3	2	1145.63188	573.31931	R	I	398	408
PSM	FGPALSVK	-176_25441	P29341	1	Mouse_09-2020	null	[MS,MS:1001208,SEQUEST,]	2.2e-3	null	ms_run[1]:scan=5498	1732.8	2	818.47728	409.74217	K	M	214	222
PSM	VAYISFGPHAGK	-176_24879	Q9CR57	1	Mouse_09-2020	null	[MS,MS:1001208,SEQUEST,]	1.3e-4	null	ms_run[1]:scan=5404	1706.6	3	1246.65882	416.22415	R	V	12	24
PSM	DGVANVSIEDR	-176_24892	P08228	1	Mouse_09-2020	null	[MS,MS:1001208,SEQUEST,]	1.3e-4	null	ms_run[1]:scan=5406	1707.1	2	1174.57024	587.78857	K	I	93	104
PSM	QQIPILK	-176_24958	A0A338P6G0	1	Mouse_09-2020	null	[MS,MS:1001208,SEQUEST,]	8.6e-3	null	ms_run[1]:scan=5416	1709.9	2	839.53551	420.27110	R	K	176	183
PSM	AAPTEPPEAPEATAAGGVTSK	-176_24993	Q8VC30	1	Mouse_09-2020	null	[MS,MS:1001208,SEQUEST,]	1.3e-4	null	ms_run[1]:scan=5421	1711.3	2	1951.96294	976.48400	R	M	352	373
PSM	KGRLQFWTETLPRK	-176_25006	Q63880	0	Mouse_09-2020	null	[MS,MS:1001208,SEQUEST,]	1.3e-4	null	ms_run[1]:scan=5424	1712.1	4	1759.99697	440.75461	K	Q	541	555
PSM	KGRLQFWTETLPRK	-176_25006	Q8VCU1	0	Mouse_09-2020	null	[MS,MS:1001208,SEQUEST,]	1.3e-4	null	ms_run[1]:scan=5424	1712.1	4	1759.99697	440.75461	K	Q	541	555
PSM	NRYFPAFEK	-176_25012	P30115	1	Mouse_09-2020	null	[MS,MS:1001208,SEQUEST,]	1.3e-4	null	ms_run[1]:scan=5425	1712.4	2	1171.58989	586.29837	R	L	130	139
PSM	QAPLLIGSTK	-176_25026	P19096	1	Mouse_09-2020	null	[MS,MS:1001208,SEQUEST,]	4.6e-3	null	ms_run[1]:scan=5427	1713.0	2	1027.61492	514.31095	R	N	317	327
PSM	AQGSVALSVTQDPAR	-176_25041	Q78JT3	1	Mouse_09-2020	null	[MS,MS:1001208,SEQUEST,]	1.3e-4	null	ms_run[1]:scan=5429	1713.5	2	1499.78191	750.39426	R	K	267	282
PSM	LTITYGPKVVR	-176_25066	P12710	1	Mouse_09-2020	null	[MS,MS:1001208,SEQUEST,]	1.3e-4	null	ms_run[1]:scan=5434	1714.9	3	1246.75248	416.25545	K	E	50	61
PSM	NHFTVAQAEAFDK	-176_25076	Q8BGL3	1	Mouse_09-2020	null	[MS,MS:1001208,SEQUEST,]	1.3e-4	null	ms_run[1]:scan=5435	1715.2	3	1477.70716	493.24052	K	F	253	266
PSM	GIVKDIIHDPGRGAPLAK	-176_25098	P62918	1	Mouse_09-2020	null	[MS,MS:1001208,SEQUEST,]	3.7e-4	null	ms_run[1]:scan=5438	1716.0	4	1857.07131	465.02308	K	V	43	61
PSM	TPGNRIVYLYTK	-176_25108	Q9D1R9	1	Mouse_09-2020	null	[MS,MS:1001208,SEQUEST,]	1.3e-4	null	ms_run[1]:scan=5440	1716.6	3	1424.79059	475.60139	R	V	25	37
PSM	YLPAFEK	-176_25452	P10648	1	Mouse_09-2020	null	[MS,MS:1001208,SEQUEST,]	2.0e-3	null	ms_run[1]:scan=5500	1733.3	2	867.46135	434.23418	R	L	132	139
PSM	FFPGSTYEK	-176_25123	Q8K154	1	Mouse_09-2020	null	[MS,MS:1001208,SEQUEST,]	7.0e-4	null	ms_run[1]:scan=5442	1717.1	2	1075.51006	538.25838	R	S	177	186
PSM	IPRWDLDRFHGTSSR	-176_25152	Q8C196	1	Mouse_09-2020	null	[MS,MS:1001208,SEQUEST,]	1.3e-4	null	ms_run[1]:scan=5448	1718.8	4	1842.93630	461.48940	K	G	773	788
PSM	VAVVAGYGDVGK	-176_25155	P50247	1	Mouse_09-2020	null	[MS,MS:1001208,SEQUEST,]	1.3e-4	null	ms_run[1]:scan=5449	1719.1	2	1134.61528	567.81131	K	C	215	227
PSM	TNVSGGAIALGHPLGGSGSR	-176_25158	Q8BWT1	1	Mouse_09-2020	null	[MS,MS:1001208,SEQUEST,]	1.3e-4	null	ms_run[1]:scan=5451	1719.7	3	1807.94107	603.31850	K	T	341	361
PSM	LENYPIPELGPNDVLLK	-176_63242	Q64442	1	Mouse_09-2020	null	[MS,MS:1001208,SEQUEST,]	1.3e-4	null	ms_run[1]:scan=12065	3570.0	2	1924.04485	962.52494	R	H	22	39
PSM	LEVGTETIIDKSK	-176_25254	P54869	1	Mouse_09-2020	null	[MS,MS:1001208,SEQUEST,]	1.3e-4	null	ms_run[1]:scan=5466	1723.8	3	1432.79020	478.26797	R	V	127	140
PSM	LYQTDPSGTYHAWK	-176_25281	Q9CWH6	1	Mouse_09-2020	null	[MS,MS:1001208,SEQUEST,]	1.3e-4	null	ms_run[1]:scan=5469	1724.7	3	1666.78635	556.26685	R	N	146	160
PSM	LSFSYGR	-176_25287	Q91Y97	1	Mouse_09-2020	null	[MS,MS:1001208,SEQUEST,]	3.3e-2	null	ms_run[1]:scan=5471	1725.3	2	829.42064	415.21378	K	L	298	305
PSM	TNVSGGAIALGHPLGGSGSR	-176_25313	Q8BWT1	1	Mouse_09-2020	null	[MS,MS:1001208,SEQUEST,]	1.3e-4	null	ms_run[1]:scan=5475	1726.4	2	1807.94280	904.47411	K	T	341	361
PSM	SGVSLAALK	-176_25359	P43274	1	Mouse_09-2020	null	[MS,MS:1001208,SEQUEST,]	2.5e-4	null	ms_run[1]:scan=5482	1728.3	2	845.50926	423.25819	R	A	55	64
PSM	GGIRYSTDVSVDEVK	-176_25397	P26443	1	Mouse_09-2020	null	[MS,MS:1001208,SEQUEST,]	1.3e-4	null	ms_run[1]:scan=5490	1730.6	3	1624.81931	542.27741	K	L	148	163
PSM	FSGVYLEK	-176_25406	P40936	1	Mouse_09-2020	null	[MS,MS:1001208,SEQUEST,]	2.5e-4	null	ms_run[1]:scan=5492	1731.1	2	942.49346	471.75019	K	V	212	220
PSM	TRLEAYHTQTTPLVEYYRK	-176_25421	Q9WTP6	1	Mouse_09-2020	null	[MS,MS:1001208,SEQUEST,]	1.3e-4	null	ms_run[1]:scan=5494	1731.7	5	2369.22681	474.65079	K	G	185	204
PSM	GYDVIAQAQSGTGK	-176_25147	P60843	1	Mouse_09-2020	null	[MS,MS:1001208,SEQUEST,]	1.3e-4	null	ms_run[1]:scan=5447	1718.5	2	1394.69170	697.84916	K	A	69	83
PSM	QNRPIPQWIR	-176_24839	P62892	1	Mouse_09-2020	null	[MS,MS:1001208,SEQUEST,]	1.3e-4	null	ms_run[1]:scan=5397	1704.6	3	1307.73365	436.58256	K	K	19	29
PSM	RVLQALEGLK	-176_25936	Q9CZX8	1	Mouse_09-2020	null	[MS,MS:1001208,SEQUEST,]	1.3e-4	null	ms_run[1]:scan=5581	1755.9	2	1126.69414	563.85077	R	V	102	112
PSM	SYFLIVRK	-176_25973	E9PUD2	1	Mouse_09-2020	null	[MS,MS:1001208,SEQUEST,]	2.5e-4	null	ms_run[1]:scan=5587	1757.5	2	1025.61431	513.31075	K	I	629	637
PSM	HVFGESDELIGQK	-176_26686	P17751	1	Mouse_09-2020	null	[MS,MS:1001208,SEQUEST,]	1.3e-4	null	ms_run[1]:scan=5703	1789.8	2	1458.72392	729.86481	R	S	151	164
PSM	RGYVKAGPWTPEAAVEHPEAVR	-176_26699	O35490	1	Mouse_09-2020	null	[MS,MS:1001208,SEQUEST,]	1.3e-4	null	ms_run[1]:scan=5705	1790.4	4	2420.24672	605.81720	K	L	36	58
PSM	GQPIYIQFSNHK	-176_26730	Q922I7	1	Mouse_09-2020	null	[MS,MS:1001208,SEQUEST,]	2.5e-4	null	ms_run[1]:scan=5711	1792.1	3	1431.73926	477.91749	R	L	122	134
PSM	DLLFRDDTK	-176_26774	Q921I1	1	Mouse_09-2020	null	[MS,MS:1001208,SEQUEST,]	1.4e-2	null	ms_run[1]:scan=5717	1793.7	2	1122.57927	561.79312	K	F	646	655
PSM	DSSRLPSEGPQPAHVVVGDVR	-176_26789	Q923D2	1	Mouse_09-2020	null	[MS,MS:1001208,SEQUEST,]	1.3e-4	null	ms_run[1]:scan=5720	1794.6	4	2202.12563	551.28700	R	A	36	57
PSM	VGLKAPGIIPR	-176_26796	Q03265	1	Mouse_09-2020	null	[MS,MS:1001208,SEQUEST,]	1.3e-4	null	ms_run[1]:scan=5721	1794.9	2	1120.71916	560.86368	R	S	172	183
PSM	HIGYDDSAKGFDFK	-176_26817	Q91X83	1	Mouse_09-2020	null	[MS,MS:1001208,SEQUEST,]	1.4e-3	null	ms_run[1]:scan=5725	1796.0	3	1599.74338	533.91945	K	C	90	104
PSM	LTFDSSFSPNTGKK	-176_26853	Q60932	1	Mouse_09-2020	null	[MS,MS:1001208,SEQUEST,]	1.3e-4	null	ms_run[1]:scan=5731	1797.7	3	1528.76438	510.25958	K	A	110	124
PSM	SRVVGNPFDSRTEQGPQVDETQFKK	-176_26898	P47738	1	Mouse_09-2020	null	[MS,MS:1001208,SEQUEST,]	1.3e-4	null	ms_run[1]:scan=5738	1799.6	5	2849.41785	570.68935	K	L	347	372
PSM	SRVVGNPFDSRTEQGPQVDETQFKK	-176_26907	P47738	1	Mouse_09-2020	null	[MS,MS:1001208,SEQUEST,]	1.3e-4	null	ms_run[1]:scan=5739	1799.9	4	2849.41909	713.10987	K	L	347	372
PSM	VLILGSGGLSIGQAGEFDYSGSQAVK	-176_63112	Q8C196	1	Mouse_09-2020	null	[MS,MS:1001208,SEQUEST,]	1.3e-4	null	ms_run[1]:scan=12044	3563.5	3	2553.31986	851.77802	K	M	425	451
PSM	WLPQNDLLGHPKTR	-176_26921	Q63886	0	Mouse_09-2020	null	[MS,MS:1001208,SEQUEST,]	1.3e-4	null	ms_run[1]:scan=5741	1800.4	4	1674.90798	419.48232	K	F	356	370
PSM	WLPQNDLLGHPKTR	-176_26921	K9J7B2	0	Mouse_09-2020	null	[MS,MS:1001208,SEQUEST,]	1.3e-4	null	ms_run[1]:scan=5741	1800.4	4	1674.90798	419.48232	K	F	352	366
PSM	AAYQVAALPR	-176_26662	P52760	1	Mouse_09-2020	null	[MS,MS:1001208,SEQUEST,]	1.3e-4	null	ms_run[1]:scan=5699	1788.7	2	1059.59465	530.30092	R	S	108	118
PSM	SKPVFSESLSD	-176_26941	Q9WVA2	1	Mouse_09-2020	null	[MS,MS:1001208,SEQUEST,]	2.2e-2	null	ms_run[1]:scan=5744	1801.3	2	1195.58452	598.29569	K	0	87	98
PSM	AAVSGLWGK	-176_26954	A8DUK4	1	Mouse_09-2020	null	[MS,MS:1001208,SEQUEST,]	2.5e-3	null	ms_run[1]:scan=5747	1802.1	2	888.49443	444.75053	K	N	10	19
PSM	AVVGVVAGGGRIDKPILK	-176_27013	P62918	1	Mouse_09-2020	null	[MS,MS:1001208,SEQUEST,]	5.0e-3	null	ms_run[1]:scan=5755	1804.3	3	1749.07505	583.69636	R	G	164	182
PSM	KWLPELVDRAK	-176_27017	Q9EQ20	1	Mouse_09-2020	null	[MS,MS:1001208,SEQUEST,]	1.3e-4	null	ms_run[1]:scan=5757	1805.1	3	1354.78479	452.26623	K	L	331	342
PSM	KELSEIAQRIVANGK	-176_27040	Q91Y97	1	Mouse_09-2020	null	[MS,MS:1001208,SEQUEST,]	1.3e-4	null	ms_run[1]:scan=5760	1806.0	3	1655.94413	552.65282	K	I	14	29
PSM	RAPFDLFENKK	-176_27047	P11499	1	Mouse_09-2020	null	[MS,MS:1001208,SEQUEST,]	1.3e-4	null	ms_run[1]:scan=5761	1806.2	3	1364.73236	455.58222	R	K	338	349
PSM	LTFDSSFSPNTGKK	-176_27066	Q60932	1	Mouse_09-2020	null	[MS,MS:1001208,SEQUEST,]	1.3e-4	null	ms_run[1]:scan=5765	1807.3	2	1528.76396	764.88574	K	A	110	124
PSM	IYVVDVGSEPRAPK	-176_27073	A0A0R4J135	0	Mouse_09-2020	null	[MS,MS:1001208,SEQUEST,]	1.3e-4	null	ms_run[1]:scan=5767	1807.9	3	1529.83243	510.61559	R	H	104	118
PSM	IYVVDVGSEPRAPK	-176_27073	P17563	0	Mouse_09-2020	null	[MS,MS:1001208,SEQUEST,]	1.3e-4	null	ms_run[1]:scan=5767	1807.9	3	1529.83243	510.61559	R	H	104	118
PSM	TLLKDTTVTGLGR	-176_27135	Q8BMS1	1	Mouse_09-2020	null	[MS,MS:1001208,SEQUEST,]	1.3e-4	null	ms_run[1]:scan=5777	1810.7	3	1374.79511	458.93655	K	Q	387	400
PSM	VTQPEVDTPLGR	-176_27154	Q63880	1	Mouse_09-2020	null	[MS,MS:1001208,SEQUEST,]	1.3e-4	null	ms_run[1]:scan=5780	1811.5	2	1311.69036	656.34879	K	R	34	46
PSM	VVFDDTYDR	-176_27198	P16015	1	Mouse_09-2020	null	[MS,MS:1001208,SEQUEST,]	2.4e-3	null	ms_run[1]:scan=5787	1813.5	2	1129.51641	565.26165	R	M	68	77
PSM	TIGISVDPR	-176_27207	P47963	1	Mouse_09-2020	null	[MS,MS:1001208,SEQUEST,]	2.5e-4	null	ms_run[1]:scan=5789	1814.0	2	957.53685	479.27182	R	R	93	102
PSM	AAPGGASPTIFSR	-176_27223	Q9D0S9	1	Mouse_09-2020	null	[MS,MS:1001208,SEQUEST,]	1.3e-4	null	ms_run[1]:scan=5792	1814.8	2	1231.64421	616.32512	K	L	46	59
PSM	LFIVGSNSSSSTR	-176_26950	F6VNW5	1	Mouse_09-2020	null	[MS,MS:1001208,SEQUEST,]	1.3e-4	null	ms_run[1]:scan=5745	1801.5	2	1354.69658	677.85170	K	A	39	52
PSM	NAGVEGSLIVEK	-176_25948	P63038	1	Mouse_09-2020	null	[MS,MS:1001208,SEQUEST,]	1.3e-4	null	ms_run[1]:scan=5583	1756.4	2	1215.65923	608.33261	K	L	482	494
PSM	VGGVQSLGGTGALR	-176_26634	P05201	1	Mouse_09-2020	null	[MS,MS:1001208,SEQUEST,]	1.3e-4	null	ms_run[1]:scan=5693	1787.1	2	1271.70720	636.35695	R	G	101	115
PSM	LDQVEKELLR	-176_26610	Q9DB20	1	Mouse_09-2020	null	[MS,MS:1001208,SEQUEST,]	1.3e-4	null	ms_run[1]:scan=5689	1786.0	3	1242.70594	414.90659	K	G	55	65
PSM	LQNLQLQPGKAKL	-176_25990	P32020	1	Mouse_09-2020	null	[MS,MS:1001208,SEQUEST,]	1.3e-4	null	ms_run[1]:scan=5589	1758.1	2	1450.87370	725.94065	K	0	535	548
PSM	SEEALALPR	-176_26002	P34914	1	Mouse_09-2020	null	[MS,MS:1001208,SEQUEST,]	1.3e-4	null	ms_run[1]:scan=5592	1758.9	2	985.53093	493.26928	R	F	26	35
PSM	FHDFLGDSWGILFSHPR	-176_63150	Q6GT24	1	Mouse_09-2020	null	[MS,MS:1001208,SEQUEST,]	1.3e-4	null	ms_run[1]:scan=12050	3565.1	3	2030.98789	677.66724	R	F	25	42
PSM	KSLEDWVTK	-176_26097	A0A2R8VHY1	0	Mouse_09-2020	null	[MS,MS:1001208,SEQUEST,]	1.3e-4	null	ms_run[1]:scan=5606	1762.8	2	1105.58928	553.29804	K	A	50	59
PSM	KSLEDWVTK	-176_26097	P11714	0	Mouse_09-2020	null	[MS,MS:1001208,SEQUEST,]	1.3e-4	null	ms_run[1]:scan=5606	1762.8	2	1105.58928	553.29804	K	A	150	159
PSM	IENIYLR	-176_26122	D3Z041	1	Mouse_09-2020	null	[MS,MS:1001208,SEQUEST,]	7.0e-4	null	ms_run[1]:scan=5609	1763.6	2	920.52001	460.76363	K	E	574	581
PSM	GQVYILGR	-176_26129	P16460	1	Mouse_09-2020	null	[MS,MS:1001208,SEQUEST,]	2.4e-2	null	ms_run[1]:scan=5611	1764.2	2	905.52001	453.26380	K	S	356	364
PSM	RIERELAEAQDDSILK	-176_26146	Q06185	1	Mouse_09-2020	null	[MS,MS:1001208,SEQUEST,]	1.3e-4	null	ms_run[1]:scan=5613	1764.8	3	1885.99912	629.33744	K	0	56	72
PSM	VLQATVVAVGSGGK	-176_26200	Q64433	1	Mouse_09-2020	null	[MS,MS:1001208,SEQUEST,]	1.3e-4	null	ms_run[1]:scan=5621	1767.0	2	1285.74785	643.37735	K	K	41	55
PSM	ANVAKPGLVDDFEK	-176_26254	Q9DCX2	1	Mouse_09-2020	null	[MS,MS:1001208,SEQUEST,]	1.3e-4	null	ms_run[1]:scan=5630	1769.5	3	1502.78537	501.59983	R	Y	59	73
PSM	AYGIESHVLSPAETK	-176_26263	Q99LB7	1	Mouse_09-2020	null	[MS,MS:1001208,SEQUEST,]	1.3e-4	null	ms_run[1]:scan=5631	1769.8	3	1601.81760	534.61051	K	L	175	190
PSM	QRFDHILYTGNTAVGK	-176_26276	B1AV77	1	Mouse_09-2020	null	[MS,MS:1001208,SEQUEST,]	1.3e-4	null	ms_run[1]:scan=5633	1770.3	3	1819.94529	607.31984	K	V	176	192
PSM	GLNSDSVTEETLR	-176_26617	Q8C196	1	Mouse_09-2020	null	[MS,MS:1001208,SEQUEST,]	1.3e-4	null	ms_run[1]:scan=5690	1786.2	2	1420.69243	710.84935	K	A	893	906
PSM	KAVDEFNQQRFWK	-176_26330	G3X982	1	Mouse_09-2020	null	[MS,MS:1001208,SEQUEST,]	1.3e-4	null	ms_run[1]:scan=5644	1773.4	3	1695.86039	565.95824	K	R	987	1000
PSM	FAIYRWDPDKTGDKPR	-176_26388	Q9CQA3	1	Mouse_09-2020	null	[MS,MS:1001208,SEQUEST,]	1.3e-4	null	ms_run[1]:scan=5653	1775.9	4	1964.99734	492.00489	K	Q	44	60
PSM	AIASATEGGSVPQIR	-176_26397	B1AU25	1	Mouse_09-2020	null	[MS,MS:1001208,SEQUEST,]	1.3e-4	null	ms_run[1]:scan=5654	1776.2	2	1456.77519	728.89135	R	P	108	123
PSM	RVIDFAVKIR	-176_26414	Q9DCW4	1	Mouse_09-2020	null	[MS,MS:1001208,SEQUEST,]	1.3e-4	null	ms_run[1]:scan=5656	1776.7	3	1216.75257	406.25567	K	K	12	22
PSM	ALEVLVAK	-176_26462	Q9JII6	1	Mouse_09-2020	null	[MS,MS:1001208,SEQUEST,]	1.3e-4	null	ms_run[1]:scan=5664	1779.0	2	842.53502	421.77093	K	L	146	154
PSM	LVIITAGAR	-176_26493	A0A1B0GSR9	1	Mouse_09-2020	null	[MS,MS:1001208,SEQUEST,]	2.2e-2	null	ms_run[1]:scan=5669	1780.4	2	913.58275	457.29510	K	Q	74	83
PSM	TAWTFSR	-176_26502	Q9CPU0	1	Mouse_09-2020	null	[MS,MS:1001208,SEQUEST,]	5.5e-3	null	ms_run[1]:scan=5670	1780.6	2	868.43132	434.71923	K	A	89	96
PSM	AINQGGLTSVAVR	-176_26520	Q9QUM9	1	Mouse_09-2020	null	[MS,MS:1001208,SEQUEST,]	1.3e-4	null	ms_run[1]:scan=5673	1781.5	2	1285.72197	643.36478	K	K	31	44
PSM	AIGSASEGAQSSLQEVYHK	-176_26527	Q9Z2U1	1	Mouse_09-2020	null	[MS,MS:1001208,SEQUEST,]	4.3e-3	null	ms_run[1]:scan=5674	1781.8	3	1961.95694	654.65695	R	M	169	188
PSM	AYGIESHVLSPAETK	-176_26532	Q99LB7	1	Mouse_09-2020	null	[MS,MS:1001208,SEQUEST,]	1.3e-4	null	ms_run[1]:scan=5675	1782.0	2	1601.81914	801.41212	K	L	175	190
PSM	SQIHDIVLVGGSTR	-176_26554	P63017	1	Mouse_09-2020	null	[MS,MS:1001208,SEQUEST,]	1.3e-4	null	ms_run[1]:scan=5680	1783.4	3	1481.80771	494.60721	K	P	329	343
PSM	KAFSGYLGPDESKWK	-176_26558	Q9R0P3	1	Mouse_09-2020	null	[MS,MS:1001208,SEQUEST,]	1.3e-4	null	ms_run[1]:scan=5681	1783.7	3	1712.86466	571.62627	K	Y	186	201
PSM	HVFGESDELIGQK	-176_26580	P17751	1	Mouse_09-2020	null	[MS,MS:1001208,SEQUEST,]	1.3e-4	null	ms_run[1]:scan=5684	1784.5	3	1458.72269	486.91230	R	S	151	164
PSM	TFTTQETITNAETAK	-176_26357	P06745	1	Mouse_09-2020	null	[MS,MS:1001208,SEQUEST,]	3.7e-4	null	ms_run[1]:scan=5647	1774.2	2	1655.81389	828.40977	K	W	212	227
PSM	WVVQVLK	-176_38279	P50285	1	Mouse_09-2020	null	[MS,MS:1001208,SEQUEST,]	1.3e-3	null	ms_run[1]:scan=7629	2327.9	2	871.53978	436.27364	R	A	388	395
PSM	KVITAFNDGLNHLDSLK	-176_38293	A8DUK4	1	Mouse_09-2020	null	[MS,MS:1001208,SEQUEST,]	1.3e-4	null	ms_run[1]:scan=7632	2328.7	3	1885.01859	629.01078	K	T	67	84
PSM	SLTNDWEEHLAVK	-176_38307	P07901	1	Mouse_09-2020	null	[MS,MS:1001208,SEQUEST,]	1.3e-4	null	ms_run[1]:scan=7634	2329.3	3	1541.76010	514.59133	K	F	316	329
PSM	IINEPTAAAIAYGLDK	-176_50476	P20029	0	Mouse_09-2020	null	[MS,MS:1001208,SEQUEST,]	1.3e-4	null	ms_run[1]:scan=9710	2908.9	2	1659.89495	830.45124	R	E	199	215
PSM	IINEPTAAAIAYGLDK	-176_50476	P63017	0	Mouse_09-2020	null	[MS,MS:1001208,SEQUEST,]	1.3e-4	null	ms_run[1]:scan=9710	2908.9	2	1659.89495	830.45124	R	V	172	188
PSM	AFALNFQQTIAGK	-176_50523	O08601	1	Mouse_09-2020	null	[MS,MS:1001208,SEQUEST,]	1.3e-4	null	ms_run[1]:scan=9716	2910.5	2	1408.75810	704.88280	R	V	237	250
PSM	LRSLFSSAENEPPVPLVGNWRPPQPVKGR	-176_50535	P16015	1	Mouse_09-2020	null	[MS,MS:1001208,SEQUEST,]	1.3e-4	null	ms_run[1]:scan=9719	2911.4	4	3227.74111	807.69136	K	V	225	254
PSM	LTGQIFLGGSIVR	-176_50541	A0A0R4J135	1	Mouse_09-2020	null	[MS,MS:1001208,SEQUEST,]	1.3e-4	null	ms_run[1]:scan=9720	2911.6	2	1360.79485	680.90099	R	G	345	358
PSM	QVFFELNGQLR	-176_50627	G5E8R3	1	Mouse_09-2020	null	[MS,MS:1001208,SEQUEST,]	1.3e-4	null	ms_run[1]:scan=9734	2915.5	2	1350.71648	675.86187	R	I	1075	1086
PSM	FSLYFLAYEDKNDIPKDK	-176_50643	Q9CPU0	1	Mouse_09-2020	null	[MS,MS:1001208,SEQUEST,]	1.3e-4	null	ms_run[1]:scan=9737	2916.4	4	2206.10634	552.28212	K	E	68	86
PSM	FLPLFDR	-176_50650	Q64433	1	Mouse_09-2020	null	[MS,MS:1001208,SEQUEST,]	5.0e-3	null	ms_run[1]:scan=9738	2916.7	2	907.50347	454.25545	K	L	9	16
PSM	TQVQSVIDKASETLTAQ	-176_50670	Q00623	1	Mouse_09-2020	null	[MS,MS:1001208,SEQUEST,]	1.3e-4	null	ms_run[1]:scan=9741	2917.5	2	1818.94573	909.97581	K	0	248	265
PSM	FAVLQTYGDTTHTLVEKINYTGR	-176_50703	P49429	1	Mouse_09-2020	null	[MS,MS:1001208,SEQUEST,]	1.3e-4	null	ms_run[1]:scan=9747	2919.2	4	2627.34829	657.59206	K	L	133	156
PSM	FYGPEGPYGVFAGR	-176_50707	O55022	1	Mouse_09-2020	null	[MS,MS:1001208,SEQUEST,]	1.3e-4	null	ms_run[1]:scan=9748	2919.5	2	1516.72161	758.86461	K	A	106	120
PSM	LLEPVLLLGK	-176_59127	P14131	1	Mouse_09-2020	null	[MS,MS:1001208,SEQUEST,]	1.3e-4	null	ms_run[1]:scan=11275	3346.0	2	1094.71855	547.86282	K	R	51	61
PSM	LQVSNVLSQPLAQAAVK	-176_50730	Q9DBG6	1	Mouse_09-2020	null	[MS,MS:1001208,SEQUEST,]	1.3e-4	null	ms_run[1]:scan=9752	2920.5	2	1766.01763	883.51217	R	E	290	307
PSM	GQYIFKEIPLLK	-176_50741	Q9DCM2	1	Mouse_09-2020	null	[MS,MS:1001208,SEQUEST,]	1.3e-4	null	ms_run[1]:scan=9754	2921.1	3	1448.85157	483.62191	K	F	63	75
PSM	LFFLQVK	-176_50757	P26043	1	Mouse_09-2020	null	[MS,MS:1001208,SEQUEST,]	1.8e-3	null	ms_run[1]:scan=9757	2921.9	2	894.54491	447.77601	R	A	101	108
PSM	RGFGFVTFDDHDPVDKIVLQK	-176_50778	O88569	1	Mouse_09-2020	null	[MS,MS:1001208,SEQUEST,]	1.3e-4	null	ms_run[1]:scan=9760	2922.8	4	2433.25673	609.06949	K	H	153	174
PSM	NFNTVPYIVGINK	-176_50783	Q91WU0	1	Mouse_09-2020	null	[MS,MS:1001208,SEQUEST,]	1.3e-4	null	ms_run[1]:scan=9761	2923.1	2	1478.80083	739.90373	K	E	339	352
PSM	TGIGSGLSLSGIVHPELSR	-176_50788	P50544	1	Mouse_09-2020	null	[MS,MS:1001208,SEQUEST,]	1.3e-4	null	ms_run[1]:scan=9762	2923.3	3	1880.02274	627.34605	R	G	514	533
PSM	IALGIPLPEIKNVVSGK	-176_59103	Q8C196	1	Mouse_09-2020	null	[MS,MS:1001208,SEQUEST,]	1.3e-4	null	ms_run[1]:scan=11268	3344.0	2	1748.06963	874.53765	K	S	741	758
PSM	AQFEGIVTDLIKR	-176_50816	P38647	1	Mouse_09-2020	null	[MS,MS:1001208,SEQUEST,]	1.3e-4	null	ms_run[1]:scan=9768	2925.0	3	1489.83780	497.28395	R	I	349	362
PSM	YALLLLLKYPHVTAK	-176_50843	Q6XVG2	0	Mouse_09-2020	null	[MS,MS:1001208,SEQUEST,]	1.3e-4	null	ms_run[1]:scan=9773	2926.4	3	1743.05692	581.69043	R	Q	308	323
PSM	YALLLLLKYPHVTAK	-176_50843	Q91X77	0	Mouse_09-2020	null	[MS,MS:1001208,SEQUEST,]	1.3e-4	null	ms_run[1]:scan=9773	2926.4	3	1743.05692	581.69043	R	Q	308	323
PSM	LTSIDKWFLYK	-176_50853	Q8C196	1	Mouse_09-2020	null	[MS,MS:1001208,SEQUEST,]	1.3e-4	null	ms_run[1]:scan=9775	2927.0	3	1413.77781	471.93074	R	R	870	881
PSM	LTSIDKWFLYK	-176_50862	Q8C196	1	Mouse_09-2020	null	[MS,MS:1001208,SEQUEST,]	1.3e-4	null	ms_run[1]:scan=9776	2927.2	2	1413.77764	707.39247	R	R	870	881
PSM	LVWIETPTNPTLK	-176_50904	Q8VCN5	1	Mouse_09-2020	null	[MS,MS:1001208,SEQUEST,]	1.3e-4	null	ms_run[1]:scan=9781	2928.6	2	1511.84734	756.42704	K	A	152	165
PSM	GYPTLLLFR	-176_59023	E9PXX7	1	Mouse_09-2020	null	[MS,MS:1001208,SEQUEST,]	6.0e-4	null	ms_run[1]:scan=11255	3340.3	2	1079.62432	540.31603	R	G	307	316
PSM	LRSLFSSAENEPPVPLVGNWRPPQPVKGR	-176_50470	P16015	1	Mouse_09-2020	null	[MS,MS:1001208,SEQUEST,]	1.3e-4	null	ms_run[1]:scan=9709	2908.6	5	3227.74396	646.35455	K	V	225	254
PSM	YQIPALAQAGFR	-176_50462	P34914	1	Mouse_09-2020	null	[MS,MS:1001208,SEQUEST,]	2.5e-4	null	ms_run[1]:scan=9708	2908.3	2	1334.72148	667.86441	R	L	274	286
PSM	LVFGLLNGR	-176_50411	Q543K9	1	Mouse_09-2020	null	[MS,MS:1001208,SEQUEST,]	2.5e-4	null	ms_run[1]:scan=9700	2906.1	2	988.59361	494.80055	R	C	68	77
PSM	LDFLRPFSVPNK	-176_50404	P70195	1	Mouse_09-2020	null	[MS,MS:1001208,SEQUEST,]	1.3e-4	null	ms_run[1]:scan=9699	2905.8	3	1432.79459	478.26975	K	G	226	238
PSM	AAVLWELHKPFTIEDIEVAPPK	-176_59192	P00329	1	Mouse_09-2020	null	[MS,MS:1001208,SEQUEST,]	1.3e-4	null	ms_run[1]:scan=11286	3349.1	4	2503.36074	626.59534	K	H	12	34
PSM	TQPTDEEMLFIYSHFK	-176_59180	P31786	1	Mouse_09-2020	null	[MS,MS:1001208,SEQUEST,]	1.3e-4	null	ms_run[1]:scan=11283	3348.2	3	1985.93296	662.64863	K	A	18	34
PSM	GTNVITSLSSVLRDSK	-176_49787	Q91X77	1	Mouse_09-2020	null	[MS,MS:1001208,SEQUEST,]	1.3e-4	null	ms_run[1]:scan=9587	2874.7	3	1676.91739	559.64410	K	F	384	400
PSM	LIRDGSIDLVINLPNNNTK	-176_49792	Q8C196	1	Mouse_09-2020	null	[MS,MS:1001208,SEQUEST,]	1.3e-4	null	ms_run[1]:scan=9589	2875.3	3	2109.16733	703.72693	K	V	1426	1445
PSM	VANVSLLALYK	-176_49806	P62267	1	Mouse_09-2020	null	[MS,MS:1001208,SEQUEST,]	1.3e-4	null	ms_run[1]:scan=9591	2875.8	2	1190.71477	595.86081	K	K	125	136
PSM	VWQLYIGDTR	-176_49824	Q9QXF8	1	Mouse_09-2020	null	[MS,MS:1001208,SEQUEST,]	1.3e-4	null	ms_run[1]:scan=9594	2876.6	2	1250.65349	625.83004	R	R	30	40
PSM	ITQLTPFIGYAGGK	-176_49862	O35488	1	Mouse_09-2020	null	[MS,MS:1001208,SEQUEST,]	1.3e-4	null	ms_run[1]:scan=9600	2878.3	2	1465.80510	733.40611	K	Q	429	443
PSM	ATGYPLAFIAAK	-176_49900	Q8C196	1	Mouse_09-2020	null	[MS,MS:1001208,SEQUEST,]	2.5e-4	null	ms_run[1]:scan=9609	2880.8	2	1222.68242	611.84516	K	A	729	741
PSM	LSQTFPNADFAEITK	-176_49927	P07724	1	Mouse_09-2020	null	[MS,MS:1001208,SEQUEST,]	1.3e-4	null	ms_run[1]:scan=9613	2881.9	2	1681.84233	841.42523	R	A	243	258
PSM	IIDSLFNTVTDK	-176_50030	O70475	1	Mouse_09-2020	null	[MS,MS:1001208,SEQUEST,]	1.3e-4	null	ms_run[1]:scan=9632	2887.2	2	1365.72478	683.36665	R	I	318	330
PSM	IGDTIEFRGPNGLLVYQGK	-176_50046	Q9DCN2	1	Mouse_09-2020	null	[MS,MS:1001208,SEQUEST,]	1.3e-4	null	ms_run[1]:scan=9634	2887.7	3	2077.10575	693.04074	K	K	136	155
PSM	ISVAGVTSGNVGYLAHAIHQVTK	-176_50058	P05202	1	Mouse_09-2020	null	[MS,MS:1001208,SEQUEST,]	1.3e-4	null	ms_run[1]:scan=9636	2888.3	4	2322.25551	581.31957	R	0	408	431
PSM	EVAAFPLPFVKPENK	-176_50923	Q91W43	1	Mouse_09-2020	null	[MS,MS:1001208,SEQUEST,]	1.3e-4	null	ms_run[1]:scan=9783	2929.2	3	1685.92673	562.64689	R	W	972	987
PSM	LISWYDNEYGYSNR	-176_50066	A0A1D5RLD8	1	Mouse_09-2020	null	[MS,MS:1001208,SEQUEST,]	1.3e-4	null	ms_run[1]:scan=9639	2889.1	2	1779.79656	890.40228	K	V	308	322
PSM	GFPTIYFSPANK	-176_50140	P27773	1	Mouse_09-2020	null	[MS,MS:1001208,SEQUEST,]	1.3e-4	null	ms_run[1]:scan=9650	2892.2	2	1341.68352	671.34552	K	L	449	461
PSM	GVPTGFVLPIRDIR	-176_50151	A0A1W2P733	1	Mouse_09-2020	null	[MS,MS:1001208,SEQUEST,]	1.3e-4	null	ms_run[1]:scan=9652	2892.7	3	1539.89957	513.97171	K	S	699	713
PSM	QINWTVLYR	-176_50177	Q8BP67	1	Mouse_09-2020	null	[MS,MS:1001208,SEQUEST,]	3.7e-4	null	ms_run[1]:scan=9657	2894.1	2	1192.64702	596.82730	R	K	48	57
PSM	AINPENGFFGVAPGTSVK	-176_50234	Q9Z2V4	1	Mouse_09-2020	null	[MS,MS:1001208,SEQUEST,]	1.3e-4	null	ms_run[1]:scan=9666	2896.6	2	1804.92327	902.96505	R	N	325	343
PSM	ANNTTYGLAAGLFTK	-176_50242	P24549	1	Mouse_09-2020	null	[MS,MS:1001208,SEQUEST,]	1.3e-4	null	ms_run[1]:scan=9667	2896.9	2	1541.79436	771.40155	R	L	421	436
PSM	IFNSGADLSGITEENAPLK	-176_50263	Q00898	1	Mouse_09-2020	null	[MS,MS:1001208,SEQUEST,]	1.3e-4	null	ms_run[1]:scan=9670	2897.7	2	1975.99761	988.50219	R	S	329	348
PSM	GSRVEIEAIAVQGPFIKA	-176_50276	P52760	1	Mouse_09-2020	null	[MS,MS:1001208,SEQUEST,]	1.3e-4	null	ms_run[1]:scan=9674	2898.9	3	1885.05667	629.02291	R	0	118	136
PSM	ILATPPQEDAPSVDIANIR	-176_50332	P40142	1	Mouse_09-2020	null	[MS,MS:1001208,SEQUEST,]	1.3e-4	null	ms_run[1]:scan=9685	2901.9	3	2020.07187	674.02850	K	P	284	303
PSM	LFGVDDGSLQQVAR	-176_50340	Q9DCE9	1	Mouse_09-2020	null	[MS,MS:1001208,SEQUEST,]	1.3e-4	null	ms_run[1]:scan=9686	2902.2	2	1504.77605	752.89135	K	T	321	335
PSM	VVFGLFGK	-176_50360	P24369	1	Mouse_09-2020	null	[MS,MS:1001208,SEQUEST,]	4.8e-4	null	ms_run[1]:scan=9690	2903.3	2	866.51329	433.76036	R	V	60	68
PSM	FGDIAPLNLPR	-176_50368	A0A2R8VHY1	1	Mouse_09-2020	null	[MS,MS:1001208,SEQUEST,]	1.3e-4	null	ms_run[1]:scan=9691	2903.6	2	1212.67339	606.84040	R	T	210	221
PSM	ILATPPQEDAPSVDIANIR	-176_50379	P40142	1	Mouse_09-2020	null	[MS,MS:1001208,SEQUEST,]	3.7e-4	null	ms_run[1]:scan=9693	2904.1	2	2020.07060	1010.53911	K	P	284	303
PSM	FYLLGVDAR	-176_50121	Q99LB7	1	Mouse_09-2020	null	[MS,MS:1001208,SEQUEST,]	2.5e-4	null	ms_run[1]:scan=9648	2891.6	2	1053.57268	527.29002	K	A	580	589
PSM	FGDIVPVNLPR	-176_50936	P11714	1	Mouse_09-2020	null	[MS,MS:1001208,SEQUEST,]	1.3e-4	null	ms_run[1]:scan=9786	2930.0	2	1226.68962	613.84823	R	T	369	380
PSM	FLAPWIGR	-176_50954	A2A974	1	Mouse_09-2020	null	[MS,MS:1001208,SEQUEST,]	1.3e-4	null	ms_run[1]:scan=9788	2930.6	2	959.54674	480.27671	R	L	120	128
PSM	IHFPLATYAPVISAEK	-176_50970	P05214	1	Mouse_09-2020	null	[MS,MS:1001208,SEQUEST,]	1.3e-4	null	ms_run[1]:scan=9790	2931.1	3	1756.96451	586.32593	R	Y	265	281
PSM	QLAPIWDKLGETYKDHENIIIAK	-176_51580	P09103	1	Mouse_09-2020	null	[MS,MS:1001208,SEQUEST,]	1.3e-4	null	ms_run[1]:scan=9891	2959.3	5	2695.44477	539.89490	K	D	404	427
PSM	LLRYESSALPAGQLTSLPDYASR	-176_51595	Q9CQN1	1	Mouse_09-2020	null	[MS,MS:1001208,SEQUEST,]	1.3e-4	null	ms_run[1]:scan=9893	2959.9	3	2508.30997	836.77461	K	Q	469	492
PSM	GQNILDGGAPFYTTYK	-176_51607	O09174	1	Mouse_09-2020	null	[MS,MS:1001208,SEQUEST,]	1.3e-4	null	ms_run[1]:scan=9895	2960.4	2	1744.85515	872.93068	R	A	208	224
PSM	SFLPLLR	-176_51625	Q80XN0	1	Mouse_09-2020	null	[MS,MS:1001208,SEQUEST,]	5.0e-3	null	ms_run[1]:scan=9899	2961.6	2	845.52458	423.26581	K	A	178	185
PSM	VELVPPTPAEIPTAIQSVKK	-176_51643	Q9CPQ8	1	Mouse_09-2020	null	[MS,MS:1001208,SEQUEST,]	1.3e-4	null	ms_run[1]:scan=9901	2962.1	3	2117.22232	706.41206	K	I	36	56
PSM	VLRYEGFFGLYR	-176_51649	Q8BH59	0	Mouse_09-2020	null	[MS,MS:1001208,SEQUEST,]	1.3e-4	null	ms_run[1]:scan=9902	2962.4	3	1519.80713	507.27339	K	L	379	391
PSM	VLRYEGFFGLYR	-176_51649	Q9QXX4	0	Mouse_09-2020	null	[MS,MS:1001208,SEQUEST,]	1.3e-4	null	ms_run[1]:scan=9902	2962.4	3	1519.80713	507.27339	K	L	382	394
PSM	TIQNLASIQSFQIK	-176_51656	Q91XE0	1	Mouse_09-2020	null	[MS,MS:1001208,SEQUEST,]	1.3e-4	null	ms_run[1]:scan=9904	2962.9	3	1590.88565	530.96651	K	S	114	128
PSM	YVLGNPLTPGINQGPQIDKEQHDKILDLIESGK	-176_58798	P24549	1	Mouse_09-2020	null	[MS,MS:1001208,SEQUEST,]	1.3e-4	null	ms_run[1]:scan=11216	3329.4	5	3629.91956	726.78929	K	E	330	363
PSM	KEDLVFIFWAPENAPLKSK	-176_58781	A0A494B9A7	1	Mouse_09-2020	null	[MS,MS:1001208,SEQUEST,]	1.3e-4	null	ms_run[1]:scan=11213	3328.6	4	2232.20693	558.80704	K	I	96	115
PSM	FLIDGFPR	-176_51713	Q9DBP5	1	Mouse_09-2020	null	[MS,MS:1001208,SEQUEST,]	3.7e-4	null	ms_run[1]:scan=9914	2965.7	2	964.52526	482.76618	K	Q	89	97
PSM	LLLINNAATLGDVSK	-176_51730	Q64105	1	Mouse_09-2020	null	[MS,MS:1001208,SEQUEST,]	1.3e-4	null	ms_run[1]:scan=9917	2966.6	2	1541.89153	771.44851	R	F	96	111
PSM	IALGIPLPEIKNVVSGK	-176_58750	Q8C196	1	Mouse_09-2020	null	[MS,MS:1001208,SEQUEST,]	1.3e-4	null	ms_run[1]:scan=11206	3326.6	3	1748.06888	583.36086	K	S	741	758
PSM	TIQNLASIQSFQIK	-176_51573	Q91XE0	1	Mouse_09-2020	null	[MS,MS:1001208,SEQUEST,]	1.3e-4	null	ms_run[1]:scan=9890	2959.1	2	1590.88579	795.94613	K	S	114	128
PSM	QAGIAQLYGIAGSTNVTGDQVK	-176_51745	Q9QXD6	1	Mouse_09-2020	null	[MS,MS:1001208,SEQUEST,]	1.3e-4	null	ms_run[1]:scan=9919	2967.2	3	2191.13614	731.04996	R	L	51	73
PSM	LRSLFSSAENEPPVPLVGNWRPPQPVKGR	-176_51830	P16015	1	Mouse_09-2020	null	[MS,MS:1001208,SEQUEST,]	1.3e-4	null	ms_run[1]:scan=9936	2971.9	5	3227.74366	646.35455	K	V	225	254
PSM	DVAPQAPVHFLVIPR	-176_51851	Q9D0S9	1	Mouse_09-2020	null	[MS,MS:1001208,SEQUEST,]	1.3e-4	null	ms_run[1]:scan=9939	2972.7	3	1658.93735	553.65075	R	P	80	95
PSM	LILPGLISSR	-176_51877	P17563	1	Mouse_09-2020	null	[MS,MS:1001208,SEQUEST,]	1.8e-3	null	ms_run[1]:scan=9944	2974.2	2	1068.67790	534.84242	K	Y	94	104
PSM	TRTFYGLHQDFPSVVVVGLGK	-176_51896	Q9CPY7	1	Mouse_09-2020	null	[MS,MS:1001208,SEQUEST,]	1.3e-4	null	ms_run[1]:scan=9946	2974.7	4	2320.24672	580.81666	K	S	83	104
PSM	LLVVYPWTQR	-176_58733	A8DUK4	1	Mouse_09-2020	null	[MS,MS:1001208,SEQUEST,]	1.3e-4	null	ms_run[1]:scan=11203	3325.8	2	1274.72673	637.86642	R	F	32	42
PSM	SLGQWLQEEKVPAIYGVDTR	-176_58711	Q8C196	1	Mouse_09-2020	null	[MS,MS:1001208,SEQUEST,]	1.3e-4	null	ms_run[1]:scan=11199	3324.7	3	2289.18491	763.73397	K	L	148	168
PSM	QYKIPDWFLNR	-176_51988	P62270	1	Mouse_09-2020	null	[MS,MS:1001208,SEQUEST,]	1.3e-4	null	ms_run[1]:scan=9962	2979.2	3	1479.77506	493.92962	R	K	76	87
PSM	QEILAINQVFK	-176_51997	Q8QZR3	1	Mouse_09-2020	null	[MS,MS:1001208,SEQUEST,]	1.3e-4	null	ms_run[1]:scan=9963	2979.5	2	1302.74248	651.87444	K	I	297	308
PSM	HNQLPLVIEFTEQTAPK	-176_52012	P09103	1	Mouse_09-2020	null	[MS,MS:1001208,SEQUEST,]	1.3e-4	null	ms_run[1]:scan=9965	2980.0	3	1965.04557	655.68619	K	F	233	250
PSM	LGEYGFQNAILVR	-176_52025	P07724	1	Mouse_09-2020	null	[MS,MS:1001208,SEQUEST,]	1.3e-4	null	ms_run[1]:scan=9967	2980.6	2	1479.79619	740.40136	K	T	422	435
PSM	IIWQFIK	-176_52028	P54071	1	Mouse_09-2020	null	[MS,MS:1001208,SEQUEST,]	7.0e-4	null	ms_run[1]:scan=9968	2980.8	2	947.57164	474.28929	R	K	61	68
PSM	QAGIAQLYGIAGSTNVTGDQVK	-176_51749	Q9QXD6	1	Mouse_09-2020	null	[MS,MS:1001208,SEQUEST,]	1.3e-4	null	ms_run[1]:scan=9920	2967.4	2	2191.14067	1096.07131	R	L	51	73
PSM	EANLAAAFGKPINF	-176_59196	O08749	1	Mouse_09-2020	null	[MS,MS:1001208,SEQUEST,]	1.3e-4	null	ms_run[1]:scan=11288	3349.6	2	1462.76970	731.88808	R	0	496	510
PSM	QHLLPDLSSQL	-176_51564	Q91X34	1	Mouse_09-2020	null	[MS,MS:1001208,SEQUEST,]	1.3e-4	null	ms_run[1]:scan=9888	2958.5	2	1250.67375	625.84060	K	0	410	421
PSM	ARFEELNADLFRGTLDPVEK	-176_51547	P63017	1	Mouse_09-2020	null	[MS,MS:1001208,SEQUEST,]	1.3e-4	null	ms_run[1]:scan=9885	2957.6	3	2320.19419	774.06925	R	L	300	320
PSM	FSLYFLAYEDKNDIPKDK	-176_50981	Q9CPU0	1	Mouse_09-2020	null	[MS,MS:1001208,SEQUEST,]	1.3e-4	null	ms_run[1]:scan=9792	2931.7	3	2206.11142	736.04041	K	E	68	86
PSM	ITPSYVAFTPEGERLIGDAAK	-176_50988	P20029	1	Mouse_09-2020	null	[MS,MS:1001208,SEQUEST,]	1.3e-4	null	ms_run[1]:scan=9794	2932.3	3	2235.16312	745.72671	R	Q	62	83
PSM	LNVAPVSDIIEIKSPDTFVR	-176_59003	Q99LC5	1	Mouse_09-2020	null	[MS,MS:1001208,SEQUEST,]	1.3e-4	null	ms_run[1]:scan=11250	3339.0	3	2213.21830	738.41072	K	I	127	147
PSM	AFPAWADTSILSR	-176_58997	Q9EQ20	1	Mouse_09-2020	null	[MS,MS:1001208,SEQUEST,]	1.3e-4	null	ms_run[1]:scan=11249	3338.7	2	1434.73772	717.87243	R	Q	89	102
PSM	WIPFLK	-176_51140	P34914	1	Mouse_09-2020	null	[MS,MS:1001208,SEQUEST,]	6.8e-3	null	ms_run[1]:scan=9818	2939.0	2	803.48180	402.24435	K	G	509	515
PSM	RGWDENVYYTVPLVR	-176_51171	O55125	1	Mouse_09-2020	null	[MS,MS:1001208,SEQUEST,]	1.3e-4	null	ms_run[1]:scan=9822	2940.0	3	1866.95084	622.98809	K	M	254	269
PSM	SFSTVPYIVGINK	-176_51175	Q8VCT4	1	Mouse_09-2020	null	[MS,MS:1001208,SEQUEST,]	1.3e-4	null	ms_run[1]:scan=9824	2940.6	2	1424.77971	712.89283	K	E	339	352
PSM	NYPEGHQAAAVLPVLDLAQR	-176_51186	Q9D6J6	1	Mouse_09-2020	null	[MS,MS:1001208,SEQUEST,]	1.3e-4	null	ms_run[1]:scan=9826	2941.2	3	2162.13608	721.38328	K	N	68	88
PSM	ANTFVAELKGLDPARVNVPVIGGHAGK	-176_51231	P08249	1	Mouse_09-2020	null	[MS,MS:1001208,SEQUEST,]	2.5e-4	null	ms_run[1]:scan=9832	2942.8	4	2730.50698	683.38170	R	I	177	204
PSM	NVATEALGALEAR	-176_51252	Q9JM62	1	Mouse_09-2020	null	[MS,MS:1001208,SEQUEST,]	1.3e-4	null	ms_run[1]:scan=9836	2944.0	2	1314.70256	657.85424	K	G	16	29
PSM	ATEIGGILVNTPEDPNLSK	-176_51290	P34914	1	Mouse_09-2020	null	[MS,MS:1001208,SEQUEST,]	1.3e-4	null	ms_run[1]:scan=9841	2945.3	2	1968.03276	984.51784	K	T	421	440
PSM	SSGLPITSAVDLEDAAK	-176_51308	Q9Z2I8	1	Mouse_09-2020	null	[MS,MS:1001208,SEQUEST,]	1.3e-4	null	ms_run[1]:scan=9845	2946.5	2	1673.86064	837.43325	K	A	408	425
PSM	LYSEFLGKQPWFAGNK	-176_51553	D3YX76	1	Mouse_09-2020	null	[MS,MS:1001208,SEQUEST,]	1.3e-4	null	ms_run[1]:scan=9886	2957.9	3	1884.96549	628.99295	K	T	103	119
PSM	AIVAIENPADVSVISSR	-176_51314	P14206	1	Mouse_09-2020	null	[MS,MS:1001208,SEQUEST,]	1.3e-4	null	ms_run[1]:scan=9846	2946.8	2	1740.95134	870.97816	R	T	64	81
PSM	YVRPGGGFEPNFTLFEK	-176_51346	P11352	1	Mouse_09-2020	null	[MS,MS:1001208,SEQUEST,]	1.3e-4	null	ms_run[1]:scan=9852	2948.5	3	1957.98209	653.33174	K	E	96	113
PSM	FENAFLSHVISQHQSLLGNIRSDGK	-176_51354	Q03265	1	Mouse_09-2020	null	[MS,MS:1001208,SEQUEST,]	1.3e-4	null	ms_run[1]:scan=9853	2948.7	4	2797.44008	700.11496	K	S	507	532
PSM	AIPIVGQVLER	-176_51380	O08601	1	Mouse_09-2020	null	[MS,MS:1001208,SEQUEST,]	1.3e-4	null	ms_run[1]:scan=9857	2949.8	2	1194.72161	597.86388	K	C	286	297
PSM	FENAFLSHVISQHQSLLGNIRSDGK	-176_51452	Q03265	1	Mouse_09-2020	null	[MS,MS:1001208,SEQUEST,]	1.3e-4	null	ms_run[1]:scan=9871	2953.8	5	2797.43848	560.29342	K	S	507	532
PSM	GIHVEIPGAQAESLGPLQVAR	-176_51457	Q9DCW4	1	Mouse_09-2020	null	[MS,MS:1001208,SEQUEST,]	1.3e-4	null	ms_run[1]:scan=9872	2954.0	3	2142.16715	714.72704	R	L	86	107
PSM	QYALDRIQFGVPLAR	-176_51462	A0A0A0MQ68	1	Mouse_09-2020	null	[MS,MS:1001208,SEQUEST,]	2.5e-4	null	ms_run[1]:scan=9873	2954.3	3	1746.96549	582.99317	R	Q	323	338
PSM	GLYPAPLKIIDAVK	-176_51478	Q8BMS1	1	Mouse_09-2020	null	[MS,MS:1001208,SEQUEST,]	1.3e-4	null	ms_run[1]:scan=9875	2954.9	3	1497.90433	499.97283	K	G	296	310
PSM	IFVWDWQR	-176_58878	A0A0R4J135	0	Mouse_09-2020	null	[MS,MS:1001208,SEQUEST,]	1.3e-4	null	ms_run[1]:scan=11230	3333.4	2	1149.58452	575.29563	R	E	228	236
PSM	IFVWDWQR	-176_58878	P17563	0	Mouse_09-2020	null	[MS,MS:1001208,SEQUEST,]	1.3e-4	null	ms_run[1]:scan=11230	3333.4	2	1149.58452	575.29563	R	E	228	236
PSM	LISWYDNEYGYSNR	-176_51488	A0A1D5RLD8	1	Mouse_09-2020	null	[MS,MS:1001208,SEQUEST,]	1.3e-4	null	ms_run[1]:scan=9877	2955.4	2	1779.79949	890.40228	K	V	308	322
PSM	FLPLFDRVLVER	-176_58822	Q64433	1	Mouse_09-2020	null	[MS,MS:1001208,SEQUEST,]	1.3e-4	null	ms_run[1]:scan=11221	3330.8	3	1503.86890	501.96092	K	A	9	21
PSM	AGIPVFAWK	-176_51515	P50247	1	Mouse_09-2020	null	[MS,MS:1001208,SEQUEST,]	1.2e-3	null	ms_run[1]:scan=9881	2956.5	2	988.56157	494.78437	K	E	95	104
PSM	DFSATDLTEFAAR	-176_58815	Q8BWT1	1	Mouse_09-2020	null	[MS,MS:1001208,SEQUEST,]	1.3e-4	null	ms_run[1]:scan=11220	3330.6	2	1443.67668	722.34116	K	A	26	39
PSM	ANATEFGLASGVFTR	-176_51332	Q8R0Y6	1	Mouse_09-2020	null	[MS,MS:1001208,SEQUEST,]	1.3e-4	null	ms_run[1]:scan=9849	2947.6	2	1540.77617	770.89135	R	I	827	842
PSM	RGWDENVYYTVPLVR	-176_49701	O55125	1	Mouse_09-2020	null	[MS,MS:1001208,SEQUEST,]	1.3e-4	null	ms_run[1]:scan=9571	2870.3	3	1866.95011	622.98809	K	M	254	269
PSM	VHLVGIDIFTGK	-176_49692	Q8BGY2	1	Mouse_09-2020	null	[MS,MS:1001208,SEQUEST,]	1.3e-4	null	ms_run[1]:scan=9570	2870.0	3	1298.74720	433.58708	K	Y	56	68
PSM	YNDTFWKEFGTNIK	-176_49686	P08113	1	Mouse_09-2020	null	[MS,MS:1001208,SEQUEST,]	7.0e-4	null	ms_run[1]:scan=9569	2869.7	3	1762.84494	588.28602	K	G	480	494
PSM	TLTIDAIQFQR	-176_47975	P52825	1	Mouse_09-2020	null	[MS,MS:1001208,SEQUEST,]	1.3e-4	null	ms_run[1]:scan=9271	2786.5	2	1305.71599	653.36170	K	G	440	451
PSM	AGLILFGNDDR	-176_47985	Q8R0Y6	1	Mouse_09-2020	null	[MS,MS:1001208,SEQUEST,]	1.3e-4	null	ms_run[1]:scan=9272	2786.8	2	1190.61638	595.81184	K	L	275	286
PSM	IEGLDIHFIHVKPPQLPSGR	-176_47990	E9PWK1	1	Mouse_09-2020	null	[MS,MS:1001208,SEQUEST,]	1.3e-4	null	ms_run[1]:scan=9273	2787.1	4	2253.24941	564.06802	K	P	120	140
PSM	YGALLKYPAPVTSLKPRPDGTWDVETPQGSVR	-176_48021	Q9DBT9	1	Mouse_09-2020	null	[MS,MS:1001208,SEQUEST,]	1.3e-4	null	ms_run[1]:scan=9277	2788.2	5	3498.84382	700.57342	K	N	202	234
PSM	YNIEKDIAAYIK	-176_48036	Q9D0M5	1	Mouse_09-2020	null	[MS,MS:1001208,SEQUEST,]	1.3e-4	null	ms_run[1]:scan=9279	2788.7	3	1440.77268	480.92929	K	E	32	44
PSM	VVFIFGPDK	-176_48046	Q6GT24	1	Mouse_09-2020	null	[MS,MS:1001208,SEQUEST,]	2.5e-4	null	ms_run[1]:scan=9281	2789.3	2	1021.57140	511.28949	R	L	133	142
PSM	YGALLKYPAPVTSLKPRPDGTWDVETPQGSVR	-176_48097	Q9DBT9	1	Mouse_09-2020	null	[MS,MS:1001208,SEQUEST,]	1.3e-4	null	ms_run[1]:scan=9288	2791.2	4	3498.84243	875.46495	K	N	202	234
PSM	GVVDSEDIPLNLSR	-176_48171	Q9CQN1	1	Mouse_09-2020	null	[MS,MS:1001208,SEQUEST,]	1.3e-4	null	ms_run[1]:scan=9301	2794.9	2	1513.78618	757.39647	R	L	391	405
PSM	GVVDSEDLPLNISR	-176_48172	P07901	0	Mouse_09-2020	null	[MS,MS:1001208,SEQUEST,]	1.3e-4	null	ms_run[1]:scan=9301	2794.9	2	1513.78618	757.39647	R	M	388	402
PSM	GVVDSEDLPLNISR	-176_48172	P11499	0	Mouse_09-2020	null	[MS,MS:1001208,SEQUEST,]	1.3e-4	null	ms_run[1]:scan=9301	2794.9	2	1513.78618	757.39647	R	M	379	393
PSM	LGVTADDVKNVIIWGNHSSTQYPDVNHAK	-176_48179	P14152	1	Mouse_09-2020	null	[MS,MS:1001208,SEQUEST,]	1.3e-4	null	ms_run[1]:scan=9302	2795.2	4	3178.59316	795.40336	K	K	171	200
PSM	FITIFGTR	-176_48186	P48036	1	Mouse_09-2020	null	[MS,MS:1001208,SEQUEST,]	7.0e-4	null	ms_run[1]:scan=9303	2795.4	2	954.54057	477.77400	K	V	192	200
PSM	NAVITVPAYFNDSQR	-176_48218	P38647	1	Mouse_09-2020	null	[MS,MS:1001208,SEQUEST,]	2.5e-4	null	ms_run[1]:scan=9308	2796.8	2	1694.85149	847.92847	K	A	188	203
PSM	VGINYQPPTVVPGGDLAK	-176_47945	P05214	1	Mouse_09-2020	null	[MS,MS:1001208,SEQUEST,]	1.3e-4	null	ms_run[1]:scan=9265	2784.8	2	1824.98735	912.99635	K	Q	353	371
PSM	RTGAIVDVPVGEELLGR	-176_48244	Q03265	1	Mouse_09-2020	null	[MS,MS:1001208,SEQUEST,]	1.3e-4	null	ms_run[1]:scan=9313	2798.2	3	1780.99271	594.33538	K	V	133	150
PSM	FKDIFQEIYDK	-176_48260	O88844	1	Mouse_09-2020	null	[MS,MS:1001208,SEQUEST,]	1.3e-4	null	ms_run[1]:scan=9316	2799.0	3	1445.73191	482.58189	R	Y	223	234
PSM	VQIAVANAQELLQR	-176_48265	P62075	1	Mouse_09-2020	null	[MS,MS:1001208,SEQUEST,]	1.3e-4	null	ms_run[1]:scan=9317	2799.3	2	1552.88249	776.94392	K	T	28	42
PSM	EWGYASHNGPDHWHELYPIAK	-176_48272	P16015	1	Mouse_09-2020	null	[MS,MS:1001208,SEQUEST,]	2.5e-4	null	ms_run[1]:scan=9318	2799.6	4	2507.15517	627.54364	K	D	4	25
PSM	RFGPYYTEPVIAGLDPK	-176_48288	Q9R1P1	1	Mouse_09-2020	null	[MS,MS:1001208,SEQUEST,]	1.3e-4	null	ms_run[1]:scan=9321	2800.5	3	1923.00199	641.67188	K	F	99	116
PSM	KYILGNPLNSGINQGPQIDKEQHNKILGLIESGK	-176_48297	O35945	1	Mouse_09-2020	null	[MS,MS:1001208,SEQUEST,]	1.3e-4	null	ms_run[1]:scan=9323	2801.0	5	3716.01270	744.00842	K	E	329	363
PSM	QGEIFLLPAR	-176_48306	Q78JT3	1	Mouse_09-2020	null	[MS,MS:1001208,SEQUEST,]	1.3e-4	null	ms_run[1]:scan=9325	2801.6	2	1143.65264	572.32967	R	P	79	89
PSM	VWQLYIGDTR	-176_48378	Q9QXF8	1	Mouse_09-2020	null	[MS,MS:1001208,SEQUEST,]	1.3e-4	null	ms_run[1]:scan=9340	2805.8	2	1250.65337	625.83004	R	R	30	40
PSM	VLDSGAPIKIPVGPETLGR	-176_48383	P56480	1	Mouse_09-2020	null	[MS,MS:1001208,SEQUEST,]	1.3e-4	null	ms_run[1]:scan=9341	2806.0	3	1919.09653	640.37020	K	M	125	144
PSM	NFLASQVPFPSR	-176_48407	A2AFQ2	1	Mouse_09-2020	null	[MS,MS:1001208,SEQUEST,]	1.3e-4	null	ms_run[1]:scan=9345	2807.1	2	1362.71672	681.86187	R	G	225	237
PSM	DGGSTTAGNSSQVSDGAAAVLLAR	-176_48415	Q8VCH0	0	Mouse_09-2020	null	[MS,MS:1001208,SEQUEST,]	3.7e-4	null	ms_run[1]:scan=9346	2807.4	2	2205.07866	1103.04073	K	S	266	290
PSM	DGGSTTAGNSSQVSDGAAAVLLAR	-176_48415	Q921H8	0	Mouse_09-2020	null	[MS,MS:1001208,SEQUEST,]	3.7e-4	null	ms_run[1]:scan=9346	2807.4	2	2205.07866	1103.04073	K	S	266	290
PSM	SDGIYIINLK	-176_48456	P14206	1	Mouse_09-2020	null	[MS,MS:1001208,SEQUEST,]	1.3e-4	null	ms_run[1]:scan=9352	2809.1	2	1135.63603	568.32151	K	T	43	53
PSM	LVFDEYLK	-176_48479	P14824	1	Mouse_09-2020	null	[MS,MS:1001208,SEQUEST,]	2.2e-3	null	ms_run[1]:scan=9355	2809.9	2	1026.55120	513.77895	R	T	213	221
PSM	SDGIYIINLK	-176_48247	P14206	1	Mouse_09-2020	null	[MS,MS:1001208,SEQUEST,]	1.3e-4	null	ms_run[1]:scan=9314	2798.5	2	1135.63628	568.32151	K	T	43	53
PSM	SITFVVFK	-176_48495	P97742	1	Mouse_09-2020	null	[MS,MS:1001208,SEQUEST,]	1.3e-3	null	ms_run[1]:scan=9357	2810.5	2	940.55101	470.77875	K	S	456	464
PSM	VLGLTLLQK	-176_47898	Q9CPU0	1	Mouse_09-2020	null	[MS,MS:1001208,SEQUEST,]	2.5e-4	null	ms_run[1]:scan=9258	2782.9	2	984.64507	492.82624	R	D	52	61
PSM	IEGLDIHFIHVKPPQLPSGR	-176_47856	E9PWK1	1	Mouse_09-2020	null	[MS,MS:1001208,SEQUEST,]	2.5e-4	null	ms_run[1]:scan=9250	2780.6	5	2253.25025	451.45587	K	P	120	140
PSM	GFGSDKESILELITSR	-176_59481	P14824	1	Mouse_09-2020	null	[MS,MS:1001208,SEQUEST,]	1.3e-4	null	ms_run[1]:scan=11343	3365.2	3	1751.91812	584.64399	K	N	35	51
PSM	SGRFFTVKLPVALDPGSK	-176_47259	Q91YQ5	1	Mouse_09-2020	null	[MS,MS:1001208,SEQUEST,]	1.3e-4	null	ms_run[1]:scan=9150	2752.5	4	1919.07522	480.52418	K	S	110	128
PSM	IILDELVQR	-176_47305	Q8K169	0	Mouse_09-2020	null	[MS,MS:1001208,SEQUEST,]	1.3e-4	null	ms_run[1]:scan=9157	2754.5	2	1098.65239	549.82951	K	H	41	50
PSM	IILDELVQR	-176_47305	Q8R084	0	Mouse_09-2020	null	[MS,MS:1001208,SEQUEST,]	1.3e-4	null	ms_run[1]:scan=9157	2754.5	2	1098.65239	549.82951	K	H	41	50
PSM	SKEVAWNLTSVDLVR	-176_47314	Q9R0H0	1	Mouse_09-2020	null	[MS,MS:1001208,SEQUEST,]	1.3e-4	null	ms_run[1]:scan=9158	2754.8	3	1716.92777	572.98082	K	S	511	526
PSM	TVDNFVALATGEK	-176_47323	P24369	1	Mouse_09-2020	null	[MS,MS:1001208,SEQUEST,]	1.3e-4	null	ms_run[1]:scan=9159	2755.1	2	1364.70610	682.85645	K	F	72	85
PSM	EYTAGREADDIVNWLKK	-176_47331	P09103	1	Mouse_09-2020	null	[MS,MS:1001208,SEQUEST,]	1.3e-4	null	ms_run[1]:scan=9160	2755.4	3	2008.01493	670.00933	K	T	117	134
PSM	FKDIFQEIFDKHYK	-176_47344	P54071	1	Mouse_09-2020	null	[MS,MS:1001208,SEQUEST,]	1.3e-4	null	ms_run[1]:scan=9162	2755.9	4	1857.95388	465.24381	R	D	262	276
PSM	TQEFILNSPTVTSIK	-176_47350	Q9R0H0	1	Mouse_09-2020	null	[MS,MS:1001208,SEQUEST,]	1.3e-4	null	ms_run[1]:scan=9164	2756.5	2	1677.90776	839.45653	K	W	160	175
PSM	KVADALANAAGHLDDLPGALSALSDLHAHK	-176_59465	Q91VB8	1	Mouse_09-2020	null	[MS,MS:1001208,SEQUEST,]	1.3e-4	null	ms_run[1]:scan=11340	3364.3	4	2991.56460	748.64662	K	R	62	92
PSM	LLVSDTSRPGWINFR	-176_47458	Q8BGA8	1	Mouse_09-2020	null	[MS,MS:1001208,SEQUEST,]	2.5e-4	null	ms_run[1]:scan=9181	2761.2	3	1760.94522	587.65293	K	L	189	204
PSM	IIQLLDDYPK	-176_47476	P14869	1	Mouse_09-2020	null	[MS,MS:1001208,SEQUEST,]	1.3e-4	null	ms_run[1]:scan=9184	2762.1	2	1217.67803	609.34245	K	F	17	27
PSM	LISWYDNEYGYSNR	-176_47485	A0A1D5RLD8	1	Mouse_09-2020	null	[MS,MS:1001208,SEQUEST,]	1.3e-4	null	ms_run[1]:scan=9185	2762.4	2	1779.79900	890.40228	K	V	308	322
PSM	TIAQDYGVLKADEGISFR	-176_47861	P35700	1	Mouse_09-2020	null	[MS,MS:1001208,SEQUEST,]	1.3e-4	null	ms_run[1]:scan=9252	2781.2	3	1983.01883	661.67758	R	L	111	129
PSM	ELPFPLNTR	-176_47554	Q78JT3	1	Mouse_09-2020	null	[MS,MS:1001208,SEQUEST,]	2.6e-3	null	ms_run[1]:scan=9197	2765.8	2	1086.59477	543.80075	K	I	167	176
PSM	IWHHTFYNELRVAPEEHPVLLTEAPLNPK	-176_47612	P60710	1	Mouse_09-2020	null	[MS,MS:1001208,SEQUEST,]	1.3e-4	null	ms_run[1]:scan=9207	2768.6	5	3450.80030	690.96497	K	N	85	114
PSM	SDIDEIVLVGGSTRIPK	-176_47628	P20029	1	Mouse_09-2020	null	[MS,MS:1001208,SEQUEST,]	1.3e-4	null	ms_run[1]:scan=9210	2769.4	3	1798.99234	600.33515	K	Q	355	372
PSM	ILFLDPSGK	-176_47634	Q9CQU0	1	Mouse_09-2020	null	[MS,MS:1001208,SEQUEST,]	1.3e-4	null	ms_run[1]:scan=9211	2769.6	2	989.56694	495.28694	R	R	113	122
PSM	WVINPSGGLISK	-176_47644	P32020	1	Mouse_09-2020	null	[MS,MS:1001208,SEQUEST,]	1.3e-4	null	ms_run[1]:scan=9213	2770.2	2	1270.71636	635.86134	K	H	342	354
PSM	AVFQANQENLPILK	-176_47676	Q8VDN2	1	Mouse_09-2020	null	[MS,MS:1001208,SEQUEST,]	1.3e-4	null	ms_run[1]:scan=9217	2771.4	2	1584.87639	792.94085	R	A	431	445
PSM	TTLLPGLLK	-176_47682	Q9WUA2	1	Mouse_09-2020	null	[MS,MS:1001208,SEQUEST,]	1.5e-2	null	ms_run[1]:scan=9218	2771.6	2	955.61943	478.31296	R	I	452	461
PSM	AFEEEQALRGNLTDLEPNGVR	-176_47723	P49429	1	Mouse_09-2020	null	[MS,MS:1001208,SEQUEST,]	1.3e-4	null	ms_run[1]:scan=9227	2774.2	3	2358.16989	786.72766	K	G	370	391
PSM	FINLVPSNLPHEATRDTVFR	-176_47729	Q05421	1	Mouse_09-2020	null	[MS,MS:1001208,SEQUEST,]	1.3e-4	null	ms_run[1]:scan=9228	2774.4	4	2326.23159	582.31302	R	Y	360	380
PSM	WWPGDLGR	-176_47734	Q9QXD1	1	Mouse_09-2020	null	[MS,MS:1001208,SEQUEST,]	1.8e-3	null	ms_run[1]:scan=9229	2774.7	2	986.48430	493.74578	K	V	190	198
PSM	DTNGSQFFITTVK	-176_47794	P24369	1	Mouse_09-2020	null	[MS,MS:1001208,SEQUEST,]	1.3e-4	null	ms_run[1]:scan=9239	2777.5	2	1457.72771	729.36718	K	S	146	159
PSM	INEAFDLLR	-176_47808	P00329	1	Mouse_09-2020	null	[MS,MS:1001208,SEQUEST,]	1.3e-4	null	ms_run[1]:scan=9242	2778.4	2	1090.58940	545.79821	K	G	356	365
PSM	GWPLYLSTK	-176_47821	O88844	1	Mouse_09-2020	null	[MS,MS:1001208,SEQUEST,]	8.0e-4	null	ms_run[1]:scan=9244	2779.0	2	1064.57817	532.79239	K	T	204	213
PSM	LRSLFSSAENEPPVPLVGNWRPPQPVKGRVVR	-176_47599	P16015	1	Mouse_09-2020	null	[MS,MS:1001208,SEQUEST,]	2.4e-3	null	ms_run[1]:scan=9205	2768.0	6	3581.98107	597.83632	K	S	225	257
PSM	FYGPEGPYGVFAGR	-176_52048	O55022	1	Mouse_09-2020	null	[MS,MS:1001208,SEQUEST,]	1.3e-4	null	ms_run[1]:scan=9972	2982.0	2	1516.72307	758.86461	K	A	106	120
PSM	DFAVDIIK	-176_48508	Q9D819	1	Mouse_09-2020	null	[MS,MS:1001208,SEQUEST,]	6.0e-4	null	ms_run[1]:scan=9360	2811.3	2	920.50908	460.75802	K	T	214	222
PSM	TKPFPWGDGNHTLFHNPHVNPLPTGYEDE	-176_48598	P43024	1	Mouse_09-2020	null	[MS,MS:1001208,SEQUEST,]	7.0e-4	null	ms_run[1]:scan=9372	2814.7	4	3316.54799	829.89162	R	0	83	112
PSM	KVADALANAAGHLDDLPGALSALSDLHAHK	-176_59311	Q91VB8	1	Mouse_09-2020	null	[MS,MS:1001208,SEQUEST,]	1.3e-4	null	ms_run[1]:scan=11311	3356.1	5	2991.56782	599.11875	K	R	62	92
PSM	DGTVTAGNASGVSDGAGAVIIASEDAVKK	-176_49308	Q8BWT1	1	Mouse_09-2020	null	[MS,MS:1001208,SEQUEST,]	1.3e-4	null	ms_run[1]:scan=9498	2849.9	3	2660.33933	887.45063	K	N	242	271
PSM	KYEGGRELNDFISYLQR	-176_49313	P27773	1	Mouse_09-2020	null	[MS,MS:1001208,SEQUEST,]	1.3e-4	null	ms_run[1]:scan=9499	2850.1	3	2088.05179	696.68848	K	A	466	483
PSM	RGPSPAFWWVNGQGDEIK	-176_49321	D3Z106	1	Mouse_09-2020	null	[MS,MS:1001208,SEQUEST,]	1.3e-4	null	ms_run[1]:scan=9500	2850.4	3	2044.00302	682.00603	K	S	64	82
PSM	DYYFALAHTVRDHLVGR	-176_49331	Q9ET01	1	Mouse_09-2020	null	[MS,MS:1001208,SEQUEST,]	2.5e-4	null	ms_run[1]:scan=9502	2851.0	3	2033.03702	678.34991	R	I	51	68
PSM	TPWIEFENNYR	-176_49340	Q8BGL3	1	Mouse_09-2020	null	[MS,MS:1001208,SEQUEST,]	1.3e-4	null	ms_run[1]:scan=9505	2851.8	2	1468.68718	734.84642	R	L	75	86
PSM	LVTLPVSFAQLK	-176_59231	Q922Q8	1	Mouse_09-2020	null	[MS,MS:1001208,SEQUEST,]	1.3e-4	null	ms_run[1]:scan=11295	3351.6	2	1315.79912	658.40284	R	L	97	109
PSM	KYEGGRELNDFISYLQR	-176_49388	P27773	1	Mouse_09-2020	null	[MS,MS:1001208,SEQUEST,]	1.3e-4	null	ms_run[1]:scan=9515	2854.6	4	2088.05019	522.76818	K	A	466	483
PSM	SKAEELGLPILGVLR	-176_59226	Q8VCH0	0	Mouse_09-2020	null	[MS,MS:1001208,SEQUEST,]	1.1e-3	null	ms_run[1]:scan=11293	3351.0	3	1594.95243	532.32241	R	Y	291	306
PSM	SKAEELGLPILGVLR	-176_59226	Q921H8	0	Mouse_09-2020	null	[MS,MS:1001208,SEQUEST,]	1.1e-3	null	ms_run[1]:scan=11293	3351.0	3	1594.95243	532.32241	R	Y	291	306
PSM	FASEITPITISVK	-176_49412	Q8QZT1	1	Mouse_09-2020	null	[MS,MS:1001208,SEQUEST,]	1.3e-4	null	ms_run[1]:scan=9518	2855.4	2	1405.79338	703.40049	K	K	228	241
PSM	LQHIQAPLSWTLVRPHIYGYAVK	-176_49427	A0A2R8VK72	1	Mouse_09-2020	null	[MS,MS:1001208,SEQUEST,]	1.3e-4	null	ms_run[1]:scan=9520	2856.0	4	2690.49209	673.37869	K	0	171	194
PSM	NFGIWLR	-176_49438	P62717	1	Mouse_09-2020	null	[MS,MS:1001208,SEQUEST,]	1.8e-3	null	ms_run[1]:scan=9523	2856.9	2	905.49938	453.25324	K	D	77	84
PSM	FSNFAPLGIPR	-176_49250	P56593	1	Mouse_09-2020	null	[MS,MS:1001208,SEQUEST,]	2.5e-4	null	ms_run[1]:scan=9486	2846.5	2	1218.66350	609.83512	R	I	360	371
PSM	DYYFALAHTVRDHLVGR	-176_49445	Q9ET01	1	Mouse_09-2020	null	[MS,MS:1001208,SEQUEST,]	1.3e-4	null	ms_run[1]:scan=9525	2857.4	4	2033.03603	509.01425	R	I	51	68
PSM	TSLSPGSGVVTYYLR	-176_49458	P28271	1	Mouse_09-2020	null	[MS,MS:1001208,SEQUEST,]	1.3e-4	null	ms_run[1]:scan=9527	2858.0	2	1599.83928	800.42249	K	S	469	484
PSM	GNWGYLDQAAALR	-176_49461	Q91WG0	1	Mouse_09-2020	null	[MS,MS:1001208,SEQUEST,]	1.3e-4	null	ms_run[1]:scan=9528	2858.2	2	1434.71306	717.85986	R	V	196	209
PSM	LQHIQAPLSWTLVRPHIYGYAVK	-176_49486	A0A2R8VK72	1	Mouse_09-2020	null	[MS,MS:1001208,SEQUEST,]	1.3e-4	null	ms_run[1]:scan=9533	2859.6	5	2690.49635	538.90441	K	0	171	194
PSM	SLEDHTPLPGITVGDIGPK	-176_49497	Q9QXD1	1	Mouse_09-2020	null	[MS,MS:1001208,SEQUEST,]	1.3e-4	null	ms_run[1]:scan=9535	2860.2	3	1946.02420	649.34583	R	G	226	245
PSM	GLLNAIVIR	-176_49502	P29758	1	Mouse_09-2020	null	[MS,MS:1001208,SEQUEST,]	2.5e-4	null	ms_run[1]:scan=9536	2860.5	2	968.62541	484.81620	K	T	375	384
PSM	SYLYFTQFK	-176_49513	Q9CPT4	1	Mouse_09-2020	null	[MS,MS:1001208,SEQUEST,]	1.3e-4	null	ms_run[1]:scan=9538	2861.0	2	1196.59880	598.80296	K	E	94	103
PSM	THLPLSLLPQSLLDQK	-176_59207	P52840	1	Mouse_09-2020	null	[MS,MS:1001208,SEQUEST,]	7.0e-4	null	ms_run[1]:scan=11290	3350.2	3	1803.03843	601.68400	K	K	103	119
PSM	GVVNILPGSGSLVGQR	-176_49546	Q8R0Y6	1	Mouse_09-2020	null	[MS,MS:1001208,SEQUEST,]	1.3e-4	null	ms_run[1]:scan=9544	2862.7	2	1552.88176	776.94392	K	S	621	637
PSM	DAGTIAGLNVLR	-176_49603	P63017	1	Mouse_09-2020	null	[MS,MS:1001208,SEQUEST,]	1.3e-4	null	ms_run[1]:scan=9553	2865.2	2	1199.67510	600.34077	K	I	160	172
PSM	LASLSEKPPAIDWAYYR	-176_49610	Q9DCX2	1	Mouse_09-2020	null	[MS,MS:1001208,SEQUEST,]	1.3e-4	null	ms_run[1]:scan=9554	2865.5	3	1980.02506	660.67903	R	N	42	59
PSM	IFNNGADLSGITEENAPLK	-176_49627	P07758	0	Mouse_09-2020	null	[MS,MS:1001208,SEQUEST,]	1.3e-4	null	ms_run[1]:scan=9557	2866.3	2	2003.01201	1002.00764	R	S	329	348
PSM	IFNNGADLSGITEENAPLK	-176_49627	Q00897	0	Mouse_09-2020	null	[MS,MS:1001208,SEQUEST,]	1.3e-4	null	ms_run[1]:scan=9557	2866.3	2	2003.01201	1002.00764	R	S	329	348
PSM	ILVATNLFGR	-176_49656	Q9Z1N5	1	Mouse_09-2020	null	[MS,MS:1001208,SEQUEST,]	1.3e-4	null	ms_run[1]:scan=9563	2868.0	2	1103.65764	552.33222	R	M	340	350
PSM	LGVLGFFSTGDQHAR	-176_49452	Q91WG0	0	Mouse_09-2020	null	[MS,MS:1001208,SEQUEST,]	1.3e-4	null	ms_run[1]:scan=9526	2857.7	3	1604.81906	535.61084	R	N	181	196
PSM	LGVLGFFSTGDQHAR	-176_49452	Q8QZR3	0	Mouse_09-2020	null	[MS,MS:1001208,SEQUEST,]	1.3e-4	null	ms_run[1]:scan=9526	2857.7	3	1604.81906	535.61084	R	N	178	193
PSM	VLITTDLLAR	-176_48582	P60843	1	Mouse_09-2020	null	[MS,MS:1001208,SEQUEST,]	1.3e-4	null	ms_run[1]:scan=9370	2814.1	2	1114.68328	557.84516	R	I	325	335
PSM	ASFITDGEQLPSPRPAPLLSR	-176_49244	O09174	1	Mouse_09-2020	null	[MS,MS:1001208,SEQUEST,]	1.3e-4	null	ms_run[1]:scan=9484	2845.9	3	2252.20365	751.40597	R	P	312	333
PSM	TVTNAVVTVPAYFNDSQR	-176_49187	P63017	1	Mouse_09-2020	null	[MS,MS:1001208,SEQUEST,]	1.3e-4	null	ms_run[1]:scan=9477	2844.0	3	1981.99894	661.33744	K	A	138	156
PSM	KYILGNPLNSGINQGPQIDKEQHNKILGLIESGK	-176_48634	O35945	1	Mouse_09-2020	null	[MS,MS:1001208,SEQUEST,]	1.3e-4	null	ms_run[1]:scan=9381	2817.2	4	3716.02114	929.75870	K	E	329	363
PSM	AVAIDLPGLGR	-176_48746	A0A087WPF8	1	Mouse_09-2020	null	[MS,MS:1001208,SEQUEST,]	1.4e-3	null	ms_run[1]:scan=9397	2821.6	2	1081.63774	541.32185	R	K	64	75
PSM	FSVSTLRDFGLGK	-176_48750	A0A0R4IZY2	1	Mouse_09-2020	null	[MS,MS:1001208,SEQUEST,]	1.3e-4	null	ms_run[1]:scan=9399	2822.2	3	1426.76996	476.26115	R	S	137	150
PSM	TFYGLHQDFPSVVVVGLGK	-176_59372	Q9CPY7	1	Mouse_09-2020	null	[MS,MS:1001208,SEQUEST,]	1.3e-4	null	ms_run[1]:scan=11324	3359.8	3	2063.09781	688.37020	R	S	85	104
PSM	DTSFRGFFLPK	-176_48796	P56593	1	Mouse_09-2020	null	[MS,MS:1001208,SEQUEST,]	4.7e-3	null	ms_run[1]:scan=9405	2823.9	3	1314.68479	438.89955	K	T	375	386
PSM	LFPSLLDTK	-176_48818	Q91XE0	1	Mouse_09-2020	null	[MS,MS:1001208,SEQUEST,]	5.5e-3	null	ms_run[1]:scan=9410	2825.3	2	1033.59343	517.30005	K	L	143	152
PSM	LISWYDNEYGYSNR	-176_48827	A0A1D5RLD8	1	Mouse_09-2020	null	[MS,MS:1001208,SEQUEST,]	1.3e-4	null	ms_run[1]:scan=9411	2825.6	2	1779.79973	890.40228	K	V	308	322
PSM	FISDKDASVVGFFR	-176_48840	P27773	1	Mouse_09-2020	null	[MS,MS:1001208,SEQUEST,]	1.3e-4	null	ms_run[1]:scan=9414	2826.4	3	1587.81717	529.94371	K	L	148	162
PSM	TYFQGSLPARAAYQVAALPR	-176_48847	P52760	1	Mouse_09-2020	null	[MS,MS:1001208,SEQUEST,]	1.3e-4	null	ms_run[1]:scan=9415	2826.7	3	2180.16025	727.39188	K	S	98	118
PSM	NRPGNALEKEVESIGAHLNAYSTR	-176_48853	Q9CZ13	1	Mouse_09-2020	null	[MS,MS:1001208,SEQUEST,]	1.3e-4	null	ms_run[1]:scan=9416	2826.9	4	2626.33486	657.33876	K	H	103	127
PSM	LAQGEYIAPEKIENIYLR	-176_48861	D3Z041	1	Mouse_09-2020	null	[MS,MS:1001208,SEQUEST,]	1.3e-4	null	ms_run[1]:scan=9417	2827.2	3	2120.13919	707.38439	K	E	563	581
PSM	DGRISVAGVTSGNVGYLAHAIHQVTK	-176_48876	P05202	1	Mouse_09-2020	null	[MS,MS:1001208,SEQUEST,]	1.3e-4	null	ms_run[1]:scan=9420	2828.1	4	2650.40859	663.35695	K	0	405	431
PSM	IEEIKDFLLTAR	-176_49215	Q9JJI8	1	Mouse_09-2020	null	[MS,MS:1001208,SEQUEST,]	1.3e-4	null	ms_run[1]:scan=9480	2844.8	3	1447.81546	483.27669	K	K	5	17
PSM	SLEIIGAPFSK	-176_48899	Q61176	1	Mouse_09-2020	null	[MS,MS:1001208,SEQUEST,]	1.3e-4	null	ms_run[1]:scan=9427	2830.0	2	1161.65129	581.32934	K	Q	7	18
PSM	LVFLGLDNAGK	-176_48912	A0A1W2P869	1	Mouse_09-2020	null	[MS,MS:1001208,SEQUEST,]	1.3e-4	null	ms_run[1]:scan=9429	2830.6	2	1146.65166	573.82951	K	T	5	16
PSM	DVFLPKPSWGNHTPIFR	-176_48931	P05202	1	Mouse_09-2020	null	[MS,MS:1001208,SEQUEST,]	1.3e-4	null	ms_run[1]:scan=9432	2831.4	3	2011.05521	671.02313	R	A	154	171
PSM	FWNILDK	-176_48948	Q63880	1	Mouse_09-2020	null	[MS,MS:1001208,SEQUEST,]	1.1e-3	null	ms_run[1]:scan=9437	2832.8	2	935.49901	468.25290	K	E	355	362
PSM	GLLQLQWK	-176_48983	Q9CZW5	1	Mouse_09-2020	null	[MS,MS:1001208,SEQUEST,]	4.0e-3	null	ms_run[1]:scan=9444	2834.8	2	985.58385	493.29510	K	D	520	528
PSM	LDNNTELSFFAK	-176_48992	O88844	1	Mouse_09-2020	null	[MS,MS:1001208,SEQUEST,]	1.3e-4	null	ms_run[1]:scan=9447	2835.6	2	1398.69121	699.84862	K	L	346	358
PSM	GTTLIPNLSSVLK	-176_59331	A0A0R4IZY2	1	Mouse_09-2020	null	[MS,MS:1001208,SEQUEST,]	6.8e-3	null	ms_run[1]:scan=11315	3357.2	2	1342.79656	671.90066	K	E	395	408
PSM	YQLQSQENFEPFMK	-176_49011	P12710	1	Mouse_09-2020	null	[MS,MS:1001208,SEQUEST,]	1.3e-4	null	ms_run[1]:scan=9450	2836.5	2	1788.82878	894.91671	K	I	7	21
PSM	TVTNAVVTVPAYFNDSQR	-176_49025	P63017	1	Mouse_09-2020	null	[MS,MS:1001208,SEQUEST,]	1.3e-4	null	ms_run[1]:scan=9452	2837.0	2	1982.00029	991.50253	K	A	138	156
PSM	AFRNIPGITLLNVSK	-176_49055	Q9D8E6	1	Mouse_09-2020	null	[MS,MS:1001208,SEQUEST,]	1.3e-4	null	ms_run[1]:scan=9457	2838.4	3	1642.96469	548.32615	K	N	220	235
PSM	FSNFAPLGIPR	-176_49072	P56593	1	Mouse_09-2020	null	[MS,MS:1001208,SEQUEST,]	1.3e-4	null	ms_run[1]:scan=9459	2839.0	2	1218.66411	609.83512	R	I	360	371
PSM	QFLFRPWDVTK	-176_49101	Q02053	1	Mouse_09-2020	null	[MS,MS:1001208,SEQUEST,]	6.0e-4	null	ms_run[1]:scan=9463	2840.1	3	1436.76963	479.59435	R	K	516	527
PSM	FIIPNIVK	-176_49180	A0A1B0GSR9	1	Mouse_09-2020	null	[MS,MS:1001208,SEQUEST,]	2.5e-4	null	ms_run[1]:scan=9476	2843.7	2	943.59770	472.30240	K	S	102	110
PSM	GKENALLPNWLHLPVGYHGR	-176_48905	P35505	1	Mouse_09-2020	null	[MS,MS:1001208,SEQUEST,]	1.3e-4	null	ms_run[1]:scan=9428	2830.3	4	2271.21596	568.55909	R	S	143	163
PSM	ITGLGVKGIAPYSYAG	-176_47165	Q64374	1	Mouse_09-2020	null	[MS,MS:1001208,SEQUEST,]	1.3e-4	null	ms_run[1]:scan=9136	2748.6	2	1566.85430	783.92995	K	0	284	300
PSM	DATNVGDEGGFAPNILENK	-176_52085	P17182	1	Mouse_09-2020	null	[MS,MS:1001208,SEQUEST,]	2.5e-4	null	ms_run[1]:scan=9978	2983.6	2	1960.92729	980.96598	K	A	203	222
PSM	YLAPTILTDVDPNSK	-176_52103	B1AV77	1	Mouse_09-2020	null	[MS,MS:1001208,SEQUEST,]	1.3e-4	null	ms_run[1]:scan=9982	2984.8	2	1646.86540	823.93543	R	M	312	327
PSM	FAPPQPAEPWSFVK	-176_55600	Q8VCT4	1	Mouse_09-2020	null	[MS,MS:1001208,SEQUEST,]	1.3e-4	null	ms_run[1]:scan=10596	3156.1	2	1600.81670	800.91156	R	T	65	79
PSM	RLGIPATIVVPNTTPALTIER	-176_55609	Q8VBT2	1	Mouse_09-2020	null	[MS,MS:1001208,SEQUEST,]	1.3e-4	null	ms_run[1]:scan=10598	3156.7	3	2232.31015	744.77399	R	K	78	99
PSM	TTPSYVAFTDTERLIGDAAK	-176_55614	Q61696	0	Mouse_09-2020	null	[MS,MS:1001208,SEQUEST,]	1.3e-4	null	ms_run[1]:scan=10599	3156.9	3	2156.09012	719.36718	R	Q	37	57
PSM	TTPSYVAFTDTERLIGDAAK	-176_55614	P63017	0	Mouse_09-2020	null	[MS,MS:1001208,SEQUEST,]	1.3e-4	null	ms_run[1]:scan=10599	3156.9	3	2156.09012	719.36718	R	Q	37	57
PSM	EIISFGSGYGGNSLLGK	-176_55625	Q9Z2V4	1	Mouse_09-2020	null	[MS,MS:1001208,SEQUEST,]	1.3e-4	null	ms_run[1]:scan=10601	3157.5	2	1698.87163	849.93850	R	C	227	244
PSM	FLPGFEAPTYKDTLLPKLPR	-176_55663	P49429	1	Mouse_09-2020	null	[MS,MS:1001208,SEQUEST,]	1.3e-4	null	ms_run[1]:scan=10607	3159.2	4	2303.28090	576.57541	R	N	156	176
PSM	VYGPVYTLYLGR	-176_55698	Q6XVG2	0	Mouse_09-2020	null	[MS,MS:1001208,SEQUEST,]	1.3e-4	null	ms_run[1]:scan=10613	3160.9	2	1400.75798	700.88227	R	P	60	72
PSM	VYGPVYTLYLGR	-176_55698	Q91X77	0	Mouse_09-2020	null	[MS,MS:1001208,SEQUEST,]	1.3e-4	null	ms_run[1]:scan=10613	3160.9	2	1400.75798	700.88227	K	P	60	72
PSM	VGVIDLSPFGK	-176_55703	Q9DBT9	1	Mouse_09-2020	null	[MS,MS:1001208,SEQUEST,]	1.3e-4	null	ms_run[1]:scan=10614	3161.1	2	1131.64128	566.32406	R	N	522	533
PSM	HLGFQSAVEALRGLYSR	-176_55719	E9Q1Q9	1	Mouse_09-2020	null	[MS,MS:1001208,SEQUEST,]	3.7e-4	null	ms_run[1]:scan=10616	3161.7	3	1904.01505	635.34275	K	K	243	260
PSM	FFTVKLPVALDPGSK	-176_55753	Q91YQ5	1	Mouse_09-2020	null	[MS,MS:1001208,SEQUEST,]	1.3e-4	null	ms_run[1]:scan=10622	3163.4	3	1618.92057	540.31162	R	S	113	128
PSM	SSVAVPYVIVPLK	-176_55760	P01027	1	Mouse_09-2020	null	[MS,MS:1001208,SEQUEST,]	1.3e-4	null	ms_run[1]:scan=10623	3163.6	2	1371.82488	686.41595	K	G	892	905
PSM	ENKGSIDPYVYLPFGNGPR	-176_55793	Q64459	1	Mouse_09-2020	null	[MS,MS:1001208,SEQUEST,]	1.1e-2	null	ms_run[1]:scan=10627	3164.7	3	2123.06650	708.35673	K	C	423	442
PSM	LLDASWYLPK	-176_55830	A0A2R8VHT1	1	Mouse_09-2020	null	[MS,MS:1001208,SEQUEST,]	1.3e-4	null	ms_run[1]:scan=10636	3167.3	2	1205.65679	603.33188	K	G	31	41
PSM	IGFPWSEIR	-176_55903	P26043	1	Mouse_09-2020	null	[MS,MS:1001208,SEQUEST,]	2.5e-4	null	ms_run[1]:scan=10650	3171.1	2	1104.58318	552.79547	K	I	238	247
PSM	AILEVLQTQGA	-176_55910	Q8VC30	1	Mouse_09-2020	null	[MS,MS:1001208,SEQUEST,]	2.5e-4	null	ms_run[1]:scan=10651	3171.4	2	1142.64165	571.82442	R	0	568	579
PSM	IYFENFLQGK	-176_55995	Q8BGL3	1	Mouse_09-2020	null	[MS,MS:1001208,SEQUEST,]	1.3e-4	null	ms_run[1]:scan=10666	3175.6	2	1258.64568	629.82696	K	Y	148	158
PSM	GVFPLLYREPPEAVWADDVDRR	-176_58156	G3X925	1	Mouse_09-2020	null	[MS,MS:1001208,SEQUEST,]	3.0e-3	null	ms_run[1]:scan=11087	3293.2	4	2600.32583	650.83686	R	Q	511	533
PSM	QFFQVPLNIPK	-176_58147	Q9DCM2	1	Mouse_09-2020	null	[MS,MS:1001208,SEQUEST,]	1.3e-4	null	ms_run[1]:scan=11086	3292.9	2	1330.75176	665.87953	K	F	75	86
PSM	LNVAPVSDIIEIK	-176_56020	Q99LC5	1	Mouse_09-2020	null	[MS,MS:1001208,SEQUEST,]	1.3e-4	null	ms_run[1]:scan=10669	3176.4	2	1410.81926	705.91377	K	P	127	140
PSM	YITPDQLADLYK	-176_56032	P17182	1	Mouse_09-2020	null	[MS,MS:1001208,SEQUEST,]	1.3e-4	null	ms_run[1]:scan=10672	3177.3	2	1439.74040	720.37447	R	F	270	282
PSM	NSSYFVEWIPNNVK	-176_58142	Q7TMM9	0	Mouse_09-2020	null	[MS,MS:1001208,SEQUEST,]	1.3e-4	null	ms_run[1]:scan=11085	3292.7	2	1696.83415	848.92011	K	A	337	351
PSM	NSSYFVEWIPNNVK	-176_58142	P99024	0	Mouse_09-2020	null	[MS,MS:1001208,SEQUEST,]	1.3e-4	null	ms_run[1]:scan=11085	3292.7	2	1696.83415	848.92011	K	A	337	351
PSM	NSSYFVEWIPNNVK	-176_58142	P68372	0	Mouse_09-2020	null	[MS,MS:1001208,SEQUEST,]	1.3e-4	null	ms_run[1]:scan=11085	3292.7	2	1696.83415	848.92011	K	A	337	351
PSM	IVFADGNFWGR	-176_56201	P29758	1	Mouse_09-2020	null	[MS,MS:1001208,SEQUEST,]	1.3e-4	null	ms_run[1]:scan=10706	3186.8	2	1281.63725	641.32238	K	L	170	181
PSM	LFNWIPQNDLLGHPK	-176_56207	Q8BWQ1	1	Mouse_09-2020	null	[MS,MS:1001208,SEQUEST,]	1.3e-4	null	ms_run[1]:scan=10707	3187.0	3	1791.95395	597.98954	R	K	353	368
PSM	TPIGSFLGSLASQPATK	-176_58120	Q8QZT1	1	Mouse_09-2020	null	[MS,MS:1001208,SEQUEST,]	1.3e-4	null	ms_run[1]:scan=11080	3291.2	3	1674.90653	558.97355	R	G	47	64
PSM	LRSLFSSAENEPPVPLVGNWRPPQPVK	-176_56255	P16015	1	Mouse_09-2020	null	[MS,MS:1001208,SEQUEST,]	1.3e-4	null	ms_run[1]:scan=10716	3189.5	4	3014.62075	754.41072	K	R	225	252
PSM	AISFVGSNQAGEYIFER	-176_56268	Q9EQ20	1	Mouse_09-2020	null	[MS,MS:1001208,SEQUEST,]	1.3e-4	null	ms_run[1]:scan=10718	3190.1	2	1887.92107	944.46541	K	S	256	273
PSM	TLGVDFIDVATK	-176_55585	Q8C196	1	Mouse_09-2020	null	[MS,MS:1001208,SEQUEST,]	1.3e-4	null	ms_run[1]:scan=10594	3155.6	2	1278.69475	639.85064	K	M	1270	1282
PSM	VLSVPESTPFTAVLK	-176_58214	D3YW97	1	Mouse_09-2020	null	[MS,MS:1001208,SEQUEST,]	1.3e-4	null	ms_run[1]:scan=11101	3297.2	2	1587.90056	794.45326	K	A	20	35
PSM	TYSYLTPDLWK	-176_55564	D3YVC1	1	Mouse_09-2020	null	[MS,MS:1001208,SEQUEST,]	1.3e-4	null	ms_run[1]:scan=10589	3154.1	2	1386.69414	693.85064	K	T	247	258
PSM	FYGPAGPYGIFAGR	-176_55557	Q80UU9	1	Mouse_09-2020	null	[MS,MS:1001208,SEQUEST,]	1.3e-4	null	ms_run[1]:scan=10588	3153.9	2	1472.73332	736.86969	K	A	130	144
PSM	VDLLFLGK	-176_55070	Q9DCW4	1	Mouse_09-2020	null	[MS,MS:1001208,SEQUEST,]	1.2e-3	null	ms_run[1]:scan=10501	3129.6	2	904.55040	452.77875	K	A	117	125
PSM	QWFVNITDIK	-176_58355	E9PWN2	1	Mouse_09-2020	null	[MS,MS:1001208,SEQUEST,]	1.3e-4	null	ms_run[1]:scan=11132	3305.9	2	1263.67375	632.34024	K	A	480	490
PSM	ILESDRKEPLFGISTGNIITGLAAGAK	-176_58338	Q8C196	1	Mouse_09-2020	null	[MS,MS:1001208,SEQUEST,]	1.3e-4	null	ms_run[1]:scan=11128	3304.8	3	2771.53415	924.51491	K	Y	281	308
PSM	VGEALVSHPEVPLISFTGSQPTAER	-176_55112	Q8BH00	1	Mouse_09-2020	null	[MS,MS:1001208,SEQUEST,]	1.3e-4	null	ms_run[1]:scan=10507	3131.2	3	2621.36148	874.45717	R	T	214	239
PSM	ILFIFIDSDHTDNQR	-176_55124	P09103	1	Mouse_09-2020	null	[MS,MS:1001208,SEQUEST,]	1.3e-4	null	ms_run[1]:scan=10510	3132.1	3	1833.91330	611.97585	K	L	288	303
PSM	FLTEELSLDQDRIVIR	-176_55131	G3UYJ7	0	Mouse_09-2020	null	[MS,MS:1001208,SEQUEST,]	1.3e-4	null	ms_run[1]:scan=10511	3132.4	3	1947.05417	649.68971	K	F	223	239
PSM	FLTEELSLDQDRIVIR	-176_55131	O35215	0	Mouse_09-2020	null	[MS,MS:1001208,SEQUEST,]	1.3e-4	null	ms_run[1]:scan=10511	3132.4	3	1947.05417	649.68971	K	F	84	100
PSM	LGILDVVVK	-176_55145	Q9DBM2	1	Mouse_09-2020	null	[MS,MS:1001208,SEQUEST,]	1.3e-4	null	ms_run[1]:scan=10513	3132.9	2	955.61864	478.31296	K	D	164	173
PSM	VLPSIVNEVLK	-176_55150	O35129	1	Mouse_09-2020	null	[MS,MS:1001208,SEQUEST,]	1.3e-4	null	ms_run[1]:scan=10514	3133.2	2	1210.74028	605.87391	R	V	132	143
PSM	ALESPERPFLAILGGAK	-176_55187	P09411	1	Mouse_09-2020	null	[MS,MS:1001208,SEQUEST,]	1.3e-4	null	ms_run[1]:scan=10520	3134.9	3	1768.99582	590.33672	K	A	200	217
PSM	DAGHPLYPFNDPY	-176_55194	Q9JII6	1	Mouse_09-2020	null	[MS,MS:1001208,SEQUEST,]	8.0e-4	null	ms_run[1]:scan=10521	3135.2	2	1505.66997	753.33842	R	0	313	326
PSM	IFGVTTLDIVR	-176_58309	P08249	1	Mouse_09-2020	null	[MS,MS:1001208,SEQUEST,]	1.3e-4	null	ms_run[1]:scan=11123	3303.4	2	1233.72063	617.36371	K	N	166	177
PSM	IIPPGSGIIHQVNLEYLAR	-176_55209	P28271	1	Mouse_09-2020	null	[MS,MS:1001208,SEQUEST,]	1.3e-4	null	ms_run[1]:scan=10523	3135.7	3	2090.17636	697.39675	R	V	169	188
PSM	FLDTAFDLDAFKK	-176_56335	Q60597	1	Mouse_09-2020	null	[MS,MS:1001208,SEQUEST,]	1.3e-4	null	ms_run[1]:scan=10731	3193.7	3	1530.78312	510.93281	R	S	1009	1022
PSM	NGFLLDGFPR	-176_55215	Q9WTP6	1	Mouse_09-2020	null	[MS,MS:1001208,SEQUEST,]	2.5e-4	null	ms_run[1]:scan=10524	3136.0	2	1135.58891	568.29837	K	V	94	104
PSM	LLVVYPWTQR	-176_55290	A8DUK4	1	Mouse_09-2020	null	[MS,MS:1001208,SEQUEST,]	2.5e-4	null	ms_run[1]:scan=10539	3140.2	2	1274.72685	637.86642	R	F	32	42
PSM	LLYDLADQLHAAVGASR	-176_55306	Q99LC5	1	Mouse_09-2020	null	[MS,MS:1001208,SEQUEST,]	1.3e-4	null	ms_run[1]:scan=10541	3140.7	3	1812.96128	604.99161	K	A	233	250
PSM	ILFIFIDSDHTDNQR	-176_55337	P09103	1	Mouse_09-2020	null	[MS,MS:1001208,SEQUEST,]	1.3e-4	null	ms_run[1]:scan=10546	3142.1	2	1833.91728	917.46013	K	L	288	303
PSM	TPIGSFLGSLASQPATK	-176_58302	Q8QZT1	1	Mouse_09-2020	null	[MS,MS:1001208,SEQUEST,]	1.3e-4	null	ms_run[1]:scan=11121	3302.8	2	1674.90801	837.95669	R	G	47	64
PSM	FFDEESYSLLR	-176_55385	Q9D8L3	1	Mouse_09-2020	null	[MS,MS:1001208,SEQUEST,]	5.0e-3	null	ms_run[1]:scan=10557	3145.2	2	1405.66411	703.33535	R	A	106	117
PSM	ASQAPSSFQLLYDLK	-176_58274	A0A1W2P733	1	Mouse_09-2020	null	[MS,MS:1001208,SEQUEST,]	1.3e-4	null	ms_run[1]:scan=11115	3301.1	2	1667.86504	834.43559	R	S	625	640
PSM	VAALTGLPFVTAPNK	-176_55480	P97807	1	Mouse_09-2020	null	[MS,MS:1001208,SEQUEST,]	1.3e-4	null	ms_run[1]:scan=10576	3150.5	2	1498.86406	749.93503	K	E	294	309
PSM	TIAYGYIRDPSGGPVSLDFVK	-176_55485	Q99LB7	1	Mouse_09-2020	null	[MS,MS:1001208,SEQUEST,]	1.3e-4	null	ms_run[1]:scan=10577	3150.8	3	2255.17325	752.39507	K	G	865	886
PSM	SLFSSAENEPPVPLVGNWRPPQPVKGR	-176_55501	P16015	1	Mouse_09-2020	null	[MS,MS:1001208,SEQUEST,]	1.3e-4	null	ms_run[1]:scan=10579	3151.4	4	2958.56191	740.39507	R	V	227	254
PSM	ILESDRKEPLFGISTGNIITGLAAGAK	-176_58233	Q8C196	1	Mouse_09-2020	null	[MS,MS:1001208,SEQUEST,]	1.3e-4	null	ms_run[1]:scan=11107	3298.9	4	2771.53139	693.63800	K	Y	281	308
PSM	GLVAVVTGGASGLGLATAK	-176_55542	A2AFQ2	1	Mouse_09-2020	null	[MS,MS:1001208,SEQUEST,]	1.3e-4	null	ms_run[1]:scan=10586	3153.3	2	1641.95354	821.48034	K	L	10	29
PSM	LLYDLADQLHAAVGASR	-176_55550	Q99LC5	1	Mouse_09-2020	null	[MS,MS:1001208,SEQUEST,]	1.3e-4	null	ms_run[1]:scan=10587	3153.6	2	1812.96013	906.98377	K	A	233	250
PSM	SDENNDLPSSFTGYFK	-176_55232	Q9QZ85	1	Mouse_09-2020	null	[MS,MS:1001208,SEQUEST,]	1.3e-4	null	ms_run[1]:scan=10527	3136.8	2	1820.79704	910.90231	K	F	10	26
PSM	TFVSITPAEVGVLVGKDR	-176_56342	P62962	1	Mouse_09-2020	null	[MS,MS:1001208,SEQUEST,]	1.3e-4	null	ms_run[1]:scan=10733	3194.3	3	1888.05375	630.02280	K	S	39	57
PSM	ILFIFIDSDHTDNQR	-176_56350	P09103	1	Mouse_09-2020	null	[MS,MS:1001208,SEQUEST,]	1.3e-4	null	ms_run[1]:scan=10734	3194.5	3	1833.91294	611.97585	K	L	288	303
PSM	WTSSDWTFDPRELESK	-176_56358	Q71RI9	1	Mouse_09-2020	null	[MS,MS:1001208,SEQUEST,]	7.0e-4	null	ms_run[1]:scan=10736	3195.1	3	1983.90836	661.97428	K	S	189	205
PSM	QVVNIPSFIVRLDSQK	-176_57175	Q6ZWN5	1	Mouse_09-2020	null	[MS,MS:1001208,SEQUEST,]	4.8e-4	null	ms_run[1]:scan=10891	3238.2	3	1843.04496	615.01939	K	I	140	156
PSM	TIGGGDDSFNTFFSETGAGK	-176_57216	P05214	1	Mouse_09-2020	null	[MS,MS:1001208,SEQUEST,]	1.3e-4	null	ms_run[1]:scan=10897	3239.8	2	2007.89678	1004.45016	K	V	41	61
PSM	VFVPTGYSAFPSEILHAPEK	-176_57302	E9PWK1	1	Mouse_09-2020	null	[MS,MS:1001208,SEQUEST,]	1.3e-4	null	ms_run[1]:scan=10910	3243.5	3	2189.13260	730.38076	K	V	378	398
PSM	FRPSIAYFPQIVSVAAR	-176_57307	P85094	1	Mouse_09-2020	null	[MS,MS:1001208,SEQUEST,]	1.3e-4	null	ms_run[1]:scan=10911	3243.8	3	1922.06430	641.35974	K	L	27	44
PSM	VAFTGSTEVGHLIQVAAGSSNLK	-176_57859	P47738	1	Mouse_09-2020	null	[MS,MS:1001208,SEQUEST,]	1.3e-4	null	ms_run[1]:scan=11026	3276.0	3	2286.21128	762.74113	K	V	260	283
PSM	FEDGDLTLYQSNAILR	-176_57832	P46425	0	Mouse_09-2020	null	[MS,MS:1001208,SEQUEST,]	1.3e-4	null	ms_run[1]:scan=11020	3274.3	2	1854.92620	927.96525	K	L	56	72
PSM	FEDGDLTLYQSNAILR	-176_57832	P19157	0	Mouse_09-2020	null	[MS,MS:1001208,SEQUEST,]	1.3e-4	null	ms_run[1]:scan=11020	3274.3	2	1854.92620	927.96525	K	L	56	72
PSM	FTIATLPPP	-176_57829	Q60692	1	Mouse_09-2020	null	[MS,MS:1001208,SEQUEST,]	2.3e-2	null	ms_run[1]:scan=11019	3274.1	2	956.54558	478.77621	K	0	230	239
PSM	LTLYDIAHTPGVAADLSHIETR	-176_57817	P08249	1	Mouse_09-2020	null	[MS,MS:1001208,SEQUEST,]	1.3e-4	null	ms_run[1]:scan=11017	3273.5	4	2393.24624	599.06694	R	N	53	75
PSM	DFNHINVELSLLGK	-176_57375	A0A140T8T4	1	Mouse_09-2020	null	[MS,MS:1001208,SEQUEST,]	1.3e-4	null	ms_run[1]:scan=10926	3247.9	3	1598.85605	533.62275	R	K	37	51
PSM	KGIFVIGFSYPVVPK	-176_57381	O88986	1	Mouse_09-2020	null	[MS,MS:1001208,SEQUEST,]	1.3e-4	null	ms_run[1]:scan=10927	3248.2	3	1650.96292	550.99211	K	K	366	381
PSM	IFNTNNLWISLGAVKR	-176_57420	Q91ZJ5	1	Mouse_09-2020	null	[MS,MS:1001208,SEQUEST,]	1.3e-4	null	ms_run[1]:scan=10937	3251.0	3	1846.03287	616.01598	K	Q	326	342
PSM	NEVSFVIHNLPIIAK	-176_57490	P97364	1	Mouse_09-2020	null	[MS,MS:1001208,SEQUEST,]	1.3e-4	null	ms_run[1]:scan=10950	3254.7	3	1693.96671	565.32604	K	A	338	353
PSM	LSILYPATTGRNFDEILR	-176_57025	Q6GT24	1	Mouse_09-2020	null	[MS,MS:1001208,SEQUEST,]	1.3e-4	null	ms_run[1]:scan=10865	3231.0	3	2079.12448	693.71262	K	V	145	163
PSM	FGLYLPLFKPSASTSK	-176_57505	Q9QXX4	1	Mouse_09-2020	null	[MS,MS:1001208,SEQUEST,]	1.3e-4	null	ms_run[1]:scan=10953	3255.5	3	1755.96842	585.99418	K	T	655	671
PSM	FAISELFAK	-176_57808	P09405	1	Mouse_09-2020	null	[MS,MS:1001208,SEQUEST,]	1.3e-4	null	ms_run[1]:scan=11016	3273.2	2	1025.56731	513.28694	K	D	327	336
PSM	GLFIIDPNGVVK	-176_57792	P20108	1	Mouse_09-2020	null	[MS,MS:1001208,SEQUEST,]	1.3e-4	null	ms_run[1]:scan=11013	3272.4	2	1271.73662	636.37154	R	L	186	198
PSM	WLSTSIPEAQWQSSLAR	-176_57544	P19096	1	Mouse_09-2020	null	[MS,MS:1001208,SEQUEST,]	1.3e-4	null	ms_run[1]:scan=10961	3257.8	2	1959.99724	980.49979	R	S	712	729
PSM	GNWGYLDQVAALR	-176_57582	Q8BK48	0	Mouse_09-2020	null	[MS,MS:1001208,SEQUEST,]	1.3e-4	null	ms_run[1]:scan=10968	3259.8	2	1462.74455	731.87551	K	V	194	207
PSM	GNWGYLDQVAALR	-176_57582	Q8QZR3	0	Mouse_09-2020	null	[MS,MS:1001208,SEQUEST,]	1.3e-4	null	ms_run[1]:scan=10968	3259.8	2	1462.74455	731.87551	R	V	193	206
PSM	YGKDATNVGDEGGFAPNILENKEALELLK	-176_57756	P17182	1	Mouse_09-2020	null	[MS,MS:1001208,SEQUEST,]	1.3e-4	null	ms_run[1]:scan=11006	3270.4	4	3105.57876	777.14893	K	A	200	229
PSM	ILTFDQLALESPK	-176_57610	A0A1B0GSS8	1	Mouse_09-2020	null	[MS,MS:1001208,SEQUEST,]	1.3e-4	null	ms_run[1]:scan=10973	3261.1	2	1474.81621	737.91122	K	R	87	100
PSM	IFVDIEKLPWAK	-176_57628	Q9ET01	1	Mouse_09-2020	null	[MS,MS:1001208,SEQUEST,]	1.3e-4	null	ms_run[1]:scan=10976	3262.0	3	1458.83594	486.95002	R	W	353	365
PSM	SGSLAAESIFKQLTSENLQSK	-176_57644	Q921G7	1	Mouse_09-2020	null	[MS,MS:1001208,SEQUEST,]	1.3e-4	null	ms_run[1]:scan=10978	3262.6	3	2238.16129	746.72526	K	T	405	426
PSM	IFVWDWQR	-176_57739	A0A0R4J135	0	Mouse_09-2020	null	[MS,MS:1001208,SEQUEST,]	1.3e-4	null	ms_run[1]:scan=11004	3269.9	2	1149.58403	575.29563	R	E	228	236
PSM	IFVWDWQR	-176_57739	P17563	0	Mouse_09-2020	null	[MS,MS:1001208,SEQUEST,]	1.3e-4	null	ms_run[1]:scan=11004	3269.9	2	1149.58403	575.29563	R	E	228	236
PSM	LLVVYPWTQR	-176_57670	A8DUK4	1	Mouse_09-2020	null	[MS,MS:1001208,SEQUEST,]	1.3e-4	null	ms_run[1]:scan=10985	3264.5	2	1274.72624	637.86642	R	F	32	42
PSM	FWLFGGNER	-176_57680	Q91XE0	1	Mouse_09-2020	null	[MS,MS:1001208,SEQUEST,]	5.3e-3	null	ms_run[1]:scan=10986	3264.8	2	1125.54839	563.27744	K	Q	184	193
PSM	KVADALANAAGHLDDLPGALSALSDLHAHKLR	-176_57686	Q91VB8	1	Mouse_09-2020	null	[MS,MS:1001208,SEQUEST,]	1.3e-4	null	ms_run[1]:scan=10988	3265.4	6	3260.75073	544.29770	K	D	62	94
PSM	DGTVTAGNASGVSDGAGAVIIASEDAVK	-176_57513	Q8BWT1	1	Mouse_09-2020	null	[MS,MS:1001208,SEQUEST,]	1.3e-4	null	ms_run[1]:scan=10955	3256.1	3	2532.24570	844.75231	K	H	242	270
PSM	LAAFWLVK	-176_55031	Q9DCV4	1	Mouse_09-2020	null	[MS,MS:1001208,SEQUEST,]	2.5e-4	null	ms_run[1]:scan=10494	3127.7	2	947.57140	474.28929	K	K	273	281
PSM	LSAAAQSTVYAFSARPLTGGEPVSLGSLR	-176_57903	P11352	1	Mouse_09-2020	null	[MS,MS:1001208,SEQUEST,]	1.3e-4	null	ms_run[1]:scan=11037	3279.2	3	2906.53891	969.51720	R	K	6	35
PSM	VFPSVPLFAR	-176_56934	Q9DBW0	1	Mouse_09-2020	null	[MS,MS:1001208,SEQUEST,]	1.3e-4	null	ms_run[1]:scan=10846	3225.7	2	1132.65178	566.82931	R	L	391	401
PSM	GYFIQPTVFGDVK	-176_56363	P47738	1	Mouse_09-2020	null	[MS,MS:1001208,SEQUEST,]	1.3e-4	null	ms_run[1]:scan=10737	3195.4	2	1470.76177	735.88501	R	G	397	410
PSM	ALVSAQWVAEALKAPR	-176_56385	A0A2R8VHT1	1	Mouse_09-2020	null	[MS,MS:1001208,SEQUEST,]	1.3e-3	null	ms_run[1]:scan=10741	3196.4	3	1709.97141	570.66142	R	S	9	25
PSM	RFILNLPTFSVR	-176_56393	Q9R1P3	1	Mouse_09-2020	null	[MS,MS:1001208,SEQUEST,]	1.3e-4	null	ms_run[1]:scan=10743	3197.0	3	1462.85236	488.28915	K	I	170	182
PSM	DLGEAALNEYLR	-176_56397	Q8R0Y6	1	Mouse_09-2020	null	[MS,MS:1001208,SEQUEST,]	1.3e-4	null	ms_run[1]:scan=10745	3197.6	2	1363.68437	682.34625	K	K	883	895
PSM	FPLFGGWK	-176_56403	Q91YQ5	1	Mouse_09-2020	null	[MS,MS:1001208,SEQUEST,]	1.3e-4	null	ms_run[1]:scan=10746	3197.9	2	951.50829	476.25799	R	H	321	329
PSM	NQYLSWLIK	-176_56413	Q99PG0	1	Mouse_09-2020	null	[MS,MS:1001208,SEQUEST,]	3.7e-4	null	ms_run[1]:scan=10747	3198.2	2	1164.64043	582.82422	K	L	388	397
PSM	FWLFGGNER	-176_56462	Q91XE0	1	Mouse_09-2020	null	[MS,MS:1001208,SEQUEST,]	4.8e-4	null	ms_run[1]:scan=10756	3200.7	2	1125.54839	563.27744	K	Q	184	193
PSM	FENAFLSHVISQHQSLLGNIR	-176_56467	Q03265	1	Mouse_09-2020	null	[MS,MS:1001208,SEQUEST,]	1.3e-4	null	ms_run[1]:scan=10757	3200.9	4	2410.25991	603.32111	K	D	507	528
PSM	FENAFLSHVISQHQSLLGNIR	-176_56473	Q03265	1	Mouse_09-2020	null	[MS,MS:1001208,SEQUEST,]	1.3e-4	null	ms_run[1]:scan=10758	3201.2	3	2410.26230	804.09239	K	D	507	528
PSM	LLVVYPWTQR	-176_56487	A8DUK4	1	Mouse_09-2020	null	[MS,MS:1001208,SEQUEST,]	1.3e-4	null	ms_run[1]:scan=10762	3202.3	2	1274.72551	637.86642	R	F	32	42
PSM	FLWPGFGENSR	-176_56497	Q9Z2V4	1	Mouse_09-2020	null	[MS,MS:1001208,SEQUEST,]	1.3e-4	null	ms_run[1]:scan=10763	3202.6	2	1309.63201	655.31984	K	L	525	536
PSM	FEDGDLTLYQSNAILR	-176_56610	P46425	0	Mouse_09-2020	null	[MS,MS:1001208,SEQUEST,]	1.3e-4	null	ms_run[1]:scan=10784	3208.4	2	1854.92473	927.96525	K	L	56	72
PSM	FEDGDLTLYQSNAILR	-176_56610	P19157	0	Mouse_09-2020	null	[MS,MS:1001208,SEQUEST,]	1.3e-4	null	ms_run[1]:scan=10784	3208.4	2	1854.92473	927.96525	K	L	56	72
PSM	SFNISDIPVTAIR	-176_56960	Q9DBT9	1	Mouse_09-2020	null	[MS,MS:1001208,SEQUEST,]	1.3e-4	null	ms_run[1]:scan=10851	3227.1	3	1432.77967	478.26467	K	S	654	667
PSM	ELLALEVFQVSHPR	-176_58086	Q9WVL0	1	Mouse_09-2020	null	[MS,MS:1001208,SEQUEST,]	1.3e-4	null	ms_run[1]:scan=11076	3290.1	3	1637.90183	546.63851	K	Q	192	206
PSM	TGKPNPDQLLKELPFPLNTR	-176_56672	Q78JT3	1	Mouse_09-2020	null	[MS,MS:1001208,SEQUEST,]	1.3e-4	null	ms_run[1]:scan=10795	3211.5	4	2278.25551	570.31931	R	I	156	176
PSM	YFDLGLPNRDQTNDQVTIDSALATQK	-176_56731	P54071	1	Mouse_09-2020	null	[MS,MS:1001208,SEQUEST,]	1.3e-4	null	ms_run[1]:scan=10806	3214.6	3	2923.44651	975.15259	K	S	81	107
PSM	TLFSSQIEELNLPK	-176_58027	A0A0R4J0I1	1	Mouse_09-2020	null	[MS,MS:1001208,SEQUEST,]	1.3e-4	null	ms_run[1]:scan=11065	3287.1	2	1618.86980	809.93797	K	S	301	315
PSM	LRSLFSSAENEPPVPLVGNWRPPQPVK	-176_57975	P16015	1	Mouse_09-2020	null	[MS,MS:1001208,SEQUEST,]	1.3e-4	null	ms_run[1]:scan=11054	3283.9	4	3014.62588	754.41072	K	R	225	252
PSM	YWGVASFLQR	-176_57969	Q00724	1	Mouse_09-2020	null	[MS,MS:1001208,SEQUEST,]	1.3e-4	null	ms_run[1]:scan=11053	3283.7	2	1226.63225	613.81947	K	N	108	118
PSM	LTLYDIAHTPGVAADLSHIETR	-176_57963	P08249	1	Mouse_09-2020	null	[MS,MS:1001208,SEQUEST,]	1.3e-4	null	ms_run[1]:scan=11052	3283.4	3	2393.24723	798.42017	R	N	53	75
PSM	FEDGDLTLYQSNAILR	-176_56819	P46425	0	Mouse_09-2020	null	[MS,MS:1001208,SEQUEST,]	1.3e-4	null	ms_run[1]:scan=10823	3219.3	3	1854.92337	618.97926	K	L	56	72
PSM	FEDGDLTLYQSNAILR	-176_56819	P19157	0	Mouse_09-2020	null	[MS,MS:1001208,SEQUEST,]	1.3e-4	null	ms_run[1]:scan=10823	3219.3	3	1854.92337	618.97926	K	L	56	72
PSM	RINVLPLGSGAIAGNPLGVDRELLR	-176_56837	Q91YI0	1	Mouse_09-2020	null	[MS,MS:1001208,SEQUEST,]	1.3e-4	null	ms_run[1]:scan=10826	3220.1	4	2600.50039	650.88033	K	E	193	218
PSM	DGSIDLVINLPNNNTK	-176_56857	Q8C196	1	Mouse_09-2020	null	[MS,MS:1001208,SEQUEST,]	1.3e-4	null	ms_run[1]:scan=10830	3221.2	2	1726.89665	863.95214	R	V	1429	1445
PSM	WFYVDFGGVKPVGSEPVPK	-176_56884	Q9QXX4	1	Mouse_09-2020	null	[MS,MS:1001208,SEQUEST,]	1.3e-4	null	ms_run[1]:scan=10837	3223.2	3	2108.08664	703.36656	R	R	607	626
PSM	SFNISDIPVTAIR	-176_56896	Q9DBT9	1	Mouse_09-2020	null	[MS,MS:1001208,SEQUEST,]	1.3e-4	null	ms_run[1]:scan=10841	3224.3	2	1432.78032	716.89337	K	S	654	667
PSM	LYDNLLEQNLIR	-176_56920	Q8BG32	1	Mouse_09-2020	null	[MS,MS:1001208,SEQUEST,]	1.3e-4	null	ms_run[1]:scan=10844	3225.1	2	1503.81719	752.41192	K	I	326	338
PSM	LAGTQPLEVLEAVQR	-176_56667	Q02053	1	Mouse_09-2020	null	[MS,MS:1001208,SEQUEST,]	1.3e-4	null	ms_run[1]:scan=10794	3211.2	2	1623.90666	812.45686	R	L	679	694
PSM	YFLWVVK	-176_54968	Q60631	1	Mouse_09-2020	null	[MS,MS:1001208,SEQUEST,]	1.2e-3	null	ms_run[1]:scan=10482	3124.3	2	954.54448	477.77601	K	N	118	125
PSM	DVDLEFLAK	-176_54945	Q01853	1	Mouse_09-2020	null	[MS,MS:1001208,SEQUEST,]	1.1e-2	null	ms_run[1]:scan=10478	3123.2	2	1049.55254	525.27931	K	T	669	678
PSM	VGNPWDPNILYGPLHTK	-176_54891	Q9DBF1	1	Mouse_09-2020	null	[MS,MS:1001208,SEQUEST,]	1.3e-4	null	ms_run[1]:scan=10470	3121.0	3	1920.99625	641.00374	R	A	359	376
PSM	WEFVSAFR	-176_52752	G3X982	1	Mouse_09-2020	null	[MS,MS:1001208,SEQUEST,]	2.6e-2	null	ms_run[1]:scan=10096	3016.6	2	1041.51555	521.26126	K	A	422	430
PSM	KYFDQVDISNGLDWSLDHK	-176_52761	Q64374	1	Mouse_09-2020	null	[MS,MS:1001208,SEQUEST,]	1.3e-4	null	ms_run[1]:scan=10097	3016.9	4	2280.09365	570.77874	K	F	145	164
PSM	NNREEQIISLFRDNFEK	-176_52813	Q99KR3	1	Mouse_09-2020	null	[MS,MS:1001208,SEQUEST,]	1.3e-4	null	ms_run[1]:scan=10105	3019.2	3	2152.07920	718.03090	R	F	218	235
PSM	VSLAVLNPYIK	-176_52908	Q9DB20	1	Mouse_09-2020	null	[MS,MS:1001208,SEQUEST,]	2.5e-4	null	ms_run[1]:scan=10125	3024.8	2	1216.73064	608.86863	K	T	74	85
PSM	KYFDQVDISNGLDWSLDHK	-176_52917	Q64374	1	Mouse_09-2020	null	[MS,MS:1001208,SEQUEST,]	1.3e-4	null	ms_run[1]:scan=10126	3025.1	3	2280.09446	760.70256	K	F	145	164
PSM	KEDLVFIFWAPENAPLKSK	-176_58634	A0A494B9A7	1	Mouse_09-2020	null	[MS,MS:1001208,SEQUEST,]	1.3e-4	null	ms_run[1]:scan=11186	3321.0	3	2232.20853	744.74029	K	I	96	115
PSM	GLFIIDDKGILR	-176_52969	P35700	1	Mouse_09-2020	null	[MS,MS:1001208,SEQUEST,]	1.3e-4	null	ms_run[1]:scan=10135	3027.6	3	1359.80014	453.93801	R	I	129	141
PSM	SYELPDGQVITIGNER	-176_52975	P60710	0	Mouse_09-2020	null	[MS,MS:1001208,SEQUEST,]	1.3e-4	null	ms_run[1]:scan=10136	3027.8	2	1790.89458	895.94960	K	R	239	255
PSM	SYELPDGQVITIGNER	-176_52975	P68134	0	Mouse_09-2020	null	[MS,MS:1001208,SEQUEST,]	1.3e-4	null	ms_run[1]:scan=10136	3027.8	2	1790.89458	895.94960	K	R	241	257
PSM	GLFIIDDKGILR	-176_52981	P35700	1	Mouse_09-2020	null	[MS,MS:1001208,SEQUEST,]	1.3e-4	null	ms_run[1]:scan=10137	3028.1	2	1359.80046	680.40337	R	I	129	141
PSM	DVVVSYYNFYK	-176_52997	P52840	1	Mouse_09-2020	null	[MS,MS:1001208,SEQUEST,]	1.3e-4	null	ms_run[1]:scan=10139	3028.7	2	1396.67949	698.84281	K	A	130	141
PSM	AANNGALPPDLSYIVR	-176_53049	Q9D0M3	1	Mouse_09-2020	null	[MS,MS:1001208,SEQUEST,]	1.3e-4	null	ms_run[1]:scan=10147	3030.9	2	1670.88677	835.94666	R	R	187	203
PSM	KYVLGNPLTPGINQGPQIDKEQHDKILDLIESGK	-176_53057	P24549	1	Mouse_09-2020	null	[MS,MS:1001208,SEQUEST,]	1.3e-4	null	ms_run[1]:scan=10150	3031.8	5	3758.01069	752.40828	K	E	329	363
PSM	GYSFSLTTFSPSGK	-176_52724	P49722	1	Mouse_09-2020	null	[MS,MS:1001208,SEQUEST,]	1.3e-4	null	ms_run[1]:scan=10092	3015.5	2	1478.71733	739.86173	R	V	5	19
PSM	KYVLGNPLTPGINQGPQIDKEQHDKILDLIESGK	-176_53064	P24549	1	Mouse_09-2020	null	[MS,MS:1001208,SEQUEST,]	1.3e-4	null	ms_run[1]:scan=10151	3032.1	4	3758.02114	940.25854	K	E	329	363
PSM	LFGYQPTIYYPK	-176_53096	Q8K4Z3	1	Mouse_09-2020	null	[MS,MS:1001208,SEQUEST,]	1.3e-4	null	ms_run[1]:scan=10156	3033.4	2	1489.77532	745.38993	K	P	127	139
PSM	FTPGTFTNQIQAAFREPR	-176_53118	P14206	1	Mouse_09-2020	null	[MS,MS:1001208,SEQUEST,]	1.3e-4	null	ms_run[1]:scan=10160	3034.6	3	2081.05716	694.35695	R	L	103	121
PSM	LRSLFSSAENEPPVPLVGNWRPPQPVKGR	-176_53125	P16015	1	Mouse_09-2020	null	[MS,MS:1001208,SEQUEST,]	1.3e-4	null	ms_run[1]:scan=10161	3034.8	5	3227.74549	646.35455	K	V	225	254
PSM	IIWELIK	-176_53177	O88844	1	Mouse_09-2020	null	[MS,MS:1001208,SEQUEST,]	2.5e-4	null	ms_run[1]:scan=10170	3037.4	2	914.57140	457.78912	R	K	21	28
PSM	EIIVTDYTPQNLQELQK	-176_53186	P40936	1	Mouse_09-2020	null	[MS,MS:1001208,SEQUEST,]	1.3e-4	null	ms_run[1]:scan=10171	3037.7	2	2032.06365	1016.53349	R	L	81	98
PSM	NGVKITLPVDFVTADKFDENAK	-176_53192	P09411	1	Mouse_09-2020	null	[MS,MS:1001208,SEQUEST,]	1.3e-4	null	ms_run[1]:scan=10172	3037.9	4	2421.26870	606.07196	K	G	276	298
PSM	GQLGSSNDWQLDPTELASK	-176_53214	Q8BTY1	1	Mouse_09-2020	null	[MS,MS:1001208,SEQUEST,]	1.3e-3	null	ms_run[1]:scan=10176	3039.0	2	2045.98247	1023.49236	K	T	152	171
PSM	GLETTATYDPKTQEFILNSPTVTSIK	-176_53231	Q9R0H0	1	Mouse_09-2020	null	[MS,MS:1001208,SEQUEST,]	1.3e-4	null	ms_run[1]:scan=10180	3040.2	3	2854.47672	952.16220	R	W	149	175
PSM	IAWYLRDLISK	-176_53235	O35459	1	Mouse_09-2020	null	[MS,MS:1001208,SEQUEST,]	2.5e-4	null	ms_run[1]:scan=10181	3040.4	2	1377.78996	689.39809	R	Q	137	148
PSM	SRVVGNPFDSRTEQGPQVDETQFKKILGYIK	-176_53245	P47738	1	Mouse_09-2020	null	[MS,MS:1001208,SEQUEST,]	1.3e-4	null	ms_run[1]:scan=10184	3041.3	5	3536.85194	708.17574	K	G	347	378
PSM	LVAIVDVIDQNR	-176_53269	Q9CR57	1	Mouse_09-2020	null	[MS,MS:1001208,SEQUEST,]	1.3e-4	null	ms_run[1]:scan=10188	3042.4	2	1354.76897	677.88808	K	L	24	36
PSM	LQFWTETLPR	-176_53292	Q63880	0	Mouse_09-2020	null	[MS,MS:1001208,SEQUEST,]	1.3e-4	null	ms_run[1]:scan=10194	3044.1	2	1290.68486	645.84569	R	I	544	554
PSM	LQFWTETLPR	-176_53292	Q8VCU1	0	Mouse_09-2020	null	[MS,MS:1001208,SEQUEST,]	1.3e-4	null	ms_run[1]:scan=10194	3044.1	2	1290.68486	645.84569	R	I	544	554
PSM	KYVLGNPLTPGINQGPQIDKEQHDKILDLIESGK	-176_53078	P24549	1	Mouse_09-2020	null	[MS,MS:1001208,SEQUEST,]	1.3e-4	null	ms_run[1]:scan=10153	3032.6	6	3758.01135	627.17478	K	E	329	363
PSM	ADPLGLEAEKDGVPVFKFPR	-176_53310	Q8R0Y6	1	Mouse_09-2020	null	[MS,MS:1001208,SEQUEST,]	1.3e-4	null	ms_run[1]:scan=10196	3044.7	4	2185.16469	547.04675	K	R	39	59
PSM	DDGSWEVIEGYR	-176_52688	P26443	1	Mouse_09-2020	null	[MS,MS:1001208,SEQUEST,]	1.3e-4	null	ms_run[1]:scan=10085	3013.6	2	1425.62895	713.31769	R	Q	125	137
PSM	FTVTPSTTQVVGILK	-176_52625	P47754	1	Mouse_09-2020	null	[MS,MS:1001208,SEQUEST,]	1.3e-4	null	ms_run[1]:scan=10075	3010.8	2	1590.91203	795.95871	K	Q	179	194
PSM	LRSLFSSAENEPPVPLVGNWRPPQPVKGR	-176_52111	P16015	1	Mouse_09-2020	null	[MS,MS:1001208,SEQUEST,]	1.3e-3	null	ms_run[1]:scan=9983	2985.1	4	3227.74990	807.69136	K	V	225	254
PSM	DAILFPSFIHSQK	-176_52137	P24270	1	Mouse_09-2020	null	[MS,MS:1001208,SEQUEST,]	1.3e-4	null	ms_run[1]:scan=9991	2987.3	3	1502.80039	501.60491	R	N	157	170
PSM	DAILFPSFIHSQK	-176_52165	P24270	1	Mouse_09-2020	null	[MS,MS:1001208,SEQUEST,]	1.3e-4	null	ms_run[1]:scan=9995	2988.4	2	1502.80107	751.90373	R	N	157	170
PSM	FVEGLPINDFSR	-176_52185	P14152	1	Mouse_09-2020	null	[MS,MS:1001208,SEQUEST,]	1.3e-4	null	ms_run[1]:scan=9998	2989.2	2	1393.71147	697.35916	K	K	299	311
PSM	KILESDRKEPLFGISTGNIITGLAAGAK	-176_52196	Q8C196	1	Mouse_09-2020	null	[MS,MS:1001208,SEQUEST,]	1.3e-4	null	ms_run[1]:scan=10001	2990.1	4	2899.62612	725.66174	K	Y	280	308
PSM	FSAPLPPQPWEGVR	-176_52203	Q63880	0	Mouse_09-2020	null	[MS,MS:1001208,SEQUEST,]	1.3e-4	null	ms_run[1]:scan=10002	2990.4	2	1580.82353	790.91463	R	A	78	92
PSM	FSAPLPPQPWEGVR	-176_52203	Q8VCU1	0	Mouse_09-2020	null	[MS,MS:1001208,SEQUEST,]	1.3e-4	null	ms_run[1]:scan=10002	2990.4	2	1580.82353	790.91463	R	A	78	92
PSM	FTASAGIQVVGDDLTVTNPK	-176_52227	P17182	1	Mouse_09-2020	null	[MS,MS:1001208,SEQUEST,]	1.3e-4	null	ms_run[1]:scan=10006	2991.5	2	2033.05974	1017.03112	K	I	307	327
PSM	VNLAELFK	-176_52245	P99029	1	Mouse_09-2020	null	[MS,MS:1001208,SEQUEST,]	2.5e-4	null	ms_run[1]:scan=10011	2992.9	2	933.54033	467.27384	K	K	72	80
PSM	GFGFVDFNSEEDAK	-176_52271	P09405	1	Mouse_09-2020	null	[MS,MS:1001208,SEQUEST,]	1.3e-4	null	ms_run[1]:scan=10015	2994.0	2	1561.68425	781.34390	K	A	608	622
PSM	FEPFSNKGQTLVVQFTVK	-176_52297	P14211	1	Mouse_09-2020	null	[MS,MS:1001208,SEQUEST,]	1.3e-4	null	ms_run[1]:scan=10019	2995.1	3	2069.10880	690.37372	K	E	81	99
PSM	YFPTQALNFAFKDK	-176_52334	P51881	1	Mouse_09-2020	null	[MS,MS:1001208,SEQUEST,]	1.3e-4	null	ms_run[1]:scan=10028	2997.6	3	1689.86295	563.95936	R	K	81	95
PSM	LSDLLDWR	-176_52341	Q8VCB3	1	Mouse_09-2020	null	[MS,MS:1001208,SEQUEST,]	1.3e-4	null	ms_run[1]:scan=10029	2997.9	2	1017.53618	509.27182	R	L	592	600
PSM	QNYVDLVSSLSSSSEAPSQGK	-176_52640	Q9WUR2	1	Mouse_09-2020	null	[MS,MS:1001208,SEQUEST,]	1.3e-4	null	ms_run[1]:scan=10077	3011.3	2	2183.05083	1092.02676	R	G	107	128
PSM	SITTIIDTFHQYSR	-176_52355	P31725	1	Mouse_09-2020	null	[MS,MS:1001208,SEQUEST,]	1.3e-4	null	ms_run[1]:scan=10031	2998.5	3	1681.85501	561.28965	R	E	12	26
PSM	VALQHNLGLGGAVVVTLYR	-176_52398	P32020	1	Mouse_09-2020	null	[MS,MS:1001208,SEQUEST,]	1.3e-4	null	ms_run[1]:scan=10039	3000.7	3	1980.13932	660.71782	K	G	386	405
PSM	GYEPDPNIVKLAEQYAKENGTK	-176_52420	P11725	1	Mouse_09-2020	null	[MS,MS:1001208,SEQUEST,]	1.3e-4	null	ms_run[1]:scan=10042	3001.5	4	2464.23501	616.81432	K	S	222	244
PSM	LLGNMIVIVLGHHLGK	-176_58668	A8DUK4	1	Mouse_09-2020	null	[MS,MS:1001208,SEQUEST,]	6.0e-4	null	ms_run[1]:scan=11192	3322.7	3	1714.02060	572.01140	R	F	106	122
PSM	QILLPFRKPLIVFTPK	-176_52476	Q60597	1	Mouse_09-2020	null	[MS,MS:1001208,SEQUEST,]	3.0e-3	null	ms_run[1]:scan=10051	3004.1	4	1910.19912	478.30520	R	L	845	861
PSM	FEDGDLTLYQSNAILRHLGR	-176_52480	P46425	0	Mouse_09-2020	null	[MS,MS:1001208,SEQUEST,]	1.3e-4	null	ms_run[1]:scan=10052	3004.3	3	2318.19046	773.40111	K	L	56	76
PSM	FEDGDLTLYQSNAILRHLGR	-176_52480	P19157	0	Mouse_09-2020	null	[MS,MS:1001208,SEQUEST,]	1.3e-4	null	ms_run[1]:scan=10052	3004.3	3	2318.19046	773.40111	K	L	56	76
PSM	YAPGYNAEVGDKWIWLK	-176_52506	Q99LC3	1	Mouse_09-2020	null	[MS,MS:1001208,SEQUEST,]	1.3e-4	null	ms_run[1]:scan=10056	3005.5	3	2010.01480	670.67551	K	0	339	356
PSM	ISVNDFIIK	-176_52528	Q8BMF4	1	Mouse_09-2020	null	[MS,MS:1001208,SEQUEST,]	2.5e-4	null	ms_run[1]:scan=10059	3006.3	2	1048.60356	524.80550	K	S	469	478
PSM	SSFFVNGLTLGGQK	-176_52557	P62962	1	Mouse_09-2020	null	[MS,MS:1001208,SEQUEST,]	1.3e-4	null	ms_run[1]:scan=10064	3007.7	2	1454.76494	727.88554	R	S	57	71
PSM	LTSIDKWFLYK	-176_52601	Q8C196	1	Mouse_09-2020	null	[MS,MS:1001208,SEQUEST,]	1.3e-4	null	ms_run[1]:scan=10070	3009.4	2	1413.77666	707.39247	R	R	870	881
PSM	VVLDDKDYFLFR	-176_52609	Q64433	1	Mouse_09-2020	null	[MS,MS:1001208,SEQUEST,]	1.3e-4	null	ms_run[1]:scan=10071	3009.6	3	1529.80039	510.60480	K	S	81	93
PSM	KILESDRKEPLFGISTGNIITGLAAGAK	-176_52613	Q8C196	1	Mouse_09-2020	null	[MS,MS:1001208,SEQUEST,]	3.7e-4	null	ms_run[1]:scan=10073	3010.2	5	2899.62690	580.73085	K	Y	280	308
PSM	IQASVATNPIITPVAQENQ	-176_52621	P08226	1	Mouse_09-2020	null	[MS,MS:1001208,SEQUEST,]	1.3e-4	null	ms_run[1]:scan=10074	3010.5	2	1994.05754	997.53129	K	0	293	312
PSM	LSNIFVIGKGNKPWISLPR	-176_52384	P62702	1	Mouse_09-2020	null	[MS,MS:1001208,SEQUEST,]	1.3e-4	null	ms_run[1]:scan=10037	3000.2	4	2139.24380	535.56638	R	K	222	241
PSM	GRAIFASGSPFDPVTLPDGR	-176_52090	P06801	1	Mouse_09-2020	null	[MS,MS:1001208,SEQUEST,]	1.3e-4	null	ms_run[1]:scan=9980	2984.2	3	2060.05753	687.35684	K	L	426	446
PSM	ADPLGLEAEKDGVPVFKFPR	-176_53323	Q8R0Y6	1	Mouse_09-2020	null	[MS,MS:1001208,SEQUEST,]	1.3e-4	null	ms_run[1]:scan=10199	3045.5	3	2185.16452	729.05991	K	R	39	59
PSM	TEQGPQVDETQFKKILGYIK	-176_53394	P47738	1	Mouse_09-2020	null	[MS,MS:1001208,SEQUEST,]	2.5e-4	null	ms_run[1]:scan=10211	3048.9	4	2322.23476	581.31395	R	G	358	378
PSM	RTAVDSGIALLTNFQVTK	-176_58456	Q8C196	1	Mouse_09-2020	null	[MS,MS:1001208,SEQUEST,]	1.3e-4	null	ms_run[1]:scan=11157	3312.9	3	1934.07181	645.36170	R	F	1454	1472
PSM	SNLNIFQYIGK	-176_58448	O08601	1	Mouse_09-2020	null	[MS,MS:1001208,SEQUEST,]	1.3e-4	null	ms_run[1]:scan=11156	3312.6	2	1296.69548	648.85097	R	E	645	656
PSM	FRPSIAYFPQIVSVAAR	-176_58439	P85094	1	Mouse_09-2020	null	[MS,MS:1001208,SEQUEST,]	1.3e-4	null	ms_run[1]:scan=11152	3311.5	3	1922.06137	641.35974	K	L	27	44
PSM	VDFPQDQLATLTGR	-176_54101	P08249	1	Mouse_09-2020	null	[MS,MS:1001208,SEQUEST,]	1.3e-4	null	ms_run[1]:scan=10338	3084.3	2	1560.80205	780.90446	K	Q	216	230
PSM	SLFSSAENEPPVPLVGNWRPPQPVKGR	-176_54119	P16015	1	Mouse_09-2020	null	[MS,MS:1001208,SEQUEST,]	1.3e-4	null	ms_run[1]:scan=10341	3085.2	4	2958.55996	740.39507	R	V	227	254
PSM	LYFEELSLER	-176_54125	Q8C196	1	Mouse_09-2020	null	[MS,MS:1001208,SEQUEST,]	1.3e-4	null	ms_run[1]:scan=10342	3085.5	2	1298.66289	649.83499	K	L	1030	1040
PSM	YLTVAAIFR	-176_54193	Q7TMM9	1	Mouse_09-2020	null	[MS,MS:1001208,SEQUEST,]	1.3e-4	null	ms_run[1]:scan=10354	3088.8	2	1053.60820	527.30821	R	R	310	319
PSM	GLSSLLYGSIPK	-176_54201	Q8JZU2	1	Mouse_09-2020	null	[MS,MS:1001208,SEQUEST,]	1.3e-4	null	ms_run[1]:scan=10355	3089.0	2	1234.70268	617.85572	R	A	86	98
PSM	FTDVSYPIIISPAR	-176_54217	G3X982	1	Mouse_09-2020	null	[MS,MS:1001208,SEQUEST,]	1.3e-4	null	ms_run[1]:scan=10360	3090.4	2	1578.85259	789.92995	K	L	277	291
PSM	DVPIRQGEIFLLPAR	-176_54245	Q78JT3	1	Mouse_09-2020	null	[MS,MS:1001208,SEQUEST,]	2.1e-3	null	ms_run[1]:scan=10364	3091.5	3	1723.98539	575.33331	R	P	74	89
PSM	DYLTTYYSFHSGPVAEQEIVK	-176_54338	P40936	1	Mouse_09-2020	null	[MS,MS:1001208,SEQUEST,]	1.3e-4	null	ms_run[1]:scan=10379	3095.7	3	2447.17893	816.39703	K	S	20	41
PSM	VYGPVYTLYLGR	-176_54403	Q6XVG2	0	Mouse_09-2020	null	[MS,MS:1001208,SEQUEST,]	1.3e-4	null	ms_run[1]:scan=10388	3098.2	2	1400.75737	700.88227	R	P	60	72
PSM	VYGPVYTLYLGR	-176_54403	Q91X77	0	Mouse_09-2020	null	[MS,MS:1001208,SEQUEST,]	1.3e-4	null	ms_run[1]:scan=10388	3098.2	2	1400.75737	700.88227	K	P	60	72
PSM	AFTGFIVEADTPGIHIGK	-176_54037	P45952	1	Mouse_09-2020	null	[MS,MS:1001208,SEQUEST,]	1.3e-4	null	ms_run[1]:scan=10325	3080.7	3	1872.98893	624.99999	K	E	218	236
PSM	RLPTLEQPIIPSDYVAIK	-176_54408	Q8C196	1	Mouse_09-2020	null	[MS,MS:1001208,SEQUEST,]	1.3e-4	null	ms_run[1]:scan=10389	3098.5	3	2053.16874	685.06125	K	P	1292	1310
PSM	SLFSSAENEPPVPLVGNWRPPQPVKGR	-176_54458	P16015	1	Mouse_09-2020	null	[MS,MS:1001208,SEQUEST,]	1.3e-4	null	ms_run[1]:scan=10396	3100.4	3	2958.55826	986.85767	R	V	227	254
PSM	IFTVDNNLLPVGK	-176_54465	P01027	1	Mouse_09-2020	null	[MS,MS:1001208,SEQUEST,]	1.3e-4	null	ms_run[1]:scan=10398	3101.0	2	1429.80400	715.40611	R	V	150	163
PSM	TFVQENVYDEFVER	-176_54599	P47738	1	Mouse_09-2020	null	[MS,MS:1001208,SEQUEST,]	1.3e-4	null	ms_run[1]:scan=10422	3107.7	2	1774.82915	887.91777	R	V	327	341
PSM	QAQIEVVPSASALIIK	-176_54608	P35979	1	Mouse_09-2020	null	[MS,MS:1001208,SEQUEST,]	1.3e-4	null	ms_run[1]:scan=10423	3107.9	2	1666.97478	833.99054	R	L	68	84
PSM	VFGFSLITNK	-176_54620	Q543K9	1	Mouse_09-2020	null	[MS,MS:1001208,SEQUEST,]	1.3e-4	null	ms_run[1]:scan=10425	3108.5	2	1125.63005	563.31877	R	V	235	245
PSM	VTKEEWDIIEGLIRK	-176_54638	Q9CQ62	1	Mouse_09-2020	null	[MS,MS:1001208,SEQUEST,]	1.1e-3	null	ms_run[1]:scan=10428	3109.3	3	1829.01889	610.34376	K	K	317	332
PSM	FYGPEGPYGVFAGR	-176_54646	O55022	1	Mouse_09-2020	null	[MS,MS:1001208,SEQUEST,]	1.3e-4	null	ms_run[1]:scan=10429	3109.6	2	1516.72136	758.86461	K	A	106	120
PSM	LSDGHFIPILGFGTYAPQEVPKSK	-176_54660	P70694	1	Mouse_09-2020	null	[MS,MS:1001208,SEQUEST,]	1.3e-4	null	ms_run[1]:scan=10432	3110.4	4	2601.37124	651.09824	R	T	10	34
PSM	NIYSLTPLLGQR	-176_54687	E9PWK1	1	Mouse_09-2020	null	[MS,MS:1001208,SEQUEST,]	1.3e-4	null	ms_run[1]:scan=10435	3111.3	2	1374.77397	687.89063	K	G	242	254
PSM	LLVVYPWTQR	-176_54723	A8DUK4	1	Mouse_09-2020	null	[MS,MS:1001208,SEQUEST,]	5.0e-3	null	ms_run[1]:scan=10442	3113.2	2	1274.72624	637.86642	R	F	32	42
PSM	LDIDPETITWQR	-176_54743	A0A1W2P733	1	Mouse_09-2020	null	[MS,MS:1001208,SEQUEST,]	1.3e-4	null	ms_run[1]:scan=10445	3114.0	2	1486.75517	743.88046	R	L	341	353
PSM	TIGVSNFNPLQIER	-176_54871	P45376	1	Mouse_09-2020	null	[MS,MS:1001208,SEQUEST,]	1.3e-4	null	ms_run[1]:scan=10466	3119.9	2	1587.84941	794.42810	K	L	156	170
PSM	LLDEVFFSEK	-176_54434	Q9R1P0	1	Mouse_09-2020	null	[MS,MS:1001208,SEQUEST,]	1.3e-4	null	ms_run[1]:scan=10392	3099.3	2	1226.62871	613.81880	K	Y	55	65
PSM	TVTTPWTEDPR	-176_53386	B1AVB3	1	Mouse_09-2020	null	[MS,MS:1001208,SEQUEST,]	3.5e-2	null	ms_run[1]:scan=10210	3048.6	3	1302.63242	434.88234	K	F	362	373
PSM	IFFYDAENPPGSEVLR	-176_58517	H3BK03	1	Mouse_09-2020	null	[MS,MS:1001208,SEQUEST,]	1.3e-4	null	ms_run[1]:scan=11168	3316.0	2	1853.90862	927.45706	R	Q	224	240
PSM	LLVVYPWTQR	-176_53953	A8DUK4	1	Mouse_09-2020	null	[MS,MS:1001208,SEQUEST,]	2.5e-4	null	ms_run[1]:scan=10311	3076.8	2	1274.72588	637.86642	R	F	32	42
PSM	LTLSALIDGK	-176_53427	J3QMG3	1	Mouse_09-2020	null	[MS,MS:1001208,SEQUEST,]	2.5e-4	null	ms_run[1]:scan=10219	3051.1	2	1030.61528	515.81078	K	F	258	268
PSM	LTLSALLDGK	-176_53428	Q60932	1	Mouse_09-2020	null	[MS,MS:1001208,SEQUEST,]	2.5e-4	null	ms_run[1]:scan=10219	3051.1	2	1030.61528	515.81078	K	V	270	280
PSM	IFVEESVYDEFVKR	-176_53468	P24549	1	Mouse_09-2020	null	[MS,MS:1001208,SEQUEST,]	1.3e-4	null	ms_run[1]:scan=10225	3052.8	3	1759.89255	587.30156	R	V	309	323
PSM	SSGPTSLFAVTVAPPGAR	-176_53485	Q8VEK3	1	Mouse_09-2020	null	[MS,MS:1001208,SEQUEST,]	1.3e-4	null	ms_run[1]:scan=10229	3053.9	2	1714.91619	857.95977	K	G	182	200
PSM	YLNFVKGVVDSDDLPLNVSRETLQQHK	-176_53492	P08113	1	Mouse_09-2020	null	[MS,MS:1001208,SEQUEST,]	1.3e-4	null	ms_run[1]:scan=10230	3054.2	4	3114.62563	779.41092	K	L	429	456
PSM	FSAPLPPQPWEGVR	-176_53508	Q63880	0	Mouse_09-2020	null	[MS,MS:1001208,SEQUEST,]	1.3e-4	null	ms_run[1]:scan=10233	3055.1	2	1580.82292	790.91463	R	A	78	92
PSM	FSAPLPPQPWEGVR	-176_53508	Q8VCU1	0	Mouse_09-2020	null	[MS,MS:1001208,SEQUEST,]	1.3e-4	null	ms_run[1]:scan=10233	3055.1	2	1580.82292	790.91463	R	A	78	92
PSM	YLNFVKGVVDSDDLPLNVSRETLQQHK	-176_53529	P08113	1	Mouse_09-2020	null	[MS,MS:1001208,SEQUEST,]	1.3e-4	null	ms_run[1]:scan=10236	3055.9	5	3114.62843	623.73019	K	L	429	456
PSM	DWQQRVDTWFNQPAR	-176_53543	P47963	1	Mouse_09-2020	null	[MS,MS:1001208,SEQUEST,]	1.3e-4	null	ms_run[1]:scan=10239	3056.7	3	1946.92545	649.64672	K	I	17	32
PSM	EFLPQYSALISK	-176_53582	Q61635	1	Mouse_09-2020	null	[MS,MS:1001208,SEQUEST,]	1.3e-4	null	ms_run[1]:scan=10245	3058.4	2	1395.75286	698.37956	K	G	23	35
PSM	YFHVVIAGPQDSPFEGGTFK	-176_53595	A0A1W2P7Z3	1	Mouse_09-2020	null	[MS,MS:1001208,SEQUEST,]	1.3e-4	null	ms_run[1]:scan=10247	3059.0	3	2196.07633	732.69686	R	E	34	54
PSM	SRVVGNPFDSRTEQGPQVDETQFKKILGYIK	-176_53600	P47738	1	Mouse_09-2020	null	[MS,MS:1001208,SEQUEST,]	1.3e-4	null	ms_run[1]:scan=10248	3059.2	6	3536.85143	590.31433	K	G	347	378
PSM	FSLYFLAYEDKNDIPKDK	-176_53615	Q9CPU0	1	Mouse_09-2020	null	[MS,MS:1001208,SEQUEST,]	2.5e-4	null	ms_run[1]:scan=10250	3059.8	4	2206.10390	552.28212	K	E	68	86
PSM	AILDDLLK	-176_53967	D3Z041	1	Mouse_09-2020	null	[MS,MS:1001208,SEQUEST,]	3.7e-4	null	ms_run[1]:scan=10313	3077.4	2	900.54027	450.77367	K	G	634	642
PSM	AIQGWLKEGPSLTSPAQVLSR	-176_53653	Q8VC30	1	Mouse_09-2020	null	[MS,MS:1001208,SEQUEST,]	1.3e-4	null	ms_run[1]:scan=10256	3061.5	3	2238.22593	746.74621	K	S	414	435
PSM	TFVQENVYDEFVERSVAR	-176_53744	P47738	1	Mouse_09-2020	null	[MS,MS:1001208,SEQUEST,]	1.3e-4	null	ms_run[1]:scan=10273	3066.2	3	2188.06583	730.02716	R	K	327	345
PSM	ITSLAQLNAANHDAAIFPGGFGAAK	-176_53748	Q9D172	1	Mouse_09-2020	null	[MS,MS:1001208,SEQUEST,]	1.3e-4	null	ms_run[1]:scan=10274	3066.5	3	2455.27292	819.09580	K	L	115	140
PSM	AQPIRWSHWILSHAVALTR	-176_53772	Q91YI0	1	Mouse_09-2020	null	[MS,MS:1001208,SEQUEST,]	1.3e-4	null	ms_run[1]:scan=10278	3067.6	4	2242.23525	561.31436	R	S	164	183
PSM	YSVRGYPTLLLFR	-176_53777	E9PXX7	1	Mouse_09-2020	null	[MS,MS:1001208,SEQUEST,]	1.3e-4	null	ms_run[1]:scan=10279	3067.9	3	1584.88950	528.96808	K	G	303	316
PSM	AAVAWEAGKPLSIEEIEVAPPK	-176_53799	P28474	1	Mouse_09-2020	null	[MS,MS:1001208,SEQUEST,]	1.3e-4	null	ms_run[1]:scan=10283	3069.0	3	2305.24527	769.08613	K	H	10	32
PSM	QFLPFLQR	-176_53844	Q78PY7	1	Mouse_09-2020	null	[MS,MS:1001208,SEQUEST,]	2.5e-4	null	ms_run[1]:scan=10292	3071.5	2	1048.59453	524.80055	K	G	516	524
PSM	RLWWLDLK	-176_53861	Q91X72	1	Mouse_09-2020	null	[MS,MS:1001208,SEQUEST,]	1.3e-4	null	ms_run[1]:scan=10294	3072.1	2	1129.65215	565.32948	R	G	377	385
PSM	TIILYDTNLPDVSAK	-176_53867	E9Q1Q9	1	Mouse_09-2020	null	[MS,MS:1001208,SEQUEST,]	1.3e-4	null	ms_run[1]:scan=10295	3072.4	2	1662.89739	831.95108	R	F	154	169
PSM	FGLYLPLFKPSASTSK	-176_58549	Q9QXX4	1	Mouse_09-2020	null	[MS,MS:1001208,SEQUEST,]	1.3e-4	null	ms_run[1]:scan=11174	3317.6	3	1755.96842	585.99418	K	T	655	671
PSM	LSPQSIYNLLPGK	-176_58540	Q61838	1	Mouse_09-2020	null	[MS,MS:1001208,SEQUEST,]	1.3e-4	null	ms_run[1]:scan=11173	3317.4	2	1429.80486	715.40611	K	V	612	625
PSM	LWDQTSSEVKEVYDKNFLDSYIK	-176_58524	O88451	1	Mouse_09-2020	null	[MS,MS:1001208,SEQUEST,]	1.2e-3	null	ms_run[1]:scan=11169	3316.2	4	2807.37880	702.59981	K	I	225	248
PSM	GLVYETSVLDPDEGIRFR	-176_53947	Q9CZU6	1	Mouse_09-2020	null	[MS,MS:1001208,SEQUEST,]	1.3e-4	null	ms_run[1]:scan=10309	3076.2	3	2066.05606	689.35662	K	Y	77	95
PSM	DFSAFFQK	-176_53660	Q9Z2I0	1	Mouse_09-2020	null	[MS,MS:1001208,SEQUEST,]	4.8e-4	null	ms_run[1]:scan=10257	3061.7	2	989.47295	495.23999	K	R	284	292
PSM	NLEAIVQK	-176_19998	P06801	1	Mouse_09-2020	null	[MS,MS:1001208,SEQUEST,]	1.3e-4	null	ms_run[1]:scan=4610	1485.2	2	914.53063	457.76892	K	K	363	371
PSM	GIGTDEATIIDIVTHR	-176_59538	P14824	1	Mouse_09-2020	null	[MS,MS:1001208,SEQUEST,]	1.3e-4	null	ms_run[1]:scan=11355	3368.6	3	1710.90323	570.97221	K	N	378	394
PSM	DIVYIGLR	-176_47128	Q61176	1	Mouse_09-2020	null	[MS,MS:1001208,SEQUEST,]	3.7e-4	null	ms_run[1]:scan=9129	2746.6	2	948.55138	474.77928	K	V	173	181
PSM	YSQVLANGLDNKLREDLER	-176_40713	P62270	1	Mouse_09-2020	null	[MS,MS:1001208,SEQUEST,]	1.3e-4	null	ms_run[1]:scan=8046	2444.1	3	2233.16013	745.05723	K	K	95	114
PSM	TFSHELSDFGLESTTGEVPVVAIR	-176_60826	P27773	1	Mouse_09-2020	null	[MS,MS:1001208,SEQUEST,]	1.3e-4	null	ms_run[1]:scan=11627	3446.6	3	2591.30106	864.43778	K	A	306	330
PSM	IFVWDWQR	-176_60817	A0A0R4J135	0	Mouse_09-2020	null	[MS,MS:1001208,SEQUEST,]	1.3e-4	null	ms_run[1]:scan=11626	3446.3	2	1149.58489	575.29563	R	E	228	236
PSM	IFVWDWQR	-176_60817	P17563	0	Mouse_09-2020	null	[MS,MS:1001208,SEQUEST,]	1.3e-4	null	ms_run[1]:scan=11626	3446.3	2	1149.58489	575.29563	R	E	228	236
PSM	LIFYDLRGEGVK	-176_40775	Q8R2P8	1	Mouse_09-2020	null	[MS,MS:1001208,SEQUEST,]	7.0e-4	null	ms_run[1]:scan=8056	2446.9	3	1409.77915	470.59776	K	Q	169	181
PSM	LVLEVAQHLGESTVR	-176_40784	P56480	1	Mouse_09-2020	null	[MS,MS:1001208,SEQUEST,]	1.3e-4	null	ms_run[1]:scan=8058	2447.5	3	1650.91861	550.97730	R	I	95	110
PSM	FADGDVDAVLSR	-176_40793	Q8R0Y6	1	Mouse_09-2020	null	[MS,MS:1001208,SEQUEST,]	1.3e-4	null	ms_run[1]:scan=8059	2447.7	2	1264.61711	632.81204	R	N	815	827
PSM	DFNPQHFLDDKGQLK	-176_40795	P56593	1	Mouse_09-2020	null	[MS,MS:1001208,SEQUEST,]	1.3e-4	null	ms_run[1]:scan=8060	2448.0	3	1801.88724	601.30044	K	I	408	423
PSM	TFAATIPRPFSVR	-176_40811	P16331	1	Mouse_09-2020	null	[MS,MS:1001208,SEQUEST,]	1.3e-4	null	ms_run[1]:scan=8063	2448.9	3	1462.81647	488.27702	R	D	401	414
PSM	EWGYASHNGPDHWHELYPIAK	-176_40832	P16015	1	Mouse_09-2020	null	[MS,MS:1001208,SEQUEST,]	1.3e-4	null	ms_run[1]:scan=8068	2450.3	4	2507.15175	627.54364	K	D	4	25
PSM	GTEFLAAPSSYYK	-176_40891	P49429	1	Mouse_09-2020	null	[MS,MS:1001208,SEQUEST,]	1.3e-4	null	ms_run[1]:scan=8078	2453.0	2	1433.69585	717.35100	R	L	285	298
PSM	FNIIQPGPIK	-176_40956	Q9CQ62	1	Mouse_09-2020	null	[MS,MS:1001208,SEQUEST,]	1.3e-4	null	ms_run[1]:scan=8088	2455.8	2	1126.66179	563.83459	R	K	235	245
PSM	GTTITSVLPKPALVASR	-176_40961	Q8C196	1	Mouse_09-2020	null	[MS,MS:1001208,SEQUEST,]	1.3e-4	null	ms_run[1]:scan=8089	2456.1	3	1711.01090	571.00860	K	E	403	420
PSM	LSRPGFWDPIGR	-176_40986	Q5XG73	1	Mouse_09-2020	null	[MS,MS:1001208,SEQUEST,]	1.3e-4	null	ms_run[1]:scan=8093	2457.2	3	1400.74271	467.58597	K	K	88	100
PSM	FVTVQTISGTGALR	-176_41014	P05202	1	Mouse_09-2020	null	[MS,MS:1001208,SEQUEST,]	1.3e-4	null	ms_run[1]:scan=8098	2458.6	2	1449.80620	725.40664	R	G	126	140
PSM	IEVVKAGDLGVDLTSK	-176_41041	Q9DCW4	1	Mouse_09-2020	null	[MS,MS:1001208,SEQUEST,]	1.3e-4	null	ms_run[1]:scan=8102	2459.7	3	1643.92105	548.64533	K	S	206	222
PSM	AVDLQILPK	-176_41049	P47911	1	Mouse_09-2020	null	[MS,MS:1001208,SEQUEST,]	1.3e-4	null	ms_run[1]:scan=8103	2460.0	2	996.60863	498.80804	K	K	260	269
PSM	GIDPFSLDALAK	-176_60682	A0A571BEL9	1	Mouse_09-2020	null	[MS,MS:1001208,SEQUEST,]	1.3e-4	null	ms_run[1]:scan=11601	3439.2	2	1246.66838	623.83753	K	G	296	308
PSM	AYFHLLNQIAPK	-176_41062	A0A1C7CYV0	1	Mouse_09-2020	null	[MS,MS:1001208,SEQUEST,]	1.3e-4	null	ms_run[1]:scan=8105	2460.5	3	1414.78424	472.26623	K	Q	301	313
PSM	GILIGIQQSFRPR	-176_41077	Q8C196	1	Mouse_09-2020	null	[MS,MS:1001208,SEQUEST,]	1.5e-3	null	ms_run[1]:scan=8108	2461.4	3	1484.86951	495.62805	K	L	1361	1374
PSM	TDLTDYLNR	-176_41085	Q9CZ13	1	Mouse_09-2020	null	[MS,MS:1001208,SEQUEST,]	1.3e-4	null	ms_run[1]:scan=8110	2461.9	2	1110.54253	555.77493	R	Y	214	223
PSM	GTTITSVLPKPALVASR	-176_41099	Q8C196	1	Mouse_09-2020	null	[MS,MS:1001208,SEQUEST,]	1.3e-4	null	ms_run[1]:scan=8112	2462.5	2	1711.01323	856.00926	K	E	403	420
PSM	TYSYLTPDLWKETVFTK	-176_60671	D3YVC1	1	Mouse_09-2020	null	[MS,MS:1001208,SEQUEST,]	1.3e-3	null	ms_run[1]:scan=11598	3438.4	3	2092.06345	698.02610	K	P	247	264
PSM	VFADYEAYVK	-176_41137	Q9ET01	1	Mouse_09-2020	null	[MS,MS:1001208,SEQUEST,]	2.5e-4	null	ms_run[1]:scan=8119	2464.5	2	1204.58904	602.79787	K	Q	774	784
PSM	SHAPVYFYEFQHRPSFFK	-176_41159	Q8BK48	1	Mouse_09-2020	null	[MS,MS:1001208,SEQUEST,]	1.3e-4	null	ms_run[1]:scan=8122	2465.3	4	2287.11123	572.53254	R	F	429	447
PSM	WWPGGLGK	-176_41178	Q9R0H0	1	Mouse_09-2020	null	[MS,MS:1001208,SEQUEST,]	7.0e-4	null	ms_run[1]:scan=8125	2466.1	2	900.47252	450.73996	K	S	175	183
PSM	SIYYITGESKEQVANSAFVER	-176_40700	P11499	1	Mouse_09-2020	null	[MS,MS:1001208,SEQUEST,]	1.3e-4	null	ms_run[1]:scan=8044	2443.6	3	2391.18583	797.73241	K	R	482	503
PSM	YSQVLANGLDNKLREDLER	-176_40695	P62270	1	Mouse_09-2020	null	[MS,MS:1001208,SEQUEST,]	1.3e-4	null	ms_run[1]:scan=8043	2443.3	4	2233.15957	559.04474	K	K	95	114
PSM	YGKDATNVGDEGGFAPNILENK	-176_40684	P17182	1	Mouse_09-2020	null	[MS,MS:1001208,SEQUEST,]	1.3e-4	null	ms_run[1]:scan=8041	2442.7	3	2309.11045	770.37299	K	A	200	222
PSM	KGSPYGENFR	-176_40674	Q3TMQ6	1	Mouse_09-2020	null	[MS,MS:1001208,SEQUEST,]	2.4e-2	null	ms_run[1]:scan=8039	2442.2	2	1154.55974	577.78309	K	S	83	93
PSM	ALPGHLKPFETLLSQNQGGK	-176_40137	P46425	0	Mouse_09-2020	null	[MS,MS:1001208,SEQUEST,]	1.3e-4	null	ms_run[1]:scan=7952	2417.9	4	2135.16152	534.54565	K	F	122	142
PSM	ALPGHLKPFETLLSQNQGGK	-176_40137	P19157	0	Mouse_09-2020	null	[MS,MS:1001208,SEQUEST,]	1.3e-4	null	ms_run[1]:scan=7952	2417.9	4	2135.16152	534.54565	K	F	122	142
PSM	FLGVAEQLHNEGFK	-176_40145	Q8C196	1	Mouse_09-2020	null	[MS,MS:1001208,SEQUEST,]	1.3e-4	null	ms_run[1]:scan=7953	2418.2	3	1588.80796	530.27546	R	F	1374	1388
PSM	VGIPVVAVESDPKQLDTAK	-176_40151	Q9DBM2	1	Mouse_09-2020	null	[MS,MS:1001208,SEQUEST,]	1.3e-4	null	ms_run[1]:scan=7954	2418.5	3	1966.08670	656.03336	R	I	317	336
PSM	ALPGHLKPFETLLSQNQGGK	-176_40158	P46425	0	Mouse_09-2020	null	[MS,MS:1001208,SEQUEST,]	1.3e-4	null	ms_run[1]:scan=7955	2418.8	3	2135.16245	712.39177	K	F	122	142
PSM	ALPGHLKPFETLLSQNQGGK	-176_40158	P19157	0	Mouse_09-2020	null	[MS,MS:1001208,SEQUEST,]	1.3e-4	null	ms_run[1]:scan=7955	2418.8	3	2135.16245	712.39177	K	F	122	142
PSM	AGFAGDDAPRAVFPSIVGRPR	-176_40201	P60710	0	Mouse_09-2020	null	[MS,MS:1001208,SEQUEST,]	1.3e-4	null	ms_run[1]:scan=7962	2420.7	4	2156.13881	539.78944	K	Q	19	40
PSM	AGFAGDDAPRAVFPSIVGRPR	-176_40201	P68134	0	Mouse_09-2020	null	[MS,MS:1001208,SEQUEST,]	1.3e-4	null	ms_run[1]:scan=7962	2420.7	4	2156.13881	539.78944	K	Q	21	42
PSM	EWGYASHNGPDHWHELYPIAKGDNQSPIELHTK	-176_40214	P16015	1	Mouse_09-2020	null	[MS,MS:1001208,SEQUEST,]	1.3e-4	null	ms_run[1]:scan=7964	2421.3	5	3826.81043	766.16576	K	I	4	37
PSM	YQLDKDGVVLFK	-176_40249	P09103	1	Mouse_09-2020	null	[MS,MS:1001208,SEQUEST,]	1.3e-4	null	ms_run[1]:scan=7972	2423.5	3	1424.77933	475.59765	K	F	198	210
PSM	AHPLFTFLR	-176_40259	P11352	1	Mouse_09-2020	null	[MS,MS:1001208,SEQUEST,]	1.3e-4	null	ms_run[1]:scan=7973	2423.8	2	1101.62065	551.31383	K	A	120	129
PSM	VLDASWYSPGTR	-176_40285	P52196	1	Mouse_09-2020	null	[MS,MS:1001208,SEQUEST,]	1.3e-4	null	ms_run[1]:scan=7977	2424.9	2	1351.66460	676.33568	R	A	31	43
PSM	TGQSYLAAGLLK	-176_40318	Q99MZ7	1	Mouse_09-2020	null	[MS,MS:1001208,SEQUEST,]	1.3e-4	null	ms_run[1]:scan=7982	2426.3	2	1221.68486	611.34552	K	Q	6	18
PSM	EWGYASHNGPDHWHELYPIAKGDNQSPIELHTK	-176_40326	P16015	1	Mouse_09-2020	null	[MS,MS:1001208,SEQUEST,]	1.9e-3	null	ms_run[1]:scan=7983	2426.6	6	3826.79931	638.63935	K	I	4	37
PSM	YVTLIYTNYENGKNDYVK	-176_40354	P19157	1	Mouse_09-2020	null	[MS,MS:1001208,SEQUEST,]	1.3e-4	null	ms_run[1]:scan=7987	2427.7	3	2197.08341	733.03191	K	L	104	122
PSM	GILIGIQQSFRPR	-176_41192	Q8C196	1	Mouse_09-2020	null	[MS,MS:1001208,SEQUEST,]	1.3e-4	null	ms_run[1]:scan=8128	2466.9	2	1484.87078	742.93844	K	L	1361	1374
PSM	LLTRQDAQSLLVPVK	-176_40406	Q99K67	1	Mouse_09-2020	null	[MS,MS:1001208,SEQUEST,]	1.3e-4	null	ms_run[1]:scan=7995	2429.9	3	1681.00119	561.00508	R	S	319	334
PSM	LFVEDSIHDQFVQK	-176_40424	Q8R0Y6	1	Mouse_09-2020	null	[MS,MS:1001208,SEQUEST,]	1.3e-4	null	ms_run[1]:scan=7997	2430.5	3	1704.86057	568.95790	R	V	713	727
PSM	LSGFGQSGIFSK	-176_40446	O09174	1	Mouse_09-2020	null	[MS,MS:1001208,SEQUEST,]	7.0e-4	null	ms_run[1]:scan=8002	2431.9	2	1227.63860	614.32205	R	A	106	118
[truncated: 988,964 more chars]
