# Supplementary material for: A Novel Spectral Annotation Strategy Streamlines Reporting of Mono-ADP-ribosylated Peptides Derived from Mouse Liver and Spleen in Response to IFN-γ
Source: Mol Cell Proteomics. 2021 Sep 28;21(4):100153. doi: 10.1016/j.mcpro.2021.100153 (PMC9014395; doi:10.1016/j.mcpro.2021.100153)
Supplement: Supplemental Data 34 [file mmc36.zip › mcpro_100153_mmc36.mzTab]

COM	This	line	serves	as	a	size	and	separator	hint	for	spreadsheet	applications.	-	-	-	-	-	-	-	-	-	-	-	-	-	-	-	-	-	-	-	-	-	-	-	-	-	-	-	-	-	-	-	-	-	-
COM	Report of a minimal "Summary Quantification report" Proteome Discoverer 2.4.1.15 experiment.
MTD	mzTab-Version	1.0.0
MTD	mzTag-mode	Summary
MTD	mzTab-type	Identification
MTD	description	Export of M:\PostDocAnalysis\01_Singh\SKuraoka\PD2.4.beta.p.08282020\HCD_ColE\01_SK_MLiver_IFNgPilot_HCD34%-(1).pdResult
MTD	ms_run[1]-location	file://M:\LumosIncomingRAWFiles(Previous)\06-2020\06-27-2020\01_SK_MLiver_IFNgPilot_HCD34%.raw
MTD	protein_search_engine_score[1]	[MS,MS:1001155,SEQUEST:xcorr,]
MTD	protein_search_engine_score[2]	Sum PEP Score
MTD	psm_search_engine_score[1]	[MS,MS:1001491,percolator:Q value,]
MTD	fixed_mod[1]	[UNIMOD, UNIMOD:4, Carbamidomethyl, ]
MTD	variable_mod[1]	[UNIMOD, UNIMOD:35, Oxidation, ]
MTD	variable_mod[2]	[UNIMOD, UNIMOD:213, ADP-Ribosyl, ]
MTD	variable_mod[3]	[UNIMOD, UNIMOD:1, Acetyl, ]
MTD	assay[1]-ms_run_ref	ms_run[1]

PRH	accession	description	taxid	species	database	database_version	search_engine	best_search_engine_score[1]	best_search_engine_score[2]	ambiguity_members	modifications	protein_coverage
PRT	Q8C196	Carbamoyl-phosphate synthase [ammonia], mitochondrial OS=Mus musculus OX=10090 GN=Cps1 PE=1 SV=2	null	null	Mouse_09-2020	null	[MS,MS:1001208,SEQUEST,]	506.26	842.491	null	null	0.63
PRT	P16460	Argininosuccinate synthase OS=Mus musculus OX=10090 GN=Ass1 PE=1 SV=1	null	null	Mouse_09-2020	null	[MS,MS:1001208,SEQUEST,]	133.15	213.692	null	null	0.56
PRT	P32020	Non-specific lipid-transfer protein OS=Mus musculus OX=10090 GN=Scp2 PE=1 SV=3	null	null	Mouse_09-2020	null	[MS,MS:1001208,SEQUEST,]	107.16	196.116	null	null	0.46
PRT	O35490	Betaine--homocysteine S-methyltransferase 1 OS=Mus musculus OX=10090 GN=Bhmt PE=1 SV=1	null	null	Mouse_09-2020	null	[MS,MS:1001208,SEQUEST,]	119.64	181.659	null	null	0.56
PRT	P20029	Endoplasmic reticulum chaperone BiP OS=Mus musculus OX=10090 GN=Hspa5 PE=1 SV=3	null	null	Mouse_09-2020	null	[MS,MS:1001208,SEQUEST,]	107.26	202.992	null	null	0.59
PRT	Q03265	ATP synthase subunit alpha, mitochondrial OS=Mus musculus OX=10090 GN=Atp5f1a PE=1 SV=1	null	null	Mouse_09-2020	null	[MS,MS:1001208,SEQUEST,]	124.90	172.422	null	null	0.56
PRT	P63017	Heat shock cognate 71 kDa protein OS=Mus musculus OX=10090 GN=Hspa8 PE=1 SV=1	null	null	Mouse_09-2020	null	[MS,MS:1001208,SEQUEST,]	127.63	215.024	null	null	0.52
PRT	Q8R0Y6	Cytosolic 10-formyltetrahydrofolate dehydrogenase OS=Mus musculus OX=10090 GN=Aldh1l1 PE=1 SV=1	null	null	Mouse_09-2020	null	[MS,MS:1001208,SEQUEST,]	113.46	161.556	null	null	0.41
PRT	P12710	Fatty acid-binding protein, liver OS=Mus musculus OX=10090 GN=Fabp1 PE=1 SV=2	null	null	Mouse_09-2020	null	[MS,MS:1001208,SEQUEST,]	148.78	247.007	null	null	0.80
PRT	P63038	60 kDa heat shock protein, mitochondrial OS=Mus musculus OX=10090 GN=Hspd1 PE=1 SV=1	null	null	Mouse_09-2020	null	[MS,MS:1001208,SEQUEST,]	89.82	149.582	null	null	0.38
PRT	P24270	Catalase OS=Mus musculus OX=10090 GN=Cat PE=1 SV=4	null	null	Mouse_09-2020	null	[MS,MS:1001208,SEQUEST,]	132.91	201.808	null	null	0.54
PRT	Q8BMS1	Trifunctional enzyme subunit alpha, mitochondrial OS=Mus musculus OX=10090 GN=Hadha PE=1 SV=1	null	null	Mouse_09-2020	null	[MS,MS:1001208,SEQUEST,]	79.80	162.510	null	null	0.38
PRT	P16015	Carbonic anhydrase 3 OS=Mus musculus OX=10090 GN=Ca3 PE=1 SV=3	null	null	Mouse_09-2020	null	[MS,MS:1001208,SEQUEST,]	239.47	302.092	null	null	0.76
PRT	P17182	Alpha-enolase OS=Mus musculus OX=10090 GN=Eno1 PE=1 SV=3	null	null	Mouse_09-2020	null	[MS,MS:1001208,SEQUEST,]	107.26	200.884	null	null	0.66
PRT	P26443	Glutamate dehydrogenase 1, mitochondrial OS=Mus musculus OX=10090 GN=Glud1 PE=1 SV=1	null	null	Mouse_09-2020	null	[MS,MS:1001208,SEQUEST,]	86.83	141.183	null	null	0.45
PRT	Q9R0H0	Peroxisomal acyl-coenzyme A oxidase 1 OS=Mus musculus OX=10090 GN=Acox1 PE=1 SV=5	null	null	Mouse_09-2020	null	[MS,MS:1001208,SEQUEST,]	81.55	171.247	null	null	0.46
PRT	P09103	Protein disulfide-isomerase OS=Mus musculus OX=10090 GN=P4hb PE=1 SV=2	null	null	Mouse_09-2020	null	[MS,MS:1001208,SEQUEST,]	104.10	168.883	null	null	0.53
PRT	Q9DBM2	Peroxisomal bifunctional enzyme OS=Mus musculus OX=10090 GN=Ehhadh PE=1 SV=4	null	null	Mouse_09-2020	null	[MS,MS:1001208,SEQUEST,]	98.75	168.258	null	null	0.44
PRT	P47738	Aldehyde dehydrogenase, mitochondrial OS=Mus musculus OX=10090 GN=Aldh2 PE=1 SV=1	null	null	Mouse_09-2020	null	[MS,MS:1001208,SEQUEST,]	131.20	195.038	null	null	0.49
PRT	P08113	Endoplasmin OS=Mus musculus OX=10090 GN=Hsp90b1 PE=1 SV=2	null	null	Mouse_09-2020	null	[MS,MS:1001208,SEQUEST,]	72.60	122.104	null	null	0.37
PRT	Q8BWT1	3-ketoacyl-CoA thiolase, mitochondrial OS=Mus musculus OX=10090 GN=Acaa2 PE=1 SV=3	null	null	Mouse_09-2020	null	[MS,MS:1001208,SEQUEST,]	146.60	257.663	null	null	0.60
PRT	P38647	Stress-70 protein, mitochondrial OS=Mus musculus OX=10090 GN=Hspa9 PE=1 SV=3	null	null	Mouse_09-2020	null	[MS,MS:1001208,SEQUEST,]	69.47	126.931	null	null	0.43
PRT	G5E8R3	Pyruvate carboxylase OS=Mus musculus OX=10090 GN=Pcx PE=1 SV=1	null	null	Mouse_09-2020	null	[MS,MS:1001208,SEQUEST,]	82.14	123.719	null	null	0.26
PRT	Q91Y97	Fructose-bisphosphate aldolase B OS=Mus musculus OX=10090 GN=Aldob PE=1 SV=3	null	null	Mouse_09-2020	null	[MS,MS:1001208,SEQUEST,]	103.69	158.152	null	null	0.38
PRT	Q9ET01	Glycogen phosphorylase, liver form OS=Mus musculus OX=10090 GN=Pygl PE=1 SV=4	null	null	Mouse_09-2020	null	[MS,MS:1001208,SEQUEST,]	66.93	99.898	null	null	0.31
PRT	P50247	Adenosylhomocysteinase OS=Mus musculus OX=10090 GN=Ahcy PE=1 SV=3	null	null	Mouse_09-2020	null	[MS,MS:1001208,SEQUEST,]	112.58	166.272	null	null	0.42
PRT	O88844	Isocitrate dehydrogenase [NADP] cytoplasmic OS=Mus musculus OX=10090 GN=Idh1 PE=1 SV=2	null	null	Mouse_09-2020	null	[MS,MS:1001208,SEQUEST,]	64.63	123.505	null	null	0.49
PRT	P09411	Phosphoglycerate kinase 1 OS=Mus musculus OX=10090 GN=Pgk1 PE=1 SV=4	null	null	Mouse_09-2020	null	[MS,MS:1001208,SEQUEST,]	38.74	90.909	null	null	0.55
PRT	P10126	Elongation factor 1-alpha 1 OS=Mus musculus OX=10090 GN=Eef1a1 PE=1 SV=3	null	null	Mouse_09-2020	null	[MS,MS:1001208,SEQUEST,]	107.00	148.426	null	null	0.34
PRT	P54869	Hydroxymethylglutaryl-CoA synthase, mitochondrial OS=Mus musculus OX=10090 GN=Hmgcs2 PE=1 SV=2	null	null	Mouse_09-2020	null	[MS,MS:1001208,SEQUEST,]	74.79	130.851	null	null	0.36
PRT	P27773	Protein disulfide-isomerase A3 OS=Mus musculus OX=10090 GN=Pdia3 PE=1 SV=2	null	null	Mouse_09-2020	null	[MS,MS:1001208,SEQUEST,]	64.50	123.490	null	null	0.39
PRT	A0A1D5RLD8	Glyceraldehyde-3-phosphate dehydrogenase OS=Mus musculus OX=10090 GN=Gm10358 PE=1 SV=1	null	null	Mouse_09-2020	null	[MS,MS:1001208,SEQUEST,]	103.49	157.918	null	null	0.56
PRT	P05202	Aspartate aminotransferase, mitochondrial OS=Mus musculus OX=10090 GN=Got2 PE=1 SV=1	null	null	Mouse_09-2020	null	[MS,MS:1001208,SEQUEST,]	97.20	120.895	null	null	0.45
PRT	Q9DBT9	Dimethylglycine dehydrogenase, mitochondrial OS=Mus musculus OX=10090 GN=Dmgdh PE=1 SV=1	null	null	Mouse_09-2020	null	[MS,MS:1001208,SEQUEST,]	49.67	83.347	null	null	0.36
PRT	P30115	Glutathione S-transferase A3 OS=Mus musculus OX=10090 GN=Gsta3 PE=1 SV=2	null	null	Mouse_09-2020	null	[MS,MS:1001208,SEQUEST,]	89.77	136.363	null	null	0.54
PRT	Q61176	Arginase-1 OS=Mus musculus OX=10090 GN=Arg1 PE=1 SV=1	null	null	Mouse_09-2020	null	[MS,MS:1001208,SEQUEST,]	59.34	119.152	null	null	0.59
PRT	P11725	Ornithine carbamoyltransferase, mitochondrial OS=Mus musculus OX=10090 GN=Otc PE=1 SV=1	null	null	Mouse_09-2020	null	[MS,MS:1001208,SEQUEST,]	78.14	118.174	null	null	0.46
PRT	P10649	Glutathione S-transferase Mu 1 OS=Mus musculus OX=10090 GN=Gstm1 PE=1 SV=2	null	null	Mouse_09-2020	null	[MS,MS:1001208,SEQUEST,]	117.35	171.954	null	null	0.65
PRT	P56480	ATP synthase subunit beta, mitochondrial OS=Mus musculus OX=10090 GN=Atp5f1b PE=1 SV=2	null	null	Mouse_09-2020	null	[MS,MS:1001208,SEQUEST,]	98.87	162.188	null	null	0.47
PRT	Q05421	Cytochrome P450 2E1 OS=Mus musculus OX=10090 GN=Cyp2e1 PE=1 SV=1	null	null	Mouse_09-2020	null	[MS,MS:1001208,SEQUEST,]	51.55	83.108	null	null	0.32
PRT	P00329	Alcohol dehydrogenase 1 OS=Mus musculus OX=10090 GN=Adh1 PE=1 SV=2	null	null	Mouse_09-2020	null	[MS,MS:1001208,SEQUEST,]	53.11	107.768	null	null	0.32
PRT	P35700	Peroxiredoxin-1 OS=Mus musculus OX=10090 GN=Prdx1 PE=1 SV=1	null	null	Mouse_09-2020	null	[MS,MS:1001208,SEQUEST,]	67.58	110.610	null	null	0.58
PRT	P07724	Albumin OS=Mus musculus OX=10090 GN=Alb PE=1 SV=3	null	null	Mouse_09-2020	null	[MS,MS:1001208,SEQUEST,]	84.47	129.906	null	null	0.30
PRT	P24549	Retinal dehydrogenase 1 OS=Mus musculus OX=10090 GN=Aldh1a1 PE=1 SV=5	null	null	Mouse_09-2020	null	[MS,MS:1001208,SEQUEST,]	157.97	243.312	null	null	0.47
PRT	Q91VB8	Alpha globin 1 OS=Mus musculus OX=10090 GN=Hba-a1 PE=1 SV=1	null	null	Mouse_09-2020	null	[MS,MS:1001208,SEQUEST,]	182.45	236.979	null	null	0.75
PRT	P19157	Glutathione S-transferase P 1 OS=Mus musculus OX=10090 GN=Gstp1 PE=1 SV=2	null	null	Mouse_09-2020	null	[MS,MS:1001208,SEQUEST,]	141.81	192.144	null	null	0.63
PRT	P49429	4-hydroxyphenylpyruvate dioxygenase OS=Mus musculus OX=10090 GN=Hpd PE=1 SV=3	null	null	Mouse_09-2020	null	[MS,MS:1001208,SEQUEST,]	59.66	96.190	null	null	0.50
PRT	P40142	Transketolase OS=Mus musculus OX=10090 GN=Tkt PE=1 SV=1	null	null	Mouse_09-2020	null	[MS,MS:1001208,SEQUEST,]	44.59	77.680	null	null	0.31
PRT	P97872	Flavin-containing monooxygenase 5 OS=Mus musculus OX=10090 GN=Fmo5 PE=1 SV=4	null	null	Mouse_09-2020	null	[MS,MS:1001208,SEQUEST,]	30.13	49.185	null	null	0.28
PRT	A0A0R4J0Z1	Protein disulfide-isomerase A4 OS=Mus musculus OX=10090 GN=Pdia4 PE=1 SV=1	null	null	Mouse_09-2020	null	[MS,MS:1001208,SEQUEST,]	39.71	78.849	null	null	0.33
PRT	P11499	Heat shock protein HSP 90-beta OS=Mus musculus OX=10090 GN=Hsp90ab1 PE=1 SV=3	null	null	Mouse_09-2020	null	[MS,MS:1001208,SEQUEST,]	53.93	102.566	null	null	0.34
PRT	Q8VCT4	Carboxylesterase 1D OS=Mus musculus OX=10090 GN=Ces1d PE=1 SV=1	null	null	Mouse_09-2020	null	[MS,MS:1001208,SEQUEST,]	40.68	78.236	null	null	0.38
PRT	P34914	Bifunctional epoxide hydrolase 2 OS=Mus musculus OX=10090 GN=Ephx2 PE=1 SV=2	null	null	Mouse_09-2020	null	[MS,MS:1001208,SEQUEST,]	49.36	72.846	null	null	0.33
PRT	P58252	Elongation factor 2 OS=Mus musculus OX=10090 GN=Eef2 PE=1 SV=2	null	null	Mouse_09-2020	null	[MS,MS:1001208,SEQUEST,]	37.44	74.490	null	null	0.20
PRT	Q91YI0	Argininosuccinate lyase OS=Mus musculus OX=10090 GN=Asl PE=1 SV=1	null	null	Mouse_09-2020	null	[MS,MS:1001208,SEQUEST,]	57.46	75.138	null	null	0.40
PRT	A8DUK4	Beta-globin OS=Mus musculus OX=10090 GN=Hbb-bs PE=1 SV=1	null	null	Mouse_09-2020	null	[MS,MS:1001208,SEQUEST,]	124.98	163.738	null	null	0.82
PRT	Q64374	Regucalcin OS=Mus musculus OX=10090 GN=Rgn PE=1 SV=1	null	null	Mouse_09-2020	null	[MS,MS:1001208,SEQUEST,]	66.50	101.204	null	null	0.49
PRT	Q9EQ20	Methylmalonate-semialdehyde dehydrogenase [acylating], mitochondrial OS=Mus musculus OX=10090 GN=Aldh6a1 PE=1 SV=1	null	null	Mouse_09-2020	null	[MS,MS:1001208,SEQUEST,]	59.96	112.699	null	null	0.43
PRT	P08249	Malate dehydrogenase, mitochondrial OS=Mus musculus OX=10090 GN=Mdh2 PE=1 SV=3	null	null	Mouse_09-2020	null	[MS,MS:1001208,SEQUEST,]	44.71	89.482	null	null	0.52
PRT	Q99LB7	Sarcosine dehydrogenase, mitochondrial OS=Mus musculus OX=10090 GN=Sardh PE=1 SV=1	null	null	Mouse_09-2020	null	[MS,MS:1001208,SEQUEST,]	47.94	59.609	null	null	0.20
PRT	O08601	Microsomal triglyceride transfer protein large subunit OS=Mus musculus OX=10090 GN=Mttp PE=1 SV=2	null	null	Mouse_09-2020	null	[MS,MS:1001208,SEQUEST,]	39.73	70.949	null	null	0.21
PRT	P70694	Estradiol 17 beta-dehydrogenase 5 OS=Mus musculus OX=10090 GN=Akr1c6 PE=1 SV=1	null	null	Mouse_09-2020	null	[MS,MS:1001208,SEQUEST,]	69.63	110.538	null	null	0.61
PRT	Q8QZT1	Acetyl-CoA acetyltransferase, mitochondrial OS=Mus musculus OX=10090 GN=Acat1 PE=1 SV=1	null	null	Mouse_09-2020	null	[MS,MS:1001208,SEQUEST,]	82.04	136.460	null	null	0.43
PRT	P31786	Acyl-CoA-binding protein OS=Mus musculus OX=10090 GN=Dbi PE=1 SV=2	null	null	Mouse_09-2020	null	[MS,MS:1001208,SEQUEST,]	43.36	77.760	null	null	0.83
PRT	Q9DCW4	Electron transfer flavoprotein subunit beta OS=Mus musculus OX=10090 GN=Etfb PE=1 SV=3	null	null	Mouse_09-2020	null	[MS,MS:1001208,SEQUEST,]	44.29	79.314	null	null	0.45
PRT	P14152	Malate dehydrogenase, cytoplasmic OS=Mus musculus OX=10090 GN=Mdh1 PE=1 SV=3	null	null	Mouse_09-2020	null	[MS,MS:1001208,SEQUEST,]	35.83	65.056	null	null	0.37
PRT	P47911	60S ribosomal protein L6 OS=Mus musculus OX=10090 GN=Rpl6 PE=1 SV=3	null	null	Mouse_09-2020	null	[MS,MS:1001208,SEQUEST,]	27.20	50.402	null	null	0.46
PRT	Q8VC30	Triokinase/FMN cyclase OS=Mus musculus OX=10090 GN=Tkfc PE=1 SV=1	null	null	Mouse_09-2020	null	[MS,MS:1001208,SEQUEST,]	57.35	93.110	null	null	0.30
PRT	Q91ZJ5	UTP--glucose-1-phosphate uridylyltransferase OS=Mus musculus OX=10090 GN=Ugp2 PE=1 SV=3	null	null	Mouse_09-2020	null	[MS,MS:1001208,SEQUEST,]	37.14	55.497	null	null	0.33
PRT	D3Z041	Long-chain-fatty-acid--CoA ligase 1 OS=Mus musculus OX=10090 GN=Acsl1 PE=1 SV=1	null	null	Mouse_09-2020	null	[MS,MS:1001208,SEQUEST,]	39.52	67.737	null	null	0.24
PRT	P24369	Peptidyl-prolyl cis-trans isomerase B OS=Mus musculus OX=10090 GN=Ppib PE=1 SV=2	null	null	Mouse_09-2020	null	[MS,MS:1001208,SEQUEST,]	39.00	65.130	null	null	0.62
PRT	P17751	Triosephosphate isomerase OS=Mus musculus OX=10090 GN=Tpi1 PE=1 SV=4	null	null	Mouse_09-2020	null	[MS,MS:1001208,SEQUEST,]	31.77	55.892	null	null	0.40
PRT	G3X982	Aldehyde oxidase 3 OS=Mus musculus OX=10090 GN=Aox3 PE=1 SV=1	null	null	Mouse_09-2020	null	[MS,MS:1001208,SEQUEST,]	36.62	49.861	null	null	0.15
PRT	P51881	ADP/ATP translocase 2 OS=Mus musculus OX=10090 GN=Slc25a5 PE=1 SV=3	null	null	Mouse_09-2020	null	[MS,MS:1001208,SEQUEST,]	45.75	64.910	null	null	0.28
PRT	Q9DB20	ATP synthase subunit O, mitochondrial OS=Mus musculus OX=10090 GN=Atp5po PE=1 SV=1	null	null	Mouse_09-2020	null	[MS,MS:1001208,SEQUEST,]	42.25	78.889	null	null	0.52
PRT	Q9CPY7	Cytosol aminopeptidase OS=Mus musculus OX=10090 GN=Lap3 PE=1 SV=3	null	null	Mouse_09-2020	null	[MS,MS:1001208,SEQUEST,]	32.51	58.041	null	null	0.26
PRT	Q64459	Cytochrome P450 3A11 OS=Mus musculus OX=10090 GN=Cyp3a11 PE=1 SV=1	null	null	Mouse_09-2020	null	[MS,MS:1001208,SEQUEST,]	31.51	43.939	null	null	0.31
PRT	Q64442	Sorbitol dehydrogenase OS=Mus musculus OX=10090 GN=Sord PE=1 SV=3	null	null	Mouse_09-2020	null	[MS,MS:1001208,SEQUEST,]	66.29	94.330	null	null	0.36
PRT	Q9CQ62	2,4-dienoyl-CoA reductase, mitochondrial OS=Mus musculus OX=10090 GN=Decr1 PE=1 SV=1	null	null	Mouse_09-2020	null	[MS,MS:1001208,SEQUEST,]	38.43	54.483	null	null	0.37
PRT	Q61425	Hydroxyacyl-coenzyme A dehydrogenase, mitochondrial OS=Mus musculus OX=10090 GN=Hadh PE=1 SV=2	null	null	Mouse_09-2020	null	[MS,MS:1001208,SEQUEST,]	18.35	58.176	null	null	0.29
PRT	Q8BH00	2-aminomuconic semialdehyde dehydrogenase OS=Mus musculus OX=10090 GN=Aldh8a1 PE=1 SV=1	null	null	Mouse_09-2020	null	[MS,MS:1001208,SEQUEST,]	21.48	45.361	null	null	0.29
PRT	Q01853	Transitional endoplasmic reticulum ATPase OS=Mus musculus OX=10090 GN=Vcp PE=1 SV=4	null	null	Mouse_09-2020	null	[MS,MS:1001208,SEQUEST,]	22.41	36.226	null	null	0.17
PRT	Q9JII6	Aldo-keto reductase family 1 member A1 OS=Mus musculus OX=10090 GN=Akr1a1 PE=1 SV=3	null	null	Mouse_09-2020	null	[MS,MS:1001208,SEQUEST,]	34.66	43.381	null	null	0.36
PRT	P19096	Fatty acid synthase OS=Mus musculus OX=10090 GN=Fasn PE=1 SV=2	null	null	Mouse_09-2020	null	[MS,MS:1001208,SEQUEST,]	26.30	41.681	null	null	0.06
PRT	P17742	Peptidyl-prolyl cis-trans isomerase A OS=Mus musculus OX=10090 GN=Ppia PE=1 SV=2	null	null	Mouse_09-2020	null	[MS,MS:1001208,SEQUEST,]	14.60	40.241	null	null	0.47
PRT	E9Q5F6	Polyubiquitin-C (Fragment) OS=Mus musculus OX=10090 GN=Ubc PE=1 SV=1	null	null	Mouse_09-2020	null	[MS,MS:1001208,SEQUEST,]	40.21	61.132	null	null	0.93
PRT	P51660	Peroxisomal multifunctional enzyme type 2 OS=Mus musculus OX=10090 GN=Hsd17b4 PE=1 SV=3	null	null	Mouse_09-2020	null	[MS,MS:1001208,SEQUEST,]	30.11	64.645	null	null	0.22
PRT	Q64433	10 kDa heat shock protein, mitochondrial OS=Mus musculus OX=10090 GN=Hspe1 PE=1 SV=2	null	null	Mouse_09-2020	null	[MS,MS:1001208,SEQUEST,]	31.16	65.685	null	null	0.60
PRT	P97351	40S ribosomal protein S3a OS=Mus musculus OX=10090 GN=Rps3a PE=1 SV=3	null	null	Mouse_09-2020	null	[MS,MS:1001208,SEQUEST,]	13.68	35.783	null	null	0.35
PRT	Q9CR57	60S ribosomal protein L14 OS=Mus musculus OX=10090 GN=Rpl14 PE=1 SV=3	null	null	Mouse_09-2020	null	[MS,MS:1001208,SEQUEST,]	12.07	39.745	null	null	0.41
PRT	P45952	Medium-chain specific acyl-CoA dehydrogenase, mitochondrial OS=Mus musculus OX=10090 GN=Acadm PE=1 SV=1	null	null	Mouse_09-2020	null	[MS,MS:1001208,SEQUEST,]	21.68	34.797	null	null	0.33
PRT	Q9CPU0	Lactoylglutathione lyase OS=Mus musculus OX=10090 GN=Glo1 PE=1 SV=3	null	null	Mouse_09-2020	null	[MS,MS:1001208,SEQUEST,]	22.42	34.512	null	null	0.53
PRT	E9PWK1	Epoxide hydrolase OS=Mus musculus OX=10090 GN=Ephx1 PE=1 SV=1	null	null	Mouse_09-2020	null	[MS,MS:1001208,SEQUEST,]	30.06	42.024	null	null	0.31
PRT	Q91XE0	Glycine N-acyltransferase OS=Mus musculus OX=10090 GN=Glyat PE=1 SV=1	null	null	Mouse_09-2020	null	[MS,MS:1001208,SEQUEST,]	45.39	59.869	null	null	0.45
PRT	Q9QXD6	Fructose-1,6-bisphosphatase 1 OS=Mus musculus OX=10090 GN=Fbp1 PE=1 SV=3	null	null	Mouse_09-2020	null	[MS,MS:1001208,SEQUEST,]	64.33	95.293	null	null	0.33
PRT	G5E850	Cytochrome b5 OS=Mus musculus OX=10090 GN=Cyb5a PE=1 SV=1	null	null	Mouse_09-2020	null	[MS,MS:1001208,SEQUEST,]	32.65	51.921	null	null	0.79
PRT	Q9QXF8	Glycine N-methyltransferase OS=Mus musculus OX=10090 GN=Gnmt PE=1 SV=3	null	null	Mouse_09-2020	null	[MS,MS:1001208,SEQUEST,]	32.49	50.193	null	null	0.39
PRT	Q9D8E6	60S ribosomal protein L4 OS=Mus musculus OX=10090 GN=Rpl4 PE=1 SV=3	null	null	Mouse_09-2020	null	[MS,MS:1001208,SEQUEST,]	25.96	57.103	null	null	0.30
PRT	Q07417	Short-chain specific acyl-CoA dehydrogenase, mitochondrial OS=Mus musculus OX=10090 GN=Acads PE=1 SV=2	null	null	Mouse_09-2020	null	[MS,MS:1001208,SEQUEST,]	30.46	57.884	null	null	0.24
PRT	P26043	Radixin OS=Mus musculus OX=10090 GN=Rdx PE=1 SV=3	null	null	Mouse_09-2020	null	[MS,MS:1001208,SEQUEST,]	9.24	35.969	null	null	0.16
PRT	Q99LC5	Electron transfer flavoprotein subunit alpha, mitochondrial OS=Mus musculus OX=10090 GN=Etfa PE=1 SV=2	null	null	Mouse_09-2020	null	[MS,MS:1001208,SEQUEST,]	34.30	63.634	null	null	0.44
PRT	P27659	60S ribosomal protein L3 OS=Mus musculus OX=10090 GN=Rpl3 PE=1 SV=3	null	null	Mouse_09-2020	null	[MS,MS:1001208,SEQUEST,]	3.78	24.052	null	null	0.21
PRT	Q99J08	SEC14-like protein 2 OS=Mus musculus OX=10090 GN=Sec14l2 PE=1 SV=1	null	null	Mouse_09-2020	null	[MS,MS:1001208,SEQUEST,]	24.48	48.456	null	null	0.27
PRT	O09173	Homogentisate 1,2-dioxygenase OS=Mus musculus OX=10090 GN=Hgd PE=1 SV=2	null	null	Mouse_09-2020	null	[MS,MS:1001208,SEQUEST,]	28.41	42.120	null	null	0.29
PRT	P35505	Fumarylacetoacetase OS=Mus musculus OX=10090 GN=Fah PE=1 SV=2	null	null	Mouse_09-2020	null	[MS,MS:1001208,SEQUEST,]	34.29	60.207	null	null	0.33
PRT	O55022	Membrane-associated progesterone receptor component 1 OS=Mus musculus OX=10090 GN=Pgrmc1 PE=1 SV=4	null	null	Mouse_09-2020	null	[MS,MS:1001208,SEQUEST,]	37.48	47.243	null	null	0.39
PRT	P97807	Fumarate hydratase, mitochondrial OS=Mus musculus OX=10090 GN=Fh PE=1 SV=3	null	null	Mouse_09-2020	null	[MS,MS:1001208,SEQUEST,]	28.98	50.536	null	null	0.28
PRT	Q91X83	S-adenosylmethionine synthase isoform type-1 OS=Mus musculus OX=10090 GN=Mat1a PE=1 SV=1	null	null	Mouse_09-2020	null	[MS,MS:1001208,SEQUEST,]	31.77	47.620	null	null	0.32
PRT	A0A1W2P733	C-1-tetrahydrofolate synthase, cytoplasmic OS=Mus musculus OX=10090 GN=Mthfd1 PE=1 SV=1	null	null	Mouse_09-2020	null	[MS,MS:1001208,SEQUEST,]	20.00	34.120	null	null	0.14
PRT	Q9DBE0	Cysteine sulfinic acid decarboxylase OS=Mus musculus OX=10090 GN=Csad PE=1 SV=1	null	null	Mouse_09-2020	null	[MS,MS:1001208,SEQUEST,]	41.18	57.422	null	null	0.17
PRT	P06801	NADP-dependent malic enzyme OS=Mus musculus OX=10090 GN=Me1 PE=1 SV=2	null	null	Mouse_09-2020	null	[MS,MS:1001208,SEQUEST,]	24.28	37.771	null	null	0.21
PRT	P62897	Cytochrome c, somatic OS=Mus musculus OX=10090 GN=Cycs PE=1 SV=2	null	null	Mouse_09-2020	null	[MS,MS:1001208,SEQUEST,]	25.50	41.397	null	null	0.60
PRT	Q9Z2V4	Phosphoenolpyruvate carboxykinase, cytosolic [GTP] OS=Mus musculus OX=10090 GN=Pck1 PE=1 SV=1	null	null	Mouse_09-2020	null	[MS,MS:1001208,SEQUEST,]	31.89	52.864	null	null	0.21
PRT	P47915	60S ribosomal protein L29 OS=Mus musculus OX=10090 GN=Rpl29 PE=1 SV=2	null	null	Mouse_09-2020	null	[MS,MS:1001208,SEQUEST,]	6.47	26.693	null	null	0.46
PRT	Q8QZR3	Pyrethroid hydrolase Ces2a OS=Mus musculus OX=10090 GN=Ces2a PE=1 SV=1	null	null	Mouse_09-2020	null	[MS,MS:1001208,SEQUEST,]	32.76	56.248	null	null	0.28
PRT	Q8K169	UDP-glucuronosyltransferase OS=Mus musculus OX=10090 GN=Ugt2b5 PE=1 SV=1	null	null	Mouse_09-2020	null	[MS,MS:1001208,SEQUEST,]	53.67	71.872	null	null	0.24
PRT	Q91WU0	Carboxylesterase 1F OS=Mus musculus OX=10090 GN=Ces1f PE=1 SV=1	null	null	Mouse_09-2020	null	[MS,MS:1001208,SEQUEST,]	53.67	82.556	null	null	0.24
PRT	P08228	Superoxide dismutase [Cu-Zn] OS=Mus musculus OX=10090 GN=Sod1 PE=1 SV=2	null	null	Mouse_09-2020	null	[MS,MS:1001208,SEQUEST,]	57.24	87.851	null	null	0.57
PRT	Q80XN0	D-beta-hydroxybutyrate dehydrogenase, mitochondrial OS=Mus musculus OX=10090 GN=Bdh1 PE=1 SV=2	null	null	Mouse_09-2020	null	[MS,MS:1001208,SEQUEST,]	40.45	38.343	null	null	0.24
PRT	Q9QXX4	Calcium-binding mitochondrial carrier protein Aralar2 OS=Mus musculus OX=10090 GN=Slc25a13 PE=1 SV=1	null	null	Mouse_09-2020	null	[MS,MS:1001208,SEQUEST,]	26.64	49.947	null	null	0.17
PRT	P43274	Histone H1.4 OS=Mus musculus OX=10090 GN=H1-4 PE=1 SV=2	null	null	Mouse_09-2020	null	[MS,MS:1001208,SEQUEST,]	11.97	39.353	null	null	0.34
PRT	P61255	60S ribosomal protein L26 OS=Mus musculus OX=10090 GN=Rpl26 PE=1 SV=1	null	null	Mouse_09-2020	null	[MS,MS:1001208,SEQUEST,]	4.37	31.577	null	null	0.53
PRT	P48036	Annexin A5 OS=Mus musculus OX=10090 GN=Anxa5 PE=1 SV=1	null	null	Mouse_09-2020	null	[MS,MS:1001208,SEQUEST,]	17.01	33.191	null	null	0.30
PRT	Q921I1	Serotransferrin OS=Mus musculus OX=10090 GN=Tf PE=1 SV=1	null	null	Mouse_09-2020	null	[MS,MS:1001208,SEQUEST,]	23.85	45.657	null	null	0.17
PRT	O08749	Dihydrolipoyl dehydrogenase, mitochondrial OS=Mus musculus OX=10090 GN=Dld PE=1 SV=2	null	null	Mouse_09-2020	null	[MS,MS:1001208,SEQUEST,]	12.92	29.922	null	null	0.24
PRT	Q64475	Histone H2B type 1-B OS=Mus musculus OX=10090 GN=H2bc3 PE=1 SV=3	null	null	Mouse_09-2020	null	[MS,MS:1001208,SEQUEST,]	20.43	31.458	null	null	0.62
PRT	Q8CHT0	Delta-1-pyrroline-5-carboxylate dehydrogenase, mitochondrial OS=Mus musculus OX=10090 GN=Aldh4a1 PE=1 SV=3	null	null	Mouse_09-2020	null	[MS,MS:1001208,SEQUEST,]	20.11	42.782	null	null	0.16
PRT	E0CXN5	Glycerol-3-phosphate dehydrogenase [NAD(+)] OS=Mus musculus OX=10090 GN=Gpd1 PE=1 SV=1	null	null	Mouse_09-2020	null	[MS,MS:1001208,SEQUEST,]	26.76	53.314	null	null	0.31
PRT	P28271	Cytoplasmic aconitate hydratase OS=Mus musculus OX=10090 GN=Aco1 PE=1 SV=3	null	null	Mouse_09-2020	null	[MS,MS:1001208,SEQUEST,]	34.71	54.799	null	null	0.14
PRT	Q91YQ5	Dolichyl-diphosphooligosaccharide--protein glycosyltransferase subunit 1 OS=Mus musculus OX=10090 GN=Rpn1 PE=1 SV=1	null	null	Mouse_09-2020	null	[MS,MS:1001208,SEQUEST,]	24.91	42.485	null	null	0.18
PRT	A0A1B0GSR9	L-lactate dehydrogenase OS=Mus musculus OX=10090 GN=Ldha PE=1 SV=1	null	null	Mouse_09-2020	null	[MS,MS:1001208,SEQUEST,]	23.60	32.397	null	null	0.19
PRT	P35492	Histidine ammonia-lyase OS=Mus musculus OX=10090 GN=Hal PE=1 SV=1	null	null	Mouse_09-2020	null	[MS,MS:1001208,SEQUEST,]	20.00	31.866	null	null	0.17
PRT	P11352	Glutathione peroxidase 1 OS=Mus musculus OX=10090 GN=Gpx1 PE=1 SV=2	null	null	Mouse_09-2020	null	[MS,MS:1001208,SEQUEST,]	23.99	31.871	null	null	0.58
PRT	Q9DBJ1	Phosphoglycerate mutase 1 OS=Mus musculus OX=10090 GN=Pgam1 PE=1 SV=3	null	null	Mouse_09-2020	null	[MS,MS:1001208,SEQUEST,]	14.74	30.638	null	null	0.40
PRT	P60710	Actin, cytoplasmic 1 OS=Mus musculus OX=10090 GN=Actb PE=1 SV=1	null	null	Mouse_09-2020	null	[MS,MS:1001208,SEQUEST,]	88.28	128.096	null	null	0.57
PRT	P07901	Heat shock protein HSP 90-alpha OS=Mus musculus OX=10090 GN=Hsp90aa1 PE=1 SV=4	null	null	Mouse_09-2020	null	[MS,MS:1001208,SEQUEST,]	37.22	58.534	null	null	0.18
PRT	Q64458	Cytochrome P450 2C29 OS=Mus musculus OX=10090 GN=Cyp2c29 PE=1 SV=2	null	null	Mouse_09-2020	null	[MS,MS:1001208,SEQUEST,]	39.73	57.594	null	null	0.31
PRT	A0A0R4IZY2	Cytochrome P450 2D26 OS=Mus musculus OX=10090 GN=Cyp2d26 PE=1 SV=1	null	null	Mouse_09-2020	null	[MS,MS:1001208,SEQUEST,]	33.99	48.794	null	null	0.22
PRT	Q60932	Voltage-dependent anion-selective channel protein 1 OS=Mus musculus OX=10090 GN=Vdac1 PE=1 SV=3	null	null	Mouse_09-2020	null	[MS,MS:1001208,SEQUEST,]	22.61	48.772	null	null	0.27
PRT	P33267	Cytochrome P450 2F2 OS=Mus musculus OX=10090 GN=Cyp2f2 PE=1 SV=1	null	null	Mouse_09-2020	null	[MS,MS:1001208,SEQUEST,]	26.93	30.957	null	null	0.19
PRT	Q9WTP7	GTP:AMP phosphotransferase AK3, mitochondrial OS=Mus musculus OX=10090 GN=Ak3 PE=1 SV=3	null	null	Mouse_09-2020	null	[MS,MS:1001208,SEQUEST,]	13.58	32.162	null	null	0.42
PRT	Q9WUM5	Succinate--CoA ligase [ADP/GDP-forming] subunit alpha, mitochondrial OS=Mus musculus OX=10090 GN=Suclg1 PE=1 SV=4	null	null	Mouse_09-2020	null	[MS,MS:1001208,SEQUEST,]	20.04	43.416	null	null	0.26
PRT	Q9CZM2	60S ribosomal protein L15 OS=Mus musculus OX=10090 GN=Rpl15 PE=1 SV=4	null	null	Mouse_09-2020	null	[MS,MS:1001208,SEQUEST,]	24.14	31.068	null	null	0.33
PRT	Q921R2	40S ribosomal protein S13 OS=Mus musculus OX=10090 GN=Rps13 PE=1 SV=1	null	null	Mouse_09-2020	null	[MS,MS:1001208,SEQUEST,]	33.85	48.499	null	null	0.51
PRT	Q6GT24	Peroxiredoxin-6 OS=Mus musculus OX=10090 GN=Prdx6 PE=1 SV=1	null	null	Mouse_09-2020	null	[MS,MS:1001208,SEQUEST,]	37.51	54.181	null	null	0.38
PRT	Q91VS7	Microsomal glutathione S-transferase 1 OS=Mus musculus OX=10090 GN=Mgst1 PE=1 SV=3	null	null	Mouse_09-2020	null	[MS,MS:1001208,SEQUEST,]	3.48	20.373	null	null	0.19
PRT	O55125	Protein NipSnap homolog 1 OS=Mus musculus OX=10090 GN=Nipsnap1 PE=1 SV=1	null	null	Mouse_09-2020	null	[MS,MS:1001208,SEQUEST,]	11.89	29.123	null	null	0.26
PRT	P52760	2-iminobutanoate/2-iminopropanoate deaminase OS=Mus musculus OX=10090 GN=Rida PE=1 SV=3	null	null	Mouse_09-2020	null	[MS,MS:1001208,SEQUEST,]	28.87	49.366	null	null	0.67
PRT	P40936	Indolethylamine N-methyltransferase OS=Mus musculus OX=10090 GN=Inmt PE=1 SV=1	null	null	Mouse_09-2020	null	[MS,MS:1001208,SEQUEST,]	36.42	64.467	null	null	0.29
PRT	P12970	60S ribosomal protein L7a OS=Mus musculus OX=10090 GN=Rpl7a PE=1 SV=2	null	null	Mouse_09-2020	null	[MS,MS:1001208,SEQUEST,]	21.20	32.537	null	null	0.31
PRT	Q6ZWN5	40S ribosomal protein S9 OS=Mus musculus OX=10090 GN=Rps9 PE=1 SV=3	null	null	Mouse_09-2020	null	[MS,MS:1001208,SEQUEST,]	14.75	20.183	null	null	0.42
PRT	P55096	ATP-binding cassette sub-family D member 3 OS=Mus musculus OX=10090 GN=Abcd3 PE=1 SV=2	null	null	Mouse_09-2020	null	[MS,MS:1001208,SEQUEST,]	16.53	16.596	null	null	0.18
PRT	P62082	40S ribosomal protein S7 OS=Mus musculus OX=10090 GN=Rps7 PE=2 SV=1	null	null	Mouse_09-2020	null	[MS,MS:1001208,SEQUEST,]	9.97	20.991	null	null	0.44
PRT	Q8BH95	Enoyl-CoA hydratase, mitochondrial OS=Mus musculus OX=10090 GN=Echs1 PE=1 SV=1	null	null	Mouse_09-2020	null	[MS,MS:1001208,SEQUEST,]	34.35	41.396	null	null	0.35
PRT	O70475	UDP-glucose 6-dehydrogenase OS=Mus musculus OX=10090 GN=Ugdh PE=1 SV=1	null	null	Mouse_09-2020	null	[MS,MS:1001208,SEQUEST,]	22.20	30.446	null	null	0.20
PRT	O35129	Prohibitin-2 OS=Mus musculus OX=10090 GN=Phb2 PE=1 SV=1	null	null	Mouse_09-2020	null	[MS,MS:1001208,SEQUEST,]	16.44	30.134	null	null	0.34
PRT	Q9WVL0	Maleylacetoacetate isomerase OS=Mus musculus OX=10090 GN=Gstz1 PE=1 SV=1	null	null	Mouse_09-2020	null	[MS,MS:1001208,SEQUEST,]	18.78	42.185	null	null	0.43
PRT	Q9DCM2	Glutathione S-transferase kappa 1 OS=Mus musculus OX=10090 GN=Gstk1 PE=1 SV=3	null	null	Mouse_09-2020	null	[MS,MS:1001208,SEQUEST,]	10.92	25.637	null	null	0.42
PRT	P00186	Cytochrome P450 1A2 OS=Mus musculus OX=10090 GN=Cyp1a2 PE=1 SV=1	null	null	Mouse_09-2020	null	[MS,MS:1001208,SEQUEST,]	20.53	33.095	null	null	0.16
PRT	Q9DBF1	Alpha-aminoadipic semialdehyde dehydrogenase OS=Mus musculus OX=10090 GN=Aldh7a1 PE=1 SV=4	null	null	Mouse_09-2020	null	[MS,MS:1001208,SEQUEST,]	21.40	37.877	null	null	0.16
PRT	A0A0R4J083	Long-chain specific acyl-CoA dehydrogenase, mitochondrial OS=Mus musculus OX=10090 GN=Acadl PE=1 SV=1	null	null	Mouse_09-2020	null	[MS,MS:1001208,SEQUEST,]	22.72	35.674	null	null	0.22
PRT	P50544	Very long-chain specific acyl-CoA dehydrogenase, mitochondrial OS=Mus musculus OX=10090 GN=Acadvl PE=1 SV=3	null	null	Mouse_09-2020	null	[MS,MS:1001208,SEQUEST,]	25.38	38.994	null	null	0.16
PRT	Q9D2G2	Dihydrolipoyllysine-residue succinyltransferase component of 2-oxoglutarate dehydrogenase complex, mitochondrial OS=Mus musculus OX=10090 GN=Dlst PE=1 SV=1	null	null	Mouse_09-2020	null	[MS,MS:1001208,SEQUEST,]	12.85	22.284	null	null	0.18
PRT	P56593	Cytochrome P450 2A12 OS=Mus musculus OX=10090 GN=Cyp2a12 PE=1 SV=2	null	null	Mouse_09-2020	null	[MS,MS:1001208,SEQUEST,]	20.06	30.998	null	null	0.20
PRT	P52196	Thiosulfate sulfurtransferase OS=Mus musculus OX=10090 GN=Tst PE=1 SV=3	null	null	Mouse_09-2020	null	[MS,MS:1001208,SEQUEST,]	19.71	34.838	null	null	0.27
PRT	P14211	Calreticulin OS=Mus musculus OX=10090 GN=Calr PE=1 SV=1	null	null	Mouse_09-2020	null	[MS,MS:1001208,SEQUEST,]	23.87	44.387	null	null	0.18
PRT	P42125	Enoyl-CoA delta isomerase 1, mitochondrial OS=Mus musculus OX=10090 GN=Eci1 PE=1 SV=2	null	null	Mouse_09-2020	null	[MS,MS:1001208,SEQUEST,]	13.17	23.813	null	null	0.34
PRT	P28665	Murinoglobulin-1 OS=Mus musculus OX=10090 GN=Mug1 PE=1 SV=3	null	null	Mouse_09-2020	null	[MS,MS:1001208,SEQUEST,]	20.65	33.313	null	null	0.07
PRT	Q9D819	Inorganic pyrophosphatase OS=Mus musculus OX=10090 GN=Ppa1 PE=1 SV=1	null	null	Mouse_09-2020	null	[MS,MS:1001208,SEQUEST,]	10.87	31.410	null	null	0.18
PRT	Q99JY0	Trifunctional enzyme subunit beta, mitochondrial OS=Mus musculus OX=10090 GN=Hadhb PE=1 SV=1	null	null	Mouse_09-2020	null	[MS,MS:1001208,SEQUEST,]	15.95	30.957	null	null	0.14
PRT	P28474	Alcohol dehydrogenase class-3 OS=Mus musculus OX=10090 GN=Adh5 PE=1 SV=3	null	null	Mouse_09-2020	null	[MS,MS:1001208,SEQUEST,]	12.78	32.768	null	null	0.20
PRT	Q62425	Cytochrome c oxidase subunit NDUFA4 OS=Mus musculus OX=10090 GN=Ndufa4 PE=1 SV=2	null	null	Mouse_09-2020	null	[MS,MS:1001208,SEQUEST,]	4.38	15.536	null	null	0.57
PRT	Q9D0F9	Phosphoglucomutase-1 OS=Mus musculus OX=10090 GN=Pgm1 PE=1 SV=4	null	null	Mouse_09-2020	null	[MS,MS:1001208,SEQUEST,]	18.68	32.017	null	null	0.18
PRT	P60843	Eukaryotic initiation factor 4A-I OS=Mus musculus OX=10090 GN=Eif4a1 PE=1 SV=1	null	null	Mouse_09-2020	null	[MS,MS:1001208,SEQUEST,]	24.32	42.642	null	null	0.24
PRT	P54071	Isocitrate dehydrogenase [NADP], mitochondrial OS=Mus musculus OX=10090 GN=Idh2 PE=1 SV=3	null	null	Mouse_09-2020	null	[MS,MS:1001208,SEQUEST,]	17.62	32.881	null	null	0.20
PRT	Q9WTP6	Adenylate kinase 2, mitochondrial OS=Mus musculus OX=10090 GN=Ak2 PE=1 SV=5	null	null	Mouse_09-2020	null	[MS,MS:1001208,SEQUEST,]	28.56	40.856	null	null	0.36
PRT	P99029	Peroxiredoxin-5, mitochondrial OS=Mus musculus OX=10090 GN=Prdx5 PE=1 SV=2	null	null	Mouse_09-2020	null	[MS,MS:1001208,SEQUEST,]	24.72	28.593	null	null	0.33
PRT	P47963	60S ribosomal protein L13 OS=Mus musculus OX=10090 GN=Rpl13 PE=1 SV=3	null	null	Mouse_09-2020	null	[MS,MS:1001208,SEQUEST,]	16.99	18.230	null	null	0.38
PRT	P61358	60S ribosomal protein L27 OS=Mus musculus OX=10090 GN=Rpl27 PE=1 SV=2	null	null	Mouse_09-2020	null	[MS,MS:1001208,SEQUEST,]	11.68	16.024	null	null	0.60
PRT	Q78JT3	3-hydroxyanthranilate 3,4-dioxygenase OS=Mus musculus OX=10090 GN=Haao PE=1 SV=1	null	null	Mouse_09-2020	null	[MS,MS:1001208,SEQUEST,]	16.37	21.345	null	null	0.27
PRT	Q9CZX8	40S ribosomal protein S19 OS=Mus musculus OX=10090 GN=Rps19 PE=1 SV=3	null	null	Mouse_09-2020	null	[MS,MS:1001208,SEQUEST,]	19.92	28.155	null	null	0.42
PRT	P16331	Phenylalanine-4-hydroxylase OS=Mus musculus OX=10090 GN=Pah PE=1 SV=4	null	null	Mouse_09-2020	null	[MS,MS:1001208,SEQUEST,]	19.14	23.973	null	null	0.19
PRT	Q61838	Pregnancy zone protein OS=Mus musculus OX=10090 GN=Pzp PE=1 SV=3	null	null	Mouse_09-2020	null	[MS,MS:1001208,SEQUEST,]	13.76	25.207	null	null	0.05
PRT	Q9DD20	Methyltransferase-like protein 7B OS=Mus musculus OX=10090 GN=Mettl7b PE=1 SV=2	null	null	Mouse_09-2020	null	[MS,MS:1001208,SEQUEST,]	16.03	23.836	null	null	0.30
PRT	Q543K9	Purine nucleoside phosphorylase OS=Mus musculus OX=10090 GN=Pnp PE=1 SV=1	null	null	Mouse_09-2020	null	[MS,MS:1001208,SEQUEST,]	19.04	26.784	null	null	0.33
PRT	P50580	Proliferation-associated protein 2G4 OS=Mus musculus OX=10090 GN=Pa2g4 PE=1 SV=3	null	null	Mouse_09-2020	null	[MS,MS:1001208,SEQUEST,]	13.10	19.916	null	null	0.20
PRT	Q9EQF5	Dihydropyrimidinase OS=Mus musculus OX=10090 GN=Dpys PE=1 SV=2	null	null	Mouse_09-2020	null	[MS,MS:1001208,SEQUEST,]	15.48	24.669	null	null	0.13
PRT	Q9DB77	Cytochrome b-c1 complex subunit 2, mitochondrial OS=Mus musculus OX=10090 GN=Uqcrc2 PE=1 SV=1	null	null	Mouse_09-2020	null	[MS,MS:1001208,SEQUEST,]	25.63	34.702	null	null	0.21
PRT	A0A0R4J135	Selenium-binding protein 2 OS=Mus musculus OX=10090 GN=Selenbp2 PE=1 SV=1	null	null	Mouse_09-2020	null	[MS,MS:1001208,SEQUEST,]	86.45	124.739	null	null	0.46
PRT	O35945	Aldehyde dehydrogenase, cytosolic 1 OS=Mus musculus OX=10090 GN=Aldh1a7 PE=1 SV=1	null	null	Mouse_09-2020	null	[MS,MS:1001208,SEQUEST,]	62.64	110.707	null	null	0.27
PRT	Q63880	Carboxylesterase 3A OS=Mus musculus OX=10090 GN=Ces3a PE=1 SV=2	null	null	Mouse_09-2020	null	[MS,MS:1001208,SEQUEST,]	57.61	83.449	null	null	0.24
PRT	Q9CZN7	Serine hydroxymethyltransferase, mitochondrial OS=Mus musculus OX=10090 GN=Shmt2 PE=1 SV=1	null	null	Mouse_09-2020	null	[MS,MS:1001208,SEQUEST,]	12.82	21.117	null	null	0.16
PRT	Q9CQN1	Heat shock protein 75 kDa, mitochondrial OS=Mus musculus OX=10090 GN=Trap1 PE=1 SV=1	null	null	Mouse_09-2020	null	[MS,MS:1001208,SEQUEST,]	21.26	38.585	null	null	0.13
PRT	Q01768	Nucleoside diphosphate kinase B OS=Mus musculus OX=10090 GN=Nme2 PE=1 SV=1	null	null	Mouse_09-2020	null	[MS,MS:1001208,SEQUEST,]	12.19	31.354	null	null	0.55
PRT	Q8VDD5	Myosin-9 OS=Mus musculus OX=10090 GN=Myh9 PE=1 SV=4	null	null	Mouse_09-2020	null	[MS,MS:1001208,SEQUEST,]	1.68	15.054	null	null	0.05
PRT	P19783	Cytochrome c oxidase subunit 4 isoform 1, mitochondrial OS=Mus musculus OX=10090 GN=Cox4i1 PE=1 SV=2	null	null	Mouse_09-2020	null	[MS,MS:1001208,SEQUEST,]	11.26	22.000	null	null	0.44
PRT	Q9DCX2	ATP synthase subunit d, mitochondrial OS=Mus musculus OX=10090 GN=Atp5pd PE=1 SV=3	null	null	Mouse_09-2020	null	[MS,MS:1001208,SEQUEST,]	21.60	38.606	null	null	0.53
PRT	Q9DCN2	NADH-cytochrome b5 reductase 3 OS=Mus musculus OX=10090 GN=Cyb5r3 PE=1 SV=3	null	null	Mouse_09-2020	null	[MS,MS:1001208,SEQUEST,]	31.59	51.903	null	null	0.27
PRT	P62270	40S ribosomal protein S18 OS=Mus musculus OX=10090 GN=Rps18 PE=1 SV=3	null	null	Mouse_09-2020	null	[MS,MS:1001208,SEQUEST,]	21.24	28.997	null	null	0.37
PRT	P62281	40S ribosomal protein S11 OS=Mus musculus OX=10090 GN=Rps11 PE=1 SV=3	null	null	Mouse_09-2020	null	[MS,MS:1001208,SEQUEST,]	10.33	24.669	null	null	0.37
PRT	P09671	Superoxide dismutase [Mn], mitochondrial OS=Mus musculus OX=10090 GN=Sod2 PE=1 SV=3	null	null	Mouse_09-2020	null	[MS,MS:1001208,SEQUEST,]	25.28	37.866	null	null	0.30
PRT	Q05DV1	NADPH--cytochrome P450 reductase OS=Mus musculus OX=10090 GN=Por PE=1 SV=1	null	null	Mouse_09-2020	null	[MS,MS:1001208,SEQUEST,]	21.44	34.233	null	null	0.12
PRT	P47962	60S ribosomal protein L5 OS=Mus musculus OX=10090 GN=Rpl5 PE=1 SV=3	null	null	Mouse_09-2020	null	[MS,MS:1001208,SEQUEST,]	13.00	20.841	null	null	0.22
PRT	Q9QXE0	2-hydroxyacyl-CoA lyase 1 OS=Mus musculus OX=10090 GN=Hacl1 PE=1 SV=2	null	null	Mouse_09-2020	null	[MS,MS:1001208,SEQUEST,]	23.95	34.890	null	null	0.14
PRT	Q99KI0	Aconitate hydratase, mitochondrial OS=Mus musculus OX=10090 GN=Aco2 PE=1 SV=1	null	null	Mouse_09-2020	null	[MS,MS:1001208,SEQUEST,]	18.23	30.550	null	null	0.12
PRT	P62242	40S ribosomal protein S8 OS=Mus musculus OX=10090 GN=Rps8 PE=1 SV=2	null	null	Mouse_09-2020	null	[MS,MS:1001208,SEQUEST,]	11.65	21.239	null	null	0.28
PRT	P99027	60S acidic ribosomal protein P2 OS=Mus musculus OX=10090 GN=Rplp2 PE=1 SV=3	null	null	Mouse_09-2020	null	[MS,MS:1001208,SEQUEST,]	30.36	57.940	null	null	0.79
PRT	Q00623	Apolipoprotein A-I OS=Mus musculus OX=10090 GN=Apoa1 PE=1 SV=2	null	null	Mouse_09-2020	null	[MS,MS:1001208,SEQUEST,]	14.27	18.239	null	null	0.29
PRT	Q9Z2I8	Succinate--CoA ligase [GDP-forming] subunit beta, mitochondrial OS=Mus musculus OX=10090 GN=Suclg2 PE=1 SV=3	null	null	Mouse_09-2020	null	[MS,MS:1001208,SEQUEST,]	12.66	25.641	null	null	0.15
PRT	Q9CZ13	Cytochrome b-c1 complex subunit 1, mitochondrial OS=Mus musculus OX=10090 GN=Uqcrc1 PE=1 SV=2	null	null	Mouse_09-2020	null	[MS,MS:1001208,SEQUEST,]	23.31	27.896	null	null	0.15
PRT	Q9DCY0	Glycine N-acyltransferase-like protein Keg1 OS=Mus musculus OX=10090 GN=Keg1 PE=1 SV=1	null	null	Mouse_09-2020	null	[MS,MS:1001208,SEQUEST,]	23.33	35.670	null	null	0.24
PRT	P62900	60S ribosomal protein L31 OS=Mus musculus OX=10090 GN=Rpl31 PE=1 SV=1	null	null	Mouse_09-2020	null	[MS,MS:1001208,SEQUEST,]	11.41	18.562	null	null	0.44
PRT	Q3TML0	Protein disulfide-isomerase A6 OS=Mus musculus OX=10090 GN=Pdia6 PE=1 SV=1	null	null	Mouse_09-2020	null	[MS,MS:1001208,SEQUEST,]	14.14	30.112	null	null	0.11
PRT	Q9QYG0	Protein NDRG2 OS=Mus musculus OX=10090 GN=Ndrg2 PE=1 SV=1	null	null	Mouse_09-2020	null	[MS,MS:1001208,SEQUEST,]	16.97	28.647	null	null	0.14
PRT	Q8BGL3	Sulfotransferase OS=Mus musculus OX=10090 GN=Sult2a8 PE=1 SV=1	null	null	Mouse_09-2020	null	[MS,MS:1001208,SEQUEST,]	19.64	26.159	null	null	0.28
PRT	A0A1B0GSS8	60S ribosomal protein L18 OS=Mus musculus OX=10090 GN=Rpl18 PE=1 SV=1	null	null	Mouse_09-2020	null	[MS,MS:1001208,SEQUEST,]	15.82	25.984	null	null	0.30
PRT	Q8K2B3	Succinate dehydrogenase [ubiquinone] flavoprotein subunit, mitochondrial OS=Mus musculus OX=10090 GN=Sdha PE=1 SV=1	null	null	Mouse_09-2020	null	[MS,MS:1001208,SEQUEST,]	14.64	24.722	null	null	0.10
PRT	P05214	Tubulin alpha-3 chain OS=Mus musculus OX=10090 GN=Tuba3a PE=1 SV=1	null	null	Mouse_09-2020	null	[MS,MS:1001208,SEQUEST,]	15.40	22.887	null	null	0.18
PRT	Q9JHI5	Isovaleryl-CoA dehydrogenase, mitochondrial OS=Mus musculus OX=10090 GN=Ivd PE=1 SV=1	null	null	Mouse_09-2020	null	[MS,MS:1001208,SEQUEST,]	18.95	24.440	null	null	0.15
PRT	O35488	Very long-chain acyl-CoA synthetase OS=Mus musculus OX=10090 GN=Slc27a2 PE=1 SV=2	null	null	Mouse_09-2020	null	[MS,MS:1001208,SEQUEST,]	23.50	38.417	null	null	0.12
PRT	Q99K67	Alpha-aminoadipic semialdehyde synthase, mitochondrial OS=Mus musculus OX=10090 GN=Aass PE=1 SV=1	null	null	Mouse_09-2020	null	[MS,MS:1001208,SEQUEST,]	17.87	31.389	null	null	0.08
PRT	Q78PY7	Staphylococcal nuclease domain-containing protein 1 OS=Mus musculus OX=10090 GN=Snd1 PE=1 SV=1	null	null	Mouse_09-2020	null	[MS,MS:1001208,SEQUEST,]	22.46	27.519	null	null	0.09
PRT	A0A0A0MQ68	Glutaryl-CoA dehydrogenase, mitochondrial OS=Mus musculus OX=10090 GN=Gcdh PE=1 SV=1	null	null	Mouse_09-2020	null	[MS,MS:1001208,SEQUEST,]	23.43	39.992	null	null	0.21
PRT	Q80X81	Acetyl-Coenzyme A acetyltransferase 3 OS=Mus musculus OX=10090 GN=Acat3 PE=1 SV=1	null	null	Mouse_09-2020	null	[MS,MS:1001208,SEQUEST,]	10.60	18.666	null	null	0.23
PRT	O88451	Retinol dehydrogenase 7 OS=Mus musculus OX=10090 GN=Rdh7 PE=1 SV=1	null	null	Mouse_09-2020	null	[MS,MS:1001208,SEQUEST,]	14.95	18.534	null	null	0.19
PRT	P14131	40S ribosomal protein S16 OS=Mus musculus OX=10090 GN=Rps16 PE=1 SV=4	null	null	Mouse_09-2020	null	[MS,MS:1001208,SEQUEST,]	13.37	16.223	null	null	0.36
PRT	Q8BVI4	Dihydropteridine reductase OS=Mus musculus OX=10090 GN=Qdpr PE=1 SV=2	null	null	Mouse_09-2020	null	[MS,MS:1001208,SEQUEST,]	20.33	28.633	null	null	0.36
PRT	P84099	60S ribosomal protein L19 OS=Mus musculus OX=10090 GN=Rpl19 PE=1 SV=1	null	null	Mouse_09-2020	null	[MS,MS:1001208,SEQUEST,]	8.63	21.214	null	null	0.32
PRT	P14148	60S ribosomal protein L7 OS=Mus musculus OX=10090 GN=Rpl7 PE=1 SV=2	null	null	Mouse_09-2020	null	[MS,MS:1001208,SEQUEST,]	2.42	8.770	null	null	0.16
PRT	Q61598	Rab GDP dissociation inhibitor beta OS=Mus musculus OX=10090 GN=Gdi2 PE=1 SV=1	null	null	Mouse_09-2020	null	[MS,MS:1001208,SEQUEST,]	16.19	23.941	null	null	0.17
PRT	P14824	Annexin A6 OS=Mus musculus OX=10090 GN=Anxa6 PE=1 SV=3	null	null	Mouse_09-2020	null	[MS,MS:1001208,SEQUEST,]	11.09	16.393	null	null	0.10
PRT	Q3UEL5	Imidazolonepropionate hydrolase OS=Mus musculus OX=10090 GN=Uroc1 PE=1 SV=1	null	null	Mouse_09-2020	null	[MS,MS:1001208,SEQUEST,]	12.30	21.843	null	null	0.10
PRT	G3UYJ7	Predicted gene 20441 (Fragment) OS=Mus musculus OX=10090 GN=Gm20441 PE=3 SV=1	null	null	Mouse_09-2020	null	[MS,MS:1001208,SEQUEST,]	10.16	14.217	null	null	0.29
PRT	Q68FD5	Clathrin heavy chain 1 OS=Mus musculus OX=10090 GN=Cltc PE=1 SV=3	null	null	Mouse_09-2020	null	[MS,MS:1001208,SEQUEST,]	18.05	19.597	null	null	0.04
PRT	Q8K154	UDP-glucuronosyltransferase OS=Mus musculus OX=10090 GN=Ugt2b34 PE=1 SV=1	null	null	Mouse_09-2020	null	[MS,MS:1001208,SEQUEST,]	10.24	19.256	null	null	0.13
PRT	O09174	Alpha-methylacyl-CoA racemase OS=Mus musculus OX=10090 GN=Amacr PE=1 SV=4	null	null	Mouse_09-2020	null	[MS,MS:1001208,SEQUEST,]	17.75	28.034	null	null	0.22
PRT	Q61171	Peroxiredoxin-2 OS=Mus musculus OX=10090 GN=Prdx2 PE=1 SV=3	null	null	Mouse_09-2020	null	[MS,MS:1001208,SEQUEST,]	17.18	23.785	null	null	0.28
PRT	P52840	Sulfotransferase 1A1 OS=Mus musculus OX=10090 GN=Sult1a1 PE=1 SV=1	null	null	Mouse_09-2020	null	[MS,MS:1001208,SEQUEST,]	17.00	16.352	null	null	0.24
PRT	Q8VCH0	3-ketoacyl-CoA thiolase B, peroxisomal OS=Mus musculus OX=10090 GN=Acaa1b PE=1 SV=1	null	null	Mouse_09-2020	null	[MS,MS:1001208,SEQUEST,]	54.51	92.148	null	null	0.40
PRT	P68372	Tubulin beta-4B chain OS=Mus musculus OX=10090 GN=Tubb4b PE=1 SV=1	null	null	Mouse_09-2020	null	[MS,MS:1001208,SEQUEST,]	64.21	80.031	null	null	0.39
PRT	Q3UEP4	UDP-glucuronosyltransferase OS=Mus musculus OX=10090 GN=Ugt2b36 PE=1 SV=1	null	null	Mouse_09-2020	null	[MS,MS:1001208,SEQUEST,]	38.36	53.252	null	null	0.17
PRT	Q8JZR0	Long-chain-fatty-acid--CoA ligase 5 OS=Mus musculus OX=10090 GN=Acsl5 PE=1 SV=1	null	null	Mouse_09-2020	null	[MS,MS:1001208,SEQUEST,]	8.06	24.501	null	null	0.13
PRT	Q5FW57	Glycine N-acyltransferase-like protein OS=Mus musculus OX=10090 GN=Gm4952 PE=1 SV=3	null	null	Mouse_09-2020	null	[MS,MS:1001208,SEQUEST,]	13.73	20.904	null	null	0.22
PRT	G3UZ26	Serine hydroxymethyltransferase (Fragment) OS=Mus musculus OX=10090 GN=Shmt1 PE=1 SV=1	null	null	Mouse_09-2020	null	[MS,MS:1001208,SEQUEST,]	5.47	14.653	null	null	0.18
PRT	Q91WT7	3-alpha-hydroxysteroid dehydrogenase type 1 OS=Mus musculus OX=10090 GN=Akr1c14 PE=1 SV=1	null	null	Mouse_09-2020	null	[MS,MS:1001208,SEQUEST,]	17.76	26.194	null	null	0.25
PRT	P97450	ATP synthase-coupling factor 6, mitochondrial OS=Mus musculus OX=10090 GN=Atp5pf PE=1 SV=1	null	null	Mouse_09-2020	null	[MS,MS:1001208,SEQUEST,]	14.68	25.309	null	null	0.57
PRT	A0A1D5RM85	60S ribosomal protein L18a (Fragment) OS=Mus musculus OX=10090 GN=Rpl18a PE=1 SV=1	null	null	Mouse_09-2020	null	[MS,MS:1001208,SEQUEST,]	3.66	9.724	null	null	0.14
PRT	Q9CQQ7	ATP synthase F(0) complex subunit B1, mitochondrial OS=Mus musculus OX=10090 GN=Atp5pb PE=1 SV=1	null	null	Mouse_09-2020	null	[MS,MS:1001208,SEQUEST,]	11.00	19.905	null	null	0.28
PRT	P62908	40S ribosomal protein S3 OS=Mus musculus OX=10090 GN=Rps3 PE=1 SV=1	null	null	Mouse_09-2020	null	[MS,MS:1001208,SEQUEST,]	10.64	22.343	null	null	0.31
PRT	P62849	40S ribosomal protein S24 OS=Mus musculus OX=10090 GN=Rps24 PE=1 SV=1	null	null	Mouse_09-2020	null	[MS,MS:1001208,SEQUEST,]	8.47	16.801	null	null	0.36
PRT	Q8BWF0	Succinate-semialdehyde dehydrogenase, mitochondrial OS=Mus musculus OX=10090 GN=Aldh5a1 PE=1 SV=1	null	null	Mouse_09-2020	null	[MS,MS:1001208,SEQUEST,]	12.40	23.666	null	null	0.12
PRT	P50172	Corticosteroid 11-beta-dehydrogenase isozyme 1 OS=Mus musculus OX=10090 GN=Hsd11b1 PE=1 SV=3	null	null	Mouse_09-2020	null	[MS,MS:1001208,SEQUEST,]	11.64	25.613	null	null	0.20
PRT	Q99LX0	Parkinson disease protein 7 homolog OS=Mus musculus OX=10090 GN=Park7 PE=1 SV=1	null	null	Mouse_09-2020	null	[MS,MS:1001208,SEQUEST,]	9.95	15.948	null	null	0.24
PRT	P14115	60S ribosomal protein L27a OS=Mus musculus OX=10090 GN=Rpl27a PE=1 SV=5	null	null	Mouse_09-2020	null	[MS,MS:1001208,SEQUEST,]	12.91	22.758	null	null	0.25
PRT	A0A1B0GS68	60S ribosomal protein L13a OS=Mus musculus OX=10090 GN=Gm45713 PE=2 SV=1	null	null	Mouse_09-2020	null	[MS,MS:1001208,SEQUEST,]	5.69	14.155	null	null	0.07
PRT	P67984	60S ribosomal protein L22 OS=Mus musculus OX=10090 GN=Rpl22 PE=1 SV=2	null	null	Mouse_09-2020	null	[MS,MS:1001208,SEQUEST,]	8.71	16.845	null	null	0.30
PRT	P15105	Glutamine synthetase OS=Mus musculus OX=10090 GN=Glul PE=1 SV=6	null	null	Mouse_09-2020	null	[MS,MS:1001208,SEQUEST,]	16.11	22.798	null	null	0.19
PRT	P62918	60S ribosomal protein L8 OS=Mus musculus OX=10090 GN=Rpl8 PE=1 SV=2	null	null	Mouse_09-2020	null	[MS,MS:1001208,SEQUEST,]	8.12	14.322	null	null	0.19
PRT	P53026	60S ribosomal protein L10a OS=Mus musculus OX=10090 GN=Rpl10a PE=1 SV=3	null	null	Mouse_09-2020	null	[MS,MS:1001208,SEQUEST,]	14.54	28.198	null	null	0.28
PRT	Q8BP67	60S ribosomal protein L24 OS=Mus musculus OX=10090 GN=Rpl24 PE=1 SV=2	null	null	Mouse_09-2020	null	[MS,MS:1001208,SEQUEST,]	9.52	12.280	null	null	0.28
PRT	P55264	Adenosine kinase OS=Mus musculus OX=10090 GN=Adk PE=1 SV=2	null	null	Mouse_09-2020	null	[MS,MS:1001208,SEQUEST,]	9.59	13.148	null	null	0.16
PRT	Q3V117	ATP-citrate synthase OS=Mus musculus OX=10090 GN=Acly PE=1 SV=1	null	null	Mouse_09-2020	null	[MS,MS:1001208,SEQUEST,]	11.37	18.079	null	null	0.06
PRT	D3Z106	Acyl-coenzyme A synthetase ACSM1, mitochondrial (Fragment) OS=Mus musculus OX=10090 GN=Acsm1 PE=1 SV=1	null	null	Mouse_09-2020	null	[MS,MS:1001208,SEQUEST,]	8.21	16.894	null	null	0.15
PRT	P12787	Cytochrome c oxidase subunit 5A, mitochondrial OS=Mus musculus OX=10090 GN=Cox5a PE=1 SV=2	null	null	Mouse_09-2020	null	[MS,MS:1001208,SEQUEST,]	12.49	17.496	null	null	0.27
PRT	B1AU25	Apoptosis-inducing factor 1, mitochondrial OS=Mus musculus OX=10090 GN=Aifm1 PE=1 SV=1	null	null	Mouse_09-2020	null	[MS,MS:1001208,SEQUEST,]	10.09	19.601	null	null	0.09
PRT	Q8VCM7	Fibrinogen gamma chain OS=Mus musculus OX=10090 GN=Fgg PE=1 SV=1	null	null	Mouse_09-2020	null	[MS,MS:1001208,SEQUEST,]	18.33	27.634	null	null	0.18
PRT	Q99MZ7	Peroxisomal trans-2-enoyl-CoA reductase OS=Mus musculus OX=10090 GN=Pecr PE=1 SV=1	null	null	Mouse_09-2020	null	[MS,MS:1001208,SEQUEST,]	14.22	26.305	null	null	0.20
PRT	P53395	Lipoamide acyltransferase component of branched-chain alpha-keto acid dehydrogenase complex, mitochondrial OS=Mus musculus OX=10090 GN=Dbt PE=1 SV=2	null	null	Mouse_09-2020	null	[MS,MS:1001208,SEQUEST,]	12.16	24.073	null	null	0.16
PRT	Q8VCN5	Cystathionine gamma-lyase OS=Mus musculus OX=10090 GN=Cth PE=1 SV=1	null	null	Mouse_09-2020	null	[MS,MS:1001208,SEQUEST,]	15.42	22.618	null	null	0.17
PRT	Q8BW75	Amine oxidase [flavin-containing] B OS=Mus musculus OX=10090 GN=Maob PE=1 SV=4	null	null	Mouse_09-2020	null	[MS,MS:1001208,SEQUEST,]	14.31	18.616	null	null	0.12
PRT	P14869	60S acidic ribosomal protein P0 OS=Mus musculus OX=10090 GN=Rplp0 PE=1 SV=3	null	null	Mouse_09-2020	null	[MS,MS:1001208,SEQUEST,]	16.05	28.992	null	null	0.24
PRT	P06745	Glucose-6-phosphate isomerase OS=Mus musculus OX=10090 GN=Gpi PE=1 SV=4	null	null	Mouse_09-2020	null	[MS,MS:1001208,SEQUEST,]	14.48	26.587	null	null	0.13
PRT	Q9Z2I9	Succinate--CoA ligase [ADP-forming] subunit beta, mitochondrial OS=Mus musculus OX=10090 GN=Sucla2 PE=1 SV=2	null	null	Mouse_09-2020	null	[MS,MS:1001208,SEQUEST,]	8.64	11.337	null	null	0.08
PRT	Q9D8N0	Elongation factor 1-gamma OS=Mus musculus OX=10090 GN=Eef1g PE=1 SV=3	null	null	Mouse_09-2020	null	[MS,MS:1001208,SEQUEST,]	8.74	14.927	null	null	0.12
PRT	P61458	Pterin-4-alpha-carbinolamine dehydratase OS=Mus musculus OX=10090 GN=Pcbd1 PE=1 SV=2	null	null	Mouse_09-2020	null	[MS,MS:1001208,SEQUEST,]	12.89	17.200	null	null	0.46
PRT	Q9CQA3	Succinate dehydrogenase [ubiquinone] iron-sulfur subunit, mitochondrial OS=Mus musculus OX=10090 GN=Sdhb PE=1 SV=1	null	null	Mouse_09-2020	null	[MS,MS:1001208,SEQUEST,]	14.53	19.551	null	null	0.12
PRT	Q91VK2	Eef1d protein OS=Mus musculus OX=10090 GN=Eef1d PE=1 SV=1	null	null	Mouse_09-2020	null	[MS,MS:1001208,SEQUEST,]	8.30	13.488	null	null	0.20
PRT	Q8VCW8	Medium-chain acyl-CoA ligase ACSF2, mitochondrial OS=Mus musculus OX=10090 GN=Acsf2 PE=1 SV=1	null	null	Mouse_09-2020	null	[MS,MS:1001208,SEQUEST,]	15.66	27.772	null	null	0.11
PRT	P08226	Apolipoprotein E OS=Mus musculus OX=10090 GN=Apoe PE=1 SV=2	null	null	Mouse_09-2020	null	[MS,MS:1001208,SEQUEST,]	4.47	7.627	null	null	0.19
PRT	Q9CRB3	5-hydroxyisourate hydrolase OS=Mus musculus OX=10090 GN=Urah PE=1 SV=1	null	null	Mouse_09-2020	null	[MS,MS:1001208,SEQUEST,]	10.16	16.470	null	null	0.25
PRT	Q8C2Q8	ATP synthase subunit gamma OS=Mus musculus OX=10090 GN=Atp5c1 PE=1 SV=1	null	null	Mouse_09-2020	null	[MS,MS:1001208,SEQUEST,]	6.44	13.085	null	null	0.19
PRT	P17563	Methanethiol oxidase OS=Mus musculus OX=10090 GN=Selenbp1 PE=1 SV=2	null	null	Mouse_09-2020	null	[MS,MS:1001208,SEQUEST,]	75.44	108.196	null	null	0.39
PRT	Q8BK48	Pyrethroid hydrolase Ces2e OS=Mus musculus OX=10090 GN=Ces2e PE=1 SV=1	null	null	Mouse_09-2020	null	[MS,MS:1001208,SEQUEST,]	29.22	42.778	null	null	0.20
PRT	Q8R084	UDP-glucuronosyltransferase OS=Mus musculus OX=10090 GN=Ugt2b1 PE=1 SV=1	null	null	Mouse_09-2020	null	[MS,MS:1001208,SEQUEST,]	36.61	42.933	null	null	0.14
PRT	P18760	Cofilin-1 OS=Mus musculus OX=10090 GN=Cfl1 PE=1 SV=3	null	null	Mouse_09-2020	null	[MS,MS:1001208,SEQUEST,]	15.98	30.668	null	null	0.34
PRT	J3QMG3	Voltage-dependent anion-selective channel protein 3 OS=Mus musculus OX=10090 GN=Vdac3 PE=1 SV=1	null	null	Mouse_09-2020	null	[MS,MS:1001208,SEQUEST,]	18.08	22.390	null	null	0.22
PRT	Q8VC28	Aldo-keto reductase family 1 member C13 OS=Mus musculus OX=10090 GN=Akr1c13 PE=1 SV=2	null	null	Mouse_09-2020	null	[MS,MS:1001208,SEQUEST,]	15.14	25.436	null	null	0.18
PRT	A2AVJ7	Ribosome-binding protein 1 OS=Mus musculus OX=10090 GN=Rrbp1 PE=1 SV=1	null	null	Mouse_09-2020	null	[MS,MS:1001208,SEQUEST,]	1.89	8.492	null	null	0.03
PRT	P62259	14-3-3 protein epsilon OS=Mus musculus OX=10090 GN=Ywhae PE=1 SV=1	null	null	Mouse_09-2020	null	[MS,MS:1001208,SEQUEST,]	10.71	22.259	null	null	0.23
PRT	Q93092	Transaldolase OS=Mus musculus OX=10090 GN=Taldo1 PE=1 SV=2	null	null	Mouse_09-2020	null	[MS,MS:1001208,SEQUEST,]	2.91	10.713	null	null	0.12
PRT	Q9CXW4	60S ribosomal protein L11 OS=Mus musculus OX=10090 GN=Rpl11 PE=1 SV=4	null	null	Mouse_09-2020	null	[MS,MS:1001208,SEQUEST,]	9.84	25.020	null	null	0.16
PRT	O88569	Heterogeneous nuclear ribonucleoproteins A2/B1 OS=Mus musculus OX=10090 GN=Hnrnpa2b1 PE=1 SV=2	null	null	Mouse_09-2020	null	[MS,MS:1001208,SEQUEST,]	14.82	23.780	null	null	0.15
PRT	Q9CQB4	Cytochrome b-c1 complex subunit 7 OS=Mus musculus OX=10090 GN=Uqcrb PE=1 SV=1	null	null	Mouse_09-2020	null	[MS,MS:1001208,SEQUEST,]	10.43	12.673	null	null	0.40
PRT	P63158	High mobility group protein B1 OS=Mus musculus OX=10090 GN=Hmgb1 PE=1 SV=2	null	null	Mouse_09-2020	null	[MS,MS:1001208,SEQUEST,]	10.42	16.828	null	null	0.21
PRT	P67778	Prohibitin OS=Mus musculus OX=10090 GN=Phb PE=1 SV=1	null	null	Mouse_09-2020	null	[MS,MS:1001208,SEQUEST,]	11.44	18.386	null	null	0.22
PRT	A0A2I3BQ03	14-3-3 protein zeta/delta (Fragment) OS=Mus musculus OX=10090 GN=Ywhaz PE=1 SV=1	null	null	Mouse_09-2020	null	[MS,MS:1001208,SEQUEST,]	8.36	15.350	null	null	0.28
PRT	Q99PG0	Arylacetamide deacetylase OS=Mus musculus OX=10090 GN=Aadac PE=1 SV=3	null	null	Mouse_09-2020	null	[MS,MS:1001208,SEQUEST,]	20.22	32.099	null	null	0.19
PRT	Q9R0P3	S-formylglutathione hydrolase OS=Mus musculus OX=10090 GN=Esd PE=1 SV=1	null	null	Mouse_09-2020	null	[MS,MS:1001208,SEQUEST,]	17.00	31.272	null	null	0.29
PRT	Q9CPR4	60S ribosomal protein L17 OS=Mus musculus OX=10090 GN=Rpl17 PE=1 SV=3	null	null	Mouse_09-2020	null	[MS,MS:1001208,SEQUEST,]	3.42	7.002	null	null	0.13
PRT	P62702	40S ribosomal protein S4, X isoform OS=Mus musculus OX=10090 GN=Rps4x PE=1 SV=2	null	null	Mouse_09-2020	null	[MS,MS:1001208,SEQUEST,]	18.19	26.173	null	null	0.20
PRT	Q9CPQ1	Cytochrome c oxidase subunit 6C OS=Mus musculus OX=10090 GN=Cox6c PE=1 SV=3	null	null	Mouse_09-2020	null	[MS,MS:1001208,SEQUEST,]	11.31	18.055	null	null	0.28
PRT	P62751	60S ribosomal protein L23a OS=Mus musculus OX=10090 GN=Rpl23a PE=1 SV=1	null	null	Mouse_09-2020	null	[MS,MS:1001208,SEQUEST,]	13.65	20.308	null	null	0.32
PRT	Q9CPQ8	ATP synthase subunit g, mitochondrial OS=Mus musculus OX=10090 GN=Atp5mg PE=1 SV=1	null	null	Mouse_09-2020	null	[MS,MS:1001208,SEQUEST,]	25.02	45.069	null	null	0.50
PRT	F6Y6L6	Predicted gene, 49369 (Fragment) OS=Mus musculus OX=10090 GN=Gm49369 PE=1 SV=1	null	null	Mouse_09-2020	null	[MS,MS:1001208,SEQUEST,]	13.60	20.517	null	null	0.15
PRT	Q8BJ64	Choline dehydrogenase, mitochondrial OS=Mus musculus OX=10090 GN=Chdh PE=1 SV=1	null	null	Mouse_09-2020	null	[MS,MS:1001208,SEQUEST,]	3.48	13.131	null	null	0.07
PRT	P14206	40S ribosomal protein SA OS=Mus musculus OX=10090 GN=Rpsa PE=1 SV=4	null	null	Mouse_09-2020	null	[MS,MS:1001208,SEQUEST,]	17.75	20.304	null	null	0.20
PRT	Q64471	Glutathione S-transferase theta-1 OS=Mus musculus OX=10090 GN=Gstt1 PE=1 SV=4	null	null	Mouse_09-2020	null	[MS,MS:1001208,SEQUEST,]	10.55	15.663	null	null	0.16
PRT	Q922Q8	Leucine-rich repeat-containing protein 59 OS=Mus musculus OX=10090 GN=Lrrc59 PE=1 SV=1	null	null	Mouse_09-2020	null	[MS,MS:1001208,SEQUEST,]	7.91	10.931	null	null	0.13
PRT	A0A1L1SQA8	40S ribosomal protein S25 OS=Mus musculus OX=10090 GN=Rps25 PE=1 SV=1	null	null	Mouse_09-2020	null	[MS,MS:1001208,SEQUEST,]	5.65	9.769	null	null	0.43
PRT	A0A338P6G0	Omega-amidase NIT2 OS=Mus musculus OX=10090 GN=Nit2 PE=1 SV=1	null	null	Mouse_09-2020	null	[MS,MS:1001208,SEQUEST,]	14.32	17.985	null	null	0.24
PRT	P29758	Ornithine aminotransferase, mitochondrial OS=Mus musculus OX=10090 GN=Oat PE=1 SV=1	null	null	Mouse_09-2020	null	[MS,MS:1001208,SEQUEST,]	13.05	19.957	null	null	0.10
PRT	A0A1B0GS70	Proteasome endopeptidase complex OS=Mus musculus OX=10090 GN=Psma1 PE=1 SV=1	null	null	Mouse_09-2020	null	[MS,MS:1001208,SEQUEST,]	9.06	9.253	null	null	0.15
PRT	E9Q1Q9	Ketohexokinase OS=Mus musculus OX=10090 GN=Khk PE=1 SV=1	null	null	Mouse_09-2020	null	[MS,MS:1001208,SEQUEST,]	6.38	17.219	null	null	0.17
PRT	P29341	Polyadenylate-binding protein 1 OS=Mus musculus OX=10090 GN=Pabpc1 PE=1 SV=2	null	null	Mouse_09-2020	null	[MS,MS:1001208,SEQUEST,]	4.98	11.215	null	null	0.08
PRT	Q921G7	Electron transfer flavoprotein-ubiquinone oxidoreductase, mitochondrial OS=Mus musculus OX=10090 GN=Etfdh PE=1 SV=1	null	null	Mouse_09-2020	null	[MS,MS:1001208,SEQUEST,]	8.77	15.486	null	null	0.10
PRT	P38060	Hydroxymethylglutaryl-CoA lyase, mitochondrial OS=Mus musculus OX=10090 GN=Hmgcl PE=1 SV=2	null	null	Mouse_09-2020	null	[MS,MS:1001208,SEQUEST,]	7.80	13.243	null	null	0.15
PRT	Q9D6Y7	Mitochondrial peptide methionine sulfoxide reductase OS=Mus musculus OX=10090 GN=Msra PE=1 SV=1	null	null	Mouse_09-2020	null	[MS,MS:1001208,SEQUEST,]	12.20	17.809	null	null	0.27
PRT	A0A087WPF8	Protein ABHD14B (Fragment) OS=Mus musculus OX=10090 GN=Abhd14b PE=1 SV=1	null	null	Mouse_09-2020	null	[MS,MS:1001208,SEQUEST,]	13.76	20.126	null	null	0.32
PRT	B1AV77	Aldehyde dehydrogenase OS=Mus musculus OX=10090 GN=Aldh3a2 PE=1 SV=1	null	null	Mouse_09-2020	null	[MS,MS:1001208,SEQUEST,]	11.79	22.045	null	null	0.11
PRT	Q8VDJ3	Vigilin OS=Mus musculus OX=10090 GN=Hdlbp PE=1 SV=1	null	null	Mouse_09-2020	null	[MS,MS:1001208,SEQUEST,]	11.84	18.072	null	null	0.04
PRT	Q8QZR5	Alanine aminotransferase 1 OS=Mus musculus OX=10090 GN=Gpt PE=1 SV=3	null	null	Mouse_09-2020	null	[MS,MS:1001208,SEQUEST,]	12.29	12.116	null	null	0.11
PRT	A2AFQ2	3-hydroxyacyl-CoA dehydrogenase type-2 OS=Mus musculus OX=10090 GN=Hsd17b10 PE=1 SV=1	null	null	Mouse_09-2020	null	[MS,MS:1001208,SEQUEST,]	11.18	21.841	null	null	0.22
PRT	G3X925	Pyruvate kinase OS=Mus musculus OX=10090 GN=Pklr PE=1 SV=1	null	null	Mouse_09-2020	null	[MS,MS:1001208,SEQUEST,]	7.42	13.870	null	null	0.09
PRT	Q8CG76	Aflatoxin B1 aldehyde reductase member 2 OS=Mus musculus OX=10090 GN=Akr7a2 PE=1 SV=3	null	null	Mouse_09-2020	null	[MS,MS:1001208,SEQUEST,]	9.31	18.275	null	null	0.16
PRT	A0A1L1SSF8	RIKEN cDNA 4931406C07 gene OS=Mus musculus OX=10090 GN=4931406C07Rik PE=1 SV=1	null	null	Mouse_09-2020	null	[MS,MS:1001208,SEQUEST,]	7.60	11.725	null	null	0.11
PRT	Q8CGC7	Bifunctional glutamate/proline--tRNA ligase OS=Mus musculus OX=10090 GN=Eprs1 PE=1 SV=4	null	null	Mouse_09-2020	null	[MS,MS:1001208,SEQUEST,]	3.88	10.623	null	null	0.03
PRT	O55142	60S ribosomal protein L35a OS=Mus musculus OX=10090 GN=Rpl35a PE=1 SV=2	null	null	Mouse_09-2020	null	[MS,MS:1001208,SEQUEST,]	4.82	4.734	null	null	0.34
PRT	Q9WVM8	Kynurenine/alpha-aminoadipate aminotransferase, mitochondrial OS=Mus musculus OX=10090 GN=Aadat PE=1 SV=1	null	null	Mouse_09-2020	null	[MS,MS:1001208,SEQUEST,]	11.59	12.676	null	null	0.15
PRT	O35459	Delta(3,5)-Delta(2,4)-dienoyl-CoA isomerase, mitochondrial OS=Mus musculus OX=10090 GN=Ech1 PE=1 SV=1	null	null	Mouse_09-2020	null	[MS,MS:1001208,SEQUEST,]	8.91	13.598	null	null	0.10
PRT	Q91VD9	NADH-ubiquinone oxidoreductase 75 kDa subunit, mitochondrial OS=Mus musculus OX=10090 GN=Ndufs1 PE=1 SV=2	null	null	Mouse_09-2020	null	[MS,MS:1001208,SEQUEST,]	12.17	14.305	null	null	0.08
PRT	G3UX26	Outer mitochondrial membrane protein porin 2 OS=Mus musculus OX=10090 GN=Vdac2 PE=1 SV=1	null	null	Mouse_09-2020	null	[MS,MS:1001208,SEQUEST,]	10.49	17.812	null	null	0.16
PRT	Q99MR8	Methylcrotonoyl-CoA carboxylase subunit alpha, mitochondrial OS=Mus musculus OX=10090 GN=Mccc1 PE=1 SV=2	null	null	Mouse_09-2020	null	[MS,MS:1001208,SEQUEST,]	9.58	12.555	null	null	0.07
PRT	P48758	Carbonyl reductase [NADPH] 1 OS=Mus musculus OX=10090 GN=Cbr1 PE=1 SV=3	null	null	Mouse_09-2020	null	[MS,MS:1001208,SEQUEST,]	12.20	12.322	null	null	0.17
PRT	Q8BHN3	Neutral alpha-glucosidase AB OS=Mus musculus OX=10090 GN=Ganab PE=1 SV=1	null	null	Mouse_09-2020	null	[MS,MS:1001208,SEQUEST,]	12.48	18.160	null	null	0.05
PRT	D3YVC1	40S ribosomal protein S2 (Fragment) OS=Mus musculus OX=10090 GN=Rps2 PE=1 SV=1	null	null	Mouse_09-2020	null	[MS,MS:1001208,SEQUEST,]	7.76	11.652	null	null	0.13
PRT	P84244	Histone H3.3 OS=Mus musculus OX=10090 GN=H3-3a PE=1 SV=2	null	null	Mouse_09-2020	null	[MS,MS:1001208,SEQUEST,]	4.67	10.493	null	null	0.17
PRT	A0A140T8T4	60S ribosomal protein L9 OS=Mus musculus OX=10090 GN=Rpl9-ps6 PE=3 SV=1	null	null	Mouse_09-2020	null	[MS,MS:1001208,SEQUEST,]	7.70	14.254	null	null	0.28
PRT	Q8VBT2	L-serine dehydratase/L-threonine deaminase OS=Mus musculus OX=10090 GN=Sds PE=1 SV=3	null	null	Mouse_09-2020	null	[MS,MS:1001208,SEQUEST,]	8.47	15.515	null	null	0.17
PRT	Q8BWQ1	UDP-glucuronosyltransferase 2A3 OS=Mus musculus OX=10090 GN=Ugt2a3 PE=1 SV=1	null	null	Mouse_09-2020	null	[MS,MS:1001208,SEQUEST,]	8.65	20.699	null	null	0.11
PRT	Q91X77	Cytochrome P450 2C50 OS=Mus musculus OX=10090 GN=Cyp2c50 PE=1 SV=2	null	null	Mouse_09-2020	null	[MS,MS:1001208,SEQUEST,]	25.13	35.819	null	null	0.17
PRT	P07758	Alpha-1-antitrypsin 1-1 OS=Mus musculus OX=10090 GN=Serpina1a PE=1 SV=4	null	null	Mouse_09-2020	null	[MS,MS:1001208,SEQUEST,]	18.49	33.161	null	null	0.16
PRT	P24472	Glutathione S-transferase A4 OS=Mus musculus OX=10090 GN=Gsta4 PE=1 SV=3	null	null	Mouse_09-2020	null	[MS,MS:1001208,SEQUEST,]	13.08	18.238	null	null	0.16
PRT	P10648	Glutathione S-transferase A2 OS=Mus musculus OX=10090 GN=Gsta2 PE=1 SV=3	null	null	Mouse_09-2020	null	[MS,MS:1001208,SEQUEST,]	13.65	17.927	null	null	0.17
PRT	Q91X75	Cyp2a4 protein OS=Mus musculus OX=10090 GN=Cyp2a5 PE=1 SV=1	null	null	Mouse_09-2020	null	[MS,MS:1001208,SEQUEST,]	6.11	8.549	null	null	0.11
PRT	G3X9Y6	Aldo-keto reductase family 1, member C19 OS=Mus musculus OX=10090 GN=Akr1c19 PE=1 SV=1	null	null	Mouse_09-2020	null	[MS,MS:1001208,SEQUEST,]	9.48	14.088	null	null	0.18
PRT	Q61335	B-cell receptor-associated protein 31 OS=Mus musculus OX=10090 GN=Bcap31 PE=1 SV=4	null	null	Mouse_09-2020	null	[MS,MS:1001208,SEQUEST,]	0.00	2.845	null	null	0.10
PRT	P19536	Cytochrome c oxidase subunit 5B, mitochondrial OS=Mus musculus OX=10090 GN=Cox5b PE=1 SV=1	null	null	Mouse_09-2020	null	[MS,MS:1001208,SEQUEST,]	8.43	24.052	null	null	0.23
PRT	P63325	40S ribosomal protein S10 OS=Mus musculus OX=10090 GN=Rps10 PE=1 SV=1	null	null	Mouse_09-2020	null	[MS,MS:1001208,SEQUEST,]	12.33	15.305	null	null	0.27
PRT	P09813	Apolipoprotein A-II OS=Mus musculus OX=10090 GN=Apoa2 PE=1 SV=2	null	null	Mouse_09-2020	null	[MS,MS:1001208,SEQUEST,]	5.91	10.841	null	null	0.24
PRT	P25688	Uricase OS=Mus musculus OX=10090 GN=Uox PE=1 SV=2	null	null	Mouse_09-2020	null	[MS,MS:1001208,SEQUEST,]	17.83	28.914	null	null	0.16
PRT	Q64523	Histone H2A type 2-C OS=Mus musculus OX=10090 GN=H2ac20 PE=1 SV=3	null	null	Mouse_09-2020	null	[MS,MS:1001208,SEQUEST,]	14.03	26.360	null	null	0.25
PRT	Q920E5	Farnesyl pyrophosphate synthase OS=Mus musculus OX=10090 GN=Fdps PE=1 SV=1	null	null	Mouse_09-2020	null	[MS,MS:1001208,SEQUEST,]	5.46	13.527	null	null	0.12
PRT	Q8K157	Galactose mutarotase OS=Mus musculus OX=10090 GN=Galm PE=1 SV=1	null	null	Mouse_09-2020	null	[MS,MS:1001208,SEQUEST,]	4.53	9.111	null	null	0.13
PRT	O88587	Catechol O-methyltransferase OS=Mus musculus OX=10090 GN=Comt PE=1 SV=2	null	null	Mouse_09-2020	null	[MS,MS:1001208,SEQUEST,]	7.23	9.741	null	null	0.11
PRT	P56382	ATP synthase subunit epsilon, mitochondrial OS=Mus musculus OX=10090 GN=Atp5f1e PE=1 SV=2	null	null	Mouse_09-2020	null	[MS,MS:1001208,SEQUEST,]	2.12	5.033	null	null	0.60
PRT	Q8QZS1	3-hydroxyisobutyryl-CoA hydrolase, mitochondrial OS=Mus musculus OX=10090 GN=Hibch PE=1 SV=1	null	null	Mouse_09-2020	null	[MS,MS:1001208,SEQUEST,]	8.91	10.703	null	null	0.09
PRT	E9Q5L3	Short/branched chain-specific acyl-CoA dehydrogenase, mitochondrial OS=Mus musculus OX=10090 GN=Acadsb PE=1 SV=1	null	null	Mouse_09-2020	null	[MS,MS:1001208,SEQUEST,]	5.79	11.489	null	null	0.09
PRT	Q91X91	Nicotinate-nucleotide pyrophosphorylase [carboxylating] OS=Mus musculus OX=10090 GN=Qprt PE=1 SV=1	null	null	Mouse_09-2020	null	[MS,MS:1001208,SEQUEST,]	13.04	11.210	null	null	0.11
PRT	Q6ZWV3	60S ribosomal protein L10 OS=Mus musculus OX=10090 GN=Rpl10 PE=1 SV=3	null	null	Mouse_09-2020	null	[MS,MS:1001208,SEQUEST,]	0.00	4.852	null	null	0.15
PRT	Q9CR68	Cytochrome b-c1 complex subunit Rieske, mitochondrial OS=Mus musculus OX=10090 GN=Uqcrfs1 PE=1 SV=1	null	null	Mouse_09-2020	null	[MS,MS:1001208,SEQUEST,]	2.60	7.688	null	null	0.12
PRT	O08997	Copper transport protein ATOX1 OS=Mus musculus OX=10090 GN=Atox1 PE=1 SV=1	null	null	Mouse_09-2020	null	[MS,MS:1001208,SEQUEST,]	6.39	12.681	null	null	0.37
PRT	A0A1L1SV25	Alpha-actinin-4 OS=Mus musculus OX=10090 GN=Actn4 PE=1 SV=1	null	null	Mouse_09-2020	null	[MS,MS:1001208,SEQUEST,]	1.70	10.045	null	null	0.05
PRT	Q9DCU9	4-hydroxy-2-oxoglutarate aldolase, mitochondrial OS=Mus musculus OX=10090 GN=Hoga1 PE=1 SV=1	null	null	Mouse_09-2020	null	[MS,MS:1001208,SEQUEST,]	4.32	6.146	null	null	0.08
PRT	Q91WT9	Cystathionine beta-synthase OS=Mus musculus OX=10090 GN=Cbs PE=1 SV=3	null	null	Mouse_09-2020	null	[MS,MS:1001208,SEQUEST,]	9.65	11.538	null	null	0.06
PRT	Q3U367	4-trimethylaminobutyraldehyde dehydrogenase OS=Mus musculus OX=10090 GN=Aldh9a1 PE=1 SV=1	null	null	Mouse_09-2020	null	[MS,MS:1001208,SEQUEST,]	6.80	12.762	null	null	0.06
PRT	Q8VEK3	Heterogeneous nuclear ribonucleoprotein U OS=Mus musculus OX=10090 GN=Hnrnpu PE=1 SV=1	null	null	Mouse_09-2020	null	[MS,MS:1001208,SEQUEST,]	5.84	9.749	null	null	0.04
PRT	Q9CQM8	60S ribosomal protein L21 OS=Mus musculus OX=10090 GN=Rpl21 PE=1 SV=1	null	null	Mouse_09-2020	null	[MS,MS:1001208,SEQUEST,]	8.39	7.422	null	null	0.18
PRT	Q8R164	Valacyclovir hydrolase OS=Mus musculus OX=10090 GN=Bphl PE=1 SV=1	null	null	Mouse_09-2020	null	[MS,MS:1001208,SEQUEST,]	6.51	10.113	null	null	0.10
PRT	F6XXE6	Amylo-1,6-glucosidase, 4-alpha-glucanotransferase (Fragment) OS=Mus musculus OX=10090 GN=Agl PE=1 SV=2	null	null	Mouse_09-2020	null	[MS,MS:1001208,SEQUEST,]	6.95	13.979	null	null	0.06
PRT	Q91X72	Hemopexin OS=Mus musculus OX=10090 GN=Hpx PE=1 SV=2	null	null	Mouse_09-2020	null	[MS,MS:1001208,SEQUEST,]	7.39	12.269	null	null	0.06
PRT	P09405	Nucleolin OS=Mus musculus OX=10090 GN=Ncl PE=1 SV=2	null	null	Mouse_09-2020	null	[MS,MS:1001208,SEQUEST,]	5.09	11.143	null	null	0.05
PRT	Q3ULD5	Methylcrotonoyl-CoA carboxylase beta chain, mitochondrial OS=Mus musculus OX=10090 GN=Mccc2 PE=1 SV=1	null	null	Mouse_09-2020	null	[MS,MS:1001208,SEQUEST,]	6.45	7.653	null	null	0.06
PRT	Q99KB8	Hydroxyacylglutathione hydrolase, mitochondrial OS=Mus musculus OX=10090 GN=Hagh PE=1 SV=2	null	null	Mouse_09-2020	null	[MS,MS:1001208,SEQUEST,]	7.27	13.710	null	null	0.10
PRT	P62862	40S ribosomal protein S30 OS=Mus musculus OX=10090 GN=Fau PE=1 SV=1	null	null	Mouse_09-2020	null	[MS,MS:1001208,SEQUEST,]	6.42	8.902	null	null	0.32
PRT	P63276	40S ribosomal protein S17 OS=Mus musculus OX=10090 GN=Rps17 PE=1 SV=2	null	null	Mouse_09-2020	null	[MS,MS:1001208,SEQUEST,]	0.00	7.324	null	null	0.28
PRT	F8WHP8	ATP synthase membrane subunit f OS=Mus musculus OX=10090 GN=Atp5j2 PE=1 SV=1	null	null	Mouse_09-2020	null	[MS,MS:1001208,SEQUEST,]	6.30	10.394	null	null	0.32
PRT	Q9DBG6	Dolichyl-diphosphooligosaccharide--protein glycosyltransferase subunit 2 OS=Mus musculus OX=10090 GN=Rpn2 PE=1 SV=1	null	null	Mouse_09-2020	null	[MS,MS:1001208,SEQUEST,]	11.46	17.933	null	null	0.08
PRT	K4DI63	Protein CREG1 OS=Mus musculus OX=10090 GN=Creg1 PE=1 SV=1	null	null	Mouse_09-2020	null	[MS,MS:1001208,SEQUEST,]	11.47	14.632	null	null	0.28
PRT	Q06185	ATP synthase subunit e, mitochondrial OS=Mus musculus OX=10090 GN=Atp5me PE=1 SV=2	null	null	Mouse_09-2020	null	[MS,MS:1001208,SEQUEST,]	2.95	4.281	null	null	0.34
PRT	Q8K0E8	Fibrinogen beta chain OS=Mus musculus OX=10090 GN=Fgb PE=1 SV=1	null	null	Mouse_09-2020	null	[MS,MS:1001208,SEQUEST,]	2.91	7.727	null	null	0.06
PRT	P62267	40S ribosomal protein S23 OS=Mus musculus OX=10090 GN=Rps23 PE=1 SV=3	null	null	Mouse_09-2020	null	[MS,MS:1001208,SEQUEST,]	6.49	11.710	null	null	0.21
PRT	Q99KR3	Endoribonuclease LACTB2 OS=Mus musculus OX=10090 GN=Lactb2 PE=1 SV=1	null	null	Mouse_09-2020	null	[MS,MS:1001208,SEQUEST,]	7.62	10.231	null	null	0.12
PRT	A0A0R4J0I1	Serine protease inhibitor A3K OS=Mus musculus OX=10090 GN=Serpina3k PE=1 SV=1	null	null	Mouse_09-2020	null	[MS,MS:1001208,SEQUEST,]	9.72	17.137	null	null	0.09
PRT	Q9D826	Peroxisomal sarcosine oxidase OS=Mus musculus OX=10090 GN=Pipox PE=1 SV=1	null	null	Mouse_09-2020	null	[MS,MS:1001208,SEQUEST,]	6.20	7.165	null	null	0.11
PRT	P68040	Receptor of activated protein C kinase 1 OS=Mus musculus OX=10090 GN=Rack1 PE=1 SV=3	null	null	Mouse_09-2020	null	[MS,MS:1001208,SEQUEST,]	5.18	6.832	null	null	0.15
PRT	Q99LB2	Dehydrogenase/reductase SDR family member 4 OS=Mus musculus OX=10090 GN=Dhrs4 PE=1 SV=3	null	null	Mouse_09-2020	null	[MS,MS:1001208,SEQUEST,]	11.32	11.098	null	null	0.08
PRT	Q8BFR5	Elongation factor Tu, mitochondrial OS=Mus musculus OX=10090 GN=Tufm PE=1 SV=1	null	null	Mouse_09-2020	null	[MS,MS:1001208,SEQUEST,]	0.00	4.776	null	null	0.11
PRT	Q9CPP6	NADH dehydrogenase [ubiquinone] 1 alpha subcomplex subunit 5 OS=Mus musculus OX=10090 GN=Ndufa5 PE=1 SV=3	null	null	Mouse_09-2020	null	[MS,MS:1001208,SEQUEST,]	3.94	7.108	null	null	0.22
PRT	Q8R086	Sulfite oxidase, mitochondrial OS=Mus musculus OX=10090 GN=Suox PE=1 SV=2	null	null	Mouse_09-2020	null	[MS,MS:1001208,SEQUEST,]	8.10	9.603	null	null	0.11
PRT	P00405	Cytochrome c oxidase subunit 2 OS=Mus musculus OX=10090 GN=Mtco2 PE=1 SV=1	null	null	Mouse_09-2020	null	[MS,MS:1001208,SEQUEST,]	10.25	12.605	null	null	0.21
PRT	Q64105	Sepiapterin reductase OS=Mus musculus OX=10090 GN=Spr PE=1 SV=1	null	null	Mouse_09-2020	null	[MS,MS:1001208,SEQUEST,]	6.86	14.130	null	null	0.18
PRT	P62806	Histone H4 OS=Mus musculus OX=10090 GN=H4c1 PE=1 SV=2	null	null	Mouse_09-2020	null	[MS,MS:1001208,SEQUEST,]	9.36	16.702	null	null	0.30
PRT	P62962	Profilin-1 OS=Mus musculus OX=10090 GN=Pfn1 PE=1 SV=2	null	null	Mouse_09-2020	null	[MS,MS:1001208,SEQUEST,]	7.82	10.222	null	null	0.31
PRT	Q91XD4	Formimidoyltransferase-cyclodeaminase OS=Mus musculus OX=10090 GN=Ftcd PE=1 SV=1	null	null	Mouse_09-2020	null	[MS,MS:1001208,SEQUEST,]	5.66	8.896	null	null	0.06
PRT	Q922I7	Polypyrimidine tract-binding protein 1 OS=Mus musculus OX=10090 GN=Ptbp1 PE=1 SV=1	null	null	Mouse_09-2020	null	[MS,MS:1001208,SEQUEST,]	5.85	11.504	null	null	0.07
PRT	P70296	Phosphatidylethanolamine-binding protein 1 OS=Mus musculus OX=10090 GN=Pebp1 PE=1 SV=3	null	null	Mouse_09-2020	null	[MS,MS:1001208,SEQUEST,]	11.20	17.926	null	null	0.28
PRT	Q4LDG0	Bile acyl-CoA synthetase OS=Mus musculus OX=10090 GN=Slc27a5 PE=1 SV=2	null	null	Mouse_09-2020	null	[MS,MS:1001208,SEQUEST,]	1.69	6.851	null	null	0.04
PRT	Q8VCX1	Aldo-keto reductase family 1 member D1 OS=Mus musculus OX=10090 GN=Akr1d1 PE=1 SV=1	null	null	Mouse_09-2020	null	[MS,MS:1001208,SEQUEST,]	9.40	9.471	null	null	0.11
PRT	Q8BTY1	Kynurenine--oxoglutarate transaminase 1 OS=Mus musculus OX=10090 GN=Kyat1 PE=1 SV=1	null	null	Mouse_09-2020	null	[MS,MS:1001208,SEQUEST,]	5.42	8.963	null	null	0.09
PRT	P62827	GTP-binding nuclear protein Ran OS=Mus musculus OX=10090 GN=Ran PE=1 SV=3	null	null	Mouse_09-2020	null	[MS,MS:1001208,SEQUEST,]	7.11	17.495	null	null	0.17
PRT	P62754	40S ribosomal protein S6 OS=Mus musculus OX=10090 GN=Rps6 PE=1 SV=1	null	null	Mouse_09-2020	null	[MS,MS:1001208,SEQUEST,]	3.44	11.882	null	null	0.16
PRT	E9Q1J7	Propionyl-CoA carboxylase beta chain, mitochondrial OS=Mus musculus OX=10090 GN=Pccb PE=1 SV=1	null	null	Mouse_09-2020	null	[MS,MS:1001208,SEQUEST,]	8.46	15.024	null	null	0.08
PRT	Q8CAQ8	MICOS complex subunit Mic60 OS=Mus musculus OX=10090 GN=Immt PE=1 SV=1	null	null	Mouse_09-2020	null	[MS,MS:1001208,SEQUEST,]	6.06	9.302	null	null	0.05
PRT	Q9JKR6	Hypoxia up-regulated protein 1 OS=Mus musculus OX=10090 GN=Hyou1 PE=1 SV=1	null	null	Mouse_09-2020	null	[MS,MS:1001208,SEQUEST,]	6.53	13.459	null	null	0.04
PRT	Q9D1R9	60S ribosomal protein L34 OS=Mus musculus OX=10090 GN=Rpl34 PE=1 SV=2	null	null	Mouse_09-2020	null	[MS,MS:1001208,SEQUEST,]	3.47	7.481	null	null	0.29
PRT	Q8JZU2	Tricarboxylate transport protein, mitochondrial OS=Mus musculus OX=10090 GN=Slc25a1 PE=1 SV=1	null	null	Mouse_09-2020	null	[MS,MS:1001208,SEQUEST,]	8.77	13.080	null	null	0.10
PRT	Q922Q1	Mitochondrial amidoxime reducing component 2 OS=Mus musculus OX=10090 GN=Mtarc2 PE=1 SV=1	null	null	Mouse_09-2020	null	[MS,MS:1001208,SEQUEST,]	7.95	12.902	null	null	0.11
PRT	P61514	60S ribosomal protein L37a OS=Mus musculus OX=10090 GN=Rpl37a PE=1 SV=2	null	null	Mouse_09-2020	null	[MS,MS:1001208,SEQUEST,]	0.00	3.880	null	null	0.29
PRT	Q9CZU6	Citrate synthase, mitochondrial OS=Mus musculus OX=10090 GN=Cs PE=1 SV=1	null	null	Mouse_09-2020	null	[MS,MS:1001208,SEQUEST,]	9.05	11.330	null	null	0.08
PRT	Q63886	UDP-glucuronosyltransferase 1A1 OS=Mus musculus OX=10090 GN=Ugt1a1 PE=1 SV=2	null	null	Mouse_09-2020	null	[MS,MS:1001208,SEQUEST,]	24.87	42.888	null	null	0.16
PRT	Q7TMM9	Tubulin beta-2A chain OS=Mus musculus OX=10090 GN=Tubb2a PE=1 SV=1	null	null	Mouse_09-2020	null	[MS,MS:1001208,SEQUEST,]	48.62	58.531	null	null	0.30
PRT	Q91WG0	Acylcarnitine hydrolase OS=Mus musculus OX=10090 GN=Ces2c PE=1 SV=1	null	null	Mouse_09-2020	null	[MS,MS:1001208,SEQUEST,]	17.04	24.577	null	null	0.14
PRT	A0A2R8VHY1	Cytochrome P450 2D10 (Fragment) OS=Mus musculus OX=10090 GN=Cyp2d10 PE=1 SV=1	null	null	Mouse_09-2020	null	[MS,MS:1001208,SEQUEST,]	22.87	27.917	null	null	0.18
PRT	D3YX76	Glutathione S-transferase OS=Mus musculus OX=10090 GN=Gstm2 PE=1 SV=1	null	null	Mouse_09-2020	null	[MS,MS:1001208,SEQUEST,]	25.93	43.566	null	null	0.28
PRT	Q00898	Alpha-1-antitrypsin 1-5 OS=Mus musculus OX=10090 GN=Serpina1e PE=1 SV=1	null	null	Mouse_09-2020	null	[MS,MS:1001208,SEQUEST,]	12.96	22.133	null	null	0.10
PRT	A0A2R8VHT1	3-mercaptopyruvate sulfurtransferase (Fragment) OS=Mus musculus OX=10090 GN=Mpst PE=1 SV=1	null	null	Mouse_09-2020	null	[MS,MS:1001208,SEQUEST,]	6.46	13.868	null	null	0.19
PRT	Q8VCC2	Liver carboxylesterase 1 OS=Mus musculus OX=10090 GN=Ces1 PE=1 SV=1	null	null	Mouse_09-2020	null	[MS,MS:1001208,SEQUEST,]	11.28	9.382	null	null	0.05
PRT	Q6ZWV7	60S ribosomal protein L35 OS=Mus musculus OX=10090 GN=Rpl35 PE=1 SV=1	null	null	Mouse_09-2020	null	[MS,MS:1001208,SEQUEST,]	4.14	13.629	null	null	0.20
PRT	O70251	Elongation factor 1-beta OS=Mus musculus OX=10090 GN=Eef1b PE=1 SV=5	null	null	Mouse_09-2020	null	[MS,MS:1001208,SEQUEST,]	0.00	6.085	null	null	0.12
PRT	A0A0N4SV00	T-complex protein 1 subunit eta OS=Mus musculus OX=10090 GN=Cct7 PE=1 SV=1	null	null	Mouse_09-2020	null	[MS,MS:1001208,SEQUEST,]	0.00	5.192	null	null	0.06
PRT	P62843	40S ribosomal protein S15 OS=Mus musculus OX=10090 GN=Rps15 PE=1 SV=2	null	null	Mouse_09-2020	null	[MS,MS:1001208,SEQUEST,]	2.71	10.695	null	null	0.25
PRT	Q9D023	Mitochondrial pyruvate carrier 2 OS=Mus musculus OX=10090 GN=Mpc2 PE=1 SV=1	null	null	Mouse_09-2020	null	[MS,MS:1001208,SEQUEST,]	5.50	5.471	null	null	0.13
PRT	P61922	4-aminobutyrate aminotransferase, mitochondrial OS=Mus musculus OX=10090 GN=Abat PE=1 SV=1	null	null	Mouse_09-2020	null	[MS,MS:1001208,SEQUEST,]	6.14	5.551	null	null	0.06
PRT	A0A494BAS6	Peroxisomal 2,4-dienoyl-CoA reductase OS=Mus musculus OX=10090 GN=Decr2 PE=1 SV=1	null	null	Mouse_09-2020	null	[MS,MS:1001208,SEQUEST,]	5.39	8.443	null	null	0.04
PRT	Q9Z1P6	NADH dehydrogenase [ubiquinone] 1 alpha subcomplex subunit 7 OS=Mus musculus OX=10090 GN=Ndufa7 PE=1 SV=3	null	null	Mouse_09-2020	null	[MS,MS:1001208,SEQUEST,]	8.36	12.009	null	null	0.25
PRT	P85094	Isochorismatase domain-containing protein 2A OS=Mus musculus OX=10090 GN=Isoc2a PE=1 SV=1	null	null	Mouse_09-2020	null	[MS,MS:1001208,SEQUEST,]	6.93	8.105	null	null	0.14
PRT	Q9CWS0	N(G),N(G)-dimethylarginine dimethylaminohydrolase 1 OS=Mus musculus OX=10090 GN=Ddah1 PE=1 SV=3	null	null	Mouse_09-2020	null	[MS,MS:1001208,SEQUEST,]	2.78	3.726	null	null	0.11
PRT	P10639	Thioredoxin OS=Mus musculus OX=10090 GN=Txn PE=1 SV=3	null	null	Mouse_09-2020	null	[MS,MS:1001208,SEQUEST,]	2.14	7.128	null	null	0.13
PRT	E9PXX7	Thioredoxin domain-containing protein 5 OS=Mus musculus OX=10090 GN=Txndc5 PE=1 SV=1	null	null	Mouse_09-2020	null	[MS,MS:1001208,SEQUEST,]	6.22	6.731	null	null	0.04
PRT	P48771	Cytochrome c oxidase subunit 7A2, mitochondrial OS=Mus musculus OX=10090 GN=Cox7a2 PE=1 SV=2	null	null	Mouse_09-2020	null	[MS,MS:1001208,SEQUEST,]	10.31	7.276	null	null	0.28
PRT	Q9DBP5	UMP-CMP kinase OS=Mus musculus OX=10090 GN=Cmpk1 PE=1 SV=1	null	null	Mouse_09-2020	null	[MS,MS:1001208,SEQUEST,]	5.71	11.583	null	null	0.12
PRT	D3YVF4	40S ribosomal protein S14 (Fragment) OS=Mus musculus OX=10090 GN=Rps14 PE=1 SV=1	null	null	Mouse_09-2020	null	[MS,MS:1001208,SEQUEST,]	5.59	9.963	null	null	0.18
PRT	P56391	Cytochrome c oxidase subunit 6B1 OS=Mus musculus OX=10090 GN=Cox6b1 PE=1 SV=2	null	null	Mouse_09-2020	null	[MS,MS:1001208,SEQUEST,]	6.48	6.693	null	null	0.21
PRT	Q9DCT2	NADH dehydrogenase [ubiquinone] iron-sulfur protein 3, mitochondrial OS=Mus musculus OX=10090 GN=Ndufs3 PE=1 SV=2	null	null	Mouse_09-2020	null	[MS,MS:1001208,SEQUEST,]	0.00	2.362	null	null	0.13
PRT	Q9JJI8	60S ribosomal protein L38 OS=Mus musculus OX=10090 GN=Rpl38 PE=1 SV=3	null	null	Mouse_09-2020	null	[MS,MS:1001208,SEQUEST,]	8.07	14.467	null	null	0.34
PRT	Q9DBG1	Sterol 26-hydroxylase, mitochondrial OS=Mus musculus OX=10090 GN=Cyp27a1 PE=1 SV=1	null	null	Mouse_09-2020	null	[MS,MS:1001208,SEQUEST,]	4.27	8.869	null	null	0.05
PRT	P97461	40S ribosomal protein S5 OS=Mus musculus OX=10090 GN=Rps5 PE=1 SV=3	null	null	Mouse_09-2020	null	[MS,MS:1001208,SEQUEST,]	3.39	6.473	null	null	0.13
PRT	Q8BMF4	Dihydrolipoyllysine-residue acetyltransferase component of pyruvate dehydrogenase complex, mitochondrial OS=Mus musculus OX=10090 GN=Dlat PE=1 SV=2	null	null	Mouse_09-2020	null	[MS,MS:1001208,SEQUEST,]	2.60	7.902	null	null	0.05
PRT	Q9D0M3	Cytochrome c1, heme protein, mitochondrial OS=Mus musculus OX=10090 GN=Cyc1 PE=1 SV=1	null	null	Mouse_09-2020	null	[MS,MS:1001208,SEQUEST,]	4.44	8.868	null	null	0.07
PRT	P58710	L-gulonolactone oxidase OS=Mus musculus OX=10090 GN=Gulo PE=1 SV=3	null	null	Mouse_09-2020	null	[MS,MS:1001208,SEQUEST,]	3.02	3.447	null	null	0.04
PRT	P16332	Methylmalonyl-CoA mutase, mitochondrial OS=Mus musculus OX=10090 GN=Mmut PE=1 SV=2	null	null	Mouse_09-2020	null	[MS,MS:1001208,SEQUEST,]	0.00	4.475	null	null	0.04
PRT	P52825	Carnitine O-palmitoyltransferase 2, mitochondrial OS=Mus musculus OX=10090 GN=Cpt2 PE=1 SV=2	null	null	Mouse_09-2020	null	[MS,MS:1001208,SEQUEST,]	7.11	8.124	null	null	0.04
PRT	Q8BGT5	Alanine aminotransferase 2 OS=Mus musculus OX=10090 GN=Gpt2 PE=1 SV=1	null	null	Mouse_09-2020	null	[MS,MS:1001208,SEQUEST,]	3.43	6.836	null	null	0.05
PRT	Q921X9	Protein disulfide-isomerase A5 OS=Mus musculus OX=10090 GN=Pdia5 PE=1 SV=1	null	null	Mouse_09-2020	null	[MS,MS:1001208,SEQUEST,]	2.37	5.142	null	null	0.04
PRT	O55234	Proteasome subunit beta type-5 OS=Mus musculus OX=10090 GN=Psmb5 PE=1 SV=3	null	null	Mouse_09-2020	null	[MS,MS:1001208,SEQUEST,]	2.31	6.568	null	null	0.07
PRT	P97494	Glutamate--cysteine ligase catalytic subunit OS=Mus musculus OX=10090 GN=Gclc PE=1 SV=4	null	null	Mouse_09-2020	null	[MS,MS:1001208,SEQUEST,]	7.11	13.679	null	null	0.04
PRT	Q8VGE3	Olfactory receptor OS=Mus musculus OX=10090 GN=Olfr160 PE=2 SV=1	null	null	Mouse_09-2020	null	[MS,MS:1001208,SEQUEST,]	0.00	1.564	null	null	0.03
PRT	G3UWN9	Proteasome activator complex subunit 1 (Fragment) OS=Mus musculus OX=10090 GN=Psme1 PE=1 SV=1	null	null	Mouse_09-2020	null	[MS,MS:1001208,SEQUEST,]	4.77	5.323	null	null	0.10
PRT	A2A974	Cytochrome P450 4A12B OS=Mus musculus OX=10090 GN=Cyp4a12b PE=1 SV=1	null	null	Mouse_09-2020	null	[MS,MS:1001208,SEQUEST,]	2.13	4.947	null	null	0.04
PRT	Q99P30	Peroxisomal coenzyme A diphosphatase NUDT7 OS=Mus musculus OX=10090 GN=Nudt7 PE=1 SV=2	null	null	Mouse_09-2020	null	[MS,MS:1001208,SEQUEST,]	3.20	5.334	null	null	0.11
PRT	O88986	2-amino-3-ketobutyrate coenzyme A ligase, mitochondrial OS=Mus musculus OX=10090 GN=Gcat PE=1 SV=2	null	null	Mouse_09-2020	null	[MS,MS:1001208,SEQUEST,]	5.33	9.347	null	null	0.04
PRT	Q9JM62	Receptor expression-enhancing protein 6 OS=Mus musculus OX=10090 GN=Reep6 PE=1 SV=1	null	null	Mouse_09-2020	null	[MS,MS:1001208,SEQUEST,]	5.63	8.245	null	null	0.11
PRT	Q9WUR2	Enoyl-CoA delta isomerase 2 OS=Mus musculus OX=10090 GN=Eci2 PE=1 SV=2	null	null	Mouse_09-2020	null	[MS,MS:1001208,SEQUEST,]	4.70	9.187	null	null	0.08
PRT	Q8VBW8	Tetratricopeptide repeat protein 36 OS=Mus musculus OX=10090 GN=Ttc36 PE=1 SV=1	null	null	Mouse_09-2020	null	[MS,MS:1001208,SEQUEST,]	0.00	4.383	null	null	0.16
PRT	P62855	40S ribosomal protein S26 OS=Mus musculus OX=10090 GN=Rps26 PE=1 SV=3	null	null	Mouse_09-2020	null	[MS,MS:1001208,SEQUEST,]	2.03	3.096	null	null	0.21
PRT	Q99LP6	GrpE protein homolog 1, mitochondrial OS=Mus musculus OX=10090 GN=Grpel1 PE=1 SV=1	null	null	Mouse_09-2020	null	[MS,MS:1001208,SEQUEST,]	2.06	5.356	null	null	0.11
PRT	Q8R0F9	SEC14-like protein 4 OS=Mus musculus OX=10090 GN=Sec14l4 PE=1 SV=1	null	null	Mouse_09-2020	null	[MS,MS:1001208,SEQUEST,]	6.47	9.287	null	null	0.07
PRT	Q91X44	Glucokinase regulatory protein OS=Mus musculus OX=10090 GN=Gckr PE=1 SV=3	null	null	Mouse_09-2020	null	[MS,MS:1001208,SEQUEST,]	2.26	2.843	null	null	0.06
PRT	Q8VCR2	17-beta-hydroxysteroid dehydrogenase 13 OS=Mus musculus OX=10090 GN=Hsd17b13 PE=1 SV=2	null	null	Mouse_09-2020	null	[MS,MS:1001208,SEQUEST,]	2.42	6.912	null	null	0.06
PRT	Q791V5	Mitochondrial carrier homolog 2 OS=Mus musculus OX=10090 GN=Mtch2 PE=1 SV=1	null	null	Mouse_09-2020	null	[MS,MS:1001208,SEQUEST,]	4.50	9.658	null	null	0.10
PRT	A0A494BB38	Prostaglandin reductase-3 OS=Mus musculus OX=10090 GN=Zadh2 PE=1 SV=1	null	null	Mouse_09-2020	null	[MS,MS:1001208,SEQUEST,]	0.00	3.645	null	null	0.09
PRT	Q9CQX2	Cytochrome b5 type B OS=Mus musculus OX=10090 GN=Cyb5b PE=1 SV=1	null	null	Mouse_09-2020	null	[MS,MS:1001208,SEQUEST,]	6.85	9.589	null	null	0.20
PRT	Q71RI9	Kynurenine--oxoglutarate transaminase 3 OS=Mus musculus OX=10090 GN=Kyat3 PE=1 SV=1	null	null	Mouse_09-2020	null	[MS,MS:1001208,SEQUEST,]	6.28	8.814	null	null	0.05
PRT	P97742	Carnitine O-palmitoyltransferase 1, liver isoform OS=Mus musculus OX=10090 GN=Cpt1a PE=1 SV=4	null	null	Mouse_09-2020	null	[MS,MS:1001208,SEQUEST,]	4.04	4.106	null	null	0.03
PRT	P62911	60S ribosomal protein L32 OS=Mus musculus OX=10090 GN=Rpl32 PE=1 SV=2	null	null	Mouse_09-2020	null	[MS,MS:1001208,SEQUEST,]	2.45	5.697	null	null	0.16
PRT	Q7TNG8	Probable D-lactate dehydrogenase, mitochondrial OS=Mus musculus OX=10090 GN=Ldhd PE=1 SV=1	null	null	Mouse_09-2020	null	[MS,MS:1001208,SEQUEST,]	6.25	10.768	null	null	0.05
PRT	F6Z5N5	Enoyl-CoA hydratase domain-containing protein 2, mitochondrial (Fragment) OS=Mus musculus OX=10090 GN=Echdc2 PE=1 SV=1	null	null	Mouse_09-2020	null	[MS,MS:1001208,SEQUEST,]	3.72	5.124	null	null	0.21
PRT	P62889	60S ribosomal protein L30 OS=Mus musculus OX=10090 GN=Rpl30 PE=1 SV=2	null	null	Mouse_09-2020	null	[MS,MS:1001208,SEQUEST,]	1.87	2.293	null	null	0.15
PRT	Q9D3D9	ATP synthase subunit delta, mitochondrial OS=Mus musculus OX=10090 GN=Atp5f1d PE=1 SV=1	null	null	Mouse_09-2020	null	[MS,MS:1001208,SEQUEST,]	2.37	5.038	null	null	0.15
PRT	B1AXQ0	Glyoxylate reductase/hydroxypyruvate reductase (Fragment) OS=Mus musculus OX=10090 GN=Grhpr PE=1 SV=1	null	null	Mouse_09-2020	null	[MS,MS:1001208,SEQUEST,]	4.09	3.905	null	null	0.12
PRT	Q9QXD1	Peroxisomal acyl-coenzyme A oxidase 2 OS=Mus musculus OX=10090 GN=Acox2 PE=1 SV=2	null	null	Mouse_09-2020	null	[MS,MS:1001208,SEQUEST,]	5.07	3.596	null	null	0.04
PRT	H3BIY9	AP complex subunit beta OS=Mus musculus OX=10090 GN=Ap2b1 PE=1 SV=1	null	null	Mouse_09-2020	null	[MS,MS:1001208,SEQUEST,]	5.64	7.526	null	null	0.02
PRT	Q9DBW0	Cytochrome P450 4V2 OS=Mus musculus OX=10090 GN=Cyp4v2 PE=1 SV=1	null	null	Mouse_09-2020	null	[MS,MS:1001208,SEQUEST,]	4.55	7.214	null	null	0.04
PRT	P84104	Serine/arginine-rich splicing factor 3 OS=Mus musculus OX=10090 GN=Srsf3 PE=1 SV=1	null	null	Mouse_09-2020	null	[MS,MS:1001208,SEQUEST,]	3.18	7.057	null	null	0.10
PRT	Q91WN4	Kynurenine 3-monooxygenase OS=Mus musculus OX=10090 GN=Kmo PE=1 SV=1	null	null	Mouse_09-2020	null	[MS,MS:1001208,SEQUEST,]	2.37	3.133	null	null	0.04
PRT	Q9D6J6	NADH dehydrogenase [ubiquinone] flavoprotein 2, mitochondrial OS=Mus musculus OX=10090 GN=Ndufv2 PE=1 SV=2	null	null	Mouse_09-2020	null	[MS,MS:1001208,SEQUEST,]	5.07	12.807	null	null	0.15
PRT	P41105	60S ribosomal protein L28 OS=Mus musculus OX=10090 GN=Rpl28 PE=1 SV=2	null	null	Mouse_09-2020	null	[MS,MS:1001208,SEQUEST,]	6.46	9.718	null	null	0.09
PRT	Q9QZ85	Interferon-inducible GTPase 1 OS=Mus musculus OX=10090 GN=Iigp1 PE=1 SV=2	null	null	Mouse_09-2020	null	[MS,MS:1001208,SEQUEST,]	2.20	5.034	null	null	0.06
PRT	Q8R1G2	Carboxymethylenebutenolidase homolog OS=Mus musculus OX=10090 GN=Cmbl PE=1 SV=1	null	null	Mouse_09-2020	null	[MS,MS:1001208,SEQUEST,]	2.25	4.277	null	null	0.10
PRT	D3YU75	Translationally-controlled tumor protein OS=Mus musculus OX=10090 GN=Tpt1 PE=1 SV=1	null	null	Mouse_09-2020	null	[MS,MS:1001208,SEQUEST,]	2.30	8.546	null	null	0.15
PRT	Q9DBA8	Probable imidazolonepropionase OS=Mus musculus OX=10090 GN=Amdhd1 PE=1 SV=1	null	null	Mouse_09-2020	null	[MS,MS:1001208,SEQUEST,]	2.09	1.799	null	null	0.04
PRT	Q99LC3	NADH dehydrogenase [ubiquinone] 1 alpha subcomplex subunit 10, mitochondrial OS=Mus musculus OX=10090 GN=Ndufa10 PE=1 SV=1	null	null	Mouse_09-2020	null	[MS,MS:1001208,SEQUEST,]	5.11	4.924	null	null	0.07
PRT	Q99L13	3-hydroxyisobutyrate dehydrogenase, mitochondrial OS=Mus musculus OX=10090 GN=Hibadh PE=1 SV=1	null	null	Mouse_09-2020	null	[MS,MS:1001208,SEQUEST,]	4.78	9.683	null	null	0.13
PRT	Q02053	Ubiquitin-like modifier-activating enzyme 1 OS=Mus musculus OX=10090 GN=Uba1 PE=1 SV=1	null	null	Mouse_09-2020	null	[MS,MS:1001208,SEQUEST,]	6.06	5.798	null	null	0.02
PRT	Q8JZZ0	UDP-glucuronosyltransferase 3A2 OS=Mus musculus OX=10090 GN=Ugt3a2 PE=1 SV=2	null	null	Mouse_09-2020	null	[MS,MS:1001208,SEQUEST,]	6.81	5.069	null	null	0.05
PRT	Q8QZY2	Glycerate kinase OS=Mus musculus OX=10090 GN=Glyctk PE=1 SV=1	null	null	Mouse_09-2020	null	[MS,MS:1001208,SEQUEST,]	1.97	2.210	null	null	0.05
PRT	Q7TMF3	NADH dehydrogenase [ubiquinone] 1 alpha subcomplex subunit 12 OS=Mus musculus OX=10090 GN=Ndufa12 PE=1 SV=2	null	null	Mouse_09-2020	null	[MS,MS:1001208,SEQUEST,]	9.04	17.878	null	null	0.21
PRT	Q9JI75	Ribosyldihydronicotinamide dehydrogenase [quinone] OS=Mus musculus OX=10090 GN=Nqo2 PE=1 SV=3	null	null	Mouse_09-2020	null	[MS,MS:1001208,SEQUEST,]	5.68	8.301	null	null	0.09
PRT	E9PVP0	START domain-containing protein 10 OS=Mus musculus OX=10090 GN=Stard10 PE=1 SV=1	null	null	Mouse_09-2020	null	[MS,MS:1001208,SEQUEST,]	0.00	1.839	null	null	0.03
PRT	Q9WU19	Hydroxyacid oxidase 1 OS=Mus musculus OX=10090 GN=Hao1 PE=1 SV=1	null	null	Mouse_09-2020	null	[MS,MS:1001208,SEQUEST,]	5.56	8.915	null	null	0.09
PRT	P01027	Complement C3 OS=Mus musculus OX=10090 GN=C3 PE=1 SV=3	null	null	Mouse_09-2020	null	[MS,MS:1001208,SEQUEST,]	4.65	7.665	null	null	0.01
PRT	Q6ZWZ4	60S ribosomal protein L36 OS=Mus musculus OX=10090 GN=Rpl36 PE=1 SV=1	null	null	Mouse_09-2020	null	[MS,MS:1001208,SEQUEST,]	4.25	6.731	null	null	0.23
PRT	P05201	Aspartate aminotransferase, cytoplasmic OS=Mus musculus OX=10090 GN=Got1 PE=1 SV=3	null	null	Mouse_09-2020	null	[MS,MS:1001208,SEQUEST,]	4.69	7.420	null	null	0.05
PRT	F8WJ41	40S ribosomal protein S15a (Fragment) OS=Mus musculus OX=10090 GN=Rps15a PE=1 SV=1	null	null	Mouse_09-2020	null	[MS,MS:1001208,SEQUEST,]	4.84	5.948	null	null	0.19
PRT	G5E902	Phosphate carrier protein, mitochondrial OS=Mus musculus OX=10090 GN=Slc25a3 PE=1 SV=1	null	null	Mouse_09-2020	null	[MS,MS:1001208,SEQUEST,]	5.46	6.817	null	null	0.06
PRT	G3X9T7	Galectin-9 OS=Mus musculus OX=10090 GN=Lgals9 PE=1 SV=1	null	null	Mouse_09-2020	null	[MS,MS:1001208,SEQUEST,]	6.74	6.655	null	null	0.06
PRT	Q60597	2-oxoglutarate dehydrogenase, mitochondrial OS=Mus musculus OX=10090 GN=Ogdh PE=1 SV=3	null	null	Mouse_09-2020	null	[MS,MS:1001208,SEQUEST,]	3.62	5.416	null	null	0.03
PRT	P55050	Fatty acid-binding protein, intestinal OS=Mus musculus OX=10090 GN=Fabp2 PE=1 SV=2	null	null	Mouse_09-2020	null	[MS,MS:1001208,SEQUEST,]	3.30	4.970	null	null	0.20
PRT	Q922B2	Aspartate--tRNA ligase, cytoplasmic OS=Mus musculus OX=10090 GN=Dars1 PE=1 SV=2	null	null	Mouse_09-2020	null	[MS,MS:1001208,SEQUEST,]	8.32	11.455	null	null	0.05
PRT	Q9DCQ2	Putative L-aspartate dehydrogenase OS=Mus musculus OX=10090 GN=Aspdh PE=1 SV=1	null	null	Mouse_09-2020	null	[MS,MS:1001208,SEQUEST,]	5.37	5.126	null	null	0.07
PRT	Q9WVD5	Mitochondrial ornithine transporter 1 OS=Mus musculus OX=10090 GN=Slc25a15 PE=1 SV=1	null	null	Mouse_09-2020	null	[MS,MS:1001208,SEQUEST,]	3.72	3.642	null	null	0.05
PRT	Q9CR98	Protein FAM136A OS=Mus musculus OX=10090 GN=Fam136a PE=1 SV=1	null	null	Mouse_09-2020	null	[MS,MS:1001208,SEQUEST,]	1.70	3.569	null	null	0.13
PRT	Q9Z2U1	Proteasome subunit alpha type-5 OS=Mus musculus OX=10090 GN=Psma5 PE=1 SV=1	null	null	Mouse_09-2020	null	[MS,MS:1001208,SEQUEST,]	5.57	4.237	null	null	0.14
PRT	P97364	Selenide, water dikinase 2 OS=Mus musculus OX=10090 GN=Sephs2 PE=1 SV=3	null	null	Mouse_09-2020	null	[MS,MS:1001208,SEQUEST,]	6.20	10.359	null	null	0.08
PRT	P35979	60S ribosomal protein L12 OS=Mus musculus OX=10090 GN=Rpl12 PE=1 SV=2	null	null	Mouse_09-2020	null	[MS,MS:1001208,SEQUEST,]	6.38	11.529	null	null	0.15
PRT	Q9CQZ5	NADH dehydrogenase [ubiquinone] 1 alpha subcomplex subunit 6 OS=Mus musculus OX=10090 GN=Ndufa6 PE=1 SV=1	null	null	Mouse_09-2020	null	[MS,MS:1001208,SEQUEST,]	0.00	4.035	null	null	0.14
PRT	P49722	Proteasome subunit alpha type-2 OS=Mus musculus OX=10090 GN=Psma2 PE=1 SV=3	null	null	Mouse_09-2020	null	[MS,MS:1001208,SEQUEST,]	5.98	10.951	null	null	0.15
PRT	Q3UQ44	Ras GTPase-activating-like protein IQGAP2 OS=Mus musculus OX=10090 GN=Iqgap2 PE=1 SV=2	null	null	Mouse_09-2020	null	[MS,MS:1001208,SEQUEST,]	2.10	5.944	null	null	0.02
PRT	Q9D051	Pyruvate dehydrogenase E1 component subunit beta, mitochondrial OS=Mus musculus OX=10090 GN=Pdhb PE=1 SV=1	null	null	Mouse_09-2020	null	[MS,MS:1001208,SEQUEST,]	6.94	11.425	null	null	0.09
PRT	Q9JIZ0	Probable N-acetyltransferase CML1 OS=Mus musculus OX=10090 GN=Cml1 PE=1 SV=1	null	null	Mouse_09-2020	null	[MS,MS:1001208,SEQUEST,]	4.60	3.605	null	null	0.06
PRT	H7BWY3	Alanine--glyoxylate aminotransferase 2, mitochondrial OS=Mus musculus OX=10090 GN=Agxt2 PE=1 SV=1	null	null	Mouse_09-2020	null	[MS,MS:1001208,SEQUEST,]	5.40	9.892	null	null	0.05
PRT	Q922E4	Ethanolamine-phosphate cytidylyltransferase OS=Mus musculus OX=10090 GN=Pcyt2 PE=1 SV=1	null	null	Mouse_09-2020	null	[MS,MS:1001208,SEQUEST,]	3.82	6.943	null	null	0.06
PRT	Q9CXN7	Phenazine biosynthesis-like domain-containing protein 2 OS=Mus musculus OX=10090 GN=Pbld2 PE=1 SV=1	null	null	Mouse_09-2020	null	[MS,MS:1001208,SEQUEST,]	4.97	5.225	null	null	0.09
PRT	O09131	Glutathione S-transferase omega-1 OS=Mus musculus OX=10090 GN=Gsto1 PE=1 SV=2	null	null	Mouse_09-2020	null	[MS,MS:1001208,SEQUEST,]	9.21	14.596	null	null	0.14
PRT	Q9QZD8	Mitochondrial dicarboxylate carrier OS=Mus musculus OX=10090 GN=Slc25a10 PE=1 SV=2	null	null	Mouse_09-2020	null	[MS,MS:1001208,SEQUEST,]	5.35	5.578	null	null	0.08
PRT	A0A1C7CYV0	Plastin-3 (Fragment) OS=Mus musculus OX=10090 GN=Pls3 PE=1 SV=1	null	null	Mouse_09-2020	null	[MS,MS:1001208,SEQUEST,]	7.02	11.750	null	null	0.04
PRT	Q9D0S9	Histidine triad nucleotide-binding protein 2, mitochondrial OS=Mus musculus OX=10090 GN=Hint2 PE=1 SV=1	null	null	Mouse_09-2020	null	[MS,MS:1001208,SEQUEST,]	6.72	10.351	null	null	0.15
PRT	Q9R1P0	Proteasome subunit alpha type-4 OS=Mus musculus OX=10090 GN=Psma4 PE=1 SV=1	null	null	Mouse_09-2020	null	[MS,MS:1001208,SEQUEST,]	2.10	6.020	null	null	0.08
PRT	P42669	Transcriptional activator protein Pur-alpha OS=Mus musculus OX=10090 GN=Pura PE=1 SV=1	null	null	Mouse_09-2020	null	[MS,MS:1001208,SEQUEST,]	3.60	8.167	null	null	0.06
PRT	P63037	DnaJ homolog subfamily A member 1 OS=Mus musculus OX=10090 GN=Dnaja1 PE=1 SV=1	null	null	Mouse_09-2020	null	[MS,MS:1001208,SEQUEST,]	2.82	3.611	null	null	0.05
PRT	P62830	60S ribosomal protein L23 OS=Mus musculus OX=10090 GN=Rpl23 PE=1 SV=1	null	null	Mouse_09-2020	null	[MS,MS:1001208,SEQUEST,]	11.03	14.963	null	null	0.14
PRT	Q91X34	Bile acid-CoA:amino acid N-acyltransferase OS=Mus musculus OX=10090 GN=Baat PE=1 SV=1	null	null	Mouse_09-2020	null	[MS,MS:1001208,SEQUEST,]	8.40	7.556	null	null	0.06
PRT	Q8VCU1	Carboxylesterase 3B OS=Mus musculus OX=10090 GN=Ces3b PE=1 SV=2	null	null	Mouse_09-2020	null	[MS,MS:1001208,SEQUEST,]	43.07	57.300	null	null	0.15
PRT	P68134	Actin, alpha skeletal muscle OS=Mus musculus OX=10090 GN=Acta1 PE=1 SV=1	null	null	Mouse_09-2020	null	[MS,MS:1001208,SEQUEST,]	56.59	79.947	null	null	0.35
PRT	Q921H8	3-ketoacyl-CoA thiolase A, peroxisomal OS=Mus musculus OX=10090 GN=Acaa1a PE=1 SV=1	null	null	Mouse_09-2020	null	[MS,MS:1001208,SEQUEST,]	46.86	75.999	null	null	0.35
PRT	K9J7B2	UDP-glucuronosyltransferase OS=Mus musculus OX=10090 GN=Ugt1a6b PE=1 SV=1	null	null	Mouse_09-2020	null	[MS,MS:1001208,SEQUEST,]	25.85	46.474	null	null	0.15
PRT	Q6PDB7	Carboxylic ester hydrolase OS=Mus musculus OX=10090 GN=Ces2b PE=1 SV=1	null	null	Mouse_09-2020	null	[MS,MS:1001208,SEQUEST,]	15.67	18.127	null	null	0.10
PRT	P11714	Cytochrome P450 2D9 OS=Mus musculus OX=10090 GN=Cyp2d9 PE=1 SV=2	null	null	Mouse_09-2020	null	[MS,MS:1001208,SEQUEST,]	15.53	16.383	null	null	0.05
PRT	E9QA79	Major urinary protein 7 OS=Mus musculus OX=10090 GN=Mup7 PE=3 SV=1	null	null	Mouse_09-2020	null	[MS,MS:1001208,SEQUEST,]	7.81	22.449	null	null	0.24
PRT	A2AKN8	Major urinary protein 5 OS=Mus musculus OX=10090 GN=Mup8 PE=3 SV=1	null	null	Mouse_09-2020	null	[MS,MS:1001208,SEQUEST,]	9.48	21.586	null	null	0.26
PRT	Q00897	Alpha-1-antitrypsin 1-4 OS=Mus musculus OX=10090 GN=Serpina1d PE=1 SV=1	null	null	Mouse_09-2020	null	[MS,MS:1001208,SEQUEST,]	15.06	24.362	null	null	0.13
PRT	Q9R0P5	Destrin OS=Mus musculus OX=10090 GN=Dstn PE=1 SV=3	null	null	Mouse_09-2020	null	[MS,MS:1001208,SEQUEST,]	4.69	13.458	null	null	0.11
PRT	P23953	Carboxylesterase 1C OS=Mus musculus OX=10090 GN=Ces1c PE=1 SV=4	null	null	Mouse_09-2020	null	[MS,MS:1001208,SEQUEST,]	12.12	11.114	null	null	0.06
PRT	G5E8M7	Glutathione transferase OS=Mus musculus OX=10090 GN=Gstm6 PE=1 SV=1	null	null	Mouse_09-2020	null	[MS,MS:1001208,SEQUEST,]	3.91	8.658	null	null	0.10
PRT	P04939	Major urinary protein 3 OS=Mus musculus OX=10090 GN=Mup3 PE=1 SV=1	null	null	Mouse_09-2020	null	[MS,MS:1001208,SEQUEST,]	10.17	20.171	null	null	0.18
PRT	Q5FW60	Major urinary protein 20 OS=Mus musculus OX=10090 GN=Mup20 PE=1 SV=1	null	null	Mouse_09-2020	null	[MS,MS:1001208,SEQUEST,]	12.80	21.545	null	null	0.16
PRT	Q9CZS1	Aldehyde dehydrogenase X, mitochondrial OS=Mus musculus OX=10090 GN=Aldh1b1 PE=1 SV=1	null	null	Mouse_09-2020	null	[MS,MS:1001208,SEQUEST,]	5.13	8.384	null	null	0.05
PRT	E9Q7C8	Cytochrome P450 2C40 OS=Mus musculus OX=10090 GN=Cyp2c40 PE=3 SV=1	null	null	Mouse_09-2020	null	[MS,MS:1001208,SEQUEST,]	5.59	8.259	null	null	0.04
PRT	Q5SW87	RAB1A, member RAS oncogene family OS=Mus musculus OX=10090 GN=Rab1a PE=1 SV=1	null	null	Mouse_09-2020	null	[MS,MS:1001208,SEQUEST,]	5.88	9.130	null	null	0.23
PRT	Q9JKY7	Cytochrome P450 CYP2D22 OS=Mus musculus OX=10090 GN=Cyp2d22 PE=1 SV=1	null	null	Mouse_09-2020	null	[MS,MS:1001208,SEQUEST,]	7.24	11.480	null	null	0.05
PRT	Q9D1G1	Ras-related protein Rab-1B OS=Mus musculus OX=10090 GN=Rab1b PE=1 SV=1	null	null	Mouse_09-2020	null	[MS,MS:1001208,SEQUEST,]	5.34	8.383	null	null	0.16
PRT	Q91VS8	FERM, ARHGEF and pleckstrin domain-containing protein 2 OS=Mus musculus OX=10090 GN=Farp2 PE=1 SV=2	null	null	Mouse_09-2020	null	[MS,MS:1001208,SEQUEST,]	0.00	0.870	null	null	0.02
PRT	Q91XZ5	Protocadherin beta 5 OS=Mus musculus OX=10090 GN=Pcdhb5 PE=2 SV=1	null	null	Mouse_09-2020	null	[MS,MS:1001208,SEQUEST,]	0.00	0.233	null	null	0.05
PRT	P10605	Cathepsin B OS=Mus musculus OX=10090 GN=Ctsb PE=1 SV=2	null	null	Mouse_09-2020	null	[MS,MS:1001208,SEQUEST,]	0.00	3.801	null	null	0.05
PRT	O55225	Otogelin OS=Mus musculus OX=10090 GN=Otog PE=1 SV=3	null	null	Mouse_09-2020	null	[MS,MS:1001208,SEQUEST,]	0.00	0.297	null	null	0.01
PRT	P20065	Thymosin beta-4 OS=Mus musculus OX=10090 GN=Tmsb4x PE=1 SV=1	null	null	Mouse_09-2020	null	[MS,MS:1001208,SEQUEST,]	3.17	6.382	null	null	0.48
PRT	Q8K2L8	Trafficking protein particle complex subunit 12 OS=Mus musculus OX=10090 GN=Trappc12 PE=1 SV=2	null	null	Mouse_09-2020	null	[MS,MS:1001208,SEQUEST,]	0.00	0.389	null	null	0.04
PRT	A0A571BEV3	Glutamate-rich 6B OS=Mus musculus OX=10090 GN=Erich6b PE=4 SV=1	null	null	Mouse_09-2020	null	[MS,MS:1001208,SEQUEST,]	0.00	0.386	null	null	0.03
PRT	Q3UK02	39S ribosomal protein L9, mitochondrial OS=Mus musculus OX=10090 GN=Mrpl9 PE=1 SV=1	null	null	Mouse_09-2020	null	[MS,MS:1001208,SEQUEST,]	0.00	0.371	null	null	0.06
PRT	Q8VDN2	Sodium/potassium-transporting ATPase subunit alpha-1 OS=Mus musculus OX=10090 GN=Atp1a1 PE=1 SV=1	null	null	Mouse_09-2020	null	[MS,MS:1001208,SEQUEST,]	7.23	11.326	null	null	0.01
PRT	A0A0R4J1P7	Elongation of very long chain fatty acids protein 2 OS=Mus musculus OX=10090 GN=Elovl2 PE=1 SV=1	null	null	Mouse_09-2020	null	[MS,MS:1001208,SEQUEST,]	0.00	1.375	null	null	0.05
PRT	Q8BG05	Heterogeneous nuclear ribonucleoprotein A3 OS=Mus musculus OX=10090 GN=Hnrnpa3 PE=1 SV=1	null	null	Mouse_09-2020	null	[MS,MS:1001208,SEQUEST,]	5.80	5.658	null	null	0.05
PRT	A0A140T8Q9	G-protein-coupled receptor 161 OS=Mus musculus OX=10090 GN=Gpr161 PE=3 SV=1	null	null	Mouse_09-2020	null	[MS,MS:1001208,SEQUEST,]	0.00	0.947	null	null	0.04
PRT	A2AI16	Glutamate receptor ionotropic, NMDA 1 OS=Mus musculus OX=10090 GN=Grin1 PE=1 SV=1	null	null	Mouse_09-2020	null	[MS,MS:1001208,SEQUEST,]	0.00	0.301	null	null	0.02
PRT	Q8BVF9	Archaemetzincin-1 OS=Mus musculus OX=10090 GN=Amz1 PE=2 SV=1	null	null	Mouse_09-2020	null	[MS,MS:1001208,SEQUEST,]	0.00	0.505	null	null	0.06
PRT	P11103	Poly [ADP-ribose] polymerase 1 OS=Mus musculus OX=10090 GN=Parp1 PE=1 SV=3	null	null	Mouse_09-2020	null	[MS,MS:1001208,SEQUEST,]	0.00	0.217	null	null	0.01
PRT	Q69Z28	A disintegrin and metalloproteinase with thrombospondin motifs 16 OS=Mus musculus OX=10090 GN=Adamts16 PE=2 SV=2	null	null	Mouse_09-2020	null	[MS,MS:1001208,SEQUEST,]	0.00	0.274	null	null	0.03
PRT	Q91YE8	Synaptopodin-2 OS=Mus musculus OX=10090 GN=Synpo2 PE=1 SV=2	null	null	Mouse_09-2020	null	[MS,MS:1001208,SEQUEST,]	0.00	0.273	null	null	0.01
PRT	P34928	Apolipoprotein C-I OS=Mus musculus OX=10090 GN=Apoc1 PE=1 SV=1	null	null	Mouse_09-2020	null	[MS,MS:1001208,SEQUEST,]	0.00	2.406	null	null	0.16
PRT	A0A494BB95	Eukaryotic translation initiation factor 4C OS=Mus musculus OX=10090 GN=Eif1a PE=1 SV=1	null	null	Mouse_09-2020	null	[MS,MS:1001208,SEQUEST,]	0.00	0.276	null	null	0.09
PRT	P47199	Quinone oxidoreductase OS=Mus musculus OX=10090 GN=Cryz PE=1 SV=1	null	null	Mouse_09-2020	null	[MS,MS:1001208,SEQUEST,]	0.00	1.564	null	null	0.05
PRT	E9Q359	Disintegrin and metalloproteinase domain-containing protein 8 (Fragment) OS=Mus musculus OX=10090 GN=Adam8 PE=1 SV=8	null	null	Mouse_09-2020	null	[MS,MS:1001208,SEQUEST,]	0.00	0.341	null	null	0.03
PRT	A0A2I3BPG9	Ribosomal protein L36A, pseudogene 1 OS=Mus musculus OX=10090 GN=Rpl36a-ps1 PE=3 SV=1	null	null	Mouse_09-2020	null	[MS,MS:1001208,SEQUEST,]	0.00	0.831	null	null	0.10
PRT	P18608	Non-histone chromosomal protein HMG-14 OS=Mus musculus OX=10090 GN=Hmgn1 PE=1 SV=2	null	null	Mouse_09-2020	null	[MS,MS:1001208,SEQUEST,]	0.00	2.680	null	null	0.16
PRT	Q9EQK5	Major vault protein OS=Mus musculus OX=10090 GN=Mvp PE=1 SV=4	null	null	Mouse_09-2020	null	[MS,MS:1001208,SEQUEST,]	0.00	0.619	null	null	0.04
PRT	O88329	Unconventional myosin-Ia OS=Mus musculus OX=10090 GN=Myo1a PE=2 SV=2	null	null	Mouse_09-2020	null	[MS,MS:1001208,SEQUEST,]	0.00	0.297	null	null	0.01
PRT	G3UXL2	Ribose-phosphate diphosphokinase OS=Mus musculus OX=10090 GN=Prps1l3 PE=3 SV=1	null	null	Mouse_09-2020	null	[MS,MS:1001208,SEQUEST,]	2.18	5.131	null	null	0.04
PRT	Q0KK55	Kinase non-catalytic C-lobe domain-containing protein 1 OS=Mus musculus OX=10090 GN=Kndc1 PE=1 SV=2	null	null	Mouse_09-2020	null	[MS,MS:1001208,SEQUEST,]	0.00	0.413	null	null	0.01
PRT	Q3TPW2	Dual-specificity protein kinase TTK OS=Mus musculus OX=10090 GN=Ttk PE=1 SV=1	null	null	Mouse_09-2020	null	[MS,MS:1001208,SEQUEST,]	0.00	0.253	null	null	0.03
PRT	Q9Z277	Tyrosine-protein kinase BAZ1B OS=Mus musculus OX=10090 GN=Baz1b PE=1 SV=2	null	null	Mouse_09-2020	null	[MS,MS:1001208,SEQUEST,]	0.00	0.324	null	null	0.01
PRT	A0A140LJ72	Mucin 16 OS=Mus musculus OX=10090 GN=Muc16 PE=4 SV=1	null	null	Mouse_09-2020	null	[MS,MS:1001208,SEQUEST,]	0.00	0.325	null	null	0.00
PRT	E9Q1F7	Histone acetyltransferase KAT2B (Fragment) OS=Mus musculus OX=10090 GN=Kat2b PE=1 SV=1	null	null	Mouse_09-2020	null	[MS,MS:1001208,SEQUEST,]	0.00	0.920	null	null	0.04
PRT	A0A494B9H1	Nucleotide exchange factor SIL1 OS=Mus musculus OX=10090 GN=Sil1 PE=1 SV=1	null	null	Mouse_09-2020	null	[MS,MS:1001208,SEQUEST,]	3.03	5.157	null	null	0.05
PRT	A0A0R4J0T8	ADP-ribosylation factor GTPase-activating protein 3 OS=Mus musculus OX=10090 GN=Arfgap3 PE=1 SV=1	null	null	Mouse_09-2020	null	[MS,MS:1001208,SEQUEST,]	0.00	0.232	null	null	0.05
PRT	A3KGL9	Non-histone chromosomal protein HMG-17 OS=Mus musculus OX=10090 GN=Hmgn2 PE=1 SV=1	null	null	Mouse_09-2020	null	[MS,MS:1001208,SEQUEST,]	0.00	1.646	null	null	0.16
PRT	P00520	Tyrosine-protein kinase ABL1 OS=Mus musculus OX=10090 GN=Abl1 PE=1 SV=3	null	null	Mouse_09-2020	null	[MS,MS:1001208,SEQUEST,]	0.00	0.580	null	null	0.01
PRT	Q9QY42	Prosaposin receptor GPR37 OS=Mus musculus OX=10090 GN=Gpr37 PE=2 SV=1	null	null	Mouse_09-2020	null	[MS,MS:1001208,SEQUEST,]	0.00	0.365	null	null	0.05
PRT	P17665	Cytochrome c oxidase subunit 7C, mitochondrial OS=Mus musculus OX=10090 GN=Cox7c PE=1 SV=1	null	null	Mouse_09-2020	null	[MS,MS:1001208,SEQUEST,]	0.00	2.773	null	null	0.14
PRT	Q3UHN9	Bifunctional heparan sulfate N-deacetylase/N-sulfotransferase 1 OS=Mus musculus OX=10090 GN=Ndst1 PE=1 SV=2	null	null	Mouse_09-2020	null	[MS,MS:1001208,SEQUEST,]	0.00	0.240	null	null	0.04
PRT	P01887	Beta-2-microglobulin OS=Mus musculus OX=10090 GN=B2m PE=1 SV=2	null	null	Mouse_09-2020	null	[MS,MS:1001208,SEQUEST,]	0.00	2.446	null	null	0.13
PRT	B2CKC6	EF-hand domain containing 1 OS=Mus musculus OX=10090 GN=Efhc1 PE=1 SV=1	null	null	Mouse_09-2020	null	[MS,MS:1001208,SEQUEST,]	0.00	0.257	null	null	0.02
PRT	Q62504	Msx2-interacting protein OS=Mus musculus OX=10090 GN=Spen PE=1 SV=2	null	null	Mouse_09-2020	null	[MS,MS:1001208,SEQUEST,]	0.00	0.401	null	null	0.00
PRT	Q8R1P5	Potassium channel subfamily K member 13 OS=Mus musculus OX=10090 GN=Kcnk13 PE=2 SV=1	null	null	Mouse_09-2020	null	[MS,MS:1001208,SEQUEST,]	0.00	0.345	null	null	0.06
PRT	Q8C4U3	Secreted frizzled-related protein 1 OS=Mus musculus OX=10090 GN=Sfrp1 PE=1 SV=3	null	null	Mouse_09-2020	null	[MS,MS:1001208,SEQUEST,]	0.00	0.282	null	null	0.03
PRT	P24527	Leukotriene A-4 hydrolase OS=Mus musculus OX=10090 GN=Lta4h PE=1 SV=4	null	null	Mouse_09-2020	null	[MS,MS:1001208,SEQUEST,]	0.00	0.454	null	null	0.03
PRT	A0A0R4J268	Oncostatin-M-specific receptor subunit beta OS=Mus musculus OX=10090 GN=Osmr PE=1 SV=1	null	null	Mouse_09-2020	null	[MS,MS:1001208,SEQUEST,]	0.00	0.583	null	null	0.01
PRT	Q9DD03	Ras-related protein Rab-13 OS=Mus musculus OX=10090 GN=Rab13 PE=1 SV=1	null	null	Mouse_09-2020	null	[MS,MS:1001208,SEQUEST,]	0.00	0.851	null	null	0.11
PRT	A0A0G2JF72	Cold shock domain-containing protein E1 OS=Mus musculus OX=10090 GN=Csde1 PE=1 SV=1	null	null	Mouse_09-2020	null	[MS,MS:1001208,SEQUEST,]	0.00	0.314	null	null	0.05
PRT	E9Q9F7	Coiled-coil domain-containing 146 OS=Mus musculus OX=10090 GN=Ccdc146 PE=1 SV=1	null	null	Mouse_09-2020	null	[MS,MS:1001208,SEQUEST,]	0.00	0.429	null	null	0.02
PRT	Q9Z116	KRAB-containing zinc-finger protein KRAZ2 OS=Mus musculus OX=10090 GN=Zfp68 PE=2 SV=1	null	null	Mouse_09-2020	null	[MS,MS:1001208,SEQUEST,]	0.00	4.233	null	null	0.02
PRT	P70349	Histidine triad nucleotide-binding protein 1 OS=Mus musculus OX=10090 GN=Hint1 PE=1 SV=3	null	null	Mouse_09-2020	null	[MS,MS:1001208,SEQUEST,]	16.30	20.270	null	null	0.19
PRT	P99026	Proteasome subunit beta type-4 OS=Mus musculus OX=10090 GN=Psmb4 PE=1 SV=1	null	null	Mouse_09-2020	null	[MS,MS:1001208,SEQUEST,]	0.00	3.909	null	null	0.06
PRT	Q3U4F0	Sideroflexin-3 OS=Mus musculus OX=10090 GN=Sfxn3 PE=1 SV=1	null	null	Mouse_09-2020	null	[MS,MS:1001208,SEQUEST,]	2.68	2.275	null	null	0.03
PRT	Q85ZW8	Histocompatibility 2, M region locus 10.4 OS=Mus musculus OX=10090 GN=H2-M10.4 PE=2 SV=1	null	null	Mouse_09-2020	null	[MS,MS:1001208,SEQUEST,]	0.00	0.716	null	null	0.09
PRT	G3X9B5	Disintegrin and metalloproteinase domain-containing protein 29 OS=Mus musculus OX=10090 GN=Adam29 PE=4 SV=1	null	null	Mouse_09-2020	null	[MS,MS:1001208,SEQUEST,]	0.00	0.580	null	null	0.01
PRT	F8WHV4	Collagen alpha-1(XIX) chain OS=Mus musculus OX=10090 GN=Col19a1 PE=4 SV=1	null	null	Mouse_09-2020	null	[MS,MS:1001208,SEQUEST,]	0.00	0.663	null	null	0.03
PRT	Q9CQH7	Transcription factor BTF3 homolog 4 OS=Mus musculus OX=10090 GN=Btf3l4 PE=1 SV=1	null	null	Mouse_09-2020	null	[MS,MS:1001208,SEQUEST,]	0.00	3.521	null	null	0.06
PRT	Q505D7	Optic atrophy 3 protein homolog OS=Mus musculus OX=10090 GN=Opa3 PE=1 SV=1	null	null	Mouse_09-2020	null	[MS,MS:1001208,SEQUEST,]	0.00	0.679	null	null	0.04
PRT	Q9DBB8	Trans-1,2-dihydrobenzene-1,2-diol dehydrogenase OS=Mus musculus OX=10090 GN=Dhdh PE=1 SV=1	null	null	Mouse_09-2020	null	[MS,MS:1001208,SEQUEST,]	2.74	2.689	null	null	0.03
PRT	Q9QXM1	Junction-mediating and -regulatory protein OS=Mus musculus OX=10090 GN=Jmy PE=1 SV=1	null	null	Mouse_09-2020	null	[MS,MS:1001208,SEQUEST,]	0.00	0.280	null	null	0.02
PRT	Q3UY90-2	Isoform 2 of Golgi-associated kinase 1A OS=Mus musculus OX=10090 GN=Gask1a	null	null	Mouse_09-2020	null	[MS,MS:1001208,SEQUEST,]	0.00	0.237	null	null	0.06
PRT	O35728	Cytochrome P450 4A14 OS=Mus musculus OX=10090 GN=Cyp4a14 PE=1 SV=1	null	null	Mouse_09-2020	null	[MS,MS:1001208,SEQUEST,]	3.03	4.978	null	null	0.03
PRT	Q8R4R6	Nucleoporin NUP35 OS=Mus musculus OX=10090 GN=Nup35 PE=1 SV=2	null	null	Mouse_09-2020	null	[MS,MS:1001208,SEQUEST,]	0.00	0.246	null	null	0.05
PRT	Q76MZ3	Serine/threonine-protein phosphatase 2A 65 kDa regulatory subunit A alpha isoform OS=Mus musculus OX=10090 GN=Ppp2r1a PE=1 SV=3	null	null	Mouse_09-2020	null	[MS,MS:1001208,SEQUEST,]	2.82	2.192	null	null	0.02
PRT	Q6PB66	Leucine-rich PPR motif-containing protein, mitochondrial OS=Mus musculus OX=10090 GN=Lrpprc PE=1 SV=2	null	null	Mouse_09-2020	null	[MS,MS:1001208,SEQUEST,]	0.00	2.352	null	null	0.01
PRT	Q91WD5	NADH dehydrogenase [ubiquinone] iron-sulfur protein 2, mitochondrial OS=Mus musculus OX=10090 GN=Ndufs2 PE=1 SV=1	null	null	Mouse_09-2020	null	[MS,MS:1001208,SEQUEST,]	0.00	2.744	null	null	0.02
PRT	S4R299	Zinc finger protein 236 OS=Mus musculus OX=10090 GN=Zfp236 PE=1 SV=1	null	null	Mouse_09-2020	null	[MS,MS:1001208,SEQUEST,]	0.00	0.239	null	null	0.00
PRT	P07309	Transthyretin OS=Mus musculus OX=10090 GN=Ttr PE=1 SV=1	null	null	Mouse_09-2020	null	[MS,MS:1001208,SEQUEST,]	2.35	3.028	null	null	0.07
PRT	P35564	Calnexin OS=Mus musculus OX=10090 GN=Canx PE=1 SV=1	null	null	Mouse_09-2020	null	[MS,MS:1001208,SEQUEST,]	3.95	5.237	null	null	0.03
PRT	Q60991	Cytochrome P450 7B1 OS=Mus musculus OX=10090 GN=Cyp7b1 PE=1 SV=2	null	null	Mouse_09-2020	null	[MS,MS:1001208,SEQUEST,]	3.68	3.024	null	null	0.03
PRT	Q9CQR4	Acyl-coenzyme A thioesterase 13 OS=Mus musculus OX=10090 GN=Acot13 PE=1 SV=1	null	null	Mouse_09-2020	null	[MS,MS:1001208,SEQUEST,]	2.82	2.341	null	null	0.07
PRT	F6QAG4	Ribosome biogenesis protein BRX1 homolog (Fragment) OS=Mus musculus OX=10090 GN=Brix1 PE=1 SV=1	null	null	Mouse_09-2020	null	[MS,MS:1001208,SEQUEST,]	0.00	0.213	null	null	0.16
PRT	Q924W5	Structural maintenance of chromosomes protein 6 OS=Mus musculus OX=10090 GN=Smc6 PE=1 SV=1	null	null	Mouse_09-2020	null	[MS,MS:1001208,SEQUEST,]	0.00	2.592	null	null	0.02
PRT	Q9CPX8	Cytochrome b-c1 complex subunit 10 OS=Mus musculus OX=10090 GN=Uqcr11 PE=1 SV=1	null	null	Mouse_09-2020	null	[MS,MS:1001208,SEQUEST,]	2.58	5.761	null	null	0.21
PRT	Q99PG2	Opioid growth factor receptor OS=Mus musculus OX=10090 GN=Ogfr PE=1 SV=1	null	null	Mouse_09-2020	null	[MS,MS:1001208,SEQUEST,]	0.00	7.563	null	null	0.02
PRT	O35683	NADH dehydrogenase [ubiquinone] 1 alpha subcomplex subunit 1 OS=Mus musculus OX=10090 GN=Ndufa1 PE=1 SV=1	null	null	Mouse_09-2020	null	[MS,MS:1001208,SEQUEST,]	2.08	3.281	null	null	0.14
PRT	P01901	H-2 class I histocompatibility antigen, K-B alpha chain OS=Mus musculus OX=10090 GN=H2-K1 PE=1 SV=1	null	null	Mouse_09-2020	null	[MS,MS:1001208,SEQUEST,]	3.19	2.349	null	null	0.04
PRT	P70195	Proteasome subunit beta type-7 OS=Mus musculus OX=10090 GN=Psmb7 PE=1 SV=1	null	null	Mouse_09-2020	null	[MS,MS:1001208,SEQUEST,]	2.85	3.261	null	null	0.04
PRT	O89023	Tripeptidyl-peptidase 1 OS=Mus musculus OX=10090 GN=Tpp1 PE=1 SV=2	null	null	Mouse_09-2020	null	[MS,MS:1001208,SEQUEST,]	3.37	7.229	null	null	0.02
PRT	A0A1Y7VMT6	Endoplasmic reticulum aminopeptidase 1 (Fragment) OS=Mus musculus OX=10090 GN=Erap1 PE=1 SV=1	null	null	Mouse_09-2020	null	[MS,MS:1001208,SEQUEST,]	1.87	3.681	null	null	0.05
PRT	Q9R1P1	Proteasome subunit beta type-3 OS=Mus musculus OX=10090 GN=Psmb3 PE=1 SV=1	null	null	Mouse_09-2020	null	[MS,MS:1001208,SEQUEST,]	3.69	4.004	null	null	0.08
PRT	Q99L45	Eukaryotic translation initiation factor 2 subunit 2 OS=Mus musculus OX=10090 GN=Eif2s2 PE=1 SV=1	null	null	Mouse_09-2020	null	[MS,MS:1001208,SEQUEST,]	2.61	3.484	null	null	0.03
PRT	D3YWY6	Mitochondrial pyruvate carrier OS=Mus musculus OX=10090 GN=Mpc1 PE=1 SV=1	null	null	Mouse_09-2020	null	[MS,MS:1001208,SEQUEST,]	3.49	2.255	null	null	0.14
PRT	Q9D0M5	Dynein light chain 2, cytoplasmic OS=Mus musculus OX=10090 GN=Dynll2 PE=1 SV=1	null	null	Mouse_09-2020	null	[MS,MS:1001208,SEQUEST,]	3.08	5.335	null	null	0.13
PRT	P47955	60S acidic ribosomal protein P1 OS=Mus musculus OX=10090 GN=Rplp1 PE=1 SV=1	null	null	Mouse_09-2020	null	[MS,MS:1001208,SEQUEST,]	2.49	5.985	null	null	0.14
PRT	Q9QUH0	Glutaredoxin-1 OS=Mus musculus OX=10090 GN=Glrx PE=1 SV=3	null	null	Mouse_09-2020	null	[MS,MS:1001208,SEQUEST,]	2.03	0.702	null	null	0.08
PRT	Q5SUV9	Aromatic-L-amino-acid decarboxylase (Fragment) OS=Mus musculus OX=10090 GN=Ddc PE=1 SV=1	null	null	Mouse_09-2020	null	[MS,MS:1001208,SEQUEST,]	3.20	6.592	null	null	0.06
PRT	F6VNW5	GCS light chain (Fragment) OS=Mus musculus OX=10090 GN=Gclm PE=1 SV=1	null	null	Mouse_09-2020	null	[MS,MS:1001208,SEQUEST,]	3.22	5.736	null	null	0.08
PRT	A2AN98	Protein transport protein SEC23 (Fragment) OS=Mus musculus OX=10090 GN=Sec23b PE=1 SV=1	null	null	Mouse_09-2020	null	[MS,MS:1001208,SEQUEST,]	1.93	2.018	null	null	0.08
PRT	Q571F8	Glutaminase liver isoform, mitochondrial OS=Mus musculus OX=10090 GN=Gls2 PE=1 SV=2	null	null	Mouse_09-2020	null	[MS,MS:1001208,SEQUEST,]	3.34	3.363	null	null	0.02
PRT	Q91X52	L-xylulose reductase OS=Mus musculus OX=10090 GN=Dcxr PE=1 SV=2	null	null	Mouse_09-2020	null	[MS,MS:1001208,SEQUEST,]	3.72	4.056	null	null	0.07
PRT	Q7TMD7	Desmoglein-4 OS=Mus musculus OX=10090 GN=Dsg4 PE=1 SV=1	null	null	Mouse_09-2020	null	[MS,MS:1001208,SEQUEST,]	0.00	0.517	null	null	0.03
PRT	Q8BJZ7	Thymocyte nuclear protein 1 OS=Mus musculus OX=10090 GN=Thyn1 PE=1 SV=1	null	null	Mouse_09-2020	null	[MS,MS:1001208,SEQUEST,]	0.00	0.213	null	null	0.10
PRT	Q920S3	GATA zinc finger domain-containing protein 1 OS=Mus musculus OX=10090 GN=Gatad1 PE=2 SV=2	null	null	Mouse_09-2020	null	[MS,MS:1001208,SEQUEST,]	0.00	0.439	null	null	0.03
PRT	Q8CFX1	GDH/6PGL endoplasmic bifunctional protein OS=Mus musculus OX=10090 GN=H6pd PE=1 SV=2	null	null	Mouse_09-2020	null	[MS,MS:1001208,SEQUEST,]	0.00	0.798	null	null	0.01
PRT	Q3TNA1	Xylulose kinase OS=Mus musculus OX=10090 GN=Xylb PE=1 SV=1	null	null	Mouse_09-2020	null	[MS,MS:1001208,SEQUEST,]	2.76	2.997	null	null	0.02
PRT	Q6ZQF0	DNA topoisomerase 2-binding protein 1 OS=Mus musculus OX=10090 GN=Topbp1 PE=1 SV=2	null	null	Mouse_09-2020	null	[MS,MS:1001208,SEQUEST,]	0.00	1.209	null	null	0.01
PRT	F6T4M4	Serine/arginine repetitive matrix protein 1 (Fragment) OS=Mus musculus OX=10090 GN=Srrm1 PE=1 SV=1	null	null	Mouse_09-2020	null	[MS,MS:1001208,SEQUEST,]	0.00	0.542	null	null	0.06
PRT	E9QKK8	Phospholipid-transporting ATPase OS=Mus musculus OX=10090 GN=Atp11c PE=1 SV=1	null	null	Mouse_09-2020	null	[MS,MS:1001208,SEQUEST,]	0.00	3.719	null	null	0.01
PRT	Q8VDM4	26S proteasome non-ATPase regulatory subunit 2 OS=Mus musculus OX=10090 GN=Psmd2 PE=1 SV=1	null	null	Mouse_09-2020	null	[MS,MS:1001208,SEQUEST,]	3.32	4.354	null	null	0.02
PRT	P47754	F-actin-capping protein subunit alpha-2 OS=Mus musculus OX=10090 GN=Capza2 PE=1 SV=3	null	null	Mouse_09-2020	null	[MS,MS:1001208,SEQUEST,]	3.58	6.822	null	null	0.05
PRT	Q9DCV4	Regulator of microtubule dynamics protein 1 OS=Mus musculus OX=10090 GN=Rmdn1 PE=1 SV=2	null	null	Mouse_09-2020	null	[MS,MS:1001208,SEQUEST,]	2.38	2.270	null	null	0.03
PRT	G3UW81	Cytochrome P450, family 4, subfamily f, polypeptide 40 OS=Mus musculus OX=10090 GN=Cyp4f40 PE=1 SV=1	null	null	Mouse_09-2020	null	[MS,MS:1001208,SEQUEST,]	3.18	4.960	null	null	0.03
PRT	Q9CU62	Structural maintenance of chromosomes protein 1A OS=Mus musculus OX=10090 GN=Smc1a PE=1 SV=4	null	null	Mouse_09-2020	null	[MS,MS:1001208,SEQUEST,]	0.00	0.624	null	null	0.01
PRT	Q99JY9	Actin-related protein 3 OS=Mus musculus OX=10090 GN=Actr3 PE=1 SV=3	null	null	Mouse_09-2020	null	[MS,MS:1001208,SEQUEST,]	2.40	3.186	null	null	0.02
PRT	Q8R344	Coiled-coil domain-containing protein 12 OS=Mus musculus OX=10090 GN=Ccdc12 PE=1 SV=2	null	null	Mouse_09-2020	null	[MS,MS:1001208,SEQUEST,]	0.00	0.329	null	null	0.07
PRT	A0A494B952	Isochorismatase domain-containing protein 1 OS=Mus musculus OX=10090 GN=Isoc1 PE=1 SV=1	null	null	Mouse_09-2020	null	[MS,MS:1001208,SEQUEST,]	0.00	2.107	null	null	0.05
PRT	G3X9B1	HEAT repeat-containing protein 1 OS=Mus musculus OX=10090 GN=Heatr1 PE=1 SV=1	null	null	Mouse_09-2020	null	[MS,MS:1001208,SEQUEST,]	1.66	0.304	null	null	0.01
PRT	J3QM80	Heterogeneous nuclear ribonucleoprotein F (Fragment) OS=Mus musculus OX=10090 GN=Hnrnpf PE=1 SV=8	null	null	Mouse_09-2020	null	[MS,MS:1001208,SEQUEST,]	2.02	0.521	null	null	0.03
PRT	E0CZ90	Proteasome activator complex subunit 2 (Fragment) OS=Mus musculus OX=10090 GN=Psme2 PE=1 SV=1	null	null	Mouse_09-2020	null	[MS,MS:1001208,SEQUEST,]	0.00	0.939	null	null	0.07
PRT	P59470	DNA-directed RNA polymerase III subunit RPC2 OS=Mus musculus OX=10090 GN=Polr3b PE=1 SV=2	null	null	Mouse_09-2020	null	[MS,MS:1001208,SEQUEST,]	0.00	1.207	null	null	0.01
PRT	Q9DCS2	Methyltransferase-like 26 OS=Mus musculus OX=10090 GN=Mettl26 PE=1 SV=1	null	null	Mouse_09-2020	null	[MS,MS:1001208,SEQUEST,]	3.63	4.578	null	null	0.07
PRT	Q8CE90	Dual specificity mitogen-activated protein kinase kinase 7 OS=Mus musculus OX=10090 GN=Map2k7 PE=1 SV=1	null	null	Mouse_09-2020	null	[MS,MS:1001208,SEQUEST,]	0.00	0.352	null	null	0.05
PRT	Q9ERS2	NADH dehydrogenase [ubiquinone] 1 alpha subcomplex subunit 13 OS=Mus musculus OX=10090 GN=Ndufa13 PE=1 SV=3	null	null	Mouse_09-2020	null	[MS,MS:1001208,SEQUEST,]	0.00	0.261	null	null	0.09
PRT	Q9QUR6	Prolyl endopeptidase OS=Mus musculus OX=10090 GN=Prep PE=1 SV=1	null	null	Mouse_09-2020	null	[MS,MS:1001208,SEQUEST,]	5.68	7.456	null	null	0.02
PRT	P43024	Cytochrome c oxidase subunit 6A1, mitochondrial OS=Mus musculus OX=10090 GN=Cox6a1 PE=1 SV=2	null	null	Mouse_09-2020	null	[MS,MS:1001208,SEQUEST,]	0.00	0.976	null	null	0.26
PRT	Q8VCB3	Glycogen [starch] synthase, liver OS=Mus musculus OX=10090 GN=Gys2 PE=1 SV=2	null	null	Mouse_09-2020	null	[MS,MS:1001208,SEQUEST,]	2.22	3.961	null	null	0.01
PRT	F6TEU8	Nucleoside-diphosphate kinase (Fragment) OS=Mus musculus OX=10090 GN=Ak4 PE=1 SV=1	null	null	Mouse_09-2020	null	[MS,MS:1001208,SEQUEST,]	0.00	5.059	null	null	0.09
PRT	Q64737	Trifunctional purine biosynthetic protein adenosine-3 OS=Mus musculus OX=10090 GN=Gart PE=1 SV=3	null	null	Mouse_09-2020	null	[MS,MS:1001208,SEQUEST,]	4.42	4.662	null	null	0.01
PRT	Q9JMH7	Sialidase-3 OS=Mus musculus OX=10090 GN=Neu3 PE=1 SV=1	null	null	Mouse_09-2020	null	[MS,MS:1001208,SEQUEST,]	0.00	0.281	null	null	0.03
PRT	Q99LF4	RNA-splicing ligase RtcB homolog OS=Mus musculus OX=10090 GN=Rtcb PE=1 SV=1	null	null	Mouse_09-2020	null	[MS,MS:1001208,SEQUEST,]	3.57	4.667	null	null	0.03
PRT	O55029	Coatomer subunit beta' OS=Mus musculus OX=10090 GN=Copb2 PE=1 SV=2	null	null	Mouse_09-2020	null	[MS,MS:1001208,SEQUEST,]	0.00	2.356	null	null	0.01
PRT	Q8R0F8	Acylpyruvase FAHD1, mitochondrial OS=Mus musculus OX=10090 GN=Fahd1 PE=1 SV=2	null	null	Mouse_09-2020	null	[MS,MS:1001208,SEQUEST,]	2.30	3.390	null	null	0.07
PRT	Q9CQR2	40S ribosomal protein S21 OS=Mus musculus OX=10090 GN=Rps21 PE=1 SV=1	null	null	Mouse_09-2020	null	[MS,MS:1001208,SEQUEST,]	0.00	2.915	null	null	0.12
PRT	A0A338P7A0	NADH dehydrogenase [ubiquinone] iron-sulfur protein 4, mitochondrial (Fragment) OS=Mus musculus OX=10090 GN=Ndufs4 PE=1 SV=1	null	null	Mouse_09-2020	null	[MS,MS:1001208,SEQUEST,]	2.44	2.888	null	null	0.14
PRT	E9PZA7	Transformation/transcription domain-associated protein OS=Mus musculus OX=10090 GN=Trrap PE=1 SV=1	null	null	Mouse_09-2020	null	[MS,MS:1001208,SEQUEST,]	0.00	0.228	null	null	0.01
PRT	Q9R1P3	Proteasome subunit beta type-2 OS=Mus musculus OX=10090 GN=Psmb2 PE=1 SV=1	null	null	Mouse_09-2020	null	[MS,MS:1001208,SEQUEST,]	3.00	3.688	null	null	0.06
PRT	Q99KF0	Caspase recruitment domain-containing protein 14 OS=Mus musculus OX=10090 GN=Card14 PE=2 SV=2	null	null	Mouse_09-2020	null	[MS,MS:1001208,SEQUEST,]	0.00	0.258	null	null	0.02
PRT	Q8VHE0	Translocation protein SEC63 homolog OS=Mus musculus OX=10090 GN=Sec63 PE=1 SV=4	null	null	Mouse_09-2020	null	[MS,MS:1001208,SEQUEST,]	0.00	1.638	null	null	0.02
PRT	O35423	Serine--pyruvate aminotransferase, mitochondrial OS=Mus musculus OX=10090 GN=Agxt PE=1 SV=3	null	null	Mouse_09-2020	null	[MS,MS:1001208,SEQUEST,]	3.62	5.533	null	null	0.03
PRT	P62192	26S proteasome regulatory subunit 4 OS=Mus musculus OX=10090 GN=Psmc1 PE=1 SV=1	null	null	Mouse_09-2020	null	[MS,MS:1001208,SEQUEST,]	0.00	1.152	null	null	0.03
PRT	P03930	ATP synthase protein 8 OS=Mus musculus OX=10090 GN=Mtatp8 PE=1 SV=1	null	null	Mouse_09-2020	null	[MS,MS:1001208,SEQUEST,]	3.67	3.970	null	null	0.15
PRT	A0A140LIZ5	26S proteasome AAA-ATPase subunit RPT3 OS=Mus musculus OX=10090 GN=Psmc4 PE=1 SV=1	null	null	Mouse_09-2020	null	[MS,MS:1001208,SEQUEST,]	2.48	3.028	null	null	0.04
PRT	A0A140LHR8	Acyl-coenzyme A synthetase ACSM5, mitochondrial OS=Mus musculus OX=10090 GN=Acsm5 PE=1 SV=1	null	null	Mouse_09-2020	null	[MS,MS:1001208,SEQUEST,]	2.97	2.865	null	null	0.03
PRT	O35900	U6 snRNA-associated Sm-like protein LSm2 OS=Mus musculus OX=10090 GN=Lsm2 PE=1 SV=1	null	null	Mouse_09-2020	null	[MS,MS:1001208,SEQUEST,]	1.70	2.564	null	null	0.08
PRT	Q8BGQ1	Spermatogenesis-defective protein 39 homolog OS=Mus musculus OX=10090 GN=Vipas39 PE=1 SV=1	null	null	Mouse_09-2020	null	[MS,MS:1001208,SEQUEST,]	0.00	0.341	null	null	0.02
PRT	Q60692	Proteasome subunit beta type-6 OS=Mus musculus OX=10090 GN=Psmb6 PE=1 SV=3	null	null	Mouse_09-2020	null	[MS,MS:1001208,SEQUEST,]	0.00	0.410	null	null	0.04
PRT	Q3TXN1	15-oxoprostaglandin 13-reductase OS=Mus musculus OX=10090 GN=Ptgr2 PE=1 SV=1	null	null	Mouse_09-2020	null	[MS,MS:1001208,SEQUEST,]	2.19	3.075	null	null	0.04
PRT	Q9D0J8	Parathymosin OS=Mus musculus OX=10090 GN=Ptms PE=1 SV=3	null	null	Mouse_09-2020	null	[MS,MS:1001208,SEQUEST,]	0.00	2.314	null	null	0.16
PRT	P59509	A disintegrin and metalloproteinase with thrombospondin motifs 19 OS=Mus musculus OX=10090 GN=Adamts19 PE=2 SV=1	null	null	Mouse_09-2020	null	[MS,MS:1001208,SEQUEST,]	0.00	0.649	null	null	0.01
PRT	Q9D6U8	Protein FAM162A OS=Mus musculus OX=10090 GN=Fam162a PE=1 SV=1	null	null	Mouse_09-2020	null	[MS,MS:1001208,SEQUEST,]	1.84	2.020	null	null	0.05
PRT	Q9R112	Sulfide:quinone oxidoreductase, mitochondrial OS=Mus musculus OX=10090 GN=Sqor PE=1 SV=3	null	null	Mouse_09-2020	null	[MS,MS:1001208,SEQUEST,]	0.00	0.294	null	null	0.02
PRT	Q8CHV6	Transcriptional adapter 2-alpha OS=Mus musculus OX=10090 GN=Tada2a PE=1 SV=1	null	null	Mouse_09-2020	null	[MS,MS:1001208,SEQUEST,]	0.00	0.257	null	null	0.02
PRT	Q9D0F3	Protein ERGIC-53 OS=Mus musculus OX=10090 GN=Lman1 PE=1 SV=1	null	null	Mouse_09-2020	null	[MS,MS:1001208,SEQUEST,]	2.45	2.176	null	null	0.03
PRT	Q542V3	Serine/arginine-rich-splicing factor 4 OS=Mus musculus OX=10090 GN=Srsf4 PE=1 SV=1	null	null	Mouse_09-2020	null	[MS,MS:1001208,SEQUEST,]	1.89	2.602	null	null	0.02
PRT	Q9CQ54	NADH dehydrogenase [ubiquinone] 1 subunit C2 OS=Mus musculus OX=10090 GN=Ndufc2 PE=1 SV=1	null	null	Mouse_09-2020	null	[MS,MS:1001208,SEQUEST,]	3.47	3.886	null	null	0.11
PRT	P45376	Aldo-keto reductase family 1 member B1 OS=Mus musculus OX=10090 GN=Akr1b1 PE=1 SV=3	null	null	Mouse_09-2020	null	[MS,MS:1001208,SEQUEST,]	0.00	0.930	null	null	0.04
PRT	S4R1Y8	Protein transport protein Sec31A (Fragment) OS=Mus musculus OX=10090 GN=Sec31a PE=1 SV=1	null	null	Mouse_09-2020	null	[MS,MS:1001208,SEQUEST,]	0.00	3.880	null	null	0.08
PRT	O70503	Very-long-chain 3-oxoacyl-CoA reductase OS=Mus musculus OX=10090 GN=Hsd17b12 PE=1 SV=1	null	null	Mouse_09-2020	null	[MS,MS:1001208,SEQUEST,]	1.60	3.219	null	null	0.05
PRT	J3QPT6	Asialoglycoprotein receptor 1 (Fragment) OS=Mus musculus OX=10090 GN=Asgr1 PE=1 SV=1	null	null	Mouse_09-2020	null	[MS,MS:1001208,SEQUEST,]	0.00	1.423	null	null	0.15
PRT	A2A6H0	LIM and SH3 domain protein 1 (Fragment) OS=Mus musculus OX=10090 GN=Lasp1 PE=1 SV=1	null	null	Mouse_09-2020	null	[MS,MS:1001208,SEQUEST,]	2.50	4.753	null	null	0.06
PRT	O35969	Guanidinoacetate N-methyltransferase OS=Mus musculus OX=10090 GN=Gamt PE=1 SV=1	null	null	Mouse_09-2020	null	[MS,MS:1001208,SEQUEST,]	4.38	6.745	null	null	0.06
PRT	Q9D7J9	Enoyl-CoA hydratase domain-containing protein 3, mitochondrial OS=Mus musculus OX=10090 GN=Echdc3 PE=1 SV=1	null	null	Mouse_09-2020	null	[MS,MS:1001208,SEQUEST,]	0.00	3.887	null	null	0.04
PRT	A0A0U1RPT5	Fructose-bisphosphate aldolase (Fragment) OS=Mus musculus OX=10090 GN=Aldoa PE=1 SV=1	null	null	Mouse_09-2020	null	[MS,MS:1001208,SEQUEST,]	2.90	5.077	null	null	0.07
PRT	Q8R059	UDP-glucose 4-epimerase OS=Mus musculus OX=10090 GN=Gale PE=1 SV=1	null	null	Mouse_09-2020	null	[MS,MS:1001208,SEQUEST,]	2.57	5.670	null	null	0.03
PRT	E9PVB3	Coiled-coil domain-containing protein 175 OS=Mus musculus OX=10090 GN=Ccdc175 PE=4 SV=1	null	null	Mouse_09-2020	null	[MS,MS:1001208,SEQUEST,]	0.00	0.539	null	null	0.03
PRT	Q8K4Z3	NAD(P)H-hydrate epimerase OS=Mus musculus OX=10090 GN=Naxe PE=1 SV=1	null	null	Mouse_09-2020	null	[MS,MS:1001208,SEQUEST,]	1.83	3.100	null	null	0.04
PRT	P56399	Ubiquitin carboxyl-terminal hydrolase 5 OS=Mus musculus OX=10090 GN=Usp5 PE=1 SV=1	null	null	Mouse_09-2020	null	[MS,MS:1001208,SEQUEST,]	0.00	0.441	null	null	0.01
PRT	Q283N4	2-oxo-4-hydroxy-4-carboxy-5-ureidoimidazoline decarboxylase OS=Mus musculus OX=10090 GN=Urad PE=1 SV=1	null	null	Mouse_09-2020	null	[MS,MS:1001208,SEQUEST,]	2.47	2.735	null	null	0.06
PRT	Q8BG32	26S proteasome non-ATPase regulatory subunit 11 OS=Mus musculus OX=10090 GN=Psmd11 PE=1 SV=3	null	null	Mouse_09-2020	null	[MS,MS:1001208,SEQUEST,]	3.97	4.301	null	null	0.03
PRT	A0A087WNT5	Insulin gene enhancer protein ISL-2 (Fragment) OS=Mus musculus OX=10090 GN=Isl2 PE=4 SV=6	null	null	Mouse_09-2020	null	[MS,MS:1001208,SEQUEST,]	0.00	0.305	null	null	0.21
PRT	Q9Z1N5	Spliceosome RNA helicase Ddx39b OS=Mus musculus OX=10090 GN=Ddx39b PE=1 SV=1	null	null	Mouse_09-2020	null	[MS,MS:1001208,SEQUEST,]	2.46	3.978	null	null	0.02
PRT	D3YW97	Ubiquitin-fold modifier 1 OS=Mus musculus OX=10090 GN=Ufm1 PE=1 SV=1	null	null	Mouse_09-2020	null	[MS,MS:1001208,SEQUEST,]	2.53	3.390	null	null	0.18
PRT	P00375	Dihydrofolate reductase OS=Mus musculus OX=10090 GN=Dhfr PE=1 SV=3	null	null	Mouse_09-2020	null	[MS,MS:1001208,SEQUEST,]	0.00	1.238	null	null	0.03
PRT	A0A1Y7VKA0	Isoamyl acetate-hydrolyzing esterase 1 homolog (Fragment) OS=Mus musculus OX=10090 GN=Iah1 PE=1 SV=1	null	null	Mouse_09-2020	null	[MS,MS:1001208,SEQUEST,]	1.80	0.972	null	null	0.05
PRT	D3YXN0	AP-1 complex subunit sigma-1A (Fragment) OS=Mus musculus OX=10090 GN=Ap1s1 PE=1 SV=1	null	null	Mouse_09-2020	null	[MS,MS:1001208,SEQUEST,]	0.00	2.417	null	null	0.04
PRT	Q99JI6	Ras-related protein Rap-1b OS=Mus musculus OX=10090 GN=Rap1b PE=1 SV=2	null	null	Mouse_09-2020	null	[MS,MS:1001208,SEQUEST,]	2.39	4.334	null	null	0.06
PRT	P62814	V-type proton ATPase subunit B, brain isoform OS=Mus musculus OX=10090 GN=Atp6v1b2 PE=1 SV=1	null	null	Mouse_09-2020	null	[MS,MS:1001208,SEQUEST,]	2.42	2.702	null	null	0.03
PRT	A0A140LIT2	7-dehydrocholesterol reductase OS=Mus musculus OX=10090 GN=Dhcr7 PE=1 SV=1	null	null	Mouse_09-2020	null	[MS,MS:1001208,SEQUEST,]	2.42	2.566	null	null	0.02
PRT	Q6NXL1	Sec24-related gene family, member D (S. cerevisiae) OS=Mus musculus OX=10090 GN=Sec24d PE=1 SV=1	null	null	Mouse_09-2020	null	[MS,MS:1001208,SEQUEST,]	0.00	2.700	null	null	0.01
PRT	G3UXQ7	Ras-related protein Rab-2B OS=Mus musculus OX=10090 GN=Rab2b PE=1 SV=1	null	null	Mouse_09-2020	null	[MS,MS:1001208,SEQUEST,]	2.65	3.103	null	null	0.18
PRT	Q5XG73	Acyl-CoA-binding domain-containing protein 5 OS=Mus musculus OX=10090 GN=Acbd5 PE=1 SV=1	null	null	Mouse_09-2020	null	[MS,MS:1001208,SEQUEST,]	2.69	2.880	null	null	0.02
PRT	A3KMP2	Tetratricopeptide repeat protein 38 OS=Mus musculus OX=10090 GN=Ttc38 PE=1 SV=2	null	null	Mouse_09-2020	null	[MS,MS:1001208,SEQUEST,]	1.76	3.918	null	null	0.02
PRT	P51658	Estradiol 17-beta-dehydrogenase 2 OS=Mus musculus OX=10090 GN=Hsd17b2 PE=1 SV=2	null	null	Mouse_09-2020	null	[MS,MS:1001208,SEQUEST,]	3.77	5.556	null	null	0.07
PRT	Q9WV54	Acid ceramidase OS=Mus musculus OX=10090 GN=Asah1 PE=1 SV=1	null	null	Mouse_09-2020	null	[MS,MS:1001208,SEQUEST,]	1.90	4.714	null	null	0.03
PRT	E9QP56	Apolipoprotein C-III OS=Mus musculus OX=10090 GN=Apoc3 PE=1 SV=1	null	null	Mouse_09-2020	null	[MS,MS:1001208,SEQUEST,]	0.00	0.250	null	null	0.06
PRT	A0A498WGD8	Thioredoxin-like protein 1 OS=Mus musculus OX=10090 GN=Txnl1 PE=1 SV=1	null	null	Mouse_09-2020	null	[MS,MS:1001208,SEQUEST,]	1.94	1.548	null	null	0.02
PRT	Q9JIF7	Coatomer subunit beta OS=Mus musculus OX=10090 GN=Copb1 PE=1 SV=1	null	null	Mouse_09-2020	null	[MS,MS:1001208,SEQUEST,]	0.00	0.499	null	null	0.01
PRT	P00920	Carbonic anhydrase 2 OS=Mus musculus OX=10090 GN=Ca2 PE=1 SV=4	null	null	Mouse_09-2020	null	[MS,MS:1001208,SEQUEST,]	2.32	4.523	null	null	0.04
PRT	A0A498WGK2	Asparagine--tRNA ligase OS=Mus musculus OX=10090 GN=Nars PE=1 SV=1	null	null	Mouse_09-2020	null	[MS,MS:1001208,SEQUEST,]	1.73	1.947	null	null	0.01
PRT	Q9D6J5	NADH dehydrogenase [ubiquinone] 1 beta subcomplex subunit 8, mitochondrial OS=Mus musculus OX=10090 GN=Ndufb8 PE=1 SV=1	null	null	Mouse_09-2020	null	[MS,MS:1001208,SEQUEST,]	2.78	4.804	null	null	0.06
PRT	A0A1W2P869	GTP-binding protein SAR1a (Fragment) OS=Mus musculus OX=10090 GN=Sar1a PE=1 SV=1	null	null	Mouse_09-2020	null	[MS,MS:1001208,SEQUEST,]	2.23	4.082	null	null	0.12
PRT	Q9ERH6	Modulator of apoptosis 1 OS=Mus musculus OX=10090 GN=Moap1 PE=1 SV=1	null	null	Mouse_09-2020	null	[MS,MS:1001208,SEQUEST,]	0.00	2.126	null	null	0.06
PRT	Q6PDK8	E3 ubiquitin-protein ligase DTX4 OS=Mus musculus OX=10090 GN=Dtx4 PE=1 SV=2	null	null	Mouse_09-2020	null	[MS,MS:1001208,SEQUEST,]	1.75	0.445	null	null	0.02
PRT	Q9CYW4	Haloacid dehalogenase-like hydrolase domain-containing protein 3 OS=Mus musculus OX=10090 GN=Hdhd3 PE=1 SV=1	null	null	Mouse_09-2020	null	[MS,MS:1001208,SEQUEST,]	0.00	1.246	null	null	0.05
PRT	P97855	Ras GTPase-activating protein-binding protein 1 OS=Mus musculus OX=10090 GN=G3bp1 PE=1 SV=1	null	null	Mouse_09-2020	null	[MS,MS:1001208,SEQUEST,]	0.00	1.852	null	null	0.02
PRT	A0A286YEC4	Heterogeneous nuclear ribonucleoprotein K (Fragment) OS=Mus musculus OX=10090 GN=Hnrnpk PE=1 SV=1	null	null	Mouse_09-2020	null	[MS,MS:1001208,SEQUEST,]	0.00	0.274	null	null	0.09
PRT	Q8VDD9	PH-interacting protein OS=Mus musculus OX=10090 GN=Phip PE=1 SV=2	null	null	Mouse_09-2020	null	[MS,MS:1001208,SEQUEST,]	0.00	0.310	null	null	0.00
PRT	Q9CR62	Mitochondrial 2-oxoglutarate/malate carrier protein OS=Mus musculus OX=10090 GN=Slc25a11 PE=1 SV=3	null	null	Mouse_09-2020	null	[MS,MS:1001208,SEQUEST,]	1.77	2.839	null	null	0.03
PRT	P46638	Ras-related protein Rab-11B OS=Mus musculus OX=10090 GN=Rab11b PE=1 SV=3	null	null	Mouse_09-2020	null	[MS,MS:1001208,SEQUEST,]	2.99	3.245	null	null	0.05
PRT	Q5U4C3	Splicing factor, arginine/serine-rich 19 OS=Mus musculus OX=10090 GN=Scaf1 PE=1 SV=1	null	null	Mouse_09-2020	null	[MS,MS:1001208,SEQUEST,]	0.00	0.422	null	null	0.01
PRT	O08600	Endonuclease G, mitochondrial OS=Mus musculus OX=10090 GN=Endog PE=1 SV=1	null	null	Mouse_09-2020	null	[MS,MS:1001208,SEQUEST,]	3.37	5.446	null	null	0.04
PRT	H3BKR2	Guanine nucleotide-binding protein G(I)/G(S)/G(T) subunit beta-1 (Fragment) OS=Mus musculus OX=10090 GN=Gnb1 PE=1 SV=8	null	null	Mouse_09-2020	null	[MS,MS:1001208,SEQUEST,]	0.00	0.585	null	null	0.04
PRT	Q60675	Laminin subunit alpha-2 OS=Mus musculus OX=10090 GN=Lama2 PE=1 SV=2	null	null	Mouse_09-2020	null	[MS,MS:1001208,SEQUEST,]	0.00	0.390	null	null	0.00
PRT	A0A3Q4EHJ0	Calmodulin OS=Mus musculus OX=10090 GN=Calm1 PE=1 SV=1	null	null	Mouse_09-2020	null	[MS,MS:1001208,SEQUEST,]	4.60	6.580	null	null	0.14
PRT	P80315	T-complex protein 1 subunit delta OS=Mus musculus OX=10090 GN=Cct4 PE=1 SV=3	null	null	Mouse_09-2020	null	[MS,MS:1001208,SEQUEST,]	0.00	0.757	null	null	0.02
PRT	E9PUD2	Dynamin-1-like protein OS=Mus musculus OX=10090 GN=Dnm1l PE=1 SV=1	null	null	Mouse_09-2020	null	[MS,MS:1001208,SEQUEST,]	2.63	4.092	null	null	0.01
PRT	Q9CQF9	Prenylcysteine oxidase OS=Mus musculus OX=10090 GN=Pcyox1 PE=1 SV=1	null	null	Mouse_09-2020	null	[MS,MS:1001208,SEQUEST,]	2.56	4.337	null	null	0.02
PRT	Q6P542	ATP-binding cassette sub-family F member 1 OS=Mus musculus OX=10090 GN=Abcf1 PE=1 SV=1	null	null	Mouse_09-2020	null	[MS,MS:1001208,SEQUEST,]	2.56	3.694	null	null	0.01
PRT	Q9WV98	Mitochondrial import inner membrane translocase subunit Tim9 OS=Mus musculus OX=10090 GN=Timm9 PE=1 SV=1	null	null	Mouse_09-2020	null	[MS,MS:1001208,SEQUEST,]	3.62	4.786	null	null	0.17
PRT	Q9WU79	Proline dehydrogenase 1, mitochondrial OS=Mus musculus OX=10090 GN=Prodh PE=1 SV=2	null	null	Mouse_09-2020	null	[MS,MS:1001208,SEQUEST,]	4.01	5.402	null	null	0.02
PRT	Q3UNV4	Cytochrome P450, family 2, subfamily j, polypeptide 13 OS=Mus musculus OX=10090 GN=Cyp2j13 PE=2 SV=1	null	null	Mouse_09-2020	null	[MS,MS:1001208,SEQUEST,]	0.00	0.291	null	null	0.03
PRT	Q9WUU7	Cathepsin Z OS=Mus musculus OX=10090 GN=Ctsz PE=1 SV=1	null	null	Mouse_09-2020	null	[MS,MS:1001208,SEQUEST,]	4.81	6.961	null	null	0.06
PRT	Q6PAL8	DENN domain-containing protein 5A OS=Mus musculus OX=10090 GN=Dennd5a PE=1 SV=1	null	null	Mouse_09-2020	null	[MS,MS:1001208,SEQUEST,]	0.00	0.260	null	null	0.03
PRT	P20108	Thioredoxin-dependent peroxide reductase, mitochondrial OS=Mus musculus OX=10090 GN=Prdx3 PE=1 SV=1	null	null	Mouse_09-2020	null	[MS,MS:1001208,SEQUEST,]	2.75	3.724	null	null	0.05
PRT	A6QRH3	Cysteine desulfurase, mitochondrial OS=Mus musculus OX=10090 GN=Nfs1 PE=1 SV=1	null	null	Mouse_09-2020	null	[MS,MS:1001208,SEQUEST,]	0.00	2.513	null	null	0.13
PRT	Q3UZZ6	Sulfotransferase 1 family member D1 OS=Mus musculus OX=10090 GN=Sult1d1 PE=1 SV=1	null	null	Mouse_09-2020	null	[MS,MS:1001208,SEQUEST,]	0.00	0.520	null	null	0.05
PRT	D3YZI9	PiggyBac transposable element-derived protein 5 OS=Mus musculus OX=10090 GN=Pgbd5 PE=1 SV=1	null	null	Mouse_09-2020	null	[MS,MS:1001208,SEQUEST,]	0.00	0.419	null	null	0.02
PRT	P35278	Ras-related protein Rab-5C OS=Mus musculus OX=10090 GN=Rab5c PE=1 SV=2	null	null	Mouse_09-2020	null	[MS,MS:1001208,SEQUEST,]	2.63	2.342	null	null	0.05
PRT	Q91W64	Cytochrome P450 2C70 OS=Mus musculus OX=10090 GN=Cyp2c70 PE=1 SV=2	null	null	Mouse_09-2020	null	[MS,MS:1001208,SEQUEST,]	2.93	3.094	null	null	0.02
PRT	H3BKF6	Protein CASP (Fragment) OS=Mus musculus OX=10090 GN=Cux1 PE=1 SV=2	null	null	Mouse_09-2020	null	[MS,MS:1001208,SEQUEST,]	0.00	0.365	null	null	0.01
PRT	P50516	V-type proton ATPase catalytic subunit A OS=Mus musculus OX=10090 GN=Atp6v1a PE=1 SV=2	null	null	Mouse_09-2020	null	[MS,MS:1001208,SEQUEST,]	2.53	3.459	null	null	0.03
PRT	Q80W22	Threonine synthase-like 2 OS=Mus musculus OX=10090 GN=Thnsl2 PE=1 SV=1	null	null	Mouse_09-2020	null	[MS,MS:1001208,SEQUEST,]	1.76	3.034	null	null	0.03
PRT	Q9D8Y8	Inhibitor of growth protein 5 OS=Mus musculus OX=10090 GN=Ing5 PE=1 SV=1	null	null	Mouse_09-2020	null	[MS,MS:1001208,SEQUEST,]	0.00	0.312	null	null	0.06
PRT	Q9CXF0	Kynureninase OS=Mus musculus OX=10090 GN=Kynu PE=1 SV=3	null	null	Mouse_09-2020	null	[MS,MS:1001208,SEQUEST,]	3.65	4.982	null	null	0.03
PRT	A0A494B9Y8	Ferrochelatase OS=Mus musculus OX=10090 GN=Fech PE=1 SV=1	null	null	Mouse_09-2020	null	[MS,MS:1001208,SEQUEST,]	2.41	1.869	null	null	0.04
PRT	A0A0R4J0B2	Phospholipase B-like OS=Mus musculus OX=10090 GN=Plbd1 PE=1 SV=1	null	null	Mouse_09-2020	null	[MS,MS:1001208,SEQUEST,]	2.12	1.032	null	null	0.02
PRT	Q91VR5	ATP-dependent RNA helicase DDX1 OS=Mus musculus OX=10090 GN=Ddx1 PE=1 SV=1	null	null	Mouse_09-2020	null	[MS,MS:1001208,SEQUEST,]	0.00	0.468	null	null	0.01
PRT	Q60864	Stress-induced-phosphoprotein 1 OS=Mus musculus OX=10090 GN=Stip1 PE=1 SV=1	null	null	Mouse_09-2020	null	[MS,MS:1001208,SEQUEST,]	1.95	2.702	null	null	0.02
PRT	Q9JJU8	SH3 domain-binding glutamic acid-rich-like protein OS=Mus musculus OX=10090 GN=Sh3bgrl PE=1 SV=1	null	null	Mouse_09-2020	null	[MS,MS:1001208,SEQUEST,]	2.99	4.823	null	null	0.12
PRT	F6R9J2	Zinc finger protein 318 (Fragment) OS=Mus musculus OX=10090 GN=Zfp318 PE=4 SV=1	null	null	Mouse_09-2020	null	[MS,MS:1001208,SEQUEST,]	0.00	0.565	null	null	0.50
PRT	Q9DCS9	NADH dehydrogenase [ubiquinone] 1 beta subcomplex subunit 10 OS=Mus musculus OX=10090 GN=Ndufb10 PE=1 SV=3	null	null	Mouse_09-2020	null	[MS,MS:1001208,SEQUEST,]	2.61	6.500	null	null	0.10
PRT	Q8K3J1	NADH dehydrogenase [ubiquinone] iron-sulfur protein 8, mitochondrial OS=Mus musculus OX=10090 GN=Ndufs8 PE=1 SV=1	null	null	Mouse_09-2020	null	[MS,MS:1001208,SEQUEST,]	2.07	1.925	null	null	0.04
PRT	A0A0R3P9C8	NADH dehydrogenase [ubiquinone] 1 alpha subcomplex subunit 9, mitochondrial OS=Mus musculus OX=10090 GN=Ndufa9 PE=1 SV=1	null	null	Mouse_09-2020	null	[MS,MS:1001208,SEQUEST,]	2.07	5.446	null	null	0.03
PRT	Q9D6Y9	1,4-alpha-glucan-branching enzyme OS=Mus musculus OX=10090 GN=Gbe1 PE=1 SV=1	null	null	Mouse_09-2020	null	[MS,MS:1001208,SEQUEST,]	4.06	6.990	null	null	0.02
PRT	E9Q0P8	Non-specific serine/threonine protein kinase OS=Mus musculus OX=10090 GN=Araf PE=1 SV=1	null	null	Mouse_09-2020	null	[MS,MS:1001208,SEQUEST,]	0.00	0.688	null	null	0.02
PRT	Q99ML9	E3 ubiquitin-protein ligase Arkadia OS=Mus musculus OX=10090 GN=Rnf111 PE=1 SV=1	null	null	Mouse_09-2020	null	[MS,MS:1001208,SEQUEST,]	1.71	0.356	null	null	0.01
PRT	Q3TMQ6	Angiogenin-4 OS=Mus musculus OX=10090 GN=Ang4 PE=1 SV=1	null	null	Mouse_09-2020	null	[MS,MS:1001208,SEQUEST,]	0.00	0.429	null	null	0.07
PRT	Q9CR84	ATP synthase F(0) complex subunit C1, mitochondrial OS=Mus musculus OX=10090 GN=Atp5mc1 PE=1 SV=1	null	null	Mouse_09-2020	null	[MS,MS:1001208,SEQUEST,]	0.00	1.640	null	null	0.05
PRT	Q61767	NADPH-dependent 3-keto-steroid reductase Hsd3b4 OS=Mus musculus OX=10090 GN=Hsd3b4 PE=1 SV=3	null	null	Mouse_09-2020	null	[MS,MS:1001208,SEQUEST,]	3.15	6.891	null	null	0.06
PRT	A0A0A6YX05	Sodium/potassium-transporting ATPase subunit beta (Fragment) OS=Mus musculus OX=10090 GN=Atp1b1 PE=1 SV=1	null	null	Mouse_09-2020	null	[MS,MS:1001208,SEQUEST,]	3.32	4.356	null	null	0.08
PRT	Q9DC50	Peroxisomal carnitine O-octanoyltransferase OS=Mus musculus OX=10090 GN=Crot PE=1 SV=1	null	null	Mouse_09-2020	null	[MS,MS:1001208,SEQUEST,]	4.65	7.526	null	null	0.03
PRT	G3X8T3	Carboxypeptidase OS=Mus musculus OX=10090 GN=Ctsa PE=1 SV=1	null	null	Mouse_09-2020	null	[MS,MS:1001208,SEQUEST,]	3.12	5.248	null	null	0.02
PRT	Q9D8B4	NADH dehydrogenase [ubiquinone] 1 alpha subcomplex subunit 11 OS=Mus musculus OX=10090 GN=Ndufa11 PE=1 SV=2	null	null	Mouse_09-2020	null	[MS,MS:1001208,SEQUEST,]	0.00	3.142	null	null	0.09
PRT	A0A0N4SUK5	Cyclic AMP-responsive element-binding protein 5 OS=Mus musculus OX=10090 GN=Creb5 PE=1 SV=1	null	null	Mouse_09-2020	null	[MS,MS:1001208,SEQUEST,]	0.00	0.653	null	null	0.08
PRT	C5NSA7	Tryptophan 2,3-dioxygenase OS=Mus musculus OX=10090 GN=Tdo2 PE=1 SV=1	null	null	Mouse_09-2020	null	[MS,MS:1001208,SEQUEST,]	1.63	2.735	null	null	0.03
PRT	A2BE93	Protein SET (Fragment) OS=Mus musculus OX=10090 GN=Set PE=1 SV=1	null	null	Mouse_09-2020	null	[MS,MS:1001208,SEQUEST,]	0.00	0.289	null	null	0.04
PRT	P60007-2	Isoform 2 of Anaphase-promoting complex subunit 15 OS=Mus musculus OX=10090 GN=Anapc15	null	null	Mouse_09-2020	null	[MS,MS:1001208,SEQUEST,]	0.00	0.235	null	null	0.07
PRT	Q9D1D4	Transmembrane emp24 domain-containing protein 10 OS=Mus musculus OX=10090 GN=Tmed10 PE=1 SV=1	null	null	Mouse_09-2020	null	[MS,MS:1001208,SEQUEST,]	0.00	1.598	null	null	0.06
PRT	Q8C1D8	Protein IWS1 homolog OS=Mus musculus OX=10090 GN=Iws1 PE=1 SV=1	null	null	Mouse_09-2020	null	[MS,MS:1001208,SEQUEST,]	0.00	0.371	null	null	0.01
PRT	Q9DBL7	Bifunctional coenzyme A synthase OS=Mus musculus OX=10090 GN=Coasy PE=1 SV=2	null	null	Mouse_09-2020	null	[MS,MS:1001208,SEQUEST,]	1.87	2.972	null	null	0.02
PRT	P47757	F-actin-capping protein subunit beta OS=Mus musculus OX=10090 GN=Capzb PE=1 SV=3	null	null	Mouse_09-2020	null	[MS,MS:1001208,SEQUEST,]	2.91	6.680	null	null	0.05
PRT	Q3U034	N(6)-adenine-specific methyltransferase METTL4 OS=Mus musculus OX=10090 GN=Mettl4 PE=1 SV=1	null	null	Mouse_09-2020	null	[MS,MS:1001208,SEQUEST,]	0.00	0.247	null	null	0.04
PRT	Q8BGQ7	Alanine--tRNA ligase, cytoplasmic OS=Mus musculus OX=10090 GN=Aars1 PE=1 SV=1	null	null	Mouse_09-2020	null	[MS,MS:1001208,SEQUEST,]	1.78	1.920	null	null	0.01
PRT	Q8C2Q7	Heterogeneous nuclear ribonucleoprotein H OS=Mus musculus OX=10090 GN=Hnrnph1 PE=1 SV=1	null	null	Mouse_09-2020	null	[MS,MS:1001208,SEQUEST,]	1.81	1.409	null	null	0.01
PRT	O35943	Frataxin, mitochondrial OS=Mus musculus OX=10090 GN=Fxn PE=1 SV=1	null	null	Mouse_09-2020	null	[MS,MS:1001208,SEQUEST,]	2.61	4.954	null	null	0.06
PRT	Q63811	Calcineurin subunit B type 2 OS=Mus musculus OX=10090 GN=Ppp3r2 PE=1 SV=3	null	null	Mouse_09-2020	null	[MS,MS:1001208,SEQUEST,]	0.00	0.506	null	null	0.03
PRT	H3BK03	Serum paraoxonase/arylesterase 1 (Fragment) OS=Mus musculus OX=10090 GN=Pon1 PE=1 SV=9	null	null	Mouse_09-2020	null	[MS,MS:1001208,SEQUEST,]	0.00	1.037	null	null	0.06
PRT	E9Q3L2	Phosphatidylinositol 4-kinase alpha OS=Mus musculus OX=10090 GN=Pi4ka PE=1 SV=2	null	null	Mouse_09-2020	null	[MS,MS:1001208,SEQUEST,]	0.00	0.237	null	null	0.01
PRT	Q8CHR6	Dihydropyrimidine dehydrogenase [NADP(+)] OS=Mus musculus OX=10090 GN=Dpyd PE=1 SV=1	null	null	Mouse_09-2020	null	[MS,MS:1001208,SEQUEST,]	0.00	1.765	null	null	0.01
PRT	Q3TYU0	Hepatic triacylglycerol lipase OS=Mus musculus OX=10090 GN=Lipc PE=1 SV=1	null	null	Mouse_09-2020	null	[MS,MS:1001208,SEQUEST,]	0.00	0.233	null	null	0.06
PRT	Q923D2	Flavin reductase (NADPH) OS=Mus musculus OX=10090 GN=Blvrb PE=1 SV=3	null	null	Mouse_09-2020	null	[MS,MS:1001208,SEQUEST,]	5.06	9.214	null	null	0.14
PRT	O09111	NADH dehydrogenase [ubiquinone] 1 beta subcomplex subunit 11, mitochondrial OS=Mus musculus OX=10090 GN=Ndufb11 PE=1 SV=2	null	null	Mouse_09-2020	null	[MS,MS:1001208,SEQUEST,]	0.00	0.249	null	null	0.17
PRT	A0A2R8VJV6	RIB43A-like with coiled-coils protein 2 OS=Mus musculus OX=10090 GN=Ribc2 PE=3 SV=1	null	null	Mouse_09-2020	null	[MS,MS:1001208,SEQUEST,]	0.00	0.583	null	null	0.06
PRT	Q8BXK4	S-adenosylmethionine sensor upstream of mTORC1 OS=Mus musculus OX=10090 GN=Bmt2 PE=2 SV=2	null	null	Mouse_09-2020	null	[MS,MS:1001208,SEQUEST,]	0.00	0.804	null	null	0.05
PRT	Q9CQ69	Cytochrome b-c1 complex subunit 8 OS=Mus musculus OX=10090 GN=Uqcrq PE=1 SV=3	null	null	Mouse_09-2020	null	[MS,MS:1001208,SEQUEST,]	4.44	3.324	null	null	0.18
PRT	Q8BGY2	Eukaryotic translation initiation factor 5A-2 OS=Mus musculus OX=10090 GN=Eif5a2 PE=1 SV=3	null	null	Mouse_09-2020	null	[MS,MS:1001208,SEQUEST,]	3.22	3.511	null	null	0.08
PRT	Q6P5A9	DiGeorge syndrome critical region gene 2 OS=Mus musculus OX=10090 GN=Dgcr2 PE=2 SV=1	null	null	Mouse_09-2020	null	[MS,MS:1001208,SEQUEST,]	0.00	0.238	null	null	0.02
PRT	Q8VC03	Echinoderm microtubule-associated protein-like 3 OS=Mus musculus OX=10090 GN=Eml3 PE=1 SV=1	null	null	Mouse_09-2020	null	[MS,MS:1001208,SEQUEST,]	0.00	0.249	null	null	0.02
PRT	P30416	Peptidyl-prolyl cis-trans isomerase FKBP4 OS=Mus musculus OX=10090 GN=Fkbp4 PE=1 SV=5	null	null	Mouse_09-2020	null	[MS,MS:1001208,SEQUEST,]	0.00	0.807	null	null	0.04
PRT	E9PVW8	Protein-tyrosine-phosphatase OS=Mus musculus OX=10090 GN=Ptprd PE=1 SV=2	null	null	Mouse_09-2020	null	[MS,MS:1001208,SEQUEST,]	2.04	3.451	null	null	0.01
PRT	B2BBR6	Xeplin variant 1 OS=Mus musculus OX=10090 GN=Xirp2 PE=2 SV=1	null	null	Mouse_09-2020	null	[MS,MS:1001208,SEQUEST,]	0.00	0.299	null	null	0.01
PRT	Q8VIJ6	Splicing factor, proline- and glutamine-rich OS=Mus musculus OX=10090 GN=Sfpq PE=1 SV=1	null	null	Mouse_09-2020	null	[MS,MS:1001208,SEQUEST,]	2.31	6.024	null	null	0.02
PRT	Z4YK11	SH3 domain-containing protein 21 OS=Mus musculus OX=10090 GN=Sh3d21 PE=1 SV=1	null	null	Mouse_09-2020	null	[MS,MS:1001208,SEQUEST,]	2.91	1.034	null	null	0.01
PRT	Q505N6	Ribosomal protein S6 kinase OS=Mus musculus OX=10090 GN=Rps6ka1 PE=1 SV=1	null	null	Mouse_09-2020	null	[MS,MS:1001208,SEQUEST,]	0.00	0.413	null	null	0.01
PRT	Z4YMA7	E3 ubiquitin-protein ligase UBR4 (Fragment) OS=Mus musculus OX=10090 GN=Ubr4 PE=1 SV=1	null	null	Mouse_09-2020	null	[MS,MS:1001208,SEQUEST,]	0.00	0.311	null	null	0.01
PRT	Q99L04	Dehydrogenase/reductase SDR family member 1 OS=Mus musculus OX=10090 GN=Dhrs1 PE=1 SV=1	null	null	Mouse_09-2020	null	[MS,MS:1001208,SEQUEST,]	4.58	7.704	null	null	0.08
PRT	P47791	Glutathione reductase, mitochondrial OS=Mus musculus OX=10090 GN=Gsr PE=1 SV=3	null	null	Mouse_09-2020	null	[MS,MS:1001208,SEQUEST,]	2.78	4.572	null	null	0.02
PRT	P00493	Hypoxanthine-guanine phosphoribosyltransferase OS=Mus musculus OX=10090 GN=Hprt1 PE=1 SV=3	null	null	Mouse_09-2020	null	[MS,MS:1001208,SEQUEST,]	2.22	4.234	null	null	0.05
PRT	Q811S7	Upstream-binding protein 1 OS=Mus musculus OX=10090 GN=Ubp1 PE=1 SV=1	null	null	Mouse_09-2020	null	[MS,MS:1001208,SEQUEST,]	0.00	0.320	null	null	0.03
PRT	Q8K2I3	Dimethylaniline monooxygenase [N-oxide-forming] 2 OS=Mus musculus OX=10090 GN=Fmo2 PE=1 SV=3	null	null	Mouse_09-2020	null	[MS,MS:1001208,SEQUEST,]	2.40	4.774	null	null	0.03
PRT	P20918	Plasminogen OS=Mus musculus OX=10090 GN=Plg PE=1 SV=3	null	null	Mouse_09-2020	null	[MS,MS:1001208,SEQUEST,]	0.00	1.026	null	null	0.02
PRT	A0A1D5RLH3	Very-long-chain enoyl-CoA reductase (Fragment) OS=Mus musculus OX=10090 GN=Tecr PE=1 SV=1	null	null	Mouse_09-2020	null	[MS,MS:1001208,SEQUEST,]	2.48	3.261	null	null	0.08
PRT	Q9CWH6	Proteasome subunit alpha type-8 OS=Mus musculus OX=10090 GN=Psma8 PE=1 SV=1	null	null	Mouse_09-2020	null	[MS,MS:1001208,SEQUEST,]	4.04	6.494	null	null	0.06
PRT	P11983	T-complex protein 1 subunit alpha OS=Mus musculus OX=10090 GN=Tcp1 PE=1 SV=3	null	null	Mouse_09-2020	null	[MS,MS:1001208,SEQUEST,]	5.28	5.687	null	null	0.03
PRT	Q5NCH7	Zinc finger protein 454 OS=Mus musculus OX=10090 GN=Zfp454 PE=4 SV=1	null	null	Mouse_09-2020	null	[MS,MS:1001208,SEQUEST,]	0.00	0.576	null	null	0.06
PRT	D3YXX5	NADH dehydrogenase [ubiquinone] flavoprotein 1, mitochondrial (Fragment) OS=Mus musculus OX=10090 GN=Ndufv1 PE=1 SV=1	null	null	Mouse_09-2020	null	[MS,MS:1001208,SEQUEST,]	2.84	2.626	null	null	0.11
PRT	A0A1D5RLD1	Unconventional myosin-IXb OS=Mus musculus OX=10090 GN=Myo9b PE=1 SV=1	null	null	Mouse_09-2020	null	[MS,MS:1001208,SEQUEST,]	0.00	0.274	null	null	0.01
PRT	P31725	Protein S100-A9 OS=Mus musculus OX=10090 GN=S100a9 PE=1 SV=3	null	null	Mouse_09-2020	null	[MS,MS:1001208,SEQUEST,]	0.00	3.503	null	null	0.12
PRT	H3BKD7	Isopentenyl-diphosphate Delta-isomerase (Fragment) OS=Mus musculus OX=10090 GN=Idi1 PE=1 SV=1	null	null	Mouse_09-2020	null	[MS,MS:1001208,SEQUEST,]	2.99	3.911	null	null	0.07
PRT	Q8BWY3	Eukaryotic peptide chain release factor subunit 1 OS=Mus musculus OX=10090 GN=Etf1 PE=1 SV=4	null	null	Mouse_09-2020	null	[MS,MS:1001208,SEQUEST,]	2.56	1.880	null	null	0.02
PRT	P80316	T-complex protein 1 subunit epsilon OS=Mus musculus OX=10090 GN=Cct5 PE=1 SV=1	null	null	Mouse_09-2020	null	[MS,MS:1001208,SEQUEST,]	0.00	2.605	null	null	0.03
PRT	Q9CQM5	Thioredoxin domain-containing protein 17 OS=Mus musculus OX=10090 GN=Txndc17 PE=1 SV=1	null	null	Mouse_09-2020	null	[MS,MS:1001208,SEQUEST,]	2.54	3.613	null	null	0.08
PRT	A0A2R8VHH6	Receptor-type tyrosine-protein phosphatase alpha (Fragment) OS=Mus musculus OX=10090 GN=Ptpra PE=1 SV=1	null	null	Mouse_09-2020	null	[MS,MS:1001208,SEQUEST,]	2.36	0.473	null	null	0.04
PRT	Q9Z1N9	Protein unc-13 homolog B OS=Mus musculus OX=10090 GN=Unc13b PE=1 SV=2	null	null	Mouse_09-2020	null	[MS,MS:1001208,SEQUEST,]	0.00	0.554	null	null	0.02
PRT	P62892	60S ribosomal protein L39 OS=Mus musculus OX=10090 GN=Rpl39 PE=1 SV=2	null	null	Mouse_09-2020	null	[MS,MS:1001208,SEQUEST,]	3.79	3.580	null	null	0.20
PRT	Q14CH7	Alanine--tRNA ligase, mitochondrial OS=Mus musculus OX=10090 GN=Aars2 PE=1 SV=1	null	null	Mouse_09-2020	null	[MS,MS:1001208,SEQUEST,]	0.00	0.519	null	null	0.02
PRT	A0A2R8VK72	Methyltransferase-like 7A1 OS=Mus musculus OX=10090 GN=Mettl7a1 PE=1 SV=1	null	null	Mouse_09-2020	null	[MS,MS:1001208,SEQUEST,]	3.35	4.689	null	null	0.12
PRT	Q9Z2I0	Mitochondrial proton/calcium exchanger protein OS=Mus musculus OX=10090 GN=Letm1 PE=1 SV=1	null	null	Mouse_09-2020	null	[MS,MS:1001208,SEQUEST,]	0.00	0.428	null	null	0.01
PRT	Q9Z2Z6	Mitochondrial carnitine/acylcarnitine carrier protein OS=Mus musculus OX=10090 GN=Slc25a20 PE=1 SV=1	null	null	Mouse_09-2020	null	[MS,MS:1001208,SEQUEST,]	3.11	2.052	null	null	0.06
PRT	A0A1W2P6H1	Non-specific serine/threonine protein kinase OS=Mus musculus OX=10090 GN=Obscn PE=1 SV=2	null	null	Mouse_09-2020	null	[MS,MS:1001208,SEQUEST,]	0.00	0.282	null	null	0.01
PRT	A0A0G2JGN4	Small nuclear ribonucleoprotein-associated protein B OS=Mus musculus OX=10090 GN=Snrpb PE=4 SV=1	null	null	Mouse_09-2020	null	[MS,MS:1001208,SEQUEST,]	1.61	1.520	null	null	0.10
PRT	F6SH71	BTB/POZ domain-containing protein KCTD2 (Fragment) OS=Mus musculus OX=10090 GN=Kctd2 PE=1 SV=1	null	null	Mouse_09-2020	null	[MS,MS:1001208,SEQUEST,]	0.00	0.216	null	null	0.04
PRT	Q9CQJ8	NADH dehydrogenase [ubiquinone] 1 beta subcomplex subunit 9 OS=Mus musculus OX=10090 GN=Ndufb9 PE=1 SV=3	null	null	Mouse_09-2020	null	[MS,MS:1001208,SEQUEST,]	3.39	4.247	null	null	0.09
PRT	Q80UU9	Membrane-associated progesterone receptor component 2 OS=Mus musculus OX=10090 GN=Pgrmc2 PE=1 SV=2	null	null	Mouse_09-2020	null	[MS,MS:1001208,SEQUEST,]	3.11	6.623	null	null	0.06
PRT	Q91ZA3	Propionyl-CoA carboxylase alpha chain, mitochondrial OS=Mus musculus OX=10090 GN=Pcca PE=1 SV=2	null	null	Mouse_09-2020	null	[MS,MS:1001208,SEQUEST,]	3.46	4.706	null	null	0.02
PRT	Q9WVJ2	26S proteasome non-ATPase regulatory subunit 13 OS=Mus musculus OX=10090 GN=Psmd13 PE=1 SV=1	null	null	Mouse_09-2020	null	[MS,MS:1001208,SEQUEST,]	2.57	3.770	null	null	0.03
PRT	E9QA90	Cysteine-rich protein 2-binding protein OS=Mus musculus OX=10090 GN=Kat14 PE=1 SV=1	null	null	Mouse_09-2020	null	[MS,MS:1001208,SEQUEST,]	0.00	0.343	null	null	0.02
PRT	A0A494B923	3'-phosphoadenosine-5'-phosphosulfate synthase OS=Mus musculus OX=10090 GN=Papss2 PE=1 SV=1	null	null	Mouse_09-2020	null	[MS,MS:1001208,SEQUEST,]	1.85	1.348	null	null	0.01
PRT	Q9D8L3	Signal sequence receptor subunit delta OS=Mus musculus OX=10090 GN=Ssr4 PE=1 SV=1	null	null	Mouse_09-2020	null	[MS,MS:1001208,SEQUEST,]	2.32	3.315	null	null	0.06
PRT	E9Q4F4	Small nuclear ribonucleoprotein E OS=Mus musculus OX=10090 GN=Snrpe PE=1 SV=1	null	null	Mouse_09-2020	null	[MS,MS:1001208,SEQUEST,]	2.55	4.798	null	null	0.12
PRT	Q8CIE6	Coatomer subunit alpha OS=Mus musculus OX=10090 GN=Copa PE=1 SV=2	null	null	Mouse_09-2020	null	[MS,MS:1001208,SEQUEST,]	2.03	6.750	null	null	0.01
PRT	D3Z1F6	SNF-related serine/threonine-protein kinase (Fragment) OS=Mus musculus OX=10090 GN=Snrk PE=1 SV=1	null	null	Mouse_09-2020	null	[MS,MS:1001208,SEQUEST,]	0.00	0.450	null	null	0.03
PRT	A2A4J1	Proteasome activator complex subunit 3 (Fragment) OS=Mus musculus OX=10090 GN=Psme3 PE=1 SV=1	null	null	Mouse_09-2020	null	[MS,MS:1001208,SEQUEST,]	2.33	3.139	null	null	0.04
PRT	Q64521	Glycerol-3-phosphate dehydrogenase, mitochondrial OS=Mus musculus OX=10090 GN=Gpd2 PE=1 SV=2	null	null	Mouse_09-2020	null	[MS,MS:1001208,SEQUEST,]	0.00	2.811	null	null	0.01
PRT	A0A1B0GT04	Glutaredoxin-3 (Fragment) OS=Mus musculus OX=10090 GN=Glrx3 PE=1 SV=1	null	null	Mouse_09-2020	null	[MS,MS:1001208,SEQUEST,]	0.00	1.823	null	null	0.08
PRT	P26150	3 beta-hydroxysteroid dehydrogenase/Delta 5-->4-isomerase type 3 OS=Mus musculus OX=10090 GN=Hsd3b3 PE=1 SV=3	null	null	Mouse_09-2020	null	[MS,MS:1001208,SEQUEST,]	5.81	10.663	null	null	0.06
PRT	Q6P3A8	2-oxoisovalerate dehydrogenase subunit beta, mitochondrial OS=Mus musculus OX=10090 GN=Bckdhb PE=1 SV=2	null	null	Mouse_09-2020	null	[MS,MS:1001208,SEQUEST,]	5.50	4.540	null	null	0.05
PRT	A2AS89	Agmatinase, mitochondrial OS=Mus musculus OX=10090 GN=Agmat PE=1 SV=1	null	null	Mouse_09-2020	null	[MS,MS:1001208,SEQUEST,]	2.62	1.135	null	null	0.02
PRT	O55060	Thiopurine S-methyltransferase OS=Mus musculus OX=10090 GN=Tpmt PE=1 SV=1	null	null	Mouse_09-2020	null	[MS,MS:1001208,SEQUEST,]	0.00	3.422	null	null	0.04
PRT	F8WJ64	Acyl carrier protein (Fragment) OS=Mus musculus OX=10090 GN=Ndufab1 PE=1 SV=1	null	null	Mouse_09-2020	null	[MS,MS:1001208,SEQUEST,]	0.00	3.940	null	null	0.11
PRT	A2A3V1	A-kinase anchor protein 17B OS=Mus musculus OX=10090 GN=Akap17b PE=1 SV=2	null	null	Mouse_09-2020	null	[MS,MS:1001208,SEQUEST,]	0.00	0.683	null	null	0.01
PRT	A0A217FL76	Protein zyg-11 homolog A OS=Mus musculus OX=10090 GN=Zyg11a PE=3 SV=1	null	null	Mouse_09-2020	null	[MS,MS:1001208,SEQUEST,]	0.00	0.353	null	null	0.02
PRT	Q3V1D5	Patatin-like phospholipase domain-containing protein 1 OS=Mus musculus OX=10090 GN=Pnpla1 PE=2 SV=1	null	null	Mouse_09-2020	null	[MS,MS:1001208,SEQUEST,]	0.00	0.484	null	null	0.04
PRT	O35386	Phytanoyl-CoA dioxygenase, peroxisomal OS=Mus musculus OX=10090 GN=Phyh PE=1 SV=1	null	null	Mouse_09-2020	null	[MS,MS:1001208,SEQUEST,]	4.37	6.265	null	null	0.05
PRT	Q9CQC7	NADH dehydrogenase [ubiquinone] 1 beta subcomplex subunit 4 OS=Mus musculus OX=10090 GN=Ndufb4 PE=1 SV=3	null	null	Mouse_09-2020	null	[MS,MS:1001208,SEQUEST,]	3.89	4.878	null	null	0.10
PRT	Q99KV1	DnaJ homolog subfamily B member 11 OS=Mus musculus OX=10090 GN=Dnajb11 PE=1 SV=1	null	null	Mouse_09-2020	null	[MS,MS:1001208,SEQUEST,]	0.00	0.379	null	null	0.03
PRT	A0A5K1VVS7	Protein unc-45 homolog A OS=Mus musculus OX=10090 GN=Unc45a PE=1 SV=1	null	null	Mouse_09-2020	null	[MS,MS:1001208,SEQUEST,]	1.71	0.250	null	null	0.01
PRT	D3Z4X1	6-phosphogluconolactonase OS=Mus musculus OX=10090 GN=Pgls PE=1 SV=1	null	null	Mouse_09-2020	null	[MS,MS:1001208,SEQUEST,]	1.70	2.499	null	null	0.05
PRT	H3BJB6	T-complex protein 1 subunit theta (Fragment) OS=Mus musculus OX=10090 GN=Cct8 PE=1 SV=1	null	null	Mouse_09-2020	null	[MS,MS:1001208,SEQUEST,]	1.72	1.317	null	null	0.03
PRT	A0A0A6YY29	Calcyclin-binding protein (Fragment) OS=Mus musculus OX=10090 GN=Cacybp PE=1 SV=1	null	null	Mouse_09-2020	null	[MS,MS:1001208,SEQUEST,]	0.00	1.288	null	null	0.09
PRT	Q60866	Phosphotriesterase-related protein OS=Mus musculus OX=10090 GN=Pter PE=1 SV=1	null	null	Mouse_09-2020	null	[MS,MS:1001208,SEQUEST,]	2.68	1.515	null	null	0.05
PRT	P12815	Programmed cell death protein 6 OS=Mus musculus OX=10090 GN=Pdcd6 PE=1 SV=2	null	null	Mouse_09-2020	null	[MS,MS:1001208,SEQUEST,]	1.72	3.052	null	null	0.05
PRT	Q8BWN8	Peroxisomal succinyl-coenzyme A thioesterase OS=Mus musculus OX=10090 GN=Acot4 PE=1 SV=1	null	null	Mouse_09-2020	null	[MS,MS:1001208,SEQUEST,]	2.33	2.526	null	null	0.03
PRT	P80314	T-complex protein 1 subunit beta OS=Mus musculus OX=10090 GN=Cct2 PE=1 SV=4	null	null	Mouse_09-2020	null	[MS,MS:1001208,SEQUEST,]	0.00	1.239	null	null	0.02
PRT	Q9QUM9	Proteasome subunit alpha type-6 OS=Mus musculus OX=10090 GN=Psma6 PE=1 SV=1	null	null	Mouse_09-2020	null	[MS,MS:1001208,SEQUEST,]	0.00	5.152	null	null	0.05
PRT	Q8R3V2	Aminoacyl tRNA synthase complex-interacting multifunctional protein 2 OS=Mus musculus OX=10090 GN=Aimp2 PE=1 SV=1	null	null	Mouse_09-2020	null	[MS,MS:1001208,SEQUEST,]	1.80	1.843	null	null	0.03
PRT	Q9CZW5	Mitochondrial import receptor subunit TOM70 OS=Mus musculus OX=10090 GN=Tomm70 PE=1 SV=2	null	null	Mouse_09-2020	null	[MS,MS:1001208,SEQUEST,]	2.06	1.762	null	null	0.01
PRT	A0A338P7L8	Charged multivesicular body protein 2b OS=Mus musculus OX=10090 GN=Chmp2b PE=1 SV=1	null	null	Mouse_09-2020	null	[MS,MS:1001208,SEQUEST,]	0.00	0.403	null	null	0.12
PRT	Q8BGH2	Sorting and assembly machinery component 50 homolog OS=Mus musculus OX=10090 GN=Samm50 PE=1 SV=1	null	null	Mouse_09-2020	null	[MS,MS:1001208,SEQUEST,]	0.00	0.380	null	null	0.02
PRT	Q9D823	60S ribosomal protein L37 OS=Mus musculus OX=10090 GN=Rpl37 PE=3 SV=3	null	null	Mouse_09-2020	null	[MS,MS:1001208,SEQUEST,]	0.00	2.204	null	null	0.14
PRT	D3YYS6	Monoglyceride lipase OS=Mus musculus OX=10090 GN=Mgll PE=1 SV=1	null	null	Mouse_09-2020	null	[MS,MS:1001208,SEQUEST,]	0.00	1.951	null	null	0.04
PRT	Q80XR6	Heterogeneous nuclear ribonucleoprotein A/B OS=Mus musculus OX=10090 GN=Hnrnpab PE=1 SV=1	null	null	Mouse_09-2020	null	[MS,MS:1001208,SEQUEST,]	2.03	1.275	null	null	0.03
PRT	O54734	Dolichyl-diphosphooligosaccharide--protein glycosyltransferase 48 kDa subunit OS=Mus musculus OX=10090 GN=Ddost PE=1 SV=2	null	null	Mouse_09-2020	null	[MS,MS:1001208,SEQUEST,]	2.58	1.280	null	null	0.02
PRT	P60335	Poly(rC)-binding protein 1 OS=Mus musculus OX=10090 GN=Pcbp1 PE=1 SV=1	null	null	Mouse_09-2020	null	[MS,MS:1001208,SEQUEST,]	2.92	2.145	null	null	0.07
PRT	Q9CPU2	NADH dehydrogenase [ubiquinone] 1 beta subcomplex subunit 2, mitochondrial OS=Mus musculus OX=10090 GN=Ndufb2 PE=1 SV=1	null	null	Mouse_09-2020	null	[MS,MS:1001208,SEQUEST,]	3.05	1.760	null	null	0.09
PRT	Q9R1J0	Sterol-4-alpha-carboxylate 3-dehydrogenase, decarboxylating OS=Mus musculus OX=10090 GN=Nsdhl PE=1 SV=1	null	null	Mouse_09-2020	null	[MS,MS:1001208,SEQUEST,]	2.19	2.097	null	null	0.04
PRT	A0A2R8VHP2	Nicotinate phosphoribosyltransferase OS=Mus musculus OX=10090 GN=Naprt PE=1 SV=1	null	null	Mouse_09-2020	null	[MS,MS:1001208,SEQUEST,]	3.40	5.278	null	null	0.03
PRT	Q3TYE1	Casein kinase I isoform epsilon OS=Mus musculus OX=10090 GN=Csnk1e PE=1 SV=1	null	null	Mouse_09-2020	null	[MS,MS:1001208,SEQUEST,]	0.00	0.337	null	null	0.03
PRT	O09061	Proteasome subunit beta type-1 OS=Mus musculus OX=10090 GN=Psmb1 PE=1 SV=1	null	null	Mouse_09-2020	null	[MS,MS:1001208,SEQUEST,]	3.17	2.615	null	null	0.06
PRT	O08795	Glucosidase 2 subunit beta OS=Mus musculus OX=10090 GN=Prkcsh PE=1 SV=1	null	null	Mouse_09-2020	null	[MS,MS:1001208,SEQUEST,]	1.88	2.840	null	null	0.02
PRT	A0A087WSI8	Acyl-CoA dehydrogenase family member 11 OS=Mus musculus OX=10090 GN=Acad11 PE=1 SV=2	null	null	Mouse_09-2020	null	[MS,MS:1001208,SEQUEST,]	3.24	4.333	null	null	0.02
PRT	A0A571BEL9	T-complex protein 1 subunit zeta OS=Mus musculus OX=10090 GN=Cct6a PE=1 SV=1	null	null	Mouse_09-2020	null	[MS,MS:1001208,SEQUEST,]	1.97	4.742	null	null	0.02
PRT	O08912	Polypeptide N-acetylgalactosaminyltransferase 1 OS=Mus musculus OX=10090 GN=Galnt1 PE=1 SV=1	null	null	Mouse_09-2020	null	[MS,MS:1001208,SEQUEST,]	0.00	0.451	null	null	0.03
PRT	A0A1L1SSA8	Transmembrane protein 205 (Fragment) OS=Mus musculus OX=10090 GN=Tmem205 PE=1 SV=1	null	null	Mouse_09-2020	null	[MS,MS:1001208,SEQUEST,]	3.44	5.384	null	null	0.12
PRT	Q1EG27	Myosin-IIIb OS=Mus musculus OX=10090 GN=Myo3b PE=1 SV=2	null	null	Mouse_09-2020	null	[MS,MS:1001208,SEQUEST,]	0.00	0.431	null	null	0.02
PRT	A0A1Y7VLP0	ATP synthase subunit ATP5MPL, mitochondrial (Fragment) OS=Mus musculus OX=10090 GN=Atp5mpl PE=1 SV=1	null	null	Mouse_09-2020	null	[MS,MS:1001208,SEQUEST,]	3.05	3.235	null	null	0.14
PRT	B8JK33	Heterogeneous nuclear ribonucleoprotein M OS=Mus musculus OX=10090 GN=Hnrnpm PE=1 SV=1	null	null	Mouse_09-2020	null	[MS,MS:1001208,SEQUEST,]	0.00	0.799	null	null	0.02
PRT	Q78DX7	Proto-oncogene tyrosine-protein kinase ROS OS=Mus musculus OX=10090 GN=Ros1 PE=1 SV=1	null	null	Mouse_09-2020	null	[MS,MS:1001208,SEQUEST,]	0.00	0.239	null	null	0.01
PRT	Q00724	Retinol-binding protein 4 OS=Mus musculus OX=10090 GN=Rbp4 PE=1 SV=2	null	null	Mouse_09-2020	null	[MS,MS:1001208,SEQUEST,]	2.13	4.076	null	null	0.05
PRT	Q3UIU2	NADH dehydrogenase [ubiquinone] 1 beta subcomplex subunit 6 OS=Mus musculus OX=10090 GN=Ndufb6 PE=1 SV=3	null	null	Mouse_09-2020	null	[MS,MS:1001208,SEQUEST,]	4.72	7.151	null	null	0.13
PRT	Q8CC88	von Willebrand factor A domain-containing protein 8 OS=Mus musculus OX=10090 GN=Vwa8 PE=1 SV=2	null	null	Mouse_09-2020	null	[MS,MS:1001208,SEQUEST,]	0.00	3.238	null	null	0.01
PRT	P61982	14-3-3 protein gamma OS=Mus musculus OX=10090 GN=Ywhag PE=1 SV=2	null	null	Mouse_09-2020	null	[MS,MS:1001208,SEQUEST,]	2.45	3.566	null	null	0.04
PRT	Q9WUF3	CASP8-associated protein 2 OS=Mus musculus OX=10090 GN=Casp8ap2 PE=1 SV=2	null	null	Mouse_09-2020	null	[MS,MS:1001208,SEQUEST,]	0.00	0.265	null	null	0.00
PRT	A0A0A6YWA2	Myelin protein zero-like protein 1 (Fragment) OS=Mus musculus OX=10090 GN=Mpzl1 PE=1 SV=1	null	null	Mouse_09-2020	null	[MS,MS:1001208,SEQUEST,]	0.00	0.251	null	null	0.07
PRT	Q91WS0	CDGSH iron-sulfur domain-containing protein 1 OS=Mus musculus OX=10090 GN=Cisd1 PE=1 SV=1	null	null	Mouse_09-2020	null	[MS,MS:1001208,SEQUEST,]	2.31	3.271	null	null	0.08
PRT	F6ZTG3	Glyoxalase domain-containing protein 4 (Fragment) OS=Mus musculus OX=10090 GN=Glod4 PE=1 SV=1	null	null	Mouse_09-2020	null	[MS,MS:1001208,SEQUEST,]	2.61	5.389	null	null	0.06
PRT	E9QPU2	Dynein heavy chain 12, axonemal (Fragment) OS=Mus musculus OX=10090 GN=Dnah12 PE=1 SV=1	null	null	Mouse_09-2020	null	[MS,MS:1001208,SEQUEST,]	0.00	0.448	null	null	0.01

PSH	sequence	PSM_ID	accession	unique	database	database_version	search_engine	search_engine_score[1]	modifications	spectra_ref	retention_time	charge	exp_mass_to_charge	calc_mass_to_charge	pre	post	start	end
PSM	VLGNRNDPLGLDPGIMIPEIR	-186_35467	Q9ERH6	1	Mouse_09-2020	null	[MS,MS:1001208,SEQUEST,]	2.1e-4	16-UNIMOD:35,12-UNIMOD:213	ms_run[1]:scan=7214	2226.2	4	2846.30166	712.32905	R	P	123	144
PSM	AIGLPEDLIQKGKDIK	-186_46012	P12710	1	Mouse_09-2020	null	[MS,MS:1001208,SEQUEST,]	1.1e-4	13-UNIMOD:213	ms_run[1]:scan=9002	2724.7	3	2279.07401	760.36219	K	V	21	37
PSM	AIGLPEDLIQKGKDIK	-186_46011	P12710	1	Mouse_09-2020	null	[MS,MS:1001208,SEQUEST,]	1.1e-4	11-UNIMOD:213	ms_run[1]:scan=9002	2724.7	3	2279.07401	760.36219	K	V	21	37
PSM	AVIMGAPGSGKGTVSSR	-186_16886	Q9WTP7	1	Mouse_09-2020	null	[MS,MS:1001208,SEQUEST,]	1.1e-4	4-UNIMOD:35,11-UNIMOD:213	ms_run[1]:scan=4164	1375.3	3	2131.88871	711.30083	R	T	10	27
PSM	AVIMGAPGSGKGTVSSR	-186_16885	Q9WTP7	1	Mouse_09-2020	null	[MS,MS:1001208,SEQUEST,]	1.1e-4	4-UNIMOD:35,9-UNIMOD:213	ms_run[1]:scan=4164	1375.3	3	2131.88871	711.30083	R	T	10	27
PSM	KVADALANAAGHLDDLPGALSALSDLHAHK	-186_63314	Q91VB8	1	Mouse_09-2020	null	[MS,MS:1001208,SEQUEST,]	1.1e-4	1-UNIMOD:213	ms_run[1]:scan=12118	3596.0	5	3532.62525	707.33097	K	R	62	92
PSM	LLEPVLLLGKER	-186_62040	P14131	1	Mouse_09-2020	null	[MS,MS:1001208,SEQUEST,]	2.1e-4	10-UNIMOD:213	ms_run[1]:scan=11885	3531.0	3	1920.92411	640.97924	K	A	51	63
PSM	AIGLPEDLIQKGKDIK	-186_46015	P12710	1	Mouse_09-2020	null	[MS,MS:1001208,SEQUEST,]	1.1e-4	14-UNIMOD:213	ms_run[1]:scan=9002	2724.7	3	2279.07401	760.36219	K	V	21	37
PSM	KYVLGNPLTPGINQGPQIDKEQHDKILDLIESGKK	-186_53004	P24549	1	Mouse_09-2020	null	[MS,MS:1001208,SEQUEST,]	1.1e-4	21-UNIMOD:213	ms_run[1]:scan=10207	3060.4	5	4427.17390	886.23950	K	G	329	364
PSM	AIGLPEDLIQKGKDIK	-186_46013	P12710	1	Mouse_09-2020	null	[MS,MS:1001208,SEQUEST,]	1.1e-4	7-UNIMOD:213	ms_run[1]:scan=9002	2724.7	3	2279.07401	760.36219	K	V	21	37
PSM	AASGTKEDPNLVPSISNKR	-186_23876	P19536	1	Mouse_09-2020	null	[MS,MS:1001208,SEQUEST,]	1.1e-4	19-UNIMOD:213	ms_run[1]:scan=5293	1690.1	3	2525.10788	842.37382	K	V	68	87
PSM	KYVLGNPLTPGINQGPQIDKEQHDKILDLIESGKK	-186_53005	P24549	1	Mouse_09-2020	null	[MS,MS:1001208,SEQUEST,]	1.1e-4	20-UNIMOD:213	ms_run[1]:scan=10207	3060.4	5	4427.17390	886.23950	K	G	329	364
PSM	DGTVTAGNASGVSDGAGAVIIASEDAVKKHNFTPLAR	-186_61715	Q8BWT1	1	Mouse_09-2020	null	[MS,MS:1001208,SEQUEST,]	1.1e-4	28-UNIMOD:213	ms_run[1]:scan=11827	3514.8	4	4137.89370	1035.22832	K	V	242	279
PSM	KYVLGNPLTPGINQGPQIDKEQHDKILDLIESGKK	-186_53003	P24549	1	Mouse_09-2020	null	[MS,MS:1001208,SEQUEST,]	1.1e-4	25-UNIMOD:213	ms_run[1]:scan=10207	3060.4	5	4427.17390	886.23950	K	G	329	364
PSM	KYVLGNPLTPGINQGPQIDKEQHDKILDLIESGKK	-186_53002	P24549	1	Mouse_09-2020	null	[MS,MS:1001208,SEQUEST,]	1.1e-4	24-UNIMOD:213	ms_run[1]:scan=10207	3060.4	5	4427.17390	886.23950	K	G	329	364
PSM	KYVLGNPLTPGINQGPQIDKEQHDKILDLIESGKK	-186_53001	P24549	1	Mouse_09-2020	null	[MS,MS:1001208,SEQUEST,]	1.1e-4	23-UNIMOD:213	ms_run[1]:scan=10207	3060.4	5	4427.17390	886.23950	K	G	329	364
PSM	KYVLGNPLTPGINQGPQIDKEQHDKILDLIESGKK	-186_53006	P24549	1	Mouse_09-2020	null	[MS,MS:1001208,SEQUEST,]	1.1e-4	19-UNIMOD:213	ms_run[1]:scan=10207	3060.4	5	4427.17390	886.23950	K	G	329	364
PSM	AIGLPEDLIQKGKDIKGVSEIVHEGK	-186_51362	P12710	1	Mouse_09-2020	null	[MS,MS:1001208,SEQUEST,]	1.1e-4	11-UNIMOD:213	ms_run[1]:scan=9920	2980.3	4	3314.61464	829.40719	K	I	21	47
PSM	VLEQLTGQTPVFSKAR	-186_46539	Q9CXW4	1	Mouse_09-2020	null	[MS,MS:1001208,SEQUEST,]	1.1e-4	14-UNIMOD:213	ms_run[1]:scan=9086	2748.1	3	2315.04819	772.35381	K	T	39	55
PSM	YVLGNPLTPGINQGPQIDKEQHDKILDLIESGK	-186_62694	P24549	1	Mouse_09-2020	null	[MS,MS:1001208,SEQUEST,]	1.1e-4	19-UNIMOD:213	ms_run[1]:scan=12010	3565.9	4	4170.98745	1043.50007	K	E	330	363
PSM	YVLGNPLTPGINQGPQIDKEQHDKILDLIESGK	-186_62695	P24549	1	Mouse_09-2020	null	[MS,MS:1001208,SEQUEST,]	1.1e-4	20-UNIMOD:213	ms_run[1]:scan=12010	3565.9	4	4170.98745	1043.50007	K	E	330	363
PSM	DGTVTAGNASGVSDGAGAVIIASEDAVKKHNFTPLAR	-186_61712	Q8BWT1	1	Mouse_09-2020	null	[MS,MS:1001208,SEQUEST,]	1.1e-4	23-UNIMOD:213	ms_run[1]:scan=11827	3514.8	4	4137.89370	1035.22832	K	V	242	279
PSM	DGTVTAGNASGVSDGAGAVIIASEDAVKKHNFTPLAR	-186_61713	Q8BWT1	1	Mouse_09-2020	null	[MS,MS:1001208,SEQUEST,]	1.1e-4	24-UNIMOD:213	ms_run[1]:scan=11827	3514.8	4	4137.89370	1035.22832	K	V	242	279
PSM	DGTVTAGNASGVSDGAGAVIIASEDAVKKHNFTPLAR	-186_61714	Q8BWT1	1	Mouse_09-2020	null	[MS,MS:1001208,SEQUEST,]	1.1e-4	25-UNIMOD:213	ms_run[1]:scan=11827	3514.8	4	4137.89370	1035.22832	K	V	242	279
PSM	KYVLGNPLTPGINQGPQIDKEQHDK	-186_37394	P24549	1	Mouse_09-2020	null	[MS,MS:1001208,SEQUEST,]	1.1e-4	21-UNIMOD:213	ms_run[1]:scan=7540	2316.9	4	3330.52065	833.38525	K	L	329	354
PSM	AASGTKEDPNLVPSISNKR	-186_23874	P19536	1	Mouse_09-2020	null	[MS,MS:1001208,SEQUEST,]	1.1e-4	18-UNIMOD:213	ms_run[1]:scan=5293	1690.1	3	2525.10788	842.37382	K	V	68	87
PSM	AIGLPEDLIQKGKDIK	-186_46014	P12710	1	Mouse_09-2020	null	[MS,MS:1001208,SEQUEST,]	1.1e-4	16-UNIMOD:213	ms_run[1]:scan=9002	2724.7	3	2279.07401	760.36219	K	V	21	37
PSM	AIGLPEDLIQKGKDIK	-186_46010	P12710	1	Mouse_09-2020	null	[MS,MS:1001208,SEQUEST,]	1.1e-4	6-UNIMOD:213	ms_run[1]:scan=9002	2724.7	3	2279.07401	760.36219	K	V	21	37
PSM	ILESDRKEPLFGISTGNIITGLAAGAK	-186_64621	Q8C196	1	Mouse_09-2020	null	[MS,MS:1001208,SEQUEST,]	1.1e-4	3-UNIMOD:213	ms_run[1]:scan=12355	3662.5	4	3312.59389	828.90328	K	Y	281	308
PSM	YVLGNPLTPGINQGPQIDKEQHDKILDLIESGK	-186_62693	P24549	1	Mouse_09-2020	null	[MS,MS:1001208,SEQUEST,]	1.1e-4	18-UNIMOD:213	ms_run[1]:scan=12010	3565.9	4	4170.98745	1043.50007	K	E	330	363
PSM	NGNPNGGGLPHWPEYDQKEGYLKIGASTQAAQR	-186_46236	Q8VCT4	1	Mouse_09-2020	null	[MS,MS:1001208,SEQUEST,]	1.1e-4	19-UNIMOD:213	ms_run[1]:scan=9035	2733.9	4	4094.78823	1024.45091	R	K	504	537
PSM	NGNPNGGGLPHWPEYDQKEGYLKIGASTQAAQR	-186_46238	Q8VCT4	1	Mouse_09-2020	null	[MS,MS:1001208,SEQUEST,]	1.1e-4	18-UNIMOD:213	ms_run[1]:scan=9035	2733.9	4	4094.78823	1024.45091	R	K	504	537
PSM	ILESDRKEPLFGISTGNIITGLAAGAK	-186_64620	Q8C196	1	Mouse_09-2020	null	[MS,MS:1001208,SEQUEST,]	1.1e-4	4-UNIMOD:213	ms_run[1]:scan=12355	3662.5	4	3312.59389	828.90328	K	Y	281	308
PSM	LRSLFSSAENEPPVPLVGNWRPPQPVKGR	-186_58491	P16015	1	Mouse_09-2020	null	[MS,MS:1001208,SEQUEST,]	1.1e-4	29-UNIMOD:213	ms_run[1]:scan=11210	3339.9	4	3768.80581	942.95664	K	V	225	254
PSM	KYVLGNPLTPGINQGPQIDKEQHDK	-186_37393	P24549	1	Mouse_09-2020	null	[MS,MS:1001208,SEQUEST,]	1.1e-4	20-UNIMOD:213	ms_run[1]:scan=7540	2316.9	4	3330.52065	833.38525	K	L	329	354
PSM	ILESDRKEPLFGISTGNIITGLAAGAK	-186_64619	Q8C196	1	Mouse_09-2020	null	[MS,MS:1001208,SEQUEST,]	1.1e-4	5-UNIMOD:213	ms_run[1]:scan=12355	3662.5	4	3312.59389	828.90328	K	Y	281	308
PSM	NGNPNGGGLPHWPEYDQKEGYLKIGASTQAAQR	-186_46233	Q8VCT4	1	Mouse_09-2020	null	[MS,MS:1001208,SEQUEST,]	1.1e-4	23-UNIMOD:213	ms_run[1]:scan=9035	2733.9	4	4094.78823	1024.45091	R	K	504	537
PSM	KVADALANAAGHLDDLPGALSALSDLHAHK	-186_63212	Q91VB8	1	Mouse_09-2020	null	[MS,MS:1001208,SEQUEST,]	1.1e-4	1-UNIMOD:213	ms_run[1]:scan=12099	3590.7	4	3532.62588	883.91190	K	R	62	92
PSM	SLFSSAENEPPVPLVGNWRPPQPVKGR	-186_62100	P16015	1	Mouse_09-2020	null	[MS,MS:1001208,SEQUEST,]	1.1e-4	19-UNIMOD:213	ms_run[1]:scan=11895	3533.8	4	3499.62172	875.66035	R	V	227	254
PSM	GVPVKVTNIKDGTTR	-186_20201	P16460	1	Mouse_09-2020	null	[MS,MS:1001208,SEQUEST,]	1.1e-4	5-UNIMOD:213	ms_run[1]:scan=4704	1526.0	3	2125.96946	709.32748	K	T	230	245
PSM	ALDLDPSKTNVSGGAIALGHPLGGSGSR	-186_51292	Q8BWT1	1	Mouse_09-2020	null	[MS,MS:1001208,SEQUEST,]	1.1e-4	7-UNIMOD:213	ms_run[1]:scan=9908	2977.0	3	3188.44736	1063.48516	K	T	333	361
PSM	VGVVDEVVPEDQVHSKAR	-186_31437	P42125	1	Mouse_09-2020	null	[MS,MS:1001208,SEQUEST,]	1.1e-4	14-UNIMOD:213	ms_run[1]:scan=6535	2037.2	3	2504.08866	835.36666	K	V	207	225
PSM	AASGTKEDPNLVPSISNKR	-186_23875	P19536	1	Mouse_09-2020	null	[MS,MS:1001208,SEQUEST,]	1.1e-4	14-UNIMOD:213	ms_run[1]:scan=5293	1690.1	3	2525.10788	842.37382	K	V	68	87
PSM	AASGTKEDPNLVPSISNKR	-186_23873	P19536	1	Mouse_09-2020	null	[MS,MS:1001208,SEQUEST,]	1.1e-4	16-UNIMOD:213	ms_run[1]:scan=5293	1690.1	3	2525.10788	842.37382	K	V	68	87
PSM	NGNPNGGGLPHWPEYDQKEGYLKIGASTQAAQR	-186_46237	Q8VCT4	1	Mouse_09-2020	null	[MS,MS:1001208,SEQUEST,]	1.1e-4	16-UNIMOD:213	ms_run[1]:scan=9035	2733.9	4	4094.78823	1024.45091	R	K	504	537
PSM	NGNPNGGGLPHWPEYDQKEGYLKIGASTQAAQR	-186_46235	Q8VCT4	1	Mouse_09-2020	null	[MS,MS:1001208,SEQUEST,]	1.1e-4	15-UNIMOD:213	ms_run[1]:scan=9035	2733.9	4	4094.78823	1024.45091	R	K	504	537
PSM	ILESDRKEPLFGISTGNIITGLAAGAK	-186_64618	Q8C196	1	Mouse_09-2020	null	[MS,MS:1001208,SEQUEST,]	1.1e-4	6-UNIMOD:213	ms_run[1]:scan=12355	3662.5	4	3312.59389	828.90328	K	Y	281	308
PSM	VLEQLTGQTPVFSKAR	-186_46540	Q9CXW4	1	Mouse_09-2020	null	[MS,MS:1001208,SEQUEST,]	1.1e-4	13-UNIMOD:213	ms_run[1]:scan=9086	2748.1	3	2315.04819	772.35381	K	T	39	55
PSM	ILESDRKEPLFGISTGNIITGLAAGAKSYK	-186_61625	Q8C196	1	Mouse_09-2020	null	[MS,MS:1001208,SEQUEST,]	1.1e-4	30-UNIMOD:213	ms_run[1]:scan=11811	3510.3	4	3690.78335	923.45086	K	S	281	311
PSM	SISNSLLANLAFWDFLIIFFCLPLVIFHELTK	-186_58651	Q9QY42	1	Mouse_09-2020	null	[MS,MS:1001208,SEQUEST,]	2.6e-2	21-UNIMOD:4,29-UNIMOD:213	ms_run[1]:scan=11237	3347.4	5	4323.08027	865.42665	R	W	281	313
PSM	SISNSLLANLAFWDFLIIFFCLPLVIFHELTK	-186_58652	Q9QY42	1	Mouse_09-2020	null	[MS,MS:1001208,SEQUEST,]	2.6e-2	21-UNIMOD:4,28-UNIMOD:213	ms_run[1]:scan=11237	3347.4	5	4323.08027	865.42665	R	W	281	313
PSM	LRSLFSSAENEPPVPLVGNWRPPQPVKGR	-186_58490	P16015	1	Mouse_09-2020	null	[MS,MS:1001208,SEQUEST,]	1.1e-4	27-UNIMOD:213	ms_run[1]:scan=11210	3339.9	4	3768.80581	942.95664	K	V	225	254
PSM	KYVLGNPLTPGINQGPQIDKEQHDK	-186_37392	P24549	1	Mouse_09-2020	null	[MS,MS:1001208,SEQUEST,]	1.1e-4	19-UNIMOD:213	ms_run[1]:scan=7540	2316.9	4	3330.52065	833.38525	K	L	329	354
PSM	ILESDRKEPLFGISTGNIITGLAAGAK	-186_64617	Q8C196	1	Mouse_09-2020	null	[MS,MS:1001208,SEQUEST,]	1.1e-4	7-UNIMOD:213	ms_run[1]:scan=12355	3662.5	4	3312.59389	828.90328	K	Y	281	308
PSM	ILESDRKEPLFGISTGNIITGLAAGAKSYK	-186_61624	Q8C196	1	Mouse_09-2020	null	[MS,MS:1001208,SEQUEST,]	1.1e-4	29-UNIMOD:213	ms_run[1]:scan=11811	3510.3	4	3690.78335	923.45086	K	S	281	311
PSM	NGNPNGGGLPHWPEYDQKEGYLKIGASTQAAQR	-186_46234	Q8VCT4	1	Mouse_09-2020	null	[MS,MS:1001208,SEQUEST,]	1.1e-4	14-UNIMOD:213	ms_run[1]:scan=9035	2733.9	4	4094.78823	1024.45091	R	K	504	537
PSM	YSQVLANGLDNKLREDLER	-186_50521	P62270	1	Mouse_09-2020	null	[MS,MS:1001208,SEQUEST,]	1.1e-4	10-UNIMOD:213	ms_run[1]:scan=9776	2940.1	4	2774.21987	694.31002	K	K	95	114
PSM	VGVVDEVVPEDQVHSKAR	-186_31435	P42125	1	Mouse_09-2020	null	[MS,MS:1001208,SEQUEST,]	1.1e-4	15-UNIMOD:213	ms_run[1]:scan=6535	2037.2	3	2504.08866	835.36666	K	V	207	225
PSM	ILESDRKEPLFGISTGNIITGLAAGAK	-186_64616	Q8C196	1	Mouse_09-2020	null	[MS,MS:1001208,SEQUEST,]	1.1e-4	8-UNIMOD:213	ms_run[1]:scan=12355	3662.5	4	3312.59389	828.90328	K	Y	281	308
PSM	DFLAGGVAAAISKTAVAPIER	-186_67413	P51881	1	Mouse_09-2020	null	[MS,MS:1001208,SEQUEST,]	1.1e-4	13-UNIMOD:213	ms_run[1]:scan=12950	3833.8	3	2598.20377	866.73821	K	K	11	32
PSM	FRQFILLTPQSMSSLPSSKLIR	-186_58518	Q924W5	1	Mouse_09-2020	null	[MS,MS:1001208,SEQUEST,]	1.1e-4	12-UNIMOD:35,2-UNIMOD:213	ms_run[1]:scan=11213	3340.7	5	3106.49976	622.10247	R	L	1048	1070
PSM	VGVVDEVVPEDQVHSKAR	-186_31436	P42125	1	Mouse_09-2020	null	[MS,MS:1001208,SEQUEST,]	1.1e-4	16-UNIMOD:213	ms_run[1]:scan=6535	2037.2	3	2504.08866	835.36666	K	V	207	225
PSM	LVSSVSDLPKRLDSR	-186_35389	P54869	1	Mouse_09-2020	null	[MS,MS:1001208,SEQUEST,]	1.1e-4	11-UNIMOD:213	ms_run[1]:scan=7202	2222.8	3	2213.00132	738.33816	K	R	438	453
PSM	AIGLPEDLIQKGKDIKGVSEIVHEGK	-186_52726	P12710	1	Mouse_09-2020	null	[MS,MS:1001208,SEQUEST,]	1.1e-4	11-UNIMOD:213	ms_run[1]:scan=10159	3047.1	4	3314.61196	829.40719	K	I	21	47
PSM	AIGLPEDLIQKGKDIKGVSEIVHEGK	-186_52725	P12710	1	Mouse_09-2020	null	[MS,MS:1001208,SEQUEST,]	1.1e-4	14-UNIMOD:213	ms_run[1]:scan=10159	3047.1	4	3314.61196	829.40719	K	I	21	47
PSM	ASAELALGENNEVLKSGR	-186_40268	P05202	1	Mouse_09-2020	null	[MS,MS:1001208,SEQUEST,]	1.1e-4	15-UNIMOD:213	ms_run[1]:scan=8025	2452.1	3	2399.03043	800.34738	K	V	108	126
PSM	ILESDRKEPLFGISTGNIITGLAAGAKSYK	-186_61622	Q8C196	1	Mouse_09-2020	null	[MS,MS:1001208,SEQUEST,]	1.1e-4	27-UNIMOD:213	ms_run[1]:scan=11811	3510.3	4	3690.78335	923.45086	K	S	281	311
PSM	DFLAGGVAAAISKTAVAPIER	-186_67412	P51881	1	Mouse_09-2020	null	[MS,MS:1001208,SEQUEST,]	1.1e-4	12-UNIMOD:213	ms_run[1]:scan=12950	3833.8	3	2598.20377	866.73821	K	K	11	32
PSM	LHTVYQSVELPETHQMLR	-186_40208	Q07417	1	Mouse_09-2020	null	[MS,MS:1001208,SEQUEST,]	1.1e-4	16-UNIMOD:35,2-UNIMOD:213	ms_run[1]:scan=8015	2449.3	3	2738.17087	913.39423	R	T	25	43
PSM	NRKVAEAFAR	-186_10228	E0CXN5	1	Mouse_09-2020	null	[MS,MS:1001208,SEQUEST,]	7.5e-4	3-UNIMOD:213	ms_run[1]:scan=3099	1076.9	3	1702.70908	568.24146	R	G	247	257
PSM	VGVVDEVVPEDQVHSKAR	-186_31438	P42125	1	Mouse_09-2020	null	[MS,MS:1001208,SEQUEST,]	1.1e-4	11-UNIMOD:213	ms_run[1]:scan=6535	2037.2	3	2504.08866	835.36666	K	V	207	225
PSM	EGNHKPGTDYLKPPK	-186_14067	Q61176	1	Mouse_09-2020	null	[MS,MS:1001208,SEQUEST,]	1.1e-3	15-UNIMOD:213	ms_run[1]:scan=3707	1247.9	3	2221.93265	741.31535	R	0	309	324
PSM	KAQDEGHLSDIVPFKVPGKDTVTK	-186_39753	Q99JY0	1	Mouse_09-2020	null	[MS,MS:1001208,SEQUEST,]	1.1e-4	1-UNIMOD:213	ms_run[1]:scan=7939	2428.1	4	3150.45571	788.36907	K	N	255	279
PSM	AIGLPEDLIQKGKDIKGVSEIVHEGK	-186_52727	P12710	1	Mouse_09-2020	null	[MS,MS:1001208,SEQUEST,]	1.1e-4	13-UNIMOD:213	ms_run[1]:scan=10159	3047.1	4	3314.61196	829.40719	K	I	21	47
PSM	AIGLPEDLIQKGKDIKGVSEIVHEGK	-186_52778	P12710	1	Mouse_09-2020	null	[MS,MS:1001208,SEQUEST,]	1.1e-4	6-UNIMOD:213	ms_run[1]:scan=10167	3049.3	5	3314.61195	663.72721	K	I	21	47
PSM	AVIMGAPGSGKGTVSSR	-186_17101	Q9WTP7	1	Mouse_09-2020	null	[MS,MS:1001208,SEQUEST,]	1.1e-4	4-UNIMOD:35,11-UNIMOD:213	ms_run[1]:scan=4197	1384.5	2	2131.89043	1066.44760	R	T	10	27
PSM	VLEQLTGQTPVFSKAR	-186_46538	Q9CXW4	1	Mouse_09-2020	null	[MS,MS:1001208,SEQUEST,]	1.1e-4	9-UNIMOD:213	ms_run[1]:scan=9086	2748.1	3	2315.04819	772.35381	K	T	39	55
PSM	AAVSGLWGKVNADEVGGEALGR	-186_58719	A8DUK4	1	Mouse_09-2020	null	[MS,MS:1001208,SEQUEST,]	1.1e-4	14-UNIMOD:213	ms_run[1]:scan=11251	3351.4	2	2697.17510	1349.08892	K	L	10	32
PSM	KYILGNPLNSGINQGPQIDKEQHNK	-186_37649	O35945	1	Mouse_09-2020	null	[MS,MS:1001208,SEQUEST,]	1.1e-4	1-UNIMOD:213	ms_run[1]:scan=7580	2328.1	4	3346.52797	837.38679	K	L	329	354
PSM	ELNITAAKEIEVGGGRK	-186_36151	P62082	1	Mouse_09-2020	null	[MS,MS:1001208,SEQUEST,]	1.1e-4	8-UNIMOD:213	ms_run[1]:scan=7327	2257.7	3	2326.05082	776.02072	R	I	42	59
PSM	GGAKRVIISAPSADAPMFVMGVNHEK	-186_36103	A0A1D5RLD8	1	Mouse_09-2020	null	[MS,MS:1001208,SEQUEST,]	1.1e-4	17-UNIMOD:35,20-UNIMOD:35,5-UNIMOD:213	ms_run[1]:scan=7319	2255.4	4	3255.43886	814.61455	K	D	112	138
PSM	GGAKRVIISAPSADAPMFVMGVNHEK	-186_36102	A0A1D5RLD8	1	Mouse_09-2020	null	[MS,MS:1001208,SEQUEST,]	1.1e-4	17-UNIMOD:35,20-UNIMOD:35,4-UNIMOD:213	ms_run[1]:scan=7319	2255.4	4	3255.43886	814.61455	K	D	112	138
PSM	VGVVDEVVPEDQVHSKAR	-186_31439	P42125	1	Mouse_09-2020	null	[MS,MS:1001208,SEQUEST,]	1.1e-4	10-UNIMOD:213	ms_run[1]:scan=6535	2037.2	3	2504.08866	835.36666	K	V	207	225
PSM	SVTELNGDTITNTMTLGDIVYKR	-186_58129	P12710	1	Mouse_09-2020	null	[MS,MS:1001208,SEQUEST,]	4.0e-4	14-UNIMOD:35,23-UNIMOD:213	ms_run[1]:scan=11129	3317.2	3	3098.34885	1033.45236	K	S	100	123
PSM	NLNHVSYGR	-186_12369	P26443	1	Mouse_09-2020	null	[MS,MS:1001208,SEQUEST,]	1.1e-4	4-UNIMOD:213	ms_run[1]:scan=3441	1172.4	2	1600.59599	800.80070	K	T	445	454
PSM	RVIISAPSADAPMFVMGVNHEK	-186_44478	A0A1D5RLD8	1	Mouse_09-2020	null	[MS,MS:1001208,SEQUEST,]	1.1e-4	13-UNIMOD:35,16-UNIMOD:35,10-UNIMOD:213	ms_run[1]:scan=8734	2649.3	3	2942.26462	981.42531	K	D	116	138
PSM	ALDLDPSKTNVSGGAIALGHPLGGSGSR	-186_51291	Q8BWT1	1	Mouse_09-2020	null	[MS,MS:1001208,SEQUEST,]	1.1e-4	8-UNIMOD:213	ms_run[1]:scan=9908	2977.0	3	3188.44736	1063.48516	K	T	333	361
PSM	LVPGWTKPITIGR	-186_52296	P54071	1	Mouse_09-2020	null	[MS,MS:1001208,SEQUEST,]	1.1e-4	6-UNIMOD:213	ms_run[1]:scan=10086	3026.6	3	1978.91910	660.31110	R	A	160	173
PSM	KYVLGNPLTPGINQGPQIDKEQHDKILDLIESGKK	-186_53014	P24549	1	Mouse_09-2020	null	[MS,MS:1001208,SEQUEST,]	1.1e-4	20-UNIMOD:213	ms_run[1]:scan=10208	3060.7	6	4427.17541	738.70079	K	G	329	364
PSM	KYVLGNPLTPGINQGPQIDKEQHDKILDLIESGKK	-186_53012	P24549	1	Mouse_09-2020	null	[MS,MS:1001208,SEQUEST,]	1.1e-4	19-UNIMOD:213	ms_run[1]:scan=10208	3060.7	6	4427.17541	738.70079	K	G	329	364
PSM	AVLLGPPGAGKGTQAPK	-186_30858	Q9WTP6	1	Mouse_09-2020	null	[MS,MS:1001208,SEQUEST,]	1.1e-4	11-UNIMOD:213	ms_run[1]:scan=6436	2009.7	2	2102.96929	1051.98722	R	A	18	35
PSM	AVIMGAPGSGKGTVSSR	-186_17100	Q9WTP7	1	Mouse_09-2020	null	[MS,MS:1001208,SEQUEST,]	1.1e-4	4-UNIMOD:35,9-UNIMOD:213	ms_run[1]:scan=4197	1384.5	2	2131.89043	1066.44760	R	T	10	27
PSM	KYTPEQVAMATVTALHR	-186_47628	Q91Y97	1	Mouse_09-2020	null	[MS,MS:1001208,SEQUEST,]	1.1e-4	9-UNIMOD:35,1-UNIMOD:213	ms_run[1]:scan=9271	2799.7	4	2473.06191	619.02092	K	V	243	260
PSM	AIGLPEDLIQKGKDIKGVSEIVHEGK	-186_52777	P12710	1	Mouse_09-2020	null	[MS,MS:1001208,SEQUEST,]	1.1e-4	11-UNIMOD:213	ms_run[1]:scan=10167	3049.3	5	3314.61195	663.72721	K	I	21	47
PSM	KYVLGNPLTPGINQGPQIDKEQHDKILDLIESGKK	-186_53015	P24549	1	Mouse_09-2020	null	[MS,MS:1001208,SEQUEST,]	1.1e-4	21-UNIMOD:213	ms_run[1]:scan=10208	3060.7	6	4427.17541	738.70079	K	G	329	364
PSM	KVADALANAAGHLDDLPGALSALSDLHAHK	-186_63313	Q91VB8	1	Mouse_09-2020	null	[MS,MS:1001208,SEQUEST,]	1.1e-4	4-UNIMOD:213	ms_run[1]:scan=12118	3596.0	5	3532.62525	707.33097	K	R	62	92
PSM	GDNQSPIELHTKDIKHDPSLQPWSASYDPGSAK	-186_43571	P16015	1	Mouse_09-2020	null	[MS,MS:1001208,SEQUEST,]	1.1e-4	16-UNIMOD:213	ms_run[1]:scan=8585	2608.0	4	4159.81020	1040.70722	K	I	25	58
PSM	YVLGNPLTPGINQGPQIDKEQHDKILDLIESGK	-186_62692	P24549	1	Mouse_09-2020	null	[MS,MS:1001208,SEQUEST,]	1.1e-4	8-UNIMOD:213	ms_run[1]:scan=12010	3565.9	4	4170.98745	1043.50007	K	E	330	363
PSM	LFAEAVQKSR	-186_23538	Q8C196	1	Mouse_09-2020	null	[MS,MS:1001208,SEQUEST,]	8.1e-4	4-UNIMOD:213	ms_run[1]:scan=5238	1674.8	3	1689.70237	563.90597	K	V	1472	1482
PSM	LSDGHFIPILGFGTYAPQEVPKSKATEATK	-186_56480	P70694	1	Mouse_09-2020	null	[MS,MS:1001208,SEQUEST,]	1.1e-4	22-UNIMOD:213	ms_run[1]:scan=10831	3234.2	4	3743.74013	936.69031	R	A	10	40
PSM	KGKGTTITSVLPKPALVASRVEVSK	-186_38156	Q8C196	1	Mouse_09-2020	null	[MS,MS:1001208,SEQUEST,]	1.1e-4	1-UNIMOD:213	ms_run[1]:scan=7666	2352.1	4	3107.59389	777.65300	K	L	400	425
PSM	LTEKQAQYLGMPINGPFKPDHYRY	-186_44401	P50247	1	Mouse_09-2020	null	[MS,MS:1001208,SEQUEST,]	1.1e-4	11-UNIMOD:35,2-UNIMOD:213	ms_run[1]:scan=8721	2645.7	4	3423.49233	856.62809	K	0	409	433
PSM	VLQATVVAVGSGGKGK	-186_27993	Q64433	1	Mouse_09-2020	null	[MS,MS:1001208,SEQUEST,]	1.6e-3	14-UNIMOD:213	ms_run[1]:scan=5979	1881.4	3	2011.92551	671.31317	K	G	41	57
PSM	IIAVDINKDKFAKAK	-186_26434	P00329	1	Mouse_09-2020	null	[MS,MS:1001208,SEQUEST,]	1.1e-4	10-UNIMOD:213	ms_run[1]:scan=5716	1808.2	4	2215.05654	554.51945	R	L	220	235
PSM	KAQDEGHLSDIVPFKVPGKDTVTKDNGIRPSSLEQMAK	-186_40917	Q99JY0	1	Mouse_09-2020	null	[MS,MS:1001208,SEQUEST,]	1.1e-4	36-UNIMOD:35,1-UNIMOD:213	ms_run[1]:scan=8132	2481.9	5	4693.21027	939.44592	K	K	255	293
PSM	KYILGNPLNSGINQGPQIDKEQHNK	-186_37648	O35945	1	Mouse_09-2020	null	[MS,MS:1001208,SEQUEST,]	1.1e-4	2-UNIMOD:213	ms_run[1]:scan=7580	2328.1	4	3346.52797	837.38679	K	L	329	354
PSM	GDNQSPIELHTKDIKHDPSLQPWSASYDPGSAK	-186_43570	P16015	1	Mouse_09-2020	null	[MS,MS:1001208,SEQUEST,]	1.1e-4	15-UNIMOD:213	ms_run[1]:scan=8585	2608.0	4	4159.81020	1040.70722	K	I	25	58
PSM	ELNITAAKEIEVGGGRK	-186_36153	P62082	1	Mouse_09-2020	null	[MS,MS:1001208,SEQUEST,]	1.1e-4	1-UNIMOD:213	ms_run[1]:scan=7327	2257.7	3	2326.05082	776.02072	R	I	42	59
PSM	LEAAATALATKSEK	-186_23498	Q9D8E6	1	Mouse_09-2020	null	[MS,MS:1001208,SEQUEST,]	7.1e-3	14-UNIMOD:213	ms_run[1]:scan=5231	1672.9	3	1944.83658	648.94990	K	V	354	368
PSM	YSQVLANGLDNKLREDLER	-186_50302	P62270	1	Mouse_09-2020	null	[MS,MS:1001208,SEQUEST,]	1.1e-4	12-UNIMOD:213	ms_run[1]:scan=9738	2929.6	3	2774.21610	925.41093	K	K	95	114
PSM	ALDLDPSKTNVSGGAIALGHPLGGSGSR	-186_51196	Q8BWT1	1	Mouse_09-2020	null	[MS,MS:1001208,SEQUEST,]	1.1e-4	7-UNIMOD:213	ms_run[1]:scan=9891	2972.2	4	3188.44350	797.86569	K	T	333	361
PSM	HQKVVEIAPATHLDPQLR	-186_33196	G5E8R3	1	Mouse_09-2020	null	[MS,MS:1001208,SEQUEST,]	1.1e-4	1-UNIMOD:213	ms_run[1]:scan=6829	2119.0	3	2593.19913	865.07018	R	R	271	289
PSM	TMVVHEKQDDLGKGGNEESTKTGNAGSR	-186_4218	P08228	1	Mouse_09-2020	null	[MS,MS:1001208,SEQUEST,]	1.1e-4	2-UNIMOD:35,22-UNIMOD:213	ms_run[1]:scan=2076	789.4	5	3502.45924	701.29738	R	A	117	145
PSM	KVPAVPETLKKK	-186_9885	P14148	1	Mouse_09-2020	null	[MS,MS:1001208,SEQUEST,]	1.1e-2	11-UNIMOD:213	ms_run[1]:scan=3048	1062.7	3	1878.91404	626.97572	K	R	32	44
PSM	AIGLPEDLIQKGKDIK	-186_46291	P12710	1	Mouse_09-2020	null	[MS,MS:1001208,SEQUEST,]	1.1e-4	13-UNIMOD:213	ms_run[1]:scan=9046	2737.0	2	2279.07378	1140.03965	K	V	21	37
PSM	LEAAATALATKSEK	-186_23499	Q9D8E6	1	Mouse_09-2020	null	[MS,MS:1001208,SEQUEST,]	3.2e-3	10-UNIMOD:213	ms_run[1]:scan=5231	1672.9	3	1944.83658	648.94990	K	V	354	368
PSM	SVTELNGDTITNTMTLGDIVYKR	-186_58126	P12710	1	Mouse_09-2020	null	[MS,MS:1001208,SEQUEST,]	4.0e-4	14-UNIMOD:35,22-UNIMOD:213	ms_run[1]:scan=11129	3317.2	3	3098.34885	1033.45236	K	S	100	123
PSM	ALDLDPSKTNVSGGAIALGHPLGGSGSR	-186_51293	Q8BWT1	1	Mouse_09-2020	null	[MS,MS:1001208,SEQUEST,]	1.1e-4	5-UNIMOD:213	ms_run[1]:scan=9908	2977.0	3	3188.44736	1063.48516	K	T	333	361
PSM	VFADKLPKIQDR	-186_33812	Q9R0H0	1	Mouse_09-2020	null	[MS,MS:1001208,SEQUEST,]	1.1e-4	8-UNIMOD:213	ms_run[1]:scan=6939	2149.7	3	1970.87583	657.63061	K	V	538	550
PSM	LLEPVLLLGKER	-186_62041	P14131	1	Mouse_09-2020	null	[MS,MS:1001208,SEQUEST,]	3.0e-2	11-UNIMOD:213	ms_run[1]:scan=11885	3531.0	3	1920.92411	640.97924	K	A	51	63
PSM	AHLEKVRSYVLK	-186_20722	Q8BH00	1	Mouse_09-2020	null	[MS,MS:1001208,SEQUEST,]	5.7e-4	12-UNIMOD:213	ms_run[1]:scan=4786	1548.8	3	1983.91001	661.97449	K	Q	333	345
PSM	NLNHVSYGR	-186_12370	P26443	1	Mouse_09-2020	null	[MS,MS:1001208,SEQUEST,]	1.1e-4	6-UNIMOD:213	ms_run[1]:scan=3441	1172.4	2	1600.59599	800.80070	K	T	445	454
PSM	KYVLGNPLTPGINQGPQIDKEQHDKILDLIESGKK	-186_53016	P24549	1	Mouse_09-2020	null	[MS,MS:1001208,SEQUEST,]	1.1e-4	9-UNIMOD:213	ms_run[1]:scan=10208	3060.7	6	4427.17541	738.70079	K	G	329	364
PSM	LEAAATALATKSEK	-186_23500	Q9D8E6	1	Mouse_09-2020	null	[MS,MS:1001208,SEQUEST,]	3.7e-3	11-UNIMOD:213	ms_run[1]:scan=5231	1672.9	3	1944.83658	648.94990	K	V	354	368
PSM	ILESDRKEPLFGISTGNIITGLAAGAKSYK	-186_61623	Q8C196	1	Mouse_09-2020	null	[MS,MS:1001208,SEQUEST,]	1.1e-4	28-UNIMOD:213	ms_run[1]:scan=11811	3510.3	4	3690.78335	923.45086	K	S	281	311
PSM	AGAKAPAKAQASAPAQAPK	-186_5599	P47915	1	Mouse_09-2020	null	[MS,MS:1001208,SEQUEST,]	1.1e-4	4-UNIMOD:213	ms_run[1]:scan=2325	859.6	3	2275.02591	759.01379	K	A	127	146
PSM	ELNITAAKEIEVGGGRK	-186_36152	P62082	1	Mouse_09-2020	null	[MS,MS:1001208,SEQUEST,]	1.1e-4	5-UNIMOD:213	ms_run[1]:scan=7327	2257.7	3	2326.05082	776.02072	R	I	42	59
PSM	KYVLGNPLTPGINQGPQIDKEQHDKILDLIESGKK	-186_53011	P24549	1	Mouse_09-2020	null	[MS,MS:1001208,SEQUEST,]	1.1e-4	23-UNIMOD:213	ms_run[1]:scan=10208	3060.7	6	4427.17541	738.70079	K	G	329	364
PSM	GLFIIDDKGILR	-186_65435	P35700	1	Mouse_09-2020	null	[MS,MS:1001208,SEQUEST,]	1.1e-4	7-UNIMOD:213	ms_run[1]:scan=12517	3708.0	3	1900.86161	634.29171	R	I	129	141
PSM	YILGNPLNSGINQGPQIDKEQHNKILGLIESGK	-186_60758	O35945	1	Mouse_09-2020	null	[MS,MS:1001208,SEQUEST,]	1.1e-4	24-UNIMOD:213	ms_run[1]:scan=11653	3465.1	4	4128.97963	1033.00024	K	E	330	363
PSM	KYVLGNPLTPGINQGPQIDKEQHDKILDLIESGKK	-186_53013	P24549	1	Mouse_09-2020	null	[MS,MS:1001208,SEQUEST,]	1.1e-4	24-UNIMOD:213	ms_run[1]:scan=10208	3060.7	6	4427.17541	738.70079	K	G	329	364
PSM	KVADALANAAGHLDDLPGALSALSDLHAHK	-186_63213	Q91VB8	1	Mouse_09-2020	null	[MS,MS:1001208,SEQUEST,]	1.1e-4	21-UNIMOD:213	ms_run[1]:scan=12099	3590.7	4	3532.62588	883.91190	K	R	62	92
PSM	TWKFVEGLPINDFSR	-186_66556	P14152	1	Mouse_09-2020	null	[MS,MS:1001208,SEQUEST,]	1.1e-4	6-UNIMOD:213	ms_run[1]:scan=12743	3772.1	3	2349.99552	784.00289	K	K	296	311
PSM	AIRRNPDTQWITKPVHK	-186_17203	Q9CZM2	1	Mouse_09-2020	null	[MS,MS:1001208,SEQUEST,]	4.9e-4	16-UNIMOD:213	ms_run[1]:scan=4213	1389.0	4	2601.21474	651.05854	K	R	141	158
PSM	LTEKQAQYLGMPINGPFKPDHYRY	-186_44400	P50247	1	Mouse_09-2020	null	[MS,MS:1001208,SEQUEST,]	1.1e-4	11-UNIMOD:35,3-UNIMOD:213	ms_run[1]:scan=8721	2645.7	4	3423.49233	856.62809	K	0	409	433
PSM	KQTALAELVK	-186_34730	P07724	1	Mouse_09-2020	null	[MS,MS:1001208,SEQUEST,]	1.1e-4	1-UNIMOD:213	ms_run[1]:scan=7092	2192.2	3	1641.72837	547.91435	K	K	549	559
PSM	GAAQNIIPASTGAAKAVGK	-186_33969	A0A1D5RLD8	1	Mouse_09-2020	null	[MS,MS:1001208,SEQUEST,]	5.7e-4	15-UNIMOD:213	ms_run[1]:scan=6966	2157.1	3	2266.02866	756.01367	R	I	199	218
PSM	IGQGYLIKDGK	-186_27943	P27659	1	Mouse_09-2020	null	[MS,MS:1001208,SEQUEST,]	2.1e-4	8-UNIMOD:213	ms_run[1]:scan=5971	1879.2	3	1732.73581	578.24962	K	I	287	298
PSM	GAAQNIIPASTGAAKAVGK	-186_33970	A0A1D5RLD8	1	Mouse_09-2020	null	[MS,MS:1001208,SEQUEST,]	5.7e-4	11-UNIMOD:213	ms_run[1]:scan=6966	2157.1	3	2266.02866	756.01367	R	I	199	218
PSM	AALQELLSKGLIK	-186_62815	A0A1L1SQA8	1	Mouse_09-2020	null	[MS,MS:1001208,SEQUEST,]	2.1e-4	9-UNIMOD:213	ms_run[1]:scan=12033	3572.3	3	1924.92148	642.31088	R	V	54	67
PSM	SVTELNGDTITNTMTLGDIVYKR	-186_58125	P12710	1	Mouse_09-2020	null	[MS,MS:1001208,SEQUEST,]	5.7e-4	14-UNIMOD:35,21-UNIMOD:213	ms_run[1]:scan=11129	3317.2	3	3098.34885	1033.45236	K	S	100	123
PSM	KYTPEQVAMATVTALHR	-186_47626	Q91Y97	1	Mouse_09-2020	null	[MS,MS:1001208,SEQUEST,]	1.1e-4	9-UNIMOD:35,2-UNIMOD:213	ms_run[1]:scan=9271	2799.7	4	2473.06191	619.02092	K	V	243	260
PSM	KELEEIVQPIISK	-186_52549	P20029	1	Mouse_09-2020	null	[MS,MS:1001208,SEQUEST,]	1.1e-4	2-UNIMOD:213	ms_run[1]:scan=10129	3038.7	3	2066.94614	689.65308	K	Y	622	635
PSM	YILGNPLNSGINQGPQIDKEQHNKILGLIESGK	-186_60754	O35945	1	Mouse_09-2020	null	[MS,MS:1001208,SEQUEST,]	1.1e-4	22-UNIMOD:213	ms_run[1]:scan=11653	3465.1	4	4128.97963	1033.00024	K	E	330	363
PSM	GLNSDSVTEETLRKAK	-186_24787	Q8C196	1	Mouse_09-2020	null	[MS,MS:1001208,SEQUEST,]	4.9e-4	16-UNIMOD:213	ms_run[1]:scan=5443	1731.9	3	2288.98111	763.66471	K	I	893	909
PSM	KLEEEGEQFVKK	-186_18407	P32020	1	Mouse_09-2020	null	[MS,MS:1001208,SEQUEST,]	1.1e-4	11-UNIMOD:213	ms_run[1]:scan=4411	1444.2	3	2004.83823	668.94990	K	G	443	455
PSM	VLDDLNKNIR	-186_31418	P70694	1	Mouse_09-2020	null	[MS,MS:1001208,SEQUEST,]	7.5e-4	4-UNIMOD:213	ms_run[1]:scan=6532	2036.4	3	1740.73551	580.91664	K	I	295	305
PSM	AIGLPEDLIQKGKDIKGVSEIVHEGKK	-186_46695	P12710	1	Mouse_09-2020	null	[MS,MS:1001208,SEQUEST,]	3.1e-3	11-UNIMOD:213	ms_run[1]:scan=9116	2756.5	5	3442.70032	689.34620	K	K	21	48
PSM	GAAQNIIPASTGAAKAVGK	-186_33971	A0A1D5RLD8	1	Mouse_09-2020	null	[MS,MS:1001208,SEQUEST,]	5.7e-4	10-UNIMOD:213	ms_run[1]:scan=6966	2157.1	3	2266.02866	756.01367	R	I	199	218
PSM	HDPSLQPWSASYDPGSAKTILNNGK	-186_51535	P16015	1	Mouse_09-2020	null	[MS,MS:1001208,SEQUEST,]	1.1e-4	18-UNIMOD:213	ms_run[1]:scan=9951	2988.9	4	3224.37368	806.84850	K	C	40	65
PSM	LTEKQAQYLGMPINGPFKPDHYRY	-186_44399	P50247	1	Mouse_09-2020	null	[MS,MS:1001208,SEQUEST,]	1.1e-4	11-UNIMOD:35,4-UNIMOD:213	ms_run[1]:scan=8721	2645.7	4	3423.49233	856.62809	K	0	409	433
PSM	GIRAVLLGPPGAGKGTQAPK	-186_33561	Q9WTP6	1	Mouse_09-2020	null	[MS,MS:1001208,SEQUEST,]	1.1e-4	20-UNIMOD:213	ms_run[1]:scan=6892	2136.6	3	2429.17710	810.39612	K	A	15	35
PSM	AIGLPEDLIQKGKDIK	-186_46293	P12710	1	Mouse_09-2020	null	[MS,MS:1001208,SEQUEST,]	4.0e-4	16-UNIMOD:213	ms_run[1]:scan=9046	2737.0	2	2279.07378	1140.03965	K	V	21	37
PSM	LVSLIGSKTQIPTQR	-186_44009	A0A1B0GS70	1	Mouse_09-2020	null	[MS,MS:1001208,SEQUEST,]	1.1e-4	7-UNIMOD:213	ms_run[1]:scan=8654	2627.1	3	2182.02976	728.01501	R	G	83	98
PSM	AIGLPEDLIQKGKDIKGVSEIVHEGKK	-186_46697	P12710	1	Mouse_09-2020	null	[MS,MS:1001208,SEQUEST,]	3.2e-3	16-UNIMOD:213	ms_run[1]:scan=9116	2756.5	5	3442.70032	689.34620	K	K	21	48
PSM	KVADALANAAGHLDDLPGALSALSDLHAHK	-186_63209	Q91VB8	1	Mouse_09-2020	null	[MS,MS:1001208,SEQUEST,]	1.1e-4	4-UNIMOD:213	ms_run[1]:scan=12099	3590.7	4	3532.62588	883.91190	K	R	62	92
PSM	TWKFVEGLPINDFSR	-186_66557	P14152	1	Mouse_09-2020	null	[MS,MS:1001208,SEQUEST,]	1.1e-4	3-UNIMOD:213	ms_run[1]:scan=12743	3772.1	3	2349.99552	784.00289	K	K	296	311
PSM	MLRPLNELLPLAYIEDPKKNR	-186_60583	P28665	1	Mouse_09-2020	null	[MS,MS:1001208,SEQUEST,]	1.1e-4	1-UNIMOD:35,19-UNIMOD:213	ms_run[1]:scan=11621	3456.1	4	3080.47011	770.87236	K	M	154	175
PSM	AIGLPEDLIQKGKDIKGVSEIVHEGKK	-186_46698	P12710	1	Mouse_09-2020	null	[MS,MS:1001208,SEQUEST,]	3.4e-3	14-UNIMOD:213	ms_run[1]:scan=9116	2756.5	5	3442.70032	689.34620	K	K	21	48
PSM	SLRVGNGFEEGTTQGPLINEKAVEK	-186_41629	Q8BWF0	1	Mouse_09-2020	null	[MS,MS:1001208,SEQUEST,]	1.1e-4	21-UNIMOD:213	ms_run[1]:scan=8249	2514.5	4	3214.44570	804.36679	K	E	355	380
PSM	TYFPHFDVSHGSAQVKGHGK	-186_25891	Q91VB8	1	Mouse_09-2020	null	[MS,MS:1001208,SEQUEST,]	3.4e-3	20-UNIMOD:213	ms_run[1]:scan=5625	1782.7	4	2740.13393	685.78899	K	V	42	62
PSM	KVADALANAAGHLDDLPGALSALSDLHAHK	-186_63210	Q91VB8	1	Mouse_09-2020	null	[MS,MS:1001208,SEQUEST,]	1.1e-4	14-UNIMOD:213	ms_run[1]:scan=12099	3590.7	4	3532.62588	883.91190	K	R	62	92
PSM	AATALKDVVKVGAVNADK	-186_35642	Q3TML0	1	Mouse_09-2020	null	[MS,MS:1001208,SEQUEST,]	1.1e-4	10-UNIMOD:213	ms_run[1]:scan=7243	2234.3	3	2311.07572	771.02921	K	Q	73	91
PSM	IIAVDINKDKFAK	-186_33180	P00329	1	Mouse_09-2020	null	[MS,MS:1001208,SEQUEST,]	1.6e-3	8-UNIMOD:213	ms_run[1]:scan=6827	2118.5	3	2015.92508	672.64615	R	K	220	233
PSM	KVADALANAAGHLDDLPGALSALSDLHAHK	-186_63211	Q91VB8	1	Mouse_09-2020	null	[MS,MS:1001208,SEQUEST,]	1.1e-4	12-UNIMOD:213	ms_run[1]:scan=12099	3590.7	4	3532.62588	883.91190	K	R	62	92
PSM	EIGFSDKQISK	-186_29176	Q8C196	1	Mouse_09-2020	null	[MS,MS:1001208,SEQUEST,]	5.7e-4	6-UNIMOD:213	ms_run[1]:scan=6169	1935.3	3	1792.71897	598.24454	K	L	909	920
PSM	IIAVDINKDKFAK	-186_33179	P00329	1	Mouse_09-2020	null	[MS,MS:1001208,SEQUEST,]	3.7e-3	10-UNIMOD:213	ms_run[1]:scan=6827	2118.5	3	2015.92508	672.64615	R	K	220	233
PSM	KGKGTTITSVLPKPALVASRVEVSK	-186_38157	Q8C196	1	Mouse_09-2020	null	[MS,MS:1001208,SEQUEST,]	1.1e-4	3-UNIMOD:213	ms_run[1]:scan=7666	2352.1	4	3107.59389	777.65300	K	L	400	425
PSM	LVPLKETIK	-186_32441	P56480	1	Mouse_09-2020	null	[MS,MS:1001208,SEQUEST,]	3.9e-3	5-UNIMOD:213	ms_run[1]:scan=6706	2084.8	3	1581.73258	527.91569	K	F	481	490
PSM	KKELEEIVQPIISK	-186_43065	P20029	1	Mouse_09-2020	null	[MS,MS:1001208,SEQUEST,]	1.1e-4	1-UNIMOD:213	ms_run[1]:scan=8494	2582.6	3	2195.04087	732.35140	K	Y	621	635
PSM	AIGLPEDLIQKGKDIKGVSEIVHEGKK	-186_46699	P12710	1	Mouse_09-2020	null	[MS,MS:1001208,SEQUEST,]	3.9e-3	13-UNIMOD:213	ms_run[1]:scan=9116	2756.5	5	3442.70032	689.34620	K	K	21	48
PSM	GLFIIDDKGILR	-186_65434	P35700	1	Mouse_09-2020	null	[MS,MS:1001208,SEQUEST,]	1.1e-4	6-UNIMOD:213	ms_run[1]:scan=12517	3708.0	3	1900.86161	634.29171	R	I	129	141
PSM	MLRPLNELLPLAYIEDPKKNR	-186_60584	P28665	1	Mouse_09-2020	null	[MS,MS:1001208,SEQUEST,]	1.1e-4	1-UNIMOD:35,18-UNIMOD:213	ms_run[1]:scan=11621	3456.1	4	3080.47011	770.87236	K	M	154	175
PSM	LHTVYQSVELPETHQMLR	-186_40209	Q07417	1	Mouse_09-2020	null	[MS,MS:1001208,SEQUEST,]	1.1e-4	16-UNIMOD:35,3-UNIMOD:213	ms_run[1]:scan=8015	2449.3	3	2738.17087	913.39423	R	T	25	43
PSM	NHKHSVNNTYSQFQDEYSLEEVMK	-186_36697	P32020	1	Mouse_09-2020	null	[MS,MS:1001208,SEQUEST,]	1.1e-4	23-UNIMOD:35,2-UNIMOD:213	ms_run[1]:scan=7416	2282.4	4	3484.38686	871.85108	K	K	188	212
PSM	ILESDRKEPLFGISTGNIITGLAAGAK	-186_64629	Q8C196	1	Mouse_09-2020	null	[MS,MS:1001208,SEQUEST,]	1.1e-4	3-UNIMOD:213	ms_run[1]:scan=12356	3662.8	3	3312.59616	1104.86861	K	Y	281	308
PSM	KGKGTTITSVLPKPALVASR	-186_36330	Q8C196	1	Mouse_09-2020	null	[MS,MS:1001208,SEQUEST,]	1.1e-4	1-UNIMOD:213	ms_run[1]:scan=7355	2265.5	4	2565.28603	642.07639	K	E	400	420
PSM	MMSNGILKVPAINVNDSVTKSK	-186_42690	P50247	1	Mouse_09-2020	null	[MS,MS:1001208,SEQUEST,]	1.1e-4	1-UNIMOD:35,2-UNIMOD:35,20-UNIMOD:213	ms_run[1]:scan=8429	2564.5	4	2919.30556	730.58118	K	D	167	189
PSM	KAQDEGHLSDIVPFKVPGKDTVTKDNGIRPSSLEQMAK	-186_40916	Q99JY0	1	Mouse_09-2020	null	[MS,MS:1001208,SEQUEST,]	1.1e-4	36-UNIMOD:35,4-UNIMOD:213	ms_run[1]:scan=8132	2481.9	5	4693.21027	939.44592	K	K	255	293
PSM	SLRVGNGFEEGTTQGPLINEKAVEK	-186_41630	Q8BWF0	1	Mouse_09-2020	null	[MS,MS:1001208,SEQUEST,]	1.1e-4	20-UNIMOD:213	ms_run[1]:scan=8249	2514.5	4	3214.44570	804.36679	K	E	355	380
PSM	SRVVGNPFDSRTEQGPQVDETQFKKILGYIK	-186_59295	P47738	1	Mouse_09-2020	null	[MS,MS:1001208,SEQUEST,]	1.1e-4	24-UNIMOD:213	ms_run[1]:scan=11362	3382.4	5	4077.91059	816.38796	K	G	347	378
PSM	VVAGVAAALAHKYH	-186_32210	A8DUK4	1	Mouse_09-2020	null	[MS,MS:1001208,SEQUEST,]	1.0e-2	14-UNIMOD:213	ms_run[1]:scan=6668	2074.2	3	1947.85160	649.95532	K	0	134	148
PSM	VGLQVVAVKAPGFGDNRK	-186_43563	P63038	1	Mouse_09-2020	null	[MS,MS:1001208,SEQUEST,]	1.1e-4	9-UNIMOD:213	ms_run[1]:scan=8584	2607.7	3	2396.11777	799.37683	K	Q	293	311
PSM	AVEAFETAKKGVGLK	-186_31022	Q64442	1	Mouse_09-2020	null	[MS,MS:1001208,SEQUEST,]	1.1e-4	9-UNIMOD:213	ms_run[1]:scan=6464	2017.5	3	2088.94205	696.98494	K	M	331	346
PSM	ASGTLREYKVVGR	-186_19270	A0A1D5RM85	1	Mouse_09-2020	null	[MS,MS:1001208,SEQUEST,]	1.1e-4	8-UNIMOD:213	ms_run[1]:scan=4553	1483.9	3	1976.86301	659.62575	K	L	3	16
PSM	AIGLPEDLIQKGKDIK	-186_46207	P12710	1	Mouse_09-2020	null	[MS,MS:1001208,SEQUEST,]	1.1e-4	6-UNIMOD:213	ms_run[1]:scan=9031	2732.8	4	2279.07314	570.52346	K	V	21	37
PSM	AANEAGYFNEEMAPIEVKTK	-186_42935	Q8BWT1	1	Mouse_09-2020	null	[MS,MS:1001208,SEQUEST,]	2.1e-4	12-UNIMOD:35,18-UNIMOD:213	ms_run[1]:scan=8473	2576.8	3	2769.11625	923.70988	K	G	192	212
PSM	NRKAIVER	-186_1150	P62911	1	Mouse_09-2020	null	[MS,MS:1001208,SEQUEST,]	4.9e-4	2-UNIMOD:213	ms_run[1]:scan=1262	523.8	3	1526.65198	509.55527	K	A	107	115
PSM	KVINDFVEKGTQGK	-186_22388	P07758	0	Mouse_09-2020	null	[MS,MS:1001208,SEQUEST,]	1.1e-4	1-UNIMOD:213	ms_run[1]:scan=5052	1623.0	3	2103.91330	701.97645	K	A	173	187
PSM	KVINDFVEKGTQGK	-186_22388	Q00898	0	Mouse_09-2020	null	[MS,MS:1001208,SEQUEST,]	1.1e-4	1-UNIMOD:213	ms_run[1]:scan=5052	1623.0	3	2103.91330	701.97645	K	V	173	187
PSM	KVINDFVEKGTQGK	-186_22388	Q00897	0	Mouse_09-2020	null	[MS,MS:1001208,SEQUEST,]	1.1e-4	1-UNIMOD:213	ms_run[1]:scan=5052	1623.0	3	2103.91330	701.97645	K	V	173	187
PSM	ILESDRKEPLFGISTGNIITGLAAGAK	-186_64628	Q8C196	1	Mouse_09-2020	null	[MS,MS:1001208,SEQUEST,]	1.1e-4	5-UNIMOD:213	ms_run[1]:scan=12356	3662.8	3	3312.59616	1104.86861	K	Y	281	308
PSM	ILESDRKEPLFGISTGNIITGLAAGAK	-186_64627	Q8C196	1	Mouse_09-2020	null	[MS,MS:1001208,SEQUEST,]	1.1e-4	4-UNIMOD:213	ms_run[1]:scan=12356	3662.8	3	3312.59616	1104.86861	K	Y	281	308
PSM	ILESDRKEPLFGISTGNIITGLAAGAK	-186_64631	Q8C196	1	Mouse_09-2020	null	[MS,MS:1001208,SEQUEST,]	1.1e-4	6-UNIMOD:213	ms_run[1]:scan=12356	3662.8	3	3312.59616	1104.86861	K	Y	281	308
PSM	GTTITSVLPKPALVASR	-186_55986	Q8C196	1	Mouse_09-2020	null	[MS,MS:1001208,SEQUEST,]	1.1e-4	6-UNIMOD:213	ms_run[1]:scan=10734	3207.2	3	2252.07218	751.36230	K	E	403	420
PSM	VLDDLNKNIR	-186_31417	P70694	1	Mouse_09-2020	null	[MS,MS:1001208,SEQUEST,]	7.5e-4	3-UNIMOD:213	ms_run[1]:scan=6532	2036.4	3	1740.73551	580.91664	K	I	295	305
PSM	DIKHDPSLQPWSASYDPGSAKTILNNGK	-186_49727	P16015	1	Mouse_09-2020	null	[MS,MS:1001208,SEQUEST,]	1.1e-4	21-UNIMOD:213	ms_run[1]:scan=9634	2900.8	4	3580.57558	895.89999	K	C	37	65
PSM	KQTALAELVKHKPK	-186_16367	P07724	1	Mouse_09-2020	null	[MS,MS:1001208,SEQUEST,]	1.1e-4	1-UNIMOD:213	ms_run[1]:scan=4081	1352.1	4	2132.03115	533.76298	K	T	549	563
PSM	KAQDEGHLSDIVPFKVPGKDTVTKDNGIRPSSLEQMAK	-186_40915	Q99JY0	1	Mouse_09-2020	null	[MS,MS:1001208,SEQUEST,]	1.1e-4	36-UNIMOD:35,5-UNIMOD:213	ms_run[1]:scan=8132	2481.9	5	4693.21027	939.44592	K	K	255	293
PSM	AIGLPEDLIQKGKDIKGVSEIVHEGK	-186_51327	P12710	1	Mouse_09-2020	null	[MS,MS:1001208,SEQUEST,]	1.1e-4	11-UNIMOD:213	ms_run[1]:scan=9913	2978.3	5	3314.60920	663.72721	K	I	21	47
PSM	KVADALANAAGHLDDLPGALSALSDLHAHKLR	-186_61632	Q91VB8	1	Mouse_09-2020	null	[MS,MS:1001208,SEQUEST,]	1.1e-4	1-UNIMOD:213	ms_run[1]:scan=11812	3510.6	5	3801.81043	761.16801	K	D	62	94
PSM	TIAPALVSKK	-186_22579	P17182	1	Mouse_09-2020	null	[MS,MS:1001208,SEQUEST,]	7.1e-3	9-UNIMOD:213	ms_run[1]:scan=5082	1631.3	2	1568.71269	784.85970	K	N	72	82
PSM	LHKVIEASEIQAK	-186_21851	A0A0R4J135	0	Mouse_09-2020	null	[MS,MS:1001208,SEQUEST,]	1.1e-4	2-UNIMOD:213	ms_run[1]:scan=4971	1600.4	3	2006.89872	669.63766	K	N	118	131
PSM	LHKVIEASEIQAK	-186_21851	P17563	0	Mouse_09-2020	null	[MS,MS:1001208,SEQUEST,]	1.1e-4	2-UNIMOD:213	ms_run[1]:scan=4971	1600.4	3	2006.89872	669.63766	K	N	118	131
PSM	ASGTLREYKVVGR	-186_19269	A0A1D5RM85	1	Mouse_09-2020	null	[MS,MS:1001208,SEQUEST,]	1.1e-4	9-UNIMOD:213	ms_run[1]:scan=4553	1483.9	3	1976.86301	659.62575	K	L	3	16
PSM	HQKVVEIAPATHLDPQLR	-186_33228	G5E8R3	1	Mouse_09-2020	null	[MS,MS:1001208,SEQUEST,]	1.1e-4	1-UNIMOD:213	ms_run[1]:scan=6835	2120.7	4	2593.19692	649.05446	R	R	271	289
PSM	KLEEEGEQFVKK	-186_18406	P32020	1	Mouse_09-2020	null	[MS,MS:1001208,SEQUEST,]	2.1e-4	12-UNIMOD:213	ms_run[1]:scan=4411	1444.2	3	2004.83823	668.94990	K	G	443	455
PSM	ALDLDPSKTNVSGGAIALGHPLGGSGSR	-186_51198	Q8BWT1	1	Mouse_09-2020	null	[MS,MS:1001208,SEQUEST,]	1.1e-4	5-UNIMOD:213	ms_run[1]:scan=9891	2972.2	4	3188.44350	797.86569	K	T	333	361
PSM	NHKHSVNNTYSQFQDEYSLEEVMK	-186_36696	P32020	1	Mouse_09-2020	null	[MS,MS:1001208,SEQUEST,]	1.1e-4	23-UNIMOD:35,3-UNIMOD:213	ms_run[1]:scan=7416	2282.4	4	3484.38686	871.85108	K	K	188	212
PSM	NHKHSVNNTYSQFQDEYSLEEVMK	-186_36694	P32020	1	Mouse_09-2020	null	[MS,MS:1001208,SEQUEST,]	1.1e-4	23-UNIMOD:35,4-UNIMOD:213	ms_run[1]:scan=7416	2282.4	4	3484.38686	871.85108	K	K	188	212
PSM	LGLDFPNLPYLIDGSHKITQSNAILR	-186_67491	P10649	0	Mouse_09-2020	null	[MS,MS:1001208,SEQUEST,]	1.1e-4	15-UNIMOD:213	ms_run[1]:scan=12970	3840.1	4	3436.63979	859.91391	K	L	53	79
PSM	LGLDFPNLPYLIDGSHKITQSNAILR	-186_67491	D3YX76	0	Mouse_09-2020	null	[MS,MS:1001208,SEQUEST,]	1.1e-4	15-UNIMOD:213	ms_run[1]:scan=12970	3840.1	4	3436.63979	859.91391	K	L	19	45
PSM	LGLDFPNLPYLIDGSHKITQSNAILR	-186_67490	P10649	0	Mouse_09-2020	null	[MS,MS:1001208,SEQUEST,]	1.1e-4	17-UNIMOD:213	ms_run[1]:scan=12970	3840.1	4	3436.63979	859.91391	K	L	53	79
PSM	LGLDFPNLPYLIDGSHKITQSNAILR	-186_67490	D3YX76	0	Mouse_09-2020	null	[MS,MS:1001208,SEQUEST,]	1.1e-4	17-UNIMOD:213	ms_run[1]:scan=12970	3840.1	4	3436.63979	859.91391	K	L	19	45
PSM	LGLDFPNLPYLIDGSHKITQSNAILR	-186_67489	P10649	0	Mouse_09-2020	null	[MS,MS:1001208,SEQUEST,]	1.1e-4	16-UNIMOD:213	ms_run[1]:scan=12970	3840.1	4	3436.63979	859.91391	K	L	53	79
PSM	LGLDFPNLPYLIDGSHKITQSNAILR	-186_67489	D3YX76	0	Mouse_09-2020	null	[MS,MS:1001208,SEQUEST,]	1.1e-4	16-UNIMOD:213	ms_run[1]:scan=12970	3840.1	4	3436.63979	859.91391	K	L	19	45
PSM	LFAEAVQKSR	-186_23563	Q8C196	1	Mouse_09-2020	null	[MS,MS:1001208,SEQUEST,]	2.1e-4	8-UNIMOD:213	ms_run[1]:scan=5242	1675.9	2	1689.70586	845.35531	K	V	1472	1482
PSM	DIKGVSEIVHEGKK	-186_22587	P12710	1	Mouse_09-2020	null	[MS,MS:1001208,SEQUEST,]	5.7e-4	14-UNIMOD:213	ms_run[1]:scan=5083	1631.6	3	2079.91367	693.97645	K	K	34	48
PSM	AIGLPEDLIQKGKDIK	-186_46292	P12710	1	Mouse_09-2020	null	[MS,MS:1001208,SEQUEST,]	2.1e-4	14-UNIMOD:213	ms_run[1]:scan=9046	2737.0	2	2279.07378	1140.03965	K	V	21	37
PSM	AHAAIRENPVYEKKPK	-186_4188	P47962	1	Mouse_09-2020	null	[MS,MS:1001208,SEQUEST,]	1.1e-4	16-UNIMOD:213	ms_run[1]:scan=2071	788.1	4	2392.08584	598.77662	K	E	243	259
PSM	GKDIKGVSEIVHEGK	-186_20173	P12710	1	Mouse_09-2020	null	[MS,MS:1001208,SEQUEST,]	1.1e-4	2-UNIMOD:213	ms_run[1]:scan=4700	1524.9	3	2136.93802	712.98360	K	I	32	47
PSM	VLTVINQTQKENLRK	-186_23355	Q6ZWV7	1	Mouse_09-2020	null	[MS,MS:1001208,SEQUEST,]	1.1e-4	8-UNIMOD:213	ms_run[1]:scan=5208	1666.4	3	2325.10013	775.70484	R	Y	57	72
PSM	IADGTVKREDIFYTSK	-186_33351	P70694	1	Mouse_09-2020	null	[MS,MS:1001208,SEQUEST,]	1.1e-4	3-UNIMOD:213	ms_run[1]:scan=6856	2126.5	3	2384.01999	795.34509	K	W	69	85
PSM	KFSGVYLEKEVVEK	-186_37279	P40936	1	Mouse_09-2020	null	[MS,MS:1001208,SEQUEST,]	1.1e-4	1-UNIMOD:213	ms_run[1]:scan=7519	2311.1	3	2195.96756	732.66024	K	I	211	225
PSM	VSQEHPVVLTKFVEGAR	-186_41194	Q8C196	1	Mouse_09-2020	null	[MS,MS:1001208,SEQUEST,]	1.1e-4	11-UNIMOD:213	ms_run[1]:scan=8176	2494.1	3	2437.09861	813.03648	R	V	1158	1175
PSM	IFKSQGTALEK	-186_22529	P14152	1	Mouse_09-2020	null	[MS,MS:1001208,SEQUEST,]	1.1e-4	3-UNIMOD:213	ms_run[1]:scan=5075	1629.4	3	1762.74442	588.25314	K	A	108	119
PSM	KSDASAVMSPLRISLIQDMRHIQNIGEIKTDVGK	-186_62593	Q6PAL8	1	Mouse_09-2020	null	[MS,MS:1001208,SEQUEST,]	3.8e-2	8-UNIMOD:35,19-UNIMOD:35,31-UNIMOD:213	ms_run[1]:scan=11991	3560.5	5	4324.07880	865.61587	R	R	850	884
PSM	ILESDRKEPLFGISTGNIITGLAAGAK	-186_64626	Q8C196	1	Mouse_09-2020	null	[MS,MS:1001208,SEQUEST,]	1.1e-4	7-UNIMOD:213	ms_run[1]:scan=12356	3662.8	3	3312.59616	1104.86861	K	Y	281	308
PSM	TQAYPDQKPGTSGLRK	-186_10939	Q9D0F9	1	Mouse_09-2020	null	[MS,MS:1001208,SEQUEST,]	1.1e-4	6-UNIMOD:213	ms_run[1]:scan=3215	1109.3	3	2287.97770	763.32966	K	V	9	25
PSM	AILNYIASKYNLYGK	-186_60970	P30115	1	Mouse_09-2020	null	[MS,MS:1001208,SEQUEST,]	1.1e-4	9-UNIMOD:213	ms_run[1]:scan=11690	3476.3	3	2272.01035	758.00775	K	M	70	85
PSM	TIAPALVSKK	-186_22578	P17182	1	Mouse_09-2020	null	[MS,MS:1001208,SEQUEST,]	7.4e-3	10-UNIMOD:213	ms_run[1]:scan=5082	1631.3	2	1568.71269	784.85970	K	N	72	82
PSM	MMSNGILKVPAINVNDSVTKSK	-186_42689	P50247	1	Mouse_09-2020	null	[MS,MS:1001208,SEQUEST,]	1.1e-4	1-UNIMOD:35,2-UNIMOD:35,19-UNIMOD:213	ms_run[1]:scan=8429	2564.5	4	2919.30556	730.58118	K	D	167	189
PSM	SRVVGNPFDSRTEQGPQVDETQFKKILGYIK	-186_59294	P47738	1	Mouse_09-2020	null	[MS,MS:1001208,SEQUEST,]	1.1e-4	25-UNIMOD:213	ms_run[1]:scan=11362	3382.4	5	4077.91059	816.38796	K	G	347	378
PSM	VLDSGAPIKIPVGPETLGR	-186_60691	P56480	1	Mouse_09-2020	null	[MS,MS:1001208,SEQUEST,]	1.1e-4	9-UNIMOD:213	ms_run[1]:scan=11642	3462.0	3	2460.16147	820.72390	K	M	125	144
PSM	MLRPLNELLPLAYIEDPKKNR	-186_60582	P28665	1	Mouse_09-2020	null	[MS,MS:1001208,SEQUEST,]	1.1e-4	1-UNIMOD:35,16-UNIMOD:213	ms_run[1]:scan=11621	3456.1	4	3080.47011	770.87236	K	M	154	175
PSM	LAQGEYIAPEKIENVYSR	-186_48800	Q8JZR0	1	Mouse_09-2020	null	[MS,MS:1001208,SEQUEST,]	1.1e-4	11-UNIMOD:213	ms_run[1]:scan=9468	2854.5	3	2621.13736	874.38220	K	R	547	565
PSM	LAQGEYIAPEKIENVYSR	-186_48799	Q8JZR0	1	Mouse_09-2020	null	[MS,MS:1001208,SEQUEST,]	1.1e-4	10-UNIMOD:213	ms_run[1]:scan=9468	2854.5	3	2621.13736	874.38220	K	R	547	565
PSM	KLWGDRYFDPANGK	-186_40437	P58252	1	Mouse_09-2020	null	[MS,MS:1001208,SEQUEST,]	1.1e-4	1-UNIMOD:213	ms_run[1]:scan=8053	2459.9	3	2207.89560	736.63643	K	S	259	273
PSM	VVAGVAAALAHKYH	-186_32514	A8DUK4	1	Mouse_09-2020	null	[MS,MS:1001208,SEQUEST,]	1.1e-4	13-UNIMOD:213	ms_run[1]:scan=6720	2088.6	2	1947.85210	974.42934	K	0	134	148
PSM	AIRRNPDTQWITKPVHK	-186_17202	Q9CZM2	1	Mouse_09-2020	null	[MS,MS:1001208,SEQUEST,]	5.7e-4	17-UNIMOD:213	ms_run[1]:scan=4213	1389.0	4	2601.21474	651.05854	K	R	141	158
PSM	KVADALANAAGHLDDLPGALSALSDLHAHK	-186_63208	Q91VB8	1	Mouse_09-2020	null	[MS,MS:1001208,SEQUEST,]	1.1e-4	15-UNIMOD:213	ms_run[1]:scan=12099	3590.7	4	3532.62588	883.91190	K	R	62	92
PSM	KAQDEGHLSDIVPFKVPGKDTVTKDNGIRPSSLEQMAK	-186_40914	Q99JY0	1	Mouse_09-2020	null	[MS,MS:1001208,SEQUEST,]	1.1e-4	36-UNIMOD:35,7-UNIMOD:213	ms_run[1]:scan=8132	2481.9	5	4693.21027	939.44592	K	K	255	293
PSM	VLTVINQTQKENLRK	-186_23354	Q6ZWV7	1	Mouse_09-2020	null	[MS,MS:1001208,SEQUEST,]	1.1e-4	10-UNIMOD:213	ms_run[1]:scan=5208	1666.4	3	2325.10013	775.70484	R	Y	57	72
PSM	GLLFSASKQDLLR	-186_57059	Q99J08	1	Mouse_09-2020	null	[MS,MS:1001208,SEQUEST,]	1.1e-4	8-UNIMOD:213	ms_run[1]:scan=10936	3263.3	3	1988.88553	663.63413	K	K	110	123
PSM	GLLFSASKQDLLR	-186_57060	Q99J08	1	Mouse_09-2020	null	[MS,MS:1001208,SEQUEST,]	1.1e-4	7-UNIMOD:213	ms_run[1]:scan=10936	3263.3	3	1988.88553	663.63413	K	K	110	123
PSM	AHAAIRENPVYEKKPK	-186_4189	P47962	1	Mouse_09-2020	null	[MS,MS:1001208,SEQUEST,]	1.1e-4	14-UNIMOD:213	ms_run[1]:scan=2071	788.1	4	2392.08584	598.77662	K	E	243	259
PSM	AANEAGYFNEEMAPIEVKTK	-186_42937	Q8BWT1	1	Mouse_09-2020	null	[MS,MS:1001208,SEQUEST,]	5.7e-4	12-UNIMOD:35,19-UNIMOD:213	ms_run[1]:scan=8473	2576.8	3	2769.11625	923.70988	K	G	192	212
PSM	DIKHDPSLQPWSASYDPGSAK	-186_44711	P16015	1	Mouse_09-2020	null	[MS,MS:1001208,SEQUEST,]	1.1e-4	4-UNIMOD:213	ms_run[1]:scan=8773	2660.5	3	2840.16355	947.39154	K	I	37	58
PSM	YSQVLANGLDNKLREDLER	-186_50301	P62270	1	Mouse_09-2020	null	[MS,MS:1001208,SEQUEST,]	1.1e-4	10-UNIMOD:213	ms_run[1]:scan=9738	2929.6	3	2774.21610	925.41093	K	K	95	114
PSM	KAWNIWADIPAPK	-186_63549	Q9DBF1	1	Mouse_09-2020	null	[MS,MS:1001208,SEQUEST,]	1.1e-4	1-UNIMOD:213	ms_run[1]:scan=12162	3608.3	3	2050.88138	684.29897	K	G	97	110
PSM	ALQASALAAWGGKAANKK	-186_34242	Q91Y97	1	Mouse_09-2020	null	[MS,MS:1001208,SEQUEST,]	1.1e-4	13-UNIMOD:213	ms_run[1]:scan=7011	2169.7	3	2297.04947	766.35403	R	T	305	323
PSM	SVQASVKHPYEVAIKEEAK	-186_25211	Q9DBM2	1	Mouse_09-2020	null	[MS,MS:1001208,SEQUEST,]	1.5e-2	17-UNIMOD:213	ms_run[1]:scan=5515	1752.1	4	2654.18838	664.30293	R	F	234	253
PSM	DIKGVSEIVHEGKK	-186_22588	P12710	1	Mouse_09-2020	null	[MS,MS:1001208,SEQUEST,]	4.0e-4	13-UNIMOD:213	ms_run[1]:scan=5083	1631.6	3	2079.91367	693.97645	K	K	34	48
PSM	TYFPHFDVSHGSAQVKGHGK	-186_25890	Q91VB8	1	Mouse_09-2020	null	[MS,MS:1001208,SEQUEST,]	2.1e-4	16-UNIMOD:213	ms_run[1]:scan=5625	1782.7	4	2740.13393	685.78899	K	V	42	62
PSM	QDAFALASQQKAASAQSR	-186_30694	Q8VCH0	1	Mouse_09-2020	null	[MS,MS:1001208,SEQUEST,]	1.1e-4	11-UNIMOD:213	ms_run[1]:scan=6409	2002.1	3	2419.01017	807.00736	K	C	199	217
PSM	ILESDRKEPLFGISTGNIITGLAAGAK	-186_64630	Q8C196	1	Mouse_09-2020	null	[MS,MS:1001208,SEQUEST,]	1.1e-4	8-UNIMOD:213	ms_run[1]:scan=12356	3662.8	3	3312.59616	1104.86861	K	Y	281	308
PSM	IQALLDKYNAEKPK	-186_27094	P24270	1	Mouse_09-2020	null	[MS,MS:1001208,SEQUEST,]	5.7e-4	14-UNIMOD:213	ms_run[1]:scan=5831	1840.2	3	2171.97837	724.66398	R	A	493	507
PSM	IADGTVKREDIFYTSK	-186_33350	P70694	1	Mouse_09-2020	null	[MS,MS:1001208,SEQUEST,]	1.1e-4	7-UNIMOD:213	ms_run[1]:scan=6856	2126.5	3	2384.01999	795.34509	K	W	69	85
PSM	EGNHKPGTDYLKPPK	-186_12597	Q61176	1	Mouse_09-2020	null	[MS,MS:1001208,SEQUEST,]	5.3e-3	15-UNIMOD:213	ms_run[1]:scan=3479	1183.1	3	2221.93338	741.31535	R	0	309	324
PSM	IAATILTSPDLRK	-186_43425	P05202	1	Mouse_09-2020	null	[MS,MS:1001208,SEQUEST,]	2.1e-4	7-UNIMOD:213	ms_run[1]:scan=8557	2600.2	3	1939.89438	647.30238	R	W	326	339
PSM	AVEAFETAKKGVGLK	-186_31023	Q64442	1	Mouse_09-2020	null	[MS,MS:1001208,SEQUEST,]	1.1e-4	6-UNIMOD:213	ms_run[1]:scan=6464	2017.5	3	2088.94205	696.98494	K	M	331	346
PSM	KELEEIVQPIISK	-186_52548	P20029	1	Mouse_09-2020	null	[MS,MS:1001208,SEQUEST,]	1.1e-4	4-UNIMOD:213	ms_run[1]:scan=10129	3038.7	3	2066.94614	689.65308	K	Y	622	635
PSM	SKAEELGLPILGVLR	-186_67877	Q8VCH0	0	Mouse_09-2020	null	[MS,MS:1001208,SEQUEST,]	1.1e-4	2-UNIMOD:213	ms_run[1]:scan=13059	3866.6	3	2136.01535	712.67611	R	Y	291	306
PSM	SKAEELGLPILGVLR	-186_67877	Q921H8	0	Mouse_09-2020	null	[MS,MS:1001208,SEQUEST,]	1.1e-4	2-UNIMOD:213	ms_run[1]:scan=13059	3866.6	3	2136.01535	712.67611	R	Y	291	306
PSM	YAQVKPDGTYVKPLSNK	-186_25672	Q9R0H0	1	Mouse_09-2020	null	[MS,MS:1001208,SEQUEST,]	1.1e-4	9-UNIMOD:213	ms_run[1]:scan=5586	1771.8	3	2449.08615	817.03273	K	T	256	273
PSM	SVQASVKHPYEVAIKEEAK	-186_25210	Q9DBM2	1	Mouse_09-2020	null	[MS,MS:1001208,SEQUEST,]	1.7e-2	16-UNIMOD:213	ms_run[1]:scan=5515	1752.1	4	2654.18838	664.30293	R	F	234	253
PSM	EGYLKIGASTQAAQR	-186_32409	Q8VCT4	1	Mouse_09-2020	null	[MS,MS:1001208,SEQUEST,]	1.1e-4	5-UNIMOD:213	ms_run[1]:scan=6701	2083.4	3	2133.90268	711.97159	K	K	522	537
PSM	ATADNLIKQR	-186_19579	P42125	1	Mouse_09-2020	null	[MS,MS:1001208,SEQUEST,]	2.8e-3	8-UNIMOD:213	ms_run[1]:scan=4602	1497.5	3	1670.69400	557.56935	K	A	248	258
PSM	FIRNFAEKAPSMVAAAVTYSKPR	-186_43158	Q9CPQ8	1	Mouse_09-2020	null	[MS,MS:1001208,SEQUEST,]	1.1e-4	12-UNIMOD:35,8-UNIMOD:213	ms_run[1]:scan=8510	2587.1	4	3111.41689	778.60943	K	A	4	27
PSM	KMNLGVGAYRDDNGKPYVLPSVRK	-186_29045	P05202	1	Mouse_09-2020	null	[MS,MS:1001208,SEQUEST,]	1.1e-4	2-UNIMOD:35,15-UNIMOD:213	ms_run[1]:scan=6149	1929.7	4	3234.48501	809.37553	K	E	59	83
PSM	KFVRTDEK	-186_2227	Q91VS7	1	Mouse_09-2020	null	[MS,MS:1001208,SEQUEST,]	4.0e-4	1-UNIMOD:213	ms_run[1]:scan=1589	634.8	3	1563.62455	521.87953	K	E	61	69
PSM	LKPAFKDGGSTTAGNSSQVSDGAAAVLLAR	-186_47684	Q8VCH0	0	Mouse_09-2020	null	[MS,MS:1001208,SEQUEST,]	1.1e-4	2-UNIMOD:213	ms_run[1]:scan=9280	2802.1	4	3430.56826	858.39735	K	S	260	290
PSM	LKPAFKDGGSTTAGNSSQVSDGAAAVLLAR	-186_47684	Q921H8	0	Mouse_09-2020	null	[MS,MS:1001208,SEQUEST,]	1.1e-4	2-UNIMOD:213	ms_run[1]:scan=9280	2802.1	4	3430.56826	858.39735	K	S	260	290
PSM	YAQVKPDGTYVKPLSNK	-186_25670	Q9R0H0	1	Mouse_09-2020	null	[MS,MS:1001208,SEQUEST,]	1.1e-4	10-UNIMOD:213	ms_run[1]:scan=5586	1771.8	3	2449.08615	817.03273	K	T	256	273
PSM	LIKEAAGKSNLK	-186_7245	O35945	0	Mouse_09-2020	null	[MS,MS:1001208,SEQUEST,]	2.1e-4	8-UNIMOD:213	ms_run[1]:scan=2616	942.0	3	1812.82981	604.94794	K	V	253	265
PSM	LIKEAAGKSNLK	-186_7245	P24549	0	Mouse_09-2020	null	[MS,MS:1001208,SEQUEST,]	2.1e-4	8-UNIMOD:213	ms_run[1]:scan=2616	942.0	3	1812.82981	604.94794	K	V	253	265
PSM	VISTTKAPAAIGPYSQAVQVDR	-186_45466	P52760	1	Mouse_09-2020	null	[MS,MS:1001208,SEQUEST,]	1.1e-4	3-UNIMOD:213	ms_run[1]:scan=8902	2696.7	3	2813.29154	938.43508	K	I	8	30
PSM	HDPSLQPWSASYDPGSAKTILNNGK	-186_51534	P16015	1	Mouse_09-2020	null	[MS,MS:1001208,SEQUEST,]	1.1e-4	16-UNIMOD:213	ms_run[1]:scan=9951	2988.9	4	3224.37368	806.84850	K	C	40	65
PSM	LGLDFPNLPYLIDGSHKITQSNAILR	-186_67492	P10649	0	Mouse_09-2020	null	[MS,MS:1001208,SEQUEST,]	1.1e-4	13-UNIMOD:213	ms_run[1]:scan=12970	3840.1	4	3436.63979	859.91391	K	L	53	79
PSM	LGLDFPNLPYLIDGSHKITQSNAILR	-186_67492	D3YX76	0	Mouse_09-2020	null	[MS,MS:1001208,SEQUEST,]	1.1e-4	13-UNIMOD:213	ms_run[1]:scan=12970	3840.1	4	3436.63979	859.91391	K	L	19	45
PSM	GIVGVENVAELKKGFNR	-186_45880	Q9ET01	1	Mouse_09-2020	null	[MS,MS:1001208,SEQUEST,]	5.7e-4	10-UNIMOD:213	ms_run[1]:scan=8981	2718.9	3	2371.08579	791.03296	R	L	18	35
PSM	EGYLKIGASTQAAQR	-186_32407	Q8VCT4	1	Mouse_09-2020	null	[MS,MS:1001208,SEQUEST,]	1.1e-4	3-UNIMOD:213	ms_run[1]:scan=6701	2083.4	3	2133.90268	711.97159	K	K	522	537
PSM	NHKHSVNNTYSQFQDEYSLEEVMK	-186_36695	P32020	1	Mouse_09-2020	null	[MS,MS:1001208,SEQUEST,]	1.1e-4	23-UNIMOD:35,5-UNIMOD:213	ms_run[1]:scan=7416	2282.4	4	3484.38686	871.85108	K	K	188	212
PSM	KVADALANAAGHLDDLPGALSALSDLHAHKLRVDPVNFK	-186_62648	Q91VB8	1	Mouse_09-2020	null	[MS,MS:1001208,SEQUEST,]	1.1e-4	21-UNIMOD:213	ms_run[1]:scan=12001	3563.3	6	4601.23913	767.71169	K	L	62	101
PSM	SLEIIGAPFSKGQPR	-186_50786	Q61176	1	Mouse_09-2020	null	[MS,MS:1001208,SEQUEST,]	1.1e-4	3-UNIMOD:213	ms_run[1]:scan=9823	2953.2	3	2140.94748	714.32033	K	G	7	22
PSM	KELEEIVQPIISK	-186_52547	P20029	1	Mouse_09-2020	null	[MS,MS:1001208,SEQUEST,]	1.1e-4	5-UNIMOD:213	ms_run[1]:scan=10129	3038.7	3	2066.94614	689.65308	K	Y	622	635
PSM	YILGNPLNSGINQGPQIDKEQHNKILGLIESGK	-186_60757	O35945	1	Mouse_09-2020	null	[MS,MS:1001208,SEQUEST,]	1.1e-4	20-UNIMOD:213	ms_run[1]:scan=11653	3465.1	4	4128.97963	1033.00024	K	E	330	363
PSM	KDGTVTAGNASGVSDGAGAVIIASEDAVKK	-186_48855	Q8BWT1	1	Mouse_09-2020	null	[MS,MS:1001208,SEQUEST,]	1.1e-4	1-UNIMOD:213	ms_run[1]:scan=9477	2857.0	4	3329.49941	833.12881	K	N	241	271
PSM	SIRKNLEPENLSK	-186_20873	O08601	1	Mouse_09-2020	null	[MS,MS:1001208,SEQUEST,]	1.1e-4	4-UNIMOD:213	ms_run[1]:scan=4811	1555.8	3	2068.91196	690.30820	K	E	310	323
PSM	VVGNPFDSRTEQGPQVDETQFKKILGYIK	-186_62806	P47738	1	Mouse_09-2020	null	[MS,MS:1001208,SEQUEST,]	1.1e-4	23-UNIMOD:213	ms_run[1]:scan=12032	3572.0	4	3834.78335	959.44985	R	G	349	378
PSM	AAVSGLWGKVNADEVGGEALGR	-186_58718	A8DUK4	1	Mouse_09-2020	null	[MS,MS:1001208,SEQUEST,]	1.1e-4	13-UNIMOD:213	ms_run[1]:scan=11251	3351.4	2	2697.17510	1349.08892	K	L	10	32
PSM	KYVLGNPLTPGINQGPQIDKEQHDKILDLIESGK	-186_58249	P24549	1	Mouse_09-2020	null	[MS,MS:1001208,SEQUEST,]	1.1e-4	25-UNIMOD:213	ms_run[1]:scan=11154	3324.2	4	4299.07973	1075.52381	K	E	329	363
PSM	TYVEKVDELKKK	-186_15541	P31786	1	Mouse_09-2020	null	[MS,MS:1001208,SEQUEST,]	2.1e-4	12-UNIMOD:213	ms_run[1]:scan=3944	1313.9	3	2020.90244	674.30579	K	G	73	85
PSM	VVAGVAAALAHKYH	-186_32513	A8DUK4	1	Mouse_09-2020	null	[MS,MS:1001208,SEQUEST,]	1.1e-4	14-UNIMOD:213	ms_run[1]:scan=6720	2088.6	2	1947.85210	974.42934	K	0	134	148
PSM	QKPEFLKTIPEKMK	-186_22284	P10649	1	Mouse_09-2020	null	[MS,MS:1001208,SEQUEST,]	1.1e-4	13-UNIMOD:35,2-UNIMOD:213	ms_run[1]:scan=5037	1618.8	3	2274.03073	758.68076	K	Y	123	137
PSM	KLKAWNDIKK	-186_10307	Q9D8E6	1	Mouse_09-2020	null	[MS,MS:1001208,SEQUEST,]	1.1e-4	1-UNIMOD:213	ms_run[1]:scan=3113	1080.8	3	1784.81449	595.60926	K	Y	173	183
PSM	TREGNDLYHEMIESGVINLKDATSK	-186_42109	P56480	1	Mouse_09-2020	null	[MS,MS:1001208,SEQUEST,]	1.1e-4	11-UNIMOD:35,20-UNIMOD:213	ms_run[1]:scan=8326	2535.8	4	3377.44399	845.11528	R	A	240	265
PSM	ALDLDPSKTNVSGGAIALGHPLGGSGSR	-186_51197	Q8BWT1	1	Mouse_09-2020	null	[MS,MS:1001208,SEQUEST,]	1.1e-4	8-UNIMOD:213	ms_run[1]:scan=9891	2972.2	4	3188.44350	797.86569	K	T	333	361
PSM	MMSNGILKVPAINVNDSVTKSK	-186_42688	P50247	1	Mouse_09-2020	null	[MS,MS:1001208,SEQUEST,]	1.1e-4	1-UNIMOD:35,2-UNIMOD:35,17-UNIMOD:213	ms_run[1]:scan=8429	2564.5	4	2919.30556	730.58118	K	D	167	189
PSM	IIAVDINKDKFAK	-186_33408	P00329	1	Mouse_09-2020	null	[MS,MS:1001208,SEQUEST,]	1.1e-4	13-UNIMOD:213	ms_run[1]:scan=6867	2129.6	2	2015.92693	1008.46559	R	K	220	233
PSM	VAPEEHPVLLTEAPLNPKANR	-186_40562	P60710	1	Mouse_09-2020	null	[MS,MS:1001208,SEQUEST,]	1.1e-4	18-UNIMOD:213	ms_run[1]:scan=8071	2464.9	3	2836.31192	946.10707	R	K	96	117
PSM	KYVLGNPLTPGINQGPQIDKEQHDKILDLIESGK	-186_59338	P24549	1	Mouse_09-2020	null	[MS,MS:1001208,SEQUEST,]	1.1e-4	19-UNIMOD:213	ms_run[1]:scan=11368	3384.1	5	4299.08033	860.62051	K	E	329	363
PSM	NHKHSVNNTYSQFQDEYSLEEVMK	-186_36693	P32020	1	Mouse_09-2020	null	[MS,MS:1001208,SEQUEST,]	1.1e-4	23-UNIMOD:35,9-UNIMOD:213	ms_run[1]:scan=7416	2282.4	4	3484.38686	871.85108	K	K	188	212
PSM	GGAKRVIISAPSADAPMFVMGVNHEK	-186_36104	A0A1D5RLD8	1	Mouse_09-2020	null	[MS,MS:1001208,SEQUEST,]	1.1e-4	17-UNIMOD:35,20-UNIMOD:35,9-UNIMOD:213	ms_run[1]:scan=7319	2255.4	4	3255.43886	814.61455	K	D	112	138
PSM	AKEIGFSDKQISK	-186_18448	Q8C196	1	Mouse_09-2020	null	[MS,MS:1001208,SEQUEST,]	1.1e-4	9-UNIMOD:213	ms_run[1]:scan=4418	1446.2	3	1991.85202	664.62189	K	L	907	920
PSM	KYVLGNPLTPGINQGPQIDKEQHDKILDLIESGK	-186_58209	P24549	1	Mouse_09-2020	null	[MS,MS:1001208,SEQUEST,]	1.1e-4	21-UNIMOD:213	ms_run[1]:scan=11146	3322.0	5	4299.07880	860.62051	K	E	329	363
PSM	RLLQAGGAK	-186_10863	Q6ZQF0	1	Mouse_09-2020	null	[MS,MS:1001208,SEQUEST,]	9.8e-4	1-UNIMOD:213	ms_run[1]:scan=3205	1106.5	2	1454.62004	727.81308	K	L	1409	1418
PSM	VISTTKAPAAIGPYSQAVQVDR	-186_45465	P52760	1	Mouse_09-2020	null	[MS,MS:1001208,SEQUEST,]	1.1e-4	4-UNIMOD:213	ms_run[1]:scan=8902	2696.7	3	2813.29154	938.43508	K	I	8	30
PSM	AANEAGYFNEEMAPIEVKTK	-186_42934	Q8BWT1	1	Mouse_09-2020	null	[MS,MS:1001208,SEQUEST,]	4.0e-4	12-UNIMOD:35,16-UNIMOD:213	ms_run[1]:scan=8473	2576.8	3	2769.11625	923.70988	K	G	192	212
PSM	ANEELAGVVAEVQKNGR	-186_47608	Q61176	1	Mouse_09-2020	null	[MS,MS:1001208,SEQUEST,]	1.1e-4	11-UNIMOD:213	ms_run[1]:scan=9269	2799.1	3	2324.99247	775.66845	K	S	76	93
PSM	MLRPLNELLPLAYIEDPKKNR	-186_60580	P28665	1	Mouse_09-2020	null	[MS,MS:1001208,SEQUEST,]	1.1e-4	1-UNIMOD:35,13-UNIMOD:213	ms_run[1]:scan=11621	3456.1	4	3080.47011	770.87236	K	M	154	175
PSM	VVGNPFDSRTEQGPQVDETQFKKILGYIK	-186_62805	P47738	1	Mouse_09-2020	null	[MS,MS:1001208,SEQUEST,]	1.1e-4	22-UNIMOD:213	ms_run[1]:scan=12032	3572.0	4	3834.78335	959.44985	R	G	349	378
PSM	AVYQGPGSSPVKS	-186_27551	O88587	1	Mouse_09-2020	null	[MS,MS:1001208,SEQUEST,]	3.9e-3	12-UNIMOD:213	ms_run[1]:scan=5903	1860.3	2	1817.71477	909.36079	K	0	253	266
PSM	SIDLKDKYKNIGAK	-186_21044	P63038	1	Mouse_09-2020	null	[MS,MS:1001208,SEQUEST,]	1.1e-4	8-UNIMOD:213	ms_run[1]:scan=4838	1563.3	4	2133.96230	534.24589	K	V	83	97
PSM	SIDLKDKYKNIGAK	-186_21045	P63038	1	Mouse_09-2020	null	[MS,MS:1001208,SEQUEST,]	1.1e-4	7-UNIMOD:213	ms_run[1]:scan=4838	1563.3	4	2133.96230	534.24589	K	V	83	97
PSM	AFLSSPEHVNRPINGNGKQ	-186_24289	P19157	1	Mouse_09-2020	null	[MS,MS:1001208,SEQUEST,]	1.1e-4	18-UNIMOD:213	ms_run[1]:scan=5357	1708.0	3	2606.11759	869.37767	K	0	192	211
PSM	YAQVKPDGTYVKPLSNK	-186_25671	Q9R0H0	1	Mouse_09-2020	null	[MS,MS:1001208,SEQUEST,]	1.1e-4	12-UNIMOD:213	ms_run[1]:scan=5586	1771.8	3	2449.08615	817.03273	K	T	256	273
PSM	ILDLIESGKKEGAK	-186_29785	P24549	1	Mouse_09-2020	null	[MS,MS:1001208,SEQUEST,]	1.1e-4	9-UNIMOD:213	ms_run[1]:scan=6265	1962.0	3	2041.92496	681.31295	K	E	354	368
PSM	DIKGVSEIVHEGKKIK	-186_27436	P12710	1	Mouse_09-2020	null	[MS,MS:1001208,SEQUEST,]	6.6e-4	13-UNIMOD:213	ms_run[1]:scan=5885	1855.2	4	2321.09438	581.02891	K	T	34	50
PSM	KIITSTLEKEASK	-186_22551	Q9DBM2	1	Mouse_09-2020	null	[MS,MS:1001208,SEQUEST,]	1.1e-4	1-UNIMOD:213	ms_run[1]:scan=5078	1630.2	3	1988.89652	663.63743	K	G	336	349
PSM	KDGTVTAGNASGVSDGAGAVIIASEDAVKK	-186_48854	Q8BWT1	1	Mouse_09-2020	null	[MS,MS:1001208,SEQUEST,]	1.1e-4	2-UNIMOD:213	ms_run[1]:scan=9477	2857.0	4	3329.49941	833.12881	K	N	241	271
PSM	KYVLGNPLTPGINQGPQIDKEQHDKILDLIESGK	-186_58247	P24549	1	Mouse_09-2020	null	[MS,MS:1001208,SEQUEST,]	1.1e-4	23-UNIMOD:213	ms_run[1]:scan=11154	3324.2	4	4299.07973	1075.52381	K	E	329	363
PSM	KYVLGNPLTPGINQGPQIDKEQHDKILDLIESGK	-186_58251	P24549	1	Mouse_09-2020	null	[MS,MS:1001208,SEQUEST,]	1.1e-4	24-UNIMOD:213	ms_run[1]:scan=11154	3324.2	4	4299.07973	1075.52381	K	E	329	363
PSM	SKAEELGLPILGVLR	-186_67878	Q8VCH0	0	Mouse_09-2020	null	[MS,MS:1001208,SEQUEST,]	1.1e-4	1-UNIMOD:213	ms_run[1]:scan=13059	3866.6	3	2136.01535	712.67611	R	Y	291	306
PSM	SKAEELGLPILGVLR	-186_67878	Q921H8	0	Mouse_09-2020	null	[MS,MS:1001208,SEQUEST,]	1.1e-4	1-UNIMOD:213	ms_run[1]:scan=13059	3866.6	3	2136.01535	712.67611	R	Y	291	306
PSM	KDGTVTAGNASGVSDGAGAVIIASEDAVKK	-186_48853	Q8BWT1	1	Mouse_09-2020	null	[MS,MS:1001208,SEQUEST,]	1.1e-4	4-UNIMOD:213	ms_run[1]:scan=9477	2857.0	4	3329.49941	833.12881	K	N	241	271
PSM	KGKGTTITSVLPKPALVASR	-186_36331	Q8C196	1	Mouse_09-2020	null	[MS,MS:1001208,SEQUEST,]	1.1e-4	6-UNIMOD:213	ms_run[1]:scan=7355	2265.5	4	2565.28603	642.07639	K	E	400	420
PSM	GVPVKVTNIKDGTTR	-186_22358	P16460	1	Mouse_09-2020	null	[MS,MS:1001208,SEQUEST,]	1.1e-4	5-UNIMOD:213	ms_run[1]:scan=5047	1621.6	3	2125.96872	709.32748	K	T	230	245
PSM	KYVLGNPLTPGINQGPQIDKEQHDKILDLIESGK	-186_58205	P24549	1	Mouse_09-2020	null	[MS,MS:1001208,SEQUEST,]	1.1e-4	20-UNIMOD:213	ms_run[1]:scan=11146	3322.0	5	4299.07880	860.62051	K	E	329	363
PSM	TYFPHFDVSHGSAQVKGHGKK	-186_19985	Q91VB8	1	Mouse_09-2020	null	[MS,MS:1001208,SEQUEST,]	4.7e-2	21-UNIMOD:213	ms_run[1]:scan=4671	1516.7	4	2868.23134	717.81273	K	A	42	63
PSM	DIKHDPSLQPWSASYDPGSAK	-186_44710	P16015	1	Mouse_09-2020	null	[MS,MS:1001208,SEQUEST,]	1.1e-4	3-UNIMOD:213	ms_run[1]:scan=8773	2660.5	3	2840.16355	947.39154	K	I	37	58
PSM	GAAQNIIPASTGAAKAVGK	-186_34169	A0A1D5RLD8	1	Mouse_09-2020	null	[MS,MS:1001208,SEQUEST,]	8.1e-4	15-UNIMOD:213	ms_run[1]:scan=6998	2166.0	2	2266.02812	1133.51687	R	I	199	218
PSM	KQGGLGPMNIPLISDPKR	-186_39860	P35700	1	Mouse_09-2020	null	[MS,MS:1001208,SEQUEST,]	4.0e-4	8-UNIMOD:35,18-UNIMOD:213	ms_run[1]:scan=7958	2433.4	3	2478.12705	826.71312	K	I	93	111
PSM	AMKEENVKTVLMNPNIASVQTNEVGLK	-186_46158	Q8C196	1	Mouse_09-2020	null	[MS,MS:1001208,SEQUEST,]	1.1e-4	2-UNIMOD:35,12-UNIMOD:35,18-UNIMOD:213	ms_run[1]:scan=9023	2730.6	4	3530.59145	883.40406	K	A	451	478
PSM	AVEAFETAKKGVGLK	-186_31021	Q64442	1	Mouse_09-2020	null	[MS,MS:1001208,SEQUEST,]	1.1e-4	3-UNIMOD:213	ms_run[1]:scan=6464	2017.5	3	2088.94205	696.98494	K	M	331	346
PSM	TYFPHFDVSHGSAQVKGHGKK	-186_19984	Q91VB8	1	Mouse_09-2020	null	[MS,MS:1001208,SEQUEST,]	3.5e-2	20-UNIMOD:213	ms_run[1]:scan=4671	1516.7	4	2868.23134	717.81273	K	A	42	63
PSM	APGFGDNRKNQLK	-186_10314	P63038	1	Mouse_09-2020	null	[MS,MS:1001208,SEQUEST,]	4.0e-4	13-UNIMOD:213	ms_run[1]:scan=3114	1081.1	3	1985.82895	662.61373	K	M	302	315
PSM	KVADALANAAGHLDDLPGALSALSDLHAHK	-186_63315	Q91VB8	1	Mouse_09-2020	null	[MS,MS:1001208,SEQUEST,]	1.1e-4	12-UNIMOD:213	ms_run[1]:scan=12118	3596.0	5	3532.62525	707.33097	K	R	62	92
PSM	KYVLGNPLTPGINQGPQIDKEQHDKILDLIESGK	-186_59339	P24549	1	Mouse_09-2020	null	[MS,MS:1001208,SEQUEST,]	1.1e-4	20-UNIMOD:213	ms_run[1]:scan=11368	3384.1	5	4299.08033	860.62051	K	E	329	363
PSM	KVADALANAAGHLDDLPGALSALSDLHAHKLR	-186_61633	Q91VB8	1	Mouse_09-2020	null	[MS,MS:1001208,SEQUEST,]	1.1e-4	4-UNIMOD:213	ms_run[1]:scan=11812	3510.6	5	3801.81043	761.16801	K	D	62	94
PSM	GKDIKGVSEIVHEGK	-186_19956	P12710	1	Mouse_09-2020	null	[MS,MS:1001208,SEQUEST,]	1.1e-4	2-UNIMOD:213	ms_run[1]:scan=4667	1515.6	4	2136.93691	534.98952	K	I	32	47
PSM	ADLINNLGTIAKSGTK	-186_49619	P07901	0	Mouse_09-2020	null	[MS,MS:1001208,SEQUEST,]	1.1e-4	9-UNIMOD:213	ms_run[1]:scan=9615	2895.5	3	2156.96335	719.65901	K	F	101	117
PSM	ADLINNLGTIAKSGTK	-186_49619	P11499	0	Mouse_09-2020	null	[MS,MS:1001208,SEQUEST,]	1.1e-4	9-UNIMOD:213	ms_run[1]:scan=9615	2895.5	3	2156.96335	719.65901	K	F	96	112
PSM	KAFYDKSNLK	-186_13131	Q9Z116	1	Mouse_09-2020	null	[MS,MS:1001208,SEQUEST,]	2.1e-4	4-UNIMOD:213	ms_run[1]:scan=3560	1206.6	3	1754.71415	585.57774	R	H	548	558
PSM	VISTTKAPAAIGPYSQAVQVDR	-186_45464	P52760	1	Mouse_09-2020	null	[MS,MS:1001208,SEQUEST,]	1.1e-4	5-UNIMOD:213	ms_run[1]:scan=8902	2696.7	3	2813.29154	938.43508	K	I	8	30
PSM	KYVLGNPLTPGINQGPQIDKEQHDKILDLIESGK	-186_59340	P24549	1	Mouse_09-2020	null	[MS,MS:1001208,SEQUEST,]	1.1e-4	23-UNIMOD:213	ms_run[1]:scan=11368	3384.1	5	4299.08033	860.62051	K	E	329	363
PSM	KYVLGNPLTPGINQGPQIDKEQHDKILDLIESGK	-186_59342	P24549	1	Mouse_09-2020	null	[MS,MS:1001208,SEQUEST,]	1.1e-4	24-UNIMOD:213	ms_run[1]:scan=11368	3384.1	5	4299.08033	860.62051	K	E	329	363
PSM	KFLQPGSQRKPFDDAK	-186_19665	P30115	1	Mouse_09-2020	null	[MS,MS:1001208,SEQUEST,]	1.1e-4	1-UNIMOD:213	ms_run[1]:scan=4617	1501.7	4	2403.05337	601.51871	K	V	196	212
PSM	ILDLIESGKKEGAK	-186_29783	P24549	1	Mouse_09-2020	null	[MS,MS:1001208,SEQUEST,]	1.1e-4	7-UNIMOD:213	ms_run[1]:scan=6265	1962.0	3	2041.92496	681.31295	K	E	354	368
PSM	VGIPVVAVESDPKQLDTAKK	-186_41034	Q9DBM2	1	Mouse_09-2020	null	[MS,MS:1001208,SEQUEST,]	1.1e-3	20-UNIMOD:213	ms_run[1]:scan=8150	2486.9	3	2635.24582	879.08539	R	I	317	337
PSM	EGNHKPGTDYLKPPK	-186_14066	Q61176	1	Mouse_09-2020	null	[MS,MS:1001208,SEQUEST,]	5.7e-4	12-UNIMOD:213	ms_run[1]:scan=3707	1247.9	3	2221.93265	741.31535	R	0	309	324
PSM	IEVVKAGDLGVDLTSK	-186_54791	Q9DCW4	1	Mouse_09-2020	null	[MS,MS:1001208,SEQUEST,]	1.1e-4	8-UNIMOD:213	ms_run[1]:scan=10522	3148.1	2	2184.98198	1092.99491	K	S	206	222
PSM	LSDGHFIPILGFGTYAPQEVPKSKATEATK	-186_56479	P70694	1	Mouse_09-2020	null	[MS,MS:1001208,SEQUEST,]	1.1e-4	19-UNIMOD:213	ms_run[1]:scan=10831	3234.2	4	3743.74013	936.69031	R	A	10	40
PSM	ATAVMPDGQFKDISLSEYKGK	-186_40289	P35700	1	Mouse_09-2020	null	[MS,MS:1001208,SEQUEST,]	3.1e-4	5-UNIMOD:35,21-UNIMOD:213	ms_run[1]:scan=8028	2452.9	3	2842.20975	948.07293	K	V	17	38
PSM	IIAVDINKDKFAKAK	-186_26433	P00329	1	Mouse_09-2020	null	[MS,MS:1001208,SEQUEST,]	1.1e-4	5-UNIMOD:213	ms_run[1]:scan=5716	1808.2	4	2215.05654	554.51945	R	L	220	235
PSM	HQKVVEIAPATHLDPQLR	-186_33229	G5E8R3	1	Mouse_09-2020	null	[MS,MS:1001208,SEQUEST,]	1.1e-4	3-UNIMOD:213	ms_run[1]:scan=6835	2120.7	4	2593.19692	649.05446	R	R	271	289
PSM	NKLILPGLISSR	-186_56692	P17563	1	Mouse_09-2020	null	[MS,MS:1001208,SEQUEST,]	1.1e-4	2-UNIMOD:213	ms_run[1]:scan=10871	3245.2	3	1851.87632	617.96370	R	Y	92	104
PSM	KYVLGNPLTPGINQGPQIDKEQHDKILDLIESGK	-186_58206	P24549	1	Mouse_09-2020	null	[MS,MS:1001208,SEQUEST,]	1.1e-4	19-UNIMOD:213	ms_run[1]:scan=11146	3322.0	5	4299.07880	860.62051	K	E	329	363
PSM	AALQELLSKGLIK	-186_62814	A0A1L1SQA8	1	Mouse_09-2020	null	[MS,MS:1001208,SEQUEST,]	2.1e-4	8-UNIMOD:213	ms_run[1]:scan=12033	3572.3	3	1924.92148	642.31088	R	V	54	67
PSM	KYVLGNPLTPGINQGPQIDKEQHDKILDLIESGK	-186_58208	P24549	1	Mouse_09-2020	null	[MS,MS:1001208,SEQUEST,]	1.1e-4	25-UNIMOD:213	ms_run[1]:scan=11146	3322.0	5	4299.07880	860.62051	K	E	329	363
PSM	AIGLPEDLIQKGK	-186_48823	P12710	1	Mouse_09-2020	null	[MS,MS:1001208,SEQUEST,]	3.4e-2	11-UNIMOD:213	ms_run[1]:scan=9473	2855.9	3	1922.86740	641.62687	K	I	21	34
PSM	YILGNPLNSGINQGPQIDKEQHNKILGLIESGK	-186_60756	O35945	1	Mouse_09-2020	null	[MS,MS:1001208,SEQUEST,]	1.1e-4	19-UNIMOD:213	ms_run[1]:scan=11653	3465.1	4	4128.97963	1033.00024	K	E	330	363
PSM	VTAEDKGTGNKNKITITNDQNR	-186_8977	P20029	1	Mouse_09-2020	null	[MS,MS:1001208,SEQUEST,]	1.1e-4	8-UNIMOD:213	ms_run[1]:scan=2905	1022.9	4	2958.29970	740.33021	R	T	512	534
PSM	DIKHDPSLQPWSASYDPGSAKTILNNGK	-186_49726	P16015	1	Mouse_09-2020	null	[MS,MS:1001208,SEQUEST,]	1.1e-4	19-UNIMOD:213	ms_run[1]:scan=9634	2900.8	4	3580.57558	895.89999	K	C	37	65
PSM	FKGRNDLMEYAKQHGIPIPVTPK	-186_41942	P16460	1	Mouse_09-2020	null	[MS,MS:1001208,SEQUEST,]	1.1e-4	8-UNIMOD:35,12-UNIMOD:213	ms_run[1]:scan=8300	2528.7	4	3196.47085	799.87262	R	P	154	177
PSM	KYVLGNPLTPGINQGPQIDKEQHDKILDLIESGK	-186_59341	P24549	1	Mouse_09-2020	null	[MS,MS:1001208,SEQUEST,]	1.1e-4	21-UNIMOD:213	ms_run[1]:scan=11368	3384.1	5	4299.08033	860.62051	K	E	329	363
PSM	KYVLGNPLTPGINQGPQIDKEQHDKILDLIESGKK	-186_53007	P24549	1	Mouse_09-2020	null	[MS,MS:1001208,SEQUEST,]	1.1e-4	28-UNIMOD:213	ms_run[1]:scan=10207	3060.4	5	4427.17390	886.23950	K	G	329	364
PSM	NFGIGQDIQPKRDLTR	-186_35806	P12970	1	Mouse_09-2020	null	[MS,MS:1001208,SEQUEST,]	1.1e-4	11-UNIMOD:213	ms_run[1]:scan=7272	2242.3	3	2399.05588	800.35621	K	V	38	54
PSM	VIQVPSKKVK	-186_9067	A0A0R4J135	0	Mouse_09-2020	null	[MS,MS:1001208,SEQUEST,]	4.4e-2	7-UNIMOD:213	ms_run[1]:scan=2919	1026.8	3	1666.79770	556.27036	K	W	290	300
PSM	VIQVPSKKVK	-186_9067	P17563	0	Mouse_09-2020	null	[MS,MS:1001208,SEQUEST,]	4.4e-2	7-UNIMOD:213	ms_run[1]:scan=2919	1026.8	3	1666.79770	556.27036	K	W	290	300
PSM	IFGESIMIGVKPCIDK	-186_64753	Q8R4R6	1	Mouse_09-2020	null	[MS,MS:1001208,SEQUEST,]	4.0e-2	13-UNIMOD:4,15-UNIMOD:213	ms_run[1]:scan=12377	3668.7	3	2348.01322	783.34163	R	V	230	246
PSM	GTTITSVLPKPALVASR	-186_55987	Q8C196	1	Mouse_09-2020	null	[MS,MS:1001208,SEQUEST,]	1.1e-4	5-UNIMOD:213	ms_run[1]:scan=10734	3207.2	3	2252.07218	751.36230	K	E	403	420
PSM	VGIPVVAVESDPKQLDTAKK	-186_41032	Q9DBM2	1	Mouse_09-2020	null	[MS,MS:1001208,SEQUEST,]	8.1e-4	19-UNIMOD:213	ms_run[1]:scan=8150	2486.9	3	2635.24582	879.08539	R	I	317	337
PSM	KYILGNPLNSGINQGPQIDKEQHNKILGLIESGKK	-186_49145	O35945	1	Mouse_09-2020	null	[MS,MS:1001208,SEQUEST,]	1.1e-4	25-UNIMOD:213	ms_run[1]:scan=9529	2871.5	6	4385.17761	731.70091	K	G	329	364
PSM	DIKGVSEIVHEGKKIK	-186_27435	P12710	1	Mouse_09-2020	null	[MS,MS:1001208,SEQUEST,]	5.6e-3	16-UNIMOD:213	ms_run[1]:scan=5885	1855.2	4	2321.09438	581.02891	K	T	34	50
PSM	SRVVGNPFDSRTEQGPQVDETQFKKILGYIK	-186_60352	P47738	1	Mouse_09-2020	null	[MS,MS:1001208,SEQUEST,]	1.1e-4	25-UNIMOD:213	ms_run[1]:scan=11579	3444.3	5	4077.91364	816.38796	K	G	347	378
PSM	FLKTRDDLAR	-186_19449	P30115	1	Mouse_09-2020	null	[MS,MS:1001208,SEQUEST,]	1.1e-4	3-UNIMOD:213	ms_run[1]:scan=4581	1491.7	3	1775.76102	592.58864	K	R	34	44
PSM	AVYQGPGSSPVKS	-186_27552	O88587	1	Mouse_09-2020	null	[MS,MS:1001208,SEQUEST,]	5.2e-3	13-UNIMOD:213	ms_run[1]:scan=5903	1860.3	2	1817.71477	909.36079	K	0	253	266
PSM	KGKGTTITSVLPKPALVASR	-186_36332	Q8C196	1	Mouse_09-2020	null	[MS,MS:1001208,SEQUEST,]	1.1e-4	5-UNIMOD:213	ms_run[1]:scan=7355	2265.5	4	2565.28603	642.07639	K	E	400	420
PSM	KYVLGNPLTPGINQGPQIDKEQHDKILDLIESGK	-186_58207	P24549	1	Mouse_09-2020	null	[MS,MS:1001208,SEQUEST,]	1.1e-4	23-UNIMOD:213	ms_run[1]:scan=11146	3322.0	5	4299.07880	860.62051	K	E	329	363
PSM	KYVLGNPLTPGINQGPQIDKEQHDKILDLIESGK	-186_58210	P24549	1	Mouse_09-2020	null	[MS,MS:1001208,SEQUEST,]	1.1e-4	24-UNIMOD:213	ms_run[1]:scan=11146	3322.0	5	4299.07880	860.62051	K	E	329	363
PSM	SIDLKDKYKNIGAK	-186_21046	P63038	1	Mouse_09-2020	null	[MS,MS:1001208,SEQUEST,]	1.1e-4	6-UNIMOD:213	ms_run[1]:scan=4838	1563.3	4	2133.96230	534.24589	K	V	83	97
PSM	SIDLKDKYKNIGAK	-186_21047	P63038	1	Mouse_09-2020	null	[MS,MS:1001208,SEQUEST,]	1.1e-4	5-UNIMOD:213	ms_run[1]:scan=4838	1563.3	4	2133.96230	534.24589	K	V	83	97
PSM	KGKGTTITSVLPKPALVASR	-186_36329	Q8C196	1	Mouse_09-2020	null	[MS,MS:1001208,SEQUEST,]	1.1e-4	3-UNIMOD:213	ms_run[1]:scan=7355	2265.5	4	2565.28603	642.07639	K	E	400	420
PSM	YILGNPLNSGINQGPQIDKEQHNKILGLIESGK	-186_60755	O35945	1	Mouse_09-2020	null	[MS,MS:1001208,SEQUEST,]	1.1e-4	18-UNIMOD:213	ms_run[1]:scan=11653	3465.1	4	4128.97963	1033.00024	K	E	330	363
PSM	VVGNPFDSRTEQGPQVDETQFKKILGYIK	-186_62804	P47738	1	Mouse_09-2020	null	[MS,MS:1001208,SEQUEST,]	1.1e-4	19-UNIMOD:213	ms_run[1]:scan=12032	3572.0	4	3834.78335	959.44985	R	G	349	378
PSM	RPFTQNLGLEELGIELDPKGRIPVNNR	-186_60157	O08749	1	Mouse_09-2020	null	[MS,MS:1001208,SEQUEST,]	1.1e-4	21-UNIMOD:213	ms_run[1]:scan=11542	3433.7	4	3616.73574	904.93818	R	Q	316	343
PSM	KYTPEQVAMATVTALHR	-186_47627	Q91Y97	1	Mouse_09-2020	null	[MS,MS:1001208,SEQUEST,]	1.1e-4	9-UNIMOD:35,3-UNIMOD:213	ms_run[1]:scan=9271	2799.7	4	2473.06191	619.02092	K	V	243	260
PSM	IVTEKSTVPVR	-186_17041	O70475	1	Mouse_09-2020	null	[MS,MS:1001208,SEQUEST,]	1.1e-4	4-UNIMOD:213	ms_run[1]:scan=4188	1382.0	3	1769.78720	590.60054	K	A	125	136
PSM	LFVDKIREYK	-186_35245	P97450	1	Mouse_09-2020	null	[MS,MS:1001208,SEQUEST,]	1.1e-4	4-UNIMOD:213	ms_run[1]:scan=7179	2216.4	3	1851.80893	617.94079	K	K	42	52
PSM	RPFTQNLGLEELGIELDPKGRIPVNNR	-186_60156	O08749	1	Mouse_09-2020	null	[MS,MS:1001208,SEQUEST,]	1.1e-4	19-UNIMOD:213	ms_run[1]:scan=11542	3433.7	4	3616.73574	904.93818	R	Q	316	343
PSM	IIGIDINKDKFAK	-186_39009	P28474	1	Mouse_09-2020	null	[MS,MS:1001208,SEQUEST,]	1.1e-3	10-UNIMOD:213	ms_run[1]:scan=7814	2393.3	3	2015.92490	672.64615	R	K	219	232
PSM	MKETAEAYLGKK	-186_11091	P20029	1	Mouse_09-2020	null	[MS,MS:1001208,SEQUEST,]	4.9e-4	1-UNIMOD:35,12-UNIMOD:213	ms_run[1]:scan=3238	1115.7	3	1925.77677	642.59658	K	T	154	166
PSM	TQDPAKAPNSPDVLEIEFKK	-186_43773	P16460	1	Mouse_09-2020	null	[MS,MS:1001208,SEQUEST,]	1.1e-4	20-UNIMOD:213	ms_run[1]:scan=8615	2616.3	3	2768.22068	923.41205	K	V	210	230
PSM	ALPGHLKPFETLLSQNQGGK	-186_53320	P19157	1	Mouse_09-2020	null	[MS,MS:1001208,SEQUEST,]	1.1e-4	5-UNIMOD:213	ms_run[1]:scan=10261	3075.4	3	2676.22739	892.74548	K	F	122	142
PSM	NLSTGSGKPKAIDQDKFK	-186_15296	Q91XE0	1	Mouse_09-2020	null	[MS,MS:1001208,SEQUEST,]	1.1e-4	10-UNIMOD:213	ms_run[1]:scan=3908	1303.9	3	2475.09720	825.70328	K	S	152	170
PSM	AAVSGLWGKVNADEVGGEALGR	-186_58616	A8DUK4	1	Mouse_09-2020	null	[MS,MS:1001208,SEQUEST,]	1.1e-4	9-UNIMOD:213	ms_run[1]:scan=11231	3345.7	3	2697.17282	899.72837	K	L	10	32
PSM	ILGYIKSGQQEGAK	-186_29776	P47738	1	Mouse_09-2020	null	[MS,MS:1001208,SEQUEST,]	1.1e-4	6-UNIMOD:213	ms_run[1]:scan=6264	1961.8	3	2032.87772	678.29741	K	L	372	386
PSM	ALAPEYAKAAAK	-186_20943	P09103	1	Mouse_09-2020	null	[MS,MS:1001208,SEQUEST,]	9.0e-4	8-UNIMOD:213	ms_run[1]:scan=4822	1558.8	2	1744.73760	872.87079	K	K	60	72
PSM	DIKHDPSLQPWSASYDPGSAK	-186_44709	P16015	1	Mouse_09-2020	null	[MS,MS:1001208,SEQUEST,]	1.1e-4	1-UNIMOD:213	ms_run[1]:scan=8773	2660.5	3	2840.16355	947.39154	K	I	37	58
PSM	IVTEKSTVPVR	-186_17042	O70475	1	Mouse_09-2020	null	[MS,MS:1001208,SEQUEST,]	1.1e-4	5-UNIMOD:213	ms_run[1]:scan=4188	1382.0	3	1769.78720	590.60054	K	A	125	136
PSM	MMSNGILKVPAINVNDSVTKSK	-186_42687	P50247	1	Mouse_09-2020	null	[MS,MS:1001208,SEQUEST,]	1.1e-4	1-UNIMOD:35,2-UNIMOD:35,16-UNIMOD:213	ms_run[1]:scan=8429	2564.5	4	2919.30556	730.58118	K	D	167	189
PSM	KYVLGNPLTPGINQGPQIDKEQHDKILDLIESGK	-186_58248	P24549	1	Mouse_09-2020	null	[MS,MS:1001208,SEQUEST,]	1.1e-4	20-UNIMOD:213	ms_run[1]:scan=11154	3324.2	4	4299.07973	1075.52381	K	E	329	363
PSM	SVTELNGDTITNTMTLGDIVYKR	-186_58124	P12710	1	Mouse_09-2020	null	[MS,MS:1001208,SEQUEST,]	2.8e-3	14-UNIMOD:35,18-UNIMOD:213	ms_run[1]:scan=11129	3317.2	3	3098.34885	1033.45236	K	S	100	123
PSM	LVEIAAKNLQAQVSHRK	-186_28669	Q9R0H0	1	Mouse_09-2020	null	[MS,MS:1001208,SEQUEST,]	1.1e-4	7-UNIMOD:213	ms_run[1]:scan=6089	1912.9	3	2446.16471	816.05951	R	K	494	511
PSM	RHQKVVEIAPATHLDPQLR	-186_27781	G5E8R3	1	Mouse_09-2020	null	[MS,MS:1001208,SEQUEST,]	1.1e-4	4-UNIMOD:213	ms_run[1]:scan=5940	1870.6	4	2749.30019	688.07973	R	R	270	289
PSM	ERHPGSFDVVHVKDANGNSFATR	-186_28085	P62702	1	Mouse_09-2020	null	[MS,MS:1001208,SEQUEST,]	1.1e-4	13-UNIMOD:213	ms_run[1]:scan=5995	1885.9	4	3081.30361	771.08046	R	S	199	222
PSM	KQGGLGPMNIPLISDPKR	-186_39859	P35700	1	Mouse_09-2020	null	[MS,MS:1001208,SEQUEST,]	3.1e-4	8-UNIMOD:35,17-UNIMOD:213	ms_run[1]:scan=7958	2433.4	3	2478.12705	826.71312	K	I	93	111
PSM	IQALLDKYNAEKPK	-186_27093	P24270	1	Mouse_09-2020	null	[MS,MS:1001208,SEQUEST,]	4.0e-4	12-UNIMOD:213	ms_run[1]:scan=5831	1840.2	3	2171.97837	724.66398	R	A	493	507
PSM	IISSIEQKEENKGGEDKLK	-186_15065	P62259	1	Mouse_09-2020	null	[MS,MS:1001208,SEQUEST,]	9.8e-4	12-UNIMOD:213	ms_run[1]:scan=3870	1293.3	4	2686.20205	672.30567	R	I	62	81
PSM	TQDPAKAPNSPDVLEIEFKK	-186_43772	P16460	1	Mouse_09-2020	null	[MS,MS:1001208,SEQUEST,]	1.1e-4	19-UNIMOD:213	ms_run[1]:scan=8615	2616.3	3	2768.22068	923.41205	K	V	210	230
PSM	KELSEIAQRIVANGK	-186_40975	Q91Y97	1	Mouse_09-2020	null	[MS,MS:1001208,SEQUEST,]	1.1e-4	1-UNIMOD:213	ms_run[1]:scan=8142	2484.7	3	2197.00779	733.00652	K	I	14	29
PSM	ALLAGKDSETGENIR	-186_27521	P38647	1	Mouse_09-2020	null	[MS,MS:1001208,SEQUEST,]	1.1e-4	7-UNIMOD:213	ms_run[1]:scan=5898	1858.8	3	2114.88352	705.63123	R	A	620	635
PSM	KYVLGNPLTPGINQGPQIDKEQHDKILDLIESGK	-186_58250	P24549	1	Mouse_09-2020	null	[MS,MS:1001208,SEQUEST,]	1.1e-4	21-UNIMOD:213	ms_run[1]:scan=11154	3324.2	4	4299.07973	1075.52381	K	E	329	363
PSM	QYDISNPQKPR	-186_17880	A0A0R4J135	0	Mouse_09-2020	null	[MS,MS:1001208,SEQUEST,]	2.1e-2	9-UNIMOD:213	ms_run[1]:scan=4324	1420.0	3	1886.74747	629.58718	R	T	334	345
PSM	QYDISNPQKPR	-186_17880	P17563	0	Mouse_09-2020	null	[MS,MS:1001208,SEQUEST,]	2.1e-2	9-UNIMOD:213	ms_run[1]:scan=4324	1420.0	3	1886.74747	629.58718	R	A	334	345
PSM	GAPLAKVVFRDPYR	-186_45146	P62918	1	Mouse_09-2020	null	[MS,MS:1001208,SEQUEST,]	9.8e-4	6-UNIMOD:213	ms_run[1]:scan=8845	2680.7	3	2129.95987	710.65716	R	K	55	69
PSM	TQDPAKAPNSPDVLEIEFKKGVPVK	-186_45236	P16460	1	Mouse_09-2020	null	[MS,MS:1001208,SEQUEST,]	1.1e-4	20-UNIMOD:213	ms_run[1]:scan=8861	2685.2	4	3248.53237	812.88736	K	T	210	235
PSM	KAATALKDVVKVGAVNADK	-186_28441	Q3TML0	1	Mouse_09-2020	null	[MS,MS:1001208,SEQUEST,]	1.1e-4	1-UNIMOD:213	ms_run[1]:scan=6052	1902.5	3	2439.16916	813.72753	K	Q	72	91
PSM	GAAQNIIPASTGAAKAVGK	-186_34170	A0A1D5RLD8	1	Mouse_09-2020	null	[MS,MS:1001208,SEQUEST,]	9.8e-4	10-UNIMOD:213	ms_run[1]:scan=6998	2166.0	2	2266.02812	1133.51687	R	I	199	218
PSM	GAAQNIIPASTGAAKAVGK	-186_34171	A0A1D5RLD8	1	Mouse_09-2020	null	[MS,MS:1001208,SEQUEST,]	9.8e-4	11-UNIMOD:213	ms_run[1]:scan=6998	2166.0	2	2266.02812	1133.51687	R	I	199	218
PSM	VYEGERPLTKDNHLLGTFDLTGIPPAPR	-186_57542	P20029	1	Mouse_09-2020	null	[MS,MS:1001208,SEQUEST,]	1.1e-4	9-UNIMOD:213	ms_run[1]:scan=11021	3287.0	4	3647.69301	912.67874	K	V	466	494
PSM	YYTLEEIQKHKDSK	-186_20767	G5E850	1	Mouse_09-2020	null	[MS,MS:1001208,SEQUEST,]	5.7e-4	14-UNIMOD:213	ms_run[1]:scan=4792	1550.5	3	2322.97098	774.99417	K	T	11	25
PSM	QDAFALASQQKAASAQSR	-186_30693	Q8VCH0	1	Mouse_09-2020	null	[MS,MS:1001208,SEQUEST,]	1.1e-4	8-UNIMOD:213	ms_run[1]:scan=6409	2002.1	3	2419.01017	807.00736	K	C	199	217
PSM	KSQIFSTASDNQPTVTIK	-186_39833	P20029	1	Mouse_09-2020	null	[MS,MS:1001208,SEQUEST,]	1.1e-4	1-UNIMOD:213	ms_run[1]:scan=7954	2432.3	3	2506.09275	836.03480	K	Y	448	466
PSM	ITIGQSPTEKGHTR	-186_10378	A0A1W2P733	1	Mouse_09-2020	null	[MS,MS:1001208,SEQUEST,]	1.1e-4	8-UNIMOD:213	ms_run[1]:scan=3124	1083.9	3	2065.87552	689.29618	K	A	364	378
PSM	KGLTPSQIGVILR	-186_53128	Q921R2	1	Mouse_09-2020	null	[MS,MS:1001208,SEQUEST,]	1.1e-4	1-UNIMOD:213	ms_run[1]:scan=10226	3065.7	3	1922.91428	641.64274	K	S	43	56
PSM	IVTEKSTVPVR	-186_17040	O70475	1	Mouse_09-2020	null	[MS,MS:1001208,SEQUEST,]	1.1e-4	3-UNIMOD:213	ms_run[1]:scan=4188	1382.0	3	1769.78720	590.60054	K	A	125	136
PSM	DGTVTAGNASGVSDGAGAVIIASEDAVKKHNFTPLAR	-186_61710	Q8BWT1	1	Mouse_09-2020	null	[MS,MS:1001208,SEQUEST,]	1.1e-4	14-UNIMOD:213	ms_run[1]:scan=11827	3514.8	4	4137.89370	1035.22832	K	V	242	279
PSM	LGLDFPNLPYLIDGSHKITQSNAILR	-186_67493	P10649	0	Mouse_09-2020	null	[MS,MS:1001208,SEQUEST,]	1.1e-4	10-UNIMOD:213	ms_run[1]:scan=12970	3840.1	4	3436.63979	859.91391	K	L	53	79
PSM	LGLDFPNLPYLIDGSHKITQSNAILR	-186_67493	D3YX76	0	Mouse_09-2020	null	[MS,MS:1001208,SEQUEST,]	1.1e-4	10-UNIMOD:213	ms_run[1]:scan=12970	3840.1	4	3436.63979	859.91391	K	L	19	45
PSM	KAFYDKSNLK	-186_13194	Q9Z116	1	Mouse_09-2020	null	[MS,MS:1001208,SEQUEST,]	2.1e-4	4-UNIMOD:213	ms_run[1]:scan=3569	1209.1	2	1754.71782	877.86297	R	H	548	558
PSM	YNLYGKDMKER	-186_10808	P30115	1	Mouse_09-2020	null	[MS,MS:1001208,SEQUEST,]	1.1e-4	8-UNIMOD:35,1-UNIMOD:213	ms_run[1]:scan=3196	1104.0	3	1973.75150	658.58820	K	I	79	90
PSM	VGIPVVAVESDPKQLDTAKK	-186_41033	Q9DBM2	1	Mouse_09-2020	null	[MS,MS:1001208,SEQUEST,]	8.1e-4	17-UNIMOD:213	ms_run[1]:scan=8150	2486.9	3	2635.24582	879.08539	R	I	317	337
PSM	YFNPIGAHASGR	-186_33650	Q8R059	1	Mouse_09-2020	null	[MS,MS:1001208,SEQUEST,]	1.1e-4	1-UNIMOD:213	ms_run[1]:scan=6908	2141.0	3	1830.69962	610.90474	R	G	184	196
PSM	MNPQSAFFQGKLK	-186_38270	P32020	1	Mouse_09-2020	null	[MS,MS:1001208,SEQUEST,]	5.7e-4	1-UNIMOD:35,13-UNIMOD:213	ms_run[1]:scan=7683	2356.8	2	2052.83086	1026.91795	K	A	512	525
PSM	SIDLKDKYKNIGAK	-186_21048	P63038	1	Mouse_09-2020	null	[MS,MS:1001208,SEQUEST,]	1.1e-4	3-UNIMOD:213	ms_run[1]:scan=4838	1563.3	4	2133.96230	534.24589	K	V	83	97
PSM	GKDIKGVSEIVHEGK	-186_19957	P12710	1	Mouse_09-2020	null	[MS,MS:1001208,SEQUEST,]	1.1e-4	3-UNIMOD:213	ms_run[1]:scan=4667	1515.6	4	2136.93691	534.98952	K	I	32	47
PSM	IEVEKPFAIAKE	-186_43800	P24369	1	Mouse_09-2020	null	[MS,MS:1001208,SEQUEST,]	3.7e-3	11-UNIMOD:213	ms_run[1]:scan=8619	2617.4	3	1914.82798	638.94772	K	0	205	217
PSM	IMNVIGEPIDERGPIKTK	-186_36032	P56480	1	Mouse_09-2020	null	[MS,MS:1001208,SEQUEST,]	6.8e-3	2-UNIMOD:35,7-UNIMOD:213	ms_run[1]:scan=7308	2252.4	3	2567.16593	856.39193	R	F	144	162
PSM	VVGNPFDSRTEQGPQVDETQFKKILGYIK	-186_62807	P47738	1	Mouse_09-2020	null	[MS,MS:1001208,SEQUEST,]	1.1e-4	18-UNIMOD:213	ms_run[1]:scan=12032	3572.0	4	3834.78335	959.44985	R	G	349	378
PSM	KLIDEKVQELK	-186_26005	Q9DBG1	1	Mouse_09-2020	null	[MS,MS:1001208,SEQUEST,]	1.1e-4	1-UNIMOD:213	ms_run[1]:scan=5644	1787.9	3	1883.85532	628.62324	K	Q	286	297
PSM	VMLGETNPADSKPGTIR	-186_29369	Q01768	1	Mouse_09-2020	null	[MS,MS:1001208,SEQUEST,]	1.1e-4	2-UNIMOD:35,10-UNIMOD:213	ms_run[1]:scan=6201	1944.2	3	2342.97379	781.66231	R	D	89	106
PSM	AGLEQGSDAGYLAESQKFGELALTK	-186_63026	Q8BMS1	1	Mouse_09-2020	null	[MS,MS:1001208,SEQUEST,]	1.1e-4	17-UNIMOD:213	ms_run[1]:scan=12070	3582.6	3	3124.35862	1042.12312	K	S	310	335
PSM	VATRWDIQKYAR	-186_33010	O35490	1	Mouse_09-2020	null	[MS,MS:1001208,SEQUEST,]	1.1e-4	9-UNIMOD:213	ms_run[1]:scan=6800	2110.9	3	2047.87973	683.29774	R	A	275	287
PSM	FLASVSTVLTSKYR	-186_52376	Q91VB8	1	Mouse_09-2020	null	[MS,MS:1001208,SEQUEST,]	4.4e-2	10-UNIMOD:213	ms_run[1]:scan=10100	3030.6	3	2112.94278	704.98494	K	0	129	143
PSM	ATAVMPDGQFKDISLSEYKGK	-186_40288	P35700	1	Mouse_09-2020	null	[MS,MS:1001208,SEQUEST,]	1.1e-4	5-UNIMOD:35,19-UNIMOD:213	ms_run[1]:scan=8028	2452.9	3	2842.20975	948.07293	K	V	17	38
PSM	KELSEPSSTRIYAIAK	-186_30288	Q8C196	1	Mouse_09-2020	null	[MS,MS:1001208,SEQUEST,]	1.1e-4	1-UNIMOD:213	ms_run[1]:scan=6341	1983.2	3	2334.04355	778.68533	K	L	841	857
PSM	GGIMLPEKSQGKVLQATVVAVGSGGKGK	-186_43270	Q64433	1	Mouse_09-2020	null	[MS,MS:1001208,SEQUEST,]	1.1e-4	4-UNIMOD:35,12-UNIMOD:213	ms_run[1]:scan=8531	2592.9	4	3253.56972	814.14765	K	G	29	57
PSM	FHNLNSHSHNNLR	-186_4080	Q99PG2	1	Mouse_09-2020	null	[MS,MS:1001208,SEQUEST,]	1.1e-4	2-UNIMOD:213	ms_run[1]:scan=2050	782.1	3	2130.83017	710.94789	R	T	190	203
PSM	KALDIAENEMPGLMR	-186_35312	P50247	1	Mouse_09-2020	null	[MS,MS:1001208,SEQUEST,]	1.1e-4	10-UNIMOD:35,14-UNIMOD:35,1-UNIMOD:213	ms_run[1]:scan=7189	2219.2	3	2260.90189	754.30536	R	R	20	35
PSM	KFVIKPIDK	-186_25074	P26043	1	Mouse_09-2020	null	[MS,MS:1001208,SEQUEST,]	1.1e-4	1-UNIMOD:213	ms_run[1]:scan=5492	1745.6	3	1628.74784	543.58769	K	A	254	263
PSM	KIKLTITYGPK	-186_32214	P12710	1	Mouse_09-2020	null	[MS,MS:1001208,SEQUEST,]	1.1e-4	1-UNIMOD:213	ms_run[1]:scan=6669	2074.4	2	1802.84856	901.92811	K	V	47	58
PSM	SRVVGNPFDSRTEQGPQVDETQFKKILGYIK	-186_59192	P47738	1	Mouse_09-2020	null	[MS,MS:1001208,SEQUEST,]	1.1e-4	24-UNIMOD:213	ms_run[1]:scan=11344	3377.4	4	4077.92861	1020.23314	K	G	347	378
PSM	SRVVGNPFDSRTEQGPQVDETQFKKILGYIK	-186_59191	P47738	1	Mouse_09-2020	null	[MS,MS:1001208,SEQUEST,]	1.1e-4	21-UNIMOD:213	ms_run[1]:scan=11344	3377.4	4	4077.92861	1020.23314	K	G	347	378
PSM	NQKVVEEAPSIFLDPETR	-186_58601	Q91ZA3	1	Mouse_09-2020	null	[MS,MS:1001208,SEQUEST,]	1.1e-4	3-UNIMOD:213	ms_run[1]:scan=11229	3345.2	3	2613.13053	871.71384	R	A	292	310
PSM	LVPGWTKPITIGR	-186_52297	P54071	1	Mouse_09-2020	null	[MS,MS:1001208,SEQUEST,]	2.1e-4	7-UNIMOD:213	ms_run[1]:scan=10086	3026.6	3	1978.91910	660.31110	R	A	160	173
PSM	KQTALAELVKHKPK	-186_16402	P07724	1	Mouse_09-2020	null	[MS,MS:1001208,SEQUEST,]	1.1e-4	1-UNIMOD:213	ms_run[1]:scan=4086	1353.5	3	2132.03116	711.34822	K	T	549	563
PSM	NVPVITGSKDLQNVNITLR	-186_57462	P67778	1	Mouse_09-2020	null	[MS,MS:1001208,SEQUEST,]	1.1e-4	6-UNIMOD:213	ms_run[1]:scan=11008	3283.4	3	2622.23600	874.74900	R	L	75	94
PSM	THLPGFVEQAGALKAK	-186_37695	P99029	1	Mouse_09-2020	null	[MS,MS:1001208,SEQUEST,]	9.0e-4	16-UNIMOD:213	ms_run[1]:scan=7588	2330.3	3	2207.98990	736.66773	K	A	99	115
PSM	SRVVGNPFDSRTEQGPQVDETQFKKILGYIK	-186_60308	P47738	1	Mouse_09-2020	null	[MS,MS:1001208,SEQUEST,]	1.1e-4	24-UNIMOD:213	ms_run[1]:scan=11570	3441.7	4	4077.91884	1020.23314	K	G	347	378
PSM	TVDGPSGKLWRDGRGAAQNIIPASTGAAK	-186_42568	A0A1D5RLD8	1	Mouse_09-2020	null	[MS,MS:1001208,SEQUEST,]	1.1e-4	8-UNIMOD:213	ms_run[1]:scan=8408	2558.7	4	3435.58803	859.65152	K	V	185	214
PSM	MMSNGILKVPAINVNDSVTKSK	-186_42737	P50247	1	Mouse_09-2020	null	[MS,MS:1001208,SEQUEST,]	1.8e-3	1-UNIMOD:35,2-UNIMOD:35,22-UNIMOD:213	ms_run[1]:scan=8438	2567.0	3	2919.30356	973.77249	K	D	167	189
PSM	VYEGERPLTKDNHLLGTFDLTGIPPAPR	-186_57541	P20029	1	Mouse_09-2020	null	[MS,MS:1001208,SEQUEST,]	1.1e-4	13-UNIMOD:213	ms_run[1]:scan=11021	3287.0	4	3647.69301	912.67874	K	V	466	494
PSM	YYTLEEIQKHKDSK	-186_20766	G5E850	1	Mouse_09-2020	null	[MS,MS:1001208,SEQUEST,]	4.0e-4	13-UNIMOD:213	ms_run[1]:scan=4792	1550.5	3	2322.97098	774.99417	K	T	11	25
PSM	IGAEVYHNLKNVIKEK	-186_37474	P17182	1	Mouse_09-2020	null	[MS,MS:1001208,SEQUEST,]	8.1e-4	16-UNIMOD:213	ms_run[1]:scan=7551	2320.0	4	2396.10537	599.78164	R	G	184	200
PSM	ILDLIESGKKEGAK	-186_29784	P24549	1	Mouse_09-2020	null	[MS,MS:1001208,SEQUEST,]	1.1e-4	6-UNIMOD:213	ms_run[1]:scan=6265	1962.0	3	2041.92496	681.31295	K	E	354	368
PSM	ALQASALAAWGGKAANK	-186_42923	Q91Y97	1	Mouse_09-2020	null	[MS,MS:1001208,SEQUEST,]	9.3e-3	17-UNIMOD:213	ms_run[1]:scan=8471	2576.2	3	2168.95438	723.65571	R	A	305	322
PSM	MKETAEAYLGKK	-186_11090	P20029	1	Mouse_09-2020	null	[MS,MS:1001208,SEQUEST,]	4.0e-4	1-UNIMOD:35,11-UNIMOD:213	ms_run[1]:scan=3238	1115.7	3	1925.77677	642.59658	K	T	154	166
PSM	AKEVGADFTIQVGKETPQEIASK	-186_44277	Q64442	1	Mouse_09-2020	null	[MS,MS:1001208,SEQUEST,]	1.1e-4	2-UNIMOD:213	ms_run[1]:scan=8700	2639.9	3	2987.34244	996.45269	K	E	213	236
PSM	FNIIQPGPIKTK	-186_44891	Q9CQ62	1	Mouse_09-2020	null	[MS,MS:1001208,SEQUEST,]	3.6e-2	10-UNIMOD:213	ms_run[1]:scan=8802	2668.7	3	1896.86606	632.96007	R	A	235	247
PSM	KYILGNPLNSGINQGPQIDKEQHNKILGLIESGKK	-186_49146	O35945	1	Mouse_09-2020	null	[MS,MS:1001208,SEQUEST,]	1.1e-4	23-UNIMOD:213	ms_run[1]:scan=9529	2871.5	6	4385.17761	731.70091	K	G	329	364
PSM	RHQKVVEIAPATHLDPQLR	-186_27782	G5E8R3	1	Mouse_09-2020	null	[MS,MS:1001208,SEQUEST,]	1.1e-4	2-UNIMOD:213	ms_run[1]:scan=5940	1870.6	4	2749.30019	688.07973	R	R	270	289
PSM	AGEVSREVWEKAGK	-186_19653	A0A0R4J083	1	Mouse_09-2020	null	[MS,MS:1001208,SEQUEST,]	1.1e-4	14-UNIMOD:213	ms_run[1]:scan=4614	1500.8	3	2086.86472	696.29255	K	G	82	96
PSM	GRNDLMEYAKQHGIPIPVTPK	-186_45227	P16460	1	Mouse_09-2020	null	[MS,MS:1001208,SEQUEST,]	1.1e-4	6-UNIMOD:35,10-UNIMOD:213	ms_run[1]:scan=8860	2684.9	4	2921.30849	731.08178	K	P	156	177
PSM	DIKGVSEIVHEGKKIK	-186_27491	P12710	1	Mouse_09-2020	null	[MS,MS:1001208,SEQUEST,]	2.1e-4	16-UNIMOD:213	ms_run[1]:scan=5894	1857.8	3	2321.10129	774.36946	K	T	34	50
PSM	IIGKDNLEALQRPMLLHLVR	-186_51827	O08601	1	Mouse_09-2020	null	[MS,MS:1001208,SEQUEST,]	1.1e-4	14-UNIMOD:35,4-UNIMOD:213	ms_run[1]:scan=10006	3004.3	4	2886.41030	722.35788	K	K	110	130
PSM	VFADKLPKIQDR	-186_33814	Q9R0H0	1	Mouse_09-2020	null	[MS,MS:1001208,SEQUEST,]	1.1e-4	5-UNIMOD:213	ms_run[1]:scan=6939	2149.7	3	1970.87583	657.63061	K	V	538	550
PSM	LLRENLKSAK	-186_9627	P49429	1	Mouse_09-2020	null	[MS,MS:1001208,SEQUEST,]	9.9e-3	8-UNIMOD:213	ms_run[1]:scan=3006	1051.0	3	1712.77640	571.59713	K	Q	298	308
PSM	KVVNPLFEKRPK	-186_16335	P12970	1	Mouse_09-2020	null	[MS,MS:1001208,SEQUEST,]	4.0e-4	9-UNIMOD:213	ms_run[1]:scan=4076	1350.7	3	1995.94809	665.98662	K	F	26	38
PSM	KLDEAVAEAHLGK	-186_26064	P50247	1	Mouse_09-2020	null	[MS,MS:1001208,SEQUEST,]	1.1e-4	1-UNIMOD:213	ms_run[1]:scan=5654	1790.7	3	1921.80960	641.27461	K	N	389	402
PSM	FNIIQPGPIKTKGAFSR	-186_44454	Q9CQ62	1	Mouse_09-2020	null	[MS,MS:1001208,SEQUEST,]	4.0e-4	11-UNIMOD:213	ms_run[1]:scan=8730	2648.2	3	2415.12796	805.71345	R	D	235	252
PSM	FHYKTDQGIK	-186_13171	P24270	1	Mouse_09-2020	null	[MS,MS:1001208,SEQUEST,]	1.1e-4	2-UNIMOD:213	ms_run[1]:scan=3566	1208.2	3	1777.69828	593.23760	K	L	234	244
PSM	KYVLGNPLTPGINQGPQIDKEQHDKILDLIESGK	-186_58246	P24549	1	Mouse_09-2020	null	[MS,MS:1001208,SEQUEST,]	1.1e-4	19-UNIMOD:213	ms_run[1]:scan=11154	3324.2	4	4299.07973	1075.52381	K	E	329	363
PSM	SQIHDIVLVGGSTRIPKIQK	-186_40343	P63017	1	Mouse_09-2020	null	[MS,MS:1001208,SEQUEST,]	1.1e-4	17-UNIMOD:213	ms_run[1]:scan=8036	2455.1	4	2730.33681	683.33985	K	L	329	349
PSM	YTGTRPSNLAKNTILVK	-186_30883	Q63886	0	Mouse_09-2020	null	[MS,MS:1001208,SEQUEST,]	1.1e-4	11-UNIMOD:213	ms_run[1]:scan=6441	2011.1	3	2417.12564	806.38025	R	L	339	356
PSM	YTGTRPSNLAKNTILVK	-186_30883	K9J7B2	0	Mouse_09-2020	null	[MS,MS:1001208,SEQUEST,]	1.1e-4	11-UNIMOD:213	ms_run[1]:scan=6441	2011.1	3	2417.12564	806.38025	R	L	335	352
PSM	VKDGPGGKEATWVVDVK	-186_33425	P32020	1	Mouse_09-2020	null	[MS,MS:1001208,SEQUEST,]	1.1e-4	2-UNIMOD:213	ms_run[1]:scan=6870	2130.5	3	2326.01749	776.00993	K	G	463	480
PSM	KFLDAGHKLNFAVASRK	-186_29361	P27773	1	Mouse_09-2020	null	[MS,MS:1001208,SEQUEST,]	1.1e-4	1-UNIMOD:213	ms_run[1]:scan=6200	1943.9	4	2443.13344	611.53844	K	F	289	306
PSM	VYEGERPLTKDNHLLGTFDLTGIPPAPR	-186_57543	P20029	1	Mouse_09-2020	null	[MS,MS:1001208,SEQUEST,]	1.1e-4	10-UNIMOD:213	ms_run[1]:scan=11021	3287.0	4	3647.69301	912.67874	K	V	466	494
PSM	VYEGERPLTKDNHLLGTFDLTGIPPAPR	-186_57544	P20029	1	Mouse_09-2020	null	[MS,MS:1001208,SEQUEST,]	1.1e-4	11-UNIMOD:213	ms_run[1]:scan=11021	3287.0	4	3647.69301	912.67874	K	V	466	494
PSM	QGGLGPMNIPLISDPKR	-186_50600	P35700	1	Mouse_09-2020	null	[MS,MS:1001208,SEQUEST,]	3.2e-2	7-UNIMOD:35,14-UNIMOD:213	ms_run[1]:scan=9789	2943.7	3	2350.03324	784.01480	K	I	94	111
PSM	VVDALGNAIDGKGPIGSK	-186_44531	Q03265	1	Mouse_09-2020	null	[MS,MS:1001208,SEQUEST,]	1.1e-4	12-UNIMOD:213	ms_run[1]:scan=8743	2651.8	3	2252.00168	751.33805	R	R	150	168
PSM	TVDGPSGKLWRDGRGAAQNIIPASTGAAK	-186_42566	A0A1D5RLD8	1	Mouse_09-2020	null	[MS,MS:1001208,SEQUEST,]	1.1e-4	12-UNIMOD:213	ms_run[1]:scan=8408	2558.7	4	3435.58803	859.65152	K	V	185	214
PSM	TVDGPSGKLWRDGRGAAQNIIPASTGAAK	-186_42567	A0A1D5RLD8	1	Mouse_09-2020	null	[MS,MS:1001208,SEQUEST,]	1.1e-4	11-UNIMOD:213	ms_run[1]:scan=8408	2558.7	4	3435.58803	859.65152	K	V	185	214
PSM	KLEDGPKFLK	-186_26087	P10126	1	Mouse_09-2020	null	[MS,MS:1001208,SEQUEST,]	2.1e-4	1-UNIMOD:213	ms_run[1]:scan=5657	1791.6	2	1715.74248	858.37571	K	G	386	396
PSM	VATRWDIQKYAR	-186_33011	O35490	1	Mouse_09-2020	null	[MS,MS:1001208,SEQUEST,]	1.1e-4	10-UNIMOD:213	ms_run[1]:scan=6800	2110.9	3	2047.87973	683.29774	R	A	275	287
PSM	MLRPLNELLPLAYIEDPKKNR	-186_60581	P28665	1	Mouse_09-2020	null	[MS,MS:1001208,SEQUEST,]	1.1e-4	1-UNIMOD:35,15-UNIMOD:213	ms_run[1]:scan=11621	3456.1	4	3080.47011	770.87236	K	M	154	175
PSM	QGGLGPMNIPLISDPKR	-186_50599	P35700	1	Mouse_09-2020	null	[MS,MS:1001208,SEQUEST,]	3.2e-2	7-UNIMOD:35,13-UNIMOD:213	ms_run[1]:scan=9789	2943.7	3	2350.03324	784.01480	K	I	94	111
PSM	VTAEDKGTGNKNKITITNDQNR	-186_8975	P20029	1	Mouse_09-2020	null	[MS,MS:1001208,SEQUEST,]	1.1e-4	11-UNIMOD:213	ms_run[1]:scan=2905	1022.9	4	2958.29970	740.33021	R	T	512	534
PSM	AVRDALKTEFK	-186_24446	P56382	1	Mouse_09-2020	null	[MS,MS:1001208,SEQUEST,]	1.1e-4	7-UNIMOD:213	ms_run[1]:scan=5386	1716.0	3	1818.78275	606.93229	K	N	22	33
PSM	SLGLYGKNQREAAQMDMVNDGVEDLRGK	-186_33662	P19157	1	Mouse_09-2020	null	[MS,MS:1001208,SEQUEST,]	1.1e-4	15-UNIMOD:35,17-UNIMOD:35,1-UNIMOD:213	ms_run[1]:scan=6910	2141.6	4	3667.56240	917.64430	R	V	76	104
PSM	KELSEIAQR	-186_17428	Q91Y97	1	Mouse_09-2020	null	[MS,MS:1001208,SEQUEST,]	1.1e-4	1-UNIMOD:213	ms_run[1]:scan=4250	1399.3	3	1614.65604	538.89020	K	V	14	23
PSM	MIAEAIPELKASIK	-186_49121	P08249	1	Mouse_09-2020	null	[MS,MS:1001208,SEQUEST,]	5.7e-4	1-UNIMOD:35,10-UNIMOD:213	ms_run[1]:scan=9525	2870.4	3	2070.92264	690.97880	K	G	315	329
PSM	SRVVGNPFDSRTEQGPQVDETQFKKILGYIK	-186_59193	P47738	1	Mouse_09-2020	null	[MS,MS:1001208,SEQUEST,]	1.1e-4	25-UNIMOD:213	ms_run[1]:scan=11344	3377.4	4	4077.92861	1020.23314	K	G	347	378
PSM	GTTITSVLPKPALVASRVEVSK	-186_53935	Q8C196	1	Mouse_09-2020	null	[MS,MS:1001208,SEQUEST,]	1.1e-4	2-UNIMOD:213	ms_run[1]:scan=10372	3106.4	4	2794.37685	699.35015	K	L	403	425
PSM	NKLILPGLMSSR	-186_45761	A0A0R4J135	1	Mouse_09-2020	null	[MS,MS:1001208,SEQUEST,]	1.1e-4	9-UNIMOD:35,2-UNIMOD:213	ms_run[1]:scan=8961	2713.3	3	1885.82773	629.28082	R	Y	92	104
PSM	ITITNDKGRLSKEDIER	-186_21476	P63017	1	Mouse_09-2020	null	[MS,MS:1001208,SEQUEST,]	1.1e-4	12-UNIMOD:213	ms_run[1]:scan=4909	1583.1	3	2529.14042	843.71759	K	V	501	518
PSM	KYVLGNPLTPGINQGPQIDKEQHDKILDLIESGK	-186_59424	P24549	1	Mouse_09-2020	null	[MS,MS:1001208,SEQUEST,]	1.1e-4	25-UNIMOD:213	ms_run[1]:scan=11383	3388.4	4	4299.08120	1075.52381	K	E	329	363
PSM	NIGKTLVTR	-186_22568	P97351	1	Mouse_09-2020	null	[MS,MS:1001208,SEQUEST,]	4.9e-4	4-UNIMOD:213	ms_run[1]:scan=5081	1631.0	3	1542.67160	514.89529	R	Q	43	52
PSM	MNPQSAFFQGKLK	-186_38269	P32020	1	Mouse_09-2020	null	[MS,MS:1001208,SEQUEST,]	2.1e-4	1-UNIMOD:35,11-UNIMOD:213	ms_run[1]:scan=7683	2356.8	2	2052.83086	1026.91795	K	A	512	525
PSM	LVPLKETIK	-186_32462	P56480	1	Mouse_09-2020	null	[MS,MS:1001208,SEQUEST,]	8.8e-3	5-UNIMOD:213	ms_run[1]:scan=6710	2085.9	2	1581.73406	791.36990	K	F	481	490
PSM	TYVEKVDELKK	-186_18872	P31786	1	Mouse_09-2020	null	[MS,MS:1001208,SEQUEST,]	5.7e-4	11-UNIMOD:213	ms_run[1]:scan=4488	1465.7	3	1892.80790	631.60747	K	Y	73	84
PSM	MDSTANEVEAVKVHSFPTLK	-186_43741	P09103	1	Mouse_09-2020	null	[MS,MS:1001208,SEQUEST,]	1.1e-4	1-UNIMOD:35,12-UNIMOD:213	ms_run[1]:scan=8610	2614.9	3	2760.16367	920.72564	K	F	427	447
PSM	LNVKPLAR	-186_23848	Q8QZT1	1	Mouse_09-2020	null	[MS,MS:1001208,SEQUEST,]	3.1e-3	4-UNIMOD:213	ms_run[1]:scan=5288	1688.7	3	1451.64466	484.55298	R	A	301	309
PSM	SRVVGNPFDSRTEQGPQVDETQFKKILGYIK	-186_60307	P47738	1	Mouse_09-2020	null	[MS,MS:1001208,SEQUEST,]	1.1e-4	25-UNIMOD:213	ms_run[1]:scan=11570	3441.7	4	4077.91884	1020.23314	K	G	347	378
PSM	VGIPVVAVESDPKQLDTAK	-186_50885	Q9DBM2	1	Mouse_09-2020	null	[MS,MS:1001208,SEQUEST,]	1.1e-4	13-UNIMOD:213	ms_run[1]:scan=9839	2957.7	3	2507.14945	836.38707	R	I	317	336
PSM	LKPAFKDGGSTTAGNSSQVSDGAAAVLLAR	-186_47689	Q8VCH0	0	Mouse_09-2020	null	[MS,MS:1001208,SEQUEST,]	1.1e-4	10-UNIMOD:213	ms_run[1]:scan=9280	2802.1	4	3430.56826	858.39735	K	S	260	290
PSM	LKPAFKDGGSTTAGNSSQVSDGAAAVLLAR	-186_47689	Q921H8	0	Mouse_09-2020	null	[MS,MS:1001208,SEQUEST,]	1.1e-4	10-UNIMOD:213	ms_run[1]:scan=9280	2802.1	4	3430.56826	858.39735	K	S	260	290
PSM	LGLDSLAPFDPKER	-186_61962	Q91XD4	1	Mouse_09-2020	null	[MS,MS:1001208,SEQUEST,]	8.1e-4	10-UNIMOD:213	ms_run[1]:scan=11868	3526.2	3	2098.89145	700.30093	R	I	307	321
PSM	AHLEKVR	-186_1169	Q8BH00	1	Mouse_09-2020	null	[MS,MS:1001208,SEQUEST,]	2.9e-3	5-UNIMOD:213	ms_run[1]:scan=1271	527.0	3	1393.56681	465.19356	K	Y	333	340
PSM	GVSEIVHEGKK	-186_9471	P12710	1	Mouse_09-2020	null	[MS,MS:1001208,SEQUEST,]	2.5e-3	10-UNIMOD:213	ms_run[1]:scan=2981	1044.0	3	1723.70798	575.24113	K	K	37	48
PSM	TYVEKVDELKK	-186_21867	P31786	1	Mouse_09-2020	null	[MS,MS:1001208,SEQUEST,]	8.1e-4	11-UNIMOD:213	ms_run[1]:scan=4973	1601.0	2	1892.81023	946.90757	K	Y	73	84
PSM	YQQLIKENLKEIAR	-186_38370	Q9EQ20	1	Mouse_09-2020	null	[MS,MS:1001208,SEQUEST,]	1.1e-4	6-UNIMOD:213	ms_run[1]:scan=7700	2361.6	3	2287.05503	763.02217	R	I	108	122
PSM	IQRPPEDSIQPYEKIKAR	-186_25828	Q91ZJ5	1	Mouse_09-2020	null	[MS,MS:1001208,SEQUEST,]	1.1e-4	16-UNIMOD:213	ms_run[1]:scan=5611	1778.8	4	2709.24550	678.06629	K	L	78	96
PSM	GAIFGGFKSK	-186_35800	P00329	1	Mouse_09-2020	null	[MS,MS:1001208,SEQUEST,]	9.0e-3	8-UNIMOD:213	ms_run[1]:scan=7271	2242.0	2	1552.62468	776.81529	K	S	317	327
PSM	LGLDFPNLPYLIDGSHKITQSNAILR	-186_67511	P10649	0	Mouse_09-2020	null	[MS,MS:1001208,SEQUEST,]	1.1e-4	15-UNIMOD:213	ms_run[1]:scan=12976	3841.8	3	3436.63694	1146.21612	K	L	53	79
PSM	LGLDFPNLPYLIDGSHKITQSNAILR	-186_67511	D3YX76	0	Mouse_09-2020	null	[MS,MS:1001208,SEQUEST,]	1.1e-4	15-UNIMOD:213	ms_run[1]:scan=12976	3841.8	3	3436.63694	1146.21612	K	L	19	45
PSM	VVAGVAAALAHKYH	-186_32395	A8DUK4	1	Mouse_09-2020	null	[MS,MS:1001208,SEQUEST,]	1.6e-2	11-UNIMOD:213	ms_run[1]:scan=6698	2082.5	4	1947.85219	487.71831	K	0	134	148
PSM	GDNQSPIELHTKDIKHDPSLQPWSASYDPGSAK	-186_44089	P16015	1	Mouse_09-2020	null	[MS,MS:1001208,SEQUEST,]	1.1e-4	12-UNIMOD:213	ms_run[1]:scan=8669	2631.3	5	4159.80756	832.76723	K	I	25	58
PSM	SKEAWDAGKFASEITPITISVK	-186_62324	Q8QZT1	1	Mouse_09-2020	null	[MS,MS:1001208,SEQUEST,]	1.1e-4	9-UNIMOD:213	ms_run[1]:scan=11938	3545.7	3	2919.32608	973.77862	R	K	219	241
PSM	IIAVDINKDK	-186_29339	P00329	1	Mouse_09-2020	null	[MS,MS:1001208,SEQUEST,]	5.4e-3	10-UNIMOD:213	ms_run[1]:scan=6197	1943.1	2	1669.72429	835.36534	R	A	220	230
PSM	DGTVTAGNASGVSDGAGAVIIASEDAVKKHNFTPLAR	-186_61711	Q8BWT1	1	Mouse_09-2020	null	[MS,MS:1001208,SEQUEST,]	1.1e-4	13-UNIMOD:213	ms_run[1]:scan=11827	3514.8	4	4137.89370	1035.22832	K	V	242	279
PSM	LVEIAAKNLQAQVSHRK	-186_28699	Q9R0H0	1	Mouse_09-2020	null	[MS,MS:1001208,SEQUEST,]	1.1e-4	7-UNIMOD:213	ms_run[1]:scan=6093	1914.0	4	2446.16347	612.29645	R	K	494	511
PSM	KGYEAKEYYEALPELK	-186_44573	Q9ET01	1	Mouse_09-2020	null	[MS,MS:1001208,SEQUEST,]	1.1e-4	1-UNIMOD:213	ms_run[1]:scan=8750	2654.0	3	2472.04099	824.68511	K	V	725	741
PSM	LAPGKTFDGQK	-186_17079	Q4LDG0	1	Mouse_09-2020	null	[MS,MS:1001208,SEQUEST,]	5.7e-4	5-UNIMOD:213	ms_run[1]:scan=4194	1383.7	3	1702.68839	568.23397	K	Y	600	611
PSM	LKPAFKDGGSTTAGNSSQVSDGAAAVLLAR	-186_47685	Q8VCH0	0	Mouse_09-2020	null	[MS,MS:1001208,SEQUEST,]	1.1e-4	6-UNIMOD:213	ms_run[1]:scan=9280	2802.1	4	3430.56826	858.39735	K	S	260	290
PSM	LKPAFKDGGSTTAGNSSQVSDGAAAVLLAR	-186_47685	Q921H8	0	Mouse_09-2020	null	[MS,MS:1001208,SEQUEST,]	1.1e-4	6-UNIMOD:213	ms_run[1]:scan=9280	2802.1	4	3430.56826	858.39735	K	S	260	290
PSM	QGLLQPEKPIVLKVVPR	-186_51300	Q64459	1	Mouse_09-2020	null	[MS,MS:1001208,SEQUEST,]	1.1e-4	8-UNIMOD:213	ms_run[1]:scan=9909	2977.2	3	2455.25388	819.08851	R	A	481	498
PSM	IFKSQGTALEK	-186_22424	P14152	1	Mouse_09-2020	null	[MS,MS:1001208,SEQUEST,]	1.1e-4	3-UNIMOD:213	ms_run[1]:scan=5057	1624.4	2	1762.74480	881.87608	K	A	108	119
PSM	KHIYIDKNTK	-186_1847	Q9WUM5	1	Mouse_09-2020	null	[MS,MS:1001208,SEQUEST,]	1.1e-4	1-UNIMOD:213	ms_run[1]:scan=1492	603.0	3	1800.77158	600.92877	R	I	48	58
PSM	VELVPPTPAEIPTAIQSVKK	-186_60715	Q9CPQ8	1	Mouse_09-2020	null	[MS,MS:1001208,SEQUEST,]	2.6e-2	7-UNIMOD:213	ms_run[1]:scan=11646	3463.1	3	2658.28653	886.76577	K	I	36	56
PSM	TAHIVLEDGTKMK	-186_13857	Q8C196	1	Mouse_09-2020	null	[MS,MS:1001208,SEQUEST,]	2.3e-3	12-UNIMOD:35,10-UNIMOD:213	ms_run[1]:scan=3677	1239.5	3	1999.82407	667.27925	K	Y	45	58
PSM	ANLVFKEIEK	-186_42040	P32020	1	Mouse_09-2020	null	[MS,MS:1001208,SEQUEST,]	5.0e-3	10-UNIMOD:213	ms_run[1]:scan=8316	2533.1	2	1731.73882	866.37317	K	L	433	443
PSM	KFLQPGSQRKPFDDAK	-186_19565	P30115	1	Mouse_09-2020	null	[MS,MS:1001208,SEQUEST,]	1.1e-4	1-UNIMOD:213	ms_run[1]:scan=4600	1497.0	3	2403.05619	801.68919	K	V	196	212
PSM	AMGAAQVVVTDLSASRLTKAK	-186_42834	Q64442	1	Mouse_09-2020	null	[MS,MS:1001208,SEQUEST,]	8.1e-4	2-UNIMOD:35,19-UNIMOD:213	ms_run[1]:scan=8456	2572.0	4	2674.23086	669.31314	K	V	194	215
PSM	TYVEKVDELKKK	-186_15543	P31786	1	Mouse_09-2020	null	[MS,MS:1001208,SEQUEST,]	1.1e-4	2-UNIMOD:213	ms_run[1]:scan=3944	1313.9	3	2020.90244	674.30579	K	G	73	85
PSM	FDRGYISPYFINTSKGQK	-186_44029	P63038	1	Mouse_09-2020	null	[MS,MS:1001208,SEQUEST,]	1.1e-4	18-UNIMOD:213	ms_run[1]:scan=8657	2627.9	3	2662.13706	888.05068	K	E	219	237
PSM	TYVEKVDELKK	-186_18871	P31786	1	Mouse_09-2020	null	[MS,MS:1001208,SEQUEST,]	7.5e-4	10-UNIMOD:213	ms_run[1]:scan=4488	1465.7	3	1892.80790	631.60747	K	Y	73	84
PSM	ANLVFKEIEK	-186_42046	P32020	1	Mouse_09-2020	null	[MS,MS:1001208,SEQUEST,]	9.8e-4	6-UNIMOD:213	ms_run[1]:scan=8318	2533.6	3	1731.73972	577.91787	K	L	433	443
PSM	VGQLLKDPK	-186_21251	Q9DB20	1	Mouse_09-2020	null	[MS,MS:1001208,SEQUEST,]	3.5e-3	6-UNIMOD:213	ms_run[1]:scan=4871	1572.5	3	1538.66635	513.55991	R	S	65	74
PSM	KFPLDPLITHVLPFEK	-186_66722	P00329	1	Mouse_09-2020	null	[MS,MS:1001208,SEQUEST,]	1.1e-4	1-UNIMOD:213	ms_run[1]:scan=12780	3782.7	3	2435.14542	812.38645	K	N	340	356
PSM	KLEEEGEQFVKK	-186_21566	P32020	1	Mouse_09-2020	null	[MS,MS:1001208,SEQUEST,]	1.1e-4	1-UNIMOD:213	ms_run[1]:scan=4924	1587.3	3	2004.83530	668.94990	K	G	443	455
PSM	ITITNDKGRLSKEDIER	-186_21475	P63017	1	Mouse_09-2020	null	[MS,MS:1001208,SEQUEST,]	1.1e-4	11-UNIMOD:213	ms_run[1]:scan=4909	1583.1	3	2529.14042	843.71759	K	V	501	518
PSM	THLPGFVEQAGALKAK	-186_37694	P99029	1	Mouse_09-2020	null	[MS,MS:1001208,SEQUEST,]	2.1e-4	14-UNIMOD:213	ms_run[1]:scan=7588	2330.3	3	2207.98990	736.66773	K	A	99	115
PSM	LKPAFKDGGSTTAGNSSQVSDGAAAVLLAR	-186_47686	Q8VCH0	0	Mouse_09-2020	null	[MS,MS:1001208,SEQUEST,]	1.1e-4	7-UNIMOD:213	ms_run[1]:scan=9280	2802.1	4	3430.56826	858.39735	K	S	260	290
PSM	LKPAFKDGGSTTAGNSSQVSDGAAAVLLAR	-186_47686	Q921H8	0	Mouse_09-2020	null	[MS,MS:1001208,SEQUEST,]	1.1e-4	7-UNIMOD:213	ms_run[1]:scan=9280	2802.1	4	3430.56826	858.39735	K	S	260	290
PSM	QLAPIWDKLGETYKDHENIIIAK	-186_58887	P09103	1	Mouse_09-2020	null	[MS,MS:1001208,SEQUEST,]	1.1e-4	7-UNIMOD:213	ms_run[1]:scan=11284	3360.6	4	3236.50698	809.88208	K	D	404	427
PSM	AVEEAKKQGGTVVYGGK	-186_9606	Q9DBF1	1	Mouse_09-2020	null	[MS,MS:1001208,SEQUEST,]	1.1e-4	3-UNIMOD:213	ms_run[1]:scan=3002	1049.8	3	2261.98386	754.66616	R	M	384	401
PSM	WLPQNDLLGHPKTR	-186_37634	Q63886	0	Mouse_09-2020	null	[MS,MS:1001208,SEQUEST,]	8.1e-4	6-UNIMOD:213	ms_run[1]:scan=7578	2327.6	3	2215.96982	739.32770	K	F	356	370
PSM	WLPQNDLLGHPKTR	-186_37634	K9J7B2	0	Mouse_09-2020	null	[MS,MS:1001208,SEQUEST,]	8.1e-4	6-UNIMOD:213	ms_run[1]:scan=7578	2327.6	3	2215.96982	739.32770	K	F	352	366
PSM	TMVVHEKQDDLGKGGNEESTKTGNAGSR	-186_4287	P08228	1	Mouse_09-2020	null	[MS,MS:1001208,SEQUEST,]	1.1e-4	2-UNIMOD:35,19-UNIMOD:213	ms_run[1]:scan=2086	792.3	4	3502.46401	876.36990	R	A	117	145
PSM	TMVVHEKQDDLGKGGNEESTKTGNAGSR	-186_4286	P08228	1	Mouse_09-2020	null	[MS,MS:1001208,SEQUEST,]	1.1e-4	2-UNIMOD:35,20-UNIMOD:213	ms_run[1]:scan=2086	792.3	4	3502.46401	876.36990	R	A	117	145
PSM	TMVVHEKQDDLGKGGNEESTKTGNAGSR	-186_4288	P08228	1	Mouse_09-2020	null	[MS,MS:1001208,SEQUEST,]	1.1e-4	2-UNIMOD:35,21-UNIMOD:213	ms_run[1]:scan=2086	792.3	4	3502.46401	876.36990	R	A	117	145
PSM	AGIPKEEVKEVYMGNVIQGGEGQAPTR	-186_40447	Q8QZT1	1	Mouse_09-2020	null	[MS,MS:1001208,SEQUEST,]	1.1e-4	13-UNIMOD:35,6-UNIMOD:213	ms_run[1]:scan=8054	2460.2	4	3414.51137	854.38228	K	A	76	103
PSM	AGIPKEEVKEVYMGNVIQGGEGQAPTR	-186_40444	Q8QZT1	1	Mouse_09-2020	null	[MS,MS:1001208,SEQUEST,]	1.1e-4	13-UNIMOD:35,7-UNIMOD:213	ms_run[1]:scan=8054	2460.2	4	3414.51137	854.38228	K	A	76	103
PSM	DGLNAEGLLRQPDAGNIFKITGLGVK	-186_67213	Q64374	1	Mouse_09-2020	null	[MS,MS:1001208,SEQUEST,]	3.1e-4	13-UNIMOD:213	ms_run[1]:scan=12900	3818.3	4	3237.54189	810.13898	R	I	265	291
PSM	RLQTVKLPVDK	-186_26508	Q64374	1	Mouse_09-2020	null	[MS,MS:1001208,SEQUEST,]	1.2e-3	11-UNIMOD:213	ms_run[1]:scan=5729	1811.8	3	1837.86179	613.29182	K	T	234	245
PSM	NFGIGQDIQPKRDLTR	-186_35805	P12970	1	Mouse_09-2020	null	[MS,MS:1001208,SEQUEST,]	2.1e-4	7-UNIMOD:213	ms_run[1]:scan=7272	2242.3	3	2399.05588	800.35621	K	V	38	54
PSM	TMVVHEKQDDLGKGGNEESTKTGNAGSR	-186_4216	P08228	1	Mouse_09-2020	null	[MS,MS:1001208,SEQUEST,]	1.1e-4	2-UNIMOD:35,21-UNIMOD:213	ms_run[1]:scan=2076	789.4	5	3502.45924	701.29738	R	A	117	145
PSM	GVSEIVHEGKK	-186_9470	P12710	1	Mouse_09-2020	null	[MS,MS:1001208,SEQUEST,]	1.5e-3	11-UNIMOD:213	ms_run[1]:scan=2981	1044.0	3	1723.70798	575.24113	K	K	37	48
PSM	LIKEGDVVKR	-186_12130	Q03265	1	Mouse_09-2020	null	[MS,MS:1001208,SEQUEST,]	4.1e-3	3-UNIMOD:213	ms_run[1]:scan=3405	1162.3	3	1697.76670	566.59350	K	G	124	134
PSM	KAIRGHLENNPALEK	-186_10133	P14869	1	Mouse_09-2020	null	[MS,MS:1001208,SEQUEST,]	1.1e-4	1-UNIMOD:213	ms_run[1]:scan=3085	1073.0	3	2231.00333	744.33838	R	L	63	78
PSM	RYEEIVKEVSTYIK	-186_57494	P10126	1	Mouse_09-2020	null	[MS,MS:1001208,SEQUEST,]	1.1e-4	7-UNIMOD:213	ms_run[1]:scan=11013	3284.8	3	2298.00968	766.67455	K	I	166	180
PSM	KFLQPGSQRKPFDDAK	-186_18042	P30115	1	Mouse_09-2020	null	[MS,MS:1001208,SEQUEST,]	1.1e-4	1-UNIMOD:213	ms_run[1]:scan=4353	1428.1	3	2403.05454	801.68919	K	V	196	212
PSM	MMSNGILKVPAINVNDSVTKSK	-186_42739	P50247	1	Mouse_09-2020	null	[MS,MS:1001208,SEQUEST,]	4.0e-4	1-UNIMOD:35,2-UNIMOD:35,19-UNIMOD:213	ms_run[1]:scan=8438	2567.0	3	2919.30356	973.77249	K	D	167	189
PSM	SKEVAWNLTSVDLVR	-186_61118	Q9R0H0	1	Mouse_09-2020	null	[MS,MS:1001208,SEQUEST,]	1.1e-4	3-UNIMOD:213	ms_run[1]:scan=11717	3483.9	3	2257.99198	753.33452	K	S	511	526
PSM	GDNQSPIELHTKDIKHDPSLQPWSASYDPGSAK	-186_44090	P16015	1	Mouse_09-2020	null	[MS,MS:1001208,SEQUEST,]	1.1e-4	13-UNIMOD:213	ms_run[1]:scan=8669	2631.3	5	4159.80756	832.76723	K	I	25	58
PSM	FNIIQPGPIKTKGAFSR	-186_44453	Q9CQ62	1	Mouse_09-2020	null	[MS,MS:1001208,SEQUEST,]	4.0e-4	10-UNIMOD:213	ms_run[1]:scan=8730	2648.2	3	2415.12796	805.71345	R	D	235	252
PSM	FHYKTDQGIK	-186_13170	P24270	1	Mouse_09-2020	null	[MS,MS:1001208,SEQUEST,]	1.1e-4	3-UNIMOD:213	ms_run[1]:scan=3566	1208.2	3	1777.69828	593.23760	K	L	234	244
PSM	GLLFSASKQDLLR	-186_57061	Q99J08	1	Mouse_09-2020	null	[MS,MS:1001208,SEQUEST,]	2.1e-4	5-UNIMOD:213	ms_run[1]:scan=10936	3263.3	3	1988.88553	663.63413	K	K	110	123
PSM	AYQKQPTIFQNKK	-186_14291	P62281	1	Mouse_09-2020	null	[MS,MS:1001208,SEQUEST,]	2.6e-2	13-UNIMOD:213	ms_run[1]:scan=3741	1257.3	3	2134.93760	712.31681	R	V	9	22
PSM	IASGRPYNPSMSRPDAWGVTKGAAELMQQK	-186_36519	O35490	1	Mouse_09-2020	null	[MS,MS:1001208,SEQUEST,]	1.1e-4	11-UNIMOD:35,27-UNIMOD:35,21-UNIMOD:213	ms_run[1]:scan=7389	2274.9	4	3819.66909	955.67186	R	A	357	387
PSM	HQGSLYSLFPDHSVKK	-186_34010	Q64374	1	Mouse_09-2020	null	[MS,MS:1001208,SEQUEST,]	2.5e-3	16-UNIMOD:213	ms_run[1]:scan=6971	2158.5	4	2384.01211	596.75816	R	F	130	146
PSM	AKEVGADFTIQVGKETPQEIASK	-186_44278	Q64442	1	Mouse_09-2020	null	[MS,MS:1001208,SEQUEST,]	1.1e-4	3-UNIMOD:213	ms_run[1]:scan=8700	2639.9	3	2987.34244	996.45269	K	E	213	236
PSM	VVAGVAAALAHKYH	-186_32515	A8DUK4	1	Mouse_09-2020	null	[MS,MS:1001208,SEQUEST,]	1.1e-4	12-UNIMOD:213	ms_run[1]:scan=6720	2088.6	2	1947.85210	974.42934	K	0	134	148
PSM	HDPSLQPWSASYDPGSAKTILNNGK	-186_51517	P16015	1	Mouse_09-2020	null	[MS,MS:1001208,SEQUEST,]	1.1e-4	19-UNIMOD:213	ms_run[1]:scan=9949	2988.4	3	3224.37595	1075.46224	K	C	40	65
PSM	YYTLEEIQKHKDSK	-186_20768	G5E850	1	Mouse_09-2020	null	[MS,MS:1001208,SEQUEST,]	4.0e-4	12-UNIMOD:213	ms_run[1]:scan=4792	1550.5	3	2322.97098	774.99417	K	T	11	25
PSM	LTKSDRPELTGAK	-186_10004	Q99LC5	1	Mouse_09-2020	null	[MS,MS:1001208,SEQUEST,]	1.1e-4	2-UNIMOD:213	ms_run[1]:scan=3066	1067.7	3	1956.84775	652.95364	K	V	204	217
PSM	AYQKQPTIFQNKK	-186_14292	P62281	1	Mouse_09-2020	null	[MS,MS:1001208,SEQUEST,]	4.0e-3	12-UNIMOD:213	ms_run[1]:scan=3741	1257.3	3	2134.93760	712.31681	R	V	9	22
PSM	FGMHLQAATPKGYEPDPNIVK	-186_37861	P11725	1	Mouse_09-2020	null	[MS,MS:1001208,SEQUEST,]	1.1e-4	3-UNIMOD:35,11-UNIMOD:213	ms_run[1]:scan=7615	2337.9	3	2870.22983	957.41340	K	A	211	232
PSM	KTGQAAGFSYTDANKNK	-186_12264	P62897	1	Mouse_09-2020	null	[MS,MS:1001208,SEQUEST,]	1.1e-4	1-UNIMOD:213	ms_run[1]:scan=3425	1167.9	3	2341.95334	781.32105	R	I	40	57
PSM	QTVAVGVIKAVDKK	-186_31738	P10126	1	Mouse_09-2020	null	[MS,MS:1001208,SEQUEST,]	2.1e-4	9-UNIMOD:213	ms_run[1]:scan=6584	2050.9	3	1996.95206	666.32167	R	A	431	445
PSM	KDGTVTAGNASGVSDGAGAVIIASEDAVKK	-186_48852	Q8BWT1	1	Mouse_09-2020	null	[MS,MS:1001208,SEQUEST,]	1.1e-4	6-UNIMOD:213	ms_run[1]:scan=9477	2857.0	4	3329.49941	833.12881	K	N	241	271
PSM	VKDGPGGKEATWVVDVKNGK	-186_23911	P32020	1	Mouse_09-2020	null	[MS,MS:1001208,SEQUEST,]	1.1e-4	20-UNIMOD:213	ms_run[1]:scan=5300	1692.1	3	2625.17942	875.72971	K	S	463	483
PSM	AGLEQGSDAGYLAESQKFGELALTK	-186_63024	Q8BMS1	1	Mouse_09-2020	null	[MS,MS:1001208,SEQUEST,]	1.1e-4	15-UNIMOD:213	ms_run[1]:scan=12070	3582.6	3	3124.35862	1042.12312	K	S	310	335
PSM	ALKDVKGQIGAPMPGKVIDIK	-186_35230	G5E8R3	1	Mouse_09-2020	null	[MS,MS:1001208,SEQUEST,]	1.1e-4	13-UNIMOD:35,3-UNIMOD:213	ms_run[1]:scan=7175	2215.3	4	2735.32216	684.58643	K	A	1104	1125
PSM	LNVAPVSDIIEIKSPDTFVR	-186_65502	Q99LC5	1	Mouse_09-2020	null	[MS,MS:1001208,SEQUEST,]	1.1e-4	8-UNIMOD:213	ms_run[1]:scan=12532	3712.2	3	2754.28342	918.76442	K	I	127	147
PSM	RLKAYEAQTEPVLQYYQK	-186_39982	Q9WTP7	1	Mouse_09-2020	null	[MS,MS:1001208,SEQUEST,]	1.1e-4	1-UNIMOD:213	ms_run[1]:scan=7976	2438.4	3	2769.23545	923.74889	K	G	172	190
PSM	AGIPKEEVKEVYMGNVIQGGEGQAPTR	-186_40448	Q8QZT1	1	Mouse_09-2020	null	[MS,MS:1001208,SEQUEST,]	1.1e-4	13-UNIMOD:35,5-UNIMOD:213	ms_run[1]:scan=8054	2460.2	4	3414.51137	854.38228	K	A	76	103
PSM	LKPAFKDGGSTTAGNSSQVSDGAAAVLLAR	-186_47688	Q8VCH0	0	Mouse_09-2020	null	[MS,MS:1001208,SEQUEST,]	1.1e-4	11-UNIMOD:213	ms_run[1]:scan=9280	2802.1	4	3430.56826	858.39735	K	S	260	290
PSM	LKPAFKDGGSTTAGNSSQVSDGAAAVLLAR	-186_47688	Q921H8	0	Mouse_09-2020	null	[MS,MS:1001208,SEQUEST,]	1.1e-4	11-UNIMOD:213	ms_run[1]:scan=9280	2802.1	4	3430.56826	858.39735	K	S	260	290
PSM	VISTTKAPAAIGPYSQAVQVDR	-186_45463	P52760	1	Mouse_09-2020	null	[MS,MS:1001208,SEQUEST,]	1.1e-4	6-UNIMOD:213	ms_run[1]:scan=8902	2696.7	3	2813.29154	938.43508	K	I	8	30
PSM	EWPANLDLKKELSEPSSTR	-186_50982	Q8C196	1	Mouse_09-2020	null	[MS,MS:1001208,SEQUEST,]	1.1e-4	9-UNIMOD:213	ms_run[1]:scan=9854	2961.8	3	2741.18570	914.40003	K	Y	832	851
PSM	KILGYIKSGQQEGAK	-186_22098	P47738	1	Mouse_09-2020	null	[MS,MS:1001208,SEQUEST,]	1.1e-4	1-UNIMOD:213	ms_run[1]:scan=5009	1611.0	3	2160.97464	720.99573	K	L	371	386
PSM	IGPKKPLPDHVSIVEPKDEILPTTPISEQK	-186_45185	P62908	1	Mouse_09-2020	null	[MS,MS:1001208,SEQUEST,]	1.1e-4	4-UNIMOD:213	ms_run[1]:scan=8852	2682.7	5	3846.90198	770.18515	K	G	198	228
PSM	IGAEVYHNLKNVIKEK	-186_37412	P17182	1	Mouse_09-2020	null	[MS,MS:1001208,SEQUEST,]	1.1e-4	16-UNIMOD:213	ms_run[1]:scan=7542	2317.5	3	2396.10697	799.37309	R	G	184	200
PSM	LGLDFPNLPYLIDGSHKITQSNAILR	-186_67512	P10649	0	Mouse_09-2020	null	[MS,MS:1001208,SEQUEST,]	1.1e-4	16-UNIMOD:213	ms_run[1]:scan=12976	3841.8	3	3436.63694	1146.21612	K	L	53	79
PSM	LGLDFPNLPYLIDGSHKITQSNAILR	-186_67512	D3YX76	0	Mouse_09-2020	null	[MS,MS:1001208,SEQUEST,]	1.1e-4	16-UNIMOD:213	ms_run[1]:scan=12976	3841.8	3	3436.63694	1146.21612	K	L	19	45
PSM	SYENQKPPFDAKNPFLAAVTTNRK	-186_47944	Q05DV1	1	Mouse_09-2020	null	[MS,MS:1001208,SEQUEST,]	3.5e-3	10-UNIMOD:213	ms_run[1]:scan=9325	2814.7	4	3277.45180	820.12333	K	N	268	292
PSM	TAHIVLEDGTKMK	-186_22315	Q8C196	1	Mouse_09-2020	null	[MS,MS:1001208,SEQUEST,]	3.9e-3	13-UNIMOD:213	ms_run[1]:scan=5040	1619.6	3	1983.82926	661.94761	K	Y	45	58
PSM	ALVSTKWLAESIR	-186_61251	P52196	1	Mouse_09-2020	null	[MS,MS:1001208,SEQUEST,]	1.1e-4	5-UNIMOD:213	ms_run[1]:scan=11741	3490.7	2	2014.90886	1007.95539	R	G	9	22
PSM	ALKDVKGQIGAPMPGK	-186_20365	G5E8R3	1	Mouse_09-2020	null	[MS,MS:1001208,SEQUEST,]	1.1e-4	13-UNIMOD:35,3-UNIMOD:213	ms_run[1]:scan=4732	1533.8	3	2166.96714	722.99333	K	I	1104	1120
PSM	GGIMLPEKSQGK	-186_20099	Q64433	1	Mouse_09-2020	null	[MS,MS:1001208,SEQUEST,]	8.1e-4	4-UNIMOD:35,7-UNIMOD:213	ms_run[1]:scan=4688	1521.5	3	1801.72373	601.24577	K	L	29	41
PSM	IIRDKGTMLGK	-186_10533	Q8C196	1	Mouse_09-2020	null	[MS,MS:1001208,SEQUEST,]	9.0e-4	8-UNIMOD:35,3-UNIMOD:213	ms_run[1]:scan=3151	1091.4	3	1788.77542	596.92989	K	E	172	183
PSM	LFVDKIREYKSK	-186_25511	P97450	1	Mouse_09-2020	null	[MS,MS:1001208,SEQUEST,]	1.6e-2	12-UNIMOD:213	ms_run[1]:scan=5563	1765.4	3	2066.93735	689.64978	K	Q	42	54
PSM	KFLQPGSQR	-186_15957	P24472	0	Mouse_09-2020	null	[MS,MS:1001208,SEQUEST,]	1.1e-4	1-UNIMOD:213	ms_run[1]:scan=4015	1333.7	3	1601.65152	534.55516	K	P	196	205
PSM	KFLQPGSQR	-186_15957	P30115	0	Mouse_09-2020	null	[MS,MS:1001208,SEQUEST,]	1.1e-4	1-UNIMOD:213	ms_run[1]:scan=4015	1333.7	3	1601.65152	534.55516	K	P	196	205
PSM	LQNLQLQPGKAKL	-186_39893	P32020	1	Mouse_09-2020	null	[MS,MS:1001208,SEQUEST,]	2.4e-3	12-UNIMOD:213	ms_run[1]:scan=7964	2435.1	2	1991.93816	996.47121	K	0	535	548
PSM	GDNQSPIELHTKDIKHDPSLQPWSASYDPGSAK	-186_44086	P16015	1	Mouse_09-2020	null	[MS,MS:1001208,SEQUEST,]	1.1e-4	17-UNIMOD:213	ms_run[1]:scan=8669	2631.3	5	4159.80756	832.76723	K	I	25	58
PSM	MADSGGQPQLTQPGKLTEAFK	-186_47385	Q9QYG0	1	Mouse_09-2020	null	[MS,MS:1001208,SEQUEST,]	1.1e-4	1-UNIMOD:35,15-UNIMOD:213	ms_run[1]:scan=9232	2788.8	3	2761.16324	921.05739	K	F	288	309
PSM	YGKDATNVGDEGGFAPNILENK	-186_51998	P17182	1	Mouse_09-2020	null	[MS,MS:1001208,SEQUEST,]	1.1e-4	1-UNIMOD:213	ms_run[1]:scan=10034	3012.1	3	2850.16935	950.72670	K	A	200	222
PSM	KGVPVKVTNIK	-186_18088	P16460	1	Mouse_09-2020	null	[MS,MS:1001208,SEQUEST,]	1.1e-4	1-UNIMOD:213	ms_run[1]:scan=4361	1430.3	3	1723.81913	575.27751	K	G	229	240
PSM	LTLDKLDVKGK	-186_29463	P09411	1	Mouse_09-2020	null	[MS,MS:1001208,SEQUEST,]	1.1e-4	4-UNIMOD:213	ms_run[1]:scan=6216	1948.4	3	1770.80820	590.94068	K	V	7	18
PSM	IIAVDINKDKFAKAK	-186_26363	P00329	1	Mouse_09-2020	null	[MS,MS:1001208,SEQUEST,]	1.4e-3	15-UNIMOD:213	ms_run[1]:scan=5705	1805.1	3	2215.05741	739.02351	R	L	220	235
PSM	LEETYTNKDVDKALLK	-186_35296	P54869	1	Mouse_09-2020	null	[MS,MS:1001208,SEQUEST,]	2.1e-4	12-UNIMOD:213	ms_run[1]:scan=7187	2218.6	3	2421.06241	807.69227	K	S	343	359
PSM	MIAEAIPELKASIK	-186_49122	P08249	1	Mouse_09-2020	null	[MS,MS:1001208,SEQUEST,]	5.7e-4	1-UNIMOD:35,8-UNIMOD:213	ms_run[1]:scan=9525	2870.4	3	2070.92264	690.97880	K	G	315	329
PSM	YVLGNPLTPGINQGPQIDKEQHDKILDLIESGK	-186_62825	P24549	1	Mouse_09-2020	null	[MS,MS:1001208,SEQUEST,]	1.1e-4	24-UNIMOD:213	ms_run[1]:scan=12034	3572.6	5	4170.98646	835.00151	K	E	330	363
PSM	REKIEDNGNFR	-186_9837	E9QA79	0	Mouse_09-2020	null	[MS,MS:1001208,SEQUEST,]	1.1e-4	1-UNIMOD:213	ms_run[1]:scan=3040	1060.4	3	1918.74826	640.25420	K	F	47	58
PSM	REKIEDNGNFR	-186_9837	A2AKN8	0	Mouse_09-2020	null	[MS,MS:1001208,SEQUEST,]	1.1e-4	1-UNIMOD:213	ms_run[1]:scan=3040	1060.4	3	1918.74826	640.25420	K	F	47	58
PSM	KKFTENPK	-186_779	Q61425	1	Mouse_09-2020	null	[MS,MS:1001208,SEQUEST,]	1.1e-4	2-UNIMOD:213	ms_run[1]:scan=1154	486.7	3	1532.61911	511.54426	K	G	80	88
PSM	FKGRNDLMEYAKQHGIPIPVTPK	-186_41789	P16460	1	Mouse_09-2020	null	[MS,MS:1001208,SEQUEST,]	1.1e-4	8-UNIMOD:35,12-UNIMOD:213	ms_run[1]:scan=8274	2521.4	5	3196.47108	640.09955	R	P	154	177
PSM	TMVVHEKQDDLGKGGNEESTKTGNAGSR	-186_4217	P08228	1	Mouse_09-2020	null	[MS,MS:1001208,SEQUEST,]	1.1e-4	2-UNIMOD:35,20-UNIMOD:213	ms_run[1]:scan=2076	789.4	5	3502.45924	701.29738	R	A	117	145
PSM	TMVVHEKQDDLGKGGNEESTKTGNAGSR	-186_4219	P08228	1	Mouse_09-2020	null	[MS,MS:1001208,SEQUEST,]	1.1e-4	2-UNIMOD:35,19-UNIMOD:213	ms_run[1]:scan=2076	789.4	5	3502.45924	701.29738	R	A	117	145
PSM	KIGDFRALEK	-186_29055	B1AU25	1	Mouse_09-2020	null	[MS,MS:1001208,SEQUEST,]	1.1e-4	1-UNIMOD:213	ms_run[1]:scan=6150	1930.0	3	1717.73673	573.24973	R	S	281	291
PSM	KVVNPLFEKRPK	-186_16336	P12970	1	Mouse_09-2020	null	[MS,MS:1001208,SEQUEST,]	5.0e-3	12-UNIMOD:213	ms_run[1]:scan=4076	1350.7	3	1995.94809	665.98662	K	F	26	38
PSM	HALIIYDDLSKQAVAYR	-186_53790	Q03265	1	Mouse_09-2020	null	[MS,MS:1001208,SEQUEST,]	1.1e-4	11-UNIMOD:213	ms_run[1]:scan=10347	3099.4	3	2517.12485	839.71188	K	M	306	323
PSM	GGVEKGPAALRKAGLLEK	-186_26299	Q61176	1	Mouse_09-2020	null	[MS,MS:1001208,SEQUEST,]	2.1e-4	11-UNIMOD:213	ms_run[1]:scan=5694	1801.8	3	2335.12369	779.04509	R	K	22	40
PSM	AVEKVEKQVNDAVAK	-186_19726	Q8BWF0	1	Mouse_09-2020	null	[MS,MS:1001208,SEQUEST,]	1.1e-4	4-UNIMOD:213	ms_run[1]:scan=4627	1504.5	3	2168.96354	723.65901	K	A	376	391
PSM	LKPAFKDGGSTTAGNSSQVSDGAAAVLLAR	-186_47687	Q8VCH0	0	Mouse_09-2020	null	[MS,MS:1001208,SEQUEST,]	1.1e-4	12-UNIMOD:213	ms_run[1]:scan=9280	2802.1	4	3430.56826	858.39735	K	S	260	290
PSM	LKPAFKDGGSTTAGNSSQVSDGAAAVLLAR	-186_47687	Q921H8	0	Mouse_09-2020	null	[MS,MS:1001208,SEQUEST,]	1.1e-4	12-UNIMOD:213	ms_run[1]:scan=9280	2802.1	4	3430.56826	858.39735	K	S	260	290
PSM	FKGRNDLMEYAKQHGIPIPVTPK	-186_41790	P16460	1	Mouse_09-2020	null	[MS,MS:1001208,SEQUEST,]	1.1e-4	8-UNIMOD:35,10-UNIMOD:213	ms_run[1]:scan=8274	2521.4	5	3196.47108	640.09955	R	P	154	177
PSM	RYEEIVKEVSTYIK	-186_57495	P10126	1	Mouse_09-2020	null	[MS,MS:1001208,SEQUEST,]	1.1e-4	8-UNIMOD:213	ms_run[1]:scan=11013	3284.8	3	2298.00968	766.67455	K	I	166	180
PSM	RYEEIVKEVSTYIKK	-186_45932	P10126	1	Mouse_09-2020	null	[MS,MS:1001208,SEQUEST,]	7.5e-4	15-UNIMOD:213	ms_run[1]:scan=8990	2721.4	4	2426.10512	607.28147	K	G	166	181
PSM	AGIPKEEVKEVYMGNVIQGGEGQAPTR	-186_40446	Q8QZT1	1	Mouse_09-2020	null	[MS,MS:1001208,SEQUEST,]	1.1e-4	13-UNIMOD:35,9-UNIMOD:213	ms_run[1]:scan=8054	2460.2	4	3414.51137	854.38228	K	A	76	103
PSM	KLILGGLEKPEK	-186_30394	O08601	1	Mouse_09-2020	null	[MS,MS:1001208,SEQUEST,]	1.1e-4	1-UNIMOD:213	ms_run[1]:scan=6360	1988.5	3	1865.88114	622.63184	K	E	455	467
PSM	LQNLQLQPGKAK	-186_25172	P32020	1	Mouse_09-2020	null	[MS,MS:1001208,SEQUEST,]	1.1e-2	10-UNIMOD:213	ms_run[1]:scan=5508	1750.1	3	1878.85306	626.95521	K	0	535	547
PSM	KYVLGNPLTPGINQGPQIDKEQHDKILDLIESGK	-186_59420	P24549	1	Mouse_09-2020	null	[MS,MS:1001208,SEQUEST,]	1.1e-4	24-UNIMOD:213	ms_run[1]:scan=11383	3388.4	4	4299.08120	1075.52381	K	E	329	363
PSM	KYVLGNPLTPGINQGPQIDKEQHDKILDLIESGK	-186_59419	P24549	1	Mouse_09-2020	null	[MS,MS:1001208,SEQUEST,]	1.1e-4	23-UNIMOD:213	ms_run[1]:scan=11383	3388.4	4	4299.08120	1075.52381	K	E	329	363
PSM	GTTITSVLPKPALVASRVEVSK	-186_53936	Q8C196	1	Mouse_09-2020	null	[MS,MS:1001208,SEQUEST,]	1.1e-4	3-UNIMOD:213	ms_run[1]:scan=10372	3106.4	4	2794.37685	699.35015	K	L	403	425
PSM	IGPKKPLPDHVSIVEPKDEILPTTPISEQK	-186_45186	P62908	1	Mouse_09-2020	null	[MS,MS:1001208,SEQUEST,]	1.1e-4	5-UNIMOD:213	ms_run[1]:scan=8852	2682.7	5	3846.90198	770.18515	K	G	198	228
PSM	SRVVGNPFDSRTEQGPQVDETQFKKILGYIK	-186_59190	P47738	1	Mouse_09-2020	null	[MS,MS:1001208,SEQUEST,]	1.1e-4	20-UNIMOD:213	ms_run[1]:scan=11344	3377.4	4	4077.92861	1020.23314	K	G	347	378
PSM	ASGNYATVISHNPETKK	-186_18062	P62918	1	Mouse_09-2020	null	[MS,MS:1001208,SEQUEST,]	5.7e-4	17-UNIMOD:213	ms_run[1]:scan=4355	1428.6	3	2357.98038	786.66482	R	R	129	146
PSM	LWRDGRGAAQNIIPASTGAAKAVGK	-186_34100	A0A1D5RLD8	1	Mouse_09-2020	null	[MS,MS:1001208,SEQUEST,]	7.4e-3	25-UNIMOD:213	ms_run[1]:scan=6986	2162.7	4	3049.44472	763.11558	K	I	193	218
PSM	TIAMDGTEGLVRGQKVLDSGAPIKIPVGPETLGR	-186_59111	P56480	1	Mouse_09-2020	null	[MS,MS:1001208,SEQUEST,]	1.1e-4	4-UNIMOD:35,12-UNIMOD:213	ms_run[1]:scan=11330	3373.5	4	4032.94668	1008.99299	R	M	110	144
PSM	INYGGDIPKQYYVRDQVK	-186_37965	Q99J08	1	Mouse_09-2020	null	[MS,MS:1001208,SEQUEST,]	1.1e-4	12-UNIMOD:213	ms_run[1]:scan=7633	2342.9	3	2697.17722	899.72971	K	Q	258	276
PSM	MNPQSAFFQGKLK	-186_38292	P32020	1	Mouse_09-2020	null	[MS,MS:1001208,SEQUEST,]	3.7e-2	1-UNIMOD:35,11-UNIMOD:213	ms_run[1]:scan=7687	2358.0	3	2052.83017	684.94772	K	A	512	525
PSM	LGKEAGLKPFEQVK	-186_30140	D3Z041	1	Mouse_09-2020	null	[MS,MS:1001208,SEQUEST,]	1.1e-4	3-UNIMOD:213	ms_run[1]:scan=6319	1977.1	3	2084.94669	695.65331	K	I	642	656
PSM	TYVEKVDELKKK	-186_15542	P31786	1	Mouse_09-2020	null	[MS,MS:1001208,SEQUEST,]	1.1e-4	1-UNIMOD:213	ms_run[1]:scan=3944	1313.9	3	2020.90244	674.30579	K	G	73	85
PSM	EGYLKIGASTQAAQR	-186_32408	Q8VCT4	1	Mouse_09-2020	null	[MS,MS:1001208,SEQUEST,]	1.1e-4	1-UNIMOD:213	ms_run[1]:scan=6701	2083.4	3	2133.90268	711.97159	K	K	522	537
PSM	YGKDATNVGDEGGFAPNILENK	-186_51997	P17182	1	Mouse_09-2020	null	[MS,MS:1001208,SEQUEST,]	1.1e-4	3-UNIMOD:213	ms_run[1]:scan=10034	3012.1	3	2850.16935	950.72670	K	A	200	222
PSM	TMVVHEKQDDLGKGGNEESTKTGNAGSR	-186_4285	P08228	1	Mouse_09-2020	null	[MS,MS:1001208,SEQUEST,]	1.1e-4	2-UNIMOD:35,18-UNIMOD:213	ms_run[1]:scan=2086	792.3	4	3502.46401	876.36990	R	A	117	145
PSM	AVEEAKKQGGTVVYGGK	-186_9605	Q9DBF1	1	Mouse_09-2020	null	[MS,MS:1001208,SEQUEST,]	1.1e-4	4-UNIMOD:213	ms_run[1]:scan=3002	1049.8	3	2261.98386	754.66616	R	M	384	401
PSM	INEAFDLLRSGKSIR	-186_45600	P00329	1	Mouse_09-2020	null	[MS,MS:1001208,SEQUEST,]	1.1e-4	12-UNIMOD:213	ms_run[1]:scan=8928	2703.9	3	2260.01731	754.01015	K	V	356	371
PSM	VGEVIVTKDDAMLLK	-186_46559	P63038	1	Mouse_09-2020	null	[MS,MS:1001208,SEQUEST,]	1.1e-4	12-UNIMOD:35,8-UNIMOD:213	ms_run[1]:scan=9089	2749.0	3	2187.96421	729.99300	K	K	345	360
PSM	RKTSGPPVSELITK	-186_25560	P43274	1	Mouse_09-2020	null	[MS,MS:1001208,SEQUEST,]	1.1e-4	1-UNIMOD:213	ms_run[1]:scan=5569	1767.1	3	2053.93888	685.31669	K	V	33	47
PSM	KGKQTMQVDEHARPQTTLEQLQKLPSVFKK	-186_36270	Q8BWT1	1	Mouse_09-2020	null	[MS,MS:1001208,SEQUEST,]	1.1e-4	6-UNIMOD:35,1-UNIMOD:213	ms_run[1]:scan=7346	2262.9	5	4050.95380	810.99598	K	G	212	242
PSM	GDNQSPIELHTKDIKHDPSLQPWSASYDPGSAK	-186_44087	P16015	1	Mouse_09-2020	null	[MS,MS:1001208,SEQUEST,]	1.1e-4	16-UNIMOD:213	ms_run[1]:scan=8669	2631.3	5	4159.80756	832.76723	K	I	25	58
PSM	GDNQSPIELHTKDIKHDPSLQPWSASYDPGSAK	-186_44088	P16015	1	Mouse_09-2020	null	[MS,MS:1001208,SEQUEST,]	1.1e-4	15-UNIMOD:213	ms_run[1]:scan=8669	2631.3	5	4159.80756	832.76723	K	I	25	58
PSM	SRTVDSKSLFHYR	-186_23211	Q8C196	1	Mouse_09-2020	null	[MS,MS:1001208,SEQUEST,]	1.1e-4	7-UNIMOD:213	ms_run[1]:scan=5186	1660.3	3	2136.89096	712.96818	K	Y	1480	1493
PSM	IIRDKGTMLGK	-186_10532	Q8C196	1	Mouse_09-2020	null	[MS,MS:1001208,SEQUEST,]	3.3e-3	8-UNIMOD:35,4-UNIMOD:213	ms_run[1]:scan=3151	1091.4	3	1788.77542	596.92989	K	E	172	183
PSM	IASGRPYNPSMSRPDAWGVTKGAAELMQQK	-186_36520	O35490	1	Mouse_09-2020	null	[MS,MS:1001208,SEQUEST,]	1.1e-4	11-UNIMOD:35,27-UNIMOD:35,20-UNIMOD:213	ms_run[1]:scan=7389	2274.9	4	3819.66909	955.67186	R	A	357	387
PSM	ALPGHLKPFETLLSQNQGGK	-186_53319	P19157	1	Mouse_09-2020	null	[MS,MS:1001208,SEQUEST,]	1.1e-4	7-UNIMOD:213	ms_run[1]:scan=10261	3075.4	3	2676.22739	892.74548	K	F	122	142
PSM	IGQGYLIKDGKLIK	-186_35649	P27659	1	Mouse_09-2020	null	[MS,MS:1001208,SEQUEST,]	2.0e-2	14-UNIMOD:213	ms_run[1]:scan=7244	2234.5	3	2086.99710	696.33732	K	N	287	301
PSM	NYELHPDKYILK	-186_40035	F6Y6L6	1	Mouse_09-2020	null	[MS,MS:1001208,SEQUEST,]	1.5e-2	12-UNIMOD:213	ms_run[1]:scan=7985	2441.0	3	2073.87247	691.96214	K	Q	213	225
PSM	ALVSTKWLAESIR	-186_61250	P52196	1	Mouse_09-2020	null	[MS,MS:1001208,SEQUEST,]	1.1e-4	6-UNIMOD:213	ms_run[1]:scan=11741	3490.7	2	2014.90886	1007.95539	R	G	9	22
PSM	VVPEKGTADKKPAVGK	-186_2980	Q9D8E6	1	Mouse_09-2020	null	[MS,MS:1001208,SEQUEST,]	1.4e-3	5-UNIMOD:213	ms_run[1]:scan=1758	687.5	4	2165.00625	542.00644	K	G	368	384
PSM	SLLVQTKRR	-186_9367	P27659	1	Mouse_09-2020	null	[MS,MS:1001208,SEQUEST,]	3.5e-2	9-UNIMOD:213	ms_run[1]:scan=2964	1039.3	3	1641.75180	547.92184	K	L	350	359
PSM	YVLGNPLTPGINQGPQIDKEQHDKILDLIESGK	-186_62829	P24549	1	Mouse_09-2020	null	[MS,MS:1001208,SEQUEST,]	1.1e-4	19-UNIMOD:213	ms_run[1]:scan=12034	3572.6	5	4170.98646	835.00151	K	E	330	363
PSM	LEETYTNKDVDKALLK	-186_35297	P54869	1	Mouse_09-2020	null	[MS,MS:1001208,SEQUEST,]	1.1e-4	8-UNIMOD:213	ms_run[1]:scan=7187	2218.6	3	2421.06241	807.69227	K	S	343	359
PSM	VVANSKESYELR	-186_20160	P67984	1	Mouse_09-2020	null	[MS,MS:1001208,SEQUEST,]	1.1e-4	6-UNIMOD:213	ms_run[1]:scan=4697	1524.0	3	1935.78824	645.93436	R	F	102	114
PSM	SLRVGNGFEEGTTQGPLINEKAVEK	-186_41584	Q8BWF0	1	Mouse_09-2020	null	[MS,MS:1001208,SEQUEST,]	1.1e-4	21-UNIMOD:213	ms_run[1]:scan=8242	2512.5	3	3214.44870	1072.15330	K	E	355	380
PSM	TAHIVLEDGTKMK	-186_13856	Q8C196	1	Mouse_09-2020	null	[MS,MS:1001208,SEQUEST,]	9.8e-4	12-UNIMOD:35,11-UNIMOD:213	ms_run[1]:scan=3677	1239.5	3	1999.82407	667.27925	K	Y	45	58
PSM	SRVVGNPFDSRTEQGPQVDETQFKKILGYIK	-186_59189	P47738	1	Mouse_09-2020	null	[MS,MS:1001208,SEQUEST,]	1.1e-4	19-UNIMOD:213	ms_run[1]:scan=11344	3377.4	4	4077.92861	1020.23314	K	G	347	378
PSM	SDRPELTGAKVVVSGGR	-186_27615	Q99LC5	1	Mouse_09-2020	null	[MS,MS:1001208,SEQUEST,]	1.1e-4	10-UNIMOD:213	ms_run[1]:scan=5913	1863.1	3	2269.00431	757.00518	K	L	207	224
PSM	GSFVHVKDTK	-186_8966	Q8QZR3	1	Mouse_09-2020	null	[MS,MS:1001208,SEQUEST,]	2.9e-3	8-UNIMOD:213	ms_run[1]:scan=2903	1022.3	3	1658.66178	553.55857	R	G	43	53
PSM	AAVLWELHKPFTIEDIEVAPPKAHEVR	-186_56746	P00329	1	Mouse_09-2020	null	[MS,MS:1001208,SEQUEST,]	1.1e-4	14-UNIMOD:213	ms_run[1]:scan=10880	3247.7	4	3636.73427	909.93765	K	K	12	39
PSM	AAVLWELHKPFTIEDIEVAPPKAHEVR	-186_56749	P00329	1	Mouse_09-2020	null	[MS,MS:1001208,SEQUEST,]	1.1e-4	12-UNIMOD:213	ms_run[1]:scan=10880	3247.7	4	3636.73427	909.93765	K	K	12	39
PSM	SKITVTSEVPFSK	-186_40785	P67984	1	Mouse_09-2020	null	[MS,MS:1001208,SEQUEST,]	1.1e-4	2-UNIMOD:213	ms_run[1]:scan=8111	2476.0	3	1963.84677	655.28651	K	Y	68	81
PSM	FLETNPRVEKVVYPGLPSHPQHELAK	-186_38572	Q8VCN5	1	Mouse_09-2020	null	[MS,MS:1001208,SEQUEST,]	1.1e-4	10-UNIMOD:213	ms_run[1]:scan=7736	2371.6	5	3526.65876	706.13694	R	Q	278	304
PSM	KSNFEEALAAHK	-186_22784	P09103	1	Mouse_09-2020	null	[MS,MS:1001208,SEQUEST,]	1.1e-4	1-UNIMOD:213	ms_run[1]:scan=5114	1640.2	3	1885.75394	629.25543	K	L	33	45
PSM	SVQASVKHPYEVAIKEEAK	-186_25302	Q9DBM2	1	Mouse_09-2020	null	[MS,MS:1001208,SEQUEST,]	1.1e-4	15-UNIMOD:213	ms_run[1]:scan=5528	1755.7	3	2654.19248	885.40149	R	F	234	253
PSM	AAWGKIGGHGAEYGAEALER	-186_40098	Q91VB8	1	Mouse_09-2020	null	[MS,MS:1001208,SEQUEST,]	1.1e-4	5-UNIMOD:213	ms_run[1]:scan=7995	2443.7	3	2584.06729	862.02664	K	F	13	33
PSM	TQDPAKAPNSPDVLEIEFK	-186_56896	P16460	1	Mouse_09-2020	null	[MS,MS:1001208,SEQUEST,]	1.1e-4	12-UNIMOD:213	ms_run[1]:scan=10909	3255.8	3	2640.12577	880.71373	K	G	210	229
PSM	YVLGNPLTPGINQGPQIDKEQHDKILDLIESGK	-186_62826	P24549	1	Mouse_09-2020	null	[MS,MS:1001208,SEQUEST,]	1.1e-4	23-UNIMOD:213	ms_run[1]:scan=12034	3572.6	5	4170.98646	835.00151	K	E	330	363
PSM	YVLGNPLTPGINQGPQIDKEQHDKILDLIESGK	-186_62828	P24549	1	Mouse_09-2020	null	[MS,MS:1001208,SEQUEST,]	1.1e-4	22-UNIMOD:213	ms_run[1]:scan=12034	3572.6	5	4170.98646	835.00151	K	E	330	363
PSM	LGLDFPNLPYLIDGSHKITQSNAILR	-186_67513	P10649	0	Mouse_09-2020	null	[MS,MS:1001208,SEQUEST,]	1.1e-4	13-UNIMOD:213	ms_run[1]:scan=12976	3841.8	3	3436.63694	1146.21612	K	L	53	79
PSM	LGLDFPNLPYLIDGSHKITQSNAILR	-186_67513	D3YX76	0	Mouse_09-2020	null	[MS,MS:1001208,SEQUEST,]	1.1e-4	13-UNIMOD:213	ms_run[1]:scan=12976	3841.8	3	3436.63694	1146.21612	K	L	19	45
PSM	VGGTSDVEVNEKKDRVTDALNATR	-186_28854	P63038	1	Mouse_09-2020	null	[MS,MS:1001208,SEQUEST,]	4.9e-4	5-UNIMOD:213	ms_run[1]:scan=6120	1921.6	4	3115.37685	779.59868	K	A	406	430
PSM	HLGLPVFNTVKEAKEK	-186_36982	Q9WUM5	1	Mouse_09-2020	null	[MS,MS:1001208,SEQUEST,]	1.1e-4	12-UNIMOD:213	ms_run[1]:scan=7467	2296.6	4	2351.08266	588.52627	K	G	95	111
PSM	THILLFLPKSVSDYDGK	-186_60541	P09103	1	Mouse_09-2020	null	[MS,MS:1001208,SEQUEST,]	1.1e-4	9-UNIMOD:213	ms_run[1]:scan=11612	3453.5	3	2474.10587	825.37287	K	S	257	274
PSM	KHLEINPDHPIVETLR	-186_34348	P11499	1	Mouse_09-2020	null	[MS,MS:1001208,SEQUEST,]	1.1e-4	2-UNIMOD:213	ms_run[1]:scan=7029	2174.7	4	2452.10659	613.78190	K	K	624	640
PSM	HQGSLYSLFPDHSVKK	-186_34009	Q64374	1	Mouse_09-2020	null	[MS,MS:1001208,SEQUEST,]	1.6e-3	15-UNIMOD:213	ms_run[1]:scan=6971	2158.5	4	2384.01211	596.75816	R	F	130	146
PSM	TLSDYNIQKESTLHLVLR	-186_52006	E9Q5F6	1	Mouse_09-2020	null	[MS,MS:1001208,SEQUEST,]	1.1e-4	9-UNIMOD:213	ms_run[1]:scan=10036	3012.6	3	2671.21762	891.07700	R	R	55	73
PSM	FVEGAREVEMDAVGKEGR	-186_27773	Q8C196	1	Mouse_09-2020	null	[MS,MS:1001208,SEQUEST,]	1.1e-4	10-UNIMOD:35,18-UNIMOD:213	ms_run[1]:scan=5939	1870.3	3	2536.02408	846.01189	K	I	1169	1187
PSM	LFVDKIREYKSK	-186_25512	P97450	1	Mouse_09-2020	null	[MS,MS:1001208,SEQUEST,]	8.0e-3	11-UNIMOD:213	ms_run[1]:scan=5563	1765.4	3	2066.93735	689.64978	K	Q	42	54
PSM	TMVVHEKQDDLGKGGNEESTKTGNAGSR	-186_4284	P08228	1	Mouse_09-2020	null	[MS,MS:1001208,SEQUEST,]	1.1e-4	2-UNIMOD:35,17-UNIMOD:213	ms_run[1]:scan=2086	792.3	4	3502.46401	876.36990	R	A	117	145
PSM	GGVEKGPAALRKAGLLEK	-186_26298	Q61176	1	Mouse_09-2020	null	[MS,MS:1001208,SEQUEST,]	2.1e-4	12-UNIMOD:213	ms_run[1]:scan=5694	1801.8	3	2335.12369	779.04509	R	K	22	40
PSM	HKTGPNLHGLFGRK	-186_16978	P62897	1	Mouse_09-2020	null	[MS,MS:1001208,SEQUEST,]	1.1e-4	2-UNIMOD:213	ms_run[1]:scan=4178	1379.2	4	2102.93178	526.48849	K	G	27	41
PSM	KMNLGVGAYRDDNGKPYVLPSVRK	-186_28948	P05202	1	Mouse_09-2020	null	[MS,MS:1001208,SEQUEST,]	1.1e-4	2-UNIMOD:35,15-UNIMOD:213	ms_run[1]:scan=6133	1925.2	5	3234.50269	647.70188	K	E	59	83
PSM	YAQVKPDGTYVKPLSNKLTYGTMVFVR	-186_48442	Q9R0H0	1	Mouse_09-2020	null	[MS,MS:1001208,SEQUEST,]	1.1e-4	23-UNIMOD:35,19-UNIMOD:213	ms_run[1]:scan=9411	2838.6	4	3632.70302	908.92786	K	F	256	283
PSM	LYVPKSLWPQIK	-186_62752	Q8CHT0	1	Mouse_09-2020	null	[MS,MS:1001208,SEQUEST,]	1.1e-4	5-UNIMOD:213	ms_run[1]:scan=12021	3568.9	3	2012.92820	671.64760	R	R	353	365
PSM	MERGSIGTKFSDRTTPTDK	-186_13575	P32020	1	Mouse_09-2020	null	[MS,MS:1001208,SEQUEST,]	1.1e-4	1-UNIMOD:35,9-UNIMOD:213	ms_run[1]:scan=3633	1227.1	4	2684.10781	671.78194	K	I	124	143
PSM	QGLLQPEKPIVLK	-186_47739	Q64459	1	Mouse_09-2020	null	[MS,MS:1001208,SEQUEST,]	2.8e-3	8-UNIMOD:213	ms_run[1]:scan=9290	2805.0	3	2003.96189	668.65828	R	V	481	494
PSM	SLEIIGAPFSKGQPR	-186_50936	Q61176	1	Mouse_09-2020	null	[MS,MS:1001208,SEQUEST,]	4.4e-3	11-UNIMOD:213	ms_run[1]:scan=9846	2959.6	2	2140.94707	1070.97685	K	G	7	22
PSM	GATPYGGVKLEDLIVKDGLTDVYNK	-186_64683	Q8QZT1	1	Mouse_09-2020	null	[MS,MS:1001208,SEQUEST,]	1.1e-4	16-UNIMOD:213	ms_run[1]:scan=12366	3665.6	3	3206.47007	1069.49466	R	H	163	188
PSM	IIAEGANGPTTPEADKIFLER	-186_53910	P26443	1	Mouse_09-2020	null	[MS,MS:1001208,SEQUEST,]	1.1e-4	11-UNIMOD:213	ms_run[1]:scan=10366	3104.7	3	2783.23679	928.41568	K	I	400	421
PSM	ATADNLIKQR	-186_19578	P42125	1	Mouse_09-2020	null	[MS,MS:1001208,SEQUEST,]	9.8e-4	4-UNIMOD:213	ms_run[1]:scan=4602	1497.5	3	1670.69400	557.56935	K	A	248	258
PSM	LVEIAAKNLQAQVSHRK	-186_28668	Q9R0H0	1	Mouse_09-2020	null	[MS,MS:1001208,SEQUEST,]	1.1e-4	3-UNIMOD:213	ms_run[1]:scan=6089	1912.9	3	2446.16471	816.05951	R	K	494	511
PSM	KQTALAELVK	-186_34072	P07724	1	Mouse_09-2020	null	[MS,MS:1001208,SEQUEST,]	1.1e-4	1-UNIMOD:213	ms_run[1]:scan=6981	2161.3	2	1641.72844	821.36789	K	K	549	559
PSM	NGPPVIHSGIKDLK	-186_27591	P25688	1	Mouse_09-2020	null	[MS,MS:1001208,SEQUEST,]	5.7e-4	12-UNIMOD:213	ms_run[1]:scan=5910	1862.2	3	2015.89981	672.63777	R	L	148	162
PSM	VVANSKESYELR	-186_20161	P67984	1	Mouse_09-2020	null	[MS,MS:1001208,SEQUEST,]	1.1e-4	5-UNIMOD:213	ms_run[1]:scan=4697	1524.0	3	1935.78824	645.93436	R	F	102	114
PSM	DGVDFGKWR	-186_44745	Q91Y97	1	Mouse_09-2020	null	[MS,MS:1001208,SEQUEST,]	6.8e-3	4-UNIMOD:213	ms_run[1]:scan=8779	2662.2	3	1620.58829	540.86751	K	V	141	150
PSM	TIAMDGTEGLVRGQKVLDSGAPIKIPVGPETLGR	-186_59112	P56480	1	Mouse_09-2020	null	[MS,MS:1001208,SEQUEST,]	1.1e-4	4-UNIMOD:35,15-UNIMOD:213	ms_run[1]:scan=11330	3373.5	4	4032.94668	1008.99299	R	M	110	144
PSM	IWLVDSKGLIVK	-186_62335	P06801	1	Mouse_09-2020	null	[MS,MS:1001208,SEQUEST,]	4.0e-4	7-UNIMOD:213	ms_run[1]:scan=11939	3546.0	3	1911.90305	637.97209	K	R	331	343
PSM	KYILGNPLNSGINQGPQIDKEQHNKILGLIESGKK	-186_49149	O35945	1	Mouse_09-2020	null	[MS,MS:1001208,SEQUEST,]	1.1e-4	20-UNIMOD:213	ms_run[1]:scan=9529	2871.5	6	4385.17761	731.70091	K	G	329	364
PSM	KYILGNPLNSGINQGPQIDKEQHNKILGLIESGKK	-186_49150	O35945	1	Mouse_09-2020	null	[MS,MS:1001208,SEQUEST,]	1.1e-4	21-UNIMOD:213	ms_run[1]:scan=9529	2871.5	6	4385.17761	731.70091	K	G	329	364
PSM	VFADKLPKIQDR	-186_33813	Q9R0H0	1	Mouse_09-2020	null	[MS,MS:1001208,SEQUEST,]	1.1e-4	4-UNIMOD:213	ms_run[1]:scan=6939	2149.7	3	1970.87583	657.63061	K	V	538	550
PSM	AKTAHIVLEDGTKMK	-186_9916	Q8C196	1	Mouse_09-2020	null	[MS,MS:1001208,SEQUEST,]	1.1e-4	14-UNIMOD:35,2-UNIMOD:213	ms_run[1]:scan=3053	1064.1	4	2198.95644	550.49428	K	Y	43	58
PSM	VFGKGNPTK	-186_7522	Q8C196	1	Mouse_09-2020	null	[MS,MS:1001208,SEQUEST,]	5.7e-4	4-UNIMOD:213	ms_run[1]:scan=2665	955.8	2	1488.59355	744.79964	K	V	211	220
PSM	HDPSLQPWSASYDPGSAKTILNNGK	-186_51516	P16015	1	Mouse_09-2020	null	[MS,MS:1001208,SEQUEST,]	1.1e-4	18-UNIMOD:213	ms_run[1]:scan=9949	2988.4	3	3224.37595	1075.46224	K	C	40	65
PSM	IGQGYLIKDGK	-186_27884	P27659	1	Mouse_09-2020	null	[MS,MS:1001208,SEQUEST,]	2.8e-3	11-UNIMOD:213	ms_run[1]:scan=5961	1876.4	2	1732.73772	866.87079	K	I	287	298
PSM	ANLVFKEIEKK	-186_32281	P32020	1	Mouse_09-2020	null	[MS,MS:1001208,SEQUEST,]	2.1e-4	6-UNIMOD:213	ms_run[1]:scan=6680	2077.5	3	1859.83335	620.61619	K	E	433	444
PSM	IATKDRKTVLGVPEVLLGILPGAGGTQRLPK	-186_61851	Q8BMS1	1	Mouse_09-2020	null	[MS,MS:1001208,SEQUEST,]	5.7e-4	3-UNIMOD:213	ms_run[1]:scan=11850	3521.2	5	3738.97108	748.59997	R	V	160	191
PSM	MPPYTIVYFPVR	-186_68208	P19157	1	Mouse_09-2020	null	[MS,MS:1001208,SEQUEST,]	3.1e-4	1-UNIMOD:35,4-UNIMOD:213	ms_run[1]:scan=13168	3902.0	3	2039.83756	680.61732	0	R	1	13
PSM	LNVAPVSDIIEIKSPDTFVR	-186_65503	Q99LC5	1	Mouse_09-2020	null	[MS,MS:1001208,SEQUEST,]	1.1e-4	7-UNIMOD:213	ms_run[1]:scan=12532	3712.2	3	2754.28342	918.76442	K	I	127	147
PSM	EENVKTVLMNPNIASVQTNEVGLK	-186_54879	Q8C196	1	Mouse_09-2020	null	[MS,MS:1001208,SEQUEST,]	1.1e-4	9-UNIMOD:35,15-UNIMOD:213	ms_run[1]:scan=10535	3151.7	3	3184.42673	1062.14716	K	A	454	478
PSM	KGVPVKVTNIKDGTTR	-186_15927	P16460	1	Mouse_09-2020	null	[MS,MS:1001208,SEQUEST,]	2.1e-4	6-UNIMOD:213	ms_run[1]:scan=4009	1332.0	4	2254.06386	564.27117	K	T	229	245
PSM	AEPAKIDAFR	-186_29277	P09411	1	Mouse_09-2020	null	[MS,MS:1001208,SEQUEST,]	4.9e-4	5-UNIMOD:213	ms_run[1]:scan=6186	1940.0	2	1658.66191	829.83421	K	S	142	152
PSM	AIGLPEDLIQKGK	-186_48840	P12710	1	Mouse_09-2020	null	[MS,MS:1001208,SEQUEST,]	9.0e-4	11-UNIMOD:213	ms_run[1]:scan=9475	2856.5	2	1922.86931	961.93666	K	I	21	34
PSM	RKTSGPPVSELITK	-186_25559	P43274	1	Mouse_09-2020	null	[MS,MS:1001208,SEQUEST,]	1.1e-4	2-UNIMOD:213	ms_run[1]:scan=5569	1767.1	3	2053.93888	685.31669	K	V	33	47
PSM	SVGKANEELAGVVAEVQK	-186_51462	Q61176	1	Mouse_09-2020	null	[MS,MS:1001208,SEQUEST,]	1.1e-4	4-UNIMOD:213	ms_run[1]:scan=9939	2985.6	3	2369.04416	790.35224	R	G	72	90
PSM	RNPDTQWITKPVHK	-186_19634	Q9CZM2	1	Mouse_09-2020	null	[MS,MS:1001208,SEQUEST,]	1.1e-4	14-UNIMOD:213	ms_run[1]:scan=4611	1500.0	3	2260.99179	754.33486	R	R	144	158
PSM	NHKHSVNNTYSQFQDEYSLEEVMK	-186_36692	P32020	1	Mouse_09-2020	null	[MS,MS:1001208,SEQUEST,]	1.1e-4	23-UNIMOD:35,10-UNIMOD:213	ms_run[1]:scan=7416	2282.4	4	3484.38686	871.85108	K	K	188	212
PSM	VGEVIVTKDDAMLLK	-186_46558	P63038	1	Mouse_09-2020	null	[MS,MS:1001208,SEQUEST,]	1.1e-4	12-UNIMOD:35,7-UNIMOD:213	ms_run[1]:scan=9089	2749.0	3	2187.96421	729.99300	K	K	345	360
PSM	AVGVEYIKDGQR	-186_27502	Q8BJ64	1	Mouse_09-2020	null	[MS,MS:1001208,SEQUEST,]	9.0e-3	8-UNIMOD:213	ms_run[1]:scan=5895	1858.0	3	1875.77030	625.92732	R	K	274	286
PSM	YTQKAPQVSTPTLVEAAR	-186_39395	P07724	1	Mouse_09-2020	null	[MS,MS:1001208,SEQUEST,]	1.1e-4	1-UNIMOD:213	ms_run[1]:scan=7877	2410.9	3	2501.11521	834.37516	R	L	435	453
PSM	MQKEITALAPSTMKIK	-186_24189	P60710	0	Mouse_09-2020	null	[MS,MS:1001208,SEQUEST,]	2.3e-3	1-UNIMOD:35,13-UNIMOD:35,16-UNIMOD:213	ms_run[1]:scan=5342	1703.8	3	2363.04361	788.35231	R	I	313	329
PSM	MQKEITALAPSTMKIK	-186_24189	P68134	0	Mouse_09-2020	null	[MS,MS:1001208,SEQUEST,]	2.3e-3	1-UNIMOD:35,13-UNIMOD:35,16-UNIMOD:213	ms_run[1]:scan=5342	1703.8	3	2363.04361	788.35231	R	I	315	331
PSM	KQGGLGPMNIPLISDPK	-186_50263	P35700	1	Mouse_09-2020	null	[MS,MS:1001208,SEQUEST,]	1.1e-4	8-UNIMOD:35,1-UNIMOD:213	ms_run[1]:scan=9729	2927.1	3	2322.02213	774.67941	K	T	93	110
PSM	KAHAAIRENPVYEKKPK	-186_2810	P47962	1	Mouse_09-2020	null	[MS,MS:1001208,SEQUEST,]	8.1e-4	1-UNIMOD:213	ms_run[1]:scan=1705	669.7	4	2520.18056	630.80036	K	E	242	259
PSM	NLSTGSGKPKAIDQDKFK	-186_15297	Q91XE0	1	Mouse_09-2020	null	[MS,MS:1001208,SEQUEST,]	1.1e-4	8-UNIMOD:213	ms_run[1]:scan=3908	1303.9	3	2475.09720	825.70328	K	S	152	170
PSM	RQNEIAKK	-186_1521	Q9CU62	1	Mouse_09-2020	null	[MS,MS:1001208,SEQUEST,]	1.0e-2	1-UNIMOD:213	ms_run[1]:scan=1393	569.2	3	1527.63974	509.88327	K	L	799	807
PSM	LKEYHRLQSK	-186_3100	P16460	1	Mouse_09-2020	null	[MS,MS:1001208,SEQUEST,]	1.1e-4	2-UNIMOD:213	ms_run[1]:scan=1785	696.6	3	1842.79648	614.93604	R	T	399	409
PSM	RGVLKEYGVK	-186_18320	Q8C196	1	Mouse_09-2020	null	[MS,MS:1001208,SEQUEST,]	4.0e-4	5-UNIMOD:213	ms_run[1]:scan=4397	1440.4	3	1689.74063	563.91809	K	L	523	533
PSM	LHVDPENFR	-186_36586	A8DUK4	1	Mouse_09-2020	null	[MS,MS:1001208,SEQUEST,]	2.5e-3	2-UNIMOD:213	ms_run[1]:scan=7399	2277.7	3	1667.62571	556.54655	K	L	97	106
PSM	NDYVKALPGHLKPFETLLSQNQGGK	-186_56710	P19157	1	Mouse_09-2020	null	[MS,MS:1001208,SEQUEST,]	1.1e-4	5-UNIMOD:213	ms_run[1]:scan=10875	3246.4	4	3295.51797	824.63507	K	F	117	142
PSM	YVLGNPLTPGINQGPQIDKEQHDKILDLIESGK	-186_62827	P24549	1	Mouse_09-2020	null	[MS,MS:1001208,SEQUEST,]	1.1e-4	20-UNIMOD:213	ms_run[1]:scan=12034	3572.6	5	4170.98646	835.00151	K	E	330	363
PSM	AVEEAKKQGGTVVYGGK	-186_9604	Q9DBF1	1	Mouse_09-2020	null	[MS,MS:1001208,SEQUEST,]	1.1e-4	6-UNIMOD:213	ms_run[1]:scan=3002	1049.8	3	2261.98386	754.66616	R	M	384	401
PSM	AENGKLVINGKPITIFQERDPTNIK	-186_46642	A0A1D5RLD8	1	Mouse_09-2020	null	[MS,MS:1001208,SEQUEST,]	1.1e-4	5-UNIMOD:213	ms_run[1]:scan=9106	2753.7	4	3336.61562	834.90609	K	G	60	85
PSM	FVHDNYVIRR	-186_25847	Q8C196	1	Mouse_09-2020	null	[MS,MS:1001208,SEQUEST,]	5.7e-4	3-UNIMOD:213	ms_run[1]:scan=5614	1779.6	3	1859.76395	620.59238	K	A	1445	1455
PSM	LIGDAAKNQVAMNPTNTVFDAK	-186_45583	P63017	1	Mouse_09-2020	null	[MS,MS:1001208,SEQUEST,]	1.1e-4	12-UNIMOD:35,7-UNIMOD:213	ms_run[1]:scan=8926	2703.3	3	2875.24179	959.08383	R	L	50	72
PSM	DFLAGGVAAAISKTAVAPIERVK	-186_65030	P51881	1	Mouse_09-2020	null	[MS,MS:1001208,SEQUEST,]	1.1e-4	12-UNIMOD:213	ms_run[1]:scan=12439	3686.2	3	2825.36496	942.45934	K	L	11	34
PSM	DFLAGGVAAAISKTAVAPIERVK	-186_65031	P51881	1	Mouse_09-2020	null	[MS,MS:1001208,SEQUEST,]	1.1e-4	13-UNIMOD:213	ms_run[1]:scan=12439	3686.2	3	2825.36496	942.45934	K	L	11	34
PSM	LMKEGLEAAR	-186_14558	O35490	1	Mouse_09-2020	null	[MS,MS:1001208,SEQUEST,]	1.1e-4	2-UNIMOD:35,3-UNIMOD:213	ms_run[1]:scan=3782	1268.8	3	1674.66043	558.89133	K	K	230	240
PSM	YGKDATNVGDEGGFAPNILENKEALELLK	-186_63722	P17182	1	Mouse_09-2020	null	[MS,MS:1001208,SEQUEST,]	1.1e-4	1-UNIMOD:213	ms_run[1]:scan=12189	3616.0	4	3646.63955	912.41421	K	A	200	229
PSM	HQGSLYSLFPDHSVKK	-186_34012	Q64374	1	Mouse_09-2020	null	[MS,MS:1001208,SEQUEST,]	1.7e-3	12-UNIMOD:213	ms_run[1]:scan=6971	2158.5	4	2384.01211	596.75816	R	F	130	146
PSM	YNLYGKDMKER	-186_19124	P30115	1	Mouse_09-2020	null	[MS,MS:1001208,SEQUEST,]	1.1e-4	1-UNIMOD:213	ms_run[1]:scan=4529	1477.1	3	1957.75705	653.25656	K	I	79	90
PSM	SLRVGNGFEEGTTQGPLINEKAVEK	-186_41585	Q8BWF0	1	Mouse_09-2020	null	[MS,MS:1001208,SEQUEST,]	1.1e-4	20-UNIMOD:213	ms_run[1]:scan=8242	2512.5	3	3214.44870	1072.15330	K	E	355	380
PSM	NGPPVIHSGIKDLK	-186_27590	P25688	1	Mouse_09-2020	null	[MS,MS:1001208,SEQUEST,]	2.1e-4	11-UNIMOD:213	ms_run[1]:scan=5910	1862.2	3	2015.89981	672.63777	R	L	148	162
PSM	SKITVTSEVPFSK	-186_40784	P67984	1	Mouse_09-2020	null	[MS,MS:1001208,SEQUEST,]	1.1e-4	1-UNIMOD:213	ms_run[1]:scan=8111	2476.0	3	1963.84677	655.28651	K	Y	68	81
PSM	VTAEDKGTGNKNKITITNDQNR	-186_8976	P20029	1	Mouse_09-2020	null	[MS,MS:1001208,SEQUEST,]	1.1e-4	13-UNIMOD:213	ms_run[1]:scan=2905	1022.9	4	2958.29970	740.33021	R	T	512	534
PSM	VGEVIVTKDDAMLLKGK	-186_37015	P63038	1	Mouse_09-2020	null	[MS,MS:1001208,SEQUEST,]	1.1e-4	12-UNIMOD:35,17-UNIMOD:213	ms_run[1]:scan=7473	2298.3	3	2373.08164	791.69847	K	D	345	362
PSM	AIGLPEDLIQKGK	-186_48841	P12710	1	Mouse_09-2020	null	[MS,MS:1001208,SEQUEST,]	2.7e-2	13-UNIMOD:213	ms_run[1]:scan=9475	2856.5	2	1922.86931	961.93666	K	I	21	34
PSM	TYFPHFDVSHGSAQVKGHGK	-186_26018	Q91VB8	1	Mouse_09-2020	null	[MS,MS:1001208,SEQUEST,]	2.1e-4	20-UNIMOD:213	ms_run[1]:scan=5646	1788.5	3	2740.13504	914.04956	K	V	42	62
PSM	FVHDNYVIRR	-186_25848	Q8C196	1	Mouse_09-2020	null	[MS,MS:1001208,SEQUEST,]	3.2e-3	4-UNIMOD:213	ms_run[1]:scan=5614	1779.6	3	1859.76395	620.59238	K	A	1445	1455
PSM	AGIPKEEVKEVYMGNVIQGGEGQAPTR	-186_40445	Q8QZT1	1	Mouse_09-2020	null	[MS,MS:1001208,SEQUEST,]	1.1e-4	13-UNIMOD:35,10-UNIMOD:213	ms_run[1]:scan=8054	2460.2	4	3414.51137	854.38228	K	A	76	103
PSM	VATVPGTLKK	-186_16798	P14148	1	Mouse_09-2020	null	[MS,MS:1001208,SEQUEST,]	4.0e-2	9-UNIMOD:213	ms_run[1]:scan=4149	1371.1	2	1554.69792	777.85187	K	V	11	21
PSM	HALIIYDDLSKQAVAYR	-186_53791	Q03265	1	Mouse_09-2020	null	[MS,MS:1001208,SEQUEST,]	1.1e-4	10-UNIMOD:213	ms_run[1]:scan=10347	3099.4	3	2517.12485	839.71188	K	M	306	323
PSM	VVAGVAAALAHKYH	-186_37456	A8DUK4	1	Mouse_09-2020	null	[MS,MS:1001208,SEQUEST,]	3.8e-2	11-UNIMOD:213	ms_run[1]:scan=7547	2318.9	3	1947.85196	649.95532	K	0	134	148
PSM	KGVPVKVTNIKDGTTR	-186_15926	P16460	1	Mouse_09-2020	null	[MS,MS:1001208,SEQUEST,]	1.1e-4	1-UNIMOD:213	ms_run[1]:scan=4009	1332.0	4	2254.06386	564.27117	K	T	229	245
PSM	IGPKKPLPDHVSIVEPKDEILPTTPISEQK	-186_45184	P62908	1	Mouse_09-2020	null	[MS,MS:1001208,SEQUEST,]	1.1e-4	10-UNIMOD:213	ms_run[1]:scan=8852	2682.7	5	3846.90198	770.18515	K	G	198	228
PSM	SLGQWLQEEKVPAIYGVDTR	-186_65237	Q8C196	1	Mouse_09-2020	null	[MS,MS:1001208,SEQUEST,]	1.1e-4	9-UNIMOD:213	ms_run[1]:scan=12481	3697.9	3	2830.25516	944.08768	K	L	148	168
PSM	AVRDALKTEFK	-186_24445	P56382	1	Mouse_09-2020	null	[MS,MS:1001208,SEQUEST,]	3.9e-3	11-UNIMOD:213	ms_run[1]:scan=5386	1716.0	3	1818.78275	606.93229	K	N	22	33
PSM	RGVLKEYGVK	-186_16936	Q8C196	1	Mouse_09-2020	null	[MS,MS:1001208,SEQUEST,]	2.8e-3	7-UNIMOD:213	ms_run[1]:scan=4173	1377.8	3	1689.73990	563.91809	K	L	523	533
PSM	AGLEQGSDAGYLAESQKFGELALTKESK	-186_57955	Q8BMS1	1	Mouse_09-2020	null	[MS,MS:1001208,SEQUEST,]	1.1e-4	17-UNIMOD:213	ms_run[1]:scan=11097	3308.2	4	3468.52285	867.88655	K	L	310	338
PSM	KAATALKDVVK	-186_15390	Q3TML0	1	Mouse_09-2020	null	[MS,MS:1001208,SEQUEST,]	1.1e-4	1-UNIMOD:213	ms_run[1]:scan=3922	1307.8	3	1684.77134	562.26175	K	G	72	83
PSM	TYFPHFDVSHGSAQVKGHGK	-186_27204	Q91VB8	1	Mouse_09-2020	null	[MS,MS:1001208,SEQUEST,]	3.1e-4	16-UNIMOD:213	ms_run[1]:scan=5849	1845.2	4	2740.13344	685.78899	K	V	42	62
PSM	AMLSTGFKIPQKGILIGIQQSFRPR	-186_60989	Q8C196	1	Mouse_09-2020	null	[MS,MS:1001208,SEQUEST,]	4.0e-4	2-UNIMOD:35,12-UNIMOD:213	ms_run[1]:scan=11694	3477.5	4	3343.64297	836.66601	K	L	1349	1374
PSM	LLLPGELAKHAVSEGTK	-186_46757	Q64475	1	Mouse_09-2020	null	[MS,MS:1001208,SEQUEST,]	1.1e-4	6-UNIMOD:213	ms_run[1]:scan=9126	2759.3	3	2304.07029	768.69394	R	V	101	118
PSM	IQKLLQDFFNGKELNK	-186_59137	P63017	1	Mouse_09-2020	null	[MS,MS:1001208,SEQUEST,]	1.1e-4	7-UNIMOD:213	ms_run[1]:scan=11334	3374.6	3	2476.13413	826.04850	K	I	346	362
PSM	SVSDYDGKLSSFK	-186_35897	P09103	1	Mouse_09-2020	null	[MS,MS:1001208,SEQUEST,]	2.1e-4	8-UNIMOD:213	ms_run[1]:scan=7285	2245.9	2	1973.75920	987.38192	K	A	266	279
PSM	KAATALKDVVKVGAVNADK	-186_28442	Q3TML0	1	Mouse_09-2020	null	[MS,MS:1001208,SEQUEST,]	1.1e-4	7-UNIMOD:213	ms_run[1]:scan=6052	1902.5	3	2439.16916	813.72753	K	Q	72	91
PSM	TVDSKSLFHYR	-186_30325	Q8C196	1	Mouse_09-2020	null	[MS,MS:1001208,SEQUEST,]	1.1e-4	3-UNIMOD:213	ms_run[1]:scan=6347	1984.9	3	1893.75858	631.92380	R	Y	1482	1493
PSM	LVQTKAILNYIASK	-186_59553	P30115	1	Mouse_09-2020	null	[MS,MS:1001208,SEQUEST,]	1.1e-4	5-UNIMOD:213	ms_run[1]:scan=11412	3396.6	3	2102.99430	701.66896	K	N	65	79
PSM	KFVRTDEKVERVR	-186_6573	Q91VS7	1	Mouse_09-2020	null	[MS,MS:1001208,SEQUEST,]	2.1e-4	10-UNIMOD:213	ms_run[1]:scan=2496	908.2	4	2203.00673	551.50688	K	A	61	74
PSM	AVEKVEKQVNDAVAK	-186_19727	Q8BWF0	1	Mouse_09-2020	null	[MS,MS:1001208,SEQUEST,]	1.1e-4	3-UNIMOD:213	ms_run[1]:scan=4627	1504.5	3	2168.96354	723.65901	K	A	376	391
PSM	FVRTDEKVERVR	-186_9635	Q91VS7	1	Mouse_09-2020	null	[MS,MS:1001208,SEQUEST,]	2.1e-4	10-UNIMOD:213	ms_run[1]:scan=3007	1051.3	3	2074.91050	692.30842	K	A	62	74
PSM	IIAVDINKDKFAKAK	-186_26364	P00329	1	Mouse_09-2020	null	[MS,MS:1001208,SEQUEST,]	9.8e-4	13-UNIMOD:213	ms_run[1]:scan=5705	1805.1	3	2215.05741	739.02351	R	L	220	235
PSM	KLEDGPKFLK	-186_25232	P10126	1	Mouse_09-2020	null	[MS,MS:1001208,SEQUEST,]	1.1e-4	1-UNIMOD:213	ms_run[1]:scan=5518	1752.9	3	1715.74454	572.58623	K	G	386	396
PSM	GQQIGKVVQVYRK	-186_22976	P61255	1	Mouse_09-2020	null	[MS,MS:1001208,SEQUEST,]	1.1e-4	6-UNIMOD:213	ms_run[1]:scan=5148	1649.7	3	2043.94114	681.98528	K	Y	64	77
PSM	AVIMGAPGSGKGTVSSRITK	-186_20265	Q9WTP7	1	Mouse_09-2020	null	[MS,MS:1001208,SEQUEST,]	1.1e-4	4-UNIMOD:35,11-UNIMOD:213	ms_run[1]:scan=4715	1529.0	3	2474.11649	825.37639	R	F	10	30
PSM	KHLEINPDHPIVETLR	-186_34347	P11499	1	Mouse_09-2020	null	[MS,MS:1001208,SEQUEST,]	1.1e-4	1-UNIMOD:213	ms_run[1]:scan=7029	2174.7	4	2452.10659	613.78190	K	K	624	640
PSM	ITGLGVKGIAPYSYAG	-186_63143	Q64374	1	Mouse_09-2020	null	[MS,MS:1001208,SEQUEST,]	2.3e-3	7-UNIMOD:213	ms_run[1]:scan=12088	3587.6	3	2107.91672	703.30943	K	0	284	300
PSM	AFLSSPEHVNRPINGNGKQ	-186_25663	P19157	1	Mouse_09-2020	null	[MS,MS:1001208,SEQUEST,]	1.1e-4	4-UNIMOD:213	ms_run[1]:scan=5585	1771.5	3	2606.12217	869.37767	K	0	192	211
PSM	LQNLQLQPGKAKL	-186_39783	P32020	1	Mouse_09-2020	null	[MS,MS:1001208,SEQUEST,]	3.9e-2	12-UNIMOD:213	ms_run[1]:scan=7944	2429.5	3	1991.93497	664.64990	K	0	535	548
PSM	YGKDATNVGDEGGFAPNILENKEALELLK	-186_63721	P17182	1	Mouse_09-2020	null	[MS,MS:1001208,SEQUEST,]	1.1e-4	3-UNIMOD:213	ms_run[1]:scan=12189	3616.0	4	3646.63955	912.41421	K	A	200	229
PSM	AFLSSPEHVNRPINGNGKQ	-186_25664	P19157	1	Mouse_09-2020	null	[MS,MS:1001208,SEQUEST,]	1.1e-4	5-UNIMOD:213	ms_run[1]:scan=5585	1771.5	3	2606.12217	869.37767	K	0	192	211
PSM	GKENALLPNWLHLPVGYHGR	-186_59304	P35505	1	Mouse_09-2020	null	[MS,MS:1001208,SEQUEST,]	1.1e-4	2-UNIMOD:213	ms_run[1]:scan=11363	3382.7	4	2812.27138	703.82437	R	S	143	163
PSM	VFDVTKGRK	-186_10334	O55022	1	Mouse_09-2020	null	[MS,MS:1001208,SEQUEST,]	2.2e-2	6-UNIMOD:213	ms_run[1]:scan=3118	1082.2	3	1590.67105	530.89529	K	Y	97	106
PSM	FAQTVIGKPIEPR	-186_38405	Q9DBM2	1	Mouse_09-2020	null	[MS,MS:1001208,SEQUEST,]	4.0e-4	8-UNIMOD:213	ms_run[1]:scan=7706	2363.3	3	1996.89457	666.30250	K	I	182	195
PSM	KYVLGNPLTPGINQGPQIDKEQHDKILDLIESGK	-186_59423	P24549	1	Mouse_09-2020	null	[MS,MS:1001208,SEQUEST,]	1.1e-4	19-UNIMOD:213	ms_run[1]:scan=11383	3388.4	4	4299.08120	1075.52381	K	E	329	363
PSM	KYVLGNPLTPGINQGPQIDKEQHDKILDLIESGK	-186_59422	P24549	1	Mouse_09-2020	null	[MS,MS:1001208,SEQUEST,]	1.1e-4	20-UNIMOD:213	ms_run[1]:scan=11383	3388.4	4	4299.08120	1075.52381	K	E	329	363
PSM	KYVLGNPLTPGINQGPQIDKEQHDKILDLIESGK	-186_59421	P24549	1	Mouse_09-2020	null	[MS,MS:1001208,SEQUEST,]	1.1e-4	21-UNIMOD:213	ms_run[1]:scan=11383	3388.4	4	4299.08120	1075.52381	K	E	329	363
PSM	MRDILNMDKTLKGLNSDSVTEETLRK	-186_36958	Q8C196	1	Mouse_09-2020	null	[MS,MS:1001208,SEQUEST,]	1.1e-4	1-UNIMOD:35,7-UNIMOD:35,12-UNIMOD:213	ms_run[1]:scan=7464	2295.8	4	3580.60586	895.90696	K	K	881	907
PSM	YALDRKTFGK	-186_20411	P45952	1	Mouse_09-2020	null	[MS,MS:1001208,SEQUEST,]	6.4e-3	7-UNIMOD:213	ms_run[1]:scan=4740	1536.0	3	1739.72055	580.57785	K	L	302	312
PSM	VVDGLEKAVYQGPGSSPVKS	-186_44356	O88587	1	Mouse_09-2020	null	[MS,MS:1001208,SEQUEST,]	1.1e-4	7-UNIMOD:213	ms_run[1]:scan=8713	2643.5	3	2558.11979	853.37857	K	0	246	266
PSM	RLKAYEAQTEPVLQYYQK	-186_39981	Q9WTP7	1	Mouse_09-2020	null	[MS,MS:1001208,SEQUEST,]	1.1e-4	3-UNIMOD:213	ms_run[1]:scan=7976	2438.4	3	2769.23545	923.74889	K	G	172	190
PSM	AVVPAKYLDEDTVYHLQPSGR	-186_50400	Q91X83	1	Mouse_09-2020	null	[MS,MS:1001208,SEQUEST,]	1.1e-4	7-UNIMOD:213	ms_run[1]:scan=9753	2933.7	3	2899.26303	967.09483	K	V	230	251
PSM	RLKAYEAQTEPVLQYYQK	-186_39980	Q9WTP7	1	Mouse_09-2020	null	[MS,MS:1001208,SEQUEST,]	1.1e-4	5-UNIMOD:213	ms_run[1]:scan=7976	2438.4	3	2769.23545	923.74889	K	G	172	190
PSM	LVSLIGSKTQIPTQR	-186_44008	A0A1B0GS70	1	Mouse_09-2020	null	[MS,MS:1001208,SEQUEST,]	1.1e-4	3-UNIMOD:213	ms_run[1]:scan=8654	2627.1	3	2182.02976	728.01501	R	G	83	98
PSM	VGLQVVAVKAPGFGDNRKNQLK	-186_37809	P63038	1	Mouse_09-2020	null	[MS,MS:1001208,SEQUEST,]	8.1e-4	9-UNIMOD:213	ms_run[1]:scan=7607	2335.6	4	2879.39882	720.60458	K	M	293	315
PSM	VDISDVKIPK	-186_43205	P47911	1	Mouse_09-2020	null	[MS,MS:1001208,SEQUEST,]	7.5e-4	7-UNIMOD:213	ms_run[1]:scan=8520	2589.9	3	1654.71347	552.24235	K	L	209	219
PSM	GAIFGGFKSKDSVPK	-186_31394	P00329	1	Mouse_09-2020	null	[MS,MS:1001208,SEQUEST,]	1.1e-4	10-UNIMOD:213	ms_run[1]:scan=6529	2035.5	3	2078.90018	693.63766	K	V	317	332
PSM	SVTELNGDTITNTMTLGDIVYKR	-186_58123	P12710	1	Mouse_09-2020	null	[MS,MS:1001208,SEQUEST,]	8.1e-4	14-UNIMOD:35,15-UNIMOD:213	ms_run[1]:scan=11129	3317.2	3	3098.34885	1033.45236	K	S	100	123
PSM	VLEQLTGQTPVFSKAR	-186_46666	Q9CXW4	1	Mouse_09-2020	null	[MS,MS:1001208,SEQUEST,]	1.3e-3	9-UNIMOD:213	ms_run[1]:scan=9110	2754.8	2	2315.05278	1158.02707	K	T	39	55
PSM	LVTLPVSFAQLKNLK	-186_65261	Q922Q8	1	Mouse_09-2020	null	[MS,MS:1001208,SEQUEST,]	3.7e-2	12-UNIMOD:213	ms_run[1]:scan=12485	3699.1	3	2212.08341	738.03201	R	L	97	112
PSM	ALPFWNEEIVPQIKEGK	-186_65389	Q9DBJ1	1	Mouse_09-2020	null	[MS,MS:1001208,SEQUEST,]	8.1e-4	14-UNIMOD:213	ms_run[1]:scan=12509	3705.8	3	2539.13431	847.04838	R	V	163	180
PSM	RYEEIVKEVSTYIKK	-186_49079	P10126	1	Mouse_09-2020	null	[MS,MS:1001208,SEQUEST,]	1.1e-4	7-UNIMOD:213	ms_run[1]:scan=9518	2868.4	4	2426.10366	607.28147	K	G	166	181
PSM	KELEEIVQPIISK	-186_52632	P20029	1	Mouse_09-2020	null	[MS,MS:1001208,SEQUEST,]	4.9e-4	5-UNIMOD:213	ms_run[1]:scan=10142	3042.3	2	2066.94731	1033.97599	K	Y	622	635
PSM	YVLGNPLTPGINQGPQIDKEQHDKILDLIESGK	-186_62824	P24549	1	Mouse_09-2020	null	[MS,MS:1001208,SEQUEST,]	1.1e-4	18-UNIMOD:213	ms_run[1]:scan=12034	3572.6	5	4170.98646	835.00151	K	E	330	363
PSM	ASGNYATVISHNPETKK	-186_18061	P62918	1	Mouse_09-2020	null	[MS,MS:1001208,SEQUEST,]	4.0e-4	16-UNIMOD:213	ms_run[1]:scan=4355	1428.6	3	2357.98038	786.66482	R	R	129	146
PSM	ASGNYATVISHNPETKK	-186_18060	P62918	1	Mouse_09-2020	null	[MS,MS:1001208,SEQUEST,]	4.0e-4	15-UNIMOD:213	ms_run[1]:scan=4355	1428.6	3	2357.98038	786.66482	R	R	129	146
PSM	ALAPEYAKAAAK	-186_20944	P09103	1	Mouse_09-2020	null	[MS,MS:1001208,SEQUEST,]	2.0e-2	12-UNIMOD:213	ms_run[1]:scan=4822	1558.8	2	1744.73760	872.87079	K	K	60	72
PSM	LDPQKAFFSGR	-186_47250	P51660	1	Mouse_09-2020	null	[MS,MS:1001208,SEQUEST,]	8.1e-4	5-UNIMOD:213	ms_run[1]:scan=9212	2783.2	3	1806.72507	602.91312	K	K	702	713
PSM	IATKDRKTVLGVPEVLLGILPGAGGTQRLPK	-186_61848	Q8BMS1	1	Mouse_09-2020	null	[MS,MS:1001208,SEQUEST,]	6.6e-4	4-UNIMOD:213	ms_run[1]:scan=11850	3521.2	5	3738.97108	748.59997	R	V	160	191
PSM	IATKDRKTVLGVPEVLLGILPGAGGTQRLPK	-186_61849	Q8BMS1	1	Mouse_09-2020	null	[MS,MS:1001208,SEQUEST,]	6.6e-4	5-UNIMOD:213	ms_run[1]:scan=11850	3521.2	5	3738.97108	748.59997	R	V	160	191
PSM	GVDPTQIEYQGMIEIVEEGDMKGEVYPFGIVGMANK	-186_23639	A0A0G2JF72	1	Mouse_09-2020	null	[MS,MS:1001208,SEQUEST,]	3.1e-2	3-UNIMOD:213	ms_run[1]:scan=5252	1678.7	5	4484.95496	897.79409	R	D	477	513
PSM	GVDPTQIEYQGMIEIVEEGDMKGEVYPFGIVGMANK	-186_23640	A0A0G2JF72	1	Mouse_09-2020	null	[MS,MS:1001208,SEQUEST,]	3.1e-2	5-UNIMOD:213	ms_run[1]:scan=5252	1678.7	5	4484.95496	897.79409	R	D	477	513
PSM	IEVEKPFAIAKE	-186_43801	P24369	1	Mouse_09-2020	null	[MS,MS:1001208,SEQUEST,]	1.2e-2	12-UNIMOD:213	ms_run[1]:scan=8619	2617.4	3	1914.82798	638.94772	K	0	205	217
PSM	AGLEQGSDAGYLAESQKFGELALTKESK	-186_57956	Q8BMS1	1	Mouse_09-2020	null	[MS,MS:1001208,SEQUEST,]	1.1e-4	15-UNIMOD:213	ms_run[1]:scan=11097	3308.2	4	3468.52285	867.88655	K	L	310	338
PSM	VNNSSLIGLGYTQTLKPGIK	-186_55652	Q60932	1	Mouse_09-2020	null	[MS,MS:1001208,SEQUEST,]	1.1e-4	12-UNIMOD:213	ms_run[1]:scan=10672	3189.9	3	2644.24399	882.08550	K	T	250	270
PSM	KDGTVTAGNASGVSDGAGAVIIASEDAVKK	-186_48723	Q8BWT1	1	Mouse_09-2020	null	[MS,MS:1001208,SEQUEST,]	1.1e-4	2-UNIMOD:213	ms_run[1]:scan=9455	2850.8	3	3329.49863	1110.50266	K	N	241	271
PSM	KYILGNPLNSGINQGPQIDKEQHNKILGLIESGK	-186_54487	O35945	1	Mouse_09-2020	null	[MS,MS:1001208,SEQUEST,]	1.1e-4	19-UNIMOD:213	ms_run[1]:scan=10474	3134.8	5	4257.07105	852.22064	K	E	329	363
PSM	KYILGNPLNSGINQGPQIDKEQHNKILGLIESGK	-186_54489	O35945	1	Mouse_09-2020	null	[MS,MS:1001208,SEQUEST,]	1.1e-4	20-UNIMOD:213	ms_run[1]:scan=10474	3134.8	5	4257.07105	852.22064	K	E	329	363
PSM	TMVVHEKQDDLGKGGNEESTK	-186_5016	P08228	1	Mouse_09-2020	null	[MS,MS:1001208,SEQUEST,]	1.1e-4	2-UNIMOD:35,13-UNIMOD:213	ms_run[1]:scan=2214	828.2	4	2859.15517	715.54395	R	G	117	138
PSM	VDFNVPMKNNQITNNQR	-186_32334	P09411	1	Mouse_09-2020	null	[MS,MS:1001208,SEQUEST,]	1.1e-4	7-UNIMOD:35,8-UNIMOD:213	ms_run[1]:scan=6689	2080.0	3	2589.06351	863.69115	R	K	23	40
PSM	TAHIVLEDGTKMK	-186_22314	Q8C196	1	Mouse_09-2020	null	[MS,MS:1001208,SEQUEST,]	5.7e-4	11-UNIMOD:213	ms_run[1]:scan=5040	1619.6	3	1983.82926	661.94761	K	Y	45	58
PSM	AVGVEYIKDGQR	-186_27501	Q8BJ64	1	Mouse_09-2020	null	[MS,MS:1001208,SEQUEST,]	1.0e-2	6-UNIMOD:213	ms_run[1]:scan=5895	1858.0	3	1875.77030	625.92732	R	K	274	286
PSM	VVPEKGTADKKPAVGK	-186_2979	Q9D8E6	1	Mouse_09-2020	null	[MS,MS:1001208,SEQUEST,]	1.7e-3	4-UNIMOD:213	ms_run[1]:scan=1758	687.5	4	2165.00625	542.00644	K	G	368	384
PSM	ALPRFDQKGDVYK	-186_28861	P53395	1	Mouse_09-2020	null	[MS,MS:1001208,SEQUEST,]	1.1e-4	8-UNIMOD:213	ms_run[1]:scan=6121	1921.9	3	2077.87735	693.29752	K	Q	428	441
PSM	MMSNGILKVPAINVNDSVTKSK	-186_42738	P50247	1	Mouse_09-2020	null	[MS,MS:1001208,SEQUEST,]	2.1e-4	1-UNIMOD:35,2-UNIMOD:35,17-UNIMOD:213	ms_run[1]:scan=8438	2567.0	3	2919.30356	973.77249	K	D	167	189
PSM	MDSTEPPYSQKRYEEIVKEVSTYIKK	-186_59157	P10126	1	Mouse_09-2020	null	[MS,MS:1001208,SEQUEST,]	1.1e-4	1-UNIMOD:35,14-UNIMOD:213	ms_run[1]:scan=11338	3375.7	5	3705.64588	741.93444	K	G	155	181
PSM	MDSTEPPYSQKRYEEIVKEVSTYIKK	-186_59158	P10126	1	Mouse_09-2020	null	[MS,MS:1001208,SEQUEST,]	1.1e-4	1-UNIMOD:35,13-UNIMOD:213	ms_run[1]:scan=11338	3375.7	5	3705.64588	741.93444	K	G	155	181
PSM	MDSTEPPYSQKRYEEIVKEVSTYIKK	-186_59154	P10126	1	Mouse_09-2020	null	[MS,MS:1001208,SEQUEST,]	1.1e-4	1-UNIMOD:35,11-UNIMOD:213	ms_run[1]:scan=11338	3375.7	5	3705.64588	741.93444	K	G	155	181
PSM	MDSTEPPYSQKRYEEIVKEVSTYIKK	-186_59155	P10126	1	Mouse_09-2020	null	[MS,MS:1001208,SEQUEST,]	1.1e-4	1-UNIMOD:35,12-UNIMOD:213	ms_run[1]:scan=11338	3375.7	5	3705.64588	741.93444	K	G	155	181
PSM	SLGQWLQEEKVPAIYGVDTR	-186_65236	Q8C196	1	Mouse_09-2020	null	[MS,MS:1001208,SEQUEST,]	1.1e-4	8-UNIMOD:213	ms_run[1]:scan=12481	3697.9	3	2830.25516	944.08768	K	L	148	168
PSM	INYGGDIPKQYYVRDQVK	-186_37966	Q99J08	1	Mouse_09-2020	null	[MS,MS:1001208,SEQUEST,]	1.1e-4	11-UNIMOD:213	ms_run[1]:scan=7633	2342.9	3	2697.17722	899.72971	K	Q	258	276
PSM	KYILGNPLNSGINQGPQIDKEQHNKILGLIESGKK	-186_49148	O35945	1	Mouse_09-2020	null	[MS,MS:1001208,SEQUEST,]	1.1e-4	19-UNIMOD:213	ms_run[1]:scan=9529	2871.5	6	4385.17761	731.70091	K	G	329	364
PSM	QLFSDKLNEINEK	-186_43727	Q8C196	1	Mouse_09-2020	null	[MS,MS:1001208,SEQUEST,]	1.1e-4	4-UNIMOD:213	ms_run[1]:scan=8607	2614.1	3	2118.87760	706.96421	R	A	548	561
PSM	AVVKLEGDNK	-186_15898	P12710	1	Mouse_09-2020	null	[MS,MS:1001208,SEQUEST,]	1.1e-4	4-UNIMOD:213	ms_run[1]:scan=4004	1330.6	2	1613.66203	807.33404	K	V	81	91
PSM	MQKEITALAPSTMKIK	-186_24188	P60710	0	Mouse_09-2020	null	[MS,MS:1001208,SEQUEST,]	4.0e-4	1-UNIMOD:35,13-UNIMOD:35,14-UNIMOD:213	ms_run[1]:scan=5342	1703.8	3	2363.04361	788.35231	R	I	313	329
PSM	MQKEITALAPSTMKIK	-186_24188	P68134	0	Mouse_09-2020	null	[MS,MS:1001208,SEQUEST,]	4.0e-4	1-UNIMOD:35,13-UNIMOD:35,14-UNIMOD:213	ms_run[1]:scan=5342	1703.8	3	2363.04361	788.35231	R	I	315	331
PSM	YFDSFGDLSSASAIMGNAKVK	-186_57385	A8DUK4	1	Mouse_09-2020	null	[MS,MS:1001208,SEQUEST,]	8.1e-4	15-UNIMOD:35,12-UNIMOD:213	ms_run[1]:scan=10995	3279.7	3	2765.12491	922.37824	R	H	42	63
PSM	AGLEQGSDAGYLAESQKFGELALTK	-186_63025	Q8BMS1	1	Mouse_09-2020	null	[MS,MS:1001208,SEQUEST,]	1.1e-4	14-UNIMOD:213	ms_run[1]:scan=12070	3582.6	3	3124.35862	1042.12312	K	S	310	335
PSM	NIDVLKATAEEISSK	-186_58633	Q9CQ62	1	Mouse_09-2020	null	[MS,MS:1001208,SEQUEST,]	1.1e-4	6-UNIMOD:213	ms_run[1]:scan=11234	3346.6	3	2158.93265	720.31502	R	G	92	107
PSM	DIKHDPSLQPWSASYDPGSAKTILNNGK	-186_49728	P16015	1	Mouse_09-2020	null	[MS,MS:1001208,SEQUEST,]	1.1e-4	16-UNIMOD:213	ms_run[1]:scan=9634	2900.8	4	3580.57558	895.89999	K	C	37	65
PSM	IGPKKPLPDHVSIVEPKDEILPTTPISEQK	-186_45183	P62908	1	Mouse_09-2020	null	[MS,MS:1001208,SEQUEST,]	1.1e-4	9-UNIMOD:213	ms_run[1]:scan=8852	2682.7	5	3846.90198	770.18515	K	G	198	228
PSM	TDQGIKNLPVGEAGR	-186_32047	P24270	1	Mouse_09-2020	null	[MS,MS:1001208,SEQUEST,]	1.1e-4	6-UNIMOD:213	ms_run[1]:scan=6641	2066.7	3	2095.88358	699.29970	K	A	238	253
PSM	AVIMGAPGSGKGTVSSRITK	-186_20266	Q9WTP7	1	Mouse_09-2020	null	[MS,MS:1001208,SEQUEST,]	1.1e-4	4-UNIMOD:35,9-UNIMOD:213	ms_run[1]:scan=4715	1529.0	3	2474.11649	825.37639	R	F	10	30
PSM	HAVSEGTKAVTKYTSSK	-186_10668	Q64475	1	Mouse_09-2020	null	[MS,MS:1001208,SEQUEST,]	1.1e-4	11-UNIMOD:213	ms_run[1]:scan=3173	1097.5	4	2335.00088	584.50554	K	0	110	127
PSM	HAVSEGTKAVTKYTSSK	-186_10667	Q64475	1	Mouse_09-2020	null	[MS,MS:1001208,SEQUEST,]	1.1e-4	12-UNIMOD:213	ms_run[1]:scan=3173	1097.5	4	2335.00088	584.50554	K	0	110	127
PSM	AILNYIASKYNLYGK	-186_60969	P30115	1	Mouse_09-2020	null	[MS,MS:1001208,SEQUEST,]	1.1e-4	8-UNIMOD:213	ms_run[1]:scan=11690	3476.3	3	2272.01035	758.00775	K	M	70	85
PSM	GLFIIDDKGILR	-186_65488	P35700	1	Mouse_09-2020	null	[MS,MS:1001208,SEQUEST,]	1.1e-4	6-UNIMOD:213	ms_run[1]:scan=12527	3710.8	2	1900.86199	950.93392	R	I	129	141
PSM	ALKDVKGQIGAPMPGKVIDIK	-186_35229	G5E8R3	1	Mouse_09-2020	null	[MS,MS:1001208,SEQUEST,]	1.1e-4	13-UNIMOD:35,6-UNIMOD:213	ms_run[1]:scan=7175	2215.3	4	2735.32216	684.58643	K	A	1104	1125
PSM	MVTTFKGIK	-186_30743	P12710	1	Mouse_09-2020	null	[MS,MS:1001208,SEQUEST,]	4.1e-2	3-UNIMOD:213	ms_run[1]:scan=6417	2004.4	3	1565.64750	522.55388	K	V	91	100
PSM	KDGTVTAGNASGVSDGAGAVIIASEDAVKK	-186_48721	Q8BWT1	1	Mouse_09-2020	null	[MS,MS:1001208,SEQUEST,]	1.1e-4	4-UNIMOD:213	ms_run[1]:scan=9455	2850.8	3	3329.49863	1110.50266	K	N	241	271
PSM	FHVEEEGKGKDASGNKVK	-186_3490	P09411	1	Mouse_09-2020	null	[MS,MS:1001208,SEQUEST,]	1.1e-4	11-UNIMOD:213	ms_run[1]:scan=1904	736.3	3	2500.05613	834.02290	R	E	124	142
PSM	VVPEKGTADKKPAVGK	-186_2981	Q9D8E6	1	Mouse_09-2020	null	[MS,MS:1001208,SEQUEST,]	3.9e-3	7-UNIMOD:213	ms_run[1]:scan=1758	687.5	4	2165.00625	542.00644	K	G	368	384
PSM	IAATILTSPDLRKQWLQEVK	-186_60042	P05202	1	Mouse_09-2020	null	[MS,MS:1001208,SEQUEST,]	1.1e-4	8-UNIMOD:213	ms_run[1]:scan=11516	3426.1	4	2851.38393	713.60023	R	M	326	346
PSM	KELEEIVQPIISK	-186_52631	P20029	1	Mouse_09-2020	null	[MS,MS:1001208,SEQUEST,]	2.1e-4	4-UNIMOD:213	ms_run[1]:scan=10142	3042.3	2	2066.94731	1033.97599	K	Y	622	635
PSM	VETTEDLVAKLKEVGRI	-186_61492	Q9DCW4	1	Mouse_09-2020	null	[MS,MS:1001208,SEQUEST,]	1.1e-4	10-UNIMOD:213	ms_run[1]:scan=11789	3504.2	3	2441.13535	814.38354	K	0	239	256
PSM	AMLSTGFKIPQK	-186_37834	Q8C196	1	Mouse_09-2020	null	[MS,MS:1001208,SEQUEST,]	5.3e-3	2-UNIMOD:35,8-UNIMOD:213	ms_run[1]:scan=7611	2336.8	3	1877.79087	626.60167	K	I	1349	1361
PSM	KAATALKDVVKVGAVNADK	-186_28440	Q3TML0	1	Mouse_09-2020	null	[MS,MS:1001208,SEQUEST,]	1.1e-4	11-UNIMOD:213	ms_run[1]:scan=6052	1902.5	3	2439.16916	813.72753	K	Q	72	91
PSM	AVGKVIPELNGK	-186_34783	A0A1D5RLD8	1	Mouse_09-2020	null	[MS,MS:1001208,SEQUEST,]	1.1e-4	4-UNIMOD:213	ms_run[1]:scan=7101	2194.7	2	1765.79289	883.39972	K	T	214	226
PSM	SIDLKDKYKNIGAK	-186_20904	P63038	1	Mouse_09-2020	null	[MS,MS:1001208,SEQUEST,]	1.1e-4	8-UNIMOD:213	ms_run[1]:scan=4816	1557.2	3	2133.96476	711.99210	K	V	83	97
PSM	SIDLKDKYKNIGAK	-186_20903	P63038	1	Mouse_09-2020	null	[MS,MS:1001208,SEQUEST,]	1.1e-4	7-UNIMOD:213	ms_run[1]:scan=4816	1557.2	3	2133.96476	711.99210	K	V	83	97
PSM	AAVLWELHKPFTIEDIEVAPPKAHEVR	-186_56747	P00329	1	Mouse_09-2020	null	[MS,MS:1001208,SEQUEST,]	1.1e-4	15-UNIMOD:213	ms_run[1]:scan=10880	3247.7	4	3636.73427	909.93765	K	K	12	39
PSM	SKGLAPDLPEDLYHLIK	-186_64196	Q921R2	1	Mouse_09-2020	null	[MS,MS:1001208,SEQUEST,]	1.1e-4	2-UNIMOD:213	ms_run[1]:scan=12275	3640.1	3	2450.11100	817.37287	K	A	77	94
PSM	KYILGNPLNSGINQGPQIDKEQHNKILGLIESGK	-186_54488	O35945	1	Mouse_09-2020	null	[MS,MS:1001208,SEQUEST,]	1.1e-4	23-UNIMOD:213	ms_run[1]:scan=10474	3134.8	5	4257.07105	852.22064	K	E	329	363
PSM	GSSNSYAIKKKDELER	-186_9311	P97461	1	Mouse_09-2020	null	[MS,MS:1001208,SEQUEST,]	1.1e-4	10-UNIMOD:213	ms_run[1]:scan=2956	1037.1	3	2366.00736	789.34023	K	A	183	199
PSM	AGLEQGSDAGYLAESQKFGELALTKESK	-186_57957	Q8BMS1	1	Mouse_09-2020	null	[MS,MS:1001208,SEQUEST,]	1.1e-4	14-UNIMOD:213	ms_run[1]:scan=11097	3308.2	4	3468.52285	867.88655	K	L	310	338
PSM	YGKDATNVGDEGGFAPNILENK	-186_51999	P17182	1	Mouse_09-2020	null	[MS,MS:1001208,SEQUEST,]	1.1e-4	4-UNIMOD:213	ms_run[1]:scan=10034	3012.1	3	2850.16935	950.72670	K	A	200	222
PSM	HIDSASMYQNEKEVGLAIR	-186_33474	P70694	1	Mouse_09-2020	null	[MS,MS:1001208,SEQUEST,]	1.1e-4	7-UNIMOD:35,12-UNIMOD:213	ms_run[1]:scan=6879	2133.0	3	2718.13016	906.71374	R	K	48	67
PSM	KVATVPGTLKK	-186_9710	P14148	1	Mouse_09-2020	null	[MS,MS:1001208,SEQUEST,]	4.0e-4	1-UNIMOD:213	ms_run[1]:scan=3019	1054.6	3	1682.79142	561.60199	K	V	10	21
PSM	LKGIVPLAK	-186_36471	P27773	1	Mouse_09-2020	null	[MS,MS:1001208,SEQUEST,]	1.1e-4	2-UNIMOD:213	ms_run[1]:scan=7380	2272.4	3	1479.70035	493.90513	R	D	74	83
PSM	HLGLPVFNTVKEAKEK	-186_36981	Q9WUM5	1	Mouse_09-2020	null	[MS,MS:1001208,SEQUEST,]	1.1e-4	11-UNIMOD:213	ms_run[1]:scan=7467	2296.6	4	2351.08266	588.52627	K	G	95	111
PSM	TQDPAKAPNSPDVLEIEFKK	-186_45132	P16460	1	Mouse_09-2020	null	[MS,MS:1001208,SEQUEST,]	1.1e-4	1-UNIMOD:213	ms_run[1]:scan=8843	2680.1	3	2768.22397	923.41205	K	V	210	230
PSM	SGKLKVPEWVDTVK	-186_43277	Q9CZX8	1	Mouse_09-2020	null	[MS,MS:1001208,SEQUEST,]	1.1e-4	3-UNIMOD:213	ms_run[1]:scan=8532	2593.2	3	2126.95804	709.65683	K	A	25	39
PSM	LGLDFPNLPYLIDGSHKITQSNAILR	-186_67514	P10649	0	Mouse_09-2020	null	[MS,MS:1001208,SEQUEST,]	1.1e-4	10-UNIMOD:213	ms_run[1]:scan=12976	3841.8	3	3436.63694	1146.21612	K	L	53	79
PSM	LGLDFPNLPYLIDGSHKITQSNAILR	-186_67514	D3YX76	0	Mouse_09-2020	null	[MS,MS:1001208,SEQUEST,]	1.1e-4	10-UNIMOD:213	ms_run[1]:scan=12976	3841.8	3	3436.63694	1146.21612	K	L	19	45
PSM	QMVIDVLHPGKATVPK	-186_36907	P62849	1	Mouse_09-2020	null	[MS,MS:1001208,SEQUEST,]	1.4e-3	2-UNIMOD:35,11-UNIMOD:213	ms_run[1]:scan=7455	2293.3	3	2290.03489	764.01614	K	E	22	38
PSM	KAVKNFTDVHPDYGAR	-186_20280	P24270	1	Mouse_09-2020	null	[MS,MS:1001208,SEQUEST,]	1.1e-4	1-UNIMOD:213	ms_run[1]:scan=4718	1529.9	4	2358.99087	590.50306	K	Q	477	493
PSM	SVSDYDGKLSSFK	-186_35899	P09103	1	Mouse_09-2020	null	[MS,MS:1001208,SEQUEST,]	4.0e-4	5-UNIMOD:213	ms_run[1]:scan=7285	2245.9	2	1973.75920	987.38192	K	A	266	279
PSM	RGVLKEYGVK	-186_16939	Q8C196	1	Mouse_09-2020	null	[MS,MS:1001208,SEQUEST,]	5.7e-4	5-UNIMOD:213	ms_run[1]:scan=4173	1377.8	3	1689.73990	563.91809	K	L	523	533
PSM	MDSTEPPYSQKRYEEIVKEVSTYIKK	-186_59152	P10126	1	Mouse_09-2020	null	[MS,MS:1001208,SEQUEST,]	1.1e-4	1-UNIMOD:35,8-UNIMOD:213	ms_run[1]:scan=11338	3375.7	5	3705.64588	741.93444	K	G	155	181
PSM	HKTGPNLHGLFGRK	-186_16977	P62897	1	Mouse_09-2020	null	[MS,MS:1001208,SEQUEST,]	1.1e-4	1-UNIMOD:213	ms_run[1]:scan=4178	1379.2	4	2102.93178	526.48849	K	G	27	41
PSM	AMGAAQVVVTDLSASRLTKAK	-186_42832	Q64442	1	Mouse_09-2020	null	[MS,MS:1001208,SEQUEST,]	1.4e-3	2-UNIMOD:35,10-UNIMOD:213	ms_run[1]:scan=8456	2572.0	4	2674.23086	669.31314	K	V	194	215
PSM	AMGAAQVVVTDLSASRLTKAK	-186_42833	Q64442	1	Mouse_09-2020	null	[MS,MS:1001208,SEQUEST,]	1.4e-3	2-UNIMOD:35,11-UNIMOD:213	ms_run[1]:scan=8456	2572.0	4	2674.23086	669.31314	K	V	194	215
PSM	SARDVFTKGYGFGLIK	-186_53807	Q60932	1	Mouse_09-2020	null	[MS,MS:1001208,SEQUEST,]	1.1e-4	8-UNIMOD:213	ms_run[1]:scan=10351	3100.6	3	2300.01798	767.34313	K	D	26	42
PSM	KFVRTDEKVER	-186_4619	Q91VS7	1	Mouse_09-2020	null	[MS,MS:1001208,SEQUEST,]	3.8e-3	7-UNIMOD:213	ms_run[1]:scan=2140	807.4	4	1947.83718	487.71449	K	R	61	72
PSM	KGVPVKVTNIKDGTTR	-186_15949	P16460	1	Mouse_09-2020	null	[MS,MS:1001208,SEQUEST,]	1.1e-4	1-UNIMOD:213	ms_run[1]:scan=4014	1333.4	3	2254.06510	752.02580	K	T	229	245
PSM	RADPAELKAIFLK	-186_48885	Q9QXX4	1	Mouse_09-2020	null	[MS,MS:1001208,SEQUEST,]	1.1e-4	8-UNIMOD:213	ms_run[1]:scan=9484	2859.0	3	2012.92673	671.64626	K	A	11	24
PSM	ARKEYWQNLR	-186_21023	O35490	1	Mouse_09-2020	null	[MS,MS:1001208,SEQUEST,]	1.1e-4	3-UNIMOD:213	ms_run[1]:scan=4835	1562.5	3	1904.78464	635.59954	R	A	347	357
PSM	KELEEIVQPIISK	-186_52630	P20029	1	Mouse_09-2020	null	[MS,MS:1001208,SEQUEST,]	1.1e-4	2-UNIMOD:213	ms_run[1]:scan=10142	3042.3	2	2066.94731	1033.97599	K	Y	622	635
PSM	IALGIPLPEIKNVVSGK	-186_66895	Q8C196	1	Mouse_09-2020	null	[MS,MS:1001208,SEQUEST,]	8.1e-4	11-UNIMOD:213	ms_run[1]:scan=12817	3793.4	3	2289.13034	763.71457	K	S	741	758
PSM	IWLVDSKGLIVK	-186_62334	P06801	1	Mouse_09-2020	null	[MS,MS:1001208,SEQUEST,]	5.7e-4	6-UNIMOD:213	ms_run[1]:scan=11939	3546.0	3	1911.90305	637.97209	K	R	331	343
PSM	IAATILTSPDLRKQWLQEVK	-186_60044	P05202	1	Mouse_09-2020	null	[MS,MS:1001208,SEQUEST,]	2.1e-4	10-UNIMOD:213	ms_run[1]:scan=11516	3426.1	4	2851.38393	713.60023	R	M	326	346
PSM	IAATILTSPDLRKQWLQEVK	-186_60046	P05202	1	Mouse_09-2020	null	[MS,MS:1001208,SEQUEST,]	2.1e-4	13-UNIMOD:213	ms_run[1]:scan=11516	3426.1	4	2851.38393	713.60023	R	M	326	346
PSM	IAATILTSPDLRKQWLQEVK	-186_60045	P05202	1	Mouse_09-2020	null	[MS,MS:1001208,SEQUEST,]	2.1e-4	12-UNIMOD:213	ms_run[1]:scan=11516	3426.1	4	2851.38393	713.60023	R	M	326	346
PSM	AASGTKEDPNLVPSISNK	-186_33511	P19536	1	Mouse_09-2020	null	[MS,MS:1001208,SEQUEST,]	1.1e-4	5-UNIMOD:213	ms_run[1]:scan=6884	2134.3	3	2369.00626	790.34012	K	I	68	86
PSM	AASGTKEDPNLVPSISNK	-186_33512	P19536	1	Mouse_09-2020	null	[MS,MS:1001208,SEQUEST,]	1.1e-4	3-UNIMOD:213	ms_run[1]:scan=6884	2134.3	3	2369.00626	790.34012	K	I	68	86
PSM	MDSTEPPYSQKRYEEIVKEVSTYIKK	-186_59153	P10126	1	Mouse_09-2020	null	[MS,MS:1001208,SEQUEST,]	1.1e-4	1-UNIMOD:35,9-UNIMOD:213	ms_run[1]:scan=11338	3375.7	5	3705.64588	741.93444	K	G	155	181
PSM	RSTVAQLVKR	-186_14495	Q03265	1	Mouse_09-2020	null	[MS,MS:1001208,SEQUEST,]	1.1e-3	9-UNIMOD:213	ms_run[1]:scan=3773	1266.3	3	1698.77341	566.92899	K	T	253	263
PSM	IIAEGANGPTTPEADKIFLER	-186_53909	P26443	1	Mouse_09-2020	null	[MS,MS:1001208,SEQUEST,]	1.1e-4	10-UNIMOD:213	ms_run[1]:scan=10366	3104.7	3	2783.23679	928.41568	K	I	400	421
PSM	KELSEPSSTR	-186_5861	Q8C196	1	Mouse_09-2020	null	[MS,MS:1001208,SEQUEST,]	1.1e-4	1-UNIMOD:213	ms_run[1]:scan=2369	871.8	3	1674.64048	558.88512	K	Y	841	851
PSM	EWPANLDLKKELSEPSSTR	-186_51271	Q8C196	1	Mouse_09-2020	null	[MS,MS:1001208,SEQUEST,]	4.9e-4	10-UNIMOD:213	ms_run[1]:scan=9904	2975.8	4	2741.18545	686.05184	K	Y	832	851
PSM	VGGTSDVEVNEKKDRVTDALNATR	-186_28851	P63038	1	Mouse_09-2020	null	[MS,MS:1001208,SEQUEST,]	4.0e-4	12-UNIMOD:213	ms_run[1]:scan=6120	1921.6	4	3115.37685	779.59868	K	A	406	430
PSM	VGGTSDVEVNEKKDRVTDALNATR	-186_28852	P63038	1	Mouse_09-2020	null	[MS,MS:1001208,SEQUEST,]	4.0e-4	11-UNIMOD:213	ms_run[1]:scan=6120	1921.6	4	3115.37685	779.59868	K	A	406	430
PSM	LINRNTTIPTKK	-186_10190	P38647	1	Mouse_09-2020	null	[MS,MS:1001208,SEQUEST,]	9.3e-3	12-UNIMOD:213	ms_run[1]:scan=3093	1075.2	3	1939.90445	647.30613	K	Q	457	469
PSM	KLGEMWNNTAADDKQPYEKK	-186_19052	P63158	1	Mouse_09-2020	null	[MS,MS:1001208,SEQUEST,]	1.1e-4	5-UNIMOD:35,1-UNIMOD:213	ms_run[1]:scan=4516	1473.5	4	2923.20400	731.55559	K	A	128	148
PSM	IASGRPYNPSMSRPDAWGVTKGAAELMQQKEATTEQQLR	-186_39455	O35490	1	Mouse_09-2020	null	[MS,MS:1001208,SEQUEST,]	1.1e-4	11-UNIMOD:35,27-UNIMOD:35,20-UNIMOD:213	ms_run[1]:scan=7888	2413.9	5	4876.19062	976.04294	R	L	357	396
PSM	LDQGGAPLAGTNKETTIQGLDGLSER	-186_52939	Q91Y97	1	Mouse_09-2020	null	[MS,MS:1001208,SEQUEST,]	1.1e-4	16-UNIMOD:213	ms_run[1]:scan=10195	3057.1	3	3182.41184	1061.47281	K	A	109	135
PSM	KVHGSLAR	-186_516	P62862	1	Mouse_09-2020	null	[MS,MS:1001208,SEQUEST,]	4.9e-4	1-UNIMOD:213	ms_run[1]:scan=1105	472.9	3	1408.57743	470.19719	0	G	1	9
PSM	TLTGKTITLEVEPSDTIENVK	-186_55167	E9Q5F6	1	Mouse_09-2020	null	[MS,MS:1001208,SEQUEST,]	1.1e-4	5-UNIMOD:213	ms_run[1]:scan=10581	3164.5	3	2829.27701	943.76627	K	K	7	28
PSM	KPPLDAKQIEEARK	-186_17565	P10648	1	Mouse_09-2020	null	[MS,MS:1001208,SEQUEST,]	2.8e-3	1-UNIMOD:213	ms_run[1]:scan=4270	1404.9	3	2163.98435	721.99936	R	F	205	219
PSM	TSEIQSQAKAYFEK	-186_39871	P09813	1	Mouse_09-2020	null	[MS,MS:1001208,SEQUEST,]	4.9e-4	1-UNIMOD:213	ms_run[1]:scan=7959	2433.7	3	2170.87241	724.29585	K	H	54	68
PSM	NVSEIRQYTLGKAK	-186_24587	Q05421	1	Mouse_09-2020	null	[MS,MS:1001208,SEQUEST,]	4.0e-4	14-UNIMOD:213	ms_run[1]:scan=5409	1722.4	3	2147.95603	716.65560	K	H	238	252
PSM	FKTIEEVVGRANDSK	-186_36899	P47738	1	Mouse_09-2020	null	[MS,MS:1001208,SEQUEST,]	1.1e-4	2-UNIMOD:213	ms_run[1]:scan=7454	2293.0	3	2233.95371	745.32240	K	G	429	444
PSM	IQRPPEDSIQPYEKIKAR	-186_25826	Q91ZJ5	1	Mouse_09-2020	null	[MS,MS:1001208,SEQUEST,]	1.1e-4	14-UNIMOD:213	ms_run[1]:scan=5611	1778.8	4	2709.24550	678.06629	K	L	78	96
PSM	IKAVPQLQGYLR	-186_49280	P47911	1	Mouse_09-2020	null	[MS,MS:1001208,SEQUEST,]	1.1e-4	2-UNIMOD:213	ms_run[1]:scan=9552	2877.9	3	1926.88913	642.96734	K	Q	269	281
PSM	RYEEIVKEVSTYIKK	-186_45931	P10126	1	Mouse_09-2020	null	[MS,MS:1001208,SEQUEST,]	5.7e-4	14-UNIMOD:213	ms_run[1]:scan=8990	2721.4	4	2426.10512	607.28147	K	G	166	181
PSM	MDSTEPPYSQKRYEEIVKEVSTYIK	-186_62928	P10126	1	Mouse_09-2020	null	[MS,MS:1001208,SEQUEST,]	1.1e-4	1-UNIMOD:35,9-UNIMOD:213	ms_run[1]:scan=12053	3577.9	4	3577.55141	895.14250	K	I	155	180
PSM	LTSIDKWFLYK	-186_64018	Q8C196	1	Mouse_09-2020	null	[MS,MS:1001208,SEQUEST,]	1.1e-4	2-UNIMOD:213	ms_run[1]:scan=12243	3631.1	3	1954.84146	652.28444	R	R	870	881
PSM	SMPIRKDDEVQVVR	-186_16805	P61255	1	Mouse_09-2020	null	[MS,MS:1001208,SEQUEST,]	3.1e-4	2-UNIMOD:35,5-UNIMOD:213	ms_run[1]:scan=4150	1371.4	3	2228.94468	743.65175	R	H	46	60
PSM	SVSDYDGKLSSFK	-186_35898	P09103	1	Mouse_09-2020	null	[MS,MS:1001208,SEQUEST,]	2.1e-4	6-UNIMOD:213	ms_run[1]:scan=7285	2245.9	2	1973.75920	987.38192	K	A	266	279
PSM	IGAEVYHNLKNVIKEK	-186_37413	P17182	1	Mouse_09-2020	null	[MS,MS:1001208,SEQUEST,]	1.1e-4	15-UNIMOD:213	ms_run[1]:scan=7542	2317.5	3	2396.10697	799.37309	R	G	184	200
PSM	QKLDPK	-186_2342	P17751	1	Mouse_09-2020	null	[MS,MS:1001208,SEQUEST,]	3.9e-3	2-UNIMOD:213	ms_run[1]:scan=1610	640.8	2	1269.49199	635.24925	R	A	104	110
PSM	RAVSREDSVKPGAHLTVKK	-186_4937	Q8BG05	1	Mouse_09-2020	null	[MS,MS:1001208,SEQUEST,]	5.7e-4	19-UNIMOD:213	ms_run[1]:scan=2200	824.3	5	2619.24421	524.65462	K	F	109	128
PSM	VSFELFADKVPK	-186_58078	P17742	1	Mouse_09-2020	null	[MS,MS:1001208,SEQUEST,]	5.7e-3	9-UNIMOD:213	ms_run[1]:scan=11120	3314.7	3	1920.81827	640.94420	R	A	20	32
PSM	VGIPVVAVESDPKQLDTAK	-186_50882	Q9DBM2	1	Mouse_09-2020	null	[MS,MS:1001208,SEQUEST,]	1.1e-4	9-UNIMOD:213	ms_run[1]:scan=9839	2957.7	3	2507.14945	836.38707	R	I	317	336
PSM	LVTGWVKPIIIGR	-186_61486	O88844	1	Mouse_09-2020	null	[MS,MS:1001208,SEQUEST,]	1.1e-4	3-UNIMOD:213	ms_run[1]:scan=11788	3503.9	3	1992.97190	664.99511	R	A	120	133
PSM	LYVPKSLWPQIK	-186_62751	Q8CHT0	1	Mouse_09-2020	null	[MS,MS:1001208,SEQUEST,]	1.1e-4	2-UNIMOD:213	ms_run[1]:scan=12021	3568.9	3	2012.92820	671.64760	R	R	353	365
PSM	VFGKGNPTK	-186_6996	Q8C196	1	Mouse_09-2020	null	[MS,MS:1001208,SEQUEST,]	2.0e-2	4-UNIMOD:213	ms_run[1]:scan=2572	929.7	3	1488.59232	496.86885	K	V	211	220
PSM	IATKDRKTVLGVPEVLLGILPGAGGTQRLPK	-186_61847	Q8BMS1	1	Mouse_09-2020	null	[MS,MS:1001208,SEQUEST,]	7.5e-4	6-UNIMOD:213	ms_run[1]:scan=11850	3521.2	5	3738.97108	748.59997	R	V	160	191
PSM	TLNVKPLVTHRFPLEK	-186_39922	Q64442	1	Mouse_09-2020	null	[MS,MS:1001208,SEQUEST,]	1.1e-4	1-UNIMOD:213	ms_run[1]:scan=7968	2436.2	4	2433.17397	609.04864	K	V	315	331
PSM	LVEIAAKNLQAQVSHRK	-186_28698	Q9R0H0	1	Mouse_09-2020	null	[MS,MS:1001208,SEQUEST,]	1.1e-4	3-UNIMOD:213	ms_run[1]:scan=6093	1914.0	4	2446.16347	612.29645	R	K	494	511
PSM	TVIPANKLQELQVNLVR	-186_60012	P35492	1	Mouse_09-2020	null	[MS,MS:1001208,SEQUEST,]	1.1e-4	1-UNIMOD:213	ms_run[1]:scan=11509	3424.1	3	2476.20206	826.07141	R	H	176	193
PSM	KIKLTITYGPK	-186_31379	P12710	1	Mouse_09-2020	null	[MS,MS:1001208,SEQUEST,]	1.1e-4	1-UNIMOD:213	ms_run[1]:scan=6527	2035.0	3	1802.84983	601.62117	K	V	47	58
PSM	YTGTRPSNLAKNTILVK	-186_30884	Q63886	0	Mouse_09-2020	null	[MS,MS:1001208,SEQUEST,]	2.8e-3	17-UNIMOD:213	ms_run[1]:scan=6441	2011.1	3	2417.12564	806.38025	R	L	339	356
PSM	YTGTRPSNLAKNTILVK	-186_30884	K9J7B2	0	Mouse_09-2020	null	[MS,MS:1001208,SEQUEST,]	2.8e-3	17-UNIMOD:213	ms_run[1]:scan=6441	2011.1	3	2417.12564	806.38025	R	L	335	352
PSM	MQKEITALAPSTMK	-186_25599	P60710	0	Mouse_09-2020	null	[MS,MS:1001208,SEQUEST,]	1.1e-4	1-UNIMOD:35,13-UNIMOD:35,3-UNIMOD:213	ms_run[1]:scan=5576	1769.0	3	2121.86496	707.95930	R	K	313	327
PSM	MQKEITALAPSTMK	-186_25599	P68134	0	Mouse_09-2020	null	[MS,MS:1001208,SEQUEST,]	1.1e-4	1-UNIMOD:35,13-UNIMOD:35,3-UNIMOD:213	ms_run[1]:scan=5576	1769.0	3	2121.86496	707.95930	R	K	315	329
PSM	IAATILTSPDLRKQWLQEVK	-186_60043	P05202	1	Mouse_09-2020	null	[MS,MS:1001208,SEQUEST,]	2.1e-4	7-UNIMOD:213	ms_run[1]:scan=11516	3426.1	4	2851.38393	713.60023	R	M	326	346
PSM	VNNSSLIGLGYTQTLKPGIK	-186_55653	Q60932	1	Mouse_09-2020	null	[MS,MS:1001208,SEQUEST,]	1.1e-4	11-UNIMOD:213	ms_run[1]:scan=10672	3189.9	3	2644.24399	882.08550	K	T	250	270
PSM	VSFELFADKVPKTAENFR	-186_57664	P17742	1	Mouse_09-2020	null	[MS,MS:1001208,SEQUEST,]	1.1e-4	12-UNIMOD:213	ms_run[1]:scan=11044	3293.4	3	2639.16025	880.39081	R	L	20	38
PSM	AEKKGDEYVINGQK	-186_8738	P45952	1	Mouse_09-2020	null	[MS,MS:1001208,SEQUEST,]	1.1e-4	3-UNIMOD:213	ms_run[1]:scan=2868	1012.5	3	2119.87387	707.29596	K	W	176	190
PSM	SVGKANEELAGVVAEVQK	-186_51463	Q61176	1	Mouse_09-2020	null	[MS,MS:1001208,SEQUEST,]	1.1e-4	1-UNIMOD:213	ms_run[1]:scan=9939	2985.6	3	2369.04416	790.35224	R	G	72	90
PSM	LVGGTTPGKGGQKHLGLPVFNTVK	-186_37145	Q9WUM5	1	Mouse_09-2020	null	[MS,MS:1001208,SEQUEST,]	1.1e-4	13-UNIMOD:213	ms_run[1]:scan=7493	2303.9	4	2946.42788	737.36232	K	A	82	106
PSM	GATPYGGVKLEDLIVKDGLTDVYNK	-186_64710	Q8QZT1	1	Mouse_09-2020	null	[MS,MS:1001208,SEQUEST,]	1.1e-4	9-UNIMOD:213	ms_run[1]:scan=12369	3666.4	4	3206.47133	802.37282	R	H	163	188
PSM	SLFVHKVDPRK	-186_16988	O55125	1	Mouse_09-2020	null	[MS,MS:1001208,SEQUEST,]	1.1e-4	6-UNIMOD:213	ms_run[1]:scan=4179	1379.5	3	1866.82926	622.94816	R	A	46	57
PSM	MDSTEPPYSQKRYEEIVKEVSTYIK	-186_62929	P10126	1	Mouse_09-2020	null	[MS,MS:1001208,SEQUEST,]	1.1e-4	1-UNIMOD:35,3-UNIMOD:213	ms_run[1]:scan=12053	3577.9	4	3577.55141	895.14250	K	I	155	180
PSM	KEAPPMEKPEVVK	-186_8217	P62843	1	Mouse_09-2020	null	[MS,MS:1001208,SEQUEST,]	1.1e-4	6-UNIMOD:35,1-UNIMOD:213	ms_run[1]:scan=2782	988.5	3	2038.86032	680.29127	K	H	65	78
PSM	VYFKDTHPKFPAGGK	-186_23361	Q9DCN2	1	Mouse_09-2020	null	[MS,MS:1001208,SEQUEST,]	1.1e-4	2-UNIMOD:213	ms_run[1]:scan=5210	1667.0	4	2232.95327	558.99334	K	S	112	127
PSM	LWRDGRGAAQNIIPASTGAAKAVGK	-186_34101	A0A1D5RLD8	1	Mouse_09-2020	null	[MS,MS:1001208,SEQUEST,]	4.0e-4	21-UNIMOD:213	ms_run[1]:scan=6986	2162.7	4	3049.44472	763.11558	K	I	193	218
PSM	GGIMLPEKSQGK	-186_20271	Q64433	1	Mouse_09-2020	null	[MS,MS:1001208,SEQUEST,]	8.1e-4	4-UNIMOD:35,8-UNIMOD:213	ms_run[1]:scan=4716	1529.3	2	1801.72539	901.36502	K	L	29	41
PSM	QYDISNPQKPR	-186_17881	A0A0R4J135	0	Mouse_09-2020	null	[MS,MS:1001208,SEQUEST,]	1.8e-3	5-UNIMOD:213	ms_run[1]:scan=4324	1420.0	3	1886.74747	629.58718	R	T	334	345
PSM	QYDISNPQKPR	-186_17881	P17563	0	Mouse_09-2020	null	[MS,MS:1001208,SEQUEST,]	1.8e-3	5-UNIMOD:213	ms_run[1]:scan=4324	1420.0	3	1886.74747	629.58718	R	A	334	345
PSM	LREELKPVALAR	-186_30572	P53395	1	Mouse_09-2020	null	[MS,MS:1001208,SEQUEST,]	1.1e-4	6-UNIMOD:213	ms_run[1]:scan=6390	1996.8	3	1935.90909	645.97449	K	I	290	302
PSM	KFVRTDEKVER	-186_4490	Q91VS7	1	Mouse_09-2020	null	[MS,MS:1001208,SEQUEST,]	1.1e-4	8-UNIMOD:213	ms_run[1]:scan=2121	802.1	3	1947.83823	649.95023	K	R	61	72
PSM	KYILGNPLNSGINQGPQIDKEQHNKILGLIESGKK	-186_49010	O35945	1	Mouse_09-2020	null	[MS,MS:1001208,SEQUEST,]	1.1e-4	25-UNIMOD:213	ms_run[1]:scan=9507	2865.4	5	4385.16798	877.83963	K	G	329	364
PSM	AKVFEHIGK	-186_14859	P24270	1	Mouse_09-2020	null	[MS,MS:1001208,SEQUEST,]	1.1e-4	2-UNIMOD:213	ms_run[1]:scan=3834	1283.3	2	1569.64971	785.32856	K	T	97	106
PSM	FSGVYLEKEVVEK	-186_47298	P40936	1	Mouse_09-2020	null	[MS,MS:1001208,SEQUEST,]	5.7e-4	8-UNIMOD:213	ms_run[1]:scan=9220	2785.5	3	2067.87339	689.96192	K	I	212	225
PSM	QLFSDKLNEINEK	-186_43726	Q8C196	1	Mouse_09-2020	null	[MS,MS:1001208,SEQUEST,]	1.1e-4	5-UNIMOD:213	ms_run[1]:scan=8607	2614.1	3	2118.87760	706.96421	R	A	548	561
PSM	FHVEEEGKGKDASGNKVK	-186_3488	P09411	1	Mouse_09-2020	null	[MS,MS:1001208,SEQUEST,]	1.1e-4	10-UNIMOD:213	ms_run[1]:scan=1904	736.3	3	2500.05613	834.02290	R	E	124	142
PSM	LMKEILDKKVEK	-186_9427	P11499	1	Mouse_09-2020	null	[MS,MS:1001208,SEQUEST,]	9.8e-4	2-UNIMOD:35,7-UNIMOD:213	ms_run[1]:scan=2973	1041.8	3	2030.92875	677.64716	K	T	566	578
PSM	LIKEAAGKSNLKR	-186_4388	O35945	0	Mouse_09-2020	null	[MS,MS:1001208,SEQUEST,]	1.1e-4	3-UNIMOD:213	ms_run[1]:scan=2104	797.3	3	1968.93253	656.98165	K	T	253	266
PSM	LIKEAAGKSNLKR	-186_4388	P24549	0	Mouse_09-2020	null	[MS,MS:1001208,SEQUEST,]	1.1e-4	3-UNIMOD:213	ms_run[1]:scan=2104	797.3	3	1968.93253	656.98165	K	T	253	266
PSM	VVDALGNAIDGKGPIGSKTR	-186_35815	Q03265	1	Mouse_09-2020	null	[MS,MS:1001208,SEQUEST,]	2.7e-3	12-UNIMOD:213	ms_run[1]:scan=7273	2242.6	3	2509.15390	837.05431	R	R	150	170
PSM	AVEAFETAKK	-186_14844	Q64442	1	Mouse_09-2020	null	[MS,MS:1001208,SEQUEST,]	1.2e-3	10-UNIMOD:213	ms_run[1]:scan=3832	1282.7	2	1634.65093	817.82859	K	V	331	341
PSM	IWLVDSKGLIVK	-186_62336	P06801	1	Mouse_09-2020	null	[MS,MS:1001208,SEQUEST,]	2.1e-4	5-UNIMOD:213	ms_run[1]:scan=11939	3546.0	3	1911.90305	637.97209	K	R	331	343
PSM	DIKGVSEIVHEGK	-186_33343	P12710	1	Mouse_09-2020	null	[MS,MS:1001208,SEQUEST,]	1.1e-4	1-UNIMOD:213	ms_run[1]:scan=6854	2126.0	3	1951.82114	651.27813	K	I	34	47
PSM	ILKKPGLK	-186_10928	P70694	1	Mouse_09-2020	null	[MS,MS:1001208,SEQUEST,]	7.7e-3	3-UNIMOD:213	ms_run[1]:scan=3213	1108.7	3	1437.69147	479.90160	K	K	176	184
PSM	TQDPAKAPNSPDVLEIEFKKGVPVK	-186_45237	P16460	1	Mouse_09-2020	null	[MS,MS:1001208,SEQUEST,]	1.1e-4	19-UNIMOD:213	ms_run[1]:scan=8861	2685.2	4	3248.53237	812.88736	K	T	210	235
PSM	AATALKDVVK	-186_24596	Q3TML0	1	Mouse_09-2020	null	[MS,MS:1001208,SEQUEST,]	2.6e-2	10-UNIMOD:213	ms_run[1]:scan=5412	1723.3	2	1556.67668	778.84150	K	G	73	83
PSM	VWPHKDYPLIPVGK	-186_43527	P24270	1	Mouse_09-2020	null	[MS,MS:1001208,SEQUEST,]	1.1e-4	7-UNIMOD:213	ms_run[1]:scan=8575	2605.2	3	2189.98239	730.66555	K	V	302	316
PSM	LLLQVQHASKQITADK	-186_32629	P51881	1	Mouse_09-2020	null	[MS,MS:1001208,SEQUEST,]	1.1e-4	10-UNIMOD:213	ms_run[1]:scan=6738	2093.7	3	2334.09208	778.70121	K	Y	34	50
PSM	VVVSGGRGLKSGENFK	-186_18833	Q99LC5	1	Mouse_09-2020	null	[MS,MS:1001208,SEQUEST,]	1.1e-4	10-UNIMOD:213	ms_run[1]:scan=4481	1463.7	3	2174.96372	725.65923	K	L	217	233
PSM	DAEEAKRVESQLK	-186_23412	P05202	1	Mouse_09-2020	null	[MS,MS:1001208,SEQUEST,]	3.1e-4	1-UNIMOD:213	ms_run[1]:scan=5216	1668.7	3	2043.84409	681.95219	K	L	297	310
PSM	FSGVYLEKEVVEK	-186_47232	P40936	1	Mouse_09-2020	null	[MS,MS:1001208,SEQUEST,]	7.1e-3	13-UNIMOD:213	ms_run[1]:scan=9208	2782.1	2	2067.87627	1034.43924	K	I	212	225
PSM	GLEKAGLLTK	-186_29792	Q91YI0	1	Mouse_09-2020	null	[MS,MS:1001208,SEQUEST,]	4.9e-4	4-UNIMOD:213	ms_run[1]:scan=6266	1962.3	2	1570.69097	785.84933	R	E	48	58
PSM	NVLKEKGIVVGIK	-186_32613	Q91Y97	1	Mouse_09-2020	null	[MS,MS:1001208,SEQUEST,]	2.1e-4	6-UNIMOD:213	ms_run[1]:scan=6736	2093.1	3	1937.95053	646.65476	R	D	96	109
PSM	FVLSSGKFYGDLEKDKGLQTSQDAR	-186_46318	P14211	1	Mouse_09-2020	null	[MS,MS:1001208,SEQUEST,]	1.1e-4	4-UNIMOD:213	ms_run[1]:scan=9051	2738.4	4	3330.47353	833.37335	K	Y	49	74
PSM	VVLAYEPVWAIGTGKTATPQQAQEVHEK	-186_53990	P17751	1	Mouse_09-2020	null	[MS,MS:1001208,SEQUEST,]	1.1e-4	15-UNIMOD:213	ms_run[1]:scan=10381	3108.9	4	3591.65590	898.66938	K	R	211	239
PSM	YFDSFGDLSSASAIMGNAKVK	-186_57384	A8DUK4	1	Mouse_09-2020	null	[MS,MS:1001208,SEQUEST,]	4.9e-4	15-UNIMOD:35,10-UNIMOD:213	ms_run[1]:scan=10995	3279.7	3	2765.12491	922.37824	R	H	42	63
PSM	VGGTSDVEVNEKKDRVTDALNATR	-186_28853	P63038	1	Mouse_09-2020	null	[MS,MS:1001208,SEQUEST,]	4.0e-4	8-UNIMOD:213	ms_run[1]:scan=6120	1921.6	4	3115.37685	779.59868	K	A	406	430
PSM	AGMTHIVREVDRPGSKVNK	-186_6440	P27659	1	Mouse_09-2020	null	[MS,MS:1001208,SEQUEST,]	3.6e-3	3-UNIMOD:35,15-UNIMOD:213	ms_run[1]:scan=2469	900.2	4	2651.18349	663.55038	K	E	51	70
PSM	AGMTHIVREVDRPGSKVNK	-186_6439	P27659	1	Mouse_09-2020	null	[MS,MS:1001208,SEQUEST,]	3.6e-3	3-UNIMOD:35,16-UNIMOD:213	ms_run[1]:scan=2469	900.2	4	2651.18349	663.55038	K	E	51	70
PSM	KFVRTDEKVER	-186_4617	Q91VS7	1	Mouse_09-2020	null	[MS,MS:1001208,SEQUEST,]	1.1e-2	8-UNIMOD:213	ms_run[1]:scan=2140	807.4	4	1947.83718	487.71449	K	R	61	72
PSM	TVDGPSGKLWR	-186_31408	A0A1D5RLD8	1	Mouse_09-2020	null	[MS,MS:1001208,SEQUEST,]	3.9e-3	3-UNIMOD:213	ms_run[1]:scan=6531	2036.1	3	1756.71018	586.24124	K	G	185	196
PSM	FVEGAREVEMDAVGKEGR	-186_27774	Q8C196	1	Mouse_09-2020	null	[MS,MS:1001208,SEQUEST,]	1.1e-4	10-UNIMOD:35,15-UNIMOD:213	ms_run[1]:scan=5939	1870.3	3	2536.02408	846.01189	K	I	1169	1187
PSM	LVGGTTPGKGGQKHLGLPVFNTVK	-186_37144	Q9WUM5	1	Mouse_09-2020	null	[MS,MS:1001208,SEQUEST,]	1.1e-4	9-UNIMOD:213	ms_run[1]:scan=7493	2303.9	4	2946.42788	737.36232	K	A	82	106
PSM	KAVKNFTDVHPDYGAR	-186_20289	P24270	1	Mouse_09-2020	null	[MS,MS:1001208,SEQUEST,]	1.1e-4	1-UNIMOD:213	ms_run[1]:scan=4719	1530.2	3	2358.99314	787.00166	K	Q	477	493
PSM	YAQVKPDGTYVKPLSNKLTYGTMVFVR	-186_48443	Q9R0H0	1	Mouse_09-2020	null	[MS,MS:1001208,SEQUEST,]	1.1e-4	23-UNIMOD:35,17-UNIMOD:213	ms_run[1]:scan=9411	2838.6	4	3632.70302	908.92786	K	F	256	283
PSM	DSKSTWVILHHK	-186_23096	G5E850	1	Mouse_09-2020	null	[MS,MS:1001208,SEQUEST,]	1.1e-4	3-UNIMOD:213	ms_run[1]:scan=5168	1655.3	4	1991.84170	498.71577	K	Y	22	34
PSM	ITIGQSPTEKGHTR	-186_10377	A0A1W2P733	1	Mouse_09-2020	null	[MS,MS:1001208,SEQUEST,]	1.1e-4	6-UNIMOD:213	ms_run[1]:scan=3124	1083.9	3	2065.87552	689.29618	K	A	364	378
PSM	FRLMERRYPK	-186_1820	Q8CHV6	1	Mouse_09-2020	null	[MS,MS:1001208,SEQUEST,]	3.9e-2	7-UNIMOD:213	ms_run[1]:scan=1486	601.2	4	1936.83938	484.96268	K	V	236	246
PSM	VTYQAQQDKVVK	-186_15140	O08601	1	Mouse_09-2020	null	[MS,MS:1001208,SEQUEST,]	5.7e-4	9-UNIMOD:213	ms_run[1]:scan=3881	1296.4	3	1947.82743	649.94649	K	K	176	188
PSM	ALDEATKYALDRK	-186_28463	P45952	1	Mouse_09-2020	null	[MS,MS:1001208,SEQUEST,]	1.1e-4	6-UNIMOD:213	ms_run[1]:scan=6056	1903.6	3	2034.85855	678.95717	R	F	295	308
PSM	YGKDATNVGDEGGFAPNILENKEALELLK	-186_63723	P17182	1	Mouse_09-2020	null	[MS,MS:1001208,SEQUEST,]	1.1e-4	4-UNIMOD:213	ms_run[1]:scan=12189	3616.0	4	3646.63955	912.41421	K	A	200	229
PSM	DSKSTWVILHHK	-186_23097	G5E850	1	Mouse_09-2020	null	[MS,MS:1001208,SEQUEST,]	1.1e-4	4-UNIMOD:213	ms_run[1]:scan=5168	1655.3	4	1991.84170	498.71577	K	Y	22	34
PSM	KSQIFSTASDNQPTVTIK	-186_39832	P20029	1	Mouse_09-2020	null	[MS,MS:1001208,SEQUEST,]	1.1e-4	2-UNIMOD:213	ms_run[1]:scan=7954	2432.3	3	2506.09275	836.03480	K	Y	448	466
PSM	KATQEAFMK	-186_5932	Q91Y97	1	Mouse_09-2020	null	[MS,MS:1001208,SEQUEST,]	2.1e-4	8-UNIMOD:35,3-UNIMOD:213	ms_run[1]:scan=2381	875.2	3	1610.59586	537.53677	K	A	322	331
PSM	AIGLPEDLIQKGKDIKGVSEIVHEGK	-186_52647	P12710	1	Mouse_09-2020	null	[MS,MS:1001208,SEQUEST,]	2.1e-4	16-UNIMOD:213	ms_run[1]:scan=10145	3043.1	3	3314.61472	1105.54049	K	I	21	47
PSM	TQDPAKAPNSPDVLEIEFKK	-186_45131	P16460	1	Mouse_09-2020	null	[MS,MS:1001208,SEQUEST,]	1.1e-4	3-UNIMOD:213	ms_run[1]:scan=8843	2680.1	3	2768.22397	923.41205	K	V	210	230
PSM	EWPANLDLKKELSEPSSTR	-186_50981	Q8C196	1	Mouse_09-2020	null	[MS,MS:1001208,SEQUEST,]	1.1e-4	7-UNIMOD:213	ms_run[1]:scan=9854	2961.8	3	2741.18570	914.40003	K	Y	832	851
PSM	RALKIPAMTIAK	-186_24675	P63038	1	Mouse_09-2020	null	[MS,MS:1001208,SEQUEST,]	2.1e-4	8-UNIMOD:35,4-UNIMOD:213	ms_run[1]:scan=5423	1726.4	3	1869.87101	623.96131	K	A	470	482
PSM	LTLDKLDVKGK	-186_29462	P09411	1	Mouse_09-2020	null	[MS,MS:1001208,SEQUEST,]	1.1e-4	2-UNIMOD:213	ms_run[1]:scan=6216	1948.4	3	1770.80820	590.94068	K	V	7	18
PSM	RLQFWTKTLPQK	-186_38556	Q8BK48	0	Mouse_09-2020	null	[MS,MS:1001208,SEQUEST,]	1.2e-2	12-UNIMOD:213	ms_run[1]:scan=7734	2371.1	3	2086.95462	696.32189	R	Q	534	546
PSM	RLQFWTKTLPQK	-186_38556	Q8QZR3	0	Mouse_09-2020	null	[MS,MS:1001208,SEQUEST,]	1.2e-2	12-UNIMOD:213	ms_run[1]:scan=7734	2371.1	3	2086.95462	696.32189	R	Q	533	545
PSM	TLNVKPLVTHRFPLEK	-186_39921	Q64442	1	Mouse_09-2020	null	[MS,MS:1001208,SEQUEST,]	1.1e-4	5-UNIMOD:213	ms_run[1]:scan=7968	2436.2	4	2433.17397	609.04864	K	V	315	331
PSM	LEGDNKMVTTFKGIK	-186_23393	P12710	1	Mouse_09-2020	null	[MS,MS:1001208,SEQUEST,]	1.1e-4	7-UNIMOD:35,2-UNIMOD:213	ms_run[1]:scan=5214	1668.1	3	2237.95823	746.65650	K	V	85	100
PSM	EIGFSDKQISK	-186_29177	Q8C196	1	Mouse_09-2020	null	[MS,MS:1001208,SEQUEST,]	7.5e-4	1-UNIMOD:213	ms_run[1]:scan=6169	1935.3	3	1792.71897	598.24454	K	L	909	920
PSM	DFAVDIIKSTHDYWK	-186_64841	Q9D819	1	Mouse_09-2020	null	[MS,MS:1001208,SEQUEST,]	1.1e-4	10-UNIMOD:213	ms_run[1]:scan=12397	3674.4	3	2378.97269	793.66253	K	L	214	229
PSM	ITPSYVAFTPEGERLIGDAAKNQLTSNPENTVFDAK	-186_64767	P20029	1	Mouse_09-2020	null	[MS,MS:1001208,SEQUEST,]	1.1e-4	26-UNIMOD:213	ms_run[1]:scan=12381	3669.8	4	4435.02260	1109.50963	R	L	62	98
PSM	GVSEIVHEGKK	-186_9854	P12710	1	Mouse_09-2020	null	[MS,MS:1001208,SEQUEST,]	2.9e-3	11-UNIMOD:213	ms_run[1]:scan=3042	1061.0	2	1723.71111	862.35805	K	K	37	48
PSM	IGPKKPLPDHVSIVEPKDEILPTTPISEQK	-186_45187	P62908	1	Mouse_09-2020	null	[MS,MS:1001208,SEQUEST,]	1.1e-4	12-UNIMOD:213	ms_run[1]:scan=8852	2682.7	5	3846.90198	770.18515	K	G	198	228
PSM	TEWLDGKHVVFGK	-186_42415	P17742	1	Mouse_09-2020	null	[MS,MS:1001208,SEQUEST,]	2.1e-4	7-UNIMOD:213	ms_run[1]:scan=8380	2550.9	3	2056.85703	686.29037	K	K	119	132
PSM	SSALASKATGYPLAFIAAK	-186_60899	Q8C196	1	Mouse_09-2020	null	[MS,MS:1001208,SEQUEST,]	1.1e-4	6-UNIMOD:213	ms_run[1]:scan=11678	3473.0	3	2408.09397	803.36935	R	A	722	741
PSM	HQGSLYSLFPDHSVKK	-186_34011	Q64374	1	Mouse_09-2020	null	[MS,MS:1001208,SEQUEST,]	2.7e-3	13-UNIMOD:213	ms_run[1]:scan=6971	2158.5	4	2384.01211	596.75816	R	F	130	146
PSM	QDGAVCELQIRSLTIADAGEYLCTCGQEKTSATLTVR	-186_39434	A0A1W2P6H1	1	Mouse_09-2020	null	[MS,MS:1001208,SEQUEST,]	3.5e-2	6-UNIMOD:4,23-UNIMOD:4,25-UNIMOD:4,14-UNIMOD:213	ms_run[1]:scan=7883	2412.5	5	4656.05390	932.01488	K	L	3382	3419
PSM	IAATILTSPDLRK	-186_43424	P05202	1	Mouse_09-2020	null	[MS,MS:1001208,SEQUEST,]	1.1e-4	4-UNIMOD:213	ms_run[1]:scan=8557	2600.2	3	1939.89438	647.30238	R	W	326	339
PSM	RLKAYEAQTEPVLQYYQK	-186_39979	Q9WTP7	1	Mouse_09-2020	null	[MS,MS:1001208,SEQUEST,]	1.1e-4	6-UNIMOD:213	ms_run[1]:scan=7976	2438.4	3	2769.23545	923.74889	K	G	172	190
PSM	LIKEAAGKSNLKR	-186_4379	O35945	0	Mouse_09-2020	null	[MS,MS:1001208,SEQUEST,]	6.1e-3	8-UNIMOD:213	ms_run[1]:scan=2101	796.4	4	1968.93191	492.98805	K	T	253	266
PSM	LIKEAAGKSNLKR	-186_4379	P24549	0	Mouse_09-2020	null	[MS,MS:1001208,SEQUEST,]	6.1e-3	8-UNIMOD:213	ms_run[1]:scan=2101	796.4	4	1968.93191	492.98805	K	T	253	266
PSM	SKGLAPDLPEDLYHLIK	-186_64195	Q921R2	1	Mouse_09-2020	null	[MS,MS:1001208,SEQUEST,]	1.1e-4	1-UNIMOD:213	ms_run[1]:scan=12275	3640.1	3	2450.11100	817.37287	K	A	77	94
PSM	MDSTEPPYSQKRYEEIVKEVSTYIK	-186_62927	P10126	1	Mouse_09-2020	null	[MS,MS:1001208,SEQUEST,]	1.1e-4	1-UNIMOD:35,8-UNIMOD:213	ms_run[1]:scan=12053	3577.9	4	3577.55141	895.14250	K	I	155	180
PSM	IEVVKAGDLGVDLTSK	-186_54582	Q9DCW4	1	Mouse_09-2020	null	[MS,MS:1001208,SEQUEST,]	1.1e-4	8-UNIMOD:213	ms_run[1]:scan=10490	3139.3	3	2184.98215	728.99903	K	S	206	222
PSM	FVRTDEKVERVR	-186_9634	Q91VS7	1	Mouse_09-2020	null	[MS,MS:1001208,SEQUEST,]	1.1e-4	7-UNIMOD:213	ms_run[1]:scan=3007	1051.3	3	2074.91050	692.30842	K	A	62	74
PSM	GSFVHVKDTK	-186_8965	Q8QZR3	1	Mouse_09-2020	null	[MS,MS:1001208,SEQUEST,]	7.5e-4	7-UNIMOD:213	ms_run[1]:scan=2903	1022.3	3	1658.66178	553.55857	R	G	43	53
PSM	GVITVKDGK	-186_12307	P63038	1	Mouse_09-2020	null	[MS,MS:1001208,SEQUEST,]	2.5e-2	9-UNIMOD:213	ms_run[1]:scan=3431	1169.6	2	1457.60808	729.30730	K	L	197	206
PSM	AGIPKEEVKEVYMGNVIQGGEGQAPTR	-186_40579	Q8QZT1	1	Mouse_09-2020	null	[MS,MS:1001208,SEQUEST,]	1.1e-4	13-UNIMOD:35,6-UNIMOD:213	ms_run[1]:scan=8073	2465.5	3	3414.51413	1138.84062	K	A	76	103
PSM	AGIPKEEVKEVYMGNVIQGGEGQAPTR	-186_40580	Q8QZT1	1	Mouse_09-2020	null	[MS,MS:1001208,SEQUEST,]	1.1e-4	13-UNIMOD:35,7-UNIMOD:213	ms_run[1]:scan=8073	2465.5	3	3414.51413	1138.84062	K	A	76	103
PSM	TEWLDGKHVVFGK	-186_42414	P17742	1	Mouse_09-2020	null	[MS,MS:1001208,SEQUEST,]	1.1e-4	1-UNIMOD:213	ms_run[1]:scan=8380	2550.9	3	2056.85703	686.29037	K	K	119	132
PSM	TEWLDGKHVVFGK	-186_42412	P17742	1	Mouse_09-2020	null	[MS,MS:1001208,SEQUEST,]	1.1e-4	2-UNIMOD:213	ms_run[1]:scan=8380	2550.9	3	2056.85703	686.29037	K	K	119	132
PSM	YGKDATNVGDEGGFAPNILENKEALELLK	-186_63724	P17182	1	Mouse_09-2020	null	[MS,MS:1001208,SEQUEST,]	1.1e-4	6-UNIMOD:213	ms_run[1]:scan=12189	3616.0	4	3646.63955	912.41421	K	A	200	229
PSM	KHGGPADEERHVGDLGNVTAGK	-186_16446	P08228	1	Mouse_09-2020	null	[MS,MS:1001208,SEQUEST,]	1.1e-4	1-UNIMOD:213	ms_run[1]:scan=4093	1355.5	4	2785.17470	697.04863	K	G	71	93
PSM	ILVPALMVTAEKDIVLRPEMSK	-186_59085	P34914	1	Mouse_09-2020	null	[MS,MS:1001208,SEQUEST,]	1.1e-4	7-UNIMOD:35,20-UNIMOD:35,11-UNIMOD:213	ms_run[1]:scan=11323	3371.5	4	3026.44155	757.36494	K	M	483	505
PSM	VGEVIVTKDDAMLLKGK	-186_37014	P63038	1	Mouse_09-2020	null	[MS,MS:1001208,SEQUEST,]	1.1e-4	12-UNIMOD:35,15-UNIMOD:213	ms_run[1]:scan=7473	2298.3	3	2373.08164	791.69847	K	D	345	362
PSM	EWPANLDLKKELSEPSSTR	-186_52596	Q8C196	1	Mouse_09-2020	null	[MS,MS:1001208,SEQUEST,]	2.1e-4	7-UNIMOD:213	ms_run[1]:scan=10136	3040.6	4	2741.18764	686.05184	K	Y	832	851
PSM	AAMLKDNKKPFTK	-186_3694	Q07417	1	Mouse_09-2020	null	[MS,MS:1001208,SEQUEST,]	1.1e-4	3-UNIMOD:35,5-UNIMOD:213	ms_run[1]:scan=1960	754.1	3	2048.89194	683.63526	R	S	331	344
PSM	AENGKLVINGKPITIFQERDPTNIK	-186_46643	A0A1D5RLD8	1	Mouse_09-2020	null	[MS,MS:1001208,SEQUEST,]	1.1e-4	2-UNIMOD:213	ms_run[1]:scan=9106	2753.7	4	3336.61562	834.90609	K	G	60	85
PSM	RYSYLKPR	-186_12627	Q06185	1	Mouse_09-2020	null	[MS,MS:1001208,SEQUEST,]	9.8e-4	6-UNIMOD:213	ms_run[1]:scan=3483	1184.2	3	1623.67234	541.89540	K	E	29	37
PSM	AASGTKEDPNLVPSISNK	-186_33510	P19536	1	Mouse_09-2020	null	[MS,MS:1001208,SEQUEST,]	1.1e-4	6-UNIMOD:213	ms_run[1]:scan=6884	2134.3	3	2369.00626	790.34012	K	I	68	86
PSM	KHHLDGETEEERIRADIVENQVMDTR	-186_33157	P10649	1	Mouse_09-2020	null	[MS,MS:1001208,SEQUEST,]	1.1e-3	23-UNIMOD:35,1-UNIMOD:213	ms_run[1]:scan=6823	2117.3	5	3677.57062	736.31957	R	Q	83	109
PSM	VKAVVKLEGDNK	-186_15012	P12710	1	Mouse_09-2020	null	[MS,MS:1001208,SEQUEST,]	1.1e-4	2-UNIMOD:213	ms_run[1]:scan=3860	1290.5	2	1840.82634	920.91573	K	V	79	91
PSM	GATPYGGVKLEDLIVKDGLTDVYNK	-186_64711	Q8QZT1	1	Mouse_09-2020	null	[MS,MS:1001208,SEQUEST,]	1.1e-4	5-UNIMOD:213	ms_run[1]:scan=12369	3666.4	4	3206.47133	802.37282	R	H	163	188
PSM	VVFEQTKVIADNVKDWSK	-186_54407	P17751	1	Mouse_09-2020	null	[MS,MS:1001208,SEQUEST,]	1.1e-4	11-UNIMOD:213	ms_run[1]:scan=10458	3130.4	3	2647.18613	883.06621	K	V	193	211
PSM	RSPPIPLAKVDATEQTDLAK	-186_40884	A0A0R4J0Z1	1	Mouse_09-2020	null	[MS,MS:1001208,SEQUEST,]	1.1e-4	9-UNIMOD:213	ms_run[1]:scan=8128	2480.8	3	2691.24552	897.75241	K	F	222	242
PSM	ALDEATKYALDRK	-186_28462	P45952	1	Mouse_09-2020	null	[MS,MS:1001208,SEQUEST,]	1.1e-4	7-UNIMOD:213	ms_run[1]:scan=6056	1903.6	3	2034.85855	678.95717	R	F	295	308
PSM	AQAYQTGKDISTNYYASQKK	-186_21469	P08113	1	Mouse_09-2020	null	[MS,MS:1001208,SEQUEST,]	2.5e-3	11-UNIMOD:213	ms_run[1]:scan=4908	1582.8	3	2806.18009	936.06342	K	F	664	684
PSM	AGGLATTGDKDILDIVPTEIHQK	-186_57398	Q9QXD6	1	Mouse_09-2020	null	[MS,MS:1001208,SEQUEST,]	1.1e-4	7-UNIMOD:213	ms_run[1]:scan=10996	3280.0	4	2933.34389	734.08869	K	P	292	315
PSM	KFLQPGSQR	-186_15903	P24472	0	Mouse_09-2020	null	[MS,MS:1001208,SEQUEST,]	1.1e-4	1-UNIMOD:213	ms_run[1]:scan=4005	1330.9	2	1601.65337	801.32910	K	P	196	205
PSM	KFLQPGSQR	-186_15903	P30115	0	Mouse_09-2020	null	[MS,MS:1001208,SEQUEST,]	1.1e-4	1-UNIMOD:213	ms_run[1]:scan=4005	1330.9	2	1601.65337	801.32910	K	P	196	205
PSM	KYILGNPLNSGINQGPQIDKEQHNKILGLIESGKK	-186_49012	O35945	1	Mouse_09-2020	null	[MS,MS:1001208,SEQUEST,]	1.1e-4	21-UNIMOD:213	ms_run[1]:scan=9507	2865.4	5	4385.16798	877.83963	K	G	329	364
PSM	KYILGNPLNSGINQGPQIDKEQHNKILGLIESGKK	-186_49011	O35945	1	Mouse_09-2020	null	[MS,MS:1001208,SEQUEST,]	1.1e-4	19-UNIMOD:213	ms_run[1]:scan=9507	2865.4	5	4385.16798	877.83963	K	G	329	364
PSM	KYILGNPLNSGINQGPQIDKEQHNKILGLIESGKK	-186_49013	O35945	1	Mouse_09-2020	null	[MS,MS:1001208,SEQUEST,]	1.1e-4	20-UNIMOD:213	ms_run[1]:scan=9507	2865.4	5	4385.16798	877.83963	K	G	329	364
PSM	KVVNPLFEKRPK	-186_18289	P12970	1	Mouse_09-2020	null	[MS,MS:1001208,SEQUEST,]	1.1e-4	1-UNIMOD:213	ms_run[1]:scan=4390	1438.4	3	1995.94626	665.98662	K	F	26	38
PSM	YVLGNPLTPGINQGPQIDKEQHDKILDLIESGK	-186_62823	P24549	1	Mouse_09-2020	null	[MS,MS:1001208,SEQUEST,]	1.1e-4	8-UNIMOD:213	ms_run[1]:scan=12034	3572.6	5	4170.98646	835.00151	K	E	330	363
PSM	ANPFGGASHAKGIVLEK	-186_32493	P62267	1	Mouse_09-2020	null	[MS,MS:1001208,SEQUEST,]	1.1e-4	11-UNIMOD:213	ms_run[1]:scan=6717	2087.8	3	2236.98209	746.33111	K	G	38	55
PSM	GEFQILLDALDKIKTKGK	-186_63744	P16015	1	Mouse_09-2020	null	[MS,MS:1001208,SEQUEST,]	4.9e-4	14-UNIMOD:213	ms_run[1]:scan=12192	3616.9	4	2558.23208	640.31304	K	A	154	172
PSM	FVLSSGKFYGDLEKDKGLQTSQDAR	-186_46320	P14211	1	Mouse_09-2020	null	[MS,MS:1001208,SEQUEST,]	1.1e-4	7-UNIMOD:213	ms_run[1]:scan=9051	2738.4	4	3330.47353	833.37335	K	Y	49	74
PSM	KGIEESLK	-186_15849	Q61425	1	Mouse_09-2020	null	[MS,MS:1001208,SEQUEST,]	1.1e-4	1-UNIMOD:213	ms_run[1]:scan=3995	1328.1	2	1444.57732	722.79148	K	M	68	76
PSM	KGIEESLKR	-186_9753	Q61425	1	Mouse_09-2020	null	[MS,MS:1001208,SEQUEST,]	1.1e-4	1-UNIMOD:213	ms_run[1]:scan=3027	1056.8	3	1600.67813	534.23045	K	A	68	77
PSM	FVLSSGKFYGDLEKDKGLQTSQDAR	-186_46319	P14211	1	Mouse_09-2020	null	[MS,MS:1001208,SEQUEST,]	1.1e-4	5-UNIMOD:213	ms_run[1]:scan=9051	2738.4	4	3330.47353	833.37335	K	Y	49	74
PSM	AIGNALKSWNETFHAR	-186_46858	Q9DCX2	1	Mouse_09-2020	null	[MS,MS:1001208,SEQUEST,]	1.1e-4	7-UNIMOD:213	ms_run[1]:scan=9144	2764.3	3	2355.99149	786.00177	K	A	26	42
PSM	MMSNGILKVPAINVNDSVTKSK	-186_42736	P50247	1	Mouse_09-2020	null	[MS,MS:1001208,SEQUEST,]	2.1e-4	1-UNIMOD:35,2-UNIMOD:35,16-UNIMOD:213	ms_run[1]:scan=8438	2567.0	3	2919.30356	973.77249	K	D	167	189
PSM	YLKDVTLK	-186_27953	Q9CPR4	1	Mouse_09-2020	null	[MS,MS:1001208,SEQUEST,]	4.7e-3	1-UNIMOD:213	ms_run[1]:scan=5972	1879.5	2	1520.64458	760.82532	K	Q	47	55
PSM	IQEYEKQLEK	-186_21000	Q9DCX2	1	Mouse_09-2020	null	[MS,MS:1001208,SEQUEST,]	8.1e-4	5-UNIMOD:213	ms_run[1]:scan=4831	1561.4	3	1848.74741	616.91994	R	R	112	122
PSM	ALPGHLKPFETLLSQNQGGK	-186_53450	P19157	1	Mouse_09-2020	null	[MS,MS:1001208,SEQUEST,]	1.1e-4	7-UNIMOD:213	ms_run[1]:scan=10283	3081.6	4	2676.22280	669.81093	K	F	122	142
PSM	MDSTANEVEAVKVHSFPTLK	-186_43742	P09103	1	Mouse_09-2020	null	[MS,MS:1001208,SEQUEST,]	1.1e-4	1-UNIMOD:35,9-UNIMOD:213	ms_run[1]:scan=8610	2614.9	3	2760.16367	920.72564	K	F	427	447
PSM	TAHIVLEDGTKMK	-186_14031	Q8C196	1	Mouse_09-2020	null	[MS,MS:1001208,SEQUEST,]	7.5e-4	12-UNIMOD:35,13-UNIMOD:213	ms_run[1]:scan=3701	1246.2	2	1999.82268	1000.41524	K	Y	45	58
PSM	LFPSLLDTKNLSTGSGKPK	-186_48670	Q91XE0	1	Mouse_09-2020	null	[MS,MS:1001208,SEQUEST,]	1.1e-4	7-UNIMOD:213	ms_run[1]:scan=9447	2848.7	3	2544.18326	848.73094	K	I	143	162
PSM	GLVDKFPLFTAVYK	-186_68091	E0CXN5	1	Mouse_09-2020	null	[MS,MS:1001208,SEQUEST,]	1.1e-4	5-UNIMOD:213	ms_run[1]:scan=13130	3889.7	3	2138.95951	713.65817	K	C	291	305
PSM	VVDALGNAIDGKGPIGSK	-186_44530	Q03265	1	Mouse_09-2020	null	[MS,MS:1001208,SEQUEST,]	1.1e-4	10-UNIMOD:213	ms_run[1]:scan=8743	2651.8	3	2252.00168	751.33805	R	R	150	168
PSM	KFLDAGHKLNFAVASRK	-186_29359	P27773	1	Mouse_09-2020	null	[MS,MS:1001208,SEQUEST,]	1.1e-4	8-UNIMOD:213	ms_run[1]:scan=6200	1943.9	4	2443.13344	611.53844	K	F	289	306
PSM	DAEEAKRVESQLK	-186_23407	P05202	1	Mouse_09-2020	null	[MS,MS:1001208,SEQUEST,]	1.1e-4	6-UNIMOD:213	ms_run[1]:scan=5216	1668.7	3	2043.84409	681.95219	K	L	297	310
PSM	KELSEIAQR	-186_17445	Q91Y97	1	Mouse_09-2020	null	[MS,MS:1001208,SEQUEST,]	1.1e-4	1-UNIMOD:213	ms_run[1]:scan=4252	1399.8	2	1614.65654	807.83167	K	V	14	23
PSM	LKEYHRLQSKVTAK	-186_5945	P16460	1	Mouse_09-2020	null	[MS,MS:1001208,SEQUEST,]	2.7e-3	12-UNIMOD:213	ms_run[1]:scan=2383	875.8	3	2242.04349	748.01876	R	0	399	413
PSM	IGREKGEFQILLDALDKIK	-186_65667	P16015	1	Mouse_09-2020	null	[MS,MS:1001208,SEQUEST,]	1.1e-4	3-UNIMOD:213	ms_run[1]:scan=12567	3722.1	4	2727.31630	682.58432	K	K	149	168
PSM	IGREKGEFQILLDALDKIK	-186_65666	P16015	1	Mouse_09-2020	null	[MS,MS:1001208,SEQUEST,]	1.1e-4	4-UNIMOD:213	ms_run[1]:scan=12567	3722.1	4	2727.31630	682.58432	K	K	149	168
PSM	NHKHSVNNTYSQFQDEYSLEEVMK	-186_36691	P32020	1	Mouse_09-2020	null	[MS,MS:1001208,SEQUEST,]	1.1e-4	23-UNIMOD:35,11-UNIMOD:213	ms_run[1]:scan=7416	2282.4	4	3484.38686	871.85108	K	K	188	212
PSM	SSQFLAPKAMK	-186_19202	E9PVP0	1	Mouse_09-2020	null	[MS,MS:1001208,SEQUEST,]	2.4e-2	10-UNIMOD:35,8-UNIMOD:213	ms_run[1]:scan=4540	1480.2	3	1764.70493	588.90698	K	M	276	287
PSM	KYNINPVSLTVGKQEAK	-186_34836	Q99K67	1	Mouse_09-2020	null	[MS,MS:1001208,SEQUEST,]	1.1e-4	13-UNIMOD:213	ms_run[1]:scan=7108	2196.6	3	2430.10709	810.70825	K	Q	523	540
PSM	EWPANLDLKKELSEPSSTR	-186_51272	Q8C196	1	Mouse_09-2020	null	[MS,MS:1001208,SEQUEST,]	1.1e-4	9-UNIMOD:213	ms_run[1]:scan=9904	2975.8	4	2741.18545	686.05184	K	Y	832	851
PSM	AGIPKEEVKEVYMGNVIQGGEGQAPTR	-186_40577	Q8QZT1	1	Mouse_09-2020	null	[MS,MS:1001208,SEQUEST,]	1.1e-4	13-UNIMOD:35,9-UNIMOD:213	ms_run[1]:scan=8073	2465.5	3	3414.51413	1138.84062	K	A	76	103
PSM	VQVEYKGETK	-186_12037	P63017	1	Mouse_09-2020	null	[MS,MS:1001208,SEQUEST,]	1.1e-2	10-UNIMOD:213	ms_run[1]:scan=3389	1157.8	2	1721.68498	861.34461	K	F	103	113
PSM	SSALASKATGYPLAFIAAK	-186_60898	Q8C196	1	Mouse_09-2020	null	[MS,MS:1001208,SEQUEST,]	1.1e-4	7-UNIMOD:213	ms_run[1]:scan=11678	3473.0	3	2408.09397	803.36935	R	A	722	741
PSM	LEGDNKMVTTFKGIK	-186_34294	P12710	1	Mouse_09-2020	null	[MS,MS:1001208,SEQUEST,]	1.1e-4	2-UNIMOD:213	ms_run[1]:scan=7021	2172.5	3	2221.95938	741.32486	K	V	85	100
PSM	GAAELMQQKEATTEQQLR	-186_22884	O35490	1	Mouse_09-2020	null	[MS,MS:1001208,SEQUEST,]	1.1e-4	6-UNIMOD:35,9-UNIMOD:213	ms_run[1]:scan=5132	1645.2	3	2589.07120	863.69445	K	L	378	396
PSM	MFASFPTTKTYFPHFDVSHGSAQVKGHGK	-186_42243	Q91VB8	1	Mouse_09-2020	null	[MS,MS:1001208,SEQUEST,]	1.1e-4	1-UNIMOD:35,9-UNIMOD:213	ms_run[1]:scan=8349	2542.2	4	3766.61904	942.41010	R	V	33	62
PSM	IISSIEQKEENKGGEDKLK	-186_16566	P62259	1	Mouse_09-2020	null	[MS,MS:1001208,SEQUEST,]	1.1e-4	3-UNIMOD:213	ms_run[1]:scan=4112	1360.8	4	2686.20302	672.30567	R	I	62	81
PSM	NIGKTLVTR	-186_22596	P97351	1	Mouse_09-2020	null	[MS,MS:1001208,SEQUEST,]	9.8e-4	4-UNIMOD:213	ms_run[1]:scan=5084	1631.9	2	1542.67143	771.83930	R	Q	43	52
PSM	SRTVDSKSLFHYRQYSAGK	-186_23573	Q8C196	1	Mouse_09-2020	null	[MS,MS:1001208,SEQUEST,]	1.1e-4	7-UNIMOD:213	ms_run[1]:scan=5243	1676.2	4	2771.19790	693.55482	K	A	1480	1499
PSM	SRTVDSKSLFHYRQYSAGK	-186_23574	Q8C196	1	Mouse_09-2020	null	[MS,MS:1001208,SEQUEST,]	1.1e-4	6-UNIMOD:213	ms_run[1]:scan=5243	1676.2	4	2771.19790	693.55482	K	A	1480	1499
PSM	TLKGLNSDSVTEETLRKAK	-186_26386	Q8C196	1	Mouse_09-2020	null	[MS,MS:1001208,SEQUEST,]	1.1e-2	19-UNIMOD:213	ms_run[1]:scan=5708	1805.9	3	2631.21000	877.74028	K	I	890	909
PSM	KATLKVRDRVR	-186_5346	Q505N6	1	Mouse_09-2020	null	[MS,MS:1001208,SEQUEST,]	2.1e-2	3-UNIMOD:213	ms_run[1]:scan=2276	845.8	3	1882.89402	628.30646	K	K	98	109
PSM	KAAGKGDVPTKRPPVLR	-186_7387	P12970	1	Mouse_09-2020	null	[MS,MS:1001208,SEQUEST,]	1.1e-4	1-UNIMOD:213	ms_run[1]:scan=2640	948.7	4	2331.13881	583.53971	K	G	121	138
PSM	YQAVTATLEEKRKEK	-186_11524	A0A1B0GS68	1	Mouse_09-2020	null	[MS,MS:1001208,SEQUEST,]	3.6e-2	15-UNIMOD:213	ms_run[1]:scan=3308	1135.3	4	2335.03725	584.51463	K	K	392	407
PSM	RSKAEELGLPILGVLR	-186_62561	Q8VCH0	0	Mouse_09-2020	null	[MS,MS:1001208,SEQUEST,]	2.1e-4	1-UNIMOD:213	ms_run[1]:scan=11982	3558.0	3	2292.11771	764.70981	R	Y	290	306
PSM	RSKAEELGLPILGVLR	-186_62561	Q921H8	0	Mouse_09-2020	null	[MS,MS:1001208,SEQUEST,]	2.1e-4	1-UNIMOD:213	ms_run[1]:scan=11982	3558.0	3	2292.11771	764.70981	R	Y	290	306
PSM	QKPEFLKTIPEK	-186_31292	P10649	1	Mouse_09-2020	null	[MS,MS:1001208,SEQUEST,]	8.1e-4	2-UNIMOD:213	ms_run[1]:scan=6511	2030.5	3	1998.89865	666.97063	K	K	123	135
PSM	VFDVTKGRK	-186_10333	O55022	1	Mouse_09-2020	null	[MS,MS:1001208,SEQUEST,]	3.4e-2	5-UNIMOD:213	ms_run[1]:scan=3118	1082.2	3	1590.67105	530.89529	K	Y	97	106
PSM	MLSGFIPLKPTVKK	-186_40367	P28665	1	Mouse_09-2020	null	[MS,MS:1001208,SEQUEST,]	4.6e-3	1-UNIMOD:35,9-UNIMOD:213	ms_run[1]:scan=8041	2456.6	3	2115.99607	706.00317	K	E	1387	1401
PSM	KKGNIYSLNEGYAK	-186_21334	Q9QXD6	1	Mouse_09-2020	null	[MS,MS:1001208,SEQUEST,]	1.1e-4	1-UNIMOD:213	ms_run[1]:scan=4886	1576.7	3	2125.89988	709.30457	K	F	205	219
PSM	VVPEKGTADKKPAVGK	-186_2906	Q9D8E6	1	Mouse_09-2020	null	[MS,MS:1001208,SEQUEST,]	4.0e-4	5-UNIMOD:213	ms_run[1]:scan=1732	678.6	3	2165.00479	722.33950	K	G	368	384
PSM	LEEEALRRKER	-186_39161	Q8R344	1	Mouse_09-2020	null	[MS,MS:1001208,SEQUEST,]	2.8e-2	2-UNIMOD:213	ms_run[1]:scan=7839	2400.3	3	1969.85648	657.28914	R	K	11	22
PSM	LVQTKAILNYIASK	-186_59552	P30115	1	Mouse_09-2020	null	[MS,MS:1001208,SEQUEST,]	1.1e-4	4-UNIMOD:213	ms_run[1]:scan=11412	3396.6	3	2102.99430	701.66896	K	N	65	79
PSM	LIPRNTVVPTKK	-186_17135	P20029	1	Mouse_09-2020	null	[MS,MS:1001208,SEQUEST,]	3.3e-2	12-UNIMOD:213	ms_run[1]:scan=4203	1386.2	3	1906.92038	636.31110	K	Q	437	449
PSM	NLEPKYKELGEK	-186_20089	P27773	1	Mouse_09-2020	null	[MS,MS:1001208,SEQUEST,]	3.1e-4	3-UNIMOD:213	ms_run[1]:scan=4687	1521.2	3	1988.84085	663.61826	K	S	411	423
PSM	LAKADGIVSK	-186_15316	Q9CQR2	1	Mouse_09-2020	null	[MS,MS:1001208,SEQUEST,]	1.1e-4	3-UNIMOD:213	ms_run[1]:scan=3910	1304.4	2	1542.66118	771.83368	R	F	72	82
PSM	KVNVVEQEKIDKLMIEMDGTENKSK	-186_26907	P17182	1	Mouse_09-2020	null	[MS,MS:1001208,SEQUEST,]	1.1e-4	14-UNIMOD:35,17-UNIMOD:35,6-UNIMOD:213	ms_run[1]:scan=5799	1831.3	5	3478.55695	696.51619	K	G	81	106
PSM	KGLTPSQIGVILRDSHGVAQVR	-186_47566	Q921R2	1	Mouse_09-2020	null	[MS,MS:1001208,SEQUEST,]	1.1e-4	1-UNIMOD:213	ms_run[1]:scan=9262	2797.1	4	2872.38735	718.85212	K	V	43	65
PSM	AGIPKEEVKEVYMGNVIQGGEGQAPTR	-186_40578	Q8QZT1	1	Mouse_09-2020	null	[MS,MS:1001208,SEQUEST,]	1.1e-4	13-UNIMOD:35,5-UNIMOD:213	ms_run[1]:scan=8073	2465.5	3	3414.51413	1138.84062	K	A	76	103
PSM	NVSEIRQYTLGKAKEHLK	-186_26497	Q05421	1	Mouse_09-2020	null	[MS,MS:1001208,SEQUEST,]	2.1e-4	12-UNIMOD:213	ms_run[1]:scan=5727	1811.2	4	2655.23549	664.56365	K	L	238	256
PSM	KFLDAGHKLNFAVASRK	-186_29360	P27773	1	Mouse_09-2020	null	[MS,MS:1001208,SEQUEST,]	1.1e-4	7-UNIMOD:213	ms_run[1]:scan=6200	1943.9	4	2443.13344	611.53844	K	F	289	306
PSM	IISSIEQKEENKGGEDKLK	-186_16564	P62259	1	Mouse_09-2020	null	[MS,MS:1001208,SEQUEST,]	1.1e-4	4-UNIMOD:213	ms_run[1]:scan=4112	1360.8	4	2686.20302	672.30567	R	I	62	81
PSM	SISVQQEKETIAK	-186_22090	Q9CQQ7	1	Mouse_09-2020	null	[MS,MS:1001208,SEQUEST,]	4.0e-4	8-UNIMOD:213	ms_run[1]:scan=5008	1610.7	3	2001.85801	667.95705	K	I	226	239
PSM	GYEPDPNIVKLAEQYAKENGTK	-186_62523	P11725	1	Mouse_09-2020	null	[MS,MS:1001208,SEQUEST,]	2.1e-4	15-UNIMOD:213	ms_run[1]:scan=11974	3555.8	4	3005.29970	752.07960	K	S	222	244
PSM	IALGIPLPEIKNVVSGK	-186_66938	Q8C196	1	Mouse_09-2020	null	[MS,MS:1001208,SEQUEST,]	1.8e-3	11-UNIMOD:213	ms_run[1]:scan=12828	3796.8	2	2289.13042	1145.06821	K	S	741	758
PSM	KSPVYKNPTPGSSELAQKYPGFIDVK	-186_41849	Q99PG0	1	Mouse_09-2020	null	[MS,MS:1001208,SEQUEST,]	1.1e-4	1-UNIMOD:213	ms_run[1]:scan=8283	2523.9	4	3391.56484	848.64664	K	C	292	318
PSM	MFASFPTTKTYFPHFDVSHGSAQVKGHGK	-186_42241	Q91VB8	1	Mouse_09-2020	null	[MS,MS:1001208,SEQUEST,]	1.1e-4	1-UNIMOD:35,7-UNIMOD:213	ms_run[1]:scan=8349	2542.2	4	3766.61904	942.41010	R	V	33	62
PSM	KYVLGNPLTPGINQGPQIDKEQHDK	-186_39112	P24549	1	Mouse_09-2020	null	[MS,MS:1001208,SEQUEST,]	4.6e-3	2-UNIMOD:213	ms_run[1]:scan=7832	2398.3	4	3330.52212	833.38525	K	L	329	354
PSM	VVLAYEPVWAIGTGKTATPQQAQEVHEK	-186_53989	P17751	1	Mouse_09-2020	null	[MS,MS:1001208,SEQUEST,]	1.1e-4	13-UNIMOD:213	ms_run[1]:scan=10381	3108.9	4	3591.65590	898.66938	K	R	211	239
PSM	RAVSREDSVKPGAHLTVKK	-186_4936	Q8BG05	1	Mouse_09-2020	null	[MS,MS:1001208,SEQUEST,]	4.0e-4	18-UNIMOD:213	ms_run[1]:scan=2200	824.3	5	2619.24421	524.65462	K	F	109	128
PSM	DKGDAGVKELDSLKSDRLR	-186_28836	Q80XN0	1	Mouse_09-2020	null	[MS,MS:1001208,SEQUEST,]	4.0e-4	14-UNIMOD:213	ms_run[1]:scan=6118	1921.0	4	2643.18032	661.55074	K	I	90	109
PSM	GEFQILLDALDKIKTKGK	-186_63745	P16015	1	Mouse_09-2020	null	[MS,MS:1001208,SEQUEST,]	5.7e-4	12-UNIMOD:213	ms_run[1]:scan=12192	3616.9	4	2558.23208	640.31304	K	A	154	172
PSM	TSEIQSQAKAYFEK	-186_39870	P09813	1	Mouse_09-2020	null	[MS,MS:1001208,SEQUEST,]	4.9e-4	2-UNIMOD:213	ms_run[1]:scan=7959	2433.7	3	2170.87241	724.29585	K	H	54	68
PSM	TADGIVSHLKK	-186_16438	P27773	1	Mouse_09-2020	null	[MS,MS:1001208,SEQUEST,]	8.8e-3	10-UNIMOD:213	ms_run[1]:scan=4092	1355.2	3	1709.73062	570.58137	R	A	120	131
PSM	SQRYEVAVKK	-186_6275	Q9R0H0	1	Mouse_09-2020	null	[MS,MS:1001208,SEQUEST,]	3.9e-3	10-UNIMOD:213	ms_run[1]:scan=2439	891.6	3	1748.74033	583.58500	R	A	57	67
PSM	AKVFEHIGK	-186_14870	P24270	1	Mouse_09-2020	null	[MS,MS:1001208,SEQUEST,]	1.1e-4	2-UNIMOD:213	ms_run[1]:scan=3837	1284.1	3	1569.65000	523.88813	K	T	97	106
PSM	VIRLDPETGKR	-186_16810	Q64374	1	Mouse_09-2020	null	[MS,MS:1001208,SEQUEST,]	2.3e-3	11-UNIMOD:213	ms_run[1]:scan=4151	1371.7	3	1824.80637	608.93956	R	Q	224	235
PSM	AVANYDSVEAGEKLVK	-186_39634	P51660	1	Mouse_09-2020	null	[MS,MS:1001208,SEQUEST,]	8.1e-4	9-UNIMOD:213	ms_run[1]:scan=7919	2422.6	3	2233.94327	745.31865	K	A	69	85
PSM	AEPAKIDAFR	-186_29276	P09411	1	Mouse_09-2020	null	[MS,MS:1001208,SEQUEST,]	2.1e-4	2-UNIMOD:213	ms_run[1]:scan=6186	1940.0	2	1658.66191	829.83421	K	S	142	152
PSM	ILGLIESGKKEGAK	-186_27195	O35945	1	Mouse_09-2020	null	[MS,MS:1001208,SEQUEST,]	2.1e-4	9-UNIMOD:213	ms_run[1]:scan=5848	1844.9	3	1983.91788	661.97779	K	E	354	368
PSM	QLFSDKLNEINEK	-186_43725	Q8C196	1	Mouse_09-2020	null	[MS,MS:1001208,SEQUEST,]	1.1e-4	6-UNIMOD:213	ms_run[1]:scan=8607	2614.1	3	2118.87760	706.96421	R	A	548	561
PSM	LVEVIKTPMTSQK	-186_30655	Q61425	1	Mouse_09-2020	null	[MS,MS:1001208,SEQUEST,]	1.1e-4	9-UNIMOD:35,6-UNIMOD:213	ms_run[1]:scan=6405	2001.0	3	2030.89139	677.63504	K	F	180	193
PSM	KHHLDGETEEERIRADIVENQVMDTR	-186_33156	P10649	1	Mouse_09-2020	null	[MS,MS:1001208,SEQUEST,]	1.4e-3	23-UNIMOD:35,2-UNIMOD:213	ms_run[1]:scan=6823	2117.3	5	3677.57062	736.31957	R	Q	83	109
PSM	ILVPALMVTAEKDIVLRPEMSK	-186_59084	P34914	1	Mouse_09-2020	null	[MS,MS:1001208,SEQUEST,]	1.1e-4	7-UNIMOD:35,20-UNIMOD:35,12-UNIMOD:213	ms_run[1]:scan=11323	3371.5	4	3026.44155	757.36494	K	M	483	505
PSM	VLKQVHPDTGISSK	-186_18780	Q64475	1	Mouse_09-2020	null	[MS,MS:1001208,SEQUEST,]	1.1e-4	3-UNIMOD:213	ms_run[1]:scan=4472	1461.2	3	2049.90873	683.97293	K	M	45	59
PSM	LEGDNKMVTTFKGIK	-186_23392	P12710	1	Mouse_09-2020	null	[MS,MS:1001208,SEQUEST,]	1.1e-4	7-UNIMOD:35,4-UNIMOD:213	ms_run[1]:scan=5214	1668.1	3	2237.95823	746.65650	K	V	85	100
PSM	YIPNRGPLDKWR	-186_32134	Q6ZWV3	1	Mouse_09-2020	null	[MS,MS:1001208,SEQUEST,]	3.5e-2	10-UNIMOD:213	ms_run[1]:scan=6654	2070.3	3	2055.88218	685.96611	K	L	199	211
PSM	IASTLKDNDPPIAVAK	-186_35949	A0A0R4J0Z1	1	Mouse_09-2020	null	[MS,MS:1001208,SEQUEST,]	1.1e-4	3-UNIMOD:213	ms_run[1]:scan=7293	2248.2	3	2193.98526	731.99914	K	D	100	116
PSM	RFDDAVVQSDMKHWPFMVVNDAGRPK	-186_44205	P63017	1	Mouse_09-2020	null	[MS,MS:1001208,SEQUEST,]	1.1e-4	11-UNIMOD:35,17-UNIMOD:35,9-UNIMOD:213	ms_run[1]:scan=8686	2636.0	4	3618.53725	905.38874	R	Q	77	103
PSM	SDFGKFVLSSGK	-186_47653	P14211	1	Mouse_09-2020	null	[MS,MS:1001208,SEQUEST,]	1.1e-4	5-UNIMOD:213	ms_run[1]:scan=9275	2800.7	2	1812.72771	906.86571	K	Y	44	56
PSM	YIATPIFSKMAHWSNK	-186_39955	P10649	1	Mouse_09-2020	null	[MS,MS:1001208,SEQUEST,]	8.1e-4	10-UNIMOD:35,8-UNIMOD:213	ms_run[1]:scan=7973	2437.6	4	2451.02382	613.51146	R	0	203	219
PSM	IGGIFAFKVKDGPGGK	-186_45522	P32020	1	Mouse_09-2020	null	[MS,MS:1001208,SEQUEST,]	1.1e-4	8-UNIMOD:213	ms_run[1]:scan=8913	2699.7	3	2131.95902	711.32530	K	A	455	471
PSM	KFLQPGSQRKPFDDAK	-186_18256	P30115	1	Mouse_09-2020	null	[MS,MS:1001208,SEQUEST,]	4.0e-4	9-UNIMOD:213	ms_run[1]:scan=4385	1437.0	4	2403.05410	601.51871	K	V	196	212
PSM	LQTVKLPVDK	-186_35509	Q64374	1	Mouse_09-2020	null	[MS,MS:1001208,SEQUEST,]	4.4e-3	5-UNIMOD:213	ms_run[1]:scan=7221	2228.1	3	1681.75962	561.25812	R	T	235	245
PSM	HHAAYVNNLNATEEKYHEALAK	-186_26881	P09671	1	Mouse_09-2020	null	[MS,MS:1001208,SEQUEST,]	1.1e-4	15-UNIMOD:213	ms_run[1]:scan=5794	1829.9	4	3064.30385	766.83011	K	D	54	76
PSM	FHVEEEGKGKDASGNKVK	-186_3489	P09411	1	Mouse_09-2020	null	[MS,MS:1001208,SEQUEST,]	1.1e-4	8-UNIMOD:213	ms_run[1]:scan=1904	736.3	3	2500.05613	834.02290	R	E	124	142
PSM	GSIGTKFSDRTTPTDK	-186_17557	P32020	1	Mouse_09-2020	null	[MS,MS:1001208,SEQUEST,]	1.1e-4	2-UNIMOD:213	ms_run[1]:scan=4269	1404.6	3	2251.92936	751.31379	R	I	127	143
PSM	INPKNYTDNELEK	-186_27112	P26443	1	Mouse_09-2020	null	[MS,MS:1001208,SEQUEST,]	1.1e-4	4-UNIMOD:213	ms_run[1]:scan=5834	1841.0	3	2118.84208	706.95208	K	T	188	201
PSM	WGNKGFFVQPTVFSNVTDEMR	-186_64636	O35945	0	Mouse_09-2020	null	[MS,MS:1001208,SEQUEST,]	1.1e-4	20-UNIMOD:35,4-UNIMOD:213	ms_run[1]:scan=12357	3663.1	3	3016.24015	1006.08394	R	A	375	396
PSM	WGNKGFFVQPTVFSNVTDEMR	-186_64636	P24549	0	Mouse_09-2020	null	[MS,MS:1001208,SEQUEST,]	1.1e-4	20-UNIMOD:35,4-UNIMOD:213	ms_run[1]:scan=12357	3663.1	3	3016.24015	1006.08394	R	A	375	396
PSM	TLTGKTITLEVEPSDTIENVK	-186_55166	E9Q5F6	1	Mouse_09-2020	null	[MS,MS:1001208,SEQUEST,]	1.1e-4	6-UNIMOD:213	ms_run[1]:scan=10581	3164.5	3	2829.27701	943.76627	K	K	7	28
PSM	LEGDNKMVTTFKGIK	-186_23391	P12710	1	Mouse_09-2020	null	[MS,MS:1001208,SEQUEST,]	1.1e-4	7-UNIMOD:35,6-UNIMOD:213	ms_run[1]:scan=5214	1668.1	3	2237.95823	746.65650	K	V	85	100
PSM	KVIVTGASKGIGR	-186_12241	P50172	1	Mouse_09-2020	null	[MS,MS:1001208,SEQUEST,]	2.1e-4	1-UNIMOD:213	ms_run[1]:scan=3422	1167.1	3	1826.85752	609.62357	K	M	36	49
PSM	GGVEKGPAALRK	-186_6536	Q61176	1	Mouse_09-2020	null	[MS,MS:1001208,SEQUEST,]	1.1e-4	5-UNIMOD:213	ms_run[1]:scan=2488	905.8	3	1723.75687	575.25700	R	G	22	34
PSM	TYFPHFDVSHGSAQVKGHGK	-186_27203	Q91VB8	1	Mouse_09-2020	null	[MS,MS:1001208,SEQUEST,]	4.0e-4	12-UNIMOD:213	ms_run[1]:scan=5849	1845.2	4	2740.13344	685.78899	K	V	42	62
PSM	EATTEQQLRELFEKQK	-186_45951	O35490	1	Mouse_09-2020	null	[MS,MS:1001208,SEQUEST,]	1.1e-4	16-UNIMOD:213	ms_run[1]:scan=8992	2722.0	3	2519.08921	840.36655	K	K	387	403
PSM	ALKEKEKADWSSLSRDEK	-186_15604	P19783	1	Mouse_09-2020	null	[MS,MS:1001208,SEQUEST,]	1.1e-4	3-UNIMOD:213	ms_run[1]:scan=3954	1316.7	4	2661.16250	666.04529	K	Q	61	79
PSM	LDQGGAPLAGTNKETTIQGLDGLSER	-186_52942	Q91Y97	1	Mouse_09-2020	null	[MS,MS:1001208,SEQUEST,]	1.1e-4	15-UNIMOD:213	ms_run[1]:scan=10195	3057.1	3	3182.41184	1061.47281	K	A	109	135
PSM	RYEEIVKEVSTYIKK	-186_49177	P10126	1	Mouse_09-2020	null	[MS,MS:1001208,SEQUEST,]	1.1e-4	8-UNIMOD:213	ms_run[1]:scan=9534	2872.9	3	2426.10404	809.37287	K	G	166	181
PSM	GNYVAEKISGQK	-186_20630	O35490	1	Mouse_09-2020	null	[MS,MS:1001208,SEQUEST,]	1.8e-3	7-UNIMOD:213	ms_run[1]:scan=4773	1545.2	2	1834.74492	917.87406	R	N	87	99
PSM	RAVAREESGKPGAHVTVKK	-186_367	O88569	1	Mouse_09-2020	null	[MS,MS:1001208,SEQUEST,]	1.1e-4	18-UNIMOD:213	ms_run[1]:scan=1084	467.0	4	2561.20473	641.05599	K	F	95	114
PSM	DMANQVKAPLVLKD	-186_41913	Q99LX0	1	Mouse_09-2020	null	[MS,MS:1001208,SEQUEST,]	1.7e-3	2-UNIMOD:35,13-UNIMOD:213	ms_run[1]:scan=8295	2527.2	3	2098.89511	700.30206	K	0	176	190
PSM	AVGVEYIKDGQR	-186_27500	Q8BJ64	1	Mouse_09-2020	null	[MS,MS:1001208,SEQUEST,]	5.2e-3	5-UNIMOD:213	ms_run[1]:scan=5895	1858.0	3	1875.77030	625.92732	R	K	274	286
PSM	LTITYGPKVVR	-186_39145	P12710	1	Mouse_09-2020	null	[MS,MS:1001208,SEQUEST,]	2.4e-3	2-UNIMOD:213	ms_run[1]:scan=7837	2399.7	3	1787.81430	596.60915	K	E	50	61
PSM	SIDLKDKYK	-186_15157	P63038	1	Mouse_09-2020	null	[MS,MS:1001208,SEQUEST,]	5.7e-4	3-UNIMOD:213	ms_run[1]:scan=3885	1297.5	3	1650.68204	550.89859	K	I	83	92
PSM	ALKEKEKADWSSLSRDEK	-186_15606	P19783	1	Mouse_09-2020	null	[MS,MS:1001208,SEQUEST,]	1.1e-4	4-UNIMOD:213	ms_run[1]:scan=3954	1316.7	4	2661.16250	666.04529	K	Q	61	79
PSM	HQPTAIIAKTFKGR	-186_24263	P40142	1	Mouse_09-2020	null	[MS,MS:1001208,SEQUEST,]	8.1e-4	9-UNIMOD:213	ms_run[1]:scan=5353	1706.8	4	2108.96938	527.99742	K	I	233	247
PSM	TQDPAKAPNSPDVLEIEFKKGVPVK	-186_45238	P16460	1	Mouse_09-2020	null	[MS,MS:1001208,SEQUEST,]	1.1e-4	17-UNIMOD:213	ms_run[1]:scan=8861	2685.2	4	3248.53237	812.88736	K	T	210	235
PSM	TDQGIKNLPVGEAGR	-186_32152	P24270	1	Mouse_09-2020	null	[MS,MS:1001208,SEQUEST,]	1.1e-4	2-UNIMOD:213	ms_run[1]:scan=6656	2070.8	2	2095.88262	1048.44592	K	A	238	253
PSM	VWPHKDYPLIPVGK	-186_43529	P24270	1	Mouse_09-2020	null	[MS,MS:1001208,SEQUEST,]	1.1e-4	4-UNIMOD:213	ms_run[1]:scan=8575	2605.2	3	2189.98239	730.66555	K	V	302	316
PSM	TFIAIKPDGVQR	-186_40752	Q01768	1	Mouse_09-2020	null	[MS,MS:1001208,SEQUEST,]	8.1e-4	1-UNIMOD:213	ms_run[1]:scan=8103	2473.8	3	1885.82517	629.27969	R	L	7	19
PSM	KDGVDFGKWR	-186_30065	Q91Y97	1	Mouse_09-2020	null	[MS,MS:1001208,SEQUEST,]	1.1e-4	1-UNIMOD:213	ms_run[1]:scan=6309	1974.3	3	1748.68338	583.56583	K	V	140	150
PSM	AVKSAEAAAEATK	-186_11409	Q8VC30	1	Mouse_09-2020	null	[MS,MS:1001208,SEQUEST,]	1.1e-4	3-UNIMOD:213	ms_run[1]:scan=3289	1130.0	3	1787.72623	596.57981	K	M	523	536
PSM	TVDGPSGKLWR	-186_31409	A0A1D5RLD8	1	Mouse_09-2020	null	[MS,MS:1001208,SEQUEST,]	4.0e-4	1-UNIMOD:213	ms_run[1]:scan=6531	2036.1	3	1756.71018	586.24124	K	G	185	196
PSM	NRYFPAFEKVLK	-186_48258	P30115	1	Mouse_09-2020	null	[MS,MS:1001208,SEQUEST,]	4.0e-4	12-UNIMOD:213	ms_run[1]:scan=9380	2830.0	3	2052.89994	684.97086	R	H	130	142
PSM	MFASFPTTKTYFPHFDVSHGSAQVK	-186_52868	Q91VB8	1	Mouse_09-2020	null	[MS,MS:1001208,SEQUEST,]	1.1e-4	1-UNIMOD:35,9-UNIMOD:213	ms_run[1]:scan=10185	3054.3	4	3387.42275	847.61090	R	H	33	58
PSM	SLFVHKVDPRK	-186_16987	O55125	1	Mouse_09-2020	null	[MS,MS:1001208,SEQUEST,]	1.4e-3	8-UNIMOD:213	ms_run[1]:scan=4179	1379.5	3	1866.82926	622.94816	R	A	46	57
PSM	LDGVKEKALVSSVR	-186_27397	P07724	1	Mouse_09-2020	null	[MS,MS:1001208,SEQUEST,]	1.1e-4	2-UNIMOD:213	ms_run[1]:scan=5879	1853.6	3	2041.93448	681.31669	K	R	206	220
PSM	ITLPVDFVTADKFDENAK	-186_64745	P09411	1	Mouse_09-2020	null	[MS,MS:1001208,SEQUEST,]	2.1e-4	12-UNIMOD:213	ms_run[1]:scan=12376	3668.4	3	2564.10147	855.37130	K	G	280	298
PSM	HDPSLQPWSASYDPGSAKTILNNGK	-186_51533	P16015	1	Mouse_09-2020	null	[MS,MS:1001208,SEQUEST,]	1.1e-4	13-UNIMOD:213	ms_run[1]:scan=9951	2988.9	4	3224.37368	806.84850	K	C	40	65
PSM	VSNLPTVKK	-186_14738	P30115	1	Mouse_09-2020	null	[MS,MS:1001208,SEQUEST,]	2.7e-2	8-UNIMOD:213	ms_run[1]:scan=3812	1277.1	2	1526.66570	763.83622	R	L	188	197
PSM	TQAYPDQKPGTSGLRK	-186_10938	Q9D0F9	1	Mouse_09-2020	null	[MS,MS:1001208,SEQUEST,]	1.1e-4	4-UNIMOD:213	ms_run[1]:scan=3215	1109.3	3	2287.97770	763.32966	K	V	9	25
PSM	LEGDNKMVTTFKGIK	-186_34296	P12710	1	Mouse_09-2020	null	[MS,MS:1001208,SEQUEST,]	1.1e-4	4-UNIMOD:213	ms_run[1]:scan=7021	2172.5	3	2221.95938	741.32486	K	V	85	100
PSM	SISVQQEKETIAK	-186_22089	Q9CQQ7	1	Mouse_09-2020	null	[MS,MS:1001208,SEQUEST,]	4.0e-4	7-UNIMOD:213	ms_run[1]:scan=5008	1610.7	3	2001.85801	667.95705	K	I	226	239
PSM	SFRNPLAK	-186_26945	P17182	1	Mouse_09-2020	null	[MS,MS:1001208,SEQUEST,]	3.6e-2	8-UNIMOD:213	ms_run[1]:scan=5806	1833.2	3	1473.59296	491.86896	R	0	427	435
PSM	LKEVGRI	-186_20150	Q9DCW4	1	Mouse_09-2020	null	[MS,MS:1001208,SEQUEST,]	1.8e-2	2-UNIMOD:213	ms_run[1]:scan=4696	1523.7	2	1355.57561	678.29145	K	0	249	256
PSM	AIGLPEDLIQKGKDIKGVSEIVHEGK	-186_52648	P12710	1	Mouse_09-2020	null	[MS,MS:1001208,SEQUEST,]	2.1e-4	14-UNIMOD:213	ms_run[1]:scan=10145	3043.1	3	3314.61472	1105.54049	K	I	21	47
PSM	KFVRTDEKVER	-186_4618	Q91VS7	1	Mouse_09-2020	null	[MS,MS:1001208,SEQUEST,]	1.0e-2	1-UNIMOD:213	ms_run[1]:scan=2140	807.4	4	1947.83718	487.71449	K	R	61	72
PSM	AQAYQTGKDISTNYYASQKK	-186_21468	P08113	1	Mouse_09-2020	null	[MS,MS:1001208,SEQUEST,]	5.7e-4	15-UNIMOD:213	ms_run[1]:scan=4908	1582.8	3	2806.18009	936.06342	K	F	664	684
PSM	IKQKGEYLPLLQGK	-186_37428	P11725	1	Mouse_09-2020	null	[MS,MS:1001208,SEQUEST,]	1.1e-4	2-UNIMOD:213	ms_run[1]:scan=7544	2318.1	3	2156.01981	719.34447	R	L	67	81
PSM	GVSQAVEHINKTIAPALVSK	-186_47986	P17182	1	Mouse_09-2020	null	[MS,MS:1001208,SEQUEST,]	1.1e-4	11-UNIMOD:213	ms_run[1]:scan=9332	2816.6	3	2603.23111	868.41373	K	V	61	81
PSM	VVPEKGTADKKPAVGK	-186_2123	Q9D8E6	1	Mouse_09-2020	null	[MS,MS:1001208,SEQUEST,]	2.1e-4	5-UNIMOD:213	ms_run[1]:scan=1564	626.9	4	2165.00283	542.00644	K	G	368	384
PSM	ALKDVKGQIGAPMPGKVIDIK	-186_35231	G5E8R3	1	Mouse_09-2020	null	[MS,MS:1001208,SEQUEST,]	1.1e-4	13-UNIMOD:35,4-UNIMOD:213	ms_run[1]:scan=7175	2215.3	4	2735.32216	684.58643	K	A	1104	1125
PSM	KNNIPFQMHTVELRK	-186_22952	Q64471	1	Mouse_09-2020	null	[MS,MS:1001208,SEQUEST,]	1.1e-4	8-UNIMOD:35,1-UNIMOD:213	ms_run[1]:scan=5143	1648.3	4	2412.05922	603.76964	K	E	23	38
PSM	MFASFPTTKTYFPHFDVSHGSAQVK	-186_52866	Q91VB8	1	Mouse_09-2020	null	[MS,MS:1001208,SEQUEST,]	1.1e-4	1-UNIMOD:35,7-UNIMOD:213	ms_run[1]:scan=10185	3054.3	4	3387.42275	847.61090	R	H	33	58
PSM	GVLKEYGVK	-186_28505	Q8C196	1	Mouse_09-2020	null	[MS,MS:1001208,SEQUEST,]	2.8e-3	4-UNIMOD:213	ms_run[1]:scan=6061	1905.0	2	1533.64055	767.32295	R	L	524	533
PSM	TLKGLNSDSVTEETLRKAK	-186_26389	Q8C196	1	Mouse_09-2020	null	[MS,MS:1001208,SEQUEST,]	8.1e-4	13-UNIMOD:213	ms_run[1]:scan=5708	1805.9	3	2631.21000	877.74028	K	I	890	909
PSM	TLKGLNSDSVTEETLRKAK	-186_26387	Q8C196	1	Mouse_09-2020	null	[MS,MS:1001208,SEQUEST,]	8.1e-4	16-UNIMOD:213	ms_run[1]:scan=5708	1805.9	3	2631.21000	877.74028	K	I	890	909
PSM	TLKGLNSDSVTEETLRKAK	-186_26388	Q8C196	1	Mouse_09-2020	null	[MS,MS:1001208,SEQUEST,]	8.1e-4	14-UNIMOD:213	ms_run[1]:scan=5708	1805.9	3	2631.21000	877.74028	K	I	890	909
PSM	EVEMDAVGKEGR	-186_8505	Q8C196	1	Mouse_09-2020	null	[MS,MS:1001208,SEQUEST,]	1.4e-2	4-UNIMOD:35,5-UNIMOD:213	ms_run[1]:scan=2831	1002.2	3	1876.68418	626.23219	R	I	1175	1187
PSM	DKGDAGVKELDSLKSDRLR	-186_28834	Q80XN0	1	Mouse_09-2020	null	[MS,MS:1001208,SEQUEST,]	2.1e-4	11-UNIMOD:213	ms_run[1]:scan=6118	1921.0	4	2643.18032	661.55074	K	I	90	109
PSM	DKGDAGVKELDSLKSDRLR	-186_28837	Q80XN0	1	Mouse_09-2020	null	[MS,MS:1001208,SEQUEST,]	2.1e-4	9-UNIMOD:213	ms_run[1]:scan=6118	1921.0	4	2643.18032	661.55074	K	I	90	109
PSM	KILESDRKEPLFGISTGNIITGLAAGAK	-186_60681	Q8C196	1	Mouse_09-2020	null	[MS,MS:1001208,SEQUEST,]	1.1e-4	1-UNIMOD:213	ms_run[1]:scan=11641	3461.7	4	3440.69130	860.92702	K	Y	280	308
PSM	IGREKGEFQILLDALDKIK	-186_65665	P16015	1	Mouse_09-2020	null	[MS,MS:1001208,SEQUEST,]	1.1e-4	5-UNIMOD:213	ms_run[1]:scan=12567	3722.1	4	2727.31630	682.58432	K	K	149	168
PSM	ILGLIESGKKEGAK	-186_27197	O35945	1	Mouse_09-2020	null	[MS,MS:1001208,SEQUEST,]	2.1e-4	7-UNIMOD:213	ms_run[1]:scan=5848	1844.9	3	1983.91788	661.97779	K	E	354	368
PSM	YFDSFGDLSSASAIMGNAKVK	-186_57386	A8DUK4	1	Mouse_09-2020	null	[MS,MS:1001208,SEQUEST,]	4.9e-4	15-UNIMOD:35,9-UNIMOD:213	ms_run[1]:scan=10995	3279.7	3	2765.12491	922.37824	R	H	42	63
PSM	AQAYQTGKDISTNYYASQKK	-186_21466	P08113	1	Mouse_09-2020	null	[MS,MS:1001208,SEQUEST,]	2.7e-3	12-UNIMOD:213	ms_run[1]:scan=4908	1582.8	3	2806.18009	936.06342	K	F	664	684
PSM	LMKEGLEAARLK	-186_19153	O35490	1	Mouse_09-2020	null	[MS,MS:1001208,SEQUEST,]	1.1e-4	2-UNIMOD:35,4-UNIMOD:213	ms_run[1]:scan=4534	1478.6	3	1915.83945	639.28434	K	Y	230	242
PSM	KNIHPWVK	-186_11483	Q8C196	1	Mouse_09-2020	null	[MS,MS:1001208,SEQUEST,]	1.1e-4	1-UNIMOD:213	ms_run[1]:scan=3301	1133.3	3	1562.65519	521.55661	K	I	935	943
PSM	SVQASVKHPYEVAIKEEAK	-186_25301	Q9DBM2	1	Mouse_09-2020	null	[MS,MS:1001208,SEQUEST,]	1.1e-4	7-UNIMOD:213	ms_run[1]:scan=5528	1755.7	3	2654.19248	885.40149	R	F	234	253
PSM	VLVAQHDAYKGLLPEELTPLILETQK	-186_66421	Q99LC5	1	Mouse_09-2020	null	[MS,MS:1001208,SEQUEST,]	1.1e-4	10-UNIMOD:213	ms_run[1]:scan=12715	3764.0	4	3459.68691	865.67667	K	F	76	102
PSM	SVVAKFNASQLITQR	-186_51216	O35129	1	Mouse_09-2020	null	[MS,MS:1001208,SEQUEST,]	1.1e-4	5-UNIMOD:213	ms_run[1]:scan=9894	2973.0	3	2202.99515	735.00300	K	Q	143	158
PSM	DKGDAGVKELDSLKSDRLR	-186_28835	Q80XN0	1	Mouse_09-2020	null	[MS,MS:1001208,SEQUEST,]	2.1e-4	12-UNIMOD:213	ms_run[1]:scan=6118	1921.0	4	2643.18032	661.55074	K	I	90	109
PSM	IGREKGEFQILLDALDKIK	-186_65664	P16015	1	Mouse_09-2020	null	[MS,MS:1001208,SEQUEST,]	1.1e-4	7-UNIMOD:213	ms_run[1]:scan=12567	3722.1	4	2727.31630	682.58432	K	K	149	168
PSM	GSSNSYAIKKKDELER	-186_9310	P97461	1	Mouse_09-2020	null	[MS,MS:1001208,SEQUEST,]	1.1e-4	9-UNIMOD:213	ms_run[1]:scan=2956	1037.1	3	2366.00736	789.34023	K	A	183	199
PSM	HHAAYVNNLNATEEKYHEALAK	-186_26880	P09671	1	Mouse_09-2020	null	[MS,MS:1001208,SEQUEST,]	1.1e-4	14-UNIMOD:213	ms_run[1]:scan=5794	1829.9	4	3064.30385	766.83011	K	D	54	76
PSM	VESTKTDSRDKPLKDVIIVDSGK	-186_25554	P24369	1	Mouse_09-2020	null	[MS,MS:1001208,SEQUEST,]	1.1e-4	3-UNIMOD:213	ms_run[1]:scan=5568	1766.8	4	3071.43886	768.61380	K	E	182	205
PSM	AEKKGDEYVINGQK	-186_8737	P45952	1	Mouse_09-2020	null	[MS,MS:1001208,SEQUEST,]	1.1e-4	2-UNIMOD:213	ms_run[1]:scan=2868	1012.5	3	2119.87387	707.29596	K	W	176	190
PSM	VESTKTDSRDKPLKDVIIVDSGK	-186_25557	P24369	1	Mouse_09-2020	null	[MS,MS:1001208,SEQUEST,]	1.1e-4	11-UNIMOD:213	ms_run[1]:scan=5568	1766.8	4	3071.43886	768.61380	K	E	182	205
PSM	ITITNDKGRLSKEDIER	-186_21491	P63017	1	Mouse_09-2020	null	[MS,MS:1001208,SEQUEST,]	1.3e-2	12-UNIMOD:213	ms_run[1]:scan=4912	1584.0	4	2529.13930	633.04001	K	V	501	518
PSM	ITITNDKGRLSKEDIER	-186_21492	P63017	1	Mouse_09-2020	null	[MS,MS:1001208,SEQUEST,]	1.3e-2	11-UNIMOD:213	ms_run[1]:scan=4912	1584.0	4	2529.13930	633.04001	K	V	501	518
PSM	KQTALAELVKHKPK	-186_12819	P07724	1	Mouse_09-2020	null	[MS,MS:1001208,SEQUEST,]	2.1e-4	14-UNIMOD:213	ms_run[1]:scan=3509	1191.5	3	2132.03025	711.34822	K	T	549	563
PSM	HQGVMVGMGQKDSYVGDEAQSK	-186_16411	P60710	0	Mouse_09-2020	null	[MS,MS:1001208,SEQUEST,]	1.1e-4	5-UNIMOD:35,8-UNIMOD:35,11-UNIMOD:213	ms_run[1]:scan=4087	1353.8	4	2924.12929	731.78706	R	G	40	62
PSM	HQGVMVGMGQKDSYVGDEAQSK	-186_16411	P68134	0	Mouse_09-2020	null	[MS,MS:1001208,SEQUEST,]	1.1e-4	5-UNIMOD:35,8-UNIMOD:35,11-UNIMOD:213	ms_run[1]:scan=4087	1353.8	4	2924.12929	731.78706	R	G	42	64
PSM	FSGVYLEKEVVEK	-186_47231	P40936	1	Mouse_09-2020	null	[MS,MS:1001208,SEQUEST,]	2.8e-3	12-UNIMOD:213	ms_run[1]:scan=9208	2782.1	2	2067.87627	1034.43924	K	I	212	225
PSM	KFLQPGSQRKPFDDAK	-186_18257	P30115	1	Mouse_09-2020	null	[MS,MS:1001208,SEQUEST,]	2.1e-4	10-UNIMOD:213	ms_run[1]:scan=4385	1437.0	4	2403.05410	601.51871	K	V	196	212
PSM	RGYVKAGPWTPEAAVEHPEAVR	-186_35978	O35490	1	Mouse_09-2020	null	[MS,MS:1001208,SEQUEST,]	1.1e-4	3-UNIMOD:213	ms_run[1]:scan=7299	2249.9	4	2961.31240	741.08247	K	L	36	58
PSM	KIKQGLGLK	-186_10326	P16460	1	Mouse_09-2020	null	[MS,MS:1001208,SEQUEST,]	2.1e-4	1-UNIMOD:213	ms_run[1]:scan=3116	1081.6	3	1525.71842	509.24403	R	A	308	317
PSM	IISSIEQKEENKGGEDKLK	-186_16565	P62259	1	Mouse_09-2020	null	[MS,MS:1001208,SEQUEST,]	1.1e-4	8-UNIMOD:213	ms_run[1]:scan=4112	1360.8	4	2686.20302	672.30567	R	I	62	81
PSM	SRLDQELKLIGEYGLR	-186_63232	Q6ZWN5	1	Mouse_09-2020	null	[MS,MS:1001208,SEQUEST,]	1.1e-4	8-UNIMOD:213	ms_run[1]:scan=12103	3591.8	3	2431.10996	811.04000	K	K	23	39
PSM	AKSQIALK	-186_10026	P14152	1	Mouse_09-2020	null	[MS,MS:1001208,SEQUEST,]	4.0e-4	2-UNIMOD:213	ms_run[1]:scan=3069	1068.5	2	1399.60344	700.30456	R	G	163	171
PSM	IASTLKDNDPPIAVAK	-186_35947	A0A0R4J0Z1	1	Mouse_09-2020	null	[MS,MS:1001208,SEQUEST,]	1.1e-4	4-UNIMOD:213	ms_run[1]:scan=7293	2248.2	3	2193.98526	731.99914	K	D	100	116
PSM	KYKPLDLRPK	-186_14717	Q6ZWV7	1	Mouse_09-2020	null	[MS,MS:1001208,SEQUEST,]	1.1e-4	1-UNIMOD:213	ms_run[1]:scan=3808	1276.0	3	1798.82682	600.28114	K	T	77	87
PSM	FGLYLPLFKPSASTSK	-186_67364	Q9QXX4	1	Mouse_09-2020	null	[MS,MS:1001208,SEQUEST,]	5.7e-4	9-UNIMOD:213	ms_run[1]:scan=12937	3829.7	3	2297.02420	766.34788	K	T	655	671
PSM	KTNLEKGPSRTTKL	-186_6072	Q9DBT9	1	Mouse_09-2020	null	[MS,MS:1001208,SEQUEST,]	9.8e-4	2-UNIMOD:213	ms_run[1]:scan=2403	881.4	3	2113.96909	705.32748	K	0	856	870
PSM	LKPVIKSQPVPK	-186_17979	A0A0R4J0Z1	1	Mouse_09-2020	null	[MS,MS:1001208,SEQUEST,]	4.9e-4	2-UNIMOD:213	ms_run[1]:scan=4341	1424.7	3	1874.91886	625.64408	K	N	506	518
PSM	VTNIKDGTTR	-186_4883	P16460	1	Mouse_09-2020	null	[MS,MS:1001208,SEQUEST,]	5.7e-4	5-UNIMOD:213	ms_run[1]:scan=2188	820.9	3	1645.66184	549.22548	K	T	235	245
PSM	VYFKDTHPKFPAGGK	-186_23360	Q9DCN2	1	Mouse_09-2020	null	[MS,MS:1001208,SEQUEST,]	1.1e-4	4-UNIMOD:213	ms_run[1]:scan=5210	1667.0	4	2232.95327	558.99334	K	S	112	127
PSM	KFLQPGSQRKPFDDAK	-186_18255	P30115	1	Mouse_09-2020	null	[MS,MS:1001208,SEQUEST,]	4.0e-4	7-UNIMOD:213	ms_run[1]:scan=4385	1437.0	4	2403.05410	601.51871	K	V	196	212
PSM	TTPSYVAFTDTERLIGDAAKNQVAMNPTNTVFDAK	-186_65742	P63017	1	Mouse_09-2020	null	[MS,MS:1001208,SEQUEST,]	1.1e-4	25-UNIMOD:35,9-UNIMOD:213	ms_run[1]:scan=12578	3725.2	4	4343.92202	1086.73555	R	L	37	72
PSM	SGKGFYIYQEGSKNK	-186_22333	Q8BMS1	1	Mouse_09-2020	null	[MS,MS:1001208,SEQUEST,]	1.1e-4	3-UNIMOD:213	ms_run[1]:scan=5044	1620.8	3	2246.91593	749.64336	K	L	632	647
PSM	ALKDVKGQIGAPMPGK	-186_20366	G5E8R3	1	Mouse_09-2020	null	[MS,MS:1001208,SEQUEST,]	1.1e-4	13-UNIMOD:35,4-UNIMOD:213	ms_run[1]:scan=4732	1533.8	3	2166.96714	722.99333	K	I	1104	1120
PSM	FKGRNDLMEYAK	-186_19441	P16460	1	Mouse_09-2020	null	[MS,MS:1001208,SEQUEST,]	2.0e-2	8-UNIMOD:35,2-UNIMOD:213	ms_run[1]:scan=4580	1491.4	3	2028.80600	676.93560	R	H	154	166
PSM	GEFQILLDALDKIKTKGK	-186_63746	P16015	1	Mouse_09-2020	null	[MS,MS:1001208,SEQUEST,]	5.7e-4	11-UNIMOD:213	ms_run[1]:scan=12192	3616.9	4	2558.23208	640.31304	K	A	154	172
PSM	LEGDNKMVTTFK	-186_20662	P12710	1	Mouse_09-2020	null	[MS,MS:1001208,SEQUEST,]	1.1e-4	7-UNIMOD:35,6-UNIMOD:213	ms_run[1]:scan=4778	1546.6	3	1939.75650	647.25634	K	I	85	97
PSM	HDPSLQPWSASYDPGSAKTILNNGK	-186_51536	P16015	1	Mouse_09-2020	null	[MS,MS:1001208,SEQUEST,]	1.1e-4	12-UNIMOD:213	ms_run[1]:scan=9951	2988.9	4	3224.37368	806.84850	K	C	40	65
PSM	FAELTLKAGIPK	-186_49591	Q8R0Y6	1	Mouse_09-2020	null	[MS,MS:1001208,SEQUEST,]	7.5e-4	7-UNIMOD:213	ms_run[1]:scan=9611	2894.3	3	1828.82846	610.28092	K	V	609	621
PSM	VLKSHGQDYLVGNR	-186_19708	P10648	0	Mouse_09-2020	null	[MS,MS:1001208,SEQUEST,]	1.1e-4	3-UNIMOD:213	ms_run[1]:scan=4625	1503.9	3	2126.90824	709.64006	K	T	139	153
PSM	VLKSHGQDYLVGNR	-186_19708	P30115	0	Mouse_09-2020	null	[MS,MS:1001208,SEQUEST,]	1.1e-4	3-UNIMOD:213	ms_run[1]:scan=4625	1503.9	3	2126.90824	709.64006	K	S	139	153
PSM	EWPANLDLKKELSEPSSTR	-186_51270	Q8C196	1	Mouse_09-2020	null	[MS,MS:1001208,SEQUEST,]	3.7e-3	11-UNIMOD:213	ms_run[1]:scan=9904	2975.8	4	2741.18545	686.05184	K	Y	832	851
PSM	RAVAREESGKPGAHVTVK	-186_1988	O88569	1	Mouse_09-2020	null	[MS,MS:1001208,SEQUEST,]	4.0e-4	18-UNIMOD:213	ms_run[1]:scan=1530	615.5	4	2433.10830	609.03225	K	L	95	113
PSM	KHGGPADEERHVGDLGNVTAGK	-186_16852	P08228	1	Mouse_09-2020	null	[MS,MS:1001208,SEQUEST,]	1.1e-4	2-UNIMOD:213	ms_run[1]:scan=4158	1373.6	5	2785.17194	557.84036	K	G	71	93
PSM	KILGYIK	-186_30645	P47738	1	Mouse_09-2020	null	[MS,MS:1001208,SEQUEST,]	1.6e-3	1-UNIMOD:213	ms_run[1]:scan=6403	2000.5	3	1375.60636	459.20680	K	G	371	378
PSM	YQAVTATLEEKRKEK	-186_11523	A0A1B0GS68	1	Mouse_09-2020	null	[MS,MS:1001208,SEQUEST,]	2.5e-2	13-UNIMOD:213	ms_run[1]:scan=3308	1135.3	4	2335.03725	584.51463	K	K	392	407
PSM	MQIFVKTLTGK	-186_39417	E9Q5F6	1	Mouse_09-2020	null	[MS,MS:1001208,SEQUEST,]	2.1e-4	1-UNIMOD:35,6-UNIMOD:213	ms_run[1]:scan=7881	2412.0	3	1822.78452	608.26639	0	I	1	12
PSM	AQASAPAQAPKGAQAPK	-186_9703	P47915	1	Mouse_09-2020	null	[MS,MS:1001208,SEQUEST,]	4.0e-4	11-UNIMOD:213	ms_run[1]:scan=3018	1054.3	3	2132.91739	711.64358	K	A	135	152
PSM	MFASFPTTKTYFPHFDVSHGSAQVKGHGK	-186_42242	Q91VB8	1	Mouse_09-2020	null	[MS,MS:1001208,SEQUEST,]	1.1e-4	1-UNIMOD:35,8-UNIMOD:213	ms_run[1]:scan=8349	2542.2	4	3766.61904	942.41010	R	V	33	62
PSM	GAQAPKGAQAPVKAP	-186_17475	P47915	1	Mouse_09-2020	null	[MS,MS:1001208,SEQUEST,]	1.1e-4	6-UNIMOD:213	ms_run[1]:scan=4256	1400.9	3	1931.84085	644.61860	K	0	146	161
PSM	DVFLPKPSWGNHTPIFR	-186_59961	P05202	1	Mouse_09-2020	null	[MS,MS:1001208,SEQUEST,]	1.1e-4	6-UNIMOD:213	ms_run[1]:scan=11502	3422.2	3	2552.12180	851.37683	R	A	154	171
PSM	RLQFWTKTLPQK	-186_38557	Q8BK48	0	Mouse_09-2020	null	[MS,MS:1001208,SEQUEST,]	2.1e-4	8-UNIMOD:213	ms_run[1]:scan=7734	2371.1	3	2086.95462	696.32189	R	Q	534	546
PSM	RLQFWTKTLPQK	-186_38557	Q8QZR3	0	Mouse_09-2020	null	[MS,MS:1001208,SEQUEST,]	2.1e-4	8-UNIMOD:213	ms_run[1]:scan=7734	2371.1	3	2086.95462	696.32189	R	Q	533	545
PSM	DGLNAEGLLRQPDAGNIFKITGLGVK	-186_67238	Q64374	1	Mouse_09-2020	null	[MS,MS:1001208,SEQUEST,]	1.1e-4	13-UNIMOD:213	ms_run[1]:scan=12906	3820.0	3	3237.53940	1079.84955	R	I	265	291
PSM	VVDSLQLTGTKPVATPVDWKK	-186_45653	Q6GT24	1	Mouse_09-2020	null	[MS,MS:1001208,SEQUEST,]	2.1e-4	21-UNIMOD:213	ms_run[1]:scan=8937	2706.4	3	2823.34018	941.78371	R	E	163	184
PSM	TYFPHFDVSHGSAQVKGHGK	-186_26017	Q91VB8	1	Mouse_09-2020	null	[MS,MS:1001208,SEQUEST,]	1.1e-4	16-UNIMOD:213	ms_run[1]:scan=5646	1788.5	3	2740.13504	914.04956	K	V	42	62
PSM	ILGYIKSGQQEGAK	-186_29775	P47738	1	Mouse_09-2020	null	[MS,MS:1001208,SEQUEST,]	1.1e-4	4-UNIMOD:213	ms_run[1]:scan=6264	1961.8	3	2032.87772	678.29741	K	L	372	386
PSM	VQVSVFKGQVYILGR	-186_60399	P16460	1	Mouse_09-2020	null	[MS,MS:1001208,SEQUEST,]	1.1e-4	7-UNIMOD:213	ms_run[1]:scan=11587	3446.6	3	2234.04325	745.35174	K	S	349	364
PSM	TFDGQKLYQHVR	-186_27974	Q4LDG0	1	Mouse_09-2020	null	[MS,MS:1001208,SEQUEST,]	1.1e-4	3-UNIMOD:213	ms_run[1]:scan=5975	1880.3	3	2032.83084	678.28198	K	W	605	617
PSM	GNYVAEKISGQK	-186_20629	O35490	1	Mouse_09-2020	null	[MS,MS:1001208,SEQUEST,]	1.6e-3	6-UNIMOD:213	ms_run[1]:scan=4773	1545.2	2	1834.74492	917.87406	R	N	87	99
PSM	YQAVTATLEEKRKEK	-186_11530	A0A1B0GS68	1	Mouse_09-2020	null	[MS,MS:1001208,SEQUEST,]	4.2e-2	7-UNIMOD:213	ms_run[1]:scan=3309	1135.5	3	2335.03836	779.01708	K	K	392	407
PSM	KYILGNPLNSGINQGPQIDKEQHNKILGLIESGKK	-186_49009	O35945	1	Mouse_09-2020	null	[MS,MS:1001208,SEQUEST,]	1.1e-4	23-UNIMOD:213	ms_run[1]:scan=9507	2865.4	5	4385.16798	877.83963	K	G	329	364
PSM	FNGTVKAENGK	-186_6599	A0A1D5RLD8	1	Mouse_09-2020	null	[MS,MS:1001208,SEQUEST,]	5.7e-4	4-UNIMOD:213	ms_run[1]:scan=2501	909.6	3	1705.66330	569.22548	K	V	54	65
PSM	HGSWGSGLDMHTKPWIR	-186_32296	O35490	1	Mouse_09-2020	null	[MS,MS:1001208,SEQUEST,]	1.1e-4	10-UNIMOD:35,13-UNIMOD:213	ms_run[1]:scan=6682	2078.1	4	2522.01235	631.25817	K	R	328	345
PSM	HFGKAPGTPHSHTKPYVR	-186_5081	A0A1B0GSS8	1	Mouse_09-2020	null	[MS,MS:1001208,SEQUEST,]	1.1e-4	4-UNIMOD:213	ms_run[1]:scan=2224	831.0	5	2558.11323	512.42834	R	K	118	136
PSM	TLKGLNSDSVTEETLRKAK	-186_26385	Q8C196	1	Mouse_09-2020	null	[MS,MS:1001208,SEQUEST,]	8.1e-4	17-UNIMOD:213	ms_run[1]:scan=5708	1805.9	3	2631.21000	877.74028	K	I	890	909
PSM	GFGYKGSSFHR	-186_19494	P17742	1	Mouse_09-2020	null	[MS,MS:1001208,SEQUEST,]	4.2e-3	4-UNIMOD:213	ms_run[1]:scan=4588	1493.6	3	1783.67246	595.22570	K	I	45	56
PSM	KIGGIFAFK	-186_51209	P32020	1	Mouse_09-2020	null	[MS,MS:1001208,SEQUEST,]	1.1e-4	1-UNIMOD:213	ms_run[1]:scan=9893	2972.8	3	1521.65384	507.88948	K	K	454	463
PSM	KIEISQHAK	-186_4820	P61514	1	Mouse_09-2020	null	[MS,MS:1001208,SEQUEST,]	4.0e-4	1-UNIMOD:213	ms_run[1]:scan=2179	818.3	3	1594.66751	532.22693	K	T	28	37
PSM	TQDPAKAPNSPDVLEIEFKK	-186_45130	P16460	1	Mouse_09-2020	null	[MS,MS:1001208,SEQUEST,]	1.1e-4	6-UNIMOD:213	ms_run[1]:scan=8843	2680.1	3	2768.22397	923.41205	K	V	210	230
PSM	KLAVNMVPFPR	-186_43551	Q7TMM9	0	Mouse_09-2020	null	[MS,MS:1001208,SEQUEST,]	1.1e-4	6-UNIMOD:35,1-UNIMOD:213	ms_run[1]:scan=8581	2606.8	3	1828.78617	610.26662	R	H	252	263
PSM	KLAVNMVPFPR	-186_43551	P68372	0	Mouse_09-2020	null	[MS,MS:1001208,SEQUEST,]	1.1e-4	6-UNIMOD:35,1-UNIMOD:213	ms_run[1]:scan=8581	2606.8	3	1828.78617	610.26662	R	H	252	263
PSM	VVDSLQLTGTKPVATPVDWKK	-186_45654	Q6GT24	1	Mouse_09-2020	null	[MS,MS:1001208,SEQUEST,]	1.1e-4	20-UNIMOD:213	ms_run[1]:scan=8937	2706.4	3	2823.34018	941.78371	R	E	163	184
PSM	DFAVDIIKSTHDYWK	-186_64839	Q9D819	1	Mouse_09-2020	null	[MS,MS:1001208,SEQUEST,]	1.1e-4	9-UNIMOD:213	ms_run[1]:scan=12397	3674.4	3	2378.97269	793.66253	K	L	214	229
PSM	KFYEAFSK	-186_30468	P11499	1	Mouse_09-2020	null	[MS,MS:1001208,SEQUEST,]	1.1e-4	1-UNIMOD:213	ms_run[1]:scan=6374	1992.4	2	1560.58232	780.79402	K	L	428	436
PSM	KVISTTKAPAAIGPYSQAVQVDR	-186_37868	P52760	1	Mouse_09-2020	null	[MS,MS:1001208,SEQUEST,]	1.1e-4	1-UNIMOD:213	ms_run[1]:scan=7616	2338.2	3	2941.38736	981.13340	R	I	7	30
PSM	VVPEKGTADKKPAVGK	-186_2124	Q9D8E6	1	Mouse_09-2020	null	[MS,MS:1001208,SEQUEST,]	2.1e-4	4-UNIMOD:213	ms_run[1]:scan=1564	626.9	4	2165.00283	542.00644	K	G	368	384
PSM	VKAVVKLEGDNK	-186_14634	P12710	1	Mouse_09-2020	null	[MS,MS:1001208,SEQUEST,]	1.1e-4	2-UNIMOD:213	ms_run[1]:scan=3794	1272.1	3	1840.82444	614.27958	K	V	79	91
PSM	YELGRPAANTKIGPR	-186_24842	P62242	1	Mouse_09-2020	null	[MS,MS:1001208,SEQUEST,]	2.1e-4	11-UNIMOD:213	ms_run[1]:scan=5452	1734.4	3	2183.96482	728.65934	K	I	27	42
PSM	VEKQIFGEATKQPGIVFVAAK	-186_49583	F6Y6L6	1	Mouse_09-2020	null	[MS,MS:1001208,SEQUEST,]	1.1e-4	3-UNIMOD:213	ms_run[1]:scan=9609	2893.8	3	2801.33695	934.44855	K	D	41	62
PSM	LFPSLLDTKNLSTGSGKPK	-186_48669	Q91XE0	1	Mouse_09-2020	null	[MS,MS:1001208,SEQUEST,]	1.1e-4	4-UNIMOD:213	ms_run[1]:scan=9447	2848.7	3	2544.18326	848.73094	K	I	143	162
PSM	LLDKAGVPPGVINIVFGTGPR	-186_68191	Q8BH00	1	Mouse_09-2020	null	[MS,MS:1001208,SEQUEST,]	4.0e-4	3-UNIMOD:213	ms_run[1]:scan=13164	3900.9	3	2661.28873	887.76610	K	G	193	214
PSM	AVVPAKYLDEDTVYHLQPSGR	-186_50399	Q91X83	1	Mouse_09-2020	null	[MS,MS:1001208,SEQUEST,]	1.1e-4	6-UNIMOD:213	ms_run[1]:scan=9753	2933.7	3	2899.26303	967.09483	K	V	230	251
PSM	KGPKVTVK	-186_1885	P24369	1	Mouse_09-2020	null	[MS,MS:1001208,SEQUEST,]	7.5e-4	1-UNIMOD:213	ms_run[1]:scan=1497	604.4	3	1397.62314	466.54571	K	Y	38	46
PSM	IISSIEQKEENKGGEDKLK	-186_16563	P62259	1	Mouse_09-2020	null	[MS,MS:1001208,SEQUEST,]	1.1e-4	6-UNIMOD:213	ms_run[1]:scan=4112	1360.8	4	2686.20302	672.30567	R	I	62	81
PSM	SMPIRKDDEVQVVR	-186_16804	P61255	1	Mouse_09-2020	null	[MS,MS:1001208,SEQUEST,]	4.0e-4	2-UNIMOD:35,1-UNIMOD:213	ms_run[1]:scan=4150	1371.4	3	2228.94468	743.65175	R	H	46	60
PSM	ITPSYVAFTPEGERLIGDAAKNQLTSNPENTVFDAK	-186_64768	P20029	1	Mouse_09-2020	null	[MS,MS:1001208,SEQUEST,]	1.1e-4	25-UNIMOD:213	ms_run[1]:scan=12381	3669.8	4	4435.02260	1109.50963	R	L	62	98
PSM	FGMHLQAATPKGYEPDPNIVK	-186_38172	P11725	1	Mouse_09-2020	null	[MS,MS:1001208,SEQUEST,]	1.1e-4	3-UNIMOD:35,11-UNIMOD:213	ms_run[1]:scan=7668	2352.7	4	2870.22890	718.31187	K	A	211	232
PSM	LLDKAGVPPGVINIVFGTGPR	-186_68190	Q8BH00	1	Mouse_09-2020	null	[MS,MS:1001208,SEQUEST,]	4.0e-4	4-UNIMOD:213	ms_run[1]:scan=13164	3900.9	3	2661.28873	887.76610	K	G	193	214
PSM	ALKEKEKADWSSLSRDEK	-186_15605	P19783	1	Mouse_09-2020	null	[MS,MS:1001208,SEQUEST,]	1.1e-4	5-UNIMOD:213	ms_run[1]:scan=3954	1316.7	4	2661.16250	666.04529	K	Q	61	79
PSM	KEEIIKTLSKEEETKK	-186_18480	P84099	1	Mouse_09-2020	null	[MS,MS:1001208,SEQUEST,]	1.1e-4	6-UNIMOD:213	ms_run[1]:scan=4423	1447.6	4	2474.14882	619.29203	K	0	181	197
PSM	KAQALPK	-186_3320	P55264	1	Mouse_09-2020	null	[MS,MS:1001208,SEQUEST,]	2.1e-4	1-UNIMOD:213	ms_run[1]:scan=1849	718.0	2	1296.53960	648.77289	K	N	263	270
PSM	ALDEATKYALDRK	-186_28461	P45952	1	Mouse_09-2020	null	[MS,MS:1001208,SEQUEST,]	1.1e-4	4-UNIMOD:213	ms_run[1]:scan=6056	1903.6	3	2034.85855	678.95717	R	F	295	308
PSM	LNLKTPVPSDIAISR	-186_53052	A0A1W2P733	1	Mouse_09-2020	null	[MS,MS:1001208,SEQUEST,]	1.1e-4	4-UNIMOD:213	ms_run[1]:scan=10215	3062.7	3	2165.00589	722.33950	K	C	130	145
PSM	GGVEKGPAALRK	-186_7228	Q61176	1	Mouse_09-2020	null	[MS,MS:1001208,SEQUEST,]	3.5e-2	5-UNIMOD:213	ms_run[1]:scan=2612	940.9	2	1723.75810	862.38186	R	G	22	34
PSM	EWPANLDLKKELSEPSSTR	-186_52595	Q8C196	1	Mouse_09-2020	null	[MS,MS:1001208,SEQUEST,]	2.1e-4	9-UNIMOD:213	ms_run[1]:scan=10136	3040.6	4	2741.18764	686.05184	K	Y	832	851
PSM	QGLLQPEKPIVLKVVPR	-186_51302	Q64459	1	Mouse_09-2020	null	[MS,MS:1001208,SEQUEST,]	1.1e-4	7-UNIMOD:213	ms_run[1]:scan=9909	2977.2	3	2455.25388	819.08851	R	A	481	498
PSM	GLVDKFPLFTAVYK	-186_68092	E0CXN5	1	Mouse_09-2020	null	[MS,MS:1001208,SEQUEST,]	1.1e-4	4-UNIMOD:213	ms_run[1]:scan=13130	3889.7	3	2138.95951	713.65817	K	C	291	305
PSM	LVTLPVSFAQLKNLK	-186_65260	Q922Q8	1	Mouse_09-2020	null	[MS,MS:1001208,SEQUEST,]	4.4e-2	7-UNIMOD:213	ms_run[1]:scan=12485	3699.1	3	2212.08341	738.03201	R	L	97	112
PSM	MDSTANEVEAVKVHSFPTLK	-186_43743	P09103	1	Mouse_09-2020	null	[MS,MS:1001208,SEQUEST,]	1.1e-4	1-UNIMOD:35,7-UNIMOD:213	ms_run[1]:scan=8610	2614.9	3	2760.16367	920.72564	K	F	427	447
PSM	MFASFPTTKTYFPHFDVSHGSAQVK	-186_52867	Q91VB8	1	Mouse_09-2020	null	[MS,MS:1001208,SEQUEST,]	1.1e-4	1-UNIMOD:35,8-UNIMOD:213	ms_run[1]:scan=10185	3054.3	4	3387.42275	847.61090	R	H	33	58
PSM	IASTLKDNDPPIAVAK	-186_35948	A0A0R4J0Z1	1	Mouse_09-2020	null	[MS,MS:1001208,SEQUEST,]	1.1e-4	6-UNIMOD:213	ms_run[1]:scan=7293	2248.2	3	2193.98526	731.99914	K	D	100	116
PSM	MDSTEPPYSQKRYEEIVKEVSTYIK	-186_62926	P10126	1	Mouse_09-2020	null	[MS,MS:1001208,SEQUEST,]	1.1e-4	1-UNIMOD:35,4-UNIMOD:213	ms_run[1]:scan=12053	3577.9	4	3577.55141	895.14250	K	I	155	180
PSM	KKVVDPFSK	-186_15888	P97351	1	Mouse_09-2020	null	[MS,MS:1001208,SEQUEST,]	1.1e-4	1-UNIMOD:213	ms_run[1]:scan=4003	1330.3	3	1588.68143	530.23179	K	D	19	28
PSM	EWPANLDLKKELSEPSSTR	-186_52594	Q8C196	1	Mouse_09-2020	null	[MS,MS:1001208,SEQUEST,]	4.0e-4	1-UNIMOD:213	ms_run[1]:scan=10136	3040.6	4	2741.18764	686.05184	K	Y	832	851
PSM	GKDIKGVSEIVHEGKKIK	-186_18386	P12710	1	Mouse_09-2020	null	[MS,MS:1001208,SEQUEST,]	8.1e-4	18-UNIMOD:213	ms_run[1]:scan=4408	1443.4	4	2506.21059	627.30802	K	T	32	50
PSM	AAVLWELHKPFTIEDIEVAPPK	-186_65117	P00329	1	Mouse_09-2020	null	[MS,MS:1001208,SEQUEST,]	1.1e-4	14-UNIMOD:213	ms_run[1]:scan=12457	3691.3	4	3044.41958	761.86062	K	H	12	34
PSM	AVKEVLLNHK	-186_16725	Q05421	1	Mouse_09-2020	null	[MS,MS:1001208,SEQUEST,]	2.1e-4	3-UNIMOD:213	ms_run[1]:scan=4138	1368.1	3	1691.75479	564.58998	K	E	85	95
PSM	TMVVHEKQDDLGKGGNEESTKTGNAGSR	-186_5466	P08228	1	Mouse_09-2020	null	[MS,MS:1001208,SEQUEST,]	1.1e-4	2-UNIMOD:35,5-UNIMOD:213	ms_run[1]:scan=2297	851.7	5	3502.45893	701.29738	R	A	117	145
PSM	FHVEEEGKGKDASGNKVK	-186_3817	P09411	1	Mouse_09-2020	null	[MS,MS:1001208,SEQUEST,]	1.1e-4	8-UNIMOD:213	ms_run[1]:scan=1997	766.1	4	2500.05556	625.76899	R	E	124	142
PSM	VVDALGNAIDGKGPIGSKTR	-186_35814	Q03265	1	Mouse_09-2020	null	[MS,MS:1001208,SEQUEST,]	3.9e-3	10-UNIMOD:213	ms_run[1]:scan=7273	2242.6	3	2509.15390	837.05431	R	R	150	170
PSM	GYEPDPNIVKLAEQYAKENGTK	-186_62414	P11725	1	Mouse_09-2020	null	[MS,MS:1001208,SEQUEST,]	1.1e-4	2-UNIMOD:213	ms_run[1]:scan=11955	3550.5	3	3005.30143	1002.43704	K	S	222	244
PSM	VEGGTPLFTLRKTGAAPAK	-186_34764	Q9D2G2	1	Mouse_09-2020	null	[MS,MS:1001208,SEQUEST,]	1.1e-4	12-UNIMOD:213	ms_run[1]:scan=7097	2193.5	3	2455.14420	819.05213	K	K	135	154
PSM	LEGDNKMVTTFK	-186_20663	P12710	1	Mouse_09-2020	null	[MS,MS:1001208,SEQUEST,]	2.1e-4	7-UNIMOD:35,4-UNIMOD:213	ms_run[1]:scan=4778	1546.6	3	1939.75650	647.25634	K	I	85	97
PSM	KELNYFAK	-186_26225	P09411	1	Mouse_09-2020	null	[MS,MS:1001208,SEQUEST,]	1.1e-4	1-UNIMOD:213	ms_run[1]:scan=5680	1797.9	2	1553.60661	777.30730	K	L	192	200
PSM	KFVRTDEKVERVR	-186_6572	Q91VS7	1	Mouse_09-2020	null	[MS,MS:1001208,SEQUEST,]	1.1e-4	8-UNIMOD:213	ms_run[1]:scan=2496	908.2	4	2203.00673	551.50688	K	A	61	74
PSM	GYEPDPNIVKLAEQYAKENGTK	-186_62413	P11725	1	Mouse_09-2020	null	[MS,MS:1001208,SEQUEST,]	1.1e-4	5-UNIMOD:213	ms_run[1]:scan=11955	3550.5	3	3005.30143	1002.43704	K	S	222	244
PSM	IEIKLSDIPEGK	-186_50067	Q9CR68	1	Mouse_09-2020	null	[MS,MS:1001208,SEQUEST,]	1.1e-4	4-UNIMOD:213	ms_run[1]:scan=9693	2917.1	3	1882.82224	628.27936	K	M	152	164
PSM	DSKSTWVILHHK	-186_23020	G5E850	1	Mouse_09-2020	null	[MS,MS:1001208,SEQUEST,]	1.1e-4	2-UNIMOD:213	ms_run[1]:scan=5155	1651.7	3	1991.84214	664.61860	K	Y	22	34
PSM	ILIPAKAVEAAQSHK	-186_36072	Q8BGT5	1	Mouse_09-2020	null	[MS,MS:1001208,SEQUEST,]	1.1e-4	6-UNIMOD:213	ms_run[1]:scan=7313	2253.7	3	2116.98337	706.33246	R	A	444	459
PSM	YTGEVRTMSNFLDREQHSMYNLLVRGSDR	-186_38197	Q7TMD7	1	Mouse_09-2020	null	[MS,MS:1001208,SEQUEST,]	1.4e-2	19-UNIMOD:35,1-UNIMOD:213	ms_run[1]:scan=7671	2353.5	5	4031.72315	807.14985	R	G	214	243
PSM	IEIKLSDIPEGK	-186_50068	Q9CR68	1	Mouse_09-2020	null	[MS,MS:1001208,SEQUEST,]	1.1e-4	2-UNIMOD:213	ms_run[1]:scan=9693	2917.1	3	1882.82224	628.27936	K	M	152	164
PSM	KVPAVPETLKK	-186_19482	P14148	1	Mouse_09-2020	null	[MS,MS:1001208,SEQUEST,]	1.1e-4	1-UNIMOD:213	ms_run[1]:scan=4586	1493.0	3	1750.82627	584.27740	K	R	32	43
PSM	GQPRGGVEKGPAALRK	-186_5129	Q61176	1	Mouse_09-2020	null	[MS,MS:1001208,SEQUEST,]	5.7e-4	9-UNIMOD:213	ms_run[1]:scan=2233	833.6	4	2161.99209	541.25305	K	G	18	34
PSM	KYILGNPLNSGINQGPQIDKEQHNKILGLIESGK	-186_54551	O35945	1	Mouse_09-2020	null	[MS,MS:1001208,SEQUEST,]	1.1e-4	20-UNIMOD:213	ms_run[1]:scan=10486	3138.2	4	4257.06899	1065.02398	K	E	329	363
PSM	ALRDAKLDK	-186_5353	P63017	1	Mouse_09-2020	null	[MS,MS:1001208,SEQUEST,]	6.0e-3	6-UNIMOD:213	ms_run[1]:scan=2278	846.4	3	1570.66513	524.22693	K	Q	320	329
PSM	YIATPIFSKMAHWSNK	-186_39723	P10649	1	Mouse_09-2020	null	[MS,MS:1001208,SEQUEST,]	1.1e-4	10-UNIMOD:35,8-UNIMOD:213	ms_run[1]:scan=7935	2427.0	3	2451.02433	817.67953	R	0	203	219
PSM	ILKKPGLK	-186_7496	P70694	1	Mouse_09-2020	null	[MS,MS:1001208,SEQUEST,]	2.7e-3	3-UNIMOD:213	ms_run[1]:scan=2659	954.1	3	1437.69175	479.90160	K	K	176	184
PSM	LQNKEHVIEALRR	-186_18819	Q6ZWV3	1	Mouse_09-2020	null	[MS,MS:1001208,SEQUEST,]	1.1e-4	4-UNIMOD:213	ms_run[1]:scan=4479	1463.2	3	2146.97989	716.33134	K	K	142	155
PSM	LGETYKDHENIIIAK	-186_31093	P09103	1	Mouse_09-2020	null	[MS,MS:1001208,SEQUEST,]	1.1e-4	3-UNIMOD:213	ms_run[1]:scan=6476	2020.8	3	2284.99179	762.33441	K	D	412	427
PSM	VESTKTDSRDKPLKDVIIVDSGK	-186_25553	P24369	1	Mouse_09-2020	null	[MS,MS:1001208,SEQUEST,]	1.1e-4	9-UNIMOD:213	ms_run[1]:scan=5568	1766.8	4	3071.43886	768.61380	K	E	182	205
PSM	VESTKTDSRDKPLKDVIIVDSGK	-186_25552	P24369	1	Mouse_09-2020	null	[MS,MS:1001208,SEQUEST,]	1.1e-4	10-UNIMOD:213	ms_run[1]:scan=5568	1766.8	4	3071.43886	768.61380	K	E	182	205
PSM	VESTKTDSRDKPLKDVIIVDSGK	-186_25551	P24369	1	Mouse_09-2020	null	[MS,MS:1001208,SEQUEST,]	1.1e-4	8-UNIMOD:213	ms_run[1]:scan=5568	1766.8	4	3071.43886	768.61380	K	E	182	205
PSM	LDSEDKDKEGKPLLK	-186_9784	P58252	1	Mouse_09-2020	null	[MS,MS:1001208,SEQUEST,]	1.1e-4	6-UNIMOD:213	ms_run[1]:scan=3032	1058.2	3	2255.98478	752.66594	K	V	323	338
PSM	QLEKILKKPGLK	-186_20536	P70694	1	Mouse_09-2020	null	[MS,MS:1001208,SEQUEST,]	1.1e-4	4-UNIMOD:213	ms_run[1]:scan=4760	1541.6	3	1935.97135	645.99500	R	K	172	184
PSM	FYGDLEKDKGLQTSQDAR	-186_31258	P14211	1	Mouse_09-2020	null	[MS,MS:1001208,SEQUEST,]	1.1e-4	2-UNIMOD:213	ms_run[1]:scan=6507	2029.4	3	2612.07218	871.36158	K	Y	56	74
PSM	GEFQILLDALDKIKTK	-186_67046	P16015	1	Mouse_09-2020	null	[MS,MS:1001208,SEQUEST,]	1.7e-2	15-UNIMOD:213	ms_run[1]:scan=12857	3805.5	3	2373.11716	791.70948	K	K	154	170
PSM	YQAVTATLEEKRKEK	-186_11522	A0A1B0GS68	1	Mouse_09-2020	null	[MS,MS:1001208,SEQUEST,]	2.6e-2	14-UNIMOD:213	ms_run[1]:scan=3308	1135.3	4	2335.03725	584.51463	K	K	392	407
PSM	LDQGGAPLAGTNKETTIQGLDGLSER	-186_52941	Q91Y97	1	Mouse_09-2020	null	[MS,MS:1001208,SEQUEST,]	1.1e-4	11-UNIMOD:213	ms_run[1]:scan=10195	3057.1	3	3182.41184	1061.47281	K	A	109	135
PSM	LDQGGAPLAGTNKETTIQGLDGLSER	-186_52938	Q91Y97	1	Mouse_09-2020	null	[MS,MS:1001208,SEQUEST,]	1.1e-4	14-UNIMOD:213	ms_run[1]:scan=10195	3057.1	3	3182.41184	1061.47281	K	A	109	135
PSM	LDQGGAPLAGTNKETTIQGLDGLSER	-186_52940	Q91Y97	1	Mouse_09-2020	null	[MS,MS:1001208,SEQUEST,]	1.1e-4	13-UNIMOD:213	ms_run[1]:scan=10195	3057.1	3	3182.41184	1061.47281	K	A	109	135
PSM	EVEMDAVGKEGR	-186_8754	Q8C196	1	Mouse_09-2020	null	[MS,MS:1001208,SEQUEST,]	1.1e-2	4-UNIMOD:35,9-UNIMOD:213	ms_run[1]:scan=2870	1013.1	2	1876.68315	938.84465	R	I	1175	1187
PSM	KAGLLEK	-186_9959	Q61176	1	Mouse_09-2020	null	[MS,MS:1001208,SEQUEST,]	5.7e-4	1-UNIMOD:213	ms_run[1]:scan=3059	1065.7	2	1299.54155	650.27273	R	K	33	40
PSM	NKTGVAPIIDVVR	-186_47494	P14115	1	Mouse_09-2020	null	[MS,MS:1001208,SEQUEST,]	1.1e-4	2-UNIMOD:213	ms_run[1]:scan=9250	2793.8	3	1922.87912	641.63061	K	G	93	106
PSM	SKEYFSKQK	-186_2026	P35700	1	Mouse_09-2020	null	[MS,MS:1001208,SEQUEST,]	4.9e-4	2-UNIMOD:213	ms_run[1]:scan=1539	618.5	3	1685.66141	562.55845	K	0	191	200
PSM	SQGNSSVALSTCQGLLGMIRTKDTDYFLKPLPPHLTSK	-186_46626	Q69Z28	1	Mouse_09-2020	null	[MS,MS:1001208,SEQUEST,]	3.6e-2	12-UNIMOD:4,18-UNIMOD:35,10-UNIMOD:213	ms_run[1]:scan=9102	2752.6	6	4718.19116	787.20659	R	N	151	189
PSM	TLKGLNSDSVTEETLRK	-186_31521	Q8C196	1	Mouse_09-2020	null	[MS,MS:1001208,SEQUEST,]	1.1e-4	1-UNIMOD:213	ms_run[1]:scan=6550	2041.4	3	2432.07712	811.36292	K	K	890	907
PSM	AGGLATTGDKDILDIVPTEIHQK	-186_57395	Q9QXD6	1	Mouse_09-2020	null	[MS,MS:1001208,SEQUEST,]	1.1e-4	10-UNIMOD:213	ms_run[1]:scan=10996	3280.0	4	2933.34389	734.08869	K	P	292	315
PSM	SVTELNGDTITNTMTLGDIVYKR	-186_58127	P12710	1	Mouse_09-2020	null	[MS,MS:1001208,SEQUEST,]	1.4e-3	14-UNIMOD:35,13-UNIMOD:213	ms_run[1]:scan=11129	3317.2	3	3098.34885	1033.45236	K	S	100	123
PSM	LDGVKEKALVSSVR	-186_27396	P07724	1	Mouse_09-2020	null	[MS,MS:1001208,SEQUEST,]	1.1e-4	6-UNIMOD:213	ms_run[1]:scan=5879	1853.6	3	2041.93448	681.31669	K	R	206	220
PSM	AQAYQTGKDISTNYYASQKK	-186_21467	P08113	1	Mouse_09-2020	null	[MS,MS:1001208,SEQUEST,]	9.8e-4	14-UNIMOD:213	ms_run[1]:scan=4908	1582.8	3	2806.18009	936.06342	K	F	664	684
PSM	FSQFLEKEYKVK	-186_33751	Q9ET01	1	Mouse_09-2020	null	[MS,MS:1001208,SEQUEST,]	1.1e-4	7-UNIMOD:213	ms_run[1]:scan=6928	2146.6	3	2086.89383	696.30227	K	N	546	558
PSM	AAGDETGAKVERADGYEPPVQESV	-186_39546	P97351	1	Mouse_09-2020	null	[MS,MS:1001208,SEQUEST,]	5.7e-4	6-UNIMOD:213	ms_run[1]:scan=7903	2418.1	3	3016.22843	1006.07969	K	0	241	265
PSM	MDSTEPPYSQKRYEEIVKEVSTYIKK	-186_59159	P10126	1	Mouse_09-2020	null	[MS,MS:1001208,SEQUEST,]	1.1e-4	1-UNIMOD:35,3-UNIMOD:213	ms_run[1]:scan=11338	3375.7	5	3705.64588	741.93444	K	G	155	181
PSM	ITLPVDFVTADKFDENAK	-186_64743	P09411	1	Mouse_09-2020	null	[MS,MS:1001208,SEQUEST,]	2.1e-4	11-UNIMOD:213	ms_run[1]:scan=12376	3668.4	3	2564.10147	855.37130	K	G	280	298
PSM	KILGYIK	-186_32037	P47738	1	Mouse_09-2020	null	[MS,MS:1001208,SEQUEST,]	2.0e-2	1-UNIMOD:213	ms_run[1]:scan=6639	2066.1	3	1375.60627	459.20680	K	G	371	378
PSM	IQELKGSQDKHAEL	-186_16486	Q8QZR3	1	Mouse_09-2020	null	[MS,MS:1001208,SEQUEST,]	2.4e-2	11-UNIMOD:213	ms_run[1]:scan=4099	1357.2	3	2136.90085	712.97147	K	0	545	559
PSM	KLAAEKGIDLTQVKGTGPEGR	-186_28688	Q8BMF4	1	Mouse_09-2020	null	[MS,MS:1001208,SEQUEST,]	1.1e-4	1-UNIMOD:213	ms_run[1]:scan=6092	1913.7	4	2709.26430	678.07157	K	I	358	379
PSM	YLKDVTLK	-186_27952	Q9CPR4	1	Mouse_09-2020	null	[MS,MS:1001208,SEQUEST,]	3.9e-3	3-UNIMOD:213	ms_run[1]:scan=5972	1879.5	2	1520.64458	760.82532	K	Q	47	55
PSM	VLKQVHPDTGISSK	-186_16154	Q64475	1	Mouse_09-2020	null	[MS,MS:1001208,SEQUEST,]	1.1e-4	3-UNIMOD:213	ms_run[1]:scan=4048	1342.9	3	2049.90616	683.97293	K	M	45	59
PSM	YIATPIFSKMAHWSNK	-186_39956	P10649	1	Mouse_09-2020	null	[MS,MS:1001208,SEQUEST,]	9.8e-4	10-UNIMOD:35,9-UNIMOD:213	ms_run[1]:scan=7973	2437.6	4	2451.02382	613.51146	R	0	203	219
PSM	TFIAIKPDGVQR	-186_40751	Q01768	1	Mouse_09-2020	null	[MS,MS:1001208,SEQUEST,]	3.9e-3	6-UNIMOD:213	ms_run[1]:scan=8103	2473.8	3	1885.82517	629.27969	R	L	7	19
PSM	LTSIDKWFLYK	-186_63990	Q8C196	1	Mouse_09-2020	null	[MS,MS:1001208,SEQUEST,]	1.1e-4	5-UNIMOD:213	ms_run[1]:scan=12238	3629.7	2	1954.84209	977.92303	R	R	870	881
PSM	SLGLYGKNQREAAQMDMVNDGVEDLRGK	-186_33663	P19157	1	Mouse_09-2020	null	[MS,MS:1001208,SEQUEST,]	1.1e-4	15-UNIMOD:35,17-UNIMOD:35,5-UNIMOD:213	ms_run[1]:scan=6910	2141.6	4	3667.56240	917.64430	R	V	76	104
PSM	HLGLPVFNTVKEAKEK	-186_36822	Q9WUM5	1	Mouse_09-2020	null	[MS,MS:1001208,SEQUEST,]	4.0e-4	12-UNIMOD:213	ms_run[1]:scan=7439	2288.8	3	2351.08078	784.36594	K	G	95	111
PSM	LVINGKPITIFQERDPTNIK	-186_53059	A0A1D5RLD8	1	Mouse_09-2020	null	[MS,MS:1001208,SEQUEST,]	1.1e-4	6-UNIMOD:213	ms_run[1]:scan=10216	3062.9	4	2837.36611	710.09632	K	G	65	85
PSM	EGNHKPGTDYLKPPK	-186_14168	Q61176	1	Mouse_09-2020	null	[MS,MS:1001208,SEQUEST,]	8.1e-4	12-UNIMOD:213	ms_run[1]:scan=3724	1252.6	4	2221.93252	556.23833	R	0	309	324
PSM	LEGDNKMVTTFKGIK	-186_34295	P12710	1	Mouse_09-2020	null	[MS,MS:1001208,SEQUEST,]	1.1e-4	6-UNIMOD:213	ms_run[1]:scan=7021	2172.5	3	2221.95938	741.32486	K	V	85	100
PSM	VESTKTDSRDKPLKDVIIVDSGK	-186_25550	P24369	1	Mouse_09-2020	null	[MS,MS:1001208,SEQUEST,]	1.1e-4	4-UNIMOD:213	ms_run[1]:scan=5568	1766.8	4	3071.43886	768.61380	K	E	182	205
PSM	IATKDRKTVLGVPEVLLGILPGAGGTQRLPK	-186_61852	Q8BMS1	1	Mouse_09-2020	null	[MS,MS:1001208,SEQUEST,]	3.1e-3	7-UNIMOD:213	ms_run[1]:scan=11850	3521.2	5	3738.97108	748.59997	R	V	160	191
PSM	IATKDRKTVLGVPEVLLGILPGAGGTQRLPK	-186_61850	Q8BMS1	1	Mouse_09-2020	null	[MS,MS:1001208,SEQUEST,]	3.1e-3	8-UNIMOD:213	ms_run[1]:scan=11850	3521.2	5	3738.97108	748.59997	R	V	160	191
PSM	TYVEKVDELKK	-186_21107	P31786	1	Mouse_09-2020	null	[MS,MS:1001208,SEQUEST,]	1.1e-4	2-UNIMOD:213	ms_run[1]:scan=4848	1566.1	3	1892.80936	631.60747	K	Y	73	84
PSM	NYKTAPFDSRFPNQNQTK	-186_29089	P56391	1	Mouse_09-2020	null	[MS,MS:1001208,SEQUEST,]	1.1e-4	3-UNIMOD:213	ms_run[1]:scan=6154	1931.1	3	2697.12009	899.70920	K	C	11	29
PSM	RQAVTNPNNTFYATKR	-186_16289	P38647	1	Mouse_09-2020	null	[MS,MS:1001208,SEQUEST,]	2.1e-4	16-UNIMOD:213	ms_run[1]:scan=4068	1348.5	3	2422.03672	808.01608	K	I	107	123
PSM	TYIPPKGETKK	-186_4386	P63158	1	Mouse_09-2020	null	[MS,MS:1001208,SEQUEST,]	3.9e-2	9-UNIMOD:213	ms_run[1]:scan=2102	796.7	3	1802.77860	601.59691	K	F	77	88
PSM	RVLLGETGKEKLPRYYK	-186_24476	P62281	1	Mouse_09-2020	null	[MS,MS:1001208,SEQUEST,]	1.1e-4	10-UNIMOD:213	ms_run[1]:scan=5390	1717.1	4	2591.24306	648.56593	K	I	22	39
PSM	IDIVENRFIGMKSR	-186_35502	P16460	1	Mouse_09-2020	null	[MS,MS:1001208,SEQUEST,]	1.8e-2	11-UNIMOD:35,7-UNIMOD:213	ms_run[1]:scan=7220	2227.9	3	2234.96811	745.66035	R	I	266	280
PSM	AYFEKTHEQLTPLVR	-186_37825	P09813	1	Mouse_09-2020	null	[MS,MS:1001208,SEQUEST,]	1.1e-4	2-UNIMOD:213	ms_run[1]:scan=7609	2336.2	3	2373.03312	791.68192	K	A	63	78
PSM	GNYVAEKISGQK	-186_20577	O35490	1	Mouse_09-2020	null	[MS,MS:1001208,SEQUEST,]	4.9e-4	3-UNIMOD:213	ms_run[1]:scan=4765	1543.0	3	1834.74222	612.25180	R	N	87	99
PSM	RGYVKAGPWTPEAAVEHPEAVR	-186_35977	O35490	1	Mouse_09-2020	null	[MS,MS:1001208,SEQUEST,]	1.1e-4	5-UNIMOD:213	ms_run[1]:scan=7299	2249.9	4	2961.31240	741.08247	K	L	36	58
PSM	TVIVKGPR	-186_13888	A0A140T8T4	1	Mouse_09-2020	null	[MS,MS:1001208,SEQUEST,]	1.3e-2	5-UNIMOD:213	ms_run[1]:scan=3681	1240.6	2	1410.61821	705.81255	R	T	24	32
PSM	DGLNAEGLLRQPDAGNIFKITGLGVK	-186_67239	Q64374	1	Mouse_09-2020	null	[MS,MS:1001208,SEQUEST,]	1.1e-4	19-UNIMOD:213	ms_run[1]:scan=12906	3820.0	3	3237.53940	1079.84955	R	I	265	291
PSM	SQERVEGKVQVSVFK	-186_28652	P16460	1	Mouse_09-2020	null	[MS,MS:1001208,SEQUEST,]	1.1e-4	8-UNIMOD:213	ms_run[1]:scan=6086	1912.0	3	2261.00296	754.33816	K	Q	341	356
[truncated: 1,012,841 more chars]
